# Supplementary material for: MCLRP: enhanced prediction of anticancer drug response through low-rank matrix completion and transcriptomic profiling
Source: BMC Biol. 2025 Dec 3;24:4. doi: 10.1186/s12915-025-02457-8 (PMC12781783; doi:10.1186/s12915-025-02457-8)
Supplement: Supplementary file 2 — Additional file 2. Tables S1-S4. The data for the predictive high sensitivity response values selected by different thresholds. Table S5. The data for the relationship between additional drugs and co-mutations on one or more genes. Tables S6-S9. The top 1000 genes corresponding to each drug in the five datasets. Table S10-S13. Functional enrichment analysis of the top 1000 genes for each drug and the terms with a Benjamin false discovery rate of < 0.05. Table S14. Conditions of use for the methods. [file 12915_2025_2457_MOESM2_ESM.zip]

Archive with 14 entries (14 files):
- Table S10 ERKAUC-Common.xlsx
- Table S11 ERKIC50-Common.xlsx
- Table S12 PI3KAUC-Common.xlsx
- Table S13 PI3KIC50-Common.xlsx
- Table S14.docx
- Table S1-ERKAUC.xlsx
- Table S2-ERKIC50.xlsx
- Table S3-PI3KAUC.xlsx
- Table S4-PI3KIC50.xlsx
- Table S5-Comutations.xlsx
- Table S6 top1000_ERKAUC.xlsx
- Table S7 top1000_ERKIC50.xlsx
- Table S8 top1000_PI3KAUC.xlsx
- Table S9 top1000_PI3KIC50.xlsx
