# Supplementary material for: MCLRP: enhanced prediction of anticancer drug response through low-rank matrix completion and transcriptomic profiling
Source: BMC Biol. 2025 Dec 3;24:4. doi: 10.1186/s12915-025-02457-8 (PMC12781783; doi:10.1186/s12915-025-02457-8)
Supplement: Supplementary file 2 — Additional file 2. Tables S1-S4. The data for the predictive high sensitivity response values selected by different thresholds. Table S5. The data for the relationship between additional drugs and co-mutations on one or more genes. Tables S6-S9. The top 1000 genes corresponding to each drug in the five datasets. Table S10-S13. Functional enrichment analysis of the top 1000 genes for each drug and the terms with a Benjamin false discovery rate of < 0.05. Table S14. Conditions of use for the methods. [file 12915_2025_2457_MOESM2_ESM.zip › Table S10 ERKAUC-Common.xlsx]

## Sheet: GO-BP
	Category	Term	Count	%	PValue	Genes	List Total	Pop Hits	Pop Total	Fold Enrichment	Bonferroni	Benjamini	FDR	DrugName
0	GOTERM_BP_DIRECT	GO:0010628~positive regulation of gene expression	56	5.9893	4.35175e-09	CITED2, ARRB2, LRRC32, CLU, TNF, ACTG2, EPB41L4B, CDH5, CYP26B1, HEY1, ZC3H12A, CREB3L2, CD36, HOXA5, TCF12, SOX11, SERPINB9, CLDN5, IL1A, TYROBP, MAF, ALDH1A2, NOS1AP, CRH, PPARG, GAS6, CD46, TLR4, RBMS3, FOXC1, PLAG1, CDKN2B-AS1, TWIST1, PPM1F, LDLR, IL33, GSN, CDKN2A, ODAM, PDE2A, ZNF804A, HMGA2, MSN, INHBA, POU4F1, BMP4, ACTC1, ID1, RLN2, LCN2, MDM2, FAM98A, IL7R, MYD88, HSPA1B, PF4	881	516	19308	2.37848	1.83555e-05	1.83557e-05	1.83078e-05	A-770041
1	GOTERM_BP_DIRECT	GO:0042493~response to drug	36	3.85027	1.97196e-07	ABCB1, SLC1A2, HTR2C, SLC1A3, ADCY1, PTGS2, CCND1, MDK, DPYSL2, GNA12, CA9, HADH, MAP2K6, VAV3, SPINK4, LYN, BCHE, TFAP2B, HMGCS1, MGMT, ABCA3, INHBA, TERF1, SOD2, ACTC1, GAL, CPS1, MAP1B, CAT, SCGB1A1, LCN2, MDM2, CRH, PPARG, PLIN2, ADA	881	293	19308	2.69275	0.000831429	0.000415887	0.000414803	A-770041
2	GOTERM_BP_DIRECT	GO:0007165~signal transduction	96	10.2674	1.00094e-06	ALK, PTPRR, CD83, TNFAIP6, ARRB2, FNBP1L, NRGN, NR3C2, ARHGAP44, ALCAM, GRB14, MDK, RGS1, DPYSL2, ANPEP, NAMPT, CLEC5A, TCP11L1, CASP1, GRB10, PRKG2, TIMP1, CLIC2, PDE8A, INSL4, TLE2, PRKAB2, FGFBP1, ACTL6A, PSG1, ARAP2, VRK3, TEX2, OLFM4, DGKZ, RAP2C, INPP4B, TYROBP, PSG4, CEACAM6, CDC42EP3, ITPKA, CRH, SPARCL1, PPARG, LTB, GAS6, HBEGF, CDS1, GRB7, RASL12, COL15A1, CHRNA5, INPP1, SH2D2A, CHRNA9,…	881	1267	19308	1.66057	0.00421307	0.00140732	0.00140365	A-770041
3	GOTERM_BP_DIRECT	GO:0043154~negative regulation of cysteine-type endopeptidase activity involved in apoptotic process	14	1.49733	1.21105e-05	SIAH2, IFI6, DHCR24, SERPINB9, ARRB2, PTGS2, TNF, AQP1, MDM2, SFN, BIRC7, GAS6, CD44, BIRC3	881	69	19308	4.44673	0.0497995	0.0109053	0.0108769	A-770041
4	GOTERM_BP_DIRECT	GO:0001525~angiogenesis	29	3.1016	1.29271e-05	CLIC4, COL15A1, FOXC1, PLXND1, SH2D2A, TNFAIP2, PRKX, PTGS2, RASIP1, ARHGAP22, HEY1, ANPEP, ZC3H12A, BSG, CYP1B1, ZNF304, VAV3, TIE1, C1GALT1, VASH1, RHOB, TGFBR3, MEIS1, KLF5, ID1, NINJ1, PXDN, ANGPTL4, SCG2	881	252	19308	2.52208	0.053067	0.0109053	0.0108769	A-770041
5	GOTERM_BP_DIRECT	GO:0001822~kidney development	18	1.92513	3.11083e-05	TFAP2B, FOXC1, HPGD, KCNJ8, MME, PLXND1, WFS1, SERPINF1, C1GALT1, ODC1, SIX1, SOX11, BMP4, CYP26B1, CA2, ALDH1A2, PPAT, IFT27	881	120	19308	3.2874	0.122972	0.020296	0.0202431	A-770041
6	GOTERM_BP_DIRECT	GO:0043066~negative regulation of apoptotic process	46	4.91979	3.96867e-05	CITED2, PRKDC, GSTP1, FHL2, IFI6, TWIST1, AQP1, PRDX2, CCND2, BAG3, PDPN, CLEC5A, PIM2, TIMP1, ZNF268, MAP4K4, TFAP2B, PRNP, MGMT, WFS1, SIAH2, HMGA2, ASNS, SERPINB9, DHCR24, SOD2, POU4F1, ATAD3A, TBX3, PIAS1, BMP4, SUPV3L1, DAB2, ACTC1, IL7, ID1, CAT, MDM2, FAS, BIRC7, ANGPTL4, ATF5, GAS6, CD44, HSPA1B, BIRC3	881	526	19308	1.91661	0.15414	0.020296	0.0202431	A-770041
7	GOTERM_BP_DIRECT	GO:0009410~response to xenobiotic stimulus	27	2.8877	4.03358e-05	ABCB1, SLC1A1, SLC1A2, SLC1A3, ADCY1, PTGS2, TNF, CCND1, MDK, GNA12, CA9, HADH, MAP2K6, VAV3, LYN, TFAP2B, MGMT, ABCA3, INHBA, TERF1, SOD2, GAL, CPS1, MAP1B, CAT, SCGB1A1, PLIN2	881	240	19308	2.46555	0.156453	0.020296	0.0202431	A-770041
10	GOTERM_BP_DIRECT	GO:0030335~positive regulation of cell migration	28	2.99465	5.29293e-05	GRB7, TNFAIP6, CDKN2B-AS1, NEDD9, ILK, GLI1, PPM1F, MYLK, CDH5, MDK, PODXL, PDGFD, PDPN, PDGFC, ZNF304, ZNF268, MAP4K4, LYN, WNT5B, FOXF1, LAMB1, SOD2, FGR, DAB2, CXCL12, CEACAM6, ITGA6, HBEGF	881	258	19308	2.37848	0.200095	0.020296	0.0202431	A-770041
12	GOTERM_BP_DIRECT	GO:0006954~inflammatory response	37	3.95722	0.000151945	TNFAIP6, TRIL, STK39, LY75, LY96, CXCL3, PTGS2, HDAC9, TNF, CXCL2, HK1, C3, C5, CYP26B1, ZC3H12A, BDKRB1, CD14, CCL20, ODAM, IL1A, CXCL10, GAL, MEP1B, BCL6, NINJ1, CRH, SDC1, PTX3, SMPDL3B, TLR5, SCG2, TLR4, CD44, S100A8, MYD88, MGLL, PF4	881	412	19308	1.96818	0.47321	0.0493003	0.0491718	A-770041
13	GOTERM_BP_DIRECT	GO:0042493~response to drug	41	4.37567	5.91076e-10	COL18A1, OXTR, SEMA3C, MAOB, GATA6, HTR2B, LPL, ABAT, TNFRSF11B, TYMS, AACS, HSD11B2, CCND1, SCN11A, MDK, CASP3, MYO6, TIMP2, TSPO, HMOX1, DRD1, PPARGC1A, B2M, MAP2K6, VAV3, ABCC4, EMX2, ANXA1, ITGA3, XRCC5, ITGA2, VEGFC, CTPS1, INHBA, DUSP6, TJP1, CENPF, ACTC1, MAP1B, PLIN2, PAM	883	293	19308	3.0598	2.56645e-06	2.56645e-06	2.55581e-06	AMG-706
14	GOTERM_BP_DIRECT	GO:0009410~response to xenobiotic stimulus	33	3.52188	5.45484e-08	OXTR, SEMA3C, MAOB, GATA6, HTR2B, LPL, ABAT, TNFRSF11B, TYMS, HSD11B2, CCND1, SCN11A, MDK, CASP3, TSPO, SLITRK5, HMOX1, DRD1, MAP2K6, VAV3, EMX2, ITGA3, XRCC5, ITGA2, VEGFC, CTPS1, INHBA, DUSP6, CENPF, MAP1B, PLIN2, PAM, SHANK2	883	240	19308	3.00663	0.000236821	0.000118425	0.000117934	AMG-706
15	GOTERM_BP_DIRECT	GO:0030335~positive regulation of cell migration	31	3.30843	2.6722e-06	LRRC15, SEMA3C, TNFAIP6, TRADD, SEMA3F, PIK3R1, SYNE2, MYLK, PPP3CA, MDK, PDPN, MAPK1, HAS2, ITGAV, CPNE3, DRD1, CGA, SERPINB3, EPHA4, MMP7, CAV1, F2R, LAMB1, FGR, TJP1, CEACAM6, TMSB15B, F2RL1, CDH13, CBLL1, EPHA2	883	258	19308	2.62735	0.0115357	0.00386756	0.00385153	AMG-706
16	GOTERM_BP_DIRECT	GO:0032722~positive regulation of chemokine production	12	1.28068	4.13542e-06	PYCARD, IL33, IL6, IL7, TNFSF4, F2RL1, LPL, HMOX1, EIF2AK2, TICAM1, IL6R, TLR3	883	45	19308	5.83103	0.0177958	0.004489	0.00447039	AMG-706
17	GOTERM_BP_DIRECT	GO:0007155~cell adhesion	49	5.22946	1.7709e-05	LGALS3BP, COL18A1, SRPX, PCDH11Y, TNFAIP6, TGFB1I1, PTPRK, SLC7A11, MSLN, MAEA, CHL1, CYP1B1, ITGAV, EPHA4, POSTN, ITGA3, ITGA2, RHOB, AJAP1, FEZ1, PXDN, DSG2, MFGE8, EPHA2, NLGN1, AMIGO2, THBS2, NID2, EFNB2, RELN, FLRT1, CLCA2, SPOCK1, CCL2, IGFBP7, SUSD5, MYH10, MUC16, TPBG, FN1, PARVA, LAMB1, GRHL2, FERMT1, CD4, FAP, PTK7, TGFBI, FOLR1	883	555	19308	1.93054	0.0740112	0.0153785	0.0153147	AMG-706
18	GOTERM_BP_DIRECT	GO:0042493~response to drug	39	4.15778	7.37182e-09	BCAR3, COL18A1, WFDC1, SLC1A3, LRP8, AACS, NEUROD1, CDH3, DPYSL2, MYO6, TIMP2, DNMT3B, HMOX1, CD38, FYN, LYN, NQO1, EMX2, ITGA3, ARG1, ABCA3, ITGA2, CARD9, VEGFC, CYBB, CTPS1, FOS, CDK9, POR, FABP3, ACTC1, ADORA2A, CPS1, STAR, MAP1B, SCGB1A1, LCN2, MDM2, PLIN2	886	293	19308	2.90068	3.16909e-05	1.81699e-05	1.79881e-05	Axitinib
19	GOTERM_BP_DIRECT	GO:0006954~inflammatory response	48	5.11727	8.45306e-09	PTGFR, UCN, TNFAIP6, TRIL, STK39, CXCR4, CXCL1, PARK7, HDAC9, AIF1, TNF, PRKCZ, HK1, PYCARD, HRH1, IL18RAP, CLEC7A, CCL5, CCRL2, CCL4, CXCR2, BLNK, NLRP2, SPP1, CCL2, BDKRB1, CERS6, ABCC2, IL18, CYBB, FOS, BMP6, NFKB1, SELP, HCK, CXCL11, ADORA2A, AXL, TNFSF4, CHST1, F2RL1, TLR5, S100A9, CHST2, PF4, IDO1, EPHA2, NFKBIB	886	412	19308	2.53891	3.63391e-05	1.81699e-05	1.79881e-05	Axitinib
20	GOTERM_BP_DIRECT	GO:0010628~positive regulation of gene expression	52	5.54371	2.15035e-07	PID1, PTPN22, PARK7, PRDM1, PKD2, FGF2, TNF, ACTG2, EPB41L4B, GJA1, CDH3, HEY1, BLNK, DNMT3B, MEF2C, ITGA3, WNT5A, SOX11, DKK1, TERF2, OVOL2, EDAR, TYROBP, ATF3, PTGFR, FOXC1, SLC24A3, LEF1, IL2RG, NFIL3, CLEC7A, LDLR, IL32, EGR1, IL33, EPHX2, RDX, MSN, BMP7, POU4F1, NR0B2, BMP6, ACTC1, STAR, RLN2, ID4, LCN2, MDM2, ATP13A2, IL7R, PF4, HSPA1A	886	516	19308	2.19613	0.000924008	0.000308145	0.000305063	Axitinib
21	GOTERM_BP_DIRECT	GO:0030335~positive regulation of cell migration	33	3.51812	3.15549e-07	LRRC15, TNFAIP6, LEF1, FAM107A, LAMC2, GLI1, AIF1, CLDN1, SYNE2, IGF1R, MYLK, PPP3CA, SDCBP, GPNMB, CLEC7A, CCL5, PDPN, GCNT2, ITGAV, LYN, HSPA5, MMP2, SEMA6D, RDX, MMP9, FGR, CEACAM6, TRIP6, PECAM1, F2RL1, SNAI2, HBEGF, EPHA2	886	258	19308	2.78739	0.00135563	0.000339136	0.000335744	Axitinib
22	GOTERM_BP_DIRECT	GO:0032722~positive regulation of chemokine production	13	1.38593	5.66374e-07	EGR1, IL33, CARD9, WNT5A, IL18, AIF1, TNF, PYCARD, IL7, TNFSF4, F2RL1, HMOX1, IL6R	886	45	19308	6.29556	0.00243188	0.000486968	0.000482098	Axitinib
23	GOTERM_BP_DIRECT	GO:0043066~negative regulation of apoptotic process	49	5.22388	4.63357e-06	PRR5, UCN, FHL2, PARK7, IGF1R, COMP, TCL1A, CD38, MAGEA4, SERPINB2, MSX2, TSC22D1, DAPK1, WNT5A, ANXA5, WDR73, DKK1, MMP9, TOPORS, HCK, CEACAM5, CLDN7, BIRC7, PTGFR, TMF1, MAPKAP1, LEF1, AIF1, PRKCZ, FOXO1, PLAC8, PDPN, FLNA, TAF9B, NQO1, EGR3, OPN3, HSPA5, WFS1, PLK2, POU4F1, NFKB1, ACTC1, AXL, IL7, MDM2, LIMS2, HSPA1A, MAD2L1	886	526	19308	2.03008	0.0197227	0.00300858	0.00297849	Axitinib
25	GOTERM_BP_DIRECT	GO:0008284~positive regulation of cell proliferation	50	5.33049	7.14506e-06	VIPR1, LAMC2, GLI1, FGF2, IGF1R, TCL1A, ITGAV, IL6R, KRT6A, TSC22D1, SOX11, POU3F2, EREG, HCK, CEACAM6, TRAF5, CLDN7, HCLS1, MVD, ATF3, HBEGF, TSPYL5, PTGFR, LEF1, MST1R, AIF1, PRKCZ, TSPAN31, EFNB2, PLAC8, SDCBP, CLEC7A, CXCR2, GCNT2, STX3, TRPM4, LYN, EGR4, VEGFC, CDC7, S100B, SMARCA2, BMP6, MEIS1, IL7, TNFSF4, MDM2, PTPN6, CD248, IL7R	886	550	19308	1.98112	0.0302498	0.00383958	0.00380117	Axitinib
26	GOTERM_BP_DIRECT	GO:0009410~response to xenobiotic stimulus	28	2.98507	1.61774e-05	BCAR3, SLC1A3, ENO2, TNF, LRP8, NEUROD1, CDH3, SLITRK5, HMOX1, CD38, LYN, EMX2, ITGA3, ARG1, ABCA3, MMP2, ITGA2, CARD9, VEGFC, CYBB, CTPS1, FOS, CDK9, ADORA2A, CPS1, MAP1B, SCGB1A1, PLIN2	886	240	19308	2.54244	0.0671837	0.00772738	0.00765009	Axitinib
28	GOTERM_BP_DIRECT	GO:0032755~positive regulation of interleukin-6 production	16	1.70576	6.91688e-05	IL33, UCN, SYK, CARD9, WNT5A, AIF1, TNF, MAPK13, EREG, PYCARD, TYROBP, CLEC7A, TNFSF4, F2RL1, ARHGEF2, IL6R	886	103	19308	3.38522	0.257229	0.0260295	0.0257691	Axitinib
30	GOTERM_BP_DIRECT	GO:0071222~cellular response to lipopolysaccharide	23	2.45203	7.87121e-05	MEF2C, ABCC2, ARG1, DEFA4, CTR9, WNT5A, CXCL1, KMO, TNF, NFKB1, PYCARD, EFNB2, CXCL11, STAR, AXL, TNFSF4, CAPN2, LCN2, CCL2, BPI, TLR5, PF4, NFKBIB	886	193	19308	2.59701	0.287088	0.0260295	0.0257691	Axitinib
31	GOTERM_BP_DIRECT	GO:0030593~neutrophil chemotaxis	14	1.49254	8.56894e-05	CXADR, FCER1G, SYK, CXCL1, TREM1, LGALS3, CXCL11, CCL5, CCL4, CXCR2, CCL2, PIP5K1C, S100A9, PF4	886	82	19308	3.72064	0.308156	0.0263128	0.0260496	Axitinib
32	GOTERM_BP_DIRECT	GO:0014068~positive regulation of phosphatidylinositol 3-kinase signaling	14	1.49254	9.74051e-05	PRR5, IL18, FGF2, TNF, DCN, AGT, IGF1R, SELP, FGR, CCL5, F2RL1, HCLS1, FYN, PTPN6	886	83	19308	3.67581	0.342141	0.026921	0.0266517	Axitinib
33	GOTERM_BP_DIRECT	GO:0001525~angiogenesis	27	2.87846	0.000100194	COL18A1, FOXC1, SH2D2A, RORA, TSPAN12, ARHGAP22, SRPX2, HEY1, CYP1B1, CCL2, FLNA, HMOX1, ITGAV, EPHB3, TNFRSF12A, SYK, MMP2, TIE1, IL18, VASH1, RHOB, EREG, OVOL2, MEIS1, ANGPTL2, AMOTL2, TGFBI	886	252	19308	2.33489	0.349983	0.026921	0.0266517	Axitinib
35	GOTERM_BP_DIRECT	GO:0071356~cellular response to tumor necrosis factor	19	2.02559	0.000127075	POSTN, PID1, VCAM1, ABCC2, RORA, FOS, CLDN1, NFKB1, ZFP36L1, PYCARD, NFKBIA, TCL1A, CTSK, CCL5, CCL4, LCN2, CYP1B1, CCL2, ARHGEF2	886	146	19308	2.83599	0.42093	0.0303499	0.0300463	Axitinib
36	GOTERM_BP_DIRECT	GO:0007155~cell adhesion	46	4.90405	0.000157679	LGALS3BP, COL18A1, TNFAIP6, NCAN, LAMA3, LAMC2, THBS2, MSLN, RND3, NID2, CLDN1, EFNB2, COMP, CDH3, GPNMB, CCL4, SPP1, CYP1B1, CCL2, SPOCK1, IGFBP7, ITGAV, CTNNAL1, IL32, POSTN, TOR1A, NLGN4X, VCAM1, TNFRSF12A, ITGA3, ITGA2, PCDH8, GP1BA, PARVB, RHOB, SELP, HCK, GP9, COL5A1, CLDN15, CLDN7, ITGA8, TGFBI, FOLR1, GNE, EPHA2	886	555	19308	1.80621	0.492326	0.035677	0.0353201	Axitinib
37	GOTERM_BP_DIRECT	GO:0043123~positive regulation of I-kappaB kinase/NF-kappaB signaling	22	2.34542	0.0002032	RNF31, TRIM62, NDFIP1, PLK2, PELI2, CARD9, SECTM1, S100B, TNF, EDAR, AKAP13, GJA1, CLEC7A, TRIM5, TSPAN6, TRAF5, F2RL1, FLNA, HMOX1, FYN, LTBR, TRIM21	886	192	19308	2.49704	0.582572	0.0423754	0.0419515	Axitinib
38	GOTERM_BP_DIRECT	GO:0030198~extracellular matrix organization	20	2.1322	0.000206998	COL17A1, COL18A1, POSTN, FOXF2, COL13A1, COL11A1, MMP2, TNF, FBLN2, MMP9, C6ORF15, COL2A1, COL5A1, COL4A1, ADAMTS1, ADAMTSL3, COL5A3, ITGA8, TGFBI, COL9A2	886	165	19308	2.64149	0.589334	0.0423754	0.0419515	Axitinib
39	GOTERM_BP_DIRECT	GO:0007165~signal transduction	86	9.16844	0.000248373	BCAR3, LGALS3BP, CLIC3, CD83, TNFAIP6, SECTM1, CXCL1, VLDLR, LSP1, FGF2, PITPNC1, IGF1R, PYCARD, GJA1, RASSF1, RASSF2, DPYSL2, PPFIA1, GRB10, CD38, PDE8B, CHGB, IGFBP5, DAPK1, ANXA5, GAPVD1, GEM, SIGIRR, RAP2C, ITPKB, INPP4B, TYROBP, CEACAM6, TRAF5, PECAM1, RIN3, LTB, HBEGF, CDS1, RASL12, BEX1, INPP1, SH2D2A, CHRNA9, STK39, STC1, MST1R, IQGAP2, IL2RG, TRHDE, PRKCZ, LRP8, TTBK2, ARHGAP22, GPNMB, M…	886	1267	19308	1.47919	0.656266	0.0470993	0.0466282	Axitinib
42	GOTERM_BP_DIRECT	GO:0071560~cellular response to transforming growth factor beta stimulus	12	1.27932	0.000281408	MEF2C, POSTN, STAR, ARG1, CTSK, WNT5A, FYN, CLDN1, SOX5, ZFP36L1, IGF1R, OVOL2	886	69	19308	3.78997	0.701786	0.0483909	0.0479069	Axitinib
43	GOTERM_BP_DIRECT	GO:0010628~positive regulation of gene expression	51	5.36842	4.70445e-07	CITED2, PTPN22, LRRC32, CLU, ACTG2, GJA1, CDH3, HEY1, RPS6KA2, LAMP3, CREB3L2, CD36, LGALS9, HOXA5, MEF2C, SERPINB9, PAX6, TICAM1, F3, CLDN5, IL1A, TYROBP, ALDH1A2, NOS1AP, CRH, GAS6, RBMS3, YAP1, NFAT5, FOXC1, NOTCH1, PLAG1, IL2RG, ERBB3, LDLR, IL33, GSN, ZNF804A, HMGA2, MSN, INHBA, POU4F1, STAR, ID1, ID4, LCN2, FAM98A, FGFR4, IL7R, MYD88, PF4	883	516	19308	2.16121	0.00198143	0.0019834	0.00197446	AZD-0530
44	GOTERM_BP_DIRECT	GO:0043154~negative regulation of cysteine-type endopeptidase activity involved in apoptotic process	15	1.57895	2.30431e-06	HGF, IFI6, DHCR24, SERPINB9, PTGS2, AQP1, RPS6KA3, LAMP3, SFN, BIRC7, GAS6, CD44, RAG1, BIRC3, SNCA	883	69	19308	4.75356	0.00966795	0.0041848	0.00416595	AZD-0530
45	GOTERM_BP_DIRECT	GO:0043065~positive regulation of apoptotic process	36	3.78947	2.9778e-06	FOXA1, MTCH2, PRKDC, HTRA1, ADM, PTGS2, CLU, CALHM2, SMPD1, RPS6KA2, ARL6IP5, HMOX1, HOXA5, SOX4, SNCA, MAP2K6, BARD1, KLF11, MOAP1, GADD45B, BNIP3, IGFBP3, HMGA2, S100B, POU4F1, MMP9, RHOB, CLIP3, GAL, SHQ1, ERCC3, BCL6, ALDH1A2, KCNMA1, EEF1A2, NOX4	883	328	19308	2.39997	0.012476	0.0041848	0.00416595	AZD-0530
46	GOTERM_BP_DIRECT	GO:0008284~positive regulation of cell proliferation	49	5.15789	1.41152e-05	VIPR1, IRS1, FLT4, HILPDA, ILK, ADM, ASH2L, HOXC10, ACTB, ITGAV, TIMP1, SOX4, TSC22D1, CLEC11A, ACTL6A, POU3F2, ISL1, CLDN5, CEACAM6, ALDH1A2, CLDN7, MZB1, CRH, HCLS1, SHANK2, HBEGF, HDAC4, NOTCH1, ODC1, CRIP2, EFNB2, PLAC8, ERBB3, EPCAM, NPY, PDGFC, HAS2, TRPM4, TFAP2B, AKR1C3, CDC7, S100B, BMP5, IL7, FAM98A, CDK13, FGFR4, IL7R, CRLF1	883	550	19308	1.94809	0.0577738	0.0125493	0.0124927	AZD-0530
48	GOTERM_BP_DIRECT	GO:0043066~negative regulation of apoptotic process	47	4.94737	2.00721e-05	PRR5, BCL2A1, CITED2, PRKDC, GSTP1, FLT4, FHL2, IFI6, AKR1B1, UNG, AQP1, BAG6, PLAC8, RPS6KA3, EPCAM, PDPN, CLEC5A, PIM2, TIMP1, KIFAP3, SNCA, IL10, BARD1, TFAP2B, STIL, TSC22D1, WFS1, HGF, BNIP3, HMGA2, ASNS, SERPINB9, DHCR24, POU4F1, MMP9, ATAD3A, PIAS1, GCLC, IL7, ID1, CLDN7, IL2RB, BIRC7, NAA15, GAS6, CD44, BIRC3	883	526	19308	1.95384	0.0811432	0.014104	0.0140405	AZD-0530
49	GOTERM_BP_DIRECT	GO:0071222~cellular response to lipopolysaccharide	24	2.52632	2.56208e-05	IL10, MEF2C, ARG1, GSTP1, CTR9, SERPINE1, NOD2, TICAM1, CXCL2, AICDA, ICAM1, BCR, EFNB2, IL1A, IRAK1, STAR, CASP1, LCN2, IRF8, CD14, CD36, TLR5, MYD88, PF4	883	193	19308	2.71913	0.102389	0.015431	0.0153615	AZD-0530
51	GOTERM_BP_DIRECT	GO:0006954~inflammatory response	39	4.10526	3.34114e-05	HDAC4, ECM1, TRIL, STK39, LY75, CXCR4, ADM, PTGS2, HDAC9, CXCL2, HK1, MMP25, C5, IFI16, SPP1, BDKRB1, CD14, LGALS9, HNRNPA0, PTGDR, CCR1, GSDMD, CCL20, TICAM1, SELP, IL1A, GAL, MEP1B, BCL6, NINJ1, CRH, NOX4, PTX3, SMPDL3B, TLR5, CD44, MYD88, CHST2, PF4	883	412	19308	2.06987	0.131393	0.0156514	0.0155808	AZD-0530
52	GOTERM_BP_DIRECT	GO:0042493~response to drug	30	3.15789	8.16386e-05	HDAC4, ABCB1, PTGS2, ICAM1, HSD11B2, CDH3, CCND1, SMPD1, TIMP2, HMOX1, CA9, HADH, S100A10, SNCA, MAP2K6, IL10, BCHE, ABCC4, TFAP2B, ARG1, ABCA3, GGH, INHBA, DAB1, GAL, CPS1, STAR, MAP1B, LCN2, CRH	883	293	19308	2.23888	0.291214	0.0344188	0.0342637	AZD-0530
53	GOTERM_BP_DIRECT	GO:0001822~kidney development	17	1.78947	0.000113453	TFAP2B, FOXC1, KCNJ8, MME, PLXND1, WFS1, C1GALT1, ODC1, FSTL3, JMJD6, BAG6, LHX1, ALDH1A2, PPAT, IFT27, HAS2, STRA6	883	120	19308	3.09773	0.380191	0.0434834	0.0432874	AZD-0530
54	GOTERM_BP_DIRECT	GO:0098609~cell-cell adhesion	25	2.63435	9.4445e-06	SHC1, ICAM2, ICAM4, LPP, ICAM1, TMEM47, CDH3, PERP, PDPN, ITGAV, SOX9, CD93, SCRIB, COL8A2, DSG2, PKP4, TLN2, FAT4, TLN1, CD44, DSC2, CD200, TJP3, LIMS1, DSC3	904	190	19308	2.81032	0.0400609	0.0258163	0.0257089	BIBW2992
55	GOTERM_BP_DIRECT	GO:0006508~proteolysis	40	4.21496	2.0764e-05	CFD, COLEC11, PRSS1, C1S, CFI, CTSZ, HTRA1, PLAT, CPZ, LRP8, MALT1, PSMD8, ADAMTS5, RELN, ERMP1, SCRN1, ANPEP, UBD, CASP1, CAPN2, NRIP3, CTSH, OLR1, PRSS8, CAPN1, TBL1X, CTSC, GGT5, USP25, MME, MMP1, MMP2, FBXO2, MMP10, FAM111A, BMP1, PAPPA, REN, CFB, LTF	904	409	19308	2.08884	0.0859666	0.0258163	0.0257089	BIBW2992
56	GOTERM_BP_DIRECT	GO:0010628~positive regulation of gene expression	47	4.95258	2.19611e-05	KDM5B, PTGFR, RAMP2, FOXC1, TFRC, PDCD5, TNC, FBLN1, CTCF, PIK3CB, PRDM1, FGF2, GJA1, CDH3, HEY1, CAMK2N1, CREB3L2, AGR2, CTSH, SOX9, SLC38A2, IL32, SMAD2, FOXD1, ATMIN, ZNF804A, PAWR, HMGA2, WNT7A, PAX6, TERF2, F3, MTOR, ACTA2, OLFM1, AR, PLSCR1, CLDN3, MAF, ID2, FUBP1, ID4, SPRY2, FGFR4, GAS6, ATF3, LIMS1	904	516	19308	1.94544	0.0906913	0.0258163	0.0257089	BIBW2992
57	GOTERM_BP_DIRECT	GO:0045944~positive regulation of transcription from RNA polymerase II promoter	88	9.27292	3.13137e-05	FOXA1, ZNF493, HOXC13, HOXC11, FGF2, MEOX1, PTMS, HEY1, LRP5L, NAMPT, CREB3L2, SOX9, PITX1, HMGN3, MYBL1, ACVR1, IL11, EDN1, FOXD1, ATMIN, CHUK, HGF, ZBTB38, LMO2, IL18, EN2, FOXL2, PAX6, ETV4, KAT2B, AR, ADCYAP1, PLSCR1, MAF, IL23A, HCLS1, ZFPM2, SQSTM1, ATF3, HDAC4, CASZ1, FOXC1, CEBPD, PRKDC, SATB2, GATA3, NOD2, MAPK7, ABLIM3, PLAGL1, HIVEP1, ZNF227, MSX1, SMYD3, TBL1X, SMAD2, STAT5A, ZNF143, …	904	1204	19308	1.56108	0.126772	0.0258163	0.0257089	BIBW2992
58	GOTERM_BP_DIRECT	GO:0007155~cell adhesion	49	5.16333	3.1788e-05	PTPRU, SPON1, COL16A1, TNFAIP6, ITGB5, CLSTN1, TNC, ICAM2, ICAM4, LAMC1, SLC7A11, HAPLN1, ICAM1, CDH6, LGALS4, ISLR, CDH3, ITGAV, EGFL6, PCDHGA1, RHOB, CLDN10, CLDN4, CEACAM1, CLDN3, DSG2, CD47, TLN2, TLN1, CDH16, CDH17, DSC2, CD44, ITGB3BP, DSC3, EPHA2, NTM, THBS2, RELN, PODXL, SPP1, NCAM2, IL32, PCDH8, LAMB1, PCDHGA10, COL1A1, COL7A1, FERMT2	904	555	19308	1.8857	0.128564	0.0258163	0.0257089	BIBW2992
60	GOTERM_BP_DIRECT	GO:0006915~apoptotic process	51	5.37408	7.6365e-05	HRK, STEAP3, SYCP2, PDCD5, NOC2L, GJA1, PEG10, TNFSF10, PIM1, CASP1, CTSH, KIF1B, CTSC, DAXX, LGALS14, PAWR, TRAF1, RHOB, PLSCR1, AIM2, ADORA2A, CEACAM6, CEACAM5, SQSTM1, ITGB3BP, PPP1R15A, KANK2, RTN3, BCL2A1, SEMA3A, BCL10, DRAM1, NUAK2, PUF60, PLAGL1, NLRP2, MFN2, S100A14, GADD45B, BAD, CIDEB, WNT7A, DHCR24, ALOX15B, GULP1, VIL1, NR4A1, DAP, DLC1, STK17B, BAX	904	607	19308	1.79453	0.281505	0.0422267	0.0420512	BIBW2992
61	GOTERM_BP_DIRECT	GO:0048661~positive regulation of smooth muscle cell proliferation	13	1.36986	8.84377e-05	HDAC4, ZNF143, EDN1, MMP2, IL18, HMGCR, PTGS2, FGF2, MTOR, ID2, PDGFD, NAMPT, HBEGF	904	70	19308	3.96656	0.318094	0.0422267	0.0420512	BIBW2992
63	GOTERM_BP_DIRECT	GO:0043123~positive regulation of I-kappaB kinase/NF-kappaB signaling	23	2.4236	9.75439e-05	MAP3K3, ECM1, NDFIP1, CHUK, TFRC, SLC20A1, PLK2, F2R, PELI2, IFIT5, BCL10, NOD2, MALT1, TRIM8, FKBP1A, GJA1, UBD, CTH, CASP1, TNFSF10, PELI1, RBCK1, LTF	904	192	19308	2.55856	0.344455	0.0422267	0.0420512	BIBW2992
64	GOTERM_BP_DIRECT	GO:0007165~signal transduction	107	11.4194	2.25909e-09	OLFML2B, DGKD, CD83, CBLC, CXCL14, ALCAM, ANPEP, RPS6KA2, CLEC5A, NAMPT, TNFSF10, GRB10, KIFAP3, PDE8B, PRKACB, SH3GL2, IGFBP1, TLE2, IGFBP5, IGFBP4, PRKCD, PSG1, VRK3, OLFM4, CD2AP, UTS2, SPARCL1, PDE9A, CDS1, GRB7, RRAD, EPAS1, PDE1A, SH2D2A, CRABP1, CHRNA9, ITPR2, AGAP1, PIK3R1, NTS, TRHDE, RASGRP1, NDRG1, RAP1GAP, C3, LPXN, SFN, IGFBP6, SRGAP3, TNFSF15, CDC7, ARHGAP26, GNG12, IGF2R, ARHGAP32,…	900	1267	19308	1.81177	9.25318e-06	9.25322e-06	9.21256e-06	BMS-536924
65	GOTERM_BP_DIRECT	GO:0045944~positive regulation of transcription from RNA polymerase II promoter	92	9.81857	2.99166e-06	FOXA1, ARF4, EHF, CSRNP3, CITED1, SIX1, ARRB1, RORA, HOXC13, HOXC10, DCAF6, MED14, DBP, NAMPT, IER5, KLF10, TEAD4, SREBF1, ANXA2, RIPK2, LMO4, EN1, HNF1B, MITF, FOS, POU3F2, TOX3, GAL, TFDP1, TFDP2, MORF4L2, TFEC, IRF8, HCLS1, ITGA6, ARHGEF2, IRF9, HOXB5, PPARD, HDAC4, YAP1, CEBPA, NFAT5, NFIX, SMARCD3, NUFIP1, PLAG1, EPAS1, GATA4, PIK3R1, NEUROD2, IFI16, HLTF, PCBP2, STAT4, HOXC4, ZNF107, ALX1, …	900	1204	19308	1.63929	0.0121791	0.00612693	0.0061	BMS-536924
66	GOTERM_BP_DIRECT	GO:0007155~cell adhesion	57	6.08324	2.37838e-08	SEMA5A, COL18A1, SPON2, PTPRU, APP, TNFAIP6, TNC, CIB1, PTPRK, MSLN, RND3, CLDN1, ICAM1, CDH6, CDH3, ITGAV, NEO1, CD34, POSTN, EGFL6, MYBPC2, DST, ITGA3, AJAP1, CLDN5, CLDN10, HCK, VCAN, CEACAM1, SPECC1L, PKP1, DSG2, CDH17, DSC2, DSC3, EPHA2, DPT, THY1, THBS2, THBS4, RELN, EFS, CCL4, FLRT1, SPP1, LPXN, HES1, CTNNAL1, CCR1, LRRN2, TPBG, PARVB, MFAP4, COL5A1, COL7A1, TGFBI, FERMT2	883	555	19308	2.24573	0.000103026	0.000103031	0.000101985	Bosutinib
67	GOTERM_BP_DIRECT	GO:0032722~positive regulation of chemokine production	13	1.38741	5.46291e-07	IL33, CSF1R, APP, CARD9, IL18, AIF1, TNF, ALOX15B, C5, ADORA2B, IL7, TLR7, IL6R	883	45	19308	6.31695	0.00236373	0.00115553	0.00114379	Bosutinib
68	GOTERM_BP_DIRECT	GO:0006954~inflammatory response	43	4.58911	1.0501e-06	PTGER4, CSF1R, PTGFR, LXN, TNFAIP6, STK39, PTGS2, HDAC9, AIF1, TNF, PRKCZ, PLD3, C5, IL18RAP, CCL4, SPP1, BDKRB1, LGALS9, CCR2, PTGDR, CCR1, CERS6, CHUK, PLA2G2A, CD180, IL18, BMP6, AIMP1, HCK, CXCL11, ADORA2A, TNIP2, CHST1, SDC1, TLR7, PRKCQ, PTX3, S100A9, MGLL, CHST2, PF4, EPHA2, NFKBIB	883	412	19308	2.28217	0.0045387	0.00115553	0.00114379	Bosutinib
69	GOTERM_BP_DIRECT	GO:0010628~positive regulation of gene expression	50	5.33618	1.10414e-06	APP, TFRC, TNC, PTEN, TREM2, PTPN22, LRRC32, TNF, EPB41L4B, CDH3, HEY1, MYC, CREB3L2, SOX9, LGALS9, CD34, HOXA5, SLC2A10, ITGA3, PAX6, DKK1, F3, OVOL2, PSG9, ACTA2, CLDN5, PLSCR1, TYROBP, ALDH1A2, PKP1, PTGFR, FOXC1, PPM1F, TTN, AGR2, STAP1, HES1, NKX2-2, IL33, EPHX2, EIF2AK3, BMP6, CDK6, STAR, ID2, ID4, MDM2, FGFR4, LIMS1, PF4	883	516	19308	2.11883	0.0047717	0.00115553	0.00114379	Bosutinib
70	GOTERM_BP_DIRECT	GO:0050870~positive regulation of T cell activation	11	1.17396	1.33371e-06	HLA-DMA, HLA-DMB, FCHO1, HLA-DPB1, HLA-DRA, PRKCQ, THY1, HLA-DQA1, CCR2, HLA-DPA1, HLA-DQB1	883	33	19308	7.28879	0.00576098	0.00115553	0.00114379	Bosutinib
71	GOTERM_BP_DIRECT	GO:0030198~extracellular matrix organization	24	2.56137	1.83273e-06	COL18A1, APP, POSTN, EGFL6, FOXF2, MMP1, TNFRSF11B, TNF, ADAMTS5, COL3A1, COL2A1, MMP13, COL1A2, COL4A2, MMP16, COL5A1, ERCC2, PTX3, TGFBI, SOX9, COL9A2, ATP7A, RECK, MATN2	883	165	19308	3.18056	0.00790796	0.00132323	0.00130979	Bosutinib
72	GOTERM_BP_DIRECT	GO:0032755~positive regulation of interleukin-6 production	18	1.92102	4.00732e-06	IL33, SPON2, APP, SYK, CARD9, NOD2, AIF1, TNF, MAPK13, IFIH1, TYROBP, ADORA2B, POU2AF1, HYAL2, TLR7, ARHGEF2, LGALS9, IL6R	883	103	19308	3.82131	0.0172099	0.00247996	0.00245477	Bosutinib
73	GOTERM_BP_DIRECT	GO:0019886~antigen processing and presentation of exogenous peptide antigen via MHC class II	10	1.06724	4.99619e-06	HLA-DMA, HLA-DMB, FCER1G, HLA-DPB1, HLA-DRA, CTSS, HLA-DQA1, HLA-DPA1, LGMN, HLA-DQB1	883	30	19308	7.28879	0.021411	0.00258639	0.00256012	Bosutinib
74	GOTERM_BP_DIRECT	GO:0016477~cell migration	31	3.30843	5.37338e-06	NCKAP1, FOXC1, ASAP3, PTEN, RHOBTB3, MST1R, PTPRK, RND3, PRKCZ, FUT8, EFS, PDPN, GPC3, BDKRB1, HES1, ITGAV, NCKAP1L, HOXA5, EPHB3, PTK6, DGKZ, SORL1, GOLPH3, CEACAM1, COL5A1, PALLD, SDC1, FGFR4, CRK, FGFR1, EPHA2	883	267	19308	2.53879	0.0230087	0.00258639	0.00256012	Bosutinib
75	GOTERM_BP_DIRECT	GO:0042493~response to drug	32	3.41515	1.28245e-05	COL18A1, CPB2, PTEN, TNFRSF11B, PTGS2, LRP8, ICAM1, CDH3, OXCT1, MYC, DPYSL2, MYO6, TIMP2, FYN, NCKAP1L, SNCA, IL10, NQO1, BCHE, EMX2, CHUK, ITGA3, BAD, ABCA3, CARD9, CDK9, FOSL1, ADORA2A, STAR, MDM2, FOSB, PLIN2	883	293	19308	2.38814	0.0540411	0.00555558	0.00549915	Bosutinib
79	GOTERM_BP_DIRECT	GO:0019882~antigen processing and presentation	11	1.17396	4.17261e-05	RAB32, HLA-DMA, RAB4A, HLA-DMB, HLA-DPB1, HLA-DRA, CTSS, PSMB8, HLA-DQA1, HLA-DPA1, HLA-DQB1	883	47	19308	5.11766	0.165365	0.0129112	0.0127801	Bosutinib
80	GOTERM_BP_DIRECT	GO:0002503~peptide antigen assembly with MHC class II protein complex	7	0.747065	4.82144e-05	HLA-DMA, HLA-DMB, HLA-DPB1, HLA-DRA, HLA-DQA1, HLA-DPA1, HLA-DQB1	883	16	19308	9.56653	0.188499	0.0139243	0.0137829	Bosutinib
82	GOTERM_BP_DIRECT	GO:0071560~cellular response to transforming growth factor beta stimulus	13	1.38741	6.10566e-05	POSTN, CLDN1, IGF1R, OVOL2, COL4A2, STAR, CILP, HYAL2, FYN, SOX9, CRK, LIMS1, FBN1	883	69	19308	4.11975	0.232414	0.0155587	0.0154006	Bosutinib
83	GOTERM_BP_DIRECT	GO:0002381~immunoglobulin production involved in immunoglobulin mediated immune response	7	0.747065	7.16385e-05	HLA-DMA, HLA-DMB, HLA-DPB1, HLA-DRA, HLA-DQA1, HLA-DPA1, HLA-DQB1	883	17	19308	9.0038	0.266809	0.017241	0.0170659	Bosutinib
84	GOTERM_BP_DIRECT	GO:0051092~positive regulation of NF-kappaB transcription factor activity	20	2.13447	0.000132123	APP, CHUK, TFRC, CARD9, IL18, CIB1, NOD2, TNF, PRKCZ, MALT1, ICAM1, IL18RAP, IRAK1, TRAF5, PRKCQ, ROR1, ARHGEF2, LGALS9, S100A9, LTF	883	160	19308	2.7333	0.435828	0.0301241	0.0298182	Bosutinib
85	GOTERM_BP_DIRECT	GO:0009612~response to mechanical stimulus	12	1.28068	0.000158376	PTGER4, FOSL1, CLCN6, COL3A1, POSTN, PIEZO2, CAPN2, TNC, FOSB, BDKRB1, GDF5, DCN	883	65	19308	4.03687	0.496485	0.0327523	0.0324196	Bosutinib
86	GOTERM_BP_DIRECT	GO:0006915~apoptotic process	49	5.22946	0.000161808	NCKAP1, CSRNP2, STEAP3, PTEN, CIB1, OPA1, CASP6, PPP1R13L, PEG10, PHLDA2, PHLDA1, KLF11, CKAP2, ALDH1A3, PLSCR1, ADORA2A, TMBIM4, TMEM214, CEACAM6, CEACAM5, TRAF5, BIRC7, S100A9, TNFRSF21, PPP1R15A, BCL2A1, IFI6, TNFRSF11B, AKAP1, BCL2L13, NUAK2, ZMAT3, PMAIP1, S100A14, CADM1, BAD, TNFSF15, CIDEB, BFAR, ALOX15B, GADD45G, AIMP1, NR4A1, TNIP2, DLC1, P2RX1, ERCC2, MDM2, BAX	883	607	19308	1.76516	0.503916	0.0327523	0.0324196	Bosutinib
87	GOTERM_BP_DIRECT	GO:0098609~cell-cell adhesion	22	2.34792	0.000167607	CD93, ITGA3, THY1, ICAM1, TMEM47, CDH3, DLG3, PERP, PDPN, PKP1, MYH9, ITGAV, DSG2, SOX9, CD34, NEO1, DSC1, DSC2, CD200, DSC3, TJP2, LIMS1	883	190	19308	2.53189	0.516224	0.0327523	0.0324196	Bosutinib
88	GOTERM_BP_DIRECT	GO:0045944~positive regulation of transcription from RNA polymerase II promoter	83	8.85806	0.000173892	FOXA1, ZNF451, APP, CSRNP2, MAML1, PTPRN, RORA, HOXC11, TNF, HHEX, SALL2, HEY1, ZNF606, MYC, HYAL2, ZIC1, CREB3L2, SOX9, MYBL1, HOXA5, MEN1, IL10, IL11, CHUK, HGF, LMO2, IL18, CKAP2, EN1, PAX6, POU3F2, DCN, OVOL2, THAP3, PLSCR1, TFDP2, DDIT3, IRF8, HCLS1, TLR7, ARHGEF2, ZNF395, CASZ1, FOXC1, WBP2, SATB2, CEBPG, CREM, NOD2, RNF4, HSF2, NRIP1, MYO6, HLTF, APBB2, HES1, CYTL1, MSX1, ZNF226, NKX2-2, Z…	883	1204	19308	1.5074	0.529221	0.0327523	0.0324196	Bosutinib
89	GOTERM_BP_DIRECT	GO:0008285~negative regulation of cell proliferation	40	4.26894	0.00019375	BTG3, COL18A1, CSF1R, PTPRU, APP, PTEN, DPT, CIB1, PTPRK, PPM1D, PTGS2, SLC9A3R1, NACC2, PDPN, TIMP2, MSX1, FKTN, MEN1, IL10, KLF11, BCHE, ZBTB17, FGFBP1, TPBG, RARRES1, PTPN14, ALOX15B, RNF41, KISS1, FOSL1, CDK6, ADORA2A, DLG3, ALDH1A2, DLC1, FABP7, SPRY1, CD200, CDKN3, SKAP2	883	464	19308	1.88503	0.568032	0.0345567	0.0342057	Bosutinib
90	GOTERM_BP_DIRECT	GO:0002504~antigen processing and presentation of peptide or polysaccharide antigen via MHC class II	7	0.747065	0.000199427	HLA-DMA, HLA-DMB, HLA-DPB1, HLA-DRA, HLA-DQA1, HLA-DPA1, HLA-DQB1	883	20	19308	7.65323	0.578528	0.0345567	0.0342057	Bosutinib
92	GOTERM_BP_DIRECT	GO:0007165~signal transduction	86	9.17823	0.000222687	GABRB1, CLIC3, TNFAIP6, CALML5, DGKA, DIRAS2, PTPRK, CXCL14, IGF1R, NRGN, AKAP12, CCND3, EDNRA, RGS1, DPYSL2, PDE4B, RAC2, SOX9, OSTF1, CD34, IL10, IL11, DFFA, PRKAB2, FGFBP1, PSG1, DGKZ, GEM, SIGIRR, PSG9, ITPKB, NCR2, INPP4B, CEACAM1, TYROBP, CEACAM6, TRAF5, FEZ2, SAG, PKP1, LTB, CRK, TNFRSF21, HBEGF, SKAP2, VAC14, CSF1R, GRIA2, STK39, CREM, ADCY3, TNFRSF11B, MST1R, IQGAP2, PRKCZ, LRP8, RASIP1,…	883	1267	19308	1.48422	0.618936	0.0357289	0.035366	Bosutinib
93	GOTERM_BP_DIRECT	GO:0008284~positive regulation of cell proliferation	45	4.80256	0.000234744	CSF1R, PTGFR, VIPR1, BNC1, FLT4, ODC1, HILPDA, PTEN, TNC, CIB1, MST1R, AIF1, PRKCZ, IGF1R, MYC, RAC2, HES1, ITGAV, SOX9, IL6R, IL11, TSC22D1, EGR4, AKR1C3, AKR1C2, S100B, POU3F2, BMP6, FOSL1, CLDN5, HCK, MEIS1, CEACAM6, CCPG1, IL7, GHRH, ALDH1A2, TRAF5, MDM2, HCLS1, FGFR4, SSBP3, LGMN, FGFR1, HBEGF	883	550	19308	1.78907	0.638333	0.0363183	0.0359494	Bosutinib
98	GOTERM_BP_DIRECT	GO:0048661~positive regulation of smooth muscle cell proliferation	12	1.28068	0.000311119	IRAK1, MYC, ID2, IL18, AKR1B1, HMGCR, PTGS2, IL6R, TNF, AIF1, IGF1R, HBEGF	883	70	19308	3.74852	0.740235	0.0408414	0.0404266	Bosutinib
99	GOTERM_BP_DIRECT	GO:0006919~activation of cysteine-type endopeptidase activity involved in apoptotic process	13	1.38741	0.000333299	TNFSF15, BAD, KHDC1L, EIF2AK3, F3, TNF, BCL2L13, DLC1, P2RX1, BAX, PMAIP1, S100A9, SNCA	883	82	19308	3.46662	0.76404	0.0415822	0.0411599	Bosutinib
102	GOTERM_BP_DIRECT	GO:0014068~positive regulation of phosphatidylinositol 3-kinase signaling	13	1.38741	0.00037372	HGF, IL18, TREM2, TNF, DCN, IGF1R, FGR, RELN, HCLS1, FYN, ROR1, SOX9, FGFR1	883	83	19308	3.42485	0.801955	0.0415822	0.0411599	Bosutinib
104	GOTERM_BP_DIRECT	GO:0007169~transmembrane receptor protein tyrosine kinase signaling pathway	17	1.8143	0.000376955	CSF1R, SYK, FLT4, PTK6, MST1R, IGF1R, FGR, HCK, EFS, DOK5, STAP1, FYN, ROR1, FGFR4, EPHB3, EPHA2, FGFR1	883	133	19308	2.79495	0.804712	0.0415822	0.0411599	Bosutinib
110	GOTERM_BP_DIRECT	GO:0007165~signal transduction	95	10.2371	1.26404e-06	BCAR3, ALK, TNFAIP6, RNF14, IRS1, DGKA, REG1A, DIRAS2, PIK3CD, CBLC, ARRB1, CBLB, PTPRK, OLFML2A, ARHGAP5, FNBP1L, NR3C1, IGF1R, NRGN, AKAP12, IMPA2, RPS6KA2, KIF13B, PDE4B, GRB10, CD38, JAK2, SH3GL2, CHRNB1, DFFA, MAP2K1, ANXA4, IGFBP2, PPP2R5B, RRAS2, VRK1, GAB2, OLFM4, MOB3B, GEM, CD2AP, SIGIRR, TOM1L1, DUSP22, INPP4B, CEACAM1, RABEP1, FEZ2, SPARCL1, SOS1, TNFRSF21, SKAP2, CDS1, GRB7, GRIA2, B…	874	1267	19308	1.65643	0.00521945	0.0027292	0.00272129	CEP-701
111	GOTERM_BP_DIRECT	GO:0001525~angiogenesis	31	3.34052	1.31845e-06	COL18A1, PTEN, RORA, NR2E1, TSPAN12, AMOT, CASP8, HEY1, CYP1B1, CCL2, ITGAV, EPHB2, HTATIP2, VAV3, JUN, ANGPT2, JAG1, MMP2, TIE1, IL18, VASH1, EREG, CEACAM1, COL4A2, PIK3CA, AGGF1, ANGPTL2, AMOTL2, CSPG4, TGFBI, ITGA5	874	252	19308	2.71761	0.00544353	0.0027292	0.00272129	CEP-701
112	GOTERM_BP_DIRECT	GO:0007155~cell adhesion	51	5.49569	2.86555e-06	COL18A1, SPON2, APP, TNFAIP6, TNC, PTPRK, ARHGAP5, MSLN, RND3, ROBO1, CDH4, CDH3, CYP1B1, ITGB8, ITGAV, POSTN, EGFL6, DST, ITGA3, OLFM4, AJAP1, HCK, CEACAM1, CLDN3, CLDN15, COL6A2, FEZ1, ADAM12, CDH11, TLN2, ITGA5, DSC3, LAMA2, THBS4, THBS3, EFNB2, RELN, PDZD2, CCL2, HES1, MYH10, CD72, JUP, PCDH8, PCDHGA10, FERMT1, PPFIBP1, AGGF1, TGFBI, SIGLEC6, ADA	874	555	19308	2.03003	0.0117933	0.00395446	0.003943	CEP-701
113	GOTERM_BP_DIRECT	GO:0042493~response to drug	33	3.55603	3.8938e-06	BCAR3, COL18A1, CDKN1A, ABCB1, SEMA3C, PTEN, WFDC1, SLC1A3, ARRB1, RELA, CDH3, TIMP2, DNMT3B, DVL3, CD38, CA9, VAV3, APOBEC1, NQO1, BCHE, SS18, JUN, EMX2, ITGA3, IGFBP2, VEGFC, HNF1B, FOS, DUSP6, POR, FOSB, PLIN2, ADA	874	293	19308	2.48812	0.0159911	0.00403008	0.0040184	CEP-701
114	GOTERM_BP_DIRECT	GO:0009612~response to mechanical stimulus	14	1.50862	5.58513e-06	PTGER4, POSTN, JUN, ANGPT2, MMP2, IGFBP2, TNC, GDF5, PPL, DCN, P2RX7, CAPN2, FOSB, PSPH	874	65	19308	4.75818	0.0228572	0.00462449	0.00461109	CEP-701
115	GOTERM_BP_DIRECT	GO:0010628~positive regulation of gene expression	47	5.06466	9.3945e-06	CEBPA, APP, PTGFR, TFRC, REG1A, LEF1, PTEN, TNC, PIK3CD, CLU, RELA, ROBO1, TTN, EPB41L4B, CDH3, HEY1, NFIL3, DDRGK1, LAMP3, RPS6KA2, ERBB2, AGR2, DNMT3B, ITGB8, STAP1, HES1, EPHB2, NKX2-5, SMAD1, MAP2K1, SLC2A10, ITGA3, EPHX2, PDE2A, MSN, HNF1B, BMP7, DKK1, TERF2, MED23, P2RX7, CLDN3, ID2, KAT6A, RLN2, ATM, HSPA1B	874	516	19308	2.01221	0.0381468	0.0064822	0.00646341	CEP-701
117	GOTERM_BP_DIRECT	GO:0016477~cell migration	35	3.71945	8.17895e-08	SDC4, WWC1, ITGB2, ASAP3, RHOBTB3, NEDD9, PIK3CD, MST1R, PTPRK, IQGAP1, PRKCZ, FUT8, PDPN, BDKRB1, ITGAV, CTNNA2, GPC4, VAV3, TGFB2, PRKCI, LAMB3, SHROOM2, PSG2, CDC42BPB, RHOF, RHOD, SORL1, RHOB, CEACAM1, COL5A1, PALLD, SDC1, ANG, MEGF9, EPHA2	891	267	19308	2.84064	0.000343784	0.000343843	0.000342044	CI-1040
118	GOTERM_BP_DIRECT	GO:0042493~response to drug	35	3.71945	7.49118e-07	BCAR3, OXTR, FECH, SLC1A2, WFDC1, SLC1A3, ABAT, TNFRSF11B, LRP8, OXCT1, DPYSL2, MYO6, HADH, PPARGC1A, TIMP4, IL10, VAV3, LYN, NQO1, TGFB2, EMX2, ABCG5, ITGA3, IGFBP2, HNF1B, CTPS1, SOD1, ALDH3A1, MAP1B, CAT, SCGB1A1, LCN2, MDM2, FOSB, PLIN2	891	293	19308	2.58857	0.00314434	0.00157465	0.00156641	CI-1040
119	GOTERM_BP_DIRECT	GO:0009410~response to xenobiotic stimulus	29	3.08183	6.28963e-06	BCAR3, PCSK1, OXTR, SLC1A2, SLC1A3, ABAT, TNFRSF11B, ENO2, LRP8, OXCT1, HADH, TIMP4, IL10, VAV3, LYN, TGFB2, LHCGR, EMX2, ABCG5, ITGA3, IGFBP2, HNF1B, CTPS1, SOD1, MAP1B, CAT, SCGB1A1, FOSB, PLIN2	891	240	19308	2.61846	0.0260952	0.00881386	0.00876774	CI-1040
120	GOTERM_BP_DIRECT	GO:0001525~angiogenesis	28	2.97556	4.24824e-05	ECM1, EPAS1, TNFAIP2, RORA, CIB1, THY1, RASIP1, ZC3H12A, CYP1B1, FLNA, ITGAV, VAV3, GPR15, CD160, IL18, RHOB, EREG, NELL2, CEACAM1, COL4A2, ID1, ANGPTL2, ANG, AMOTL2, ITGA5, ANGPTL4, RAMP1, SCG2	891	252	19308	2.40778	0.163559	0.0307987	0.0306375	CI-1040
121	GOTERM_BP_DIRECT	GO:0007165~signal transduction	90	9.56429	4.25245e-05	BCAR3, GPI, PTPRR, ECM1, DGKD, CD83, TNFAIP6, DGKA, REG1A, PIK3CD, PTPRK, CXCL5, GNGT1, AKAP12, GJA1, FGF7, ALCAM, IMPA2, DPYSL2, KIF13B, PDE4B, OSTF1, KIFAP3, IL10, IL11, IGFBP5, ADIPOQ, IGFBP2, OLFM4, MOB3B, APBB1IP, ITPKB, DOK1, CEACAM1, TRAF5, FEZ2, KIT, SAG, SPARCL1, SOS1, RIN2, TNFRSF21, HBEGF, DDR2, CDS1, CSF1R, GRB7, EPAS1, STK39, NEDD9, ITPR2, NOD1, TNFRSF11B, MST1R, RETN, IQGAP1, IQGAP2…	891	1267	19308	1.53931	0.163708	0.0307987	0.0306375	CI-1040
123	GOTERM_BP_DIRECT	GO:0008284~positive regulation of cell proliferation	47	4.99469	7.37557e-05	REG3A, CSF1R, BNC1, REG1A, TNC, CIB1, MST1R, PRL, PRKCZ, HOXC10, CXCL5, FGF7, TCL1A, PDGFD, CTSH, DMD, ITGAV, CGA, IL6R, TRPM4, IL12RB2, LYN, IL11, TGFB2, TGFB3, AKR1C3, LIF, AKR1C2, S100B, POU3F2, TBX3, BMP5, EREG, ALDH3A1, IL7, CARM1, TRAF5, KIT, MDM2, HCLS1, KRAS, FAM98A, IL7R, SSBP3, LGMN, TSPYL5, HBEGF	891	550	19308	1.8518	0.266612	0.0442955	0.0440637	CI-1040
124	GOTERM_BP_DIRECT	GO:0006954~inflammatory response	38	4.03826	8.83567e-05	PTGER4, CSF1R, ECM1, TNFAIP6, ITGB2, STK39, PIK3CD, NOD1, IL1RAP, PRKCZ, PLD3, CXCL5, HK1, HRH1, C5, CYP26B1, IL1RL2, CCRL2, CCL4, ZC3H12A, STAB1, BLNK, SPP1, BDKRB1, CCR7, SCN1A, SMAD1, IL18, NKG7, TPST1, MFHAS1, VNN1, KIT, CHST1, SDC1, SCG2, MGLL, EPHA2	891	412	19308	1.99869	0.310279	0.0464314	0.0461885	CI-1040
125	GOTERM_BP_DIRECT	GO:0042493~response to drug	36	3.84205	2.86533e-07	ABCB1, MAOB, OGG1, SLC1A2, SLC1A3, HTR2A, ADCY1, PTGS2, MDK, DPYSL2, TIMP2, HADH, PPARGC1A, VAV3, NTRK1, BCHE, TFAP2B, TGFB1, HMGCS1, ACSL1, VEGFC, GGH, INHBA, SOD2, PGF, ASS1, SFRP1, ACTC1, GAL, CPS1, MAP1B, CAT, PDE3A, LCN2, MDM2, PPARG	895	293	19308	2.65063	0.00118468	0.00118539	0.00118051	Dasatinib
126	GOTERM_BP_DIRECT	GO:0043066~negative regulation of apoptotic process	49	5.22946	6.04996e-06	TNFAIP8, OGG1, FHL2, NR2E1, AQP1, CCND2, PIM2, TIMP1, MED1, PCID2, TSC22D1, ATAD3A, PIAS1, SFRP1, CAT, BIRC7, ATF5, GAS6, CD44, BIRC3, TMF1, PRKDC, GSTP1, LEF1, IFI6, TWIST1, PLAC8, PDPN, TAF9B, ZNF268, NTRK1, TFAP2A, TFAP2B, PRNP, WFS1, PLK2, HMGA2, ASNS, DHCR24, SOD2, POU4F1, TBX3, ACTC1, AXL, ID1, PDE3A, MDM2, SPRY2, VIP	895	526	19308	2.00967	0.0247182	0.0118155	0.011767	Dasatinib
127	GOTERM_BP_DIRECT	GO:0043065~positive regulation of apoptotic process	35	3.73533	1.02061e-05	FOXA1, HRK, TNFAIP8, MTCH2, PRR7, PRKDC, FAF1, HTRA1, PTGS2, CLU, LGALS2, TCTN3, CYP1B1, CTSD, ZNF268, HOXA5, KLF11, TGFB1, GADD45B, CDKN2A, IGFBP3, HMGA2, POU4F1, RHOB, SFRP1, RYBP, GAL, SHQ1, BCL6, EEF1A2, ID3, ITGA6, PPARG, TAF6, SQSTM1	895	328	19308	2.30202	0.0413439	0.0118155	0.011767	Dasatinib
128	GOTERM_BP_DIRECT	GO:0007568~aging	25	2.66809	1.14242e-05	OGG1, ELAVL4, HTR2A, PTGS2, KRT33B, POLB, NPY, TIMP2, TIMP1, PPARGC1A, SLC12A2, NTRK1, TGFB1, GSN, MME, IGFBP5, GFRA1, ATP2B1, SOD2, ASS1, NFKB2, COL4A2, KRT16, CAT, KRT14	895	194	19308	2.78005	0.0461629	0.0118155	0.011767	Dasatinib
129	GOTERM_BP_DIRECT	GO:0001525~angiogenesis	29	3.09498	1.71919e-05	NRP1, CLIC4, PLXND1, SH2D2A, TNFAIP2, PRKX, NR2E1, PTGS2, RASIP1, APOLD1, HEY1, ZC3H12A, BSG, CYP1B1, ZNF304, THSD7A, VAV3, MED1, ANXA2, FN1, RHOB, EFNA1, KLF5, COL4A2, FAP, ID1, AGGF1, RAMP1, SCG2	895	252	19308	2.48263	0.0686531	0.0119303	0.0118813	Dasatinib
131	GOTERM_BP_DIRECT	GO:0007155~cell adhesion	49	5.22946	2.4886e-05	SRPX, CNTNAP1, TNFAIP6, ITGB5, TGFB1I1, CDH4, ALCAM, CDH2, BSG, CYP1B1, CD36, POSTN, OLFM4, RHOB, CLDN5, CLDN15, ADAM12, LY6D, ITGA8, DSG2, ITGA6, CD47, TLN1, CD44, DSC3, TTYH1, LAMA3, DPT, PRKX, LY9, PCDH17, VTN, RELN, PODXL, LPXN, CTNNA2, MYH10, CCR1, MUC16, PCDH8, FN1, LAMB1, PARVB, PCDHGA10, FAP, CNTN1, AGGF1, FOLR3, PCDHB8	895	555	19308	1.90466	0.097832	0.0147076	0.0146472	Dasatinib
133	GOTERM_BP_DIRECT	GO:0008285~negative regulation of cell proliferation	48	5.21173	2.74822e-07	DDR1, TES, ATP8A2, NOTCH1, HDAC1, INPPL1, PDS5B, PTGS2, TOB1, NDRG1, PTHLH, CDH5, RNF139, CLMN, NACC2, RPS6KA2, FTH1, PDPN, NCK2, SLIT3, KIFAP3, ZNF268, SOX4, TFAP2A, BCHE, TGFB3, NOS3, TNFRSF9, IGFBP3, FBXO2, ALOX15B, ST18, BMP5, BMP4, SULT2B1, FOSL1, SFRP1, AZGP1, CACNB4, BCL6, FABP6, DLG5, ALDH1A2, DLC1, PMP22, SPRY2, RAF1, PTGES	882	464	19308	2.2646	0.00115386	0.00115453	0.00115013	Erlotinib
134	GOTERM_BP_DIRECT	GO:0045944~positive regulation of transcription from RNA polymerase II promoter	90	9.77199	4.07525e-06	FOXA1, EHF, DDX3X, TCF21, ASH2L, PARK7, LDB2, ETS2, DCAF6, HHEX, HEY1, SOX17, MECOM, SIX2, HYAL2, NCK2, SOX4, MEF2C, EDN1, FOXD1, ANXA2, CHUK, HGF, LMO3, TCF12, MITF, SOX12, ISL1, ETV5, ZNF91, GAL, MAF, TFDP2, ELF4, MED21, TFEC, TET3, IRF8, HOXB2, RAF1, HOXB7, NFAT5, FOXC1, NOTCH1, PLAG1, PRKDC, HDAC1, SATB2, TXK, GATA6, NOD2, GATA2, HIF1A, PLAC8, PPP3R1, EXOSC9, HLTF, ZNF107, ZNF268, RXRG, NKX2-…	882	1204	19308	1.63638	0.0169745	0.00518888	0.00516912	Erlotinib
135	GOTERM_BP_DIRECT	GO:0042493~response to drug	33	3.58306	4.63847e-06	HDAC1, GATA6, LPL, ABAT, XPC, PTN, PTGS2, PFAS, ENO3, HSD11B2, CCND1, CDH1, GNA12, CA9, HADH, TIMP4, MAP2K6, NQO1, BCHE, CHUK, ARG1, MBD1, VEGFC, GGH, CTPS1, CYBA, DUSP6, FOSL1, SFRP1, GAL, NPC1, CPS1, PAM	882	293	19308	2.46556	0.0192976	0.00518888	0.00516912	Erlotinib
136	GOTERM_BP_DIRECT	GO:0010628~positive regulation of gene expression	48	5.21173	5.35377e-06	NFAT5, FOXC1, NOTCH1, DDX3X, PLAG1, HDAC1, TNC, PIK3R3, TREM2, FBLN1, PARK7, GATA2, LRRC32, NTS, HIF1A, CDH5, SOX17, HEY1, CLEC7A, RPS6KA2, ITGAX, LGALS9, NKX2-2, KDM6A, TFAP2A, MEF2C, FOXD1, ZNF580, ANGPT1, IFNGR1, NOS3, TCF12, ZNF804A, HMGA2, NRG1, MITF, BMP4, ADAM19, MED23, MAF, ALDH1A2, ID4, SPRY2, ADTRP, EZR, MYD88, LIMS1, RBMS3	882	516	19308	2.03639	0.0222402	0.00518888	0.00516912	Erlotinib
138	GOTERM_BP_DIRECT	GO:0043065~positive regulation of apoptotic process	35	3.80022	7.41093e-06	FOXA1, MTCH2, DDX3X, PRKDC, HTRA1, PTN, PTGS2, PNMA1, FAM162A, UBD, RPS6KA2, SLIT2, ZNF268, SOX4, MAP2K6, CDK19, TNFRSF12A, GADD45B, TGFB3, IGFBP3, TNFRSF10B, HMGA2, CCK, DUSP6, RHOB, BMP4, FOSL1, ALDH1A3, SFRP1, GAL, SHQ1, BCL6, ALDH1A2, KCNMA1, EEF1A2	882	328	19308	2.33595	0.0306538	0.00518888	0.00516912	Erlotinib
140	GOTERM_BP_DIRECT	GO:0007165~signal transduction	89	9.66341	4.9602e-05	HBS1L, NRP1, IL1RN, GMFB, CD83, CALML5, IRS1, CBLB, ARHGAP5, ARHGAP6, NR3C2, RASSF1, ALCAM, ANPEP, RPS6KA2, PPFIA1, CASP1, NCK2, KIFAP3, PDE8B, PDE8A, INSL4, KCNK10, IFNGR1, ARAP2, OLFM4, DGKZ, SIGIRR, CEACAM6, FEZ2, RAF1, PDE9A, TNFRSF21, PTGES, VAC14, NFAT5, ENPEP, CALCB, RRAD, SH2D2A, NPR3, STK39, NEDD9, AGAP1, ARHGAP17, RETN, NTS, HIF1A, NDRG1, PRKCZ, RAP1GAP, ARHGAP12, ARHGAP22, C3, ABR, GNA…	882	1267	19308	1.53774	0.188104	0.0260473	0.0259481	Erlotinib
141	GOTERM_BP_DIRECT	GO:0098609~cell-cell adhesion	23	2.49729	5.81908e-05	DSP, LAMA5, CSTA, ITGAM, ANXA2, TTYH1, TMOD3, LAMA3, LPP, CNN3, VMP1, CDH5, DLG2, CDH1, DLG5, CDH10, PDPN, ITGAX, ITGAV, DSG2, FAT4, DSC2, LIMS1	882	190	19308	2.64998	0.216878	0.0264242	0.0263236	Erlotinib
143	GOTERM_BP_DIRECT	GO:0016477~cell migration	28	3.04017	9.56349e-05	LAMA5, ENPEP, FOXC1, ITGB5, LAMC3, LAMA3, RHOBTB3, NEDD9, TNFAIP3, PRKCZ, RND1, PODXL, SIX2, PDPN, GPC3, NCK2, ITGAV, SHROOM2, LAMB1, DGKZ, RHOD, RHOB, COL5A1, PALLD, FSCN1, ELMO1, SDC1, DOCK2	882	267	19308	2.2957	0.330873	0.0365238	0.0363847	Erlotinib
144	GOTERM_BP_DIRECT	GO:0009410~response to xenobiotic stimulus	26	2.82302	0.000107018	GATA6, LPL, ABAT, XPC, PTGS2, PFAS, HSD11B2, CCND1, CDH1, GNA12, CA9, HADH, TIMP4, MAP2K6, ARG1, VEGFC, CTPS1, CYBA, DUSP6, FOSL1, SFRP1, GCLC, GAL, NPC1, CPS1, PAM	882	240	19308	2.37154	0.362121	0.0374653	0.0373226	Erlotinib
145	GOTERM_BP_DIRECT	GO:0001525~angiogenesis	37	3.94036	1.60443e-09	EPAS1, TGFA, NDNF, NR2E1, MEOX2, APOLD1, ACTG1, ESM1, SOX17, FGF9, CALD1, CYP1B1, HMOX1, APOD, NRCAM, HOXA7, EGFL7, ANGPT1, NOS3, MCAM, MMP2, CAV1, TIE1, PRKCA, ARHGAP24, EREG, EFNA1, MEIS1, PIK3CA, PXDN, ANGPTL2, ANG, PRKD1, ITGA5, EPHA1, RAMP1, SCG2	892	252	19308	3.17814	6.74821e-06	6.74823e-06	6.70972e-06	FTI-277
146	GOTERM_BP_DIRECT	GO:0007165~signal transduction	98	10.4366	5.13478e-07	CD83, FNBP1L, OLFML2A, IPO7, NR3C2, PYCARD, ARHGAP44, EDNRA, CCND3, FGF7, RASSF2, FGF9, PPFIA1, KIFAP3, PDE8B, IL4R, IGFBP5, IGFBP2, VRK1, ANK2, VRK2, TEX2, SIGIRR, INPP4B, IL23A, RIN3, PRKD1, BEX1, PDE1C, EPAS1, CHRNA9, CREM, STC1, MST1R, PRKCZ, RAP1GAP, SCUBE2, ABR, PENK, ABL2, CYTL1, STAC, RASSF8, CDC7, GNG12, GNG11, ARHGAP24, NET1, NR4A2, PPP1R1A, STK25, DLG5, PKIG, BCAR3, DIRAS2, ARHGAP1, PT…	892	1267	19308	1.67426	0.00215736	0.00107984	0.00107368	FTI-277
147	GOTERM_BP_DIRECT	GO:0007155~cell adhesion	52	5.53781	2.31951e-06	DDR1, SEMA5A, ITGAM, ITGB5, TGFB1I1, LAMC2, LAMC1, CDH2, CYP1B1, NRCAM, PLXNC1, FGB, CD96, EGFL7, MYBPC2, PRKCA, ATP1B1, HCK, CLDN4, CLDN15, PXDN, CLDN7, CDH11, LY6D, COL6A3, CD47, ITGA5, ARF6, AMIGO2, NEDD9, THBS2, EFNB2, VTN, ACAN, EFS, PDZD2, GPNMB, PODXL, FLRT1, ABL2, IL32, AOC3, VCAM1, PCDH9, MCAM, SORBS3, GRHL2, FERMT1, NFASC, COL5A1, FES, FERMT2	892	555	19308	2.02807	0.00970846	0.00325196	0.0032334	FTI-277
148	GOTERM_BP_DIRECT	GO:0030335~positive regulation of cell migration	31	3.30138	3.24672e-06	SEMA5A, ONECUT2, SEMA3C, SEMA3A, NEDD9, LAMC2, EGFR, ACTG1, PPP3CA, GPNMB, PODXL, ZNF268, MAP4K4, EDN1, MCAM, MMP2, CAV1, RDX, PRKCA, SEMA4G, SOD2, PTP4A1, CLDN4, IL1B, TMSB15B, KIT, CDH13, SNAI2, ITGA5, EPHA1, FERMT2	892	258	19308	2.60084	0.0135629	0.00341392	0.00339444	FTI-277
149	GOTERM_BP_DIRECT	GO:0030855~epithelial cell differentiation	16	1.70394	2.49884e-05	CBR1, ACADVL, KRT4, TGFB1I1, KRT34, BMP7, KRT17, ELF3, DHRS9, DMBT1, COL4A1, WT1, KRT16, KRT14, ID3, ALDOC	892	94	19308	3.68438	0.0997679	0.0187364	0.0186295	FTI-277
151	GOTERM_BP_DIRECT	GO:0007568~aging	24	2.55591	3.25948e-05	NTRK1, VCAM1, IGFBP5, BCL2A1, MME, IL15, MMP2, IGFBP2, NUDT1, ATP2B1, FOXO3, SOD2, TNFRSF1B, ENO3, AGT, TGFBR2, PPP3CA, KRT16, NPY, KRT14, UCP2, PENK, APOD, CTSC	892	194	19308	2.67782	0.128113	0.0187364	0.0186295	FTI-277
153	GOTERM_BP_DIRECT	GO:0008285~negative regulation of cell proliferation	42	4.47284	5.49776e-05	DDR1, CEBPA, TGFB1I1, TPTE, NUDT6, CYP27B1, GPNMB, ADAMTS1, CLMN, FTH1, CYP1B1, NDN, SPEG, QSOX1, KIFAP3, ZNF268, SOX4, NTRK1, BCHE, TFAP2B, NOS3, IGFBP3, FBXO2, SOD2, SMARCA2, BMP7, CBFA2T3, EREG, IL6, ZEB1, BCL6, WT1, SST, DLG5, ALDH1A2, DLC1, IL1B, FABP7, CDH13, TFF1, ATF5, HSPA1A	892	464	19308	1.95931	0.206453	0.0256929	0.0255463	FTI-277
156	GOTERM_BP_DIRECT	GO:0030335~positive regulation of cell migration	34	3.59029	9.97394e-08	SEMA5A, GRB7, TNFAIP6, SEMA3A, NEDD9, PIK3CD, LAMC2, CLDN1, PPM1F, MYLK, GPNMB, PODXL, PDGFD, PDPN, MAPK1, CTSH, ITGAV, EPHB2, PDGFRA, XBP1, EDN1, MMP7, WNT5B, F2R, LAMB1, F3, VIL1, CLDN4, CEACAM6, TMSB15B, KIT, ADAM9, TRIM32, EPHA2	886	258	19308	2.87186	0.000446334	0.000446433	0.000442743	Gefitinib
157	GOTERM_BP_DIRECT	GO:0070371~ERK1 and ERK2 cascade	14	1.47835	8.74744e-07	PTGER4, EDN1, OXTR, BTN2A2, NOD2, FGF2, DUSP9, GRB10, CTSH, MAPK1, ITGAV, SPRY1, SOX9, LGALS9	886	55	19308	5.54714	0.0039077	0.00195768	0.0019415	Gefitinib
158	GOTERM_BP_DIRECT	GO:0016477~cell migration	32	3.37909	2.0008e-06	NCKAP1, SDC3, WWC2, ASAP3, RHOBTB3, NEDD9, PIK3CD, RND3, FUT8, PODXL, PDPN, CTNNA1, WWC3, BDKRB1, HES1, ITGAV, EPHB3, LAMB3, SHROOM2, LAMB1, SCRIB, SORL1, RHOB, TGFBR3, ATRN, CEACAM1, FAT1, ADAM9, CD47, MET, CD44, EPHA2	886	267	19308	2.61181	0.0089156	0.00298519	0.00296051	Gefitinib
159	GOTERM_BP_DIRECT	GO:0032496~response to lipopolysaccharide	23	2.42872	2.9539e-06	PTGER4, PTGFR, JUN, EDN1, IL10RA, F2R, HMGB2, ADM, PTGS2, CLDN1, AKAP12, THBD, NR4A1, CPS1, SCGB1A1, BDKRB1, CCR7, REN, LGALS9, TRIB1, TIMP4, IL12RB2, SNCA	886	157	19308	3.19251	0.0131346	0.00330541	0.00327809	Gefitinib
160	GOTERM_BP_DIRECT	GO:0006915~apoptotic process	54	5.70222	5.36233e-06	AVEN, NCKAP1, SYCP2, NOC2L, CASP6, PPP1R13L, PEG10, TNFSF10, PIM1, CASP1, CTSH, KIF1B, IFT57, PHLDA2, LGALS14, RHOB, AIM2, ADORA2A, CEACAM6, CEACAM5, SQSTM1, ITGB3BP, MCM2, PPP1R15A, RTN3, SEMA3A, AKAP1, BCL2L13, NUAK2, CHST11, MAPK1, PMAIP1, PRAME, PAK2, JUN, XBP1, BAD, TNFSF15, GZMA, CIDEB, WNT7A, GZMB, TNFRSF10B, BFAR, ALOX15B, NFKB1, GULP1, VIL1, NR4A1, DAP, MDM2, PAEP, BAX, FAS	886	607	19308	1.93869	0.0237161	0.00480035	0.00476067	Gefitinib
162	GOTERM_BP_DIRECT	GO:0043066~negative regulation of apoptotic process	47	4.96304	2.16469e-05	AVEN, PTGFR, CDKN1A, PRKAA2, SYCP2, PRKDC, GSTP1, AMIGO2, GATA6, MALT1, PTMS, TCL1A, NUAK2, CHST11, PDPN, PIM1, FLNA, CTSH, PRAME, SOX9, TAF9B, PAK2, MAGEA4, SNCA, NQO1, XBP1, SERPINB2, MSX2, WFS1, DUSP1, PLK2, PLAUR, HMGA2, WNT7A, BFAR, MIF, PAX2, MTOR, NFKB1, CEACAM5, CLDN7, IL2RB, MDM2, FAS, CD44, LTF, MAD2L1	886	526	19308	1.94722	0.0923463	0.0138416	0.0137272	Gefitinib
163	GOTERM_BP_DIRECT	GO:0007568~aging	24	2.53432	2.93493e-05	IGFBP1, EIF2B5, NQO1, JUN, ATP8A2, MMP7, MME, ADM, ALOX12, HMGCR, RETN, PTGS2, FGF2, CLDN1, PAX2, ASS1, COL4A2, KCNMB1, NAMPT, CTNNA1, MAPK1, APOD, DMD, SNCA	886	194	19308	2.69596	0.123106	0.0164209	0.0162852	Gefitinib
164	GOTERM_BP_DIRECT	GO:0000122~negative regulation of transcription from RNA polymerase II promoter	73	7.70855	3.54451e-05	MYT1L, WWC2, MAGEF1, HMGB2, NOC2L, TNF, DACH1, HEY1, PPP1R13L, SAP130, MYB, WWC3, SOX9, ANKRD2, MAGEA4, DACT1, OSR2, LEFTY1, EDN1, MSX2, ZNF281, ARID5B, FOXL2, PAX6, SREBF2, HIC2, AR, MAGEB2, CRY1, HCLS1, TRIB3, MZF1, ZFPM2, SQSTM1, ATF3, ZNF274, PCNA, SATB1, SATB2, GATA6, GATA3, PCBP3, MXI1, APBB2, HES1, MAGEC2, MAGEA11, MSC, TAF9B, SNCA, WWTR1, JUN, XBP1, ZNF140, WFS1, VDR, PDE2A, HMGA2, NR0B1,…	886	969	19308	1.64173	0.146709	0.0174592	0.0173149	Gefitinib
165	GOTERM_BP_DIRECT	GO:0009636~response to toxic substance	15	1.58395	3.90062e-05	NQO1, PON3, CDKN1A, EPHX2, GSTP1, GATA6, SLC7A11, CLDN1, CPS1, CDK4, CCL4, MDM2, BAX, MAPK1, ERCC6	886	87	19308	3.7573	0.160203	0.0174592	0.0173149	Gefitinib
166	GOTERM_BP_DIRECT	GO:0045944~positive regulation of transcription from RNA polymerase II promoter	86	9.08131	4.29676e-05	ZNF451, ZNF493, PRDM4, MAML1, PTPRN, HMGB2, HOXC13, HOXC11, FGF2, TNF, MEOX1, PTMS, HEY1, LRP5L, NAMPT, ZIC1, MYB, SOX9, PITX1, HMGN3, MYBL1, OSR2, EDN1, FOXD1, ZBTB38, IL18, EN2, FOXL2, ETV1, PAX6, SREBF2, PAX2, ARMCX3, KAT2B, AR, HCLS1, MZF1, ZFPM2, MET, SQSTM1, ATF3, HOXB5, SMARCD3, PRKDC, SATB2, GATA6, GATA3, NOD2, ABLIM3, ZBED1, APBB2, HES1, ZNF227, ZNF226, ZNF544, NKX2-2, WWTR1, JUN, EGR2, …	886	1204	19308	1.55659	0.174963	0.0174839	0.0173394	Gefitinib
167	GOTERM_BP_DIRECT	GO:0043065~positive regulation of apoptotic process	33	3.48469	4.99179e-05	PRKDC, ADM, ALOX12, PTGS2, TNF, CALHM2, PNMA1, CASP6, TNFSF10, PMAIP1, PHLDA2, SNCA, EIF2B5, JUN, DUSP1, BAD, GZMA, OSGIN1, TNFRSF10B, HMGA2, SCRIB, FOXL2, CCK, DUSP9, RHOB, NET1, OLFM1, NR4A1, CDK4, BAX, FAS, SPRY1, SQSTM1	886	328	19308	2.19252	0.200235	0.0186194	0.0184655	Gefitinib
168	GOTERM_BP_DIRECT	GO:0048661~positive regulation of smooth muscle cell proliferation	13	1.37276	7.29986e-05	EDN1, IL18, ALOX12, CYBA, HMGCR, PTGS2, FGF2, TNF, MTOR, ID2, PDGFD, NAMPT, MYB	886	70	19308	4.04715	0.278739	0.025134	0.0249262	Gefitinib
169	GOTERM_BP_DIRECT	GO:0006919~activation of cysteine-type endopeptidase activity involved in apoptotic process	14	1.47835	8.56894e-05	TNFSF15, BAD, F2R, ATP2A3, CCK, F3, TNF, BCL2L13, DAP, BAX, CTSH, PMAIP1, IFT57, SNCA	886	82	19308	3.72064	0.31857	0.0273961	0.0271697	Gefitinib
171	GOTERM_BP_DIRECT	GO:0071260~cellular response to mechanical stimulus	14	1.47835	0.000159186	PTGER4, MMP7, BAD, PDE2A, TNFRSF10B, CYBA, PTGS2, FGF2, NFKB1, CASP1, FAS, SOX9, KCNJ2, PLEC	886	87	19308	3.50681	0.509619	0.0436272	0.0432666	Gefitinib
174	GOTERM_BP_DIRECT	GO:0030198~extracellular matrix organization	20	2.11193	0.000206998	PDGFRA, EGFL6, MMP7, MMP1, MMP3, MMP8, TNF, ADAMTS5, COL2A1, COL1A2, COL4A2, SPOCK2, COL8A2, COL9A3, SLC39A8, SOX9, COL9A2, MATN4, RECK, MATN2	886	165	19308	2.64149	0.604109	0.047185	0.046795	Gefitinib
176	GOTERM_BP_DIRECT	GO:0010628~positive regulation of gene expression	43	4.54065	0.00023836	PTGFR, TNC, PIK3CD, ALOX12, FGF2, TNF, ACTG2, PPM1F, EPB41L4B, HEY1, CAMK2N1, MAPK1, CTSH, HES1, SOX9, LGALS9, EPHB2, NKX2-2, OSR2, FOXD1, ITGA3, VDR, EPHX2, PDE2A, HMGA2, RAB27A, WNT7A, MSN, NRG1, PAX6, MMP8, F3, MTOR, ACTA2, OLFM1, AR, MAFG, ID2, ID4, MDM2, ERCC6, ATF3, LIMS1	886	516	19308	1.81603	0.65597	0.0485157	0.0481146	Gefitinib
177	GOTERM_BP_DIRECT	GO:0007165~signal transduction	86	9.08131	0.000248373	ALK, CXCL6, ECM1, CLIC3, DGKD, CD83, TNFAIP6, CALML5, CTNND2, PIK3CD, ADM, FGF2, CXCL5, NRGN, AKAP12, DPYSL2, NAMPT, PDE4B, TNFSF10, CASP1, GRB10, RAC2, GAST, SOX9, IGFBP1, PLAUR, TEX2, BCR, OLFM1, AR, INPP4B, CEACAM1, PSG4, CEACAM6, KIT, LTB, MET, ITGB3BP, GRB7, NDRG4, PRKAA2, RRAD, STK39, NEDD9, STC1, TPTE, CREBL2, RETN, GATA3, NDRG1, LRP8, RASIP1, THBS4, ARHGAP12, GPNMB, CCL4, CHN1, MAPK1, FLN…	886	1267	19308	1.47919	0.671052	0.0485157	0.0481146	Gefitinib
178	GOTERM_BP_DIRECT	GO:0008284~positive regulation of cell proliferation	45	4.75185	0.000249299	PTGFR, ODC1, HILPDA, TNC, ADM, LAMC2, FGF2, CXCL5, ACTB, TCL1A, RAB25, PDGFD, NAMPT, RAC2, CTSH, HES1, DMD, ITGAV, PRAME, SOX9, IL12RB2, IL13RA1, OSR2, WWTR1, PDGFRA, XBP1, EDN1, F2R, NRG1, CCK, MIF, SMARCA4, CDC25B, AR, CEACAM6, CCPG1, CDK4, TNFSF4, CLDN7, KIT, MDM2, HCLS1, CD47, SSBP3, ATF3	886	550	19308	1.78301	0.672412	0.0485157	0.0481146	Gefitinib
179	GOTERM_BP_DIRECT	GO:0042493~response to drug	37	3.96146	7.6564e-08	HDAC4, CDKN1B, SEMA3C, GATA6, PTEN, WFDC1, GATA4, MDK, CASP3, DPYSL2, MYO6, TIMP2, DNMT3B, HMOX1, FYN, HADH, S100A10, LYN, ABCC4, JUN, ITGA3, SRD5A1, GAD1, ABCA3, CARD9, DNMT3A, CYBB, CDK9, ALDH3A1, CENPF, ADORA2A, STAR, LCK, MAP1B, LCN2, PPARG, PLIN2	887	293	19308	2.74883	0.000324502	0.000324555	0.000322411	Imatinib
180	GOTERM_BP_DIRECT	GO:0009612~response to mechanical stimulus	15	1.606	1.13685e-06	POSTN, JUN, BTG2, MMP2, GATA4, GDF5, MEIS2, PPL, DCN, CLCN6, MAP1B, PIEZO2, BDKRB1, CHI3L1, PPARG	887	65	19308	5.02333	0.00480754	0.00240956	0.00239365	Imatinib
182	GOTERM_BP_DIRECT	GO:0010628~positive regulation of gene expression	48	5.13919	6.38067e-06	FOXC1, SLC24A3, PRKAG1, PTEN, PTPN22, ALOX12, IL2RG, PKD2, TNF, HMGN5, ERBB3, HEY1, NFIL3, CLEC7A, PLCG2, DNMT3B, STAP1, CD36, LDLR, HOXA5, IL32, OSR2, EGR1, GSN, ATMIN, ITGA3, TESC, ZNF804A, EIF2AK3, RAB27A, MSN, PAX6, SERPINB9, AZU1, POU4F1, DKK1, PRKAB1, OVOL2, AR, CDK6, STAR, FEV, LCN2, PLP1, PPARG, TLR4, HSPA1B, PF4	887	516	19308	2.02491	0.0266852	0.00676191	0.00671725	Imatinib
183	GOTERM_BP_DIRECT	GO:0010976~positive regulation of neuron projection development	19	2.03426	2.22544e-05	LYN, ATF1, ATP8A2, HSPA5, BDNF, ITGA3, ZNF804A, PTK6, PPP1R9A, AGT, RGS2, MDK, FES, FEZ1, FYN, CAMK1, SERPINI1, S100A9, ARSB	887	128	19308	3.23115	0.0900242	0.0188672	0.0187426	Imatinib
184	GOTERM_BP_DIRECT	GO:0008285~negative regulation of cell proliferation	42	4.49679	4.84892e-05	HDAC4, BTG2, CDKN1B, TES, ATP8A2, BTG1, SERPINE2, TGFB1I1, PTEN, ADM, PKD2, DNAJB2, SLC9A3R1, ADAMTS1, TIMP2, NDN, CSK, KIFAP3, S100A11, CDKN2D, KLF10, LYN, KLF11, GDF11, JUN, GABBR1, TESC, RARRES1, F2R, DHCR24, KAT2B, AR, CDK6, ADORA2A, DDAH1, IRF1, DLC1, PHF14, CD9, PTPN2, HSPA1B, CDKN3	887	464	19308	1.97036	0.185801	0.0342576	0.0340313	Imatinib
185	GOTERM_BP_DIRECT	GO:0006508~proteolysis	38	4.06852	6.91784e-05	FCN1, COLEC10, CPQ, TMPRSS3, CTSZ, HTRA1, KLK5, PEPD, TRHDE, PRSS23, PHEX, MALT1, CTSS, C2, PRSS21, DPP4, SCPEP1, MMP25, ADAMTS1, CASP3, ADAM23, CASP1, FBXO3, AGA, RHBDL1, CTSC, MMP2, F12, AZU1, VASH1, MMP9, ASRGL1, SPCS3, MMP13, ESPL1, THOP1, CFB, LTF	887	409	19308	2.02243	0.25417	0.0392263	0.0389672	Imatinib
186	GOTERM_BP_DIRECT	GO:0043123~positive regulation of I-kappaB kinase/NF-kappaB signaling	23	2.46253	7.40294e-05	NDFIP1, F2R, PELI2, CARD9, S100B, TNF, MALT1, TRIM8, FKBP1A, AKAP13, CLEC7A, TSPAN6, CASP1, PELI1, REL, S100A12, HMOX1, FYN, CD36, TRIM32, TLR4, BIRC3, LTF	887	192	19308	2.6076	0.269351	0.0392263	0.0389672	Imatinib
187	GOTERM_BP_DIRECT	GO:0009410~response to xenobiotic stimulus	26	2.78373	0.000118253	CDKN1B, SEMA3C, GATA6, GATA4, ENO2, TNF, MDK, CASP3, SLITRK5, HMOX1, HADH, LYN, JUN, ITGA3, SRD5A1, ABCA3, MMP2, CARD9, DNMT3A, CYBB, CDK9, CENPF, ADORA2A, LCK, MAP1B, PLIN2	887	240	19308	2.35817	0.394259	0.048542	0.0482213	Imatinib
189	GOTERM_BP_DIRECT	GO:0007169~transmembrane receptor protein tyrosine kinase signaling pathway	18	1.92719	0.000125964	BLK, LYN, SHC2, SYK, FLT3, BDNF, TIE1, SLA, PTK6, PTPRG, FGR, ZAP70, ERBB3, FES, LCK, STAP1, FYN, FGFR1	887	133	19308	2.94601	0.413742	0.048542	0.0482213	Imatinib
190	GOTERM_BP_DIRECT	GO:0010628~positive regulation of gene expression	51	5.42553	5.48911e-07	APP, DDX3X, PDCD5, TNC, TREM2, ARRB2, PIK3CB, PARK7, ACTG2, CYP26B1, FGF7, CDH3, HEY1, SOX17, FGF9, CREB3L2, SOX9, CD36, LGALS9, KDM6A, MEF2C, TCF12, SERPINB9, MITF, TERF2, F3, ADAM19, ACTA2, KAT6A, IAPP, EZR, ATF3, RBMS3, FOXC1, HDAC1, NTS, GATA2, HIF1A, CAMK2N1, AGR2, ANGPT1, NOS3, CAV1, HMGA2, RAB27A, BMP4, ID2, PLP1, SPRY2, MYD88, HSPA1B	888	516	19308	2.14904	0.00239094	0.00198062	0.0019729	Lapatinib
191	GOTERM_BP_DIRECT	GO:0007155~cell adhesion	53	5.6383	9.08333e-07	LGALS3BP, SRPX, APP, CSF3R, ITGAM, LDB1, TNFAIP6, ITGB5, TNC, SLC7A11, ARHGAP5, ICAM1, LGALS4, CDH3, ITGAV, CD36, EDIL3, POSTN, OLFM4, ATP1B1, RHOB, CLDN4, CFDP1, NINJ2, CLDN7, DSG2, CDH17, DSC2, CD44, EPHA2, TTYH1, LAMA3, LY9, EFNB2, RELN, PODXL, NCAM2, VCAM1, MUC16, PCDH7, PARVA, LAMB1, PARVB, PCDHGA10, FERMT1, COL5A1, FAP, FES, PTK7, SSPN, ITGBL1, AGGF1, FERMT2	888	555	19308	2.07638	0.00395341	0.00198062	0.0019729	Lapatinib
192	GOTERM_BP_DIRECT	GO:0043065~positive regulation of apoptotic process	35	3.7234	8.63484e-06	FOXA1, HRK, APP, DDX3X, PRKDC, PDCD5, PTGS2, CASP8, ING3, CALHM2, PNMA1, TCTN3, INPP5D, ANKRD1, ATG7, SOX4, MAP2K6, GADD45B, DUSP1, IGFBP3, HMGA2, CCK, DUSP9, RHOB, BMP4, NET1, ALDH1A3, SHQ1, BCL6, KCNMA1, EEF1A2, BAX, FAS, SPRY1, IAPP	888	328	19308	2.32016	0.0369565	0.00931	0.0092737	Lapatinib
193	GOTERM_BP_DIRECT	GO:0045944~positive regulation of transcription from RNA polymerase II promoter	89	9.46809	9.46711e-06	ATF1, FOXA1, APP, DDX3X, LDB1, ZNF292, PSIP1, SIX1, ARRB1, RORA, ASH2L, HOXC13, PARK7, LDB2, HOXC11, DCAF6, HHEX, KAT5, HEY1, SOX17, LRP5L, SIX2, NAMPT, CREB3L2, SOX9, PITX1, TEAD1, HMGN3, SOX4, MEF2C, EDN1, ZBTB38, TCF12, IL18, MITF, SOX12, BAZ1B, ISL1, ETV5, PRPF6, TFDP2, KAT6A, TFEC, CDH13, RAF1, ATF3, GTF2A1, HDAC5, FOXC1, CEBPD, MAX, PRKDC, HDAC1, SATB2, GPS2, GATA2, HIF1A, PLAC8, MAPK7, ABL…	888	1204	19308	1.60727	0.0404456	0.00931	0.0092737	Lapatinib
194	GOTERM_BP_DIRECT	GO:0032496~response to lipopolysaccharide	22	2.34043	1.06742e-05	EDN1, VCAM1, SPARC, KCNJ8, NOS3, HDAC1, PTGER2, LY96, IRAK3, PTGS2, AKAP12, THBD, CYP27B1, CASP8, DUSP10, CPS1, PENK, REN, LGALS9, TRIB1, TIMP4, PTGES	888	157	19308	3.04682	0.0454834	0.00931	0.0092737	Lapatinib
196	GOTERM_BP_DIRECT	GO:0001822~kidney development	18	1.91489	3.4368e-05	TFAP2B, FOXC1, KCNJ8, MME, TIPARP, ARL3, ODC1, LRP4, SIX1, LRP2, PCSK5, HSPB11, BMP4, CYP26B1, PTK7, SIX2, BAX, REN	888	120	19308	3.26149	0.13919	0.0214113	0.0213278	Lapatinib
198	GOTERM_BP_DIRECT	GO:0032496~response to lipopolysaccharide	26	2.71967	7.72441e-08	PTGER4, PCSK1, LY96, MGST2, ATP2A2, ADM, PTGS2, MPO, LOXL1, AKAP12, THBD, PRDX2, PENK, BDKRB1, CCR7, ELANE, PCK2, GCH1, KCNJ8, FOS, GNG12, SOD2, CPS1, SLPI, BTK, S100A8	905	157	19308	3.53315	0.000335415	0.000335471	0.00033439	NVP-TAE684
199	GOTERM_BP_DIRECT	GO:0007165~signal transduction	100	10.4603	3.01492e-07	DGKD, CBLC, FNBP1L, CXCL14, ARHGAP44, RASSF2, ALCAM, RGS1, RPS6KA2, PDE8B, PRKACB, SH3GL2, IGFBP5, PRKCD, PSG1, CSNK1D, ANK1, MOB3B, TOM1L1, UTS2, SPARCL1, PRKD1, RIN2, PDE9A, CDS1, GRB7, CHRNA5, RRAD, PDE1A, CHRNA9, AGAP1, NTS, RASGRP1, NDRG1, PRKCZ, RAP1GAP, C3, RRAS, INPP5D, PENK, CYTL1, SFN, IGFBP6, SRGAP3, LYN, STAC, PDE2A, IGF1, GNG12, GNG11, ARHGAP32, WNK1, RLN2, PKIG, IL7R, HLA-DRB1, ARHG…	905	1267	19308	1.68388	0.00130852	0.000654689	0.000652579	NVP-TAE684
200	GOTERM_BP_DIRECT	GO:0007568~aging	25	2.61506	1.37204e-05	ELAVL4, ADM, PTGS2, MPO, EDNRB, PENK, TIMP2, APOD, CTSC, SLC12A2, SREBF1, GSN, MME, IGFBP5, TGFB3, AMFR, SERPINF1, GLRX2, FOS, SOD2, TGFBR2, DNMBP, CAT, KRT14, ADA	905	194	19308	2.74933	0.0578473	0.0182777	0.0182187	NVP-TAE684
201	GOTERM_BP_DIRECT	GO:0008285~negative regulation of cell proliferation	44	4.60251	1.68341e-05	DDR1, BTG3, PTPRU, BTG2, GGNBP2, TGFB1I1, ADM, TPTE, PTPRK, PTGS2, NDRG1, CDH5, ERBB4, RPS6KA2, TIMP2, CYP1B1, PIM2, IGFBP6, ZNF268, LYN, TFAP2A, BCHE, FGFBP1, CDKN2C, TGFB3, VDR, TESC, IGFBP3, FBXO2, LDOC1, INHBA, SOD2, SMARCA2, BMP5, EREG, BMP4, CACNB4, RGCC, BCL6, NOX4, PTPN6, IRF6, ATF5, HSPA1B	905	464	19308	2.02313	0.0705026	0.0182777	0.0182187	NVP-TAE684
202	GOTERM_BP_DIRECT	GO:0007155~cell adhesion	49	5.12552	3.36453e-05	DDR1, SRPX, PTPRU, TNFAIP6, TGFB1I1, CLSTN1, ATP2A2, PTPRK, ROBO1, CDH4, ALCAM, CDH2, BSG, CYP1B1, CD36, POSTN, DST, EMP2, AJAP1, COL6A2, NINJ2, PXDN, LY6D, DSG2, CD47, SSX2IP, COL15A1, AMIGO2, PRKX, THBS3, VTN, RELN, PODXL, CHST10, MYH10, CTNNAL1, IL32, LAMB1, PARVB, PCDHGA10, MFAP4, CD4, COL5A1, FAT1, CNTN1, AGGF1, TGFBI, SIGLEC6, ADA	905	555	19308	1.88361	0.13595	0.0292243	0.0291301	NVP-TAE684
206	GOTERM_BP_DIRECT	GO:0010628~positive regulation of gene expression	45	4.70711	9.78107e-05	PLAG1, LEF1, PIK3CD, PIK3R3, TWIST1, TREM2, IL2RG, NTS, ROBO1, CDH5, HEY1, LAMP3, RPS6KA2, ZC3H12A, CD36, LDLR, NKX2-2, MARK1, IL32, TFAP2A, GSN, IFNGR1, VDR, TESC, CAV1, PDE2A, MSN, SOX11, HNF1B, IGF1, INHBA, AZU1, F3, QKI, BMP4, MED23, RGCC, KAT6A, NOS1AP, RLN2, CNTN1, IL7R, GAS6, HSPA1B, PPARD	905	516	19308	1.86059	0.346108	0.0471991	0.047047	NVP-TAE684
207	GOTERM_BP_DIRECT	GO:0007165~signal transduction	93	9.78947	7.93572e-06	NRP1, DGKD, CD83, TRADD, LRRK1, DIRAS2, PIK3CD, SECTM1, FNBP1L, CXCL14, NR3C2, ARHGAP44, ING2, GRB14, MDK, ANPEP, RPS6KA2, STMN1, PDE4B, TNFSF10, CASP1, GRB10, SOX9, PDE8B, PRKACB, INSL4, YWHAH, CD53, CSNK1G3, FGFBP1, ANXA1, IGFBP5, IFNGR1, IGFBP2, ANK3, OXSR1, TEX2, OLFM4, GEM, TOM1L1, RAP2C, CRH, TFF1, GAS6, MET, RIN2, CDS1, GRB7, NFAT5, PHLPP1, CHRNA5, PDE1A, SH2D2A, CRABP1, AGAP1, STC1, ITPR2…	888	1267	19308	1.59599	0.0329727	0.0335284	0.0334094	OSI-906
208	GOTERM_BP_DIRECT	GO:0007568~aging	27	2.80083	1.47205e-06	ATP8A2, ELAVL4, NUDT1, TYMS, MPO, ENO3, IGF1R, PPP3CA, CASP7, IRAK1, UCP2, TIMP2, APOD, JUN, TGFB1, IGFBP5, STAT3, GFRA1, FOS, TNFRSF1B, AGT, TGFBR2, COL4A2, KRT16, CAT, ERCC2, ADA	909	194	19308	2.95621	0.00653508	0.00655652	0.00653002	Pazopanib
209	GOTERM_BP_DIRECT	GO:0030335~positive regulation of cell migration	31	3.21577	4.76624e-06	RET, LRRC15, TNFAIP6, ROCK2, SEMA3A, IRS2, SYNE2, IGF1R, PPP3CA, CLEC7A, MDK, PDPN, PDGFC, NTF3, HAS2, ITGAV, CPNE3, ACVR1, TGFB1, HGF, SPHK1, STAT3, RRAS2, LAMB1, ACTN4, SEMA4G, FGR, SNAI2, CBLL1, TRIM32, FERMT2	909	258	19308	2.5522	0.0210051	0.00816536	0.00813236	Pazopanib
210	GOTERM_BP_DIRECT	GO:0060412~ventricular septum morphogenesis	11	1.14108	5.49979e-06	ACVR1, HEY1, NOS3, HES1, SOX11, SLIT2, PROX1, SOX4, TBX3, TGFBR2, ROBO1	909	37	19308	6.31487	0.0241985	0.00816536	0.00813236	Pazopanib
211	GOTERM_BP_DIRECT	GO:0042493~response to drug	32	3.3195	2.23099e-05	RET, HDAC4, SLC1A3, TYMS, ENO3, ICAM1, OXCT1, MDK, FPGS, TIMP2, APOD, NCKAP1L, HADH, B2M, VAV3, ABCC4, JUN, TGFB1, TRPA1, STAT3, INHBA, FOS, TGFBR2, DAB1, ACTC1, MAP1B, CAT, PLIN2, PAM, KCNK3, CCNO, ADA	909	293	19308	2.31983	0.0945919	0.0248421	0.0247417	Pazopanib
212	GOTERM_BP_DIRECT	GO:0006954~inflammatory response	43	4.62366	1.17837e-06	UCN, IL1RN, ECM1, LXN, TRIL, ITGB2, TNFAIP3, CXCR4, CXCL1, PTGS2, THBS1, LIPA, RELB, PYCARD, HRH1, CYP26B1, CLEC7A, CCRL2, BLNK, NLRP2, CCL2, AKT1, TAC1, CCR2, TGFB1, CERS6, ANXA1, CCL20, CARD8, F2R, IL18, FOS, BMP6, IL1A, CXCL10, ADORA2A, KRT16, DPEP1, CHI3L1, SCG2, CHST2, LAT, EPHA2	887	412	19308	2.27188	0.00517257	0.00518599	0.00514828	PD-173074
213	GOTERM_BP_DIRECT	GO:0010628~positive regulation of gene expression	48	5.16129	6.38067e-06	YAP1, MYOM1, NFAT5, GSK3B, HPN, IL2RG, LRRC32, PPM1F, RELB, EPB41L4B, CYP26B1, CUX2, CLEC7A, LAMP3, HEY2, CREB3L2, BLNK, AGR2, AKT1, STAP1, HES1, EMILIN1, EPHB2, LDLR, NKX2-2, MARK1, IL32, EGR1, TGFB1, BCL11A, NOS3, TESC, LIF, MSN, TERF2, NR0B2, BMP6, ADAM19, SFRP4, IL1A, RGCC, FUBP3, NOS1AP, RARA, CNTN1, CTNNB1, ATM, HSPA1A	887	516	19308	2.02491	0.0276908	0.00866581	0.0086028	PD-173074
215	GOTERM_BP_DIRECT	GO:0007155~cell adhesion	50	5.37634	9.30552e-06	LGALS3BP, TGFB1I1, ITGB2, ICAM2, PTPRK, ITGAE, MSLN, ICAM1, CDH6, CDH2, CYP1B1, ITGAV, EMILIN1, NEO1, CD33, SCN1B, POSTN, APLP1, EMP2, ATP1B1, RHOB, CLDN10, CD47, GNE, EPHA2, COL15A1, LAMA4, THY1, NID2, THBS1, GPNMB, SPOCK1, CCL2, IGFBP7, HES1, CTNNA2, MYH10, CTNNAL1, IL32, NLGN4X, VCAM1, LAMB1, PARVB, MFAP4, FERMT1, CNTN1, CTNNB1, TGFBI, FOLR1, ADA	887	555	19308	1.96106	0.0401265	0.00866581	0.0086028	PD-173074
216	GOTERM_BP_DIRECT	GO:0007568~aging	25	2.68817	9.84527e-06	ITGB2, TYMS, PTGS2, ENO3, IGF1R, PPP3CA, EDNRB, KCNMB1, NPY, TIMP2, AKT1, DMD, PCK1, FADS1, SNCA, TGFB1, VCAM1, IGFBP5, GPX4, AMFR, FOS, ASS1, KRT16, CARM1, ADA	887	194	19308	2.80512	0.042404	0.00866581	0.0086028	PD-173074
217	GOTERM_BP_DIRECT	GO:0007165~signal transduction	92	9.89247	1.26957e-05	BCAR3, LGALS3BP, GSK3B, IL1RN, ECM1, CD83, DGKA, SECTM1, IRS2, CXCL1, PTPRK, IPO7, IGF1R, NRGN, PYCARD, AKAP12, CCND3, PLAU, ANPEP, KIF13B, TNFSF10, GRB10, RAC2, AKT1, OSTF1, HRAS, CD33, SH3GL2, INSL4, CHGB, DFFA, ANXA1, IGFBP5, OCRL, ARAP1, MOB3B, GEM, CD2AP, SIGIRR, TOM1L1, GREM1, MAPKAPK3, RARA, RIN3, CDS1, CDC42SE1, NFAT5, COL15A1, INPP1, PDE1A, TGFBRAP1, CRABP1, CHRNA9, STC1, RASAL1, IL2RG, …	887	1267	19308	1.58061	0.0543419	0.00931231	0.0092446	PD-173074
218	GOTERM_BP_DIRECT	GO:0050714~positive regulation of protein secretion	12	1.29032	1.91554e-05	MYOM1, IL1A, FGA, TGFB1, ADORA2A, ANKRD1, DNM1L, MYH10, CD33, ABCG1, BMP6, CD2AP	887	52	19308	5.02333	0.0808478	0.0120433	0.0119557	PD-173074
219	GOTERM_BP_DIRECT	GO:0030335~positive regulation of cell migration	29	3.11828	2.27181e-05	SEMA3A, ILK, IRS2, SEMA3E, THBS1, PPM1F, SYNE2, GNAI2, IGF1R, PPP3CA, GPNMB, CLEC7A, PLAU, PDGFD, HAS2, ITGAV, EPHB2, HRAS, TGFB1, SEMA6D, F2R, LAMB1, ACTN4, ADRA2A, TJP1, TMSB15B, CDH13, ATM, EPHA2	887	258	19308	2.44676	0.0951476	0.0124978	0.0124069	PD-173074
220	GOTERM_BP_DIRECT	GO:0098609~cell-cell adhesion	23	2.47312	6.32392e-05	ANXA1, VCAM1, CD93, ITGB2, ICAM2, ITGAE, THY1, CD2AP, ICAM1, TJP1, TMEM47, SRPX2, CDH2, CDH10, CNTN1, CTNNB1, ITGAV, PKP4, DSG3, CTNNA2, PDLIM5, NEO1, CD33	887	190	19308	2.63504	0.242949	0.0291399	0.0289281	PD-173074
221	GOTERM_BP_DIRECT	GO:0008284~positive regulation of cell proliferation	47	5.05376	6.62121e-05	ILK, IRS2, CRIP2, THBS1, GNAI2, IGF1R, PLAC8, PRDX3, TCL1A, EDNRB, CLEC7A, NPY, PDGFD, RAC2, AKT1, HAS2, HES1, DMD, ITGAV, HRAS, KRT6A, CBX8, TFAP2B, TGFB1, EGR4, F2R, LIF, EMP2, UBE2A, BMP6, TBX3, ADRA2A, EREG, GREM1, TJP1, CXCL10, MEIS1, IL7, CARM1, GHRH, CDK2, RARA, CD47, SSBP3, CRLF1, LGMN, TSPYL5	887	550	19308	1.86015	0.25279	0.0291399	0.0289281	PD-173074
222	GOTERM_BP_DIRECT	GO:0042493~response to drug	30	3.22581	8.78677e-05	BCAR3, ABCB1, SLC1A3, TYMS, COMT, PTGS2, THBS1, ENO3, LRP8, ICAM1, CCND1, TIMP2, S100A10, SNCA, VAV3, TFAP2B, ABCC1, CPT1A, TGFB1, ANXA1, MGMT, CTPS1, FOS, ASS1, TJP1, POR, ADORA2A, CPS1, CTNNB1, ADA	887	293	19308	2.22878	0.320721	0.0351551	0.0348995	PD-173074
223	GOTERM_BP_DIRECT	GO:0016477~cell migration	28	3.01075	0.000105588	WWC2, ITGB2, TNFAIP3, PTPRK, THBS1, RND1, WWC3, PIP5K1A, HES1, ITGAV, EMILIN1, CTNNA2, EPHB3, VAV3, TGFB1, LAMB3, LAMB1, EMP2, CDC42BPB, RHOF, RHOB, CD2AP, EFNA1, ELMO1, CD47, LCP1, DOCK2, EPHA2	887	267	19308	2.28276	0.371686	0.0387243	0.0384427	PD-173074
224	GOTERM_BP_DIRECT	GO:0071356~cellular response to tumor necrosis factor	19	2.04301	0.000128878	POSTN, VCAM1, CCL20, FOS, THBS1, ASS1, ICAM1, PYCARD, AKAP12, TCL1A, CTSK, ANKRD1, CYP1B1, CCL2, AKT1, CHI3L1, HAS2, HES1, PCK1	887	146	19308	2.83279	0.432904	0.0414935	0.0411918	PD-173074
226	GOTERM_BP_DIRECT	GO:0007165~signal transduction	102	10.956	3.5472e-08	SH3GL3, CD83, FAM13B, IRS1, OLFML2A, RASSF2, GRB14, FGF9, RGS1, RPS6KA2, CLEC5A, PPFIA1, MAP3K6, CHGB, TLE2, PRKAB2, DAPK1, PRKAB1, THNSL2, PSG9, SIGIRR, BCAM, TYROBP, S100A6, PRKD1, CDS1, GRB7, GRIA2, CHRNA3, CHRNA5, SHC1, RRAD, CREBL2, TNFRSF11B, AKAP17A, NTS, TRHDE, RAP1GAP, RRAS, TP53BP2, RSU1, IGFBP6, SRGAP3, PDE2A, NR2F1, GNG11, NFKB1, ARHGAP32, CXCL11, WNK1, PTK7, TNFSF4, TRIP6, RLN2, ATM,…	889	1267	19308	1.74847	0.000147836	0.000147847	0.000146677	PF-02341066
227	GOTERM_BP_DIRECT	GO:0001525~angiogenesis	31	3.32975	1.87091e-06	COL18A1, SHC1, TGFA, RORA, THY1, PTGS2, RBPJ, SAT1, APOLD1, AMOT, SRPX2, FGF9, HEY1, KDR, CCL2, HMOX1, GLUL, ACVR1, JUN, CD160, MMP2, HSPG2, RHOB, COL4A2, HAND1, COL8A2, AMOTL2, ADAM8, TGFBI, PRKD1, MFGE8	889	252	19308	2.67176	0.00776764	0.00389898	0.00386811	PF-02341066
228	GOTERM_BP_DIRECT	GO:0007568~aging	26	2.7927	3.22513e-06	BECN1, HTRA2, PTGS2, LITAF, LOXL2, UCP2, TIMP2, AMH, FADS1, SLC12A2, SREBF1, JUN, TGFB3, MMP2, SERPINF1, GLRX2, KMO, SOD2, DCN, TGFBR2, DNMBP, COL4A2, KRT16, CAT, KRT14, ADA	889	194	19308	2.91077	0.0133524	0.00448078	0.00444531	PF-02341066
229	GOTERM_BP_DIRECT	GO:0019886~antigen processing and presentation of exogenous peptide antigen via MHC class II	10	1.07411	5.27986e-06	CD74, HLA-DMA, HLA-DMB, HLA-DRA, CTSD, HLA-DOB, CTSS, HLA-DQA1, HLA-DPA1, LGMN	889	30	19308	7.2396	0.0217661	0.0045768	0.00454056	PF-02341066
230	GOTERM_BP_DIRECT	GO:0042493~response to drug	33	3.54458	5.4904e-06	HDAC4, COL18A1, BECN1, ABCB1, PTPRM, TGFA, TNFRSF11B, ADCY1, PTGS2, SLC6A2, ICAM1, CCND1, TIMP2, HMOX1, CA9, FYN, NCKAP1L, AMH, S100A10, SREBF1, ABCC4, JUN, MGMT, ITGA2, SOD2, TGFBR2, ADORA2A, LOX, STAR, MAP1B, CAT, TXNIP, ADA	889	293	19308	2.44614	0.0226242	0.0045768	0.00454056	PF-02341066
231	GOTERM_BP_DIRECT	GO:0008285~negative regulation of cell proliferation	44	4.7261	1.07659e-05	HDAC4, COL18A1, BECN1, BTG2, SERPINE2, TGFB1I1, CXCL1, PTPRK, IFI35, PTGS2, RBPJ, IFIT3, FRZB, RPS6KA2, TIMP2, SMYD2, NDN, IGFBP6, SH2B3, JUN, FGFBP1, CDKN2C, BCL11B, TGFB3, VDR, PROX1, NGF, SOD2, BMP4, IL1A, CLDN3, ADORA2A, DDAH1, FABP6, DLC1, IL1B, CDH13, TFF1, INSM1, ATF5, PTPN2, HSPA1B, CDKN3, TLR2	889	464	19308	2.05954	0.0438808	0.00740347	0.00734486	PF-02341066
232	GOTERM_BP_DIRECT	GO:0006915~apoptotic process	53	5.6928	1.24339e-05	HRK, CSRNP2, FAF1, NUDT2, MECOM, CASP6, PHLDA2, IER3, MEF2C, PEG3, DAPK1, TRAF1, GLRX2, MMP9, RHOB, TGFBR2, TOX3, IL1A, ADORA2A, TMBIM4, CEACAM5, IL1B, TRAF5, C1D, ELMO3, PRKD1, BIRC7, S100A8, PPID, TNFRSF21, TLR2, BECN1, ROCK1, EI24, CXCR4, TNFRSF11B, MRPS30, GRAMD4, FOXO1, ZFP36L1, DRAM1, NUAK2, GRK5, JUN, GADD45A, EAF2, NFKB1, TBX2, VIL1, NFKBIA, DLC1, P2RX1, PDCD4	889	607	19308	1.89637	0.0505046	0.00740347	0.00734486	PF-02341066
233	GOTERM_BP_DIRECT	GO:0030198~extracellular matrix organization	22	2.36305	2.33908e-05	COL18A1, POSTN, COL14A1, FOXF1, COL11A1, MMP2, TNFRSF11B, HSD17B12, OLFML2A, FBLN2, MMP9, COLQ, MMP12, MMP11, ADAMTS5, MMP13, SPINT1, COL4A2, COL8A2, TGFBI, COL9A2, MATN2	889	165	19308	2.89584	0.0928923	0.0111281	0.01104	PF-02341066
234	GOTERM_BP_DIRECT	GO:0030855~epithelial cell differentiation	16	1.71858	2.40291e-05	CBR1, TGFB1I1, ANXA4, KRT23, KRT34, F11R, ACTL8, UPK3A, VIL1, KRT17, TST, CASP6, KRT16, KRT15, KRT14, TPP1	889	94	19308	3.69681	0.0953022	0.0111281	0.01104	PF-02341066
235	GOTERM_BP_DIRECT	GO:0007155~cell adhesion	48	5.15575	4.32077e-05	COL18A1, SRPX, CNTNAP1, TGFB1I1, ITGB3, NTM, THY1, PTPRK, SLC7A11, F11R, MSLN, PTPRF, HAPLN1, THBS3, LOXL2, ICAM1, EFNB2, NUAK1, RELN, CDH2, CCL2, CD36, MYH10, CTNNAL1, SLAMF1, IL32, NLGN4Y, POSTN, DST, ITGA2, EMP2, RHOB, SELP, MFAP4, FERMT1, CD4, BCAM, CLDN3, PTK7, COL6A2, NINJ2, FEZ1, COL6A1, SSPN, DSG2, TGFBI, MFGE8, ADA	889	555	19308	1.87838	0.164808	0.0163646	0.016235	PF-02341066
237	GOTERM_BP_DIRECT	GO:0051092~positive regulation of NF-kappaB transcription factor activity	21	2.25564	4.71149e-05	RIPK4, TRAF1, NTS, MALT1, ICAM1, SLCO3A1, IL1B, CTH, CAT, TRAF5, ADAM8, KRAS, ROR1, PRKD1, CD36, ARHGEF2, LGALS9, AMH, S100A8, HSPA1B, TLR2	889	160	19308	2.85059	0.1783	0.0163646	0.016235	PF-02341066
240	GOTERM_BP_DIRECT	GO:0071222~cellular response to lipopolysaccharide	23	2.47046	8.26826e-05	ABCA1, MEF2C, GSTP1, CTR9, NR1H3, CXCL1, AZU1, KMO, CXCL2, LITAF, NFKB1, ICAM1, EFNB2, IL1A, CXCL11, STAR, IL1B, TNFSF4, PDCD4, IRF8, CCL2, BPI, CD36	889	193	19308	2.58825	0.291521	0.0229747	0.0227928	PF-02341066
241	GOTERM_BP_DIRECT	GO:0050870~positive regulation of T cell activation	9	0.966702	9.64767e-05	HLA-DMA, CD4, HLA-DMB, HLA-DRA, CCL2, THY1, HLA-DOB, HLA-DQA1, HLA-DPA1	889	33	19308	5.92331	0.331109	0.0251322	0.0249332	PF-02341066
242	GOTERM_BP_DIRECT	GO:0009410~response to xenobiotic stimulus	26	2.7927	0.000122776	BECN1, ABCB1, PTPRM, TGFA, TNFRSF11B, ADCY1, PTGS2, SLC6A2, CCND1, HMOX1, CA9, NCKAP1L, AMH, SREBF1, CBX7, JUN, MGMT, MMP2, ITGA2, SOD2, TGFBR2, ADORA2A, LOX, MAP1B, CAT, TXNIP	889	240	19308	2.35287	0.400563	0.0301019	0.0298636	PF-02341066
244	GOTERM_BP_DIRECT	GO:0060412~ventricular septum morphogenesis	9	0.966702	0.000227897	ACVR1, BMPR2, HEY1, CITED2, SOX11, PROX1, ZFPM2, RBPJ, TGFBR2	889	37	19308	5.28295	0.613253	0.0499935	0.0495977	PF-02341066
245	GOTERM_BP_DIRECT	GO:0008285~negative regulation of cell proliferation	47	5.0592	4.54804e-07	HDAC4, BECN1, TES, BTG1, SERPINE2, IL24, TPTE, IFI35, ADARB1, PTGS2, RBPJ, THBS1, TOB1, GLI3, SLC9A3R1, PDPN, NCK2, SH3BP4, IGFBP7, SLIT3, LYN, BCHE, CGREF1, CD164, JUN, GABBR1, CDKN2C, TGFB3, CDKN2A, DUSP1, VDR, FBXO2, RARRES1, PTPN14, EREG, IL1A, CLDN3, ZEB1, CDK6, ADORA2A, DDAH1, FABP6, IL1B, SPRY2, CD9, TFF1, IRF6	869	464	19308	2.2506	0.00200322	0.00136534	0.00134893	PHA-665752
246	GOTERM_BP_DIRECT	GO:0043065~positive regulation of apoptotic process	37	3.98278	7.59886e-07	HPGD, PRKDC, FAF1, HTRA2, PTGS2, FOXO1, BCL2L11, UBD, ANKRD1, CTSD, SPDEF, TGM2, SNCA, MAP2K6, IP6K2, PHLDA3, BARD1, JUN, CAMK1D, TGFB3, CDKN2A, DUSP1, MMP2, TNFRSF10B, FOXL2, TRPV1, PNMA2, POU4F1, DUSP6, RHOB, DNM2, CLIP3, GAL, KCNMA1, BAX, ITGA6, ATM	869	328	19308	2.50637	0.00334473	0.00136534	0.00134893	PHA-665752
247	GOTERM_BP_DIRECT	GO:0007155~cell adhesion	52	5.59742	1.09052e-06	SPON1, CNTNAP1, COL16A1, TNFAIP6, ICAM2, LAMC2, SLC7A11, MSLN, RND3, HAPLN1, ICAM1, ROBO1, CDH6, ALCAM, ITGAV, HABP2, POSTN, ITGA4, EMP2, RHOB, CLDN5, VCAN, CLDN3, FEZ1, CDH11, COL4A6, ITGA8, ITGA6, THBS2, NID2, THBS1, PCDH17, DPP4, EFNB2, RELN, ADAM23, SPOCK1, CCL2, IGFBP7, HES1, MYH10, CTNNAL1, CGREF1, CD164, MUC16, PCDH9, MFAP4, CXCL12, PTK7, ITGA10, FAT1, CD9	869	555	19308	2.08175	0.00479658	0.00136534	0.00134893	PHA-665752
248	GOTERM_BP_DIRECT	GO:0045944~positive regulation of transcription from RNA polymerase II promoter	91	9.79548	1.23868e-06	ATF1, CSRNP2, PID1, CITED2, PSIP1, RORA, RBPJ, HOXC11, LITAF, HOXC10, GLI3, PTMS, SALL1, RPS6KA5, TBK1, MYC, SIX3, CHP2, DPF2, NCK2, SOX9, PITX1, IER5, MYBL1, EDN1, LMO2, WNT5A, FOXL2, ETV1, PAX2, DCN, IL1A, GAL, HOXB9, ZEB1, TFDP1, MAF, MED21, IL1B, TFEC, RFX5, ITGA8, ITGA6, IRF6, ZFPM2, HOXB7, CLOCK, HDAC4, ZNF395, SMARCD3, PRKDC, GATA6, MOSPD1, GATA2, FOXO1, NEUROD2, MAPK7, NEUROD6, DVL1, HIVE…	869	1204	19308	1.67932	0.00544648	0.00136534	0.00134893	PHA-665752
249	GOTERM_BP_DIRECT	GO:0043066~negative regulation of apoptotic process	49	5.27449	2.74732e-06	CITED2, HTR2B, GLI3, PTMS, TCL1A, MYC, KDR, CTSH, SOX9, TIMP1, TGM2, CAMK1D, DUSP1, WNT5A, PAX2, THOC6, SUPV3L1, CEACAM5, BIRC7, BIRC3, BECN1, PRKAA1, PRKDC, GSTP1, GATA6, IFI6, THBS1, PRKCZ, FOXO1, MAPK7, CBS, PDPN, UCP2, FLNA, BNIP2, SNCA, BARD1, NQO1, MGMT, PLK2, NR1H4, ASNS, AZU1, POU4F1, NFKB1, IL7, IL2RB, SPRY2, EVI2B	869	526	19308	2.0698	0.0120399	0.00242259	0.00239346	PHA-665752
251	GOTERM_BP_DIRECT	GO:0009410~response to xenobiotic stimulus	28	3.01399	1.14277e-05	BCAR3, BECN1, NNMT, ABCB1, MAOB, GATA6, HTR2B, TNFRSF11B, PTGS2, THBS1, ACACB, MYC, RAD54L, TIMP4, SNCA, MAP2K6, LYN, ABCC1, JUN, MGMT, MMP2, APOA2, CYBA, DUSP6, GAL, ADORA2A, FOSB, SHANK2	869	240	19308	2.59217	0.0491369	0.00719785	0.00711132	PHA-665752
252	GOTERM_BP_DIRECT	GO:0042493~response to drug	31	3.33692	2.43195e-05	BCAR3, HDAC4, BECN1, NNMT, ABCB1, MAOB, GATA6, HTR2B, TNFRSF11B, PTGS2, THBS1, ACACB, ICAM1, MYC, RAD54L, PPARGC1A, TIMP4, SNCA, MAP2K6, LYN, NQO1, BCHE, ABCC1, JUN, MGMT, APOA2, CYBA, DUSP6, GAL, ADORA2A, FOSB	869	293	19308	2.35078	0.101677	0.0126487	0.0124967	PHA-665752
253	GOTERM_BP_DIRECT	GO:0070371~ERK1 and ERK2 cascade	12	1.29171	2.77155e-05	EDN1, BTN2A2, MYC, HTR2B, KDR, CTSH, SPRY2, ITGAV, SOX9, ZFP36L2, DUSP6, ZFP36L1	869	55	19308	4.8477	0.115028	0.0126487	0.0124967	PHA-665752
254	GOTERM_BP_DIRECT	GO:0071356~cellular response to tumor necrosis factor	20	2.15285	3.04132e-05	HDAC4, POSTN, EDN1, PID1, RORA, CYBA, TRPV1, THBS1, ZFP36L2, NFKB1, KLF2, ZFP36L1, ICAM1, TCL1A, HYAL3, ANKRD1, CCL2, HES1, PPARGC1A, PCK2	869	146	19308	3.04365	0.125492	0.0126487	0.0124967	PHA-665752
255	GOTERM_BP_DIRECT	GO:0071260~cellular response to mechanical stimulus	15	1.61464	3.15572e-05	HDAC4, IL33, MMP7, GOT1, PDE2A, SLC2A1, TNFRSF10B, CYBA, PTGS2, BMP6, NFKB1, IL1B, ANKRD1, SOX9, KCNJ2	869	87	19308	3.8308	0.129892	0.0126487	0.0124967	PHA-665752
256	GOTERM_BP_DIRECT	GO:0007165~signal transduction	87	9.36491	7.99797e-05	BCAR3, NRP1, PTPRR, CNTNAP1, ECM1, OLFML2B, TNFAIP6, FAM13B, IL24, PIK3CB, OLFML2A, CXCL5, EDNRA, ALCAM, FGF9, IMPA2, AKT3, NCK2, RAC2, SOX9, TIMP1, TLE2, KCNK10, IGFBP4, PSG1, ARAP2, PRKAB1, THNSL2, GNL1, CD2AP, DNM2, DUSP22, VGF, IL1B, PECAM1, TFF1, SOS1, CLOCK, PHLPP2, PRKAA1, RRAD, FPR1, AGAP1, STC1, TPTE, TNFRSF11B, ARHGAP15, NTS, TRHDE, RASGRP1, PRKCZ, MAPK7, MICAL1, CCL2, RSU1, GABRE, MAP2…	869	1267	19308	1.52567	0.297173	0.0285992	0.0282555	PHA-665752
258	GOTERM_BP_DIRECT	GO:0050714~positive regulation of protein secretion	11	1.18407	9.08118e-05	IL1A, ADORA2A, TGFB3, FGG, ANKRD1, MYH10, ABCG1, BMP6, EXOC1, CD2AP, TTN	869	52	19308	4.7001	0.329953	0.0285992	0.0282555	PHA-665752
259	GOTERM_BP_DIRECT	GO:0000122~negative regulation of transcription from RNA polymerase II promoter	70	7.53498	0.000101998	CITED2, RBPJ, GLI3, BACH2, SALL1, DACH1, FGF9, ZNF529, MYC, ANKRD1, DPF2, SOX9, ZNF248, MYOZ2, AASS, DACT1, EDN1, TGIF2, ARID5B, FOXL2, PEX2, SAP30, DUSP22, ZEB1, MAF, TFEC, RFX5, CRY1, TRIB3, ZFPM2, CGGBP1, HDAC4, LIN37, MAGED1, GATA6, MOSPD1, AEBP1, GATA2, FOXO1, HIVEP1, ZBED2, ALX1, HES1, MTA2, HOXC8, ELANE, SPDEF, SNCA, IL33, JUN, PRRX1, FOXF1, VDR, PCGF2, PDE2A, ZNF180, NR2F1, NR1H4, TRPV1, …	869	969	19308	1.60506	0.362202	0.0299807	0.0296203	PHA-665752
260	GOTERM_BP_DIRECT	GO:0009636~response to toxic substance	14	1.507	0.000131389	LYN, NQO1, PON3, MAOB, CNP, MGMT, GSTP1, SLC6A14, GATA6, ASNS, SLC7A11, SCFD1, SCN9A, BAX	869	87	19308	3.57541	0.439728	0.0362059	0.0357707	PHA-665752
261	GOTERM_BP_DIRECT	GO:0010628~positive regulation of gene expression	43	4.62863	0.000158242	KDM5B, PRKAA1, PID1, CITED2, DLX5, PIK3CB, GATA2, NTS, RBPJ, ROBO1, TTN, FGF9, MYC, LAMP3, AGR2, CTSH, HES1, SOX9, PPARGC1A, IL33, GSN, CDKN2A, VDR, PDE2A, WNT5A, RAB27A, MSN, AZU1, POU4F1, F3, PRKAB1, BMP6, ACTA2, CLDN5, IL1A, CLDN3, CDK6, MAF, IL1B, SPRY2, KRAS, ATM, VIM	869	516	19308	1.85155	0.502294	0.0410406	0.0405472	PHA-665752
263	GOTERM_BP_DIRECT	GO:0010976~positive regulation of neuron projection development	17	1.82992	0.000202889	LYN, ATF1, CAMK1D, BDNF, WNT5A, STMN2, PTK6, RELN, FUT9, PTK7, FEZ1, DVL1, ANKRD1, ITGA6, ROR1, CAMK1, TOX	869	128	19308	2.95091	0.591241	0.0441356	0.043605	PHA-665752
265	GOTERM_BP_DIRECT	GO:0019882~antigen processing and presentation	10	1.07643	0.000210217	HLA-DMA, RAB4A, HLA-DMB, RAB27A, HLA-DRA, CTSH, HLA-A, PSMB8, HLA-DQA1, HLA-DPA1	869	47	19308	4.72737	0.604239	0.0441356	0.043605	PHA-665752
266	GOTERM_BP_DIRECT	GO:0071560~cellular response to transforming growth factor beta stimulus	12	1.29171	0.0002382	EDN1, POSTN, ZEB1, MAPK7, PDE2A, WNT5A, ANKRD1, SOX9, PPARGC1A, ZFP36L2, ZFP36L1, FBN1	869	69	19308	3.86411	0.650184	0.0456576	0.0451088	PHA-665752
269	GOTERM_BP_DIRECT	GO:0048661~positive regulation of smooth muscle cell proliferation	12	1.29171	0.000271308	HDAC4, ZNF143, EDN1, MYC, MMP2, CYBA, PTGS2, THBS1, PPARGC1A, ELANE, EREG, TGM2	869	70	19308	3.80891	0.697707	0.0478479	0.0472727	PHA-665752
270	GOTERM_BP_DIRECT	GO:0008284~positive regulation of cell proliferation	54	5.78778	4.06372e-07	VIPR1, IRS1, PTEN, CIB1, FGF3, CXCL5, CX3CL1, UFL1, TCL1A, ESM1, FGF7, MYC, ITGAV, IL13RA1, KRT6A, PDGFRA, MIF, POU3F2, ADRA2A, CDC25B, ALDH3A1, CRH, HCLS1, EPHA1, CSF1R, PTGFR, PTN, AIF1, PRKCZ, PLAC8, CLEC7A, PDGFD, BRD9, CGA, IL12RB2, ARNT2, TGFB2, CDX2, TGFB3, LIF, CCK, MEIS2, TBX3, TBX2, TJP1, KLF5, BAMBI, IL7, GHRH, FGF18, KRAS, IL7R, SSBP3, FGFR1	897	550	19308	2.11337	0.00166636	0.00166775	0.00165922	PLX4720
271	GOTERM_BP_DIRECT	GO:0007165~signal transduction	94	10.075	6.67481e-06	BCAR3, LGALS3BP, GABRB1, DGKD, IRS1, TRADD, DGKA, FAM13A, DIRAS2, PTPRM, CBLC, PTPRK, LSP1, OLFML2A, FGF3, CXCL5, PYCARD, AKAP12, FGF7, ALCAM, RGS1, DPYSL2, STMN1, KIF13B, PDE4B, TNFSF10, GRB10, CD38, OSTF1, KIFAP3, IGFBP1, CD53, ANXA1, RIPK2, DAPK1, PDE4D, ANXA4, PLAUR, ARAP2, OLFM4, PSG9, OLFM1, INPP4B, MAPKAPK3, PSG4, S100A6, CRH, LTB, SOS1, RIN2, TNFRSF21, DDR2, CDS1, GUCY2C, PHLPP2, VAC14, C…	897	1267	19308	1.59697	0.0270217	0.00922057	0.00917339	PLX4720
272	GOTERM_BP_DIRECT	GO:0016477~cell migration	31	3.32262	7.25306e-06	LAMA5, BTG1, WWC1, WWC2, PTEN, LAMC1, PTPRK, CORO1A, PRKCZ, PTPRF, EFS, PSTPIP2, BDKRB1, ITGAV, GPC4, TGFB2, LAMB3, USP9X, SHROOM2, CDC42BPB, SORL1, COL5A1, BAMBI, PTK7, FSCN1, SDC1, ANG, LCP1, DOCK2, FGFR1, MEGF9	897	267	19308	2.49917	0.029328	0.00922057	0.00917339	PLX4720
273	GOTERM_BP_DIRECT	GO:0006954~inflammatory response	41	4.39443	8.98691e-06	CSF1R, PTGFR, LXN, PTGER2, CXCR4, IL1RAP, PTGS2, AIF1, PRKCZ, CXCL5, CX3CL1, PYCARD, HRH1, CYP26B1, CLEC7A, DHRS7B, CASP4, CCRL2, CCL4, BDKRB1, SCN1A, SMAD1, ANXA1, CCL20, RIPK2, NKG7, MIF, MTOR, SELP, MFHAS1, GAL, ELF3, CRH, CHI3L1, SDC1, PTX3, S100A9, S100A8, MGLL, CHST2, PF4	897	412	19308	2.14206	0.0362106	0.00922057	0.00917339	PLX4720
274	GOTERM_BP_DIRECT	GO:0030198~extracellular matrix organization	22	2.35798	2.66861e-05	PDGFRA, COL18A1, COL15A1, ECM2, COL16A1, MMP1, MMP3, OLFML2A, COL1A1, COL5A1, ELF3, CRISPLD2, MMP17, ST7, PXDN, COL9A1, PTX3, COL9A3, SLC39A8, ATP7A, RECK, MATN2	897	165	19308	2.87001	0.103737	0.021904	0.0217919	PLX4720
275	GOTERM_BP_DIRECT	GO:0042493~response to drug	38	4.05983	2.37576e-08	BCAR3, CDKN1A, OXTR, ABCD3, SLC1A2, SLC1A3, ARRB1, PTN, ADCY1, PFAS, AACS, NEUROD1, OXCT1, HADH, PPARGC1A, TIMP4, SNCA, FZD1, VAV3, APOBEC1, NQO1, TGFB2, EMX2, ACSL1, ITGA3, ABCC8, HNF1B, CYBA, FOS, SOD2, SOD1, FOSL1, DAB1, CPS1, MAP1B, CAT, SCGB1A1, PLIN2	886	293	19308	2.82631	0.00010163	0.000101635	0.00010097	RDEA119
276	GOTERM_BP_DIRECT	GO:0009410~response to xenobiotic stimulus	30	3.20513	1.9168e-06	BCAR3, OXTR, ABCD3, SLC1A2, SLC1A3, ADCY1, ENO2, PFAS, NEUROD1, OXCT1, HADH, TIMP4, SNCA, FZD1, VAV3, TGFB2, EMX2, ITGA3, ABCC8, HNF1B, CYBA, FOS, SOD2, SOD1, FOSL1, CPS1, MAP1B, CAT, SCGB1A1, PLIN2	886	240	19308	2.72404	0.00816655	0.00410004	0.0040732	RDEA119
277	GOTERM_BP_DIRECT	GO:0002504~antigen processing and presentation of peptide or polysaccharide antigen via MHC class II	8	0.854701	1.90354e-05	HLA-DMA, HLA-B, HLA-DPB1, HLA-DRA, HLA-DRB1, HLA-DQA1, HLA-DPA1, HLA-DQB1	886	20	19308	8.71693	0.0782068	0.0271445	0.0269669	RDEA119
278	GOTERM_BP_DIRECT	GO:0010628~positive regulation of gene expression	46	4.91453	2.85147e-05	YAP1, CEBPA, TFRC, TWIST1, FBLN1, ARRB2, PKD2, CLU, FGF3, PPM1F, EPB41L4B, GJA1, CYP26B1, HEY1, NFIL3, LAMP3, HEY2, ERBB2, BLNK, E2F1, ITGB8, VPS35, NKX2-5, PPARGC1A, TFAP2A, SMAD1, SLC2A10, ITGA3, EPHX2, TESC, WNT5A, LIF, MSN, HNF1B, PAX6, ANK3, BMP7, QKI, MED23, ID1, KRAS, ATP13A2, IL7R, ATF3, HSPA1B, RBMS3	886	516	19308	1.94273	0.114841	0.0293327	0.0291407	RDEA119
280	GOTERM_BP_DIRECT	GO:0002503~peptide antigen assembly with MHC class II protein complex	7	0.747863	4.9142e-05	HLA-DMA, HLA-DPB1, HLA-DRA, HLA-DRB1, HLA-DQA1, HLA-DPA1, HLA-DQB1	886	16	19308	9.53414	0.189606	0.0350382	0.0348089	RDEA119
281	GOTERM_BP_DIRECT	GO:0002381~immunoglobulin production involved in immunoglobulin mediated immune response	7	0.747863	7.30068e-05	HLA-DMA, HLA-DPB1, HLA-DRA, HLA-DRB1, HLA-DQA1, HLA-DPA1, HLA-DQB1	886	17	19308	8.97331	0.268263	0.0446176	0.0443256	RDEA119
282	GOTERM_BP_DIRECT	GO:0007165~signal transduction	94	10.0427	4.54555e-06	LGALS3BP, GPI, IL1RN, TNFAIP6, IRS1, FAM13A, DIRAS2, PIK3CD, CBLC, PTPRK, OLFML2A, FGF3, CXCL5, NR3C2, PYCARD, AKAP12, FGF7, RASSF2, PLAU, RGS1, RPS6KA1, STMN1, KIF13B, PDE4B, TNFSF10, CD38, OSTF1, MAP3K6, CD33, YWHAH, CD53, CHRNB1, FGFBP1, ANXA1, RIPK2, PDE4D, ARAP1, VRK3, OLFM4, MOB3B, GEM, INPP4B, MAPKAPK3, CEACAM6, LTB, RIN2, DDR2, CDS1, GUCY2C, COL15A1, PHLPP1, CHRNA5, SH2D2A, PEX11A, CHRNA9…	888	1267	19308	1.61315	0.0181384	0.0183049	0.0182276	SB590885
283	GOTERM_BP_DIRECT	GO:0071356~cellular response to tumor necrosis factor	21	2.24359	1.20178e-05	CEBPA, CCL20, RORA, CIB1, CYBA, FOS, CLDN1, CX3CL1, ASS1, ZFP36L1, PYCARD, AKAP12, NFKBIA, FABP4, CCL5, ANKRD1, MAPK1, CHI3L1, HES1, CCL18, GBP1	888	146	19308	3.12745	0.0472435	0.0205015	0.0204149	SB590885
284	GOTERM_BP_DIRECT	GO:0030593~neutrophil chemotaxis	15	1.60256	2.01053e-05	CCL20, ITGB2, PIK3CD, CXCL3, TREM1, CXCL5, CX3CL1, LGALS3, CCL5, PDE4B, DPEP1, CCL18, S100A9, S100A8, PF4	888	82	19308	3.97742	0.0777737	0.0205015	0.0204149	SB590885
285	GOTERM_BP_DIRECT	GO:0007155~cell adhesion	49	5.23504	2.0364e-05	LGALS3BP, PTPRU, TNFAIP6, ITGB2, TNC, ICAM2, CIB1, PTPRK, LAMC1, CLDN1, CX3CL1, LOXL2, ITGAV, CD33, ENTPD1, MYBPC1, OLFM4, CLDN10, CLDN4, COL6A2, FEZ1, PXDN, CDH11, LY6D, ADAM9, DSC2, DSC3, DDR2, COL15A1, LAMA3, AMIGO2, THY1, THBS3, RELN, PDZD2, IGFBP7, HES1, PCDHA3, MYH10, CTNNAL1, TPBG, LSAMP, PARVB, GRHL2, MFAP4, COL5A1, PTK7, CNTN1, FERMT2	888	555	19308	1.91967	0.0787342	0.0205015	0.0204149	SB590885
286	GOTERM_BP_DIRECT	GO:0006954~inflammatory response	39	4.16667	3.75304e-05	PTGFR, IL1RN, LXN, TNFAIP6, TRIL, ITGB2, PIK3CD, NOD1, IL1RAP, CXCL3, CXCL5, CX3CL1, PTGS1, PYCARD, HRH1, C5, CCL5, LGALS9, CCL18, SCN1A, SMAD1, ANXA1, CCL20, RIPK2, CYBA, FOS, MIF, ASH1L, MTOR, DPEP1, CHST1, CHI3L1, F2RL1, TLR7, PTX3, S100A9, SCG2, S100A8, PF4	888	412	19308	2.05822	0.140271	0.030227	0.0300994	SB590885
289	GOTERM_BP_DIRECT	GO:0042493~response to drug	30	3.20513	9.04413e-05	ABCB1, SEMA3C, FECH, PTEN, WFDC1, SLC1A3, TYMS, OXCT1, GNA12, CD38, CA9, FYN, S100A10, SNCA, MAP2K6, LYN, NQO1, ABCC1, ANXA1, MGMT, VEGFC, GGH, CYBA, INHBA, FOS, ASS1, SST, MAP1B, GCLM, PAM	888	293	19308	2.22627	0.305264	0.0455259	0.0453337	SB590885
290	GOTERM_BP_DIRECT	GO:0007165~signal transduction	94	10.0967	3.80713e-06	BCAR3, ALK, PTPRR, IRS1, DIRAS2, ADM, ARRB1, CBLB, TRH, PTPRK, LSP1, LRRC2, PITPNC1, SPN, GNGT1, EDNRA, RASSF2, FGF9, NAMPT, KIF13B, OSTF1, KIFAP3, PDE8B, APPL2, SH3GL1, CHGB, IGFBP1, CSNK1G3, TLE3, IGFBP5, ANXA4, ANXA5, ARAP2, GAPVD1, TEX2, THNSL2, SIGIRR, TOM1L1, IL1B, S100A6, UTS2, RIN3, LTB, SOS1, OPTN, PDE9A, HBEGF, PTGES, SKAP2, GRIA2, BEX1, NRXN1, NRXN3, ADCY3, AGAP1, STC1, TNFRSF11B, MST1…	885	1267	19308	1.61862	0.0151807	0.015297	0.0152818	Sorafenib
291	GOTERM_BP_DIRECT	GO:0010628~positive regulation of gene expression	48	5.13919	4.69942e-06	YAP1, APP, FOXC1, TFRC, HPN, TWIST1, LRP3, ALOX12B, LRRC32, NTS, ACTG2, ROBO1, CDH5, SOX17, MYC, LAMP3, AGR2, ITGB8, HES1, CD36, CD34, IL32, TFAP2A, ZNF580, VDR, PDE2A, WNT5A, LIF, MSN, HNF1B, PAX6, SERPINB9, MITF, INHBA, TERF2, ADAM19, ACTA2, ACTC1, CLDN3, MAF, KAT6A, ID3, CD46, IL7R, HSPA1B, LIMS1, RBMS3, HSPA1A	877	516	19308	2.048	0.0187651	0.0189434	0.0189011	Tipifarnib
292	GOTERM_BP_DIRECT	GO:0045944~positive regulation of transcription from RNA polymerase II promoter	87	9.31478	1.7702e-05	FOXA1, APP, EHF, CSRNP3, CD81, ARRB1, RSF1, RORA, ASH2L, HOXC13, GLI1, PPP3CA, SOX17, MYC, NAMPT, ZIC1, IER5, IER2, ACVR1, HGF, LMO3, WNT5A, IL18, EN1, HNF1B, MITF, PAX6, BAZ1B, ISL1, CREB3, TFDP1, MAF, PAX8, IRF4, ELF4, MTF1, KAT6A, HOXB2, IRF6, ATF5, IRF9, HDAC4, YAP1, FOXC1, NFIX, BEX1, SMARCD3, CBFB, EPAS1, LRP5, TWIST1, EGFR, NPAS2, PLAC8, PCBP2, STAT4, HOXC4, ALX1, HES1, ZNF345, ZBED4, E2F8…	877	1204	19308	1.59085	0.0688708	0.0326128	0.0325399	Tipifarnib
293	GOTERM_BP_DIRECT	GO:0007155~cell adhesion	48	5.13919	3.10842e-05	APP, SPON2, COL15A1, NTM, CLSTN1, AMIGO2, ICAM2, ICAM3, PRKX, THBS2, ROBO1, THBS3, EFNB2, VTN, CDH4, ALCAM, MAEA, CDH2, ITGB8, HES1, NCAM2, CD36, CD34, JAM3, IL32, NLGN4Y, AOC3, POSTN, MUC16, MCAM, PCDH7, PRKCA, OLFM4, L1CAM, HCK, CLDN3, COL5A1, FAP, ITGA10, NINJ2, PXDN, CDH11, LY6D, AGGF1, DSG2, ITGA5, TLN1, DDR2	877	555	19308	1.90408	0.11777	0.0326128	0.0325399	Tipifarnib
294	GOTERM_BP_DIRECT	GO:0001525~angiogenesis	28	2.99786	3.2362e-05	COL15A1, FOXC1, CALCRL, EPAS1, SH2D2A, TNFAIP2, RORA, PRKX, TSPAN12, APOLD1, TYMP, CASP8, SOX17, CALD1, APOD, EPHB1, JAM3, ACVR1, SYK, MCAM, IL18, PRKCA, KLF5, FAP, PXDN, AGGF1, ITGA5, SCG2	877	252	19308	2.44622	0.122302	0.0326128	0.0325399	Tipifarnib
295	GOTERM_BP_DIRECT	GO:0030335~positive regulation of cell migration	28	2.99786	4.88771e-05	GRB7, LRRC15, TRADD, GLI1, CORO1A, EGFR, SYNE2, MYLK, PPP3CA, CDH5, SDCBP, PDGFD, ACVR1, PDGFRA, WNT5B, MCAM, HGF, PRKCA, ADRA2A, FGR, CREB3, CLDN3, CEACAM6, TRIP6, KIT, ITGA5, TRIM32, HBEGF	877	258	19308	2.38933	0.178833	0.0394047	0.0393167	Tipifarnib
296	GOTERM_BP_DIRECT	GO:0001822~kidney development	20	2.14823	1.77706e-06	TFAP2B, FOXC1, KCNJ8, PLXND1, SERPINF1, C1GALT1, WNT5A, ODC1, SIX1, SOX11, PCSK5, BMP6, JMJD6, BCL2L11, CA2, LHX1, ITGA8, IFT27, HAS2, STRA6	873	120	19308	3.68614	0.00704423	0.00706915	0.00705494	WH-4-023
297	GOTERM_BP_DIRECT	GO:0001525~angiogenesis	30	3.22234	3.84275e-06	COL15A1, FOXC1, PLXND1, SH2D2A, TNFAIP2, PRKX, PTGS2, APOLD1, AMOT, SOX17, HEY1, ANPEP, CYP1B1, ZNF304, THSD7A, VAV3, TNFRSF12A, ANXA2, C1GALT1, PRKCA, RHOB, TGFBR3, EFNA1, CEACAM1, KLF5, FAP, ID1, AGGF1, ANGPTL2, SCG2	873	252	19308	2.63296	0.0151702	0.00764323	0.00762786	WH-4-023
298	GOTERM_BP_DIRECT	GO:0042493~response to drug	32	3.43716	1.01271e-05	CDKN1B, ABCB1, MAOB, HTR2C, SLC1A3, TNFRSF11B, HTR2A, PTGS2, THBS1, ENO3, CDH3, GNA12, TIMP2, RAD54L, HADH, MAP2K6, VAV3, SPINK4, ABCC4, TFAP2B, HMGCS1, MGMT, ABCA3, INHBA, TERF1, SOD2, SFRP1, CPS1, MAP1B, CAT, LCN2, MDM2	873	293	19308	2.41549	0.0394853	0.0134286	0.0134016	WH-4-023
300	GOTERM_BP_DIRECT	GO:0043066~negative regulation of apoptotic process	45	4.83351	6.69192e-05	CDKN1B, TMF1, BCL2A1, LEF1, AMIGO2, FHL2, IFI6, TWIST1, VTCN1, MPO, THBS1, AQP1, PRDX2, CCND2, EPCAM, NNT, PDPN, PIM2, TIMP1, ZNF268, TFAP2B, PRNP, STIL, TSC22D1, MGMT, PLK2, WNT5A, HMGA2, ASNS, DHCR24, SOD2, ATAD3A, TBX3, SFRP1, IL7, ID1, CAT, MDM2, SPRY2, FAS, BIRC7, ATF5, GAS6, HSPA1B, BIRC3	873	526	19308	1.89212	0.233725	0.0439245	0.0438361	WH-4-023
301	GOTERM_BP_DIRECT	GO:0008285~negative regulation of cell proliferation	41	4.40387	7.51194e-05	BTG3, CDKN1B, TES, ADARB1, TOB2, PTGS2, THBS1, TOB1, RB1CC1, PDPN, TIMP2, CYP1B1, PIM2, ZNF268, S100A11, KLF10, KLF11, TFAP2B, FGFBP1, CDKN2C, CDKN2A, IGFBP3, LDOC1, DHCR24, INHBA, SOD2, SMARCA2, BMP5, SFRP4, IL1A, SFRP1, CACNB4, RGCC, DLC1, FABP7, NOX4, SPRY2, TFF1, IRF6, ATF5, HSPA1B	873	464	19308	1.95429	0.258319	0.0439245	0.0438361	WH-4-023
302	GOTERM_BP_DIRECT	GO:0016477~cell migration	28	3.00752	8.19338e-05	FOXC1, SDC2, RHOBTB3, LIMD1, THBS1, PTPRF, RND1, LIMA1, PODXL, PDPN, CTNNA1, GPC3, BDKRB1, CTNNA2, VAV3, SHROOM2, LAMB1, PSG2, RHOD, RHOB, TGFBR3, EFNA1, ARC, CEACAM1, PALLD, ELMO1, CD47, LCP1	873	267	19308	2.31937	0.278156	0.0439245	0.0438361	WH-4-023
303	GOTERM_BP_DIRECT	GO:0032496~response to lipopolysaccharide	20	2.14823	8.83347e-05	SPARC, MAOB, CNP, KCNJ8, MGST2, LY96, PTGS2, SOD2, MPO, LOXL1, NFKB2, THBD, PRDX2, NR4A1, MAPKAPK3, CPS1, BDKRB1, LBP, TAC1, ELANE	873	157	19308	2.81743	0.296306	0.0439245	0.0438361	WH-4-023

## Sheet: GO-CC
	Category	Term	Count	%	PValue	Genes	List Total	Pop Hits	Pop Total	Fold Enrichment	Bonferroni	Benjamini	FDR	DrugName
0	GOTERM_CC_DIRECT	GO:0070062~extracellular exosome	176	18.8235	6.29599e-15	FCGBP, SPON2, STEAP4, LY75, DEFB1, EPX, CLU, ACTG2, AQP1, TUBB6, GOLGA4, ALCAM, DPYSL2, ANPEP, NAMPT, BSG, ENPP4, PRSS8, PDE8A, CDK5RAP2, WNT5B, SERPINF1, ACTN1, SLC6A14, OLFM4, RNASE2, CRISPLD2, PADI2, S100A4, TNIK, TLN1, SQSTM1, SLC27A2, S100A8, PFN2, ARL8B, ATP6V1A, CFD, GPM6A, ABCB1, SLC1A1, AK1, RHOBTB3, TACSTD2, NEDD4L, GSTT1, LTBP2, ACAT2, C2, KRT33B, C3, CD79B, PRDX2, C5, RAP1A, UBB, FLRT…	908	2218	20562	1.79693	4.08806e-12	4.06721e-12	3.89092e-12	A-770041
1	GOTERM_CC_DIRECT	GO:0005737~cytoplasm	342	36.5775	1.27369e-12	SLC23A2, LST1, MT1M, STMN2, AQP7, FZD10, FNBP1L, MYLK, AQP1, HERC5, GOLGA4, MT2A, TRIM29, DPYSL2, ANPEP, DPYSL3, ZC3H12A, NAMPT, FBXO3, TRIM26, SOX4, RNF111, PKNOX2, CDK5RAP2, GAMT, TIPIN, PRKAB2, ACTN1, IL1R2, SLC11A2, CIRBP, MTUS1, PASK, JMJD7, ISL1, ASRGL1, MYL5, INPP4B, RNF128, PADI2, HECA, CYP2E1, TLN1, PFN2, LLGL2, MACF1, URI1, ZNF274, SH2D2A, AGAP1, NEDD4L, ARPP19, FXR1, PRDX2, PRRC1, HLTF…	908	5576	20562	1.38894	8.22777e-10	4.11403e-10	3.93572e-10	A-770041
2	GOTERM_CC_DIRECT	GO:0005615~extracellular space	147	15.7219	5.64239e-11	FCGBP, TRIL, XYLT1, DEFB1, EPX, CLU, TNF, ACTG2, LOXL1, FCGRT, ANPEP, DPYSL3, NAMPT, LIPG, ENPP2, PRSS8, IL13RA2, TLE2, WNT5B, SERPINF1, ACTN1, IGFBP3, MTUS1, VASH1, OLFM4, RNASE2, CRISPLD2, SPARCL1, S100A4, SCG2, S100A8, CFD, TACSTD2, DPT, LY96, LYPD3, LTBP2, C2, KRT33B, C3, C5, IGLV6-57, UBB, FLRT2, PODXL, PDGFD, PDGFC, SFN, PI3, CD14, PROM1, PLTP, CRTAP, LRRN3, BDNF, LRRN2, TNFSF15, ABCA3, TFP…	908	1938	20562	1.71768	3.64499e-08	1.215e-08	1.16233e-08	A-770041
3	GOTERM_CC_DIRECT	GO:0005829~cytosol	323	34.5455	2.40733e-09	MTRR, LST1, STMN2, FNBP1L, RRP8, MYLK, HERC5, GOLGA4, MT2A, DPYSL2, PPAT, FAM110B, DPYSL3, NAMPT, BBX, FBXO3, PLCE1, TRIM26, TNS3, RNF111, CDK5RAP2, GAMT, PRKAB2, ACTN1, COG4, PHKA1, AP1AR, PASK, ASRGL1, MYL4, MYL5, INPP4B, CH25H, RNF128, DAAM1, MAP1B, RBP1, PADI2, ATF5, TLN1, HOXB5, LLGL2, GRB7, URI1, PRKDC, SH2D2A, NEDD4L, RPS4Y1, KRT33B, FXR1, CD79B, PRDX2, COMMD9, PDGFC, PCBP2, SFN, ZNF268, T…	908	5510	20562	1.32749	1.55514e-06	3.88784e-07	3.71933e-07	A-770041
4	GOTERM_CC_DIRECT	GO:0009986~cell surface	60	6.41711	7.05368e-08	IGHM, CLIC4, ITGB5, CTSZ, FZD10, LRRC32, CLU, TNF, GHR, THBD, CDH5, CDH2, LIPG, CLEC5A, SLC39A6, FCER1A, CD36, FGB, FGA, FGFBP1, CD93, MME, SLC11A2, PSG1, PSG2, TGFBR3, IL1A, TYROBP, PSG4, CEACAM6, PXDN, DSG2, ITGA6, TLN1, CD46, TLR4, CD44, HBEGF, CLDND1, ABCB1, IGSF3, SLC1A1, SLC1A2, SLC1A3, NOD2, LY9, TSPAN32, C3, P2RY1, PDGFC, GPC3, PROM1, LDLR, MICB, PRNP, MSN, TSPAN14, FAS, SDC1, ADA	908	639	20562	2.12633	4.55657e-05	9.11336e-06	8.71835e-06	A-770041
5	GOTERM_CC_DIRECT	GO:0005886~plasma membrane	292	31.2299	1.49849e-07	SLC23A2, CHIC2, IFITM2, LST1, AQP7, ICAM4, FZD10, FNBP1L, RRP8, MYLK, AQP1, ZDHHC4, GOLGA4, ALCAM, DPYSL2, ANPEP, BSG, NAMPT, PLCE1, PRSS8, ACTN1, IL1R2, SLC11A2, SLC6A14, PSG1, MTUS1, SOX11, PHKA1, SLC5A6, CLDN5, DAAM1, PSG4, MAP1B, TLN1, LLGL2, SLC22A4, GPM6A, GRB7, MACF1, ABCB1, TTYH1, GYPE, MGST2, NEDD4L, LYPD3, SLC6A20, LY9, C3, CD79B, NKAIN1, APH1B, FLRT2, KCNMB2, PENK, PDGFC, CD14, PROM1, …	908	5071	20562	1.30397	9.67978e-05	1.61337e-05	1.54344e-05	A-770041
6	GOTERM_CC_DIRECT	GO:0005576~extracellular region	143	15.2941	2.84135e-07	ICAM4, DEFB1, EPX, CLU, TNF, LOXL1, LIPG, ENPP2, PRSS8, IL13RA2, PAMR1, SPINK4, WNT5B, SERPINF1, ACTN1, IGFBP3, IL1R2, PSG1, PSG2, OLFM4, RNASE2, TXLNA, CRISPLD2, PSG4, ADAM12, NINJ1, SPARCL1, PADI2, S100A4, TLN1, SCG2, S100A8, CFD, LY96, LYPD3, LTBP2, FBLN2, LTBP1, C2, C3, C5, COMMD9, IGLV6-57, PDGFD, PENK, PDGFC, PI3, CD14, PLTP, VAT1, BDNF, TNFSF15, FUCA1, TFPI2, ISG15, INHBA, INHBE, BMP5, BMP…	908	2129	20562	1.52104	0.000183534	2.62216e-05	2.50851e-05	A-770041
7	GOTERM_CC_DIRECT	GO:0005925~focal adhesion	42	4.49198	2.41801e-06	GRB7, ITGB5, FHL1, FHL2, NEDD9, ILK, SLA, ARHGAP22, LIMA1, ALCAM, FLRT2, CDH2, GNA12, PCBP2, BSG, CTNNA1, ANXA6, LPXN, TNS3, MAP4K4, KLF11, SVIL, TLE2, GSN, MME, CAV2, ACTN1, MSN, PARVB, ARHGAP26, RHOB, ENAH, DAB2, ACTC1, PALLD, CAT, ITGA6, LCP1, CD46, TLN1, CD44, HSPA1B	908	425	20562	2.2379	0.00156082	0.000195254	0.000186791	A-770041
8	GOTERM_CC_DIRECT	GO:0016324~apical plasma membrane	38	4.06417	4.71707e-06	ATP6V1A, SLC22A4, SLC23A2, CLDND1, SLC47A1, ABCB1, SLC1A1, STK39, SLC3A1, SLC6A20, AQP1, P2RY6, GM2A, CDH2, PODXL, CTSK, PDPN, P2RY1, PRKG2, CD36, PROM1, SLC12A2, SLC11A2, ATP6AP2, SLC6A14, SHROOM2, CYBRD1, MSN, RAB27B, SLC5A6, SLC7A9, CEACAM6, MAL, TNIK, SLC26A4, CD44, ATP6V1B1, ABCG2	908	376	20562	2.28863	0.0030426	0.000338581	0.000323906	A-770041
9	GOTERM_CC_DIRECT	GO:0048471~perinuclear region of cytoplasm	61	6.52406	1.11982e-05	PTPRR, CLIC4, PPP1R13B, STMN2, CLU, HERC5, TRAPPC12, ANXA6, KIF1A, RAB8B, CDK5RAP2, SERPINF1, SLC11A2, OLFM4, DNM3, TMEM134, RNF128, ALDH1A2, MAP1B, NOS1AP, EXOC3, RAB38, S100A4, PPARG, TNIK, LCP1, TLR4, RAB1B, ODC1, SLC1A3, RASIP1, PPM1F, RASGRP3, FXR1, RAP1A, NPY, LPXN, STOM, SEC31A, LYN, TRAPPC2, GSN, CRBN, CAV2, BDNF, PDE2A, CDC5L, MSN, LAMB1, INHBA, MEX3D, TPD52L1, RAB11A, BSPRY, CYLD, DAB2,…	908	764	20562	1.80807	0.00720797	0.000723403	0.000692048	A-770041
10	GOTERM_CC_DIRECT	GO:0043231~intracellular membrane-bounded organelle	73	7.80749	1.74542e-05	DENND1C, DENND1B, CHIC2, CPQ, CELF2, CTSZ, ICA1, CLU, CTSS, RGS5, GM2A, GRB14, CTSK, BSG, CYP1B1, PMEPA1, CCNL2, CTSF, CTSC, RAB8B, OVGP1, TCF12, PLA2G4A, GLRX2, RHOF, VRK3, RHOB, RNF144A, RCN3, LMBRD1, SLC9A6, CLIP4, CAT, DSG2, PPARG, CYP2E1, SQSTM1, LLGL2, ATP6V1A, SAMD9, RHOBTB3, STK39, MGST2, PRCP, LTC4S, PTGS2, CYP3A5, INPP5F, PODXL, CTNNA1, SEC31A, CYP2J2, LYN, TRAPPC2, IL33, PRNP, FZD7, AB…	908	984	20562	1.67999	0.0112122	0.00102504	0.000980611	A-770041
11	GOTERM_CC_DIRECT	GO:0010008~endosome membrane	28	2.99465	3.48919e-05	ATP6V1A, VPS4B, TYRP1, LY96, LAMP5, APH1B, RAP1A, GRB14, UBB, FCGRT, ATP6V1H, PMEPA1, CD14, LDLR, SCYL2, HLA-DQA1, ATP6AP1, ATP6AP2, RHOB, RNF144A, ARHGAP32, SLC9A6, RAB15, UBA1, STEAP1, RAB5A, TLR4, MYD88	908	260	20562	2.43873	0.0222884	0.00187835	0.00179694	A-770041
12	GOTERM_CC_DIRECT	GO:0005788~endoplasmic reticulum lumen	31	3.31551	3.9321e-05	COL15A1, CTSZ, PTGS2, LTBP1, C3, CST3, ADAMTS5, CDH2, PDGFD, PDGFC, PENK, GPC3, TIMP1, CTSC, FGA, BCHE, CRTAP, WNT5B, WFS1, IGFBP3, GPX7, LAMB1, BMP4, RCN3, TSPAN14, MGAT4A, SPARCL1, GAS6, SCG2, SLC27A2, FBN1	908	306	20562	2.29414	0.025082	0.00195395	0.00186926	A-770041
13	GOTERM_CC_DIRECT	GO:0005794~Golgi apparatus	79	8.4492	7.79821e-05	GALNT12, CHIC2, EHF, CPQ, LST1, LPCAT1, ICA1, STMN2, CLU, GALNT10, ZDHHC4, NDST2, SGCE, GOLGA4, LIPG, TRAPPC12, CD36, SCYL2, CTSC, CDK5RAP2, RSAD2, MTUS1, PLA2G4A, AP1AR, SERPINB9, SLC35G2, MID1, DNM1, RNF144A, DNM3, GAL, RNF128, RP2, CAT, EXOC3, BIRC7, MPPE1, TLR4, CD44, MACF1, COLEC10, HS3ST3A1, FAM114A1, TNKS, RAB1B, NEDD9, NEDD4L, NOD2, FUT1, CST3, COMMD9, PRRC1, PERP, NPY, CD14, GBP1, LDLR, …	908	1141	20562	1.56791	0.0491305	0.00359832	0.00344235	A-770041
14	GOTERM_CC_DIRECT	GO:0031012~extracellular matrix	27	2.8877	9.09156e-05	COLEC12, FCGBP, SPON2, COL15A1, TRIL, LTBP2, HSD17B12, LRRC32, LTBP1, FBLN2, ADAMTS5, ADAMTS3, FLRT2, TIMP3, PI3, TIMP1, LRRN3, LRRN2, MMP3, TFPI2, TFIP11, TGFBR3, CRISPLD2, PXDN, PTX3, FBN1, MATN2	908	260	20562	2.35164	0.0570426	0.00391543	0.00374572	A-770041
15	GOTERM_CC_DIRECT	GO:1904813~ficolin-1-rich granule lumen	17	1.81818	0.000112663	CFD, GSN, TNFAIP6, GSTP1, CTSZ, COMMD3, CTSS, CST3, COMMD9, PSMC3, GLB1, CRISPLD2, PSMC2, CAT, PLEKHO2, HSPA1B, PGM1	908	124	20562	3.10461	0.070199	0.00454879	0.00435163	A-770041
16	GOTERM_CC_DIRECT	GO:0016323~basolateral plasma membrane	25	2.6738	0.000156315	SLC23A2, SLC47A1, HPGD, STK39, AQP7, ARRB2, NOD2, AQP1, P2RY6, GM2A, CDH2, CA2, PDPN, SLCO1B3, P2RY1, BSG, CA9, LDLR, SLC12A2, SLC14A1, MSN, ABCA8, SLC5A6, CD44, ATP6V1B1	908	239	20562	2.36876	0.0960555	0.00593996	0.0056825	A-770041
18	GOTERM_CC_DIRECT	GO:0045177~apical part of cell	12	1.28342	0.000602888	EPB41L4B, CLIC4, CDH2, CA2, CETN2, SLC11A2, USH1C, MSN, DCHS1, VASH1, LDLR, AQP1	908	78	20562	3.4839	0.322661	0.0202738	0.0193951	A-770041
19	GOTERM_CC_DIRECT	GO:0043025~neuronal cell body	34	3.63636	0.000627672	GPM6A, SLC1A1, STMN2, ILK, SLC1A3, TNF, NRGN, GHR, FXR1, DNAJB1, ALCAM, CALB1, UBB, INPP5F, SV2A, DPYSL2, GNA12, PENK, CKB, KIF1A, TRPM4, SLC12A2, MME, SIAH2, ZNF804A, GLRX2, GAL, MAP1B, EEF1A2, CRH, SERPINI1, RAB5A, ADA, PVALB	908	408	20562	1.88711	0.333425	0.0202738	0.0193951	A-770041
21	GOTERM_CC_DIRECT	GO:0005887~integral component of plasma membrane	93	9.94652	0.00090318	ALK, PTPRU, SLC23A2, GAL3ST1, CD83, PLXND1, LY75, HTR2C, AQP7, ICAM4, FZD10, LRRC32, TNF, PTPRG, SLC2A8, AQP1, GHR, SGCE, MILR1, THBD, ALCAM, CDH2, BSG, CLEC5A, SLC39A6, FCER1A, BDKRB1, CD36, MME, TRPC1, SLC11A2, SLC6A14, SLC35G2, PTH2R, TMC5, TGFBR3, SLC5A6, CACNB2, TYROBP, MEP1B, SLC7A9, NINJ2, TLR5, CD46, STEAP1, TLR4, CD44, HBEGF, SLC22A4, CHRNA5, GYPE, SLC43A1, SLC1A1, CHRNA9, SLC1A2, SLC1A3…	908	1508	20562	1.39656	0.442179	0.0265207	0.0253712	A-770041
22	GOTERM_CC_DIRECT	GO:0005654~nucleoplasm	211	22.5668	0.00168535	EHF, IFITM2, MTRR, FZD10, RRP8, GOLGA4, ZNF606, CREB3L2, ZC3H12A, BBX, FBXO3, CCNL2, SOX4, RNF111, PKNOX2, TIPIN, PRKAB2, CIRBP, SOX11, LDOC1, RBP1, MPPE1, ATF5, CGGBP1, HOXB5, URI1, ABCB1, HOXD1, PRKDC, TWIST1, NEDD4L, ZNF22, RPS4Y1, ARPP19, CD79B, COMMD9, HLTF, PCBP2, TP53BP1, TRPM4, ZRSR2, CDT1, SIAH2, MAD2L1BP, SMARCA1, ELL2, SMARCA2, IFFO1, TDP1, ID1, HOXD9, APOBEC3B, DENND1C, CITED2, CETN2,…	908	3963	20562	1.2057	0.663667	0.0473363	0.0452845	A-770041
23	GOTERM_CC_DIRECT	GO:0070062~extracellular exosome	178	18.9968	1.83195e-15	CYFIP2, SLC46A3, FCGBP, CD81, UXS1, PEBP1, HNMT, MPO, SMC2, LGALS3, NAGLU, SCN11A, CPNE1, CPNE3, CAPN1, PTGDS, B2M, KRT6C, TOR3A, CACNA2D1, STX7, SLC6A14, PGD, HLA-E, TOM1L1, ACLY, MYL6, RBP4, TNIK, HPRT1, FKBP4, SLC27A2, FKBP5, NDRG3, RAB5C, CFI, STXBP2, HTRA1, KLK3, LIN7A, FUT2, TRHDE, NID2, DPP3, LDHB, SLC9A3R1, HSPH1, TSPAN8, COBLL1, CD19, TSPAN6, MYO6, IGFBP7, APOE, MYH10, ELANE, VAT1, MUC16…	910	2218	20562	1.81335	1.34381e-12	1.30435e-12	1.24206e-12	AMG-706
24	GOTERM_CC_DIRECT	GO:0005737~cytoplasm	332	35.4322	2.28915e-10	CYFIP2, TES, UXS1, PLEKHB1, KEAP1, STMN3, AQP7, FNBP1L, IFIT3, RCBTB1, MYLK, UBE2L3, SMC2, HERC5, LGALS3, DPYSL4, SOX15, PEG10, ZC3H12A, CPNE1, FBXO3, CPNE3, ACAD10, HERC6, EPHA4, RBFOX1, LIMCH1, CLEC11A, PASK, EML2, AR, RRAGC, RRAGB, PRKD3, FEZ1, ETHE1, DDIT4, MT1F, MT1G, RIN3, TTLL12, HPRT1, PRKD1, NEIL1, CBLL1, MYL9, BEX4, ZNF274, ZNF395, BEX1, STC1, MTMR9, PIK3R1, ADH7, KLK8, NCAPH, CYP27B1, …	910	5576	20562	1.34536	1.62988e-07	8.14938e-08	7.76023e-08	AMG-706
25	GOTERM_CC_DIRECT	GO:0005829~cytosol	325	34.6852	1.31004e-09	CYFIP2, TES, KEAP1, STMN3, FNBP1L, LIPA, RRP8, IFIT3, MYLK, UBE2L3, SMC2, HERC5, LGALS3, PSMD6, CCDC91, DPYSL4, PEG10, FAM110B, TRIM24, CPNE1, AP1S2, FBXO3, CPNE3, B2M, HERC6, ANK2, PASK, ANK1, MYL4, AR, MYL6, RRAGC, RRAGB, PRKD3, MAP1B, GRWD1, DDIT4, RIN3, TRIB3, HPRT1, PRKD1, NEIL1, CBLL1, MYL9, BEX4, ZNF395, STXBP2, MTMR9, PIK3R1, ADH7, NCAPH, LDHB, COMMD8, HSPH1, FLRT3, RAD21, MYO6, PNPO, HMO…	910	5510	20562	1.33277	9.32745e-07	3.10915e-07	2.96068e-07	AMG-706
26	GOTERM_CC_DIRECT	GO:0005576~extracellular region	143	15.2615	3.2135e-07	PRSS1, C14ORF93, OLFML2A, MPO, LOXL1, PYCARD, LGALS3, PSMD6, THSD7A, CAPN1, IL13RA2, PTGDS, B2M, IL6R, CHGB, ST6GAL1, IGFBP5, FST, F2R, CLEC11A, VASH2, KERA, EREG, ACLY, RBP4, TWSG1, PLA2G10, LY6H, CFI, STXBP2, HTRA1, STC1, LPL, KLK3, TNFRSF11B, NTS, NID2, FBLN2, KLK8, GLB1L2, PLAC8, HSPH1, CLCA2, PLAC1, IGFBP7, APOE, CGA, TBC1D15, ELANE, VAT1, XRCC5, BDNF, TNFSF15, FN1, PRG2, ISG15, INHBA, LYZ, …	910	2129	20562	1.51769	0.000228775	5.72003e-05	5.44688e-05	AMG-706
27	GOTERM_CC_DIRECT	GO:0031012~extracellular matrix	31	3.30843	1.62547e-06	COL18A1, FCGBP, LRRC15, ECM1, COL11A1, ELN, LRRC17, CXCR4, TNFRSF11B, OLFML2A, FBLN2, THSD4, RELN, FLRT3, ADAMTS1, FLRT1, LRIG1, TIMP2, APOE, POSTN, MMP7, FN1, KERA, DCN, COL5A2, PXDN, CHI3L1, COL9A3, CD248, TGFBI, TLR3	910	260	20562	2.69409	0.00115667	0.000231467	0.000220414	AMG-706
28	GOTERM_CC_DIRECT	GO:0016020~membrane	161	17.1825	2.06928e-06	CYFIP2, SLC46A3, CMAS, CD81, FHOD1, TOMM22, FADS3, LGALS3, FADS2, CCDC91, CCND1, PEG10, CPNE1, BCAP29, CAPN1, SLC39A7, IL13RA2, B2M, IL6R, SLC16A4, CAST, TMOD1, ANK2, HLA-F, ANK1, GEM, HLA-E, TOM1L1, SIGIRR, ACLY, MYL6, PRKD3, SLCO2A1, ELMO2, PRKD1, STEAP1, ABCG2, FKBP5, CFI, MTMR9, PIK3R1, ARHGAP15, TRHDE, NCAPH, EFNB2, APH1A, LDHB, SLC9A3R1, TMEM127, RAD21, MYO6, HMOX1, APOE, BCL2L14, RAB11FIP5…	910	2547	20562	1.4283	0.00147225	0.000236676	0.000225374	AMG-706
29	GOTERM_CC_DIRECT	GO:0005925~focal adhesion	42	4.48239	2.54125e-06	TES, CD81, TGFB1I1, ASAP3, SYNE2, CNN3, EFNB2, RAB21, CSRP2, CSRP1, FLRT3, FLRT1, MAPK1, CD59, ITGAV, CPNE3, CAPN1, B2M, PDLIM7, SVIL, MAP2K1, ANXA1, MME, ITGA3, CAV1, ITGA2, PARVA, YWHAZ, RHOB, DNM2, FERMT1, MARCKS, ACTC1, PTPRC, FAP, PTK7, CDH13, MAPRE1, SNTB1, LIMS2, HSPA1A, EPHA2	910	425	20562	2.23298	0.00180774	0.000236676	0.000225374	AMG-706
30	GOTERM_CC_DIRECT	GO:0016323~basolateral plasma membrane	29	3.09498	2.65928e-06	CD81, AQP7, LIN7A, SLC7A11, ATP7B, HEPH, PDPN, ABCC4, ST14, SLC16A1, ANXA1, ITGA3, CAV1, KCNJ16, ANK2, ATP2B1, SLC39A14, ANK1, AJAP1, SLC2A9, TJP1, DLG2, SLC7A8, SLC6A9, SLCO4C1, SLC29A1, FOLR1, ATP6V1B1, SLC29A2	910	239	20562	2.74173	0.00189162	0.000236676	0.000225374	AMG-706
31	GOTERM_CC_DIRECT	GO:0005615~extracellular space	128	13.6606	3.67836e-06	FCGBP, PRSS1, XYLT1, OLFML2A, MPO, LOXL1, LGALS3, TNN, IL13RA2, PTGDS, B2M, IL6R, CHGB, POSTN, IGFBP5, FST, CLEC11A, KERA, FRMD4B, HLA-F, EREG, HLA-E, RBP4, TWSG1, PLA2G10, CFI, HTRA1, STC1, LPL, KLK3, TNFRSF11B, NID2, KLK8, PCSK1N, FLRT3, FLRT1, HMOX1, IGFBP7, APOE, CGA, ELANE, ST14, BDNF, TNFSF15, FN1, INHBA, LYZ, FGF17, IL6, ARTN, IL7, TNFSF4, PIP, COL5A2, COL9A3, TGFBI, LGALS3BP, COL18A1, IGH…	910	1938	20562	1.49238	0.00261557	0.000290999	0.000277103	AMG-706
32	GOTERM_CC_DIRECT	GO:1904724~tertiary granule lumen	12	1.28068	2.38064e-05	ORM1, TNFAIP6, QPCT, TIMP2, PTPN6, ALDOC, CXCL1, LYZ, SPTAN1, B2M, CTSS, PGM1	910	55	20562	4.92995	0.0168075	0.00169501	0.00161407	AMG-706
33	GOTERM_CC_DIRECT	GO:0016324~apical plasma membrane	36	3.84205	2.89092e-05	OXTR, STC1, DUOX1, SLC9A3R1, SLC22A18, PDPN, MPDZ, EPS15, IL6R, SLC39A4, ABCC4, MREG, SLC16A1, ANXA1, CAV1, SLC6A14, FN1, SHROOM2, ANK2, RAB27B, ATP2B1, SLC39A14, AJAP1, SLC2A9, TJP1, BST2, SLC6A8, SLC7A8, SLC6A9, CEACAM6, TNIK, SLC29A1, FOLR1, SHANK2, ATP6V1B1, ABCG2	910	376	20562	2.16341	0.0203732	0.00187121	0.00178186	AMG-706
34	GOTERM_CC_DIRECT	GO:0005856~cytoskeleton	45	4.80256	7.82168e-05	FAAH, TGFB1I1, TRADD, FHOD1, SLC7A11, FNBP1L, RHOBTB1, CNN3, TRIM9, MAEA, ZC3H12A, ENC1, MAPK1, PLEK2, NEFH, SPTAN1, CEP290, WASF3, MAP2K6, TMOD1, TPM1, SHROOM2, VASH2, ANK2, FRMD4B, PTPN13, CDC42BPA, ANK1, EML2, CKAP4, RHOB, FGR, MYO1E, FERMT1, DNMBP, TMSB15A, PPP2R2B, KRT16, TMSB15B, KRT14, CDC42EP3, TRIM36, ALDOC, TNIK, SNTB1	910	541	20562	1.87949	0.0541701	0.00464086	0.00441925	AMG-706
35	GOTERM_CC_DIRECT	GO:0005788~endoplasmic reticulum lumen	30	3.20171	9.96535e-05	TOR4A, COL18A1, SERPINA1, COL11A1, MSLN, TMEM43, MAPK1, IGFBP7, APOE, APOL1, B2M, CHGB, FGA, TOR3A, SDF2L1, IGFBP5, SERPIND1, GOLM1, FN1, LAMB1, CKAP4, CD4, IL6, MGAT4A, COL5A2, EOGT, MZB1, COL9A3, MFGE8, SLC27A2	910	306	20562	2.21526	0.0684979	0.00545795	0.00519732	AMG-706
37	GOTERM_CC_DIRECT	GO:0005794~Golgi apparatus	78	8.32444	0.000145565	DOCK4, SERPINA1, ATP8A2, ST6GALNAC2, UBXN2B, STMN3, MSLN, GALNT10, AP4M1, CCDC91, ATP7B, TMEM43, STK16, DSE, AP1S2, BDKRB2, SLC39A7, PTGDS, B2M, SRGN, ABCC4, EPHA4, ST6GAL1, MAP2K1, MINK1, F2R, PLA2G4A, MID1, DNM2, RAB33B, TRAPPC6A, FEZ1, PRKD1, MAPRE1, VAMP5, ST6GALNAC4, HLA-DQB1, PPP1R15A, LEPROT, NLGN1, SLC35D2, ATP1A3, FUT2, PTGS1, APH1A, AP3M2, NRAS, RAB20, CUX1, MYO6, ST3GAL5, MAPK1, HAS2, …	910	1141	20562	1.54466	0.0984592	0.0069095	0.00657955	AMG-706
38	GOTERM_CC_DIRECT	GO:0009986~cell surface	49	5.22946	0.000249985	IGHM, SRPX, PTPRK, SLC7A11, MSLN, THBD, LGALS3, TNN, TIMP2, ITGAV, PPFIA4, FGA, EPHA4, ANXA1, MMP7, MME, ITGA3, ITGA2, F2R, HLA-F, AJAP1, HLA-E, CEACAM6, PXDN, DSG2, VAMP5, EPHA2, NLGN1, CXCR4, LPL, DUOX1, SRPX2, TSPAN8, CD59, SLIT2, CD55, ELANE, TPBG, SULF1, ACVR2A, BST2, PTPRC, FAP, AXL, TNFSF4, IL2RB, PLXNB3, FOLR1, PAM	910	639	20562	1.73268	0.163067	0.0111243	0.0105931	AMG-706
39	GOTERM_CC_DIRECT	GO:0043005~neuron projection	33	3.52188	0.000356398	CYFIP2, GABRB1, PRR7, STAU2, STMN3, ABAT, HNMT, RASGRP2, PTGS1, CALB2, RELN, SV2B, BDKRB1, GABRA2, GABBR2, EPHA4, ANKRD27, GABRA4, NPY1R, ANK2, PTPN13, LSM4, POU4F1, ANK1, QDPR, DLG2, VAMP7, CDK5, CDH13, ATP13A2, PAM, SHANK2, EPHA2	910	378	20562	1.97263	0.224153	0.0142797	0.0135978	AMG-706
40	GOTERM_CC_DIRECT	GO:0035580~specific granule lumen	11	1.17396	0.000361003	ORM1, QPCT, TIMP2, CHI3L1, PTPN6, CXCL1, LYZ, SPTAN1, B2M, CEP290, ELANE	910	62	20562	4.0089	0.226694	0.0142797	0.0135978	AMG-706
41	GOTERM_CC_DIRECT	GO:1904813~ficolin-1-rich granule lumen	16	1.70758	0.000381385	SERPINA1, CAB39, TNFAIP6, PRG2, CTSS, ACLY, PSMD6, ACTR1B, QPCT, TIMP2, MAPK1, ALDOC, PLEKHO2, CAPN1, PGM1, HSPA1A	910	124	20562	2.91556	0.237839	0.0142919	0.0136094	AMG-706
42	GOTERM_CC_DIRECT	GO:0032587~ruffle membrane	14	1.49413	0.000414243	TPM1, MTMR9, RASGRP2, DNM2, FGR, FERMT1, SH3YL1, FAP, PDPN, MYO6, ARHGEF4, ITGAV, APPL2, EPHA2	910	99	20562	3.19534	0.25547	0.014747	0.0140428	AMG-706
43	GOTERM_CC_DIRECT	GO:0048471~perinuclear region of cytoplasm	54	5.76307	0.000799631	CYFIP2, PRR7, MS4A3, PPP1R13B, TMEM100, HERC5, AKAP13, ATP7B, HEPH, STK16, PTGDS, RAB8B, ITGA3, ITGA2, STX7, PTOV1, TNFRSF1B, CKAP4, DNM2, VAMP7, MAP1B, CHI3L1, CDH13, TNIK, FKBP4, VAMP5, MOSPD1, MTMR9, PIK3R1, DNAJB2, SLC9A3R1, PLN, MYO6, FLRT1, HMOX1, SEC23B, GALNT6, GALNT3, BDNF, CAV1, EIF2AK2, LAMB1, INHBA, TPD52L1, TPD52L2, CENPF, TPPP3, CDK7, RANGRF, SERHL2, PAM, CDKN3, ITM2C, HSPA1A	910	764	20562	1.59707	0.434229	0.0271113	0.0258167	AMG-706
44	GOTERM_CC_DIRECT	GO:0005887~integral component of plasma membrane	93	9.92529	0.000987498	KCNK5, RYR1, GABRB1, VIPR1, OXTR, PCDH11Y, CD81, HTR2B, AQP7, PTPRK, GRIK2, TM7SF2, THBD, FADS2, EDNRA, ATP7B, MAEA, SCN9A, BDKRB2, BDKRB1, ITGAV, SLC16A4, SLC39A4, RNF43, EPHA4, MME, SLC6A15, F2R, SLC6A14, NPY1R, ADRA2C, SLC39A14, EREG, SLC7A8, SLCO2A1, APLNR, TLR5, SLC29A1, STEAP1, VAMP5, TLR3, EPHA2, SLC29A2, NLGN1, SEMA3C, ATP10D, SEMA3F, TRHDE, TSPAN31, EFNB2, APH1A, TSPAN8, FLRT3, CD19, TSP…	910	1508	20562	1.3935	0.505123	0.031959	0.0304329	AMG-706
45	GOTERM_CC_DIRECT	GO:0005829~cytosol	338	36.0341	6.89577e-12	CDA, LST1, KEAP1, GPATCH3, ENO2, RRP8, MYLK, HERC5, LGALS3, TCL1A, CCDC91, RASSF2, DPYSL2, FAM110B, CPNE1, FBXO3, PLCE1, SYNPO, TRIM21, TNS3, EPHB3, MEF2C, AFAP1, KRT5, WDR73, GAPVD1, MYL4, INPP4B, MYL6, POR, DAAM1, BIN1, MAP1B, RBP1, PLBD1, RIN3, HPRT1, MYL9, IDO1, GNE, MTMR2, ABCB6, PLEKHA8P1, MAPKAP1, SH2D2A, KLK5, IQGAP2, PPL, PRKCZ, TTBK2, SULT1A1, PPP3R1, PCBP3, MAP2, PRKAR2B, MICAL1, MYO6,…	916	5510	20562	1.377	4.66157e-09	4.66154e-09	4.44087e-09	Axitinib
46	GOTERM_CC_DIRECT	GO:0005737~cytoplasm	336	35.8209	8.51711e-11	PID1, LST1, KEAP1, GPATCH3, FZD10, CLDN1, MYLK, EPS8, HERC5, LGALS3, GJA1, RASSF1, RASSF2, DPYSL2, CPNE1, FBXO3, TRIM21, MEF2C, CXADR, DAPK1, LIMCH1, DDX11, KRT5, EML2, SYTL2, INPP4B, BIN1, LGALS13, RIN3, HPRT1, CCDC81, MYL9, TRIB2, IDO1, GNE, PTGFR, ZNF274, MTMR2, BEX1, MAPKAP1, SH2D2A, STC1, PTTG1IP, IQGAP2, PPL, PRKCZ, TTBK2, SULT1A1, PRRC1, PCBP3, MAP2, PRKAR2B, MICAL1, MYO6, HLTF, TP53BP2, P…	916	5576	20562	1.35265	5.75757e-08	2.87878e-08	2.74251e-08	Axitinib
47	GOTERM_CC_DIRECT	GO:0070062~extracellular exosome	162	17.2708	1.67735e-10	CD82, DEFB1, PARK7, ENO2, ACTG2, EPS8, COMP, DOCK10, LGALS3, STK10, DPYSL2, CAPN2, CPNE1, PTGDS, KRT6A, DDX11, WNT5A, KRT5, TUBA4A, MINPP1, MYL6, TNIK, HPRT1, S100A9, SQSTM1, CFB, FTL, MTMR2, ABCB6, CFI, GSTT1, PTTG1IP, IQGAP2, TRHDE, NID2, PPL, PRKCZ, SDCBP, PCBP3, UBB, TSPAN8, C7, KIF3A, PRKAR2B, TSPAN6, MYO6, PACSIN2, IGFBP7, S100A14, PROM1, CNTLN, LYN, RAB4A, TOR1A, VCAM1, HSPA5, EPHX2, FUCA1…	916	2218	20562	1.63955	1.13389e-07	3.77962e-08	3.60071e-08	Axitinib
48	GOTERM_CC_DIRECT	GO:0005615~extracellular space	144	15.3518	7.2608e-10	PRSS1, TRIL, DEFB1, ENO2, FGF2, TNF, ACTG2, LOXL1, COMP, LGALS3, VPREB1, IL13RA2, PTGDS, IL6R, CHGB, POSTN, CXADR, IGFBP5, SEMA6D, WNT5A, VASH1, KMO, DKK1, EREG, DKK3, TWSG1, COL4A1, PLBD1, S100A9, CFB, COL17A1, COL13A1, CFI, EBI3, KLK5, STC1, NID2, TTBK2, SDCBP, IGLV6-57, UBB, C7, HMOX1, IGFBP7, S100A14, PROM1, VCAM1, LRRN3, ABCA3, DEFA4, RDX, MSN, BMP7, BMP6, SELP, CXCL11, COL5A1, IL7, COL5A3, …	916	1938	20562	1.66793	4.9083e-07	1.22707e-07	1.16899e-07	Axitinib
49	GOTERM_CC_DIRECT	GO:0005925~focal adhesion	47	5.01066	2.59713e-08	BCAR3, FHL1, FHL2, FAM107A, SLA, SLC4A2, RND3, SYNE2, ARHGAP22, EFNB2, RAB21, SDCBP, GJA1, PPFIA1, PACSIN2, ANXA6, CAPN2, FLNA, CD59, ITGAV, PIP5K1C, TNS3, JAK1, SVIL, HSPA5, ITGA3, ITGA2, RDX, ANXA5, AFAP1, MSN, PARVB, RHOB, ENAH, HCK, ACTC1, IRF2, TRIP6, ITGA8, EVL, ARHGEF2, MAPRE1, MAPRE2, SNTB1, LIMS2, HSPA1A, EPHA2	916	425	20562	2.48244	1.75565e-05	3.51132e-06	3.34511e-06	Axitinib
50	GOTERM_CC_DIRECT	GO:0005576~extracellular region	145	15.4584	1.66726e-07	CDA, PRSS1, DEFB1, FGF2, TNF, LOXL1, COMP, PYCARD, LGALS3, VPREB1, IL13RA2, PTGDS, PAMR1, IL6R, EPHB3, CHGB, CXADR, IGFBP5, FKBPL, WNT5A, ILF2, DKK1, TUBA4A, EREG, DKK3, TWSG1, TXLNA, COL4A1, PLBD1, S100A9, CFB, FTL, COL17A1, PTGFR, COL13A1, IGSF1, CFI, EBI3, KLK5, STC1, IGHV1-69, NID2, FBLN2, LTBP1, GLB1L2, PLAC8, SDCBP, C6ORF15, IGLV6-57, C7, IGFBP7, NDFIP1, DEFA4, FUCA1, PRG2, ISG15, BMP7, BMP…	916	2129	20562	1.52884	0.0001127	1.87844e-05	1.78952e-05	Axitinib
51	GOTERM_CC_DIRECT	GO:0016020~membrane	166	17.6972	3.04334e-07	DENND5B, FHOD1, LST1, MSMO1, SLC4A2, ENO2, TNF, IGF1R, TOMM22, DOCK10, LGALS3, CCDC91, CDH3, DPYSL2, PIEZO2, CPNE1, SLC39A7, IL13RA2, PHLDA2, SLC16A3, IL6R, KRT6A, SH3GLB2, SLC30A3, ALG6, DIO2, UGT2B17, TAP1, KRT5, ILF2, GEM, SYTL2, SIGIRR, MYL6, POR, TXLNA, DAAM1, COL4A1, BIN1, EHBP1L1, SLCO2A1, STEAP1, SLC27A3, FTL, RASL12, MTMR2, CBFB, PLEKHA8P1, IGSF1, CFI, SLC1A3, PTTG1IP, TRHDE, PPL, PRKCZ,…	916	2547	20562	1.46302	0.000205708	2.93899e-05	2.79987e-05	Axitinib
52	GOTERM_CC_DIRECT	GO:0009986~cell surface	58	6.18337	4.96491e-07	IGHM, CTSZ, FZD10, ENO2, MSLN, TNF, LGALS3, TIMP2, SLC39A6, FCER1A, CD38, ITGAV, PPFIA4, FGA, FCER1G, ABCC2, CD93, ITGA3, SEMA6D, ITGA2, WNT5A, GP1BA, TYROBP, CEACAM6, CEACAM5, ITGA8, CEACAM8, VAMP5, HBEGF, EPHA2, CXCR4, SLC1A3, MST1R, IQGAP2, IL2RG, LRP8, DUOX1, HLA-DMA, SRPX2, TSPAN8, CLEC7A, CXCR2, CD59, SLIT2, PROM1, LDLR, CD55, DUOX2, NLGN4X, VCAM1, HSPA5, FZD6, MSN, SULF1, AXL, TNFSF4, PLXN…	916	639	20562	2.0375	0.000335571	4.19534e-05	3.99675e-05	Axitinib
53	GOTERM_CC_DIRECT	GO:0005856~cytoskeleton	51	5.4371	9.02137e-07	HIP1, FHOD1, TCHH, ELAVL4, RND3, SGCE, EPB41L4B, DPYSL2, NEFH, TMSB10, JAK1, PLEKHG3, SHROOM2, WIPI1, SYN1, EML2, TUBA4A, RHOB, ENAH, FGR, ITPKB, HCK, BIN1, EVL, PKP4, ALDOC, TNIK, ARHGEF2, S100A9, TRIB2, STK39, PPL, SDCBP, PACSIN2, PLEK2, CTNNAL1, PDLIM4, WASF3, TOR1A, AUTS2, SPAG4, RDX, MSN, PARVB, KRT19, SMTN, KRT17, TRIP6, TRIM36, SNTB1, PTPN3	916	541	20562	2.11613	0.000609659	6.77605e-05	6.45529e-05	Axitinib
54	GOTERM_CC_DIRECT	GO:0005788~endoplasmic reticulum lumen	34	3.62473	2.61444e-06	COL17A1, FKBP10, COL18A1, SERPINA1, POGLUT1, ITIH2, COL13A1, COL11A1, EBI3, CTSZ, MIA3, MSLN, LTBP1, FSTL3, SPP1, DNAJB9, IGFBP7, CHGB, FGA, TOR1A, IGFBP5, HSPA5, WFS1, WNT5A, TMEM132A, RCN3, MINPP1, COL2A1, COL5A1, COL4A1, COL5A3, CALU, COL21A1, COL9A2	916	306	20562	2.49418	0.0017658	0.000176736	0.00016837	Axitinib
55	GOTERM_CC_DIRECT	GO:0005886~plasma membrane	285	30.3838	4.58002e-06	VIPR1, IFITM2, TRAF3IP3, LST1, TMEM97, SLC4A2, FZD10, ENO2, CLDN1, RRP8, MYLK, EPS8, LGALS3, GJA1, RASSF2, DPYSL2, TRBC2, CPNE1, PIEZO2, PLCE1, SYNPO, SLC12A7, EPHB3, CXADR, DAPK1, SOX11, GAPVD1, DKK1, SYTL2, SIGIRR, DAAM1, BIN1, MAP1B, CLDN7, CFB, EPHA2, PTGFR, COL13A1, ABCB6, GYPB, MAPKAP1, GYPE, EBI3, IGHV1-69, MST1R, IQGAP2, PPL, PRKCZ, UGT8, C7, PRKAR2B, KCNMB1, MICAL1, MYO6, PIP5K1B, PLEK2,…	916	5071	20562	1.2616	0.00309131	0.000281463	0.00026814	Axitinib
56	GOTERM_CC_DIRECT	GO:0031012~extracellular matrix	30	3.19829	5.40288e-06	COL17A1, SNED1, COL18A1, LRRC15, COL13A1, TRIL, COL11A1, NCAN, CXCR4, LTBP1, FBLN2, COMP, C6ORF15, ADAMTS1, ADAMTSL3, TIMP2, POSTN, LRRN3, MMP2, WNT5A, GP1BA, DCN, COL2A1, COL5A1, COL4A1, COL5A3, CD248, TGFBI, COL9A2, FMOD	916	260	20562	2.59011	0.0036457	0.000304362	0.000289955	Axitinib
57	GOTERM_CC_DIRECT	GO:0005794~Golgi apparatus	81	8.63539	3.69229e-05	GALNT12, CLIC5, SERPINA1, HIP1, CPQ, PTPRN, LST1, LPCAT1, SECTM1, PKD2, MSLN, GALNT10, SGCE, GJA1, CCDC91, RASSF2, DUSP10, CAPN2, SLC39A7, PTGDS, SRGN, SEMA6D, GLCE, CYBB, PLA2G4A, SLC35G2, RAB33A, SYN1, DNM3, HCK, BIRC7, ARHGEF2, MAPRE1, CRELD2, VAMP5, ST6GALNAC4, CHST2, PPP1R15A, TMF1, ABCB6, MAPKAP1, ARL1, FUT1, FSTL3, CAND1, PRRC1, CUX1, PLAGL1, MYO6, SPP1, GCNT2, NLRP2, APBB2, CEPT1, LDLR, T…	916	1141	20562	1.59356	0.0246514	0.00191999	0.0018291	Axitinib
58	GOTERM_CC_DIRECT	GO:0031982~vesicle	21	2.23881	9.87173e-05	RAB4A, MSN, BMP7, PRKCZ, BMP6, VAMP8, EPS8, MYL6, PLN, UBB, BIN1, MYO6, MYO5C, SPP1, CD59, ATP13A2, RIN3, ARHGEF2, PROM1, DYNC1I1, HSPA1A	916	174	20562	2.70919	0.0645581	0.00476664	0.004541	Axitinib
59	GOTERM_CC_DIRECT	GO:0098978~glutamatergic synapse	34	3.62473	0.000146267	HIP1, STAU1, PTPRO, ELAVL4, PRKCZ, ARHGAP22, EPS8, EFNB2, PPP3CA, PPP3R1, PRKAR2B, PACSIN2, FLNA, FYN, STX3, WASF3, LYN, SRGN, CADPS2, SYT1, SLC30A3, KCND2, PCDH8, WNT5A, ATP2B4, ATP2B1, DNM3, ACTC1, ADORA2A, BIN1, P2RX1, TNIK, CAMK1, ARHGEF2	916	373	20562	2.04616	0.0941522	0.00659179	0.00627975	Axitinib
60	GOTERM_CC_DIRECT	GO:0005783~endoplasmic reticulum	78	8.31557	0.000175741	FKBP10, SERPINA1, POGLUT1, CPQ, CTSZ, LPCAT1, KEAP1, MSMO1, CTSW, PARK7, TMEM97, PKD2, TM7SF2, HERPUD1, PYCARD, GJA1, VPREB1, TCL1A, CAPN2, SLC39A6, BDKRB1, SLC39A7, FGA, CERS6, ELOVL4, PLA2G4A, TAP1, ELOVL6, FOS, VASH1, RCN3, ITPKB, MINPP1, POR, ITGA8, PLIN2, CRELD2, SLC27A3, SQSTM1, CDS1, PPP1R15A, TMF1, RTN1, ABCB6, STAU1, LAMA3, HSD17B11, SEZ6L2, DUOX1, UGT8, CYB5R4, PLN, HMOX1, DNAJB9, APBB2…	916	1142	20562	1.5332	0.112025	0.00701298	0.00668101	Axitinib
61	GOTERM_CC_DIRECT	GO:0048471~perinuclear region of cytoplasm	57	6.07676	0.000176362	WWC1, LAMC2, PTPN22, PARK7, NXT2, HERC5, AKAP13, ANXA6, PTGDS, RAB8B, PPP1R16B, ITGA3, ITGA2, DNM3, VAMP8, RAD51C, OAS2, MAP1B, PKP4, TNIK, VAMP5, MTMR2, SLC1A3, AIF1, PRKCZ, RASGRP3, DNAJB2, CYB5R4, PLN, PRKAR2B, MYO6, SPP1, TP53BP2, FLNA, HMOX1, FYN, S100A14, SEC23B, PDLIM4, DYNC1I1, RAP1GAP2, LYN, RAB4A, NDFIP1, GALNT3, USP20, MSN, S100B, TPD52L1, EHD2, CDK2AP1, RANGRF, SERHL2, SIPA1, ITM2C, H…	916	764	20562	1.67476	0.112397	0.00701298	0.00668101	Axitinib
62	GOTERM_CC_DIRECT	GO:0001725~stress fiber	12	1.27932	0.00036289	DAAM1, LIMCH1, FHOD1, TRIP6, FAM107A, MST1R, SYNPO, PRKCZ, PDLIM4, MYL9, SH2B2, MYLK	916	73	20562	3.69002	0.217576	0.0132775	0.012649	Axitinib
63	GOTERM_CC_DIRECT	GO:0035580~specific granule lumen	11	1.17271	0.000380285	ARG1, QPCT, DEFA4, CTSZ, TIMP2, LCN2, PTPN6, CXCL1, BPI, ILF2, NFKB1	916	62	20562	3.98264	0.226726	0.0132775	0.012649	Axitinib
64	GOTERM_CC_DIRECT	GO:0045121~membrane raft	25	2.66525	0.000392826	STOML1, PARK7, ENO2, TNF, PRKCZ, HK1, SDCBP, GJA1, PRKAR2B, PDPN, CAPN2, FYN, CD55, GPM6B, LYN, CXADR, SMURF2, PLLP, RFTN1, ATP2B4, ATP2B1, SULF1, P2RX1, PECAM1, CD48	916	252	20562	2.22694	0.233256	0.0132775	0.012649	Axitinib
65	GOTERM_CC_DIRECT	GO:0032587~ruffle membrane	14	1.49254	0.000440883	WWC1, FAM107A, AIF1, EPS8, FGR, PSD3, PDPN, MYO6, PACSIN2, EPS8L1, ITGAV, PIP5K1C, ARHGEF2, EPHA2	916	99	20562	3.17441	0.257775	0.0141922	0.0135204	Axitinib
66	GOTERM_CC_DIRECT	GO:0015629~actin cytoskeleton	25	2.66525	0.000552629	CLIC5, ARPC1A, HSPB7, FAM107A, CAPG, LSP1, IQGAP2, MYLK, SPTA1, AKAP13, MICAL1, MYO6, FLNA, SYNPO, SVIL, AUTS2, DAPK1, DENND2A, AFAP1, PARVB, FGR, SMTN, BIN1, AXL, MYO5C	916	258	20562	2.17515	0.311803	0.0169808	0.016177	Axitinib
67	GOTERM_CC_DIRECT	GO:0030027~lamellipodium	20	2.1322	0.000965991	PTPRO, RDX, CAPG, PARVB, IQGAP2, PKD2, AIF1, ACTG2, MYLK, ENAH, CCDC88A, ACTC1, PDPN, PLCE1, APBB2, EVL, STX3, PDLIM4, WASF3, EPHA2	916	192	20562	2.33829	0.479688	0.0283917	0.0270478	Axitinib
68	GOTERM_CC_DIRECT	GO:0009898~cytoplasmic side of plasma membrane	10	1.0661	0.00142473	RNF31, RAB21, PPP3CA, RGS2, TRAF5, PKP4, PTPN22, ATP2B1, GEM, PTPN3	916	61	20562	3.67993	0.61856	0.0401298	0.0382302	Axitinib
69	GOTERM_CC_DIRECT	GO:0030133~transport vesicle	13	1.38593	0.00160974	PCSK2, IL33, DEFA4, PRG2, COPZ2, HCK, TMEM168, CD59, ATP13A2, FOLR1, CD55, SIPA1, BET1	916	100	20562	2.91819	0.663468	0.0435275	0.041467	Axitinib
70	GOTERM_CC_DIRECT	GO:0005829~cytosol	349	36.7368	6.08901e-14	EIF4A2, TRIO, MTRR, LST1, ACTB, RRP8, MYLK, HERC5, RPS6KA3, GOLGA4, TDO2, PSMD5, RPS6KA2, PPAT, FAM110B, AP1S2, AP1S1, BBX, LGALS9, ANKS1A, KIFAP3, TNS3, GAMT, MEF2C, PRKAB2, COG5, FBXO2, ECH1, AP1AR, ASRGL1, JMJD6, BCR, MYL5, CH25H, DYNC1LI1, DYNC1LI2, MAP1B, PADI2, HOXB5, LLGL2, URI1, ABCB6, CDCA4, PRKDC, ABCB4, STXBP1, NCAPG, RPS4Y1, EVPL, PPL, PPP3R1, COMMD9, PDGFC, TP53BP2, HMOX1, SFN, TRPM4…	922	5510	20562	1.41256	4.25882e-11	4.26231e-11	4.09791e-11	AZD-0530
71	GOTERM_CC_DIRECT	GO:0005737~cytoplasm	328	34.5263	6.9771e-09	SLC23A2, TRIO, LST1, MT1M, IPP, AQP7, MT1X, FZD10, ACTB, MYLK, RCBTB2, AQP1, HERC5, RPS6KA3, GJA1, GOLGA4, PPP4R2, RPS6KA2, LGALS9, ANKS1A, SOX4, GAMT, MEF2C, PRKAB2, FBXO2, IL1R2, CLEC11A, SLC11A2, CIRBP, ISL1, ASRGL1, JMJD6, MYL5, DYNC1LI1, DYNC1LI2, ETHE1, MT1G, PADI2, PFN2, LLGL2, URI1, ABCB4, STXBP1, NCAPG, AGAP1, EVPL, PPL, PRRC1, HLTF, TP53BP2, SFN, CDR2, S100A10, BARD1, CCR1, GADD45B, ARP…	922	5576	20562	1.31185	4.88396e-06	2.44198e-06	2.34779e-06	AZD-0530
72	GOTERM_CC_DIRECT	GO:0070062~extracellular exosome	150	15.7895	2.21791e-07	FCGBP, STEAP4, SERPINE1, LY75, DEFB1, CLU, ACTB, ACTG2, ICAM1, AQP1, GOLGA4, ALCAM, BSG, PRSS8, PTGDS, PDE8A, WNT5B, ECH1, OLFM4, RNASE2, ATP1B1, BCR, SLPI, CRISPLD2, PADI2, S100A4, FKBP4, DSC2, PFN2, CFD, GPM6A, ABCB1, ABCB6, ABCB4, STXBP1, HTRA1, ABHD8, TACSTD2, GSTT1, TRHDE, EVPL, PPL, C2, BAG6, C5, UBB, FLRT2, PODXL, ZNHIT6, PDGFC, PACSIN2, SFN, CD14, S100A10, BPTF, FUCA1, IDH2, TMEM132A, MSN…	922	2218	20562	1.50822	0.000155242	5.17512e-05	4.97551e-05	AZD-0530
73	GOTERM_CC_DIRECT	GO:0005615~extracellular space	134	14.1053	3.47544e-07	FCGBP, TRIL, SERPINE1, DEFB1, CLU, ACTB, ACTG2, ICAM1, FCGRT, ENPP2, PRSS8, LGALS9, IL13RA2, PTGDS, POSTN, WNT5B, HGF, IGFBP3, CLEC11A, VASH1, OLFM4, RNASE2, SLPI, CRISPLD2, IGKV4-1, SPARCL1, S100A4, PLA1A, CFD, HTRA1, TACSTD2, C2, C5, UBB, FLRT2, PODXL, PDGFC, HMOX1, SFN, CD14, PLTP, CPA4, S100A10, GSDMD, CRTAP, LRRN2, TNFSF15, ABCA3, MSN, GGH, INHBA, GDF5, BMP5, SELP, PPFIBP2, IL7, DMXL2, LCN2,…	922	1938	20562	1.542	0.000243251	6.08201e-05	5.84742e-05	AZD-0530
74	GOTERM_CC_DIRECT	GO:0005654~nucleoplasm	233	24.5263	3.70989e-06	IFITM2, MTRR, FZD10, ACTB, RRP8, RPS6KA3, GJA1, GOLGA4, PPP4R2, PSMD5, RPS6KA2, CREB3L2, BBX, CCNL2, ANKS1A, SOX4, MEF2C, PRKAB2, COG5, CIRBP, MED8, JMJD6, ETHE1, AKIP1, CGGBP1, HOXB5, URI1, ABCB1, ABCB6, HOXD1, CDCA4, PRKDC, ABCB4, STXBP1, CSTF3, CTR9, MYNN, RPS4Y1, HSD11B2, PPP3R1, FAM124B, COMMD9, HLTF, TP53BP2, DHX38, HMOX1, TRPM4, HOXC6, BARD1, GSDMD, CDT1, MAD2L1BP, CDC7, IFFO1, POLA1, STAG…	922	3963	20562	1.31119	0.00259356	0.000476665	0.000458279	AZD-0530
75	GOTERM_CC_DIRECT	GO:0005886~plasma membrane	287	30.2105	4.0857e-06	SLC23A2, VIPR1, CHIC2, IFITM2, TRAF3IP3, LST1, SERPINE1, AQP7, ICAM4, FZD10, ACTB, RRP8, MYLK, ICAM1, AQP1, GJA1, GOLGA4, ALCAM, STS, BSG, ARL6IP5, PIEZO1, PRSS8, SLC12A7, PTGDR, ENTPD3, KCNK10, IL1R2, SLC11A2, JMJD6, BCR, DYNC1LI1, CLDN5, PSG4, TFR2, MAP1B, CLDN7, ORAI3, IGKV4-1, LLGL2, SLC22A4, GPM6A, ABCB1, ABCB6, TTYH1, CDCA4, GYPB, ABCB4, STXBP1, GYPE, PPL, LY9, PCDH17, FAM171A1, CD79A, FLRT…	922	5071	20562	1.26218	0.00285591	0.000476665	0.000458279	AZD-0530
76	GOTERM_CC_DIRECT	GO:0016324~apical plasma membrane	38	4	6.65428e-06	SLC22A4, SLC23A2, SLC47A1, NOTCH1, ABCB1, ABCB4, STK39, CLCN3, AQP1, GJA1, GM2A, ERBB3, CDH2, EPCAM, PODXL, CTSK, PDPN, PRKG2, CD36, MPDZ, SLC12A2, ABCC4, SLC11A2, ATP6AP2, SHROOM2, MSN, ATP1B1, SLC7A9, CEACAM6, KCNMA1, NOX4, RAB17, SLC26A4, PFKM, CD44, SHANK2, ATP6V1B1, ABCG2	922	376	20562	2.25388	0.00464718	0.000665428	0.000639762	AZD-0530
77	GOTERM_CC_DIRECT	GO:0016323~basolateral plasma membrane	28	2.94737	1.00185e-05	SLC23A2, SLC47A1, STK39, AQP7, NOD2, LIN7C, LIN7B, AQP1, GM2A, ERBB3, CDH2, EPCAM, PDPN, SLCO1B3, BSG, SLC16A7, CA9, LDLR, SLC12A2, ABCC4, MAP4K2, MSN, ATP1B1, SLC7A7, CLDN7, RAB17, CD44, ATP6V1B1	922	239	20562	2.61273	0.00698842	0.000876615	0.000842803	AZD-0530
78	GOTERM_CC_DIRECT	GO:0005576~extracellular region	137	14.4211	1.18768e-05	SERPINE1, ICAM4, DEFB1, SPATA20, CLU, ENPP2, PRSS8, IL13RA2, PTGDS, PAMR1, WNT5B, HGF, IGFBP3, IL1R2, CLEC11A, OLFM4, GTPBP2, RNASE2, SLPI, CRISPLD2, PSG4, ADAM12, NINJ1, IGKV4-1, SPARCL1, PADI2, S100A4, LY6H, PLA1A, CFD, FBN2, NOTCH1, HTRA1, C1ORF54, FBLN2, LTBP1, C2, PLAC8, BAG6, C5, COMMD9, PDGFC, CD14, NPTX2, PLTP, CPA4, S100A10, GSDMD, NDFIP1, TNFSF15, FUCA1, GGH, ISG15, INHBA, GDF5, BMP5, I…	922	2129	20562	1.43509	0.00827933	0.00092375	0.000888119	AZD-0530
79	GOTERM_CC_DIRECT	GO:1904724~tertiary granule lumen	12	1.26316	2.68647e-05	GSDMD, CST3, TIMP2, HBB, GGH, PTX3, METTL7A, OLFM4, SPTAN1, MMP9, CTSS, PGM1	922	55	20562	4.86579	0.0186298	0.00179012	0.00172107	AZD-0530
80	GOTERM_CC_DIRECT	GO:0005887~integral component of plasma membrane	102	10.7368	2.81305e-05	SLC23A2, VIPR1, CD83, PLXND1, GPR65, LY75, AQP7, ICAM4, FZD10, ICAM1, AQP1, TM7SF2, GJA1, ALCAM, CDH2, CLEC5A, BSG, SLC39A6, SLC16A7, SLC12A7, KCNK10, SLC11A2, TYROBP, TFR2, NINJ2, SLC22A4, GYPB, ABCB4, GYPE, CHRNA9, TRHDE, FUT1, PCDH17, RASGRP3, EFNB2, CALHM2, FLRT2, PODXL, KCNMB2, SLCO1B3, TSPAN7, ST3GAL5, HLA-DQA1, TRPM4, STRA6, CCR1, TNFSF15, KLRC3, GPR137B, DCLK1, SELP, GP9, SELL, LPAR6, SLC…	922	1508	20562	1.50846	0.019499	0.00179012	0.00172107	AZD-0530
82	GOTERM_CC_DIRECT	GO:0005925~focal adhesion	37	3.89474	0.000200622	ABCB4, CLTC, FHL2, ILK, SLA, ACTB, ICAM1, EFNB2, AKAP12, LIMA1, GJA1, ALCAM, EFS, FLRT2, CDH2, CSRP1, BSG, PPFIA1, PACSIN2, ITGAV, TNS3, KLF11, GSN, MME, MSN, PARVB, PTPN12, CORO2B, RHOB, ENAH, CTTN, PALLD, DLC1, NOX4, CDC42EP1, ARHGEF2, CD44	922	425	20562	1.94154	0.131033	0.0101577	0.00976594	AZD-0530
83	GOTERM_CC_DIRECT	GO:0048471~perinuclear region of cytoplasm	57	6	0.000209537	EIF4A2, PPP1R13B, RAB3A, AKR1B1, PTPN22, CLU, HERC5, LAMP3, KIF1A, PTGDS, USP2, SLC11A2, OLFM4, TMEM134, RAD51C, OAS2, ALDH1A2, MAP1B, NOS1AP, RAB38, S100A4, FKBP4, PDE9A, SPRR3, STXBP1, ODC1, GDPD3, RASIP1, RASGRP3, DNAJB2, NPY, SPP1, TP53BP2, HMOX1, STOM, ATP9A, BPTF, SNCA, GSN, NDFIP1, GALNT1, CDC5L, MSN, LAMB1, INHBA, S100B, TPD52L1, BSPRY, NELL1, DAB1, MLPH, KLHL7, CDK2AP1, NOX4, TRIM37, NFK…	922	764	20562	1.66386	0.136439	0.0101577	0.00976594	AZD-0530
84	GOTERM_CC_DIRECT	GO:0005794~Golgi apparatus	78	8.21053	0.000217666	CHIC2, SERPINA1, ATP8A2, ST6GALNAC2, CPQ, LST1, LPCAT1, GOLIM4, CLU, NDST2, SGCE, GJA1, GOLGA4, STS, DACH1, NDST4, AP1S2, AP1S1, CD36, SLC39A7, KIFAP3, IFT57, PTGDS, ABCC4, COG5, AP1AR, SERPINB9, DNM1, TPST2, GAL, SLPI, CTTN, S100A3, BIRC7, ARHGEF2, ST6GALNAC4, PDE9A, CD44, CHST2, SPRR3, SLC35D1, ABCB6, NOD2, CLCN3, FUT1, FSTL3, CST3, COMMD9, RAB20, PRRC1, FUT9, PERP, NPY, SPP1, ST3GAL5, HAS2, CD…	922	1141	20562	1.52456	0.14134	0.0101577	0.00976594	AZD-0530
85	GOTERM_CC_DIRECT	GO:0016020~membrane	150	15.7895	0.000338165	MTCH2, AMHR2, PLXND1, LST1, GOLIM4, CLU, ACTB, ICAM1, STS, CDH3, CCND1, BSG, ARL6IP5, PIEZO1, AP1S1, SLC39A7, IL13RA2, SH3GLB2, DDX18, ENTPD3, COG5, HGF, FBXO2, IL1R2, SLC11A2, ECH1, USP2, ATP1B1, DGKZ, BCR, CH25H, DYNC1LI1, DYNC1LI2, HNRNPUL2, ORAI3, RAB38, ABCG2, ABCB1, PRKDC, ABCB4, TACSTD2, NCAPG, AGAP1, RPS4Y1, TRHDE, EVPL, PPL, FUT1, RAP1GAP, EFNB2, BAG6, HLTF, DHX38, HMOX1, HLA-DQA1, S100A…	922	2547	20562	1.3134	0.210816	0.0147947	0.0142241	AZD-0530
87	GOTERM_CC_DIRECT	GO:0035580~specific granule lumen	11	1.15789	0.000400422	GSDMD, PDXK, SLPI, ARG1, CTSZ, TIMP2, LCN2, GGH, PTX3, OLFM4, SPTAN1	922	62	20562	3.95672	0.244482	0.0147964	0.0142257	AZD-0530
88	GOTERM_CC_DIRECT	GO:0005856~cytoskeleton	43	4.52632	0.000401617	STXBP1, STK39, DNAJC24, NOD2, EVPL, CLU, PPL, ACTB, SGCE, AKAP12, TRIM9, ENC1, PACSIN2, ARL6IP5, STOM, CTNNA2, CTNNAL1, SPTAN1, MAP2K6, AUTS2, SPAG4, SHROOM2, MSN, WIPI1, DHCR24, PARVB, RHOF, RHOD, SSH3, RHOB, FGR, ITPKB, ENAH, KRT19, SMTN, DNMBP, MYO15B, CTTN, CDC42EP3, ITPKA, CDC42EP1, ARHGEF2, PFN2	922	541	20562	1.77258	0.245114	0.0147964	0.0142257	AZD-0530
89	GOTERM_CC_DIRECT	GO:1904813~ficolin-1-rich granule lumen	16	1.68421	0.000437552	CFD, GSDMD, SERPINA1, GSN, GSTP1, CTSZ, HBB, MMP9, CTSS, CST3, COMMD9, PSMC3, CRISPLD2, TIMP2, CDK13, PGM1	922	124	20562	2.87762	0.263874	0.0153143	0.0147236	AZD-0530
90	GOTERM_CC_DIRECT	GO:0009986~cell surface	48	5.05263	0.000612616	IGHM, NOTCH1, ABCB1, IGSF3, HILPDA, CTSZ, CXCR4, FZD10, NOD2, CLCN3, IL2RG, LRRC32, LY9, CLU, ICAM1, GHR, SRPX2, CDH2, EPCAM, LAMP3, PDGFC, CLEC5A, SLC39A6, TIMP2, FCER1A, ITGAV, CD36, LDLR, FGFBP1, FCER1G, CD93, MME, SLC11A2, MSN, F3, ACVR2A, DCBLD2, CD2, NCR2, IL1A, TYROBP, CEACAM6, PSG4, IL2RB, ITGA7, DSG2, CD44, HBEGF	922	639	20562	1.67523	0.348816	0.0204205	0.0196329	AZD-0530
91	GOTERM_CC_DIRECT	GO:0005788~endoplasmic reticulum lumen	28	2.94737	0.000641902	SERPINA1, CTSZ, PTGS2, LTBP1, CLN6, FSTL3, CST3, STS, CDH2, PDGFC, SPP1, TIMP1, BCHE, CRTAP, WNT5B, WFS1, IGFBP3, TMEM132A, LAMB1, RCN3, P4HA1, P4HA2, MZB1, SPARCL1, COL21A1, COL9A3, COL9A2, GAS6	922	306	20562	2.04066	0.362038	0.0204242	0.0196364	AZD-0530
92	GOTERM_CC_DIRECT	GO:0043231~intracellular membrane-bounded organelle	67	7.05263	0.000716719	DENND1C, CHIC2, SERPINA1, RAB3A, CPQ, IRS1, CTSZ, SAYSD1, CLU, HK2, CTSS, TM7SF2, RGS5, GJA1, STS, GM2A, LAMP3, CTSK, BSG, AP1S2, AP1S1, PMEPA1, CCNL2, SPTAN1, OVGP1, MEF2C, AGTPBP1, RHOF, HDHD3, RHOD, RHOB, RCN3, RAD51C, CTTN, OAS2, DSG2, LLGL2, SAMD9, STK39, AOAH, CLCN3, LTC4S, PTGS2, CYP3A5, CLN6, BAG6, HSD11B2, HLA-DMB, RAB20, INPP5F, PODXL, PACSIN2, RANBP2, IL33, FZD7, ABCA3, FUCA1, CMTM6, S…	922	984	20562	1.5185	0.394611	0.0218132	0.0209718	AZD-0530
93	GOTERM_CC_DIRECT	GO:0031012~extracellular matrix	24	2.52632	0.00152883	COLEC12, FBN2, FCGBP, ECM1, POSTN, LRRN2, MMP1, TRIL, CXCR4, LRRC32, LTBP1, FBLN2, MUC5AC, MMP25, ADAMTS3, FLRT2, CRISPLD2, MGP, TIMP2, TIMP3, PTX3, COL9A3, TIMP1, COL9A2	922	260	20562	2.0586	0.657334	0.0423949	0.0407596	AZD-0530
94	GOTERM_CC_DIRECT	GO:0032587~ruffle membrane	13	1.36842	0.00155854	PLEKHA1, PLEK, RASGRP2, CLCN3, FGR, DLC1, PSD3, PDPN, PACSIN2, ITGAV, EPS8L2, ARHGEF2, PDE9A	922	99	20562	2.92848	0.664397	0.0423949	0.0407596	AZD-0530
95	GOTERM_CC_DIRECT	GO:0000139~Golgi membrane	47	4.94737	0.00157467	STEAP4, TRAF3IP3, ATP8A2, ST6GALNAC2, NOTCH1, ABCB6, LST1, GOLIM4, LPCAT1, CLCN3, FUT1, RAP1GAP, NDST2, CYTH2, GJA1, GOLGA4, FUT9, NDST4, PDGFC, BSG, AP1S2, MAN1C1, AP1S1, HAS2, ST3GAL5, PMEPA1, HLA-DQA1, MAP4K2, NDFIP1, COG5, GALNT1, C1GALT1, ATP6AP2, TMEM132A, ZDHHC13, WIPI1, DHCR24, RHOD, TPST2, EXT1, ARHGAP32, IFT27, ACBD3, ST6GALNAC4, CHST2, BET1, CHST3	922	651	20562	1.61009	0.668171	0.0423949	0.0407596	AZD-0530
96	GOTERM_CC_DIRECT	GO:0070062~extracellular exosome	186	19.5996	8.24529e-18	SCARB1, STEAP4, TFRC, PDCD6, PDCD5, SERPINE1, PLAT, PLOD1, ENO1, ICAM1, EPS8, EFEMP2, ISLR, DMBT1, BASP1, DPYSL2, ANPEP, PSMD2, C1RL, NAMPT, RUVBL1, TNFSF10, CAPN2, TOM1, PRSS8, CAPN1, KRT6B, AP2M1, ECH1, SLC6A14, HLA-B, KRT7, ANXA11, SCRIB, HLA-A, MIF, BCR, FSCN1, PPIB, ATP6V0D1, TLN1, MXRA5, SQSTM1, DSC2, CFB, VPS28, PFN2, FTL, CFD, SLC26A2, NPR3, CFI, HTRA1, RHOBTB3, LIN7A, FBLN1, TXN, EVPL, N…	922	2218	20562	1.87019	5.56557e-15	5.56557e-15	5.22752e-15	BIBW2992
97	GOTERM_CC_DIRECT	GO:0005829~cytosol	336	35.4057	4.5287e-11	TES, IFIT5, ENO1, ABCA12, NOC2L, PSMD8, LGALS4, EFR3A, FRAT1, MT2A, CCDC91, CLP1, PEG10, PSMD2, DPYSL2, NAMPT, AP1S1, PLCE1, MLYCD, SEPHS2, RNF111, EPHB3, MCCC2, DAXX, WSB2, FBXO2, ECH1, GOLPH3L, KRT7, MIF, ATG14, BCR, AR, BIN1, ZW10, RBP1, PLBD1, RBCK1, ANKRA2, TLN1, TRIB1, MYL9, VPS28, FLG, CASZ1, PDE1C, CDCA4, PRKDC, MYCBP2, COPS7B, TXN, BCL10, EVPL, OAZ3, SULT1A1, PRDX4, COMMD9, PCBP3, PDCD11…	922	5510	20562	1.35995	3.05687e-08	1.52844e-08	1.4356e-08	BIBW2992
98	GOTERM_CC_DIRECT	GO:0016020~membrane	179	18.862	5.31831e-10	SPARC, TFRC, CLSTN1, TNC, ICAM2, ENO1, MKI67, ICAM1, CCND3, CCDC91, CDH3, DMBT1, DPYSL2, PEG10, PSMD2, KIF5B, RUVBL1, TOM1, AP1S1, CAPN1, SLC39A7, AGFG2, ACVR1, ALG9, HGF, FBXO2, ECH1, HLA-B, ANXA11, TAP1, HLA-A, BCR, SIGIRR, ACAP2, TXLNA, SOAT1, BIN1, ZW10, RAB38, HECA, PPIB, ATP6V0D1, ANKRA2, DSC3, FTL, ABCG2, SLC26A2, NRN1, PRKDC, MYCBP2, CFI, SDC3, UBR4, SLC1A3, ITPR3, EVPL, FUT4, HSP90B1, CY…	922	2547	20562	1.56732	3.58986e-07	1.19662e-07	1.12394e-07	BIBW2992
99	GOTERM_CC_DIRECT	GO:0005576~extracellular region	155	16.333	9.69224e-10	PRSS1, SPARC, COL16A1, TFRC, CLSTN1, SERPINE1, TNC, ICAM4, PLAT, SPINT2, OLFML2A, FGF2, NPPB, EFEMP2, ISLR, DMBT1, PSMD2, TNFSF10, PRSS8, CAPN1, PRND, EPHB3, IGFBP1, MAP2K2, CXADR, HGF, F2R, MIF, DKK2, ADCYAP1, OLFM1, TXLNA, IL23A, PAPPA, COL8A2, PLBD1, TLN1, MXRA5, SCG2, CFB, DSC3, FTL, CFD, PTGFR, CALCA, NRN1, NTM, CFI, EBI3, HTRA1, PLA2G3, LY96, FBLN1, LYPD3, TXN, FBLN2, HSP90B1, C5, PRDX4, CO…	922	2129	20562	1.62364	6.54226e-07	1.54434e-07	1.45053e-07	BIBW2992
100	GOTERM_CC_DIRECT	GO:0005615~extracellular space	144	15.1739	1.14395e-09	PRSS1, SPON1, SPARC, COL16A1, TFRC, SERPINE1, TNC, PLAT, ENO1, OLFML2A, FGF2, ICAM1, NPPB, LGALS4, EFEMP2, DMBT1, ANPEP, C1RL, NAMPT, TNFSF10, PRSS8, IGFBP1, IL15RA, CXADR, HGF, MIF, DKK2, ADCYAP1, OLFM1, PAPPA, COL8A2, PLBD1, SCG2, CFB, CFD, RTN3, CALCA, CFI, EBI3, HTRA1, PLA2G3, LY96, FBLN1, LYPD3, PCSK1N, C5, PRDX4, UBB, PODXL, SCGB1D2, PDGFD, PRDX1, SFN, S100A14, APOE, PIBF1, GSDMD, CRTAP, TG…	922	1938	20562	1.65708	7.72169e-07	1.54434e-07	1.45053e-07	BIBW2992
101	GOTERM_CC_DIRECT	GO:0005737~cytoplasm	329	34.6681	4.56622e-09	SPARC, TES, CERK, ZMYND8, TESK2, SPINT2, FZD10, ENO1, ABCA12, RCBTB1, RCBTB2, EPS8, GJA1, FRAT1, MT2A, PEG10, DPYSL2, ANPEP, NAMPT, MAGEA1, MLYCD, SEPHS2, AGFG2, RNF111, DAXX, CXADR, FBXO2, KRT7, SLC6A11, MIF, AR, CLDN3, BIN1, IFT81, ZW10, TBPL1, SIK1, HECA, TLN2, ZFPM2, ANKRA2, TLN1, TRIB1, MYL9, TRIB2, VPS28, PFN2, PTGFR, ZNF274, MAGED1, MYCBP2, NOLC1, COPS7B, TXN, BCL10, EVPL, OAZ3, SULT1A1, C…	922	5576	20562	1.31585	3.08219e-06	5.137e-07	4.82497e-07	BIBW2992
102	GOTERM_CC_DIRECT	GO:0005788~endoplasmic reticulum lumen	35	3.68809	1.07532e-06	SPON1, COL16A1, EBI3, CTSZ, TNC, LAMC1, PTGS2, CHRDL1, HSP90B1, ADAMTS5, PDGFD, ESD, SPP1, DNAJB9, APOE, CTSC, IGFBP1, CRTAP, PLAUR, GPX7, WNT7A, LAMB1, COL1A1, COL1A2, P4HA2, IL23A, COL7A1, DNAJC10, COL8A2, NUCB1, HYOU1, COL9A2, PPIB, GAS6, SCG2	922	306	20562	2.55083	0.000725576	0.000103691	9.7393e-05	BIBW2992
103	GOTERM_CC_DIRECT	GO:0005911~cell-cell junction	24	2.52898	1.74229e-05	NGFR, PTPRU, MAP2K2, CXADR, HEG1, LIN7A, SCRIB, RASIP1, TMEM47, CLDN4, CEACAM1, CLDN3, SV2A, PERP, KIT, FSCN1, FLOT1, KRIT1, DSG2, PKP4, FGFR4, DSC2, DSC3, LIMS1	922	192	20562	2.78769	0.0116917	0.00147006	0.00138076	BIBW2992
104	GOTERM_CC_DIRECT	GO:0031012~extracellular matrix	28	2.95047	4.53494e-05	ECM1, SPON1, COL16A1, NDNF, FBLN1, OLFML2A, FBLN2, HAPLN1, ADAMTS5, EFEMP2, RELN, MUC2, DMBT1, TIMP3, APOE, TIMP4, MMP1, MMP2, RARRES2, WNT7A, MMP10, TGFBR3, COL1A1, COL1A2, MGP, COL8A2, COL9A2, MATN2	922	260	20562	2.4017	0.0301477	0.00334948	0.00314603	BIBW2992
105	GOTERM_CC_DIRECT	GO:0009986~cell surface	52	5.47945	4.9622e-05	SCARB1, CPM, SPARC, ITGB5, TFRC, CLSTN1, CTSZ, PLAT, FZD10, ENO1, SLC7A11, ICAM1, ITGAV, TMEM8B, IL15RA, FGFBP1, CD93, MME, F2R, HLA-B, PLAUR, HLA-A, MIF, F3, TGFBR3, CEACAM1, CEACAM6, CEACAM5, DSG2, CD47, TLN1, CDH17, CD44, HBEGF, EPHA2, LTF, RAMP2, SDC3, SLC1A3, PTN, NOD2, LRP8, FUT4, NT5E, WIF1, LMAN2, NGFR, TGFB3, WNT7A, FGFR3, FERMT2, CD200	922	639	20562	1.81483	0.0329409	0.00334948	0.00314603	BIBW2992
106	GOTERM_CC_DIRECT	GO:0005886~plasma membrane	278	29.294	7.63085e-05	OXTR, SPARC, TES, TRAF3IP3, CERK, TFRC, SERPINE1, IFIT5, ICAM2, ICAM4, SPINT2, FZD10, ENO1, ABCA12, ICAM1, EPS8, LGALS4, EFR3A, GJA1, EDNRB, DPYSL2, ANPEP, NAMPT, MAGEA1, PLCE1, PRSS8, SLC12A7, EPHB3, TMEM8B, ACVR1, IL15RA, CXADR, SLC6A14, HLA-B, SLC6A11, SCRIB, HLA-A, MIF, BCR, SIGIRR, AR, CLDN4, CLDN3, BIN1, TLN2, TLN1, CFB, VPS28, EPHA2, PTGFR, NRN1, CDCA4, MAGED1, MYCBP2, EBI3, SDC3, IL20RA, …	922	5071	20562	1.2226	0.050206	0.00468257	0.00439814	BIBW2992
107	GOTERM_CC_DIRECT	GO:0005654~nucleoplasm	220	23.1823	0.000298106	POP4, ZMYND8, TESK2, FZD10, NOC2L, MKI67, PSMD8, GJA1, CCDC91, CLP1, PEG10, PSMD2, CREB3L2, SOX9, RNF111, DAXX, CXADR, SCAF11, WDR74, LGALS14, SCRIB, MIF, AR, RBP1, ZFPM2, ATF3, CASZ1, HOXD1, CDCA4, PRKDC, MYCBP2, NOLC1, COPS7B, GATA3, TXN, OAZ3, COMMD9, PDCD11, NTHL1, HIVEP1, DHX38, CEP72, MAGEC2, HOXC8, HOXC6, STAT5A, GSDMD, ZNF143, NGFR, WWTR1, TRAP1, EGR2, EGR3, TRIP4, AMMECR1, NR1D2, SMARCA4…	922	3963	20562	1.23804	0.182293	0.0160418	0.0150674	BIBW2992
108	GOTERM_CC_DIRECT	GO:0031982~vesicle	20	2.10748	0.000308953	SLC47A1, GSTP1, SLC6A14, MIF, NOD2, CST4, VAMP8, EPS8, MYO1E, SLC9A3R1, CST1, BMP1, UBB, BASP1, BIN1, KIF5B, SPP1, STOM, RAB38, DYNC1I1	922	174	20562	2.56339	0.18826	0.0160418	0.0150674	BIBW2992
109	GOTERM_CC_DIRECT	GO:0005856~cytoskeleton	43	4.53109	0.000401617	STK39, RHOBTB3, SLC7A11, NOD2, EVPL, RHOBTB1, SGCE, BASP1, DPYSL2, RAC2, KRIT1, STOM, GAS2L1, NEFH, SPTAN1, IVNS1ABP, PLEKHG3, MARCKSL1, ACTR6, TPM2, SHROOM2, KRT34, KLHL3, DHCR24, ALOX15B, RHOB, MYO1E, KRT19, DNAJC7, TMSB15A, BIN1, TMSB15B, KRT36, FSCN1, DCX, SPRY2, PKP4, TLN2, ANKRA2, TLN1, TRIB2, FERMT2, PFN2	922	541	20562	1.77258	0.237495	0.0187799	0.0176392	BIBW2992
110	GOTERM_CC_DIRECT	GO:0043231~intracellular membrane-bounded organelle	68	7.16544	0.000437345	SCARB1, SPARC, TFRC, CTSZ, STON1, PIK3CB, ABCA12, AP4M1, GJA1, FRAT1, GRB14, AP1G1, RAC2, AP1S1, CTSH, OLR1, ANKRD2, ME2, SPTAN1, AP2M1, CTSC, ZNF365, LIG1, UGT2B15, PLA2G4A, DDOST, RHOB, ALDH3A2, BDH1, OAS3, CLIP4, ATP6V1B2, DSG2, PPIB, SQSTM1, ZNF232, VAC14, PON3, CASZ1, PARM1, MYCBP2, PON1, RHOBTB3, STK39, AOAH, PTGS2, CYP3A5, HSPA13, RHOBTB1, CYP2B6, PODXL, PLAGL1, NLRP2, CNNM3, EGR2, SLC16A1…	922	984	20562	1.54116	0.255671	0.0187799	0.0176392	BIBW2992
111	GOTERM_CC_DIRECT	GO:0005938~cell cortex	19	2.00211	0.000445154	RYR1, DYNC1H1, NDFIP1, MYO10, GAD1, CTSZ, PLA2G4C, RHOBTB3, ENO1, RHOBTB1, RHOB, EPS8, FMNL1, FSCN1, RAC2, FLNB, SPTAN1, MYL9, FERMT2	922	165	20562	2.56805	0.259586	0.0187799	0.0176392	BIBW2992
112	GOTERM_CC_DIRECT	GO:0005925~focal adhesion	35	3.68809	0.000826591	TES, ITGB5, TNC, ARL2, LPP, HSP90B1, ICAM1, MRC2, GJA1, FLOT1, ANXA6, CAPN2, RAC2, FLNB, ITGAV, CAPN1, SVIL, MAP2K2, MME, ANXA5, PLAUR, HMGA1, REXO2, ALOX15B, RHOB, DLC1, HYOU1, TLN2, PPIB, TLN1, FGFR3, CD44, FERMT2, LIMS1, EPHA2	922	425	20562	1.8366	0.42775	0.0328205	0.030827	BIBW2992
113	GOTERM_CC_DIRECT	GO:0005604~basement membrane	13	1.36986	0.00108446	SPARC, EGFL6, TNC, LAMB1, FBLN1, PTN, LAMC1, THBS2, ACTA2, EFEMP2, COL7A1, COL8A2, TIMP3	922	95	20562	3.05179	0.519249	0.0406672	0.038197	BIBW2992
114	GOTERM_CC_DIRECT	GO:0005634~nucleus	311	32.7713	0.00114845	TES, TFRC, POP4, ZMYND8, TESK2, ENO1, NOC2L, MKI67, RCBTB1, PSMD8, GJA1, FRAT1, MT2A, CLP1, PSMD2, CREB3L2, MAGEA1, SOX9, RNF111, TMEM8B, ZNF165, DAXX, IFRD1, WDR74, KRT7, AR, BIN1, ZW10, RBP1, MAGEB2, SIK1, HECA, ZFPM2, ANKRA2, TRIB1, TRIB2, HOXB6, ATF3, FLG, ZNF274, CASZ1, HOXD1, CDCA4, MAGED1, PRKDC, MYCBP2, GATA3, TXN, BCL10, BAZ2B, ZNF26, OAZ3, CYB5R2, PRDX4, NUAK2, PCBP3, PDCD11, NTHL1, PRD…	922	5984	20562	1.15905	0.539595	0.0408002	0.038322	BIBW2992
115	GOTERM_CC_DIRECT	GO:1904813~ficolin-1-rich granule lumen	15	1.58061	0.00132784	CFD, GSDMD, GPI, TNFAIP6, GSTP1, HSPA6, CTSZ, PYGL, MIF, PSMB7, COMMD9, PRDX4, PSMD2, CTSH, CAPN1	922	124	20562	2.69776	0.592164	0.0437768	0.0411177	BIBW2992
116	GOTERM_CC_DIRECT	GO:0005794~Golgi apparatus	74	7.79768	0.00139628	DOCK4, GALNT14, ZMYND8, LPCAT1, USE1, MANEA, GALNT10, SGCE, AP4M1, GJA1, CCDC91, DACH1, DUSP10, AP1G1, CAPN2, AP1S1, SLC39A7, TMED7, CTSC, IGFBP1, MAP2K2, MMD, F2R, HLA-B, GOLPH3L, PLA2G4A, HLA-A, ARFGAP3, MID1, TPST2, PLSCR1, RAB36, EXOC3, PDE9A, ST6GALNAC5, CD44, CHST2, GOLGA8A, PPP1R15A, RTN3, GALT, PARM1, SLC35D1, ARL2, NOD2, FUT4, COMMD9, PERP, PLAGL1, LMAN2, SPP1, ST3GAL4, NLRP2, HAS2, APOE…	922	1141	20562	1.44637	0.610599	0.0437768	0.0411177	BIBW2992
117	GOTERM_CC_DIRECT	GO:0005887~integral component of plasma membrane	93	9.79979	0.00144333	ALK, RYR1, SCARB1, PTPRU, OXTR, TFRC, ICAM2, ICAM4, SLC2A3, FZD10, ICAM1, SGCE, MILR1, GJA1, EDNRB, TNFSF10, SLC16A7, OLR1, ITGAV, SLC12A7, EPHB3, ACVR1, CXADR, MME, MMD, PCDHGA1, F2R, SLC6A14, HLA-B, PLAUR, TAP1, SLC6A11, HLA-A, SLC39A14, F3, TM4SF1, TGFBR3, ANO1, CLDN4, PLSCR1, CEACAM1, CLDN3, ADORA2A, CEACAM5, KIT, CD47, CDH16, SLC25A11, CD44, HBEGF, EPHA2, PTGFR, RAMP2, SLC26A2, SLC20A1, TM2D…	922	1508	20562	1.37536	0.62279	0.0437768	0.0411177	BIBW2992
118	GOTERM_CC_DIRECT	GO:0005789~endoplasmic reticulum membrane	69	7.27081	0.00155542	PDCD6, CLSTN1, LPCAT1, PLOD1, SLC7A11, USE1, NR3C2, HERPUD1, PANX1, GJA1, CREB3L2, RAC2, SLC39A7, TMED7, SLC18A1, IL15RA, ALG9, PLA2G4C, UGT2B15, HLA-B, PLAUR, PLA2G4A, TAP1, HLA-A, ATG14, DDOST, ALDH3A2, TMX2, SOAT1, ZW10, CHODL, PPP1R15A, PON3, RTN3, FKBP2, NDRG4, SLC35D1, PON1, ITPR3, SRI, HMGCR, PTGS2, CYP3A5, HSP90B1, CYB5R2, PTDSS1, PORCN, CYP2B6, ERMP1, UBB, RNF139, LMAN2, DNAJB9, HAS2, ME…	922	1054	20562	1.45997	0.650316	0.0437768	0.0411177	BIBW2992
119	GOTERM_CC_DIRECT	GO:0031528~microvillus membrane	7	0.737619	0.00155651	SCARB1, SLC9A3R1, CEACAM1, SLC26A2, PODXL, PDPN, ITGAV	922	29	20562	5.38313	0.650573	0.0437768	0.0411177	BIBW2992
120	GOTERM_CC_DIRECT	GO:0070062~extracellular exosome	169	18.0363	2.29094e-12	ALDH1L1, PDCD6, APEH, DOCK10, ALCAM, DMBT1, ANPEP, PSMD3, ARHGDIB, NAMPT, BSG, TNFSF10, ENPP4, CPNE3, PRSS8, PRKACB, GLUL, CDK5RAP2, HGD, WNT5B, ACTN1, PRKCD, OLFM4, RNASE2, CD2AP, PLA2G15, AZGP1, SCN10A, FOLH1, SLPI, CRISPLD2, CMPK1, PADI2, PRTN3, IL6ST, SLC27A2, CFD, GPM6A, ENDOD1, HTRA1, NEDD4L, LTBP2, AEBP1, TRHDE, PPL, NDRG1, C2, C3, PRDX2, NCSTN, HSPH1, PODXL, ALDH3B1, PDGFC, PCBP2, PACSIN2…	918	2218	20562	1.70666	1.39748e-09	1.39747e-09	1.34478e-09	BMS-536924
121	GOTERM_CC_DIRECT	GO:0005829~cytosol	335	35.7524	4.07579e-11	ECI2, PREP, KEAP1, GCC2, DCAF6, PEX26, HERC5, GOLGA3, MT2A, RPS6KA2, PPAT, PSMD3, NAMPT, BBX, CPNE3, ANKS1A, KIFAP3, GLUL, TNS3, PRKACB, TRIM22, IER3, TBC1D10B, CDK5RAP2, WSB1, COG5, ACTN1, FBXO2, COG4, PRKCD, PHKA1, ASRGL1, CD2AP, NUP93, MYL5, ARC, RNF128, PADI3, PADI2, HOXB5, FLG, GRB7, URI1, RRAD, TEX264, EPAS1, PDE1A, SH2D2A, CRABP1, ENDOD1, KLK5, NEDD4L, PIK3R1, RPS4Y1, MTMR4, PPL, RPAP3, SU…	918	5510	20562	1.36181	2.48623e-08	9.123e-09	8.77902e-09	BMS-536924
122	GOTERM_CC_DIRECT	GO:0005737~cytoplasm	338	36.0726	4.48672e-11	SPARC, LPGAT1, MT1M, PREP, KEAP1, SPINT2, DCAF6, HERC5, LGALS2, MT2A, RPS6KA2, ANPEP, NAMPT, CPNE3, ANKS1A, IER5, GLUL, TRIM22, CDK5RAP2, TIPIN, ACTN1, FBXO2, IL1R2, PRKCD, MTUS1, AARSD1, ASRGL1, CD2AP, MYL5, ARC, RNF128, MT1F, PADI3, MT1G, PADI2, URI1, ZNF274, GGNBP2, EPAS1, SH2D2A, CRABP1, AGAP1, NEDD4L, DCUN1D2, PIK3R1, MTMR4, PPL, SULT1A1, PRDX2, HSPH1, HLTF, PCBP2, SFN, PCK1, ZNF268, SCN3A, …	918	5576	20562	1.35774	2.7369e-08	9.123e-09	8.77902e-09	BMS-536924
123	GOTERM_CC_DIRECT	GO:0005615~extracellular space	148	15.7951	6.64287e-11	SPARC, OLFML2B, XYLT1, CXCL14, LOXL1, DMBT1, FCGRT, ANPEP, NAMPT, TNFSF10, PRSS8, IL13RA2, IGFBP1, POSTN, TLE2, WNT5B, IGFBP5, IGFBP4, ACTN1, IGFBP3, FST, ENTPD6, MTUS1, FRMD4B, OLFM4, RNASE2, PLA2G15, AZGP1, SLPI, CRISPLD2, MFNG, UTS2, SPARCL1, PRTN3, IL6ST, CFD, HTRA1, KLK5, PDGFA, LY96, LYPD3, LTBP2, AEBP1, MTMR4, C2, C3, PODXL, STC2, PDGFD, PDGFC, HMOX1, SFN, NDP, PI3, IGFBP6, PLTP, ELANE, CR…	918	1938	20562	1.71053	4.05215e-08	1.01304e-08	9.74841e-09	BMS-536924
124	GOTERM_CC_DIRECT	GO:0005576~extracellular region	158	16.8623	1.11305e-10	SPARC, OLFML2B, CLSTN1, SPINT2, APEH, LOXL1, DMBT1, PSMD3, TNFSF10, NRTN, PRSS8, IL13RA2, PRND, IGFBP1, ST6GAL1, WNT5B, IGFBP5, IGFBP4, ACTN1, IGFBP3, IL1R2, FST, ENTPD6, PRKCD, SPINK5, PSG1, PSG2, OLFM4, RNASE2, PLA2G15, AZGP1, SLPI, CRISPLD2, ADAM12, SCG5, LY6D, UTS2, SPARCL1, PADI2, PRTN3, SCG3, IL6ST, LY6E, CFD, TEX264, ENDOD1, HTRA1, LYPD1, KLK5, PDGFA, LY96, LYPD3, LTBP2, AEBP1, NTS, LTBP1,…	918	2129	20562	1.66228	6.78962e-08	1.35792e-08	1.30672e-08	BMS-536924
125	GOTERM_CC_DIRECT	GO:0016020~membrane	168	17.9296	1.31814e-07	DGKG, ANKLE2, SPARC, LPGAT1, GOLT1B, PLXND1, CLSTN1, ECI2, ICAM2, PREP, GCC2, DOCK10, RPH3A, GOLGA3, DMBT1, PSMD3, ARHGDIB, BSG, ARL6IP5, ENPP4, SLC16A8, IL13RA2, SH3GL2, SLC16A4, PDGFRA, COG5, FBXO2, IL1R2, ENTPD6, PRKCD, PLA2G15, SLC5A6, NUP93, ACAP2, FOLH1, SOAT1, ELMO1, LY6D, RAB38, IL6ST, RRAD, ENDOD1, PDGFA, SLC1A3, ITPR2, MGST2, AGAP1, PIK3R1, RPS4Y1, MTMR4, PLD1, TRHDE, CYP19A1, PPL, RASG…	918	2547	20562	1.47742	8.04035e-05	1.34011e-05	1.28958e-05	BMS-536924
126	GOTERM_CC_DIRECT	GO:0005925~focal adhesion	45	4.80256	1.98142e-07	GRB7, FOCAD, RALA, ITGB5, FHL1, ILK, SYNE2, DCAF6, CNN3, AKAP12, NCSTN, ALCAM, CSRP1, PCBP2, BSG, PACSIN2, RAC2, LPXN, CD59, CPNE3, TNS3, MAP4K4, VASP, SVIL, TLE2, MME, MCAM, ACTN1, SPRY4, MSN, PARVB, PTPN12, ARHGAP26, IGF2R, GAK, FAP, CAT, NOX4, ITGA6, EVL, ARHGEF2, LCP1, MAPRE2, HSPA1B, SNTB2	918	425	20562	2.37163	0.00012086	1.72667e-05	1.66157e-05	BMS-536924
127	GOTERM_CC_DIRECT	GO:0005886~plasma membrane	286	30.5229	3.96378e-06	SPARC, ICAM2, CBLC, SPINT2, ZDHHC4, ALCAM, ANPEP, BSG, NAMPT, ARL6IP5, CPNE3, PRSS8, GLUL, PRKACB, SLC12A7, SCN1A, TBC1D10B, ACTN1, IL1R2, SLC6A15, ENTPD6, PRKCD, PSG1, MTUS1, PHKA1, TM4SF5, CD2AP, SLC5A6, ARC, CLDN7, SUCLG2, SLC22A4, GPM6A, GRB7, RRAD, LYPD1, MGST2, NEDD4L, LYPD3, PIK3R1, SLC6A20, PPL, C3, UGT8, NCSTN, APH1B, INPP5A, KCNMB2, PDGFC, TSPAN5, NCKAP1L, SCN3A, VASP, CADM1, TNFSF15, M…	918	5071	20562	1.26327	0.00241499	0.000302238	0.000290842	BMS-536924
128	GOTERM_CC_DIRECT	GO:0005794~Golgi apparatus	83	8.85806	1.30819e-05	GALNT12, ARF4, EHF, LPCAT1, SECTM1, GCC2, PCSK5, CXCL14, ZDHHC4, SGCE, RPH3A, GOLGA3, HHAT, NDST4, CD36, KIFAP3, IFT57, TRIM22, CDK5RAP2, IGFBP1, PDGFRA, ST6GAL1, COG5, MMD, ENTPD6, MTUS1, PLA2G4A, SERPINB9, AP3B2, MID1, RAB33A, ZDHHC14, ARFGAP2, GAK, RNF144A, GAL, NPC1, SLPI, RNF128, CAT, EXOC3, CASQ1, ARHGEF2, PDE9A, CHST2, SPRR3, CANT1, HS3ST3A1, NEDD4L, ADCY3, PLD1, RASGRP1, FUT1, CAMSAP2, NC…	918	1141	20562	1.62935	0.00794829	0.000886665	0.000853234	BMS-536924
129	GOTERM_CC_DIRECT	GO:0043025~neuronal cell body	39	4.16222	1.59047e-05	GPM6A, DDC, STAU2, PDE1A, DENND1A, TMPRSS3, ILK, SLC1A3, SEZ6L2, RAP1GAP, CNN3, GHR, AKAP12, PURA, ALCAM, CALB1, TIMP2, KIF1A, SH3GL2, SCN1A, MME, PMM1, TGFB3, ANXA3, AMFR, SNCAIP, SORL1, ADRA2A, KISS1, ARC, GAL, CRH, ATP13A2, SERPINI1, RAB17, IL6ST, SHANK2, ADA, PVALB	918	408	20562	2.14105	0.00965503	0.000970187	0.000933606	BMS-536924
130	GOTERM_CC_DIRECT	GO:0031982~vesicle	22	2.34792	3.34828e-05	ANXA2, RIPK2, GSTP1, MSN, MYO19, BMP5, CD2AP, VAMP8, GAK, TBC1D4, MYO1A, LAMP3, ALDH3B1, STOM, RAB38, CD59, ATP13A2, ANXA2P2, ARHGEF2, GPRC5C, HSPA1B, DYNC1I1	918	174	20562	2.83202	0.0202177	0.00185678	0.00178677	BMS-536924
131	GOTERM_CC_DIRECT	GO:0048471~perinuclear region of cytoplasm	59	6.29669	5.47207e-05	PTPRR, PPP1R13B, WWC1, HERC5, LAMP3, KIF1A, SCN5A, PRKACB, SH3GL2, CDK5RAP2, TPD52, ANXA2, PRKCD, SPINK5, OLFM4, MLF1, CD2AP, GAK, VAMP8, NPC1, RNF128, ALDH1A2, NOS1AP, EXOC3, RAB38, LCP1, PDE9A, SPRR3, SLC1A3, GDPD3, PIK3R1, GDPD5, PLD1, NDRG1, RASIP1, THBS3, STC2, NPY, LPXN, HMOX1, STOM, DYNC1I1, AMFR, SYNRG, SEC16A, MSN, LAMB1, INHBA, MEIS2, IGF2R, BSPRY, MLPH, GLB1, KLHL7, NEDD4, AGGF1, NOX4,…	918	764	20562	1.72974	0.0328295	0.00278163	0.00267675	BMS-536924
132	GOTERM_CC_DIRECT	GO:0005783~endoplasmic reticulum	79	8.43116	0.000115032	SRPX, ANKLE2, PGAP1, LPGAT1, GOLT1B, PDCD6, LPCAT1, KEAP1, CYP46A1, CLGN, ZDHHC4, UFL1, HHAT, SLC39A6, BDKRB1, CTSF, SCN5A, KIFAP3, FGB, TPD52, SREBF1, ST6GAL1, CERS6, IFNGR2, FBXO2, PRKCD, SPINK5, PLA2G4A, FOS, ZDHHC14, NPC1, OAS1, RNF128, SOAT1, PEX3, CAT, MAL, RAB38, PLIN2, CASQ1, SLC27A2, PDE9A, CDS1, STAU2, TMPRSS3, MGST2, ITPR2, GDPD3, HSD17B12, SEZ6L2, PTGS2, TFPI, CYP19A1, UGT8, EXTL2, NC…	918	1142	20562	1.54947	0.0677678	0.00539764	0.00519412	BMS-536924
133	GOTERM_CC_DIRECT	GO:1904813~ficolin-1-rich granule lumen	17	1.8143	0.000127828	CFD, CANT1, GSTP1, COMMD3, APEH, DERA, CAND1, GLB1, CRISPLD2, PSMC2, PSMD3, CAT, TIMP2, ALDOC, YPEL5, HSPA1B, PGM1	918	124	20562	3.07079	0.075017	0.00556964	0.00535963	BMS-536924
134	GOTERM_CC_DIRECT	GO:0000785~chromatin	74	7.89755	0.000146473	FOXA1, EHF, CSRNP3, PPP1R10, STAG3L4, SIX1, ARRB1, RORA, HOXC13, HOXC10, DBP, BCL7C, TRPS1, BBX, NKX3-2, KLF10, TEAD4, SREBF1, TIPIN, BATF3, ZHX2, EN1, HNF1B, MITF, FOS, POU3F2, TFDP1, TFDP2, RFX7, TFEC, IRF8, IRF9, HOXB6, HOXB5, TSPYL5, PPARD, CEBPA, NFAT5, NFIX, SMARCD3, DLX5, EPAS1, GATA4, PDS5B, NEUROD2, CUX2, STAT4, HOXC4, ALX1, HOXC6, TCFL5, STAT5A, ARNT2, TFAP2B, PRRX1, STAT3, HMGA2, RPA2,…	918	1059	20562	1.56516	0.0854794	0.00595658	0.00573199	BMS-536924
135	GOTERM_CC_DIRECT	GO:0043197~dendritic spine	20	2.13447	0.000185808	GPM6A, ARF4, ACTN1, FBXO2, PTPRO, ARRB1, ARRB2, CNN3, DOCK10, RPH3A, ARHGAP32, ARC, SIPA1L1, CALB1, PALMD, NEDD4, PSMC2, ITPKA, APBA2, SHANK2	918	168	20562	2.66651	0.107165	0.00708393	0.00681683	BMS-536924
136	GOTERM_CC_DIRECT	GO:0009986~cell surface	49	5.22946	0.000313197	SRPX, SPARC, ITGB5, CLSTN1, PTPRK, AMOT, GHR, LAMP3, CLEC5A, TIMP2, SLC39A6, CD36, SCN5A, FGB, FGFBP1, ANXA2, MME, ENTPD6, PSG1, PSG2, TGFBR3, FOLH1, LY6D, DSG2, ITGA6, CD47, HBEGF, USP14, RALA, IGSF3, PDGFA, SLC1A3, TFPI, C3, PDGFC, CD59, NDP, LDLR, ELANE, JAM2, MICB, PRNP, TGFB3, MSN, SORL1, IGF2R, FAP, FAS, ADA	918	639	20562	1.71758	0.173933	0.0112382	0.0108145	BMS-536924
137	GOTERM_CC_DIRECT	GO:0005856~cytoskeleton	42	4.48239	0.000679796	DGKG, PPL, RND1, CNN3, SGCE, AKAP12, PCLO, CALD1, ARHGDIB, PACSIN2, ARL6IP5, RAC2, STOM, NEFH, CTNNAL1, WASF3, CDK5RAP2, VASP, MYLIP, AUTS2, RIPK2, SPAG4, SHROOM2, RHOH, MSN, PARVB, RHOF, FRMD4B, PTPN13, ARHGAP26, RHOD, FGR, PSRC1, RNF128, TMSB15A, KRT14, ITPKA, EVL, ALDOC, ARHGEF2, TAGLN3, SNTB2	918	541	20562	1.7389	0.339539	0.0227707	0.0219121	BMS-536924
138	GOTERM_CC_DIRECT	GO:0035578~azurophil granule lumen	13	1.38741	0.000709252	ANXA2, RNASET2, PRKCD, AZU1, RETN, RNASE2, C6ORF120, C3, HEBP2, GLB1, PADI2, PRTN3, ELANE	918	91	20562	3.19981	0.351308	0.0227707	0.0219121	BMS-536924
139	GOTERM_CC_DIRECT	GO:0000139~Golgi membrane	48	5.12273	0.00081796	GALNT12, HS3ST3A1, GAL3ST1, GOLT1B, CLSTN1, LPCAT1, SLC2A1, XYLT1, PDGFA, ARRB1, PLD1, RASGRP1, FUT1, RAP1GAP, ZDHHC4, GOLGA3, NCSTN, HHAT, APH1B, NDST4, PDGFD, PDGFC, BSG, ST3GAL5, PMEPA1, CD59, GBP1, SH3GL2, SREBF1, ST6GAL1, COG5, IFNGR2, COG4, TMEM50B, SEC16A, ENTPD6, PLA2G4A, RHOD, SORL1, RAB33A, IGF2R, ARFGAP1, ARFGAP2, ARHGAP32, MGAT4A, IFT27, CHST2, CHST3	918	651	20562	1.65152	0.392959	0.0246414	0.0237123	BMS-536924
140	GOTERM_CC_DIRECT	GO:0005634~nucleus	311	33.191	0.000848311	EHF, MT1M, PREP, DCAF6, MT2A, RPS6KA2, PSMD3, CYP1B1, BBX, CPNE3, IER5, GLUL, PRKACB, TRIM22, MAGEA4, IER3, TIPIN, ACTN1, PRKCD, MTUS1, HNF1B, AARSD1, ASRGL1, AZGP1, RFX7, ZNF835, MAGEB2, MT1F, PADI3, MT1G, PADI2, TAGLN3, HOXB6, KCTD15, HOXB5, TSPYL5, FLG, URI1, ZNF274, GGNBP2, TEX264, EPAS1, PDE1A, CSTF3, CRABP1, AGAP1, DCUN1D2, GATA4, PIK3R1, RPS4Y1, CYB5R2, HSPH1, PDGFC, HLTF, PCBP2, DHX38, HM…	918	5984	20562	1.1641	0.404104	0.0246414	0.0237123	BMS-536924
141	GOTERM_CC_DIRECT	GO:0090575~RNA polymerase II transcription factor complex	15	1.60085	0.00100271	STAT5A, CEBPA, BATF3, ANXA2, LMO4, STAT3, GATA4, FOS, TFDP1, DBP, TFDP2, HLTF, NFE2L3, STAT4, MYF5	918	121	20562	2.7767	0.457712	0.0278024	0.0267541	BMS-536924
142	GOTERM_CC_DIRECT	GO:0016323~basolateral plasma membrane	23	2.45464	0.00107856	ABCC3, ANXA2, CADM1, SLC2A1, MSN, ARRB1, ABCA8, ARRB2, ADRA2A, SLC5A6, SLC2A9, SLC7A7, SLC7A8, MYO1A, CA2, BSG, CLDN7, SLC16A8, SLC39A8, RAB17, RHBG, LDLR, ATP6V1B1	918	239	20562	2.15552	0.482258	0.0286054	0.0275268	BMS-536924
143	GOTERM_CC_DIRECT	GO:0005788~endoplasmic reticulum lumen	27	2.88154	0.00130567	COL15A1, PDGFA, PTGS2, LTBP1, C3, STC2, PDGFD, PDGFC, TSPAN5, IGFBP1, BCHE, CRTAP, WNT5B, IGFBP5, GOLM1, IGFBP4, IGFBP3, WNT7B, RNASET2, LAMB1, COL5A1, MGAT4A, SPARCL1, COL9A3, SCG3, GAS6, SLC27A2	918	306	20562	1.97636	0.549311	0.0331857	0.0319344	BMS-536924
144	GOTERM_CC_DIRECT	GO:0005829~cytosol	349	36.6597	5.15856e-14	CYFIP2, CDA, STMN2, PREP, KEAP1, CBLB, DCAF6, MYLK, PEX26, HERC5, MT2A, RASSF2, LGALS1, PEG10, RPS6KA2, PPAT, CPNE1, AP1S2, AP1S1, BBX, PIP4K2A, CPNE3, ANKS1A, KIFAP3, TNS3, PRKACB, TRIM22, IER3, STARD3, RBFOX2, COG5, ACTN1, KRT7, ANK3, PHKA2, ASRGL1, NUP93, PRKAR1A, RRAGD, DDIT4, AKAP9, PADI3, PRKD2, RPL28, RIN2, CLOCK, VPS28, FLG, GRB7, MAOA, RRAD, TEX264, CRABP1, MTTP, KLK5, NEDD4L, IQGAP2, MT…	921	5510	20562	1.4141	3.48988e-11	3.48719e-11	3.39949e-11	BMS-754807
145	GOTERM_CC_DIRECT	GO:0005737~cytoplasm	342	35.9244	1.02028e-11	CYFIP2, CLPB, STMN2, PREP, KEAP1, CBLB, MT1X, DCAF6, MYLK, RCBTB2, HERC5, LGALS2, MT2A, RPS6KA5, RASSF2, LGALS1, PPP4R2, PEG10, RPS6KA2, CPNE1, CPNE3, KIF21B, ANKS1A, IER5, TRIM22, IER2, STARD3, RBFOX2, ACTN1, IL1R2, SOX13, KRT7, AARSD1, ASRGL1, GTPBP3, PRKAR1A, RRAGD, DDIT4, AKAP9, PADI3, MT1G, PRKD2, RPL28, CLOCK, VPS28, LXN, CRABP1, NEDD4L, DCUN1D2, IQGAP2, MTMR4, EVPL, SAMSN1, PPL, PRKCZ, MTD…	921	5576	20562	1.36933	6.89704e-09	3.44854e-09	3.36181e-09	BMS-754807
146	GOTERM_CC_DIRECT	GO:0005654~nucleoplasm	244	25.6303	3.87e-08	EHF, KEAP1, CBLB, DCAF6, RPS6KA5, RASSF2, PPP4R2, MYC, PEG10, RPS6KA2, CPNE1, BBX, PIP4K2A, CPNE3, SOX9, ANKS1A, IER5, PRKACB, TRIM22, IER2, SCN1A, STARD3, TSPYL1, RBFOX2, COG5, ZNF281, SOX13, HNF1B, ZC3H11A, RRAGD, HOXB2, PRKD2, CLOCK, CGGBP1, ABCB1, MEAF6, NEDD4L, ANAPC10, HSD11B2, DSN1, NUAK1, PPP3R1, COMMD9, EPB41L2, PCBP2, NKX2-1, HMOX1, CEP72, ALX1, TSPAN1, TRPM4, BARD1, STAT5A, GSDMD, PLK3…	921	3963	20562	1.37458	2.61609e-05	8.72041e-06	8.50111e-06	BMS-754807
147	GOTERM_CC_DIRECT	GO:0070062~extracellular exosome	152	15.9664	7.42349e-08	CYFIP2, RAB3B, FCGBP, ALDH1L1, CD81, SERPINE1, TM7SF3, DOCK10, LGALS1, BSG, CPNE1, ENPP4, CPNE3, PRSS8, PRKACB, KRT6A, ACTN1, IGFBP2, KRT7, LIFR, ATP1B3, OLFM4, PLA2G15, AZGP1, SLPI, CMPK1, SERPING1, TNIK, IL6ST, RPL28, CES2, S100A8, VPS28, GPM6A, COPA, ABCB1, SDC4, SLC1A1, AK1, HTRA1, NEDD4L, LTBP2, IQGAP2, EVPL, PPL, NDRG1, PRKCZ, CORO1B, PRDX2, LDHB, SLC9A3R1, TSPAN8, ALDH3B1, EPB41L2, PCBP2, …	921	2218	20562	1.52999	5.01815e-05	1.25457e-05	1.22302e-05	BMS-754807
148	GOTERM_CC_DIRECT	GO:0005634~nucleus	325	34.1387	2.25765e-05	CYFIP2, EHF, PREP, MT1X, DCAF6, MT2A, RPS6KA5, RASSF2, LGALS1, PPP4R2, MYC, RPS6KA2, CPNE1, CYP1B1, BBX, CPNE3, SOX9, IER5, PRKACB, TRIM22, IER2, MAGEA4, IER3, TSPYL1, RBFOX2, ACTN1, ZNF281, SOX13, KRT7, HNF1B, AARSD1, ASRGL1, GTPBP3, AZGP1, RFX7, RRAGD, MAGEB2, PADI3, MT1G, HOXB2, PRKD2, CLOCK, KCTD15, CGGBP1, TSPYL5, FLG, MEAF6, TEX264, SHOX2, CRABP1, DCUN1D2, SAMSN1, MTDH, NUAK1, HMGXB4, NUAK2…	921	5984	20562	1.21254	0.015146	0.0029642	0.00288966	BMS-754807
149	GOTERM_CC_DIRECT	GO:0005615~extracellular space	125	13.1303	2.63095e-05	FCGBP, SERPINE1, XYLT1, OLFML2A, CXCL14, LOXL1, LGALS1, ENPP2, PRSS8, ZNF446, CHGB, IFNAR2, IGFBP1, POSTN, IGFBP5, HGF, ACTN1, FST, IGFBP2, FRMD4B, OLFM4, PLA2G15, ALDH3A1, AZGP1, SLPI, MFNG, SERPING1, IL6ST, S100A8, COPA, LXN, HTRA1, KLK5, PDGFA, LY96, LTBP2, MTMR4, KLK7, STC2, PDGFD, HMOX1, SFN, PI3, CD14, TAC1, GSDMD, ST14, TGFB3, TNFSF15, ABCA3, MCAM, TFPI2, MSN, INHBA, INHBE, PPFIBP2, TG, CO…	921	1938	20562	1.44	0.0176282	0.0029642	0.00288966	BMS-754807
150	GOTERM_CC_DIRECT	GO:0043231~intracellular membrane-bounded organelle	71	7.45798	8.54147e-05	RAB3B, SERPINA1, ABCD3, CPQ, PRKCSH, CELF2, DENND1A, CTSZ, RND1, GRB14, LAMP3, CTSK, BSG, AP1S2, CYP1B1, AP1S1, CTSF, STARD3, MYOF, RHOH, PLA2G4A, HNF1B, RHOF, RUNDC3A, IL17RB, EPN2, RNF144A, PLA2G15, LMBRD1, RNF125, AKAP9, RRAGD, BLVRB, DSG2, CLOCK, CES2, CEBPA, PHLPP1, ASAP3, MGST2, CSTF2T, NTS, HSD11B1, UGT8, HSD11B2, RAB20, EXOSC4, INPP5F, NLRP2, S1PR1, TMEM208, ANO10, TSPAN1, ANKRD27, TGFB3,…	921	984	20562	1.6109	0.0561073	0.00804032	0.00783812	BMS-754807
151	GOTERM_CC_DIRECT	GO:0005576~extracellular region	132	13.8655	9.51517e-05	CDA, CLSTN1, SERPINE1, OLFML2A, LOXL1, LGALS1, ENPP2, LEPR, PRSS8, ACAA1, PRND, CHGB, IFNAR2, IGFBP1, PCID2, IGFBP5, HGF, ACTN1, IL1R2, FST, IGFBP2, OLFM4, PLA2G15, AZGP1, SLPI, SCG5, LY6D, SERPING1, IL6ST, S100A8, TEX264, HTRA1, LYPD1, KLK5, PDGFA, LY96, LTBP2, NTS, KLK7, GLB1L2, PLAC8, DSN1, APOM, COMMD9, STC2, PDGFD, PI3, CD14, TAC1, GSDMD, TGFB3, TNFSF15, MCAM, TFPI2, CRIM1, ISG15, INHBA, INH…	921	2129	20562	1.38422	0.0623004	0.00804032	0.00783812	BMS-754807
152	GOTERM_CC_DIRECT	GO:0005794~Golgi apparatus	78	8.19328	0.000210952	GALNT12, RAB3B, DOCK4, MCFD2, EHF, SERPINA1, CPQ, LPCAT1, STMN2, GOLIM4, SECTM1, PCSK5, CXCL14, GALNT10, ZDHHC4, SGCE, RASSF2, STK16, AP1S2, AP1S1, CD36, KIFAP3, IFT57, TRIM22, IGFBP1, PDGFRA, COG5, MMD, FBXW7, PLA2G4A, EMP2, ANK3, AP3B2, MID1, ZDHHC14, TPST2, RNF144A, GAL, SLPI, AKAP9, EXOC3, PRKD2, ABCG1, CHST2, HS3ST3A1, MTTP, NEDD4L, LRP2, CST7, FUT1, COMMD9, RAB20, PRRC1, STC2, NLRP2, ALX1, …	921	1141	20562	1.52621	0.132915	0.0149164	0.0145413	BMS-754807
153	GOTERM_CC_DIRECT	GO:0016020~membrane	151	15.8613	0.000220657	CYFIP2, DENND5B, CD81, CLSTN1, ICAM2, STMN2, PREP, GOLIM4, MSMO1, EDC3, DOCK10, PEG10, BSG, ARL6IP5, LEPR, CPNE1, AP1S1, ENPP4, SLC16A8, ACAA1, KRT6A, PDGFRA, COG5, HGF, IL1R2, CSGALNACT2, GEM, PLA2G15, NUP93, SOAT1, PRKAR1A, ILVBL, ELMO1, LY6D, IL6ST, STEAP1, RPL28, ABCG1, DGKI, COPA, ABCB1, CBFB, RRAD, SLC1A1, TOR1AIP2, PDGFA, SLC1A3, MGST2, MTMR4, EVPL, PPL, PRKCZ, FUT1, RAP1GAP, HSD11B1, LDHB…	921	2547	20562	1.32359	0.138586	0.0149164	0.0145413	BMS-754807
154	GOTERM_CC_DIRECT	GO:0001533~cornified envelope	11	1.15546	0.000261821	FLG, CSTA, SERPINB2, DSG2, PI3, CST6, PPL, SPRR1A, EVPL, KLK7, SERPINB5	921	59	20562	4.16242	0.162232	0.0160901	0.0156855	BMS-754807
155	GOTERM_CC_DIRECT	GO:0005856~cytoskeleton	43	4.51681	0.000392497	KANK1, MVP, EVPL, PPL, CORO1B, RND1, CNN3, SGCE, TRIM9, PCLO, CALD1, EPB41L2, ENC1, PDE6D, ARL6IP5, LRRFIP1, NEFH, CTNNAL1, WASF3, MARK1, VASP, SPAG4, KRT13, RHOH, MSN, FRMD4A, WIPI1, PARVB, RHOF, FRMD4B, ENAH, PSRC1, KRT15, KRT14, AKAP9, TRIP6, DCX, TRIP10, TRIM36, TNIK, S100A8, RAI14, SNTB2	921	541	20562	1.7745	0.233086	0.02103	0.0205011	BMS-754807
156	GOTERM_CC_DIRECT	GO:0005925~focal adhesion	36	3.78151	0.000404422	GRB7, SDC4, CD81, FHL1, ASAP3, FHL2, LIMD1, LPP, CORO1B, SYNE2, DCAF6, CNN3, ARHGAP22, EPB41L2, G3BP1, PCBP2, BSG, CPNE3, TNS3, VASP, KLF11, YES1, MCAM, ACTN1, MSN, PARVB, IGF2R, ENAH, NFASC, MARCKS, FAP, TRIP6, PI4KA, HSPA1B, HSPA1A, SNTB2	921	425	20562	1.89112	0.239246	0.02103	0.0205011	BMS-754807
157	GOTERM_CC_DIRECT	GO:0005886~plasma membrane	270	28.3613	0.000667388	VIPR1, SERPINE1, ICAM2, CBLC, CBLB, MYLK, ZDHHC4, RASSF2, BSG, CPNE1, ARL6IP5, PIP4K2A, CPNE3, PRSS8, PRKACB, SCN1A, ACTN1, IL1R2, KCNK15, ANK3, PHKA2, PRKAR1A, SUCLG2, PRKD2, VPS28, GPM6A, GRB7, ABCB1, SDC4, RRAD, LYPD1, MGST2, NEDD4L, IQGAP2, SLC6A20, PPL, PRKCZ, UGT8, FAM171A1, APH1B, EPB41L2, TSPAN5, CD14, TSPAN1, TRPM3, TRPM4, VASP, GSDMD, GSDMB, ST14, YES1, TNFSF15, ABCA3, MCAM, FZD7, TMEM5…	921	5071	20562	1.18871	0.363203	0.031118	0.0303354	BMS-754807
158	GOTERM_CC_DIRECT	GO:0005667~transcription factor complex	23	2.41597	0.000765417	NFAT5, GCM1, CEBPA, ARNT2, FOXF2, ASCC1, LMO4, LMO2, HNF1B, LIMD1, TBX5, HDAC9, POU3F2, SMAD5, PBX1, MED23, KLF5, TFDP2, DHRS7B, NKX2-1, HCLS1, SOX9, CLOCK	921	232	20562	2.21333	0.404063	0.031118	0.0303354	BMS-754807
159	GOTERM_CC_DIRECT	GO:0043025~neuronal cell body	34	3.57143	0.000797218	GRIA1, GPM6A, ZC4H2, DENND1A, TMPRSS3, SLC1A1, STMN2, SLC1A3, SEZ6L2, RAP1GAP, CNN3, CALB1, INPP5F, ENC1, TIMP2, KIF1A, TAC1, TRPM4, SCN1A, SLC12A2, PLK3, TGFB3, AMFR, COBL, SNCAIP, GAL, AKAP9, SERPINI1, RAB17, MAPT, IL6ST, DGKI, SHANK2, ADA	921	408	20562	1.86048	0.416747	0.031118	0.0303354	BMS-754807
160	GOTERM_CC_DIRECT	GO:0031982~vesicle	19	1.9958	0.000827247	RAB3B, RAB4A, MUC16, CD81, GSTP1, STX8, MTTP, MSN, PRKCZ, SLC9A3R1, MYO1B, TBC1D4, MYO1A, LAMP3, ALDH3B1, EPS8L2, TSPAN1, HSPA1B, HSPA1A	921	174	20562	2.43787	0.428477	0.031118	0.0303354	BMS-754807
161	GOTERM_CC_DIRECT	GO:0016324~apical plasma membrane	32	3.36134	0.000828586	ABCB1, SLC1A1, SLC2A1, LRP2, SLC2A5, SLC6A20, PRKCZ, MTDH, SLC9A3R1, DSTYK, CTSK, SLC16A8, CD36, MPDZ, SLC12A2, SLC15A1, IGFBP2, CYBRD1, MSN, EMP2, ATP1B3, OSMR, CYP4F12, SLC7A8, CEACAM6, MYO1A, MAL, TNIK, RAB17, RAPGEF6, PFKM, SHANK2	921	376	20562	1.90006	0.428994	0.031118	0.0303354	BMS-754807
162	GOTERM_CC_DIRECT	GO:0000785~chromatin	70	7.35294	0.00111884	AHCTF1, EHF, RORA, NR3C2, PPP4R2, MYC, BCL7C, ENC1, BBX, SOX9, ZNF446, KLF11, EMX2, ZGPAT, TSPYL1, SOX13, HNF1B, FOXL2, POU3F2, PAX8, TFDP2, RFX7, IRF7, IRF8, HOXB2, CLOCK, IRF9, TSPYL5, CEBPA, GCM1, NFAT5, DLX5, SHOX2, NEUROD2, NKX2-1, STAT4, ALX1, HES1, PRAME, TRIM45, SPDEF, TFAP2A, STAT5A, EGR1, ARNT2, CBX7, PRRX1, FOXF2, ESRRG, NR0B1, FOXN3, TBX5, SMARCA2, SMAD5, FLI1, TBX3, HOPX, PBX1, SMAD7…	921	1059	20562	1.47573	0.530815	0.0398071	0.038806	BMS-754807
163	GOTERM_CC_DIRECT	GO:0005829~cytosol	332	35.4322	3.82454e-11	EIF4A2, NCKAP1, APP, CDA, LST1, MLC1, IFIT1, ENO2, RRP8, MYLK, NUDT4, CCDC91, PSMD5, PEG10, DPYSL2, FAM110B, DPYSL3, CPNE1, AP1S1, FBXO3, PLCE1, MPV17, LGALS9, EPHB3, PRKAB2, RBFOX2, ECH1, COG2, KRT7, WDR73, ASRGL1, MYL4, INPP4B, BIN1, DDIT3, GRWD1, RBP1, PLBD1, PADI2, PRKCQ, SKAP2, BEX4, ZNF395, CASZ1, STXBP1, COPS7A, THY1, IQGAP2, EVPL, PRKCZ, SULT1A1, LDHB, COMMD9, PDCD11, MYO6, PIP5K1B, NCKAP…	908	5510	20562	1.36448	2.35974e-08	2.35974e-08	2.22206e-08	Bosutinib
164	GOTERM_CC_DIRECT	GO:0009986~cell surface	67	7.15048	1.17665e-10	IGHM, CPM, APP, PLVAP, TFRC, HILPDA, PTPRK, FZD10, LRRC32, ENO2, MSLN, TNF, ICAM1, HYAL2, LIPG, TIMP2, SLC39A6, ITGAV, NEO1, PPFIA4, HLA-DPA1, IL15RA, FGFBP1, FCER1G, GPR37, CD93, ITGA3, PSG1, F3, AJAP1, PSG9, NCR2, GPRC5B, CEACAM1, TYROBP, PSG5, MMP16, CEACAM6, CEACAM5, DSG2, ROR1, CDH17, HBEGF, EPHA2, LTF, RTN2, CSF1R, MST1R, THY1, NOD2, IQGAP2, LRP8, HLA-DMA, TSPAN8, GPC3, HSPA5, TPBG, KRT10, …	908	639	20562	2.3744	7.25996e-08	3.62998e-08	3.41818e-08	Bosutinib
165	GOTERM_CC_DIRECT	GO:0016020~membrane	177	18.8901	4.89489e-10	SEMA5A, APP, PLXND1, TFRC, DENND5B, DGKA, LST1, TNC, CIB1, ENO2, TNF, ICAM1, IGF1R, CCND3, CCDC91, IPO9, CDH3, DPYSL2, PEG10, PIEZO2, CPNE1, AP1S1, SLC39A7, IL13RA2, SLC39A2, PHLDA2, IL6R, SH3GLB2, HGF, ECH1, COG2, LEMD3, DGKZ, GEM, PSG9, SIGIRR, RAB32, COL4A2, BIN1, RAB38, STEAP1, DSC1, DSC3, FTL, NRN1, TACSTD2, ADIPOR1, EVPL, PRKCZ, FUT1, MTM1, LDHB, SLC9A3R1, UGCG, CYB5R1, PORCN, FUT8, MYO6, H…	908	2547	20562	1.57371	3.02015e-07	1.00672e-07	9.47977e-08	Bosutinib
166	GOTERM_CC_DIRECT	GO:0005886~plasma membrane	301	32.1238	3.42552e-09	SLC23A2, APP, VIPR1, TRAF3IP3, TFRC, LST1, SERPINE1, MLC1, AQP7, SPINT2, FZD10, ENO2, CLDN1, RRP8, MYLK, ICAM1, EPS8, EDNRA, DPYSL2, GPR171, CPNE1, PIEZO2, PLCE1, EPHB3, PTGDR, IL15RA, PSG1, DKK1, PSG9, SIGIRR, CLDN5, BIN1, PRKCQ, SKAP2, EPHA2, PTGFR, NRN1, STXBP1, IL20RA, IGHV1-69, MST1R, THY1, IQGAP2, PRKCZ, ART3, TRPM2, CYB5R1, KCNMB1, MYO6, FLRT1, TSPAN5, PIP5K1B, PLEK2, NCKAP1L, APOE, HLA-DQ…	908	5071	20562	1.34416	2.11354e-06	5.28386e-07	4.97556e-07	Bosutinib
167	GOTERM_CC_DIRECT	GO:0048471~perinuclear region of cytoplasm	71	7.57737	5.64735e-09	EIF4A2, APP, PLVAP, MS4A3, TFRC, MLC1, AKR1B1, CIB1, PTPN22, HEPH, STBD1, HYAL2, PDE4B, ANXA6, ATP7A, PTGDS, CD34, CCR2, PPP1R16B, MAP2K2, SLC2A10, ITGA3, COBL, RNF41, DNM3, VAMP8, PLSCR1, ALDH1A2, RAB38, FKBP4, STXBP1, ODC1, AIF1, PRKCZ, RASIP1, MALT1, PPM1F, CLN5, RASGRP3, SLC9A3R1, PLN, HECTD3, MYO6, FLRT1, SPP1, LPXN, FYN, S100A14, SNCA, RAB4A, NDFIP1, LIMK2, GALNT1, PLA2G2A, EIF2AK3, CIDEB, …	908	764	20562	2.10448	3.48441e-06	6.96883e-07	6.56222e-07	Bosutinib
168	GOTERM_CC_DIRECT	GO:0070062~extracellular exosome	153	16.3287	1.68077e-08	SEMA5A, NCKAP1, APP, SPON2, PLVAP, TFRC, SERPINE1, CIB1, PLOD2, ENO2, ICAM1, EPS8, STK10, EFEMP2, DPYSL2, CAPN2, CPNE1, PTGDS, KRT6B, ECH1, ACOT11, KRT7, RNASE2, RNASE1, COL4A2, PADI2, FKBP4, MXRA5, DSC1, S100A9, DSC2, PFN2, FTL, CFD, CPB2, STXBP1, RHOBTB3, TACSTD2, THY1, IQGAP2, EVPL, PRKCZ, PLD3, ART3, LDHB, SLC9A3R1, CYB5R1, C5, FUT8, UBB, TSPAN8, ALDH3B1, MYO6, NCKAP1L, S100A14, APOE, RSU1, G…	908	2218	20562	1.5621	1.03703e-05	1.72839e-06	1.62754e-06	Bosutinib
169	GOTERM_CC_DIRECT	GO:0005615~extracellular space	135	14.4077	8.27416e-08	APP, PRSS1, TFRC, SERPINE1, TNC, ENO2, CXCL14, TNF, LOXL1, ICAM1, EFEMP2, FCGRT, DPYSL3, LIPG, LGALS9, IL13RA2, PTGDS, IL6R, IL15RA, POSTN, HGF, CD180, RNASE2, DKK1, DKK3, TWSG1, COL4A2, PLBD1, S100A9, CFD, CPB2, LXN, TACSTD2, DPT, TNFRSF11B, PCSK1N, C5, IGLV6-57, UBB, FLRT1, CYTL1, S100A14, APOE, PLTP, CPA4, CRTAP, LRRN2, TNFSF15, ABCA3, RARRES1, GDF5, BMP6, AIMP1, CXCL11, COL1A2, COL5A1, DLG3, …	908	1938	20562	1.57746	5.10503e-05	7.29309e-06	6.86756e-06	Bosutinib
170	GOTERM_CC_DIRECT	GO:0031012~extracellular matrix	31	3.30843	1.55952e-06	COL18A1, SPON2, LRRC15, TNFRSF11B, LRRC32, LTBP1, ADAMTS5, EFEMP2, RELN, FLRT1, TIMP2, APOE, POSTN, LRRN2, MMP1, CD180, DCN, COL3A1, VCAN, COL2A1, MMP13, COL1A2, COL4A2, COL5A1, MMP16, MGP, PTX3, TGFBI, COL9A2, FBN1, MATN2	908	260	20562	2.70003	0.000961764	0.000120278	0.00011326	Bosutinib
171	GOTERM_CC_DIRECT	GO:0005887~integral component of plasma membrane	106	11.3127	1.82165e-06	APP, SLC23A2, VIPR1, PLXND1, TFRC, AQP7, FZD10, CLDN1, TNF, ICAM1, IGF1R, TM7SF2, MILR1, EDNRA, SLC39A6, SLC39A2, EPHB3, NPY1R, TYROBP, ROR1, STEAP1, EPHA2, GRIA2, PTGFR, CSF1R, IL20RA, MST1R, THY1, FUT1, RASGRP3, TRPM2, EBP, TSPAN8, TSPAN7, FLRT1, TSPAN5, ST3GAL5, NCKAP1L, CLCA4, HLA-DQA1, CD99, CCR1, TNFSF15, BFAR, PTPRD, TRPV6, GPR183, HLA-DRA, SDC1, SLC26A4, FGFR4, GPR18, CD200, FGFR1, PTPRU,…	908	1508	20562	1.59178	0.00112333	0.000124885	0.000117598	Bosutinib
172	GOTERM_CC_DIRECT	GO:0005576~extracellular region	138	14.7279	3.37312e-06	APP, CDA, PRSS1, CALML5, TFRC, SERPINE1, TNC, SPINT2, TNF, LOXL1, EFEMP2, LIPG, OSTF1, IL13RA2, PTGDS, IL6R, EPHB3, MAP2K2, FKBPL, HGF, PSG1, RNASE2, DKK1, DKK3, PSG9, TWSG1, COL4A2, PSG5, PLBD1, PADI2, MXRA5, S100A9, DSC3, FTL, CFD, PTGFR, CPB2, NRN1, TNFRSF11B, IGHV1-69, THY1, LTBP1, ART3, C5, COMMD9, IGLV6-57, APOE, NPTX2, PLTP, CLCA4, CPA4, NDFIP1, TNFSF15, IDH1, PRG2, ISG15, GDF5, BMP6, CXCL…	908	2129	20562	1.46785	0.00207905	0.000208121	0.000195978	Bosutinib
173	GOTERM_CC_DIRECT	GO:0005737~cytoplasm	306	32.6574	5.81646e-06	SLC23A2, APP, PLEKHB1, LST1, MLC1, TESK2, AQP7, SPINT2, FZD10, IFIT1, CLDN1, RCBTB1, MYLK, RCBTB2, NUDT4, EPS8, PEG10, DPYSL2, DPYSL3, CPNE1, FBXO3, MPV17, LGALS9, PRKAB2, RBFOX2, LIMCH1, CIRBP, KRT7, ASRGL1, INPP4B, BIN1, DDIT3, FEZ2, PADI2, SIK1, TRIB2, PFN2, SKAP2, BEX4, PTGFR, ZNF274, ZNF395, LXN, STXBP1, COPS7A, IQGAP2, EVPL, PRKCZ, SULT1A1, LDHB, PRPSAP2, NUAK2, PRRC1, MYO6, HLTF, PLEK2, AP…	908	5576	20562	1.24273	0.00358233	0.000303194	0.000285503	Bosutinib
174	GOTERM_CC_DIRECT	GO:0005788~endoplasmic reticulum lumen	33	3.52188	5.8968e-06	FKBP10, COL18A1, APP, SERPINA1, TNC, MIA3, PTGS2, MSLN, LTBP1, FOXRED2, ADAMTS5, GPC3, SPP1, TSPAN5, APOE, MEN1, BCHE, CRTAP, HSPA5, TMEM132A, PDIA5, COL3A1, VCAN, COL2A1, COL1A2, COL4A2, COL5A1, P4HA2, COL7A1, DNAJC10, COL21A1, COL9A2, FBN1	908	306	20562	2.44215	0.00363172	0.000303194	0.000285503	Bosutinib
175	GOTERM_CC_DIRECT	GO:0005925~focal adhesion	40	4.26894	1.36827e-05	NCKAP1, FHL1, ASAP3, TNC, THY1, RND3, ICAM1, RAB21, AKAP12, EFS, FLRT1, ANXA6, CAPN2, RAC2, LPXN, FLNB, ITGAV, RSU1, CD99, JAK1, KLF11, SVIL, MAP2K2, ZNF185, DST, HSPA5, ITGA3, PARVB, CORO2B, ALOX15B, HCK, PALLD, DLC1, TRIP6, MYH9, ARHGEF2, MAPRE2, FERMT2, LIMS1, EPHA2	908	425	20562	2.13133	0.00840673	0.000649401	0.00061151	Bosutinib
176	GOTERM_CC_DIRECT	GO:0005604~basement membrane	16	1.70758	1.68806e-05	COL18A1, LAD1, EGFL6, DST, TNC, THBS2, LOXL1, THBS4, ACTA2, EFEMP2, COL2A1, COL4A2, COL5A1, COL7A1, TGFBI, FBN1	908	95	20562	3.81396	0.0103614	0.000743954	0.000700547	Bosutinib
177	GOTERM_CC_DIRECT	GO:0043025~neuronal cell body	38	4.0555	2.91891e-05	GRIA2, TMPRSS5, PTPRN, CIB1, TNF, LRP8, IGF1R, NRGN, AKAP12, CALB1, UBB, KIF5C, SV2A, DPYSL2, TIMP2, CAPN2, FLNB, APOE, ATP7A, KCNJ2, CCR2, SNCA, SLC12A2, GABRA2, NQO1, FBXW11, CAD, COBL, S100B, TUBB4A, SORL1, KISS1, ADORA2A, DLG3, STAR, SERPINI1, FKBP4, CD200	908	408	20562	2.10913	0.0178487	0.00116622	0.00109817	Bosutinib
178	GOTERM_CC_DIRECT	GO:0031258~lamellipodium membrane	8	0.853789	3.02423e-05	NCKAP1, PLXND1, PDPN, SLC39A6, PLEK2, ITGAV, FERMT2, EPHA2	908	22	20562	8.23468	0.0184867	0.00116622	0.00109817	Bosutinib
179	GOTERM_CC_DIRECT	GO:0010008~endosome membrane	27	2.88154	9.09156e-05	VAC14, STEAP3, PARM1, TFRC, RHOBTB1, RHOBTB2, HLA-DMA, HLA-DMB, IRAK1, UBB, FCGRT, SLC15A3, HLA-DQA1, HLA-DPA1, NDFIP1, VPS37C, MCOLN1, SORL1, CLCN6, EHD2, CLCN5, HLA-DPB1, PLEKHM2, HLA-DRA, TLR7, STEAP1, HLA-DQB1	908	260	20562	2.35164	0.054553	0.0032997	0.00310717	Bosutinib
180	GOTERM_CC_DIRECT	GO:0005911~cell-cell junction	22	2.34792	0.000120743	PTPRU, APP, MAP2K2, CADM1, HEG1, AQP7, PTPRK, PRKCZ, RASIP1, TMEM47, CLDN5, CEACAM1, SV2A, PERP, FLRT1, DSG2, FGFR4, STEAP1, DSC1, DSC2, DSC3, LIMS1	908	192	20562	2.59478	0.0717953	0.0041388	0.00389732	Bosutinib
181	GOTERM_CC_DIRECT	GO:0043005~neuron projection	34	3.6286	0.000157058	GABRB1, PTEN, CIB1, PTGS2, CALB2, TRPM2, RGS2, RELN, CALB1, UBB, SV2B, SV2A, BDKRB1, BAALC, FLNB, NPTX1, ATP7A, RGS9, EPHB3, SLC12A2, GABRA2, GABRP, CADM1, FBXW11, NPY1R, ATP2B4, QDPR, KISS1, FOSL1, STAR, P2RX1, VAMP1, CD200, EPHA2	908	378	20562	2.03689	0.0923646	0.00510026	0.00480267	Bosutinib
182	GOTERM_CC_DIRECT	GO:0043235~receptor complex	23	2.45464	0.000252736	CSF1R, APP, CR2, VIPR1, GPR37, ITGA3, FLT4, TNFRSF11B, MST1R, MCOLN1, LRP8, TM7SF2, IGF1R, GPRC5B, NT5DC3, TLR7, ROR1, IL13RA2, FGFR4, IL6R, EPHB3, EPHA2, FGFR1	908	217	20562	2.4002	0.144405	0.00749603	0.00705866	Bosutinib
183	GOTERM_CC_DIRECT	GO:0031982~vesicle	20	2.13447	0.000255132	RAB4A, SLC47A1, CIB1, NOD2, PRKCZ, BMP6, VAMP8, EPS8, SLC9A3R1, MUC1, PLN, UBB, BIN1, ALDH3B1, MYO6, SPP1, RAB38, ARHGEF2, CALM2, SYBU	908	174	20562	2.60292	0.145669	0.00749603	0.00705866	Bosutinib
184	GOTERM_CC_DIRECT	GO:0009898~cytoplasmic side of plasma membrane	11	1.17396	0.000309602	RAB21, RGS2, MAP2K2, CHUK, TRAF5, PTEN, MYH9, PTPN22, GEM, AJAP1, PTPN3	908	61	20562	4.08359	0.173912	0.00868293	0.00817631	Bosutinib
185	GOTERM_CC_DIRECT	GO:0001725~stress fiber	12	1.28068	0.000336817	ACTA2, NEBL, LIMCH1, PALLD, TRIP6, MYH9, ROR1, FLNB, MST1R, PRKCZ, FERMT2, MYLK	908	73	20562	3.72253	0.187672	0.00903548	0.00850829	Bosutinib
186	GOTERM_CC_DIRECT	GO:0032991~macromolecular complex	52	5.54963	0.000354646	APP, TNF, CLDN1, PANX1, MYC, DPYSL2, TRPS1, SOX9, MEN1, DFFA, SYK, DESI1, CAD, ACTA2, GCHFR, GRWD1, MYH9, ARHGEF2, FKBP4, CRK, LTF, STXBP1, NOD2, PTGS2, LTBP1, RASIP1, MALT1, PPM1F, RAD51AP1, HIRA, PLN, IRAK1, EIF4EBP1, STAP1, HES1, SASH1, SAC3D1, SNCA, SMARCE1, ZBTB17, CRTAP, HSPA5, CARD9, ATP2B4, ARHGAP29, P2RX1, ID2, MDM2, SDC1, CALM2, SIPA1, LIMS1	908	703	20562	1.67505	0.196562	0.00911736	0.00858539	Bosutinib
187	GOTERM_CC_DIRECT	GO:0030057~desmosome	7	0.747065	0.000623651	PERP, PKP1, DSG2, EVPL, DSC1, DSC2, DSC3	908	25	20562	6.3407	0.31949	0.0153917	0.0144936	Bosutinib
188	GOTERM_CC_DIRECT	GO:0042613~MHC class II protein complex	7	0.747065	0.000780765	HLA-DMA, HLA-DMB, HLA-DPB1, HLA-DRA, HLA-DQA1, HLA-DPA1, HLA-DQB1	908	26	20562	6.09683	0.382404	0.0185282	0.0174471	Bosutinib
189	GOTERM_CC_DIRECT	GO:0016323~basolateral plasma membrane	23	2.45464	0.000943328	ABCC3, SLC12A2, SLC23A2, MAP4K2, SLC47A1, CADM1, TFRC, ITGA3, ATP2B4, STK39, MLC1, AQP7, NOD2, ATP12A, CLDN1, AJAP1, DLG3, HEPH, CEACAM5, PDPN, SLC29A1, ATP7A, CDH17	908	239	20562	2.17926	0.441392	0.0215568	0.020299	Bosutinib
190	GOTERM_CC_DIRECT	GO:0005938~cell cortex	18	1.92102	0.00102175	CLIC5, NDFIP1, DST, RHOBTB3, COBL, AQP7, ENO2, RND3, RHOBTB1, RHOBTB2, EPS8, AKAP12, MYO6, RAC2, FLNB, SPTAN1, FERMT2, SNCA	908	165	20562	2.4704	0.467805	0.0220989	0.0208095	Bosutinib
191	GOTERM_CC_DIRECT	GO:0005856~cytoskeleton	41	4.37567	0.00103868	DYRK3, STXBP1, STK39, TCHH, RHOBTB3, NOD2, RND3, EVPL, RHOBTB1, RHOBTB2, AKAP12, EPB41L4B, TRIM9, DPYSL2, RAC2, PLEK2, NEFH, CTNNAL1, SPTAN1, SGCG, JAK1, DST, SPAG4, KRT10, PARVB, PTPN14, ALOX15B, LRPPRC, FGR, ITPKB, HCK, KRT19, BIN1, TMSB15B, TRIP6, ARHGEF2, S100A9, TRIB2, FERMT2, PTPN3, PFN2	908	541	20562	1.71619	0.47334	0.0220989	0.0208095	Bosutinib
192	GOTERM_CC_DIRECT	GO:0001726~ruffle	13	1.38741	0.00163001	NCKAP1, ASAP3, COBL, PTK6, S100B, AIF1, MTM1, SLC9A3R1, CDK6, PALLD, PDPN, MYO6, MYH9	908	101	20562	2.91475	0.634517	0.0335238	0.0315678	Bosutinib
193	GOTERM_CC_DIRECT	GO:0030658~transport vesicle membrane	8	0.853789	0.00192026	CEACAM1, PTPRN, HLA-DPB1, HLA-DRA, SORL1, HLA-DQA1, HLA-DPA1, HLA-DQB1	908	41	20562	4.41861	0.694541	0.0382194	0.0359894	Bosutinib
194	GOTERM_CC_DIRECT	GO:0070062~extracellular exosome	178	19.181	6.53074e-16	APP, SPON2, TFRC, CD82, REG1A, PLOD2, PLOD1, ENO2, CLU, AQP1, EPS8, STK10, EFEMP2, PSMD3, CAPN2, GSTK1, SPINK1, ANXA13, IGFBP2, SLC6A14, CEL, DICER1, OLFM4, TUBA4A, CD2AP, TOM1L1, MINPP1, COL4A2, SLPI, PADI2, TAGLN2, TNIK, HPRT1, FKBP4, SQSTM1, S100A8, PPIC, FTL, CFD, MTMR2, ABCB1, ABCB6, KLK1, NPR3, SLC1A1, RHOBTB3, AK2, TACSTD2, GSTT1, LTBP2, AEBP1, PPL, PRKCZ, FBLN5, PLD3, GLG1, CD79B, SLC9A3R…	900	2218	20562	1.8335	4.32987e-13	4.24498e-13	4.036e-13	CEP-701
195	GOTERM_CC_DIRECT	GO:0005737~cytoplasm	343	36.9612	1.96985e-13	GLTP, APP, CCNI, MT1M, MLC1, AQP7, CBLB, ABCA12, FNBP1L, IFIT1, MYLK, AQP1, EPS8, HERC5, RPS6KA2, SPA17, TRIM21, STARD3, ARL14, FBXO2, CEL, DICER1, HCFC2, RUNX3, CD2AP, INPP4B, CLDN3, FEZ1, LGALS13, FEZ2, TRIM13, PADI2, HPRT1, TLN2, MYL9, TRIB2, SKAP2, PTGFR, MTMR2, BEX1, HSPA4L, LPAR1, DCUN1D2, NMD3, PPL, KLK8, PRKCZ, KLK6, HSPH1, PRRC1, HLTF, SFN, PLEK2, NKX2-5, BARD1, CDK18, WWTR1, GSTM3, GADD…	900	5576	20562	1.40538	1.2802e-10	6.40202e-11	6.08684e-11	CEP-701
196	GOTERM_CC_DIRECT	GO:0005829~cytosol	330	35.5603	2.99919e-11	GLTP, APP, MLC1, CBLB, ABCA12, FNBP1L, IFIT1, ENO2, LIPA, MYLK, HERC5, TCL1A, RPS6KA2, PSMD3, DPF2, BBX, EPHB2, TRIM21, STARD3, GSTK1, FBXO2, OXSM, COG2, GOLPH3L, AP1AR, DICER1, HCFC2, ATG14, RUNX3, CD2AP, INPP4B, POR, CDC34, SCO2, PLBD1, PADI2, TAGLN2, TRIB3, HPRT1, RBCK1, MYL9, SKAP2, FLG, GRB7, MTMR2, ABCB6, HSPA4L, PPL, PRKCZ, CD79B, HSPH1, RAB11FIP1, PIP5K1B, SFN, CDT1, WWTR1, GSTM3, JUN, JU…	900	5510	20562	1.36831	1.94947e-08	6.49824e-09	6.17833e-09	CEP-701
197	GOTERM_CC_DIRECT	GO:0016020~membrane	177	19.0733	2.35373e-10	GLTP, APP, IFITM1, CMAS, TFRC, DENND5B, DGKA, TNC, IL1RAP, NR3C1, ENO2, CLU, IGF1R, CDH3, CREB3L1, PSMD3, SLC16A6, IL13RA2, SPA17, SH3GL2, CAST, TMOD1, GSTK1, FBXO2, COG2, GEM, TOM1L1, SIGIRR, RAB32, POR, TXLNA, COL4A2, LGSN, SLCO2A1, DSC3, FTL, MTMR2, ABCB1, LMAN2L, SLC1A1, SDC3, TACSTD2, SLC1A3, MGST2, NMD3, CYP19A1, PPL, PRKCZ, GLG1, EFNB2, HSD11B1, SLC9A3R1, PTDSS1, NCSTN, INPP5A, RAB11FIP1, …	900	2547	20562	1.5877	1.52993e-07	3.82481e-08	3.63652e-08	CEP-701
198	GOTERM_CC_DIRECT	GO:0048471~perinuclear region of cytoplasm	71	7.65086	3.85935e-09	APP, CDKN1A, TFRC, WWC1, REG1A, MLC1, CLU, HERC5, HEPH, AP1G1, STBD1, LAMP3, HYAL2, PDE4B, TRAPPC12, ANXA6, SH3GL2, TPD52, GGPS1, SLC2A10, ITGA3, ANXA4, DICER1, OLFM4, CD2AP, DNM3, VAMP8, INF2, PIK3CA, BANK1, EXOC3, TNIK, FKBP4, CHODL, MTMR2, SLC1A3, ATP2C2, AIF1, PRKCZ, THBS3, CLN5, SLC9A3R1, CYB5R4, PLN, DNAJB6, ERBB2, ATP9A, TRAPPC2, GALNT3, GALNT2, KCNB1, BDNF, LIMK2, PDE2A, CIDEB, MSN, TPD52…	900	764	20562	2.12318	2.50857e-06	5.01715e-07	4.77015e-07	CEP-701
199	GOTERM_CC_DIRECT	GO:0005576~extracellular region	143	15.4095	1.66291e-07	APP, TFRC, TNC, F13A1, IL1RAP, OLFML2A, CLU, VPREB1, EFEMP2, PSMD3, LIPG, EPHB2, IL13RA2, SPA17, FKBPL, S100A1, IGFBP2, CEL, OLFM4, DKK1, PDGFRL, TUBA4A, EREG, TXLNA, COL4A2, SLPI, ADAM12, PLA2G10, PLBD1, SPARCL1, PADI2, SCG3, TAGLN2, S100A8, DSC3, FTL, CFD, PTGFR, REG3A, C1ORF56, LY96, LTBP2, IGHV1-69, AEBP1, KLK8, FBLN5, KLK6, GLB1L2, HSPH1, PDZD2, IGLV6-57, ARSJ, PSAP, ST3GAL4, NPTX2, JAG1, JU…	900	2129	20562	1.53456	0.000108083	1.80149e-05	1.7128e-05	CEP-701
200	GOTERM_CC_DIRECT	GO:0043202~lysosomal lumen	18	1.93966	9.41295e-07	ASAH1, MANBA, SDC2, RNASET2, HEXA, SDC3, LIPA, DCN, CTSS, PLD3, GLB1, MAN2B2, PSAP, GPC3, CSPG5, IDS, CSPG4, LGMN	900	97	20562	4.23959	0.000611655	8.7406e-05	8.31029e-05	CEP-701
201	GOTERM_CC_DIRECT	GO:0009986~cell surface	56	6.03448	1.384e-06	IGHM, CPM, APP, CD40, TFRC, PTPRK, ENO2, MSLN, CLU, AMOT, ROBO1, LAMP3, HYAL2, LIPG, TIMP2, CD38, ITGB8, ITGAV, EPHB2, PPFIA4, GPR37, ITGA3, SEMA6D, ANXA4, CEL, AJAP1, BACE1, CEACAM1, CEACAM8, ITGA5, ABCB1, SDC2, SDC3, SLC1A1, LPAR1, SLC1A3, MST1R, NOD2, TSPAN8, GPC3, CD59, SLIT2, KCNB1, MSN, KRT10, HSPA2, SORL1, IGF2R, DCBLD2, HLA-DPB1, HLA-DRA, CSPG5, CSPG4, HLA-DRB1, ADA, CD200	900	639	20562	2.00221	0.000899197	0.00011245	0.000106914	CEP-701
202	GOTERM_CC_DIRECT	GO:0005856~cytoskeleton	48	5.17241	6.34429e-06	FHOD3, DYRK2, RHOBTB3, NOD2, FNBP1L, RND3, CLU, PPL, GLG1, AKAP12, EPB41L4B, TRIM9, CASP8, FGD6, PCLO, KIF13B, PLEK2, JAK2, JAK1, TMOD1, PLEKHG3, FARP1, JUP, DST, RHOH, MSN, FRMD4A, WIPI1, KRT10, CDC42BPB, TUBA4A, FGR, HCK, FERMT1, KRT19, SMTN, TRIP6, GAS2, EVL, TAGLN2, ALDOC, TNIK, TLN2, TRIB2, S100A8, PTPN3, RAI14, SNTB2	900	541	20562	2.02706	0.00411531	0.000458199	0.000435641	CEP-701
203	GOTERM_CC_DIRECT	GO:0030658~transport vesicle membrane	11	1.18534	7.911e-06	CEACAM1, PTPRN, HLA-DPB1, HLA-DRA, SCG3, ABCA12, SORL1, HLA-DRB1, HLA-DQA1, SNTB2, HLA-DQB1	900	41	20562	6.12959	0.00512897	0.000514215	0.0004889	CEP-701
204	GOTERM_CC_DIRECT	GO:0005783~endoplasmic reticulum	79	8.51293	6.05736e-05	APP, MLC1, PLOD2, PLOD1, ARHGAP5, CLU, PHTF1, CLGN, PIK3C2B, PANX1, VPREB1, TCL1A, STBD1, CREB3L1, HYAL2, CASP4, CAPN2, CAST, TPD52, MAP2K1, GPR37, CERS6, ELOVL4, FBXO2, RRAS2, GPX7, ELOVL6, CEL, FOS, VASH1, DHDDS, BACE1, RAB32, DNAJC3, MINPP1, POR, STIM1, MAL, PLIN2, ITGA5, SQSTM1, CDS1, RTN1, PDXDC1, ABCB6, RAP1GDS1, SLC1A1, MGST2, ATP2C2, HSD17B12, CYP19A1, THBS4, KLK6, CLN5, AGPAT4, NCSTN, CY…	900	1142	20562	1.58046	0.0386089	0.00357935	0.00340313	CEP-701
205	GOTERM_CC_DIRECT	GO:0000139~Golgi membrane	51	5.49569	8.4071e-05	PGAP3, ARRB1, ABCA12, RND3, AP1G1, HYAL2, DENND5A, SH3GL2, SYBU, COG2, GOLPH3L, RRAS2, WIPI1, RNF125, GORASP1, B3GNT2, CHST2, B4GALT4, HLA-DQB1, RTN1, LMAN2L, ABCB6, ATP2C2, GLG1, PLD3, RAB21, NRAS, NCSTN, ST3GAL4, CD59, GBP1, HLA-DQA1, B3GALNT1, SLC35A3, GALNT3, GALNT2, B3GAT3, TMEM132A, NMNAT2, SORL1, IGF2R, CLCN5, TMEM115, STK24, HLA-DPB1, RAB9A, HLA-DRA, CSPG5, CHPT1, PI4KB, HLA-DRB1	900	651	20562	1.78983	0.053182	0.00455384	0.00432965	CEP-701
206	GOTERM_CC_DIRECT	GO:0005925~focal adhesion	37	3.98707	0.000125296	BCAR3, GRB7, ASAP3, TNC, RND3, EFNB2, RAB21, AKAP12, NCSTN, ANXA6, CAPN2, ITGB8, CD59, FLNB, ITGAV, JAK2, CD99, JAK1, SVIL, MAP2K1, JUP, DST, ITGA3, RRAS2, MSN, IGF2R, HCK, FERMT1, PPFIBP1, TRIP6, ZYX, EVL, CSPG4, TLN2, ITGA5, HSPA1B, SNTB2	900	425	20562	1.989	0.0782186	0.00626478	0.00595636	CEP-701
207	GOTERM_CC_DIRECT	GO:0031012~extracellular matrix	26	2.80172	0.000197878	COL18A1, SPON2, LRRC15, LTBP2, HSD17B12, OLFML2A, FBLN5, GLG1, ADAMTS5, ADAMTS2, EFEMP2, RELN, TIMP2, POSTN, LRRN3, MMP2, TFPI2, DCN, MMP12, COL4A2, COL6A2, COL5A3, MGP, PTX3, TGFBI, MATN3	900	260	20562	2.28467	0.120704	0.00866691	0.00824023	CEP-701
208	GOTERM_CC_DIRECT	GO:0031528~microvillus membrane	8	0.862069	0.000200006	SLC9A3R1, CEACAM1, SLC7A8, PDPN, CDHR2, MSN, CA9, ITGAV	900	29	20562	6.30253	0.121919	0.00866691	0.00824023	CEP-701
209	GOTERM_CC_DIRECT	GO:0005764~lysosome	29	3.125	0.000230437	ASAH1, HEXA, MLC1, LIPA, CTSS, CLN5, SULT1C2, HYAL2, PSAP, GPC3, CAPN2, IDS, AGA, MANBA, RNASET2, BACE1, TOM1L1, HCK, MAN2B2, SYT11, PLA2G10, PLBD1, RAB9A, HLA-DRA, SQSTM1, ADA, LGMN, ITM2C, PCYOX1	900	309	20562	2.14419	0.139121	0.00936151	0.00890063	CEP-701
210	GOTERM_CC_DIRECT	GO:0005794~Golgi apparatus	76	8.18966	0.000275232	CLIC5, APP, DOCK4, PTPRN, MSLN, CLU, DUSP10, AP1G1, LIPG, TRAPPC12, CAPN2, EPHB2, MAP2K1, MMD, S100A1, SEMA6D, COG2, GOLPH3L, AP1AR, CEL, MSH6, DNM3, BACE1, HCK, SLPI, FEZ1, GORASP1, B3GNT2, EXOC3, BIRC7, ITGA5, CHST2, B4GALT4, HLA-DQB1, PDXDC1, LMAN2L, ABCB6, NOD2, GLG1, CLN5, JAKMIP2, AP3M2, NRAS, NCSTN, CAND1, FGD6, PRRC1, PERP, ST3GAL4, GBP1, B3GALNT1, SLC35A3, GALNT3, GALNT2, B3GAT3, PDE2A, …	900	1141	20562	1.52178	0.163832	0.0105236	0.0100055	CEP-701
211	GOTERM_CC_DIRECT	GO:0005886~plasma membrane	266	28.6638	0.000436308	APP, IFITM1, IFITM2, TFRC, GLDC, CBLC, MLC1, AQP7, CBLB, ABCA12, FNBP1L, ENO2, MYLK, AQP1, EPS8, EPHB2, SLC12A7, ARL14, SLC6A14, HCFC2, DKK1, CD2AP, SIGIRR, CLDN3, FEZ1, TRIB3, TLN2, SKAP2, PTGFR, GRB7, ABCB1, ABCB6, SDC2, SDC3, LPAR1, MGST2, IGHV1-69, MST1R, PPL, PRKCZ, GLG1, TRPM1, CD79B, NCSTN, INPP5A, KCNMB1, KCNMB4, TSPAN5, PIP5K1B, PLEK2, HLA-DQA1, WWTR1, JUN, JAG1, JUP, PDE2A, PTK6, GDF5, …	900	5071	20562	1.19843	0.246979	0.0157556	0.0149799	CEP-701
212	GOTERM_CC_DIRECT	GO:0032588~trans-Golgi network membrane	14	1.50862	0.000499963	APP, GOLPH3L, COG2, RHOBTB3, ATP2C2, IGF2R, AP1G1, HLA-DPB1, HLA-DRA, RAB9A, HLA-DQA1, HLA-DRB1, ATP9A, HLA-DQB1	900	102	20562	3.13582	0.277514	0.0169407	0.0161067	CEP-701
213	GOTERM_CC_DIRECT	GO:0031410~cytoplasmic vesicle	29	3.125	0.000521252	TFRC, RHOBTB3, MLC1, SLC1A3, ARRB1, ATP2C2, FNBP1L, RND3, AMOT, AP3M2, HYAL2, PDPN, ERBB2, GBP1, TRIM21, SLC39A4, SYBU, DST, ARL14, ANXA4, MX2, MYOF, IGFBP2, ANXA13, RHOH, DNM3, ATM, AMOTL2, ITGA5	900	325	20562	2.03863	0.287448	0.0169407	0.0161067	CEP-701
214	GOTERM_CC_DIRECT	GO:1904724~tertiary granule lumen	10	1.07759	0.000583658	ASAH1, TNFAIP6, IDH1, TIMP2, ALDOC, PTX3, METTL7A, OLFM4, MMP9, CTSS	900	55	20562	4.15394	0.315788	0.0180656	0.0171762	CEP-701
215	GOTERM_CC_DIRECT	GO:0031982~vesicle	19	2.04741	0.000634208	SLC47A1, SLC6A14, MSN, NOD2, BMP7, PRKCZ, CD2AP, VAMP8, EPS8, SLC9A3R1, MUC1, PLN, SYT11, LAMP3, ALDH3B1, CD59, TAGLN2, HSPA1B, SYBU	900	174	20562	2.49475	0.337918	0.018738	0.0178155	CEP-701
216	GOTERM_CC_DIRECT	GO:0030018~Z disc	16	1.72414	0.000777104	FHOD3, GGPS1, JUP, DST, S100A1, ATP2B4, SRI, TTN, KRT19, DNAJB6, FKBP1B, PDE4B, TCAP, FLNB, MYOZ2, MYL9	900	134	20562	2.72796	0.396684	0.0219616	0.0208805	CEP-701
217	GOTERM_CC_DIRECT	GO:0032991~macromolecular complex	50	5.38793	0.000917177	ALK, APP, CDKN1A, IFITM1, IFITM2, WWC1, REG1A, NR3C1, CLU, PANX1, TCL1A, TMEM147, LBH, CASP8, CASP4, GRB10, SLC12A7, MEN1, DFFA, S100A1, CAD, OLFM4, METTL22, RABEP1, CLDN3, COL6A2, FKBP4, ASF1A, ASF1B, KHDRBS3, PEX11A, NPR3, NOD2, HSPH1, PLN, EMC1, EPS8L1, STAP1, HES1, NKX2-5, MAPK6, SMAD1, ATP2B4, ARHGAP29, SMAD5, ID2, SPATS2L, CD69, HSPA1B, SNTB2	900	703	20562	1.62494	0.44923	0.0248402	0.0236173	CEP-701
218	GOTERM_CC_DIRECT	GO:0030424~axon	30	3.23276	0.00125822	APP, MTMR2, SLC1A1, ROBO1, IGF1R, NRGN, AQP1, TRPM1, PCLO, BAG2, NTF3, KIF13B, EPHB2, DST, KCNB1, ANXA3, BDNF, MX2, NMNAT2, CD2AP, DNM3, BACE1, SYT11, FEZ1, FEZ2, SARM1, WDFY3, MAPT, TNFRSF21, CD200	900	361	20562	1.89861	0.558844	0.0327137	0.0311031	CEP-701
220	GOTERM_CC_DIRECT	GO:0043231~intracellular membrane-bounded organelle	64	6.89655	0.001606	CD40, TFRC, IRS1, CELF2, HEXA, PTPRK, ABCA12, RND3, LIPA, CLU, CTSS, IGF1R, PIK3C2B, AP1G1, LAMP3, DPF2, CYP1B1, OIP5, SYBU, STARD3, SPHK1, MYOF, RHOH, HNF1B, RUNX3, MSH6, HCK, POR, RNF125, RABEP1, THAP7, FAR2, SQSTM1, PPIC, CEBPA, MTMR2, PHLPP1, PDXDC1, RHOBTB3, ASAP3, MGST2, AP3M2, HSD11B1, CNNM1, RAB11FIP1, PDZD2, PSAP, STAP1, RAB11FIP2, E2F5, PRODH, EPS15, TRAPPC2, CYB5A, DEFA5, ATP2B4, P4HA2…	900	984	20562	1.48596	0.648216	0.0386629	0.0367595	CEP-701
221	GOTERM_CC_DIRECT	GO:0005615~extracellular space	112	12.069	0.00179679	APP, TFRC, REG1A, TNC, F13A1, OLFML2A, ENO2, CLU, VPREB1, EFEMP2, FCGRT, LIPG, IL13RA2, POSTN, SEMA6D, ANXA13, IGFBP2, CEL, VASH1, OLFM4, KMO, DKK1, EREG, COL4A2, SLPI, MFNG, PLA2G10, PLBD1, SPARCL1, S100A8, CFD, REG3A, MRPL18, TACSTD2, LY96, LTBP2, AEBP1, KLK8, FBLN5, KLK6, IGLV6-57, PSAP, SFN, LRRN3, BDNF, DEFA4, TFPI2, DEFA5, MSN, GDF5, BMP7, CXCL11, IL7, COL5A3, TGFBI, SERPINI1, HLA-DRB1, ADA…	900	1938	20562	1.32034	0.689311	0.0417111	0.0396577	CEP-701
222	GOTERM_CC_DIRECT	GO:0005788~endoplasmic reticulum lumen	26	2.80172	0.00210843	COL18A1, APP, SDC2, TNC, MSLN, PRSS23, ADAMTS5, ARSJ, GPC3, TSPAN5, MEN1, BCHE, RNASET2, TMEM132A, GPX7, BACE1, DNAJC3, MINPP1, COL4A2, P4HA2, COL6A2, COL5A3, DNAJC10, SPARCL1, SCG3, MATN3	900	306	20562	1.94122	0.746382	0.0472579	0.0449314	CEP-701
223	GOTERM_CC_DIRECT	GO:0016324~apical plasma membrane	30	3.23276	0.00232067	CLIC5, SLC47A1, SLC44A4, ABCB1, SLC1A1, PTEN, SLC3A1, PRKCZ, AQP1, SLC9A3R1, MUC1, HYAL2, PDPN, ERBB2, EPS15, SLC39A4, JAG1, KCNB1, IGFBP2, SLC6A14, ANXA13, MSN, AJAP1, CEACAM1, SLC7A8, CDHR2, MAL, CSPG4, TNIK, ATP6V1B1	900	376	20562	1.82287	0.779131	0.0499182	0.0474606	CEP-701
225	GOTERM_CC_DIRECT	GO:0090575~RNA polymerase II transcription factor complex	14	1.50862	0.00245751	CEBPA, JUN, CEBPB, FOS, BATF, MAFB, DBP, NFIL3, HYAL2, HLTF, MXI1, NFE2L3, NKX2-5, E2F5	900	121	20562	2.64342	0.797972	0.0499182	0.0474606	CEP-701
226	GOTERM_CC_DIRECT	GO:0005576~extracellular region	158	16.7906	8.72969e-11	APP, TNC, SPINT2, IL1RAP, ISLR, FGF7, ENPP2, OSTF1, IL13RA2, PTGDS, IL6R, PCID2, CXADR, IGFBP5, FKBPL, CTRB2, WNT5A, ADIPOQ, IGFBP2, ENTPD6, KERA, RNASE4, PSG2, RNASE3, OLFM4, RNASE2, TUBA4A, EREG, TWSG1, COL4A2, PSG5, COL4A1, PLA2G10, PLBD1, SPARCL1, SCG3, TLN1, MXRA5, SCG2, DSC3, FTL, CFD, FBN2, REG3A, NRN1, COL13A1, EBI3, LYPD1, KLK5, TNFRSF11B, FBLN1, THY1, LTBP1, SCUBE2, C5, HSPH1, PDZD2, IG…	915	2129	20562	1.66773	5.74413e-08	5.74413e-08	5.37749e-08	CI-1040
227	GOTERM_CC_DIRECT	GO:0005615~extracellular space	143	15.1966	1.27469e-09	APP, FCGBP, REG1A, TNC, XYLT1, ENO2, FGF7, DPYSL3, C1RL, ENPP2, IL13RA2, PTGDS, IL6R, IL15RA, LHCGR, CXADR, IGFBP5, CTRB2, WNT5A, ADIPOQ, IGFBP2, ENTPD6, MTUS1, KERA, RNASE4, RNASE3, OLFM4, RNASE2, EREG, ALDH3A1, TWSG1, COL4A2, COL4A1, PLA2G10, PLBD1, SPARCL1, SCG2, CFD, REG3A, COL13A1, EBI3, KLK5, TACSTD2, TNFRSF11B, FBLN1, SCUBE2, C5, IGLV6-57, FLRT3, STC2, PDGFD, SFN, CGA, PLTP, CPA4, TGFB2, B…	915	1938	20562	1.65816	8.38744e-07	4.19372e-07	3.92604e-07	CI-1040
228	GOTERM_CC_DIRECT	GO:0005829~cytosol	325	34.5377	2.56266e-09	APP, ECI2, UBE2L6, ENO2, RRP8, MYLK, TCL1A, CCDC91, CDC23, RUSC2, PSMD5, DPYSL2, FAM110B, DPYSL3, DPF2, PLCE1, CPNE3, KIFAP3, SEPHS2, RNF111, MEF2A, PRKCI, COG5, FBXO2, GOLPH3L, KRT7, HCFC2, ASRGL1, MAP1B, ZW10, RBP1, PADI3, PLBD1, TRIB3, TLN1, RIN2, SKAP1, BEX4, GRB7, CASZ1, MTMR2, EPAS1, KLK5, IQGAP1, THY1, IQGAP2, GSPT2, PRKCZ, CD79B, PPP3R1, HSPH1, FLRT3, EPB41L2, MYO6, SFN, MAGEC2, RAB11FIP3…	915	5510	20562	1.32549	1.68623e-06	5.62077e-07	5.262e-07	CI-1040
229	GOTERM_CC_DIRECT	GO:0005788~endoplasmic reticulum lumen	37	3.93199	1.07014e-07	FKBP10, APP, SERPINA1, COL13A1, COL11A1, EBI3, TNC, MSLN, LTBP1, FSTL1, ARSJ, STC2, PDGFD, PENK, SPP1, TSPAN5, QSOX1, SDF2L1, IGFBP5, HSPA5, WFS1, WNT5A, PDIA5, TSPAN14, CD4, TF, COL1A2, COL4A2, COL5A1, COL4A1, MGAT4A, COL9A1, SPARCL1, SCG3, COL9A2, SCG2, FBN1	915	306	20562	2.71722	7.04128e-05	1.76038e-05	1.64802e-05	CI-1040
230	GOTERM_CC_DIRECT	GO:0009986~cell surface	59	6.26993	2.13737e-07	IGHM, APP, ITGB2, PTPRK, FZD10, ENO2, MSLN, HYAL2, SLC39A6, FCER1A, CCR7, ITGAV, PPFIA4, IL15RA, GPR37, ITGA3, ADIPOQ, WNT5A, ENTPD6, PSG2, GPRC5B, CEACAM1, FOLH1, PSG5, RER1, ITGA5, TLN1, HBEGF, EPHA2, CSF1R, NLGN1, SDC4, SLC1A2, LPAR1, LRP4, SLC1A3, MST1R, THY1, IQGAP2, LRP8, SCUBE2, HLA-DMA, DMD, SLIT2, GPC4, NTSR1, MICB, HSPA5, TGFB3, KCNB1, FZD6, SULF1, SORL1, TSPAN14, TF, HLA-DPB1, HLA-DRA,…	915	639	20562	2.07489	0.000140629	2.59411e-05	2.42853e-05	CI-1040
231	GOTERM_CC_DIRECT	GO:0070062~extracellular exosome	149	15.8342	2.36545e-07	SEMA5A, APP, FCGBP, REG1A, CIB1, AQP5, ENO2, EPS8, FBL, ISLR, AKR7A2, C1GALT1C1, ALCAM, RUSC2, DPYSL2, C1RL, CAPN2, CPNE3, PTGDS, PRKCI, WNT5A, IGFBP2, KRT7, ANXA11, OLFM4, RNASE2, RNASE1, TUBA4A, FOLH1, COL4A2, TLN1, FKBP4, MXRA5, SQSTM1, PFN2, FTL, FKBP5, CFD, SLC26A2, MTMR2, SDC4, RHOBTB3, TACSTD2, FBLN1, IQGAP1, THY1, PTTG1IP, IQGAP2, PRKCZ, PLD3, CD79B, C5, FUT8, HSPH1, EPB41L2, MYO6, SFN, M…	915	2218	20562	1.50962	0.000155635	2.59411e-05	2.42853e-05	CI-1040
232	GOTERM_CC_DIRECT	GO:0005886~plasma membrane	290	30.8183	6.84596e-07	APP, IFITM1, OXTR, TRAF3IP3, ICAM2, AQP5, SPINT2, FZD10, ENO2, RRP8, MYLK, EPS8, GJA1, ALCAM, DPYSL2, MAGEA1, PIEZO2, PLCE1, CPNE3, SLC12A7, SCN1A, IL15RA, PRKCI, CXADR, ENTPD6, MTUS1, HCFC2, MAP1B, TRIB3, TLN2, TLN1, SKAP1, EPHA2, GRB7, NRN1, SDC4, COL13A1, MAGED1, EBI3, LYPD1, LPAR1, MGST2, SLCO5A1, IQGAP1, MST1R, THY1, IQGAP2, PRKCZ, SLC5A4, TRPM1, CD79B, FLRT3, KCNMB1, EPB41L2, MYO6, PENK, TS…	915	5071	20562	1.28513	0.000450363	6.43521e-05	6.02445e-05	CI-1040
233	GOTERM_CC_DIRECT	GO:0005783~endoplasmic reticulum	87	9.24548	1.09286e-06	FKBP10, APP, SERPINA1, CIB1, CTSW, AQP5, CYP46A1, CLGN, PANX1, GJA1, TCL1A, HHAT, SERP1, HYAL2, DSE, CAPN2, SLC39A6, BDKRB1, SLC39A7, KIFAP3, TPD52, BNIP3L, LHCGR, GPR37, ELOVL4, ELOVL2, FBXO2, ADIPOQ, PDIA5, TSN, DHDDS, ITPKB, ALDH3A1, RER1, TMEM214, ZW10, CAT, MAL, RAB38, ACSBG1, PLIN2, PIGL, ITGA5, SQSTM1, PIGH, CDS1, ATP10D, MOSPD2, HSD17B3, MGST2, ATP1A3, ITPR2, GDPD3, THY1, CST7, LTC4S, HSD…	915	1142	20562	1.71197	0.000718841	8.98874e-05	8.415e-05	CI-1040
234	GOTERM_CC_DIRECT	GO:0005737~cytoplasm	312	33.1562	1.52077e-06	APP, CCNI, PLEKHB1, SPINT2, FZD10, MYLK, RCBTB2, EPS8, GJA1, CDC23, DPYSL2, DPYSL3, ZC3H12A, MAGEA1, CPNE3, SEPHS2, RNF111, CXADR, FBXO2, MTUS1, KRT7, HCFC2, ASRGL1, ZW10, FEZ2, PADI3, HECA, TTLL12, TLN2, TLN1, SKAP1, PFN2, BEX4, ZNF274, MTMR2, MAGED1, EPAS1, XPA, LPAR1, IQGAP1, PTTG1IP, IQGAP2, PRKCZ, MTDH, HSPH1, NUAK2, MYO6, HLTF, SFN, PPARGC1A, CDR2, LYN, GPR15, IQSEC1, TREX1, SIAH2, IFI44, N…	915	5576	20562	1.25741	0.00100016	0.000111185	0.000104088	CI-1040
235	GOTERM_CC_DIRECT	GO:0031012~extracellular matrix	30	3.1881	5.29562e-06	COLEC12, FBN2, SNED1, FCGBP, ECM1, COL13A1, COL11A1, LRRC17, FBLN1, TNFRSF11B, LTBP1, RELN, FLRT3, TIMP3, TIMP4, TFPI2, WNT5A, KERA, MUC5B, COL1A2, COL4A2, COL5A1, COL4A1, MMP15, MGP, COL9A1, COL9A2, FMOD, FBN1, MATN2	915	260	20562	2.59294	0.00347847	0.000348452	0.00032621	CI-1040
236	GOTERM_CC_DIRECT	GO:0016020~membrane	158	16.7906	1.03798e-05	SEMA5A, APP, IFITM1, DENND5B, DGKA, ECI2, TNC, ICAM2, CIB1, IL1RAP, ENO2, FBL, CCDC91, DPYSL2, PIEZO2, SLC39A7, IL13RA2, IL6R, ABCG5, ALG9, NUP210, COG5, FBXO2, ENTPD6, ANXA11, NRBP1, TPST1, FOLH1, COL4A2, COL4A1, ZW10, RAB38, HECA, STEAP1, ABCG1, DSC3, FTL, FKBP5, SLC26A2, MTMR2, SLC45A2, NRN1, LMAN2L, UBR4, SLC1A2, TACSTD2, SLC1A3, ITPR2, MGST2, ADRB2, PTTG1IP, PRKCZ, FUT8, MYO6, HLTF, ST3GAL1,…	915	2547	20562	1.39403	0.00680667	0.0006209	0.000581268	CI-1040
237	GOTERM_CC_DIRECT	GO:0048471~perinuclear region of cytoplasm	61	6.48247	1.43209e-05	PCSK1, APP, PTPRR, WWC1, REG1A, CIB1, NXT2, ATP7B, HYAL2, PDE4B, ANXA6, TRIM68, PTGDS, MAP3K4, TPD52, SLC2A10, ITGA3, OLFM4, DNM3, VAMP8, DOK1, RAD51C, MAP1B, EXOC3, RAB38, FKBP4, MTMR2, SLC1A3, AKAP6, GDPD3, PRKCZ, RASIP1, RASGRP3, MTDH, PLN, STC2, MYO6, SPP1, FLNA, DMD, LYN, GALNT6, KCNB1, BDNF, MX1, S100B, TPD52L1, KLHL20, CYLD, NELL1, EHD2, TF, MLPH, TH, NEDD4, CDK2AP1, NFKBIE, FBXL5, HSPA1B,…	915	764	20562	1.79424	0.00937896	0.000785262	0.000735139	CI-1040
238	GOTERM_CC_DIRECT	GO:0005887~integral component of plasma membrane	102	10.8395	2.06918e-05	APP, OXTR, CD83, ICAM2, AQP5, FZD10, IL1RAP, MILR1, GJA1, ALCAM, CCRL2, SLC39A6, SLC39A8, SLC12A7, LHCGR, ABCG5, CXADR, NPY1R, EREG, FOLH1, STEAP1, EPHA2, CSF1R, SLC26A2, SDC4, SLC1A2, LPAR1, SLC1A3, SLCO5A1, MST1R, ADRB2, THY1, RASGRP3, CD79B, TRPM1, EBP, HRH1, FLRT3, TSPAN5, HLA-DQA1, NTSR1, CD99, TRPM4, GPR15, TNFSF15, FZD6, NKG7, PILRB, DCLK1, PCDHGA10, PTPRD, GPR183, PCDHB6, HLA-DRA, SDC1, S…	915	1508	20562	1.52	0.0135231	0.00104732	0.000980472	CI-1040
239	GOTERM_CC_DIRECT	GO:0005925~focal adhesion	39	4.14453	3.71405e-05	BCAR3, GRB7, SDC4, ITGB2, ASAP3, FHL2, TNC, NEDD9, FHL3, THY1, IQGAP1, AKAP12, GJA1, ALCAM, FLRT3, EPB41L2, ANXA6, CAPN2, FLNA, FLNB, ITGAV, CPNE3, CD99, ZNF185, HSPA5, ITGA3, RHOB, APBB1IP, PALLD, CAT, KRAS, EVL, TLN2, ITGA5, TLN1, HSPA1B, HSPA1A, EPHA2, DDR2	915	425	20562	2.06215	0.0241427	0.0017456	0.00163418	CI-1040
240	GOTERM_CC_DIRECT	GO:0045121~membrane raft	27	2.86929	6.10706e-05	APP, SDC4, SLC1A2, THY1, IQGAP1, ENO2, PRKCZ, HK1, TUBA1B, GJA1, TUBA1A, HYAL2, PDPN, CAPN2, BAALC, DMD, NTSR1, LYN, CXADR, SMURF2, ATP2B4, SULF1, ANO1, CD4, MAL, CD48, KRAS	915	252	20562	2.40773	0.039389	0.00267897	0.00250797	CI-1040
241	GOTERM_CC_DIRECT	GO:0030424~axon	34	3.61318	7.67293e-05	APP, MTMR2, SEMA3A, PTPRO, ATP1A3, CIB1, IQGAP1, LRP8, TRPM1, SPTA1, ALCAM, CALB1, BAG2, KIF13B, NEFL, NEFM, DMD, CTNNA2, SCN1A, TGFB2, SMURF1, KCNB1, BDNF, MX1, KLHL20, DNM3, TH, PALLD, MAP1B, ALDH1A1, FEZ2, SARM1, SCN2A, TNFRSF21	915	361	20562	2.11649	0.0492364	0.00315549	0.00295408	CI-1040
242	GOTERM_CC_DIRECT	GO:0043235~receptor complex	24	2.55048	0.000106322	CSF1R, APP, LHCGR, ABCG5, NLGN1, GPR37, ITGA3, EBI3, ITGB2, NR1H3, ITPR2, TNFRSF11B, MST1R, ADRB2, LRP8, GPRC5B, NT5DC3, KIT, IL13RA2, IL6R, RAMP1, IL12RB2, EPHA2, DDR2	915	217	20562	2.4854	0.0675724	0.0041153	0.00385262	CI-1040
243	GOTERM_CC_DIRECT	GO:0043231~intracellular membrane-bounded organelle	70	7.43889	0.000122574	DYRK4, SERPINA1, BNC1, ECI2, PTPRK, GJA1, BLNK, DPF2, CYP1B1, CTSH, HOXA2, QSOX1, ANKRD2, SPTAN1, SYBU, ZNF365, OVGP1, LIG1, MYOF, TCF12, HNF1B, RHOF, RHOD, RHOB, RNF144A, ALDH3A2, GPRC5B, RAD51C, CAT, BLVRB, SQSTM1, CEBPA, CSF1R, MTMR2, CASZ1, PARM1, RHOBTB3, ASAP3, STK39, HSD17B3, MGST2, SLCO5A1, PRCP, RCHY1, LTC4S, RHOBTB1, HLA-DMA, PDZD2, PLAGL1, SLC15A3, PPARGC1A, RAB11FIP3, LYN, OSBPL8, HSP…	915	984	20562	1.59863	0.0774916	0.00448077	0.00419477	CI-1040
244	GOTERM_CC_DIRECT	GO:0005874~microtubule	31	3.29437	0.000142441	BEX4, DNAH9, IQGAP1, IQGAP2, TUBA1B, TUBA1A, HSPH1, BAG2, KIF5C, DPYSL2, KATNA1, KIF13B, FSD1, NINL, SYBU, ODF2, MID1IP1, MX1, CKAP2, MTUS1, SHROOM2, KIF22, TUBA4B, TUBA4A, DNM3, CYLD, APPBP2, KIF4A, MAP1B, SARM1, FKBP4	915	326	20562	2.13692	0.0894738	0.00493294	0.00461807	CI-1040
245	GOTERM_CC_DIRECT	GO:0043025~neuronal cell body	34	3.61318	0.000716794	LPAR1, LRP4, ATP1A3, SLC1A3, CIB1, LRP8, AKAP12, PGRMC1, ALCAM, CALB1, KIF5C, SV2A, DPYSL2, PENK, CAPN2, FLNB, DMD, CKB, PPARGC1A, TRPM4, SCN1A, NQO1, TGFB2, SMURF1, TGFB3, SIAH2, S100B, SORL1, SOD1, MAP1B, ANG, ATP13A2, FKBP4, SOS1	915	408	20562	1.87268	0.376134	0.0235825	0.0220773	CI-1040
246	GOTERM_CC_DIRECT	GO:0005581~collagen trimer	13	1.38151	0.000761114	COLEC12, COL13A1, SFTPA2, COL11A1, ADIPOQ, C1QTNF3, C1QTNF1, COL1A2, COL4A2, COL5A1, COL4A1, COL9A1, COL9A2	915	92	20562	3.17541	0.394078	0.0238482	0.022326	CI-1040
247	GOTERM_CC_DIRECT	GO:0005911~cell-cell junction	20	2.1254	0.000953668	PTPRU, APP, CXADR, COL13A1, PTPRK, CDC42BPB, PRKCZ, RASIP1, CEACAM1, PDZD2, SV2A, FLRT3, PERP, KIT, PKP2, FLNA, ITGA5, STEAP1, SKAP1, DSC3	915	192	20562	2.34085	0.466242	0.0265942	0.0248967	CI-1040
248	GOTERM_CC_DIRECT	GO:0090575~RNA polymerase II transcription factor complex	15	1.59405	0.000971726	CEBPA, DR1, LMO4, NFYC, NR1H2, TCF12, CEBPG, NR1H3, POU4F1, BATF, MAFB, NFIL3, POU2AF1, HYAL2, HLTF	915	121	20562	2.7858	0.472553	0.0265942	0.0248967	CI-1040
249	GOTERM_CC_DIRECT	GO:0030426~growth cone	17	1.80659	0.000989529	APP, CXADR, PTPRO, REG1A, CIB1, IQGAP1, THY1, ENO2, EPS8, PALLD, MAP1B, DPYSL2, DPYSL3, EXOC3, NEFL, ANG, ERC2	915	149	20562	2.56393	0.478701	0.0265942	0.0248967	CI-1040
250	GOTERM_CC_DIRECT	GO:0030669~clathrin-coated endocytic vesicle membrane	11	1.16897	0.00101042	VAMP8, CD4, TF, WNT5A, HLA-DPB1, HLA-DRA, ADRB2, IL7R, HLA-DQA1, EREG, HBEGF	915	70	20562	3.53133	0.485825	0.0265942	0.0248967	CI-1040
251	GOTERM_CC_DIRECT	GO:0005938~cell cortex	18	1.91286	0.00111067	RHOBTB3, NEDD9, ITPR2, RHOF, ENO2, RHOD, NRBP1, RHOBTB1, RHOB, EPS8, AKAP12, EPB41L2, NEDD4, MYO6, FLNA, FLNB, MYH10, SPTAN1	915	165	20562	2.45151	0.518682	0.0281085	0.0263144	CI-1040
252	GOTERM_CC_DIRECT	GO:0016324~apical plasma membrane	31	3.29437	0.00148405	OXTR, SLC26A2, SLC47A1, SLC44A4, PTPRO, STK39, CIB1, NOD1, ADRB2, THY1, AQP5, PRKCZ, MTDH, GJA1, HYAL2, PDPN, SLC39A8, IL6R, MGAM, PRKCI, ABCG5, KCNB1, FZD6, IGFBP2, SHROOM2, SLC39A14, ANO1, TF, CEACAM1, MAL, DDR2	915	376	20562	1.85276	0.623647	0.0361668	0.0338583	CI-1040
253	GOTERM_CC_DIRECT	GO:0005789~endoplasmic reticulum membrane	68	7.22635	0.00200387	MCFD2, CYP46A1, CLGN, PANX1, GJA1, CYP26B1, HHAT, TMEM147, SERP1, DSE, C3ORF52, CYP1B1, SLC39A7, PTGDS, IL15RA, SFTPB, GPR37, ALG9, ATP6AP1, NUP210, ELOVL2, PDIA5, DHDDS, ALDH3A2, TMEM214, ZW10, PIGL, ABCG1, MGLL, PIGH, CDS1, SLC35D1, LMAN2L, SFTPA2, ATP10D, MOSPD2, HSD17B3, MGST2, ITPR2, GDPD3, LTC4S, PLD3, MTDH, TRPM1, EBP, FLRT3, EMC2, OSBPL8, SEC24A, SDF2L1, HSPA5, WFS1, TREX1, FZD6, EPHX1, C…	915	1054	20562	1.44981	0.732829	0.0470909	0.0440851	CI-1040
254	GOTERM_CC_DIRECT	GO:0070062~extracellular exosome	179	19.1035	2.05881e-15	LY75, AQP5, CLU, ACTG2, AQP1, PPP1CB, TUBB6, GOLGA4, ALCAM, CAPN7, DPYSL2, PSMD3, ARHGDIB, BSG, ENPP4, PRSS8, PDE8A, CDK5RAP2, SLC38A1, ANXA13, STX7, SLC6A14, HLA-B, HLA-C, PCOLCE, CEL, OLFM4, PLA2G15, SFRP1, FOLH1, COL4A2, SYPL1, CRISPLD2, FSCN1, PADI2, S100A4, TLN1, SQSTM1, SLC27A2, S100A8, CFD, ABCB1, SLC1A1, HTRA1, RHOBTB3, NEDD4L, GSTT1, LTBP2, NDRG1, ACAT2, C2, KRT33B, CD79B, VTN, LDHB, RAC…	918	2218	20562	1.80765	1.38167e-12	1.34852e-12	1.27028e-12	Dasatinib
255	GOTERM_CC_DIRECT	GO:0005737~cytoplasm	339	36.1793	2.7779e-11	TRIO, MT1M, STMN2, KEAP1, AQP7, AQP3, MYLK, AQP1, HERC5, GOLGA4, LGALS2, ALKBH4, PPP4R2, SOX15, DPYSL2, CHEK1, AKT3, ZC3H12A, MAGEA1, TRIM26, SPA17, RNF111, PKNOX2, CDK5RAP2, TIPIN, ARL14, FBXO2, SLC11A2, CEL, PASK, JMJD7, ISL1, MYL5, INPP4B, RNF128, PRKD3, MT1F, PADI2, HECA, TLN1, MYL9, LLGL2, ZNF274, GGNBP2, NECAB3, SH2D2A, XPA, AGAP1, NEDD4L, DCUN1D2, MTMR9, MTMR4, ARPP19, OAZ3, LDHB, PRRC1, H…	918	5576	20562	1.36176	1.81952e-08	9.09761e-09	8.56981e-09	Dasatinib
256	GOTERM_CC_DIRECT	GO:0005829~cytosol	325	34.6852	3.85947e-09	TRIO, MTRR, STMN2, KEAP1, RRP8, MYLK, HERC5, GOLGA4, DPYSL2, PSMD3, CHEK1, FAM110B, BBX, TRIM26, RNF111, CDK5RAP2, WSB1, METTL1, FBXO2, COG4, GOLPH3L, PHKA1, AP1AR, PASK, ANK1, NUP93, MYL5, INPP4B, CH25H, SFRP1, RNF128, DAAM1, PRKD3, MAP1B, PADI2, ATF5, TLN1, MYL9, HOXB5, LLGL2, GRB7, PRKDC, SH2D2A, NEDD4L, PIK3R3, MTMR9, RPS4Y1, MTMR4, OAZ3, KRT33B, CD79B, LDHB, COMMD9, RACGAP1, PCBP2, SFN, NUP8…	918	5510	20562	1.32116	2.52795e-06	8.42652e-07	7.93765e-07	Dasatinib
257	GOTERM_CC_DIRECT	GO:0005576~extracellular region	148	15.7951	3.93248e-08	CALML5, CLU, LOXL1, PSMD3, NRTN, PRSS8, THSD7A, IL13RA2, SPA17, PAMR1, PCID2, IGFBP5, IGFBP3, FST, PSG1, PCOLCE, CEL, PSG2, OLFM4, PGF, PLA2G15, SFRP1, COL4A2, COL4A1, CRISPLD2, ADAM12, LY6D, UTS2, SPARCL1, PADI2, S100A4, TLN1, SCG2, S100A8, DSC3, PLA1A, CFD, CALCB, PSMD11, HTRA1, LYPD1, LY96, C1ORF54, LYPD3, LTBP2, FBLN2, LTBP1, C2, PLAC8, VTN, COMMD9, PDGFD, PI3, CD14, ELANE, VAT1, TGFB1, TNFSF…	918	2129	20562	1.55707	2.57574e-05	6.43943e-06	6.06584e-06	Dasatinib
258	GOTERM_CC_DIRECT	GO:0005615~extracellular space	136	14.5144	9.24375e-08	CLU, ACTG2, LOXL1, FCGRT, CHEK1, PRSS8, IL13RA2, SIL1, POSTN, IGFBP5, IGFBP3, FST, ANXA13, PCOLCE, CEL, FRMD4B, OLFM4, PGF, PLA2G15, SFRP1, COL4A2, COL4A1, CRISPLD2, UTS2, SPARCL1, S100A4, SCG2, S100A8, PLA1A, CFD, CALCB, HTRA1, DPT, LY96, LYPD3, LTBP2, MTMR4, C2, KRT33B, VTN, FLRT2, PODXL, PDGFD, SFN, PI3, CD14, KDSR, PROM1, ELANE, CRTAP, TGFB1, LRRN3, TNFSF15, TFPI2, FN1, LIF, MSN, GGH, INHBA, …	918	1938	20562	1.57184	6.05447e-05	1.21093e-05	1.14068e-05	Dasatinib
259	GOTERM_CC_DIRECT	GO:1904813~ficolin-1-rich granule lumen	21	2.2412	5.84285e-07	CFD, CANT1, PSMD11, GSN, TNFAIP6, CALML5, GSTP1, PRG2, COMMD3, CTSS, COMMD9, GLB1, CRISPLD2, PSMC2, PSMD3, CAT, TIMP2, ALDOC, PLEKHO2, CTSD, PGM1	918	124	20562	3.79333	0.000382633	6.37844e-05	6.00839e-05	Dasatinib
260	GOTERM_CC_DIRECT	GO:0009986~cell surface	57	6.08324	1.18938e-06	SRPX, NRP1, CLIC4, CLSTN2, ITGB5, LRRC32, CLU, GHR, THBD, CDH2, TIMP2, CD36, LBP, HLA-DPA1, FGA, ANXA2, MME, SLC11A2, HLA-B, PSG1, HLA-C, CEL, PSG2, SFRP1, FOLH1, CEACAM6, LY6D, ITGA8, DSG2, ITGA6, CD47, TLN1, CD44, HBEGF, CLDND1, ABCB1, SDC2, SLC1A1, SLC1A2, SLC1A3, LY9, CD59, PROM1, LDLR, CCR10, CD55, ELANE, NTRK1, PRNP, TGFB1, MSN, TSPAN14, FAP, AXL, ALPP, SDC1, RAMP1	918	639	20562	1.99801	0.000778743	0.000111292	0.000104836	Dasatinib
261	GOTERM_CC_DIRECT	GO:0045121~membrane raft	30	3.20171	3.0111e-06	STOML1, SLC1A1, SLC1A2, ADCY1, HK1, LDHB, PODXL, PDPN, BSG, STOM, CD14, CD36, CTSD, CD55, PRNP, MME, ANXA2, SMURF2, CAV2, ANXA13, ERLIN2, ATP2B1, ZAP70, CNTN1, MAL, TPP1, MAPT, RAB5A, BIRC3, ABCG2	918	252	20562	2.66651	0.00197033	0.000246534	0.000232231	Dasatinib
262	GOTERM_CC_DIRECT	GO:1904724~tertiary granule lumen	13	1.38741	4.29153e-06	CANT1, TNFAIP6, GGH, OLFM4, CTSS, TIMP2, ALDOC, PTX3, FOLR3, METTL7A, CTSD, NIT2, PGM1	918	55	20562	5.29424	0.00280701	0.000312328	0.000294208	Dasatinib
263	GOTERM_CC_DIRECT	GO:0030424~axon	37	3.94877	5.91847e-06	NRP1, DDC, PLXND1, STAU2, SEMA3A, SLC1A1, ELAVL4, HTR2A, AQP1, ALCAM, CALB1, PCLO, INPP5F, BAG2, CA2, BSG, NRTN, CTNNA2, KIF1A, SCN3A, NTRK1, GABRA2, SLC38A1, TGFB1, SYT1, MME, ANXA3, GFRA1, PRSS12, RAB11A, DNM3, ATAT1, MAP1B, CNTN1, MAPT, FGF13, RAB5A	918	361	20562	2.29571	0.0038691	0.00038766	0.000365169	Dasatinib
264	GOTERM_CC_DIRECT	GO:0005925~focal adhesion	41	4.37567	7.48872e-06	GRB7, NRP1, ITGB5, TGFB1I1, FHL2, ILK, MRC2, PPP1CB, ALCAM, FLRT2, CDH2, PCBP2, BSG, PACSIN2, LPXN, CD59, CD99, CLASP2, KLF11, SVIL, PDCD6IP, GSN, MME, CAV2, MSN, PARVB, PTPN12, REXO2, ARHGAP26, RHOB, GAK, ATAT1, ENAH, ACTC1, FAP, GNB2, CAT, ITGA8, ITGA6, TLN1, CD44	918	425	20562	2.16082	0.00489312	0.000445919	0.000420049	Dasatinib
265	GOTERM_CC_DIRECT	GO:0005856~cytoskeleton	46	4.90928	4.63144e-05	TGFB1I1, ELAVL4, STK39, USH1C, RHOBTB3, CLU, SGCE, KRT33B, PCLO, DPYSL2, ARHGDIB, ZC3H12A, PACSIN2, STOM, CTNNA2, CDK5RAP2, MPZL2, AUTS2, KRT13, SHROOM2, MSN, DHCR24, PARVB, RHOF, FRMD4B, ARHGAP26, ANK1, RHOD, SSH3, RHOB, FGR, ENAH, MYO1E, SMTN, MYO15B, RNF128, KRT16, KRT14, CDC42EP3, ITPKA, FSCN1, SPRY2, ALDOC, PKP4, TLN1, S100A8	918	541	20562	1.90451	0.0298811	0.00252799	0.00238133	Dasatinib
266	GOTERM_CC_DIRECT	GO:0005902~microvillus	13	1.38741	8.60335e-05	FOXA1, CLIC4, TGFB1, USH1C, MSN, AQP5, MYO1E, PODXL, CA2, FSCN1, PROM1, CD44, ATP6V1B1	918	73	20562	3.98881	0.0547958	0.00433476	0.00408328	Dasatinib
267	GOTERM_CC_DIRECT	GO:0030425~dendrite	40	4.26894	9.82926e-05	CHRNA3, PRR7, RTN1, CLSTN2, SEMA3A, SLC1A1, ELAVL4, HTR2A, CYP46A1, SGCE, RELN, ALCAM, CALB1, INPP5A, INPP5F, BAG2, SV2A, DPYSL2, KIF1A, MPDZ, NTRK1, GABRA2, PRNP, MME, GLRX3, WFS1, ANXA3, PLK2, PCDH8, PRSS12, TTLL7, MLPH, SLC9A6, MAP1B, CAPRIN1, MAPT, FGF13, RAB5A, CNIH3, BMPR1A	918	460	20562	1.94771	0.0623559	0.00440883	0.00415305	Dasatinib
268	GOTERM_CC_DIRECT	GO:0048471~perinuclear region of cytoplasm	58	6.18997	0.000100966	PTPRR, CLIC4, PRR7, PPP1R13B, FAF1, STMN2, CLU, HERC5, KIF1A, CDK5RAP2, TPD52, ANXA2, STX8, SLC11A2, STX7, OLFM4, GAK, DNM3, TMEM134, RNF128, MAP1B, NOS1AP, EXOC3, S100A4, PKP4, PPARG, RAB1B, VPS4A, ODC1, SLC1A3, MTMR9, NDRG1, RASIP1, BAG5, NPY, LPXN, STOM, TRAPPC2, GSN, CAV2, PLA2G2A, CIDEB, CDC5L, MSN, LAMB1, INHBA, MEIS2, RAB11A, BSPRY, MANF, MLPH, GLB1, RAB15, GNB2, AGGF1, TRIM37, NFKBIE, FBX…	918	764	20562	1.70042	0.0639963	0.00440883	0.00415305	Dasatinib
269	GOTERM_CC_DIRECT	GO:0005783~endoplasmic reticulum	79	8.43116	0.000115032	SRPX, CPQ, FAF1, LPCAT1, KEAP1, DBH, AQP5, CYP46A1, CLU, CLGN, ZDHHC4, HHAT, TMED3, PIEZO1, SDF4, BDKRB1, CTSF, SIL1, TPD52, ELOVL1, FGA, TMED9, ACSL1, STX8, FBXO2, HLA-B, HLA-C, PLA2G4A, ELOVL6, CEL, ZDHHC14, TPST2, RCN3, RNF128, CAT, ITGA8, MAL, SQSTM1, SLC27A2, SLC27A5, CDS1, NECAB3, TMF1, RTN1, STAU2, INSIG1, LAMA3, SLC1A1, MOSPD2, MTMR9, LTC4S, PTGS2, VTN, OS9, SV2A, STOM, KDSR, METTL7A, PRO…	918	1142	20562	1.54947	0.0725812	0.00470911	0.00443591	Dasatinib
270	GOTERM_CC_DIRECT	GO:0005886~plasma membrane	275	29.349	0.000135788	IFITM2, AQP7, AQP5, AQP3, RRP8, MYLK, AQP1, ZDHHC4, GOLGA4, ALCAM, DPYSL2, BSG, MAGEA1, PIEZO1, PRSS8, THSD7A, ARL14, ACSL1, SLC11A2, SLC6A14, HLA-B, PSG1, HLA-C, PHKA1, ANK1, CLDN5, SFRP1, DAAM1, MAP1B, SUCLG2, TLN1, LLGL2, GRB7, ABCB1, TTYH1, SDC2, LYPD1, NEDD4L, LYPD3, LY9, PCDH17, CD79B, INPP5A, FLRT2, KCNMB2, CD14, PROM1, SCN3A, HLA-DQA1, CCR10, SLC19A2, CCR1, MCTS1, CADM1, TNFSF15, FZD7, FN…	918	5071	20562	1.21468	0.0851064	0.00523185	0.00492832	Dasatinib
271	GOTERM_CC_DIRECT	GO:0005794~Golgi apparatus	78	8.32444	0.000187658	GALNT12, DOCK4, EHF, CPQ, LPCAT1, STMN2, PCSK5, CLU, GALNT10, ZDHHC4, SGCE, HHAT, GOLGA4, TMED3, SDF4, CD36, CDK5RAP2, TMED9, HLA-B, GOLPH3L, HLA-C, PLA2G4A, AP1AR, SLC35G2, GFRA1, CEL, RAB33A, ZDHHC14, TPST2, GAK, DNM3, GAL, RNF128, GORASP1, CAT, EXOC3, BIRC7, B4GALT7, CD44, CANT1, NECAB3, TMF1, HS3ST3A1, RAB1B, NEDD4L, FUT1, PMF1, AP3M2, COMMD9, PRRC1, RAB26, PERP, NPY, ST8SIA5, ALX1, CD14, GBP…	918	1141	20562	1.5312	0.115672	0.00682867	0.00643251	Dasatinib
272	GOTERM_CC_DIRECT	GO:0031012~extracellular matrix	26	2.77481	0.000267677	COLEC12, LRRC15, ELN, LTBP2, LRRC32, LTBP1, FBLN2, RELN, ADAMTS3, FLRT2, TIMP2, TIMP3, PI3, TIMP1, POSTN, TGFB1, LRRN3, TFPI2, FN1, MMP10, COL4A2, COL4A1, CRISPLD2, PTX3, FBN1, MATN2	918	260	20562	2.23987	0.160839	0.00879685	0.0082865	Dasatinib
273	GOTERM_CC_DIRECT	GO:0005788~endoplasmic reticulum lumen	29	3.09498	0.000268606	ITIH2, SDC2, PTGS2, LTBP1, OS9, CDH2, PDGFD, TIMP1, SIL1, UGGT1, FGA, BCHE, CRTAP, IGFBP5, WFS1, IGFBP3, FN1, LAMB1, MANF, RCN3, TSPAN14, COL4A2, COL4A1, SPARCL1, COL21A1, GAS6, SCG2, SLC27A2, FBN1	918	306	20562	2.12275	0.161349	0.00879685	0.0082865	Dasatinib
274	GOTERM_CC_DIRECT	GO:0031982~vesicle	20	2.13447	0.000292646	SLC47A1, MUC16, DCTN2, ANXA2, GSTP1, STX8, STX7, SLC6A14, SLC1A2, MSN, RAB11A, BMP5, GAK, MYO1E, GNB2, STOM, CD59, CALM3, ANXA2P2, PROM1	918	174	20562	2.57456	0.174455	0.00912778	0.00859823	Dasatinib
275	GOTERM_CC_DIRECT	GO:0045177~apical part of cell	12	1.28068	0.00066023	CLIC4, CDH2, FAP, CA2, SLC11A2, USH1C, ITGA8, MSN, REN, MPDZ, LDLR, AQP1	918	78	20562	3.44595	0.351176	0.0196568	0.0185164	Dasatinib
276	GOTERM_CC_DIRECT	GO:0043025~neuronal cell body	34	3.6286	0.000747787	NRP1, DDC, CHRNA3, RTN1, STAU2, SLC1A1, STMN2, ILK, SLC1A3, HTR2A, GHR, ALCAM, CALB1, INPP5F, SV2A, DPYSL2, TIMP2, KIF1A, PPARGC1A, SLC12A2, NTRK1, GABRA2, SLC38A1, TGFB1, MME, ANXA3, GFRA1, GAL, MAP1B, EEF1A2, SERPINI1, MAPT, RAB5A, BMPR1A	918	408	20562	1.86656	0.387364	0.0208687	0.019658	Dasatinib
277	GOTERM_CC_DIRECT	GO:0016020~membrane	147	15.6884	0.000764655	MTCH2, PLXND1, STMN2, CLU, CCND2, DPYSL2, AKT3, PSMD3, ARHGDIB, BSG, PIEZO1, ENPP4, IL13RA2, SPA17, MED1, ACSL1, FBXO2, SLC11A2, CSGALNACT2, HLA-B, HLA-C, ANK1, DGKZ, PGF, GEM, PLA2G15, NUP93, CH25H, FOLH1, COL4A2, DAAM1, COL4A1, PRKD3, ELMO1, LY6D, HECA, DSC3, ABCG2, PSMD11, ABCB1, PRKDC, DDX1, SLC1A1, SLC1A2, SLC1A3, MTMR9, AGAP1, RPS4Y1, MTMR4, FUT1, CYB5R2, LDHB, INPP5A, BAG5, MAN2A1, HLTF, P…	918	2547	20562	1.29274	0.3941	0.0208687	0.019658	Dasatinib
278	GOTERM_CC_DIRECT	GO:0042383~sarcolemma	14	1.49413	0.000870008	SYNM, ANXA2, KCNJ8, CAV2, DYSF, ANK1, AQP1, SGCE, CACNB2, CDH2, FXYD1, BSG, NOS1AP, FGF13	918	106	20562	2.95832	0.434533	0.0227942	0.0214718	Dasatinib
279	GOTERM_CC_DIRECT	GO:0005604~basement membrane	13	1.38741	0.00104466	ANXA2, LAMA3, FN1, LAMB1, EFNA5, LOXL1, VTN, COL4A2, COL4A1, TIMP3, TIMP1, ANXA2P2, FBN1	918	95	20562	3.06508	0.495712	0.0261651	0.0246472	Dasatinib
280	GOTERM_CC_DIRECT	GO:0016323~basolateral plasma membrane	23	2.45464	0.00107856	SLC12A2, SLC38A1, SLC47A1, ANXA2, CADM1, ANXA13, STK39, AQP7, MSN, ATP2B1, ARRB2, AQP3, ANK1, AQP1, CDH2, CA2, PDPN, BSG, SLCO1B3, SLC16A7, LDLR, CD44, ATP6V1B1	918	239	20562	2.15552	0.5068	0.0261651	0.0246472	Dasatinib
281	GOTERM_CC_DIRECT	GO:0001533~cornified envelope	10	1.06724	0.00113453	CSTA, ANXA2, KRT16, DSG2, PKP4, PI3, SPRR1A, IVL, SERPINB5, DSC3	918	59	20562	3.79639	0.524571	0.0265398	0.0250001	Dasatinib
282	GOTERM_CC_DIRECT	GO:0016324~apical plasma membrane	31	3.30843	0.00157343	CLDND1, SLC47A1, ABCB1, SLC1A1, STK39, AQP5, AQP1, CDH2, PODXL, CTSK, PDPN, CD36, PROM1, MPDZ, SLC12A2, SLC11A2, SLC6A14, ANXA13, FN1, SHROOM2, CYBRD1, MSN, ATP2B1, GPR143, SLC6A8, CEACAM6, FXYD1, MAL, CD44, ATP6V1B1, ABCG2	918	376	20562	1.8467	0.643496	0.0332892	0.0313579	Dasatinib
284	GOTERM_CC_DIRECT	GO:0043231~intracellular membrane-bounded organelle	65	6.93703	0.00161652	DENND1B, CPQ, CELF2, DBH, CLU, CTSS, RGS5, CTSK, BSG, CHEK1, CYP1B1, PMEPA1, CTSF, ANKRD2, DLAT, HLA-DPA1, OVGP1, PDCD6IP, TCF12, PLA2G4A, RHOF, VRK3, RHOD, RHOB, GAK, PLA2G15, RCN3, LMBRD1, SLC9A6, CLIP4, CAT, DSG2, PPARG, SQSTM1, LLGL2, SAMD9, RHOBTB3, STK39, LTC4S, PTGS2, CYP3A5, PMF1, AP3M2, VTN, INPP5F, PODXL, PACSIN2, PPARGC1A, TRAPPC2, PRNP, FZD7, FUCA1, CMTM6, HSD3B1, ATP2B1, CTAG2, SMARC…	918	984	20562	1.47959	0.653432	0.0332892	0.0313579	Dasatinib
285	GOTERM_CC_DIRECT	GO:0035580~specific granule lumen	10	1.06724	0.00162634	CANT1, TIMP2, LCN2, GGH, PTX3, FOLR3, OLFM4, CTSD, NIT2, ELANE	918	62	20562	3.61269	0.655658	0.0332892	0.0313579	Dasatinib
286	GOTERM_CC_DIRECT	GO:0034774~secretory granule lumen	14	1.49413	0.00185159	CFD, PSMD11, GSN, GSTP1, DBH, FGR, COMMD9, CRISPLD2, PSMC2, PSMD3, CAT, ALDOC, SERPINI1, S100A8	918	115	20562	2.7268	0.702969	0.0367513	0.0346192	Dasatinib
287	GOTERM_CC_DIRECT	GO:0042470~melanosome	13	1.38741	0.00211405	GSN, PDCD6IP, ANXA2, GGH, GPR143, SYPL1, BSG, RAB9A, STOM, TPP1, ANXA2P2, CTSD, RAB5A	918	103	20562	2.82702	0.749968	0.0407265	0.0383637	Dasatinib
288	GOTERM_CC_DIRECT	GO:0070062~extracellular exosome	175	19.0011	6.96908e-15	SLC46A3, IL1RN, STEAP4, HP, PLAT, PARK7, APEH, ENO3, PPP1CB, STK10, ISLR, C1GALT1C1, GOLGA4, ALCAM, CDH1, ANPEP, FTH1, LAMP2, BSG, ENPP4, PDE8A, KRT6B, KRT6A, ACOT7, ACTN1, STX7, SLC6A14, KRT7, ANXA11, OLFM4, KRT75, ATP1B1, SND1, SULT2B1, ACLY, SFRP1, AZGP1, SLPI, CMPK1, FSCN1, PADI2, EZR, IL6ST, MXRA5, DSC2, PFN2, ATP6V1A, CFD, GPM6A, SLC26A2, ENPEP, NPR3, HTRA1, RHOBTB3, AK2, TACSTD2, FBLN1, LT…	902	2218	20562	1.7986	4.88209e-12	3.31538e-12	3.18714e-12	Erlotinib
289	GOTERM_CC_DIRECT	GO:0005829~cytosol	346	37.5679	9.49967e-15	TES, ECI2, LST1, IFIT5, STMN2, CBLB, ENO3, DCAF6, LGALS4, GOLGA4, MT2A, CCDC91, RPS6KA2, FTH1, DPYSL3, BBX, MPV17, LGALS9, KIFAP3, TRIM22, IER3, MEF2C, WSB1, ACOT7, ACTN1, FBXO2, OXSM, MCCC1, KRT7, AP1AR, SND1, SULT2B1, EML4, MYL5, SFRP1, RNF128, PLBD1, PADI2, EZR, HOXB7, PI4K2A, MMADHC, LLGL2, URI1, RRAD, PRKDC, SH2D2A, PIK3R3, XPC, RPS4Y1, NLK, HIF1A, PRKCZ, SULT1A1, ABR, PPP3R1, RAB11FIP1, COM…	902	5510	20562	1.43147	6.66445e-12	3.31538e-12	3.18714e-12	Erlotinib
290	GOTERM_CC_DIRECT	GO:0005737~cytoplasm	327	35.5049	7.18984e-10	SLC23A2, ISCA1, IL1RN, TES, LST1, MT1M, STMN2, CBLB, MT1X, DCAF6, GOLGA4, MT2A, RASSF1, RPS6KA2, ANPEP, FTH1, DPYSL3, KIF21B, MPV17, LGALS9, CCDC92, SOX4, TRIM22, MEF2C, ACTN1, FBXO2, IL1R2, CIRBP, KRT7, ISL1, SND1, SULT2B1, EML4, MYL5, BIN2, RNF128, IFT81, FEZ2, PADI2, HECA, CYP2E1, EZR, MMADHC, PFN2, LLGL2, URI1, ENPEP, LXN, NECAB3, TXK, SH2D2A, AGAP1, XPC, GATA2, NLK, HIF1A, PRKCZ, SULT1A1, PC…	902	5576	20562	1.33685	5.01851e-07	1.67284e-07	1.60813e-07	Erlotinib
291	GOTERM_CC_DIRECT	GO:0016020~membrane	163	17.6982	4.6291e-07	SLC46A3, MTCH2, PLXND1, LST1, ECI2, TNC, STMN2, MSMO1, IL1RAP, ENO3, CDH5, CCDC91, CCND1, CDH1, LAMP2, BSG, ENPP4, SLC16A4, KRT6A, HGF, FBXO2, IL1R2, USP2, HPCAL1, ANXA11, CYBA, ATP1B1, DGKZ, SND1, EML4, SIGIRR, SLC5A6, RAB32, TPST1, ACLY, MSH2, ELMO1, RAB38, HECA, ADTRP, EZR, IL6ST, PI4K2A, DGKI, PTGES, ABCG2, ATP6V1A, SLC26A2, NRN1, RRAD, PRKDC, MGST3, DNAJC22, TACSTD2, AGAP1, RPS4Y1, PRKCZ, RA…	902	2547	20562	1.45887	0.000323059	8.07777e-05	7.76531e-05	Erlotinib
292	GOTERM_CC_DIRECT	GO:0005912~adherens junction	23	2.49729	8.72585e-06	NOTCH1, JAG1, ANXA2, TMOD3, LAMA3, SHROOM2, PARK7, EFNA5, ALOX15B, NDRG1, CNN3, RND1, CDH5, CYTH2, DLG2, CDH1, DLG5, CDH10, CDH12, EZR, SSX2IP, DSC2, LLGL2	902	175	20562	2.99605	0.00607216	0.00121813	0.00117101	Erlotinib
293	GOTERM_CC_DIRECT	GO:0005654~nucleoplasm	225	24.43	1.43795e-05	EHF, IFITM2, CBLB, DCAF6, GOLGA4, CCDC91, SOX17, RPS6KA2, BBX, CCNL2, CCDC92, SOX4, TRIM22, MEF2C, ACOT7, CIRBP, SOX12, HOXB2, HOXB7, CGGBP1, URI1, HOXD1, PRKDC, CSTF3, CSTF2, GATA6, XPC, ZNF22, RPS4Y1, GATA2, HTATSF1, NLK, HIF1A, HSD11B2, PPP3R1, COMMD9, HLTF, TSPAN1, NKX2-2, GSDMD, CDK19, CDC7, NR2F2, SMARCA1, SMARCA4, FOSL1, POLA1, MSRA, ID4, PAF1, CDK14, INTS12, HILPDA, ASH2L, LRRC32, WDR43, …	902	3963	20562	1.29425	0.00998678	0.00167282	0.00160811	Erlotinib
294	GOTERM_CC_DIRECT	GO:0043025~neuronal cell body	37	4.01737	5.7737e-05	GPM6A, NRP1, RBM8A, HDAC1, STMN2, LRP4, RAP1GAP, TRAK2, CNN3, UCHL1, ALCAM, CALB1, INPP5F, PRKAR2B, SV2A, GNA12, PENK, FLNB, KIF1A, GABRA2, NQO1, MME, MYO10, ELOVL5, TGFB3, ARG1, CAD, ZNF804A, CYBA, SNCAIP, GAL, P2RX4, EEF1A2, IL6ST, RAB5A, PI4K2A, DGKI	902	408	20562	2.06729	0.0395003	0.00524964	0.00504657	Erlotinib
295	GOTERM_CC_DIRECT	GO:0005925~focal adhesion	38	4.12595	6.01677e-05	NRP1, TES, ITGB5, TNC, NEDD9, LPP, TRIOBP, DCAF6, CNN3, ARHGAP22, MRC2, PPP1CB, ALCAM, CSRP2, FLRT2, CSRP1, GNA12, BSG, PPFIA1, FLNA, FLNB, ITGAV, CLASP2, MME, ACTN1, CYBA, PARVB, PTPN12, REXO2, CORO2B, ALOX15B, RHOB, FERMT1, FAP, PALLD, DLC1, EZR, LIMS1	902	425	20562	2.03823	0.0411286	0.00524964	0.00504657	Erlotinib
296	GOTERM_CC_DIRECT	GO:1904724~tertiary granule lumen	11	1.19435	0.000120739	GSDMD, IDH1, FTH1, HP, GGH, ALDOC, PTX3, METTL7A, OLFM4, NIT2, PGM1	902	55	20562	4.5592	0.0808268	0.00936396	0.00900174	Erlotinib
297	GOTERM_CC_DIRECT	GO:0098978~glutamatergic synapse	33	3.58306	0.000241111	GPM6A, NRP1, CLSTN2, ELAVL4, PPM1H, PLAT, IL1RAP, CLCN3, PRKCZ, NDRG1, ARHGAP22, ABR, PPP3R1, CALB1, PCLO, PRKAR2B, CDH1, SV2A, FLNA, NPTX1, ERC2, CADPS2, SYT1, ACTN1, NRG1, ATP2B1, DGKZ, CACNB4, CDH10, CHMP2B, FXYD6, DGKI, PFN2	902	373	20562	2.01681	0.154913	0.0168295	0.0161785	Erlotinib
298	GOTERM_CC_DIRECT	GO:0035580~specific granule lumen	11	1.19435	0.000336575	GSDMD, SLPI, ARG1, NEU1, HP, GGH, PTX3, RETN, OLFM4, DOCK2, NIT2	902	62	20562	4.04445	0.209405	0.0213572	0.0205311	Erlotinib
299	GOTERM_CC_DIRECT	GO:0032587~ruffle membrane	14	1.52009	0.000380868	IFIT5, CLCN3, FERMT1, SH3YL1, FAP, DLC1, PSD3, PDPN, SPRY2, ITGAV, EPS8L3, EZR, PDE9A, CLASP2	902	99	20562	3.22368	0.233481	0.021649	0.0208116	Erlotinib
300	GOTERM_CC_DIRECT	GO:0005576~extracellular region	126	13.6808	0.000403205	COL16A1, CALML5, TNC, HP, PLAT, IL1RAP, APEH, ISLR, CDH1, FTH1, HGF, ACTN1, IGFBP3, IL1R2, OLFM4, DKK2, DKK3, ACLY, SFRP1, AZGP1, SLPI, BIN2, ADAM12, HHIPL2, PLBD1, PADI2, IL6ST, MXRA5, CFD, CALCB, NRN1, NOTCH1, HTRA1, LY96, LPL, FBLN1, LTBP2, NTS, ART3, GLB1L2, C2, PLAC8, C3, COMMD9, PDGFD, PENK, NEU1, CLCA2, CD14, CLCA4, CPA4, GSDMD, VAT1, JAG1, TGFB3, IDH1, CRIM1, GGH, INHBB, INHBE, BMP5, MANF…	902	2129	20562	1.34913	0.245345	0.021649	0.0208116	Erlotinib
301	GOTERM_CC_DIRECT	GO:0030424~axon	31	3.36591	0.000634552	NRP1, PLXND1, ELAVL4, PARK7, RAP1GAP, ABR, ALCAM, CALB1, PCLO, INPP5F, BAG2, BSG, SCN9A, PPFIA1, NEFL, KIF1A, SCN3A, MAP9, GABRA2, SYT1, MME, NRG1, CCK, PRSS12, PALLD, FEZ2, SARM1, CRYAB, RAB5A, DGKI, TNFRSF21	902	361	20562	1.95755	0.35793	0.0295651	0.0284215	Erlotinib
302	GOTERM_CC_DIRECT	GO:0000785~chromatin	70	7.60043	0.000635353	FOXA1, EHF, DSCC1, TCF21, PARK7, ZBTB22, ETS2, WDR43, NR3C2, HHEX, HEY1, SOX17, SIX2, BBX, SOX4, BATF3, MEF2C, FOXD1, TCF12, MITF, SOX12, ISL1, ETV5, MAF, TFDP2, ELF4, RFX7, TFEC, IRF8, HOXB2, HOXB7, NFAT5, FOXC1, PCNA, HOXD1, HDAC1, SATB2, GATA6, PDS5B, BARX1, HIF1A, NACC2, MSC, RXRG, ZBED5, NKX2-2, TCFL5, TFAP2A, POU2F1, CDX2, ZNF580, PLK2, MBD1, NFYC, HMGA2, RPA2, FOXN3, SMARCA1, MEIS2, SMAD5,…	902	1059	20562	1.50682	0.358289	0.0295651	0.0284215	Erlotinib
303	GOTERM_CC_DIRECT	GO:0045121~membrane raft	24	2.60586	0.000753402	ANXA2, MME, ANGPT1, CBLB, ATP2B1, PARK7, PRKCZ, HK1, BST2, NPC1, PRKAR2B, PODXL, HYAL2, DLC1, PDPN, BSG, LAMP2, CD14, IL6ST, RAB5A, PI4K2A, CD55, BIRC3, ABCG2	902	252	20562	2.17105	0.409079	0.0311032	0.0299	Erlotinib
304	GOTERM_CC_DIRECT	GO:0030027~lamellipodium	20	2.17155	0.000805345	DDX3X, MYO10, PLXND1, SWAP70, STMN2, INPPL1, NEDD9, KLHL2, PARVB, MCC, DGKZ, ABLIM1, FAP, CDH1, PODXL, PALLD, PDPN, DPYSL3, FSCN1, MYH10	902	192	20562	2.37458	0.430136	0.0311032	0.0299	Erlotinib
305	GOTERM_CC_DIRECT	GO:0045335~phagocytic vesicle	11	1.19435	0.000807868	RAB32, ITGB5, RAB23, ANXA11, RAB38, ITGAV, FLNB, NOD2, CLCN3, RAB5A, RAB7A	902	69	20562	3.63415	0.431139	0.0311032	0.0299	Erlotinib
306	GOTERM_CC_DIRECT	GO:0090575~RNA polymerase II transcription factor complex	15	1.62866	0.000846648	DR1, BATF3, POU2F1, ANXA2, NFYC, TCF12, HIF1A, BATF, FOSL1, MAFB, MAF, TFDP2, HYAL2, HLTF, RXRG	902	121	20562	2.82595	0.446343	0.0311032	0.0299	Erlotinib
307	GOTERM_CC_DIRECT	GO:0015629~actin cytoskeleton	24	2.60586	0.00103685	SWAP70, IFIT5, KLHL2, PARVB, ARHGAP6, CORO2B, TRIOBP, CNN3, RND1, MSRA, ARHGAP32, ABLIM1, SMTN, CDH1, PALLD, FSCN1, FLNA, SPRY2, FLNB, AMPH, EZR, APBB3, ZNF268, RAB5A	902	258	20562	2.12056	0.515239	0.0345087	0.0331738	Erlotinib
308	GOTERM_CC_DIRECT	GO:0043231~intracellular membrane-bounded organelle	65	7.05755	0.00103823	IRS1, HEXA, ECI2, RND1, CTSK, BSG, LAMP2, PMEPA1, CCNL2, CCDC92, ZNF365, CADPS2, MEF2C, SEC13, LIG1, TCF12, RHOD, RHOB, SULT2B1, CYP2A7, LMBRD1, GPRC5B, PITPNM1, SLC9A6, CLIP4, DSG2, CYP2E1, LLGL2, ATP6V1A, VAC14, CTDP1, MGST3, RHOBTB3, STK39, XPC, CLCN3, NTS, PTGS2, HSD11B2, RAB11FIP1, INPP5F, PODXL, NEU1, TRA2A, EXOSC8, HSD17B2, TSPAN1, OSBPL9, CYB5A, POU2F1, TGFB3, IQSEC1, FZD7, ATP2B1, ABCA8,…	902	984	20562	1.50583	0.515704	0.0345087	0.0331738	Erlotinib
309	GOTERM_CC_DIRECT	GO:0005886~plasma membrane	263	28.5559	0.00110867	SLC23A2, VIPR1, IL1RN, TES, IFITM2, TRAF3IP3, LST1, IFIT5, CBLB, ENO3, LGALS4, GOLGA4, ALCAM, ANPEP, BSG, SLC12A7, SLC34A2, KCNK10, ACTN1, IL1R2, SLC6A14, SLC5A6, SIGIRR, SFRP1, BIN2, CLDN7, EZR, PI4K2A, LLGL2, GPM6A, ENPEP, NRN1, TTYH1, RRAD, TXK, XPC, PRKCZ, ART3, C3, FAM171A1, CYB5R1, APH1B, FLRT2, PRKAR2B, PENK, NEU1, CD14, SCN3A, TSPAN1, GSDMD, JAG1, FZD7, PARVB, ABCA8, ALOX15B, BST2, MSRA, …	902	5071	20562	1.18228	0.538964	0.035175	0.0338144	Erlotinib
310	GOTERM_CC_DIRECT	GO:0005615~extracellular space	113	12.2693	0.001338	IL1RN, COL16A1, TNC, HP, XYLT1, PLAT, ENO3, LGALS4, ANPEP, DPYSL3, LAMP2, LGALS9, HGF, ACTN1, IGFBP3, CD180, OLFM4, DKK2, DKK3, SFRP1, AZGP1, SLPI, PLBD1, EZR, IL6ST, CFD, CALCB, LXN, HTRA1, TACSTD2, LY96, LPL, FBLN1, LTBP2, C2, C3, FLRT2, PODXL, PDGFD, CD14, CPA4, GSDMD, TGFB3, GGH, INHBB, INHBE, BMP5, MANF, SMARCA4, BMP4, PPFIBP2, COL1A2, COL5A1, COL9A2, DDR1, NRP1, IGHM, ITGAM, HILPDA, LRRC32,…	902	1938	20562	1.32918	0.607237	0.0404456	0.0388811	Erlotinib
311	GOTERM_CC_DIRECT	GO:0030054~cell junction	22	2.38871	0.00139068	DSP, IFITM2, TES, ITGB5, ACTN1, PRKCZ, DDB2, CDH5, FERMT1, P2RX4, DLG2, BIN2, CDH1, RAB23, DLG5, PDPN, NEU1, CLCA2, PAF1, DSG2, CDH17, TSPAN1	902	232	20562	2.16169	0.621436	0.0404456	0.0388811	Erlotinib
312	GOTERM_CC_DIRECT	GO:0070062~extracellular exosome	157	16.7199	3.07508e-09	SEMA5A, ALDH1L1, LY75, ENO3, ACTG1, GOLGA4, DMBT1, TUBB3, BASP1, FTH1, CPNE1, PRSS8, PTGDS, KRT6B, SLC12A9, ECH1, IGFBP2, SLC6A14, PRKCA, PGD, ATP1B1, RNASE1, FOLH1, FSCN1, S100A4, HPRT1, EZR, IL6ST, S100A8, FTL, FKBP5, ATP6V1A, ABCB4, CFI, HTRA1, GSTT1, AEBP1, LTBP3, PTTG1IP, PRKCZ, FUT3, VTN, PRDX2, CYB5R1, PODXL, IGLV2-14, APOD, ATP6V0A4, APOE, PROM1, ST3GAL1, TSPAN1, GSTM3, VCAM1, RDX, HSPA6,…	915	2218	20562	1.59068	2.09412e-06	2.09413e-06	2.00802e-06	FTI-277
313	GOTERM_CC_DIRECT	GO:0005737~cytoplasm	324	34.5048	1.50628e-08	PLEKHB1, NUDT1, KEAP1, MT1X, FNBP1L, NUDT6, UBE2L3, SPIB, GOLGA4, RASSF2, TRIM29, FTH1, CPNE1, HOMER3, ANKS1A, PELO, SOX4, SKP1, LIMCH1, FBXO2, IL1R2, METTL3, SLC11A2, MTUS1, PRKCA, INPP4B, RNF128, BIN1, RIN3, HPRT1, PRKD1, EZR, TRIB2, SKAP1, BEX4, BEX1, NECAB3, EPAS1, ABCB4, MYCBP2, STC1, PTTG1IP, CD1D, GATA2, PRKCZ, CYP27B1, PRDX2, SNX1, APOD, APOE, ZNF268, TSPAN1, NFE2, WWTR1, GSTM3, EGR1, APO…	915	5576	20562	1.30577	1.02577e-05	5.12889e-06	4.91801e-06	FTI-277
314	GOTERM_CC_DIRECT	GO:0005829~cytosol	318	33.8658	4.79875e-08	ECI2, NUDT1, KEAP1, FNBP1L, IFI30, LIPA, ENO3, UBE2L3, GOLGA4, RASSF2, RNF114, FTH1, CPNE1, HOMER3, ANKS1A, KIFAP3, PDK2, IER3, SKP1, KRT4, FBXO2, MCCC1, ECH1, COG2, AFAP1, ANK2, PRKCA, CLPX, INPP4B, CH25H, RNF128, BIN1, MAP1B, RIN3, HPRT1, PRKD1, EZR, ATF5, SKAP1, BEX4, PDE1C, MAOA, EPAS1, ABCB4, MYCBP2, PRKCZ, RPAP3, ABR, APOO, PRDX2, SNX1, BLOC1S1, EPB41L1, HMOX1, CEP72, DECR2, ZNF268, CDT1, W…	915	5510	20562	1.29694	3.2679e-05	1.08932e-05	1.04453e-05	FTI-277
315	GOTERM_CC_DIRECT	GO:0016324~apical plasma membrane	41	4.36635	3.19674e-07	ATP6V1A, SLC44A4, ABCB4, PTPRO, SLC3A1, STC1, PRKCZ, EGFR, DUOX1, DSTYK, CDH2, PODXL, CTSK, MUC13, ATP6V0A4, PROM1, EPS15, SLC16A3, SLC39A4, SLC34A2, ABCC2, ANXA1, CAV1, RDX, SLC11A2, IGFBP2, SLC6A14, SHROOM2, ANK2, CYBA, ATP2B1, ATP1B1, SLC4A7, BST2, ASPM, ANO1, CACNB3, CLDN4, KCNMA1, RAB17, EZR	915	376	20562	2.45042	0.000217674	4.35998e-05	4.18071e-05	FTI-277
316	GOTERM_CC_DIRECT	GO:0005886~plasma membrane	292	31.0969	3.20116e-07	VIPR1, IFITM2, NUDT1, C4BPA, TMEM97, FNBP1L, SLC4A3, ENO3, GOLGA4, EDNRA, RASSF2, RNF114, STS, CPNE1, HOMER3, PRSS8, SLC12A9, SLC34A2, IL1R1, IL1R2, SLC11A2, SLC6A14, MTUS1, ANK2, PRKCA, SIGIRR, CLDN4, BIN1, MAP1B, CLDN7, PRKD1, EZR, EPHA1, SKAP1, ABCB4, SDC2, MYCBP2, LYPD1, TGFA, MST1R, CD1D, SLC5A3, PRKCZ, FAM171A1, CYB5R1, EPB41L1, PENK, FLRT1, MLEC, ATP6V0A4, APOE, PROM1, TSPAN1, HLA-DQA1, GP…	915	5071	20562	1.294	0.000217975	4.35998e-05	4.18071e-05	FTI-277
317	GOTERM_CC_DIRECT	GO:0016020~membrane	163	17.3589	1.1488e-06	SEMA5A, FMR1, ECI2, SLC4A3, IPO7, ENO3, ACTG1, CCND3, RIMS3, CCND2, STS, CCND1, DMBT1, CPNE1, PLXNC1, SLC16A3, SLC16A4, IL1R1, FBXO2, IL1R2, SLC11A2, ECH1, COG2, AIP, ANK2, PRKCA, CYBA, MED4, ATP1B1, SIGIRR, CH25H, CACNB3, FOLH1, PRPF6, MAP7D3, COL4A1, BIN1, LY6D, COL4A5, RAB38, ADTRP, PRKD1, EZR, IL6ST, SLC27A3, ABCG1, FTL, FKBP5, ATP6V1A, SLC45A2, RETSAT, ABCB4, MYCBP2, CFI, PTTG1IP, PRKCZ, RAP…	915	2547	20562	1.43815	0.000782025	0.000116599	0.000111805	FTI-277
318	GOTERM_CC_DIRECT	GO:0005925~focal adhesion	43	4.57934	1.19852e-06	BCAR3, ITGB5, TGFB1I1, ABCB4, NEDD9, EGFR, ACTG1, EFNB2, GNA13, AKAP12, IL1RL1, EFS, CDH2, FLRT1, PPFIA1, FLNC, CD99, MAP4K4, ANXA1, MME, MCAM, CAV1, RDX, AFAP1, KIF23, CYBA, SORBS3, ARHGAP24, HCK, FERMT1, NFASC, CTTN, FES, DLC1, CDH13, VIM, ITGA5, LCP1, EZR, MAPRE2, FERMT2, HSPA1A, ARF6	915	425	20562	2.27365	0.000815862	0.000116599	0.000111805	FTI-277
319	GOTERM_CC_DIRECT	GO:0048471~perinuclear region of cytoplasm	64	6.81576	1.80632e-06	FMR1, WWC1, ARHGAP1, PTPRM, LAMC2, PTPN22, CLINT1, ATP7B, HEPH, LAMP3, PDE4B, KIF1A, SCN5A, PTGDS, TRAPPC2L, SLC11A2, COBL, PRKCA, TNFRSF1B, DNM3, VAMP8, NPC1, PIK3CA, RNF128, ALDH1A2, MAP1B, RASA2, NOS1AP, CDH13, RAB38, S100A4, PKP4, LCP1, EZR, TGFA, GDPD5, PRKCZ, SLC5A3, EGFR, CLN5, STX10, TNKS2, NPY, FLRT1, HMOX1, APOD, PAK2, TSPAN1, PDLIM4, GALNT6, STAT1, CAV1, CIDEB, INHBB, TPD52L1, MEIS2, E…	915	764	20562	1.88248	0.00122935	0.000153763	0.000147441	FTI-277
320	GOTERM_CC_DIRECT	GO:0005615~extracellular space	127	13.525	7.79832e-06	NUDT1, XYLT1, C4BPA, OLFML2A, ENO3, TSKU, LOXL1, ACTG1, VPREB3, FGF7, FGF9, DMBT1, PRSS8, PTGDS, IL4R, IGFBP5, IGFBP3, IGFBP2, MTUS1, EREG, COL4A1, COL4A5, S100A4, EZR, IL6ST, SCG2, S100A8, CFI, HTRA1, LY96, STC1, TGFA, CD1D, AEBP1, KLK7, SCUBE2, VTN, APOO, PODXL, BLOC1S1, IGLV2-14, FLRT1, HMOX1, CYTL1, APOD, APOE, PI3, PROM1, PIBF1, VCAM1, MCAM, TFPI2, RDX, INHBB, PPBP, GDF5, BMP7, INHBE, IL6, P…	915	1938	20562	1.47263	0.0052966	0.000590073	0.000565811	FTI-277
321	GOTERM_CC_DIRECT	GO:0031982~vesicle	23	2.44941	9.94939e-06	SLC34A2, ANXA1, RIPK2, SLC6A14, BMP7, PRKCZ, STX10, VAMP8, MYO1D, MYO1B, SNX1, CST1, SYT11, BASP1, BIN1, LAMP3, RAB38, RIN3, EZR, PROM1, MUC4, TSPAN1, HSPA1A	915	174	20562	2.97045	0.00675267	0.000677554	0.000649695	FTI-277
322	GOTERM_CC_DIRECT	GO:0030424~axon	36	3.83387	1.37356e-05	ROBO3, SEMA3A, FMR1, SSNA1, MYCBP2, PTPRO, KCNA3, RAP1GAP, ABR, CALB1, TUBB3, KIF13B, PPFIA1, NRCAM, NRTN, NEK3, KIF1A, SLC38A2, NTRK1, GABRA2, MME, STAT1, MX2, COBL, SYN1, DNM3, MYO1D, NFASC, PINK1, BIN1, SYT11, MAP1B, ALDH1A1, RIN3, VIM, CRYAB	915	361	20562	2.24099	0.0093104	0.000850359	0.000815395	FTI-277
323	GOTERM_CC_DIRECT	GO:0005604~basement membrane	16	1.70394	1.84698e-05	LAMA5, LAD1, LAMC2, LAMC1, THBS2, LOXL1, ACAN, VTN, COL5A1, FGF9, COL4A1, ADAMTS1, PXDN, COL4A5, VWA1, ANG	915	95	20562	3.78478	0.0124993	0.00103715	0.000994502	FTI-277
324	GOTERM_CC_DIRECT	GO:0005576~extracellular region	135	14.377	1.97987e-05	C4BPA, OLFML2A, IFI30, LOXL1, VPREB3, PYCARD, FGF7, FGF9, DMBT1, FTH1, NRCAM, NRTN, PRSS8, PTGDS, IGFBP5, IL1R1, IGFBP3, IL1R2, IGFBP2, PDGFRL, EREG, COL4A1, IL23A, LY6D, HHIPL2, COL4A5, S100A4, IL6ST, SCG2, S100A8, FTL, CFI, HTRA1, LYPD1, LY96, STC1, TGFA, C1ORF54, AEBP1, LTBP3, KLK7, PLAC8, SCUBE2, VTN, APOO, C6ORF15, PDZD2, IGLV2-14, PENK, PLAC1, APOD, APOE, PI3, MCAM, TFPI2, HSPA6, INHBB, PPB…	915	2129	20562	1.42496	0.0133925	0.00103715	0.000994502	FTI-277
325	GOTERM_CC_DIRECT	GO:0005856~cytoskeleton	46	4.89883	4.37067e-05	FAAH, TGFB1I1, FNBP1L, ACTG1, AKAP12, CALD1, BASP1, EPB41L1, KIF13B, FLNC, LRRFIP1, PDLIM4, MPZL2, IVNS1ABP, NOS3, RIPK2, TPM2, RDX, SHROOM2, KRT34, ANK2, SORBS3, SYN1, ARHGAP24, ITPKB, HCK, FERMT1, PINK1, KRT17, CTTN, RNF128, FES, BIN1, KRT16, TMSB15B, KRT14, FSCN1, TRIP10, ALDOC, PKP4, VIM, EZR, TRIB2, S100A8, DBN1, FERMT2	915	541	20562	1.91075	0.0293263	0.00212602	0.00203861	FTI-277
327	GOTERM_CC_DIRECT	GO:0005901~caveola	13	1.38445	0.000141654	NOS3, CAV1, ATP1B1, TGFBR2, HCK, EHD2, DLC1, KCNMA1, NOS1AP, CDH13, HMOX1, SCN5A, ADTRP	915	77	20562	3.794	0.0919659	0.00602916	0.00578126	FTI-277
328	GOTERM_CC_DIRECT	GO:0016323~basolateral plasma membrane	25	2.66241	0.000175748	SLC43A3, TGFA, CD1D, ABCC10, EGFR, DSTYK, ATP7B, CDH2, HEPH, MPZ, ATP6V0A4, SLC16A3, CA11, ANXA1, CADM1, CAV1, ANK2, ATP2B1, ATP1B1, SLC4A7, MYO1D, SLC7A7, CLDN7, RAB17, EZR	915	239	20562	2.35064	0.112809	0.00704027	0.0067508	FTI-277
329	GOTERM_CC_DIRECT	GO:0042383~sarcolemma	15	1.59744	0.000250578	RYR1, SYNM, ANXA1, VCAM1, STAC, CAV1, ANK2, ATP1B1, PPP3CA, CDH2, NOS1AP, COL6A3, FLNC, SCN5A, SLC38A2	915	106	20562	3.18002	0.156896	0.0094802	0.00909041	FTI-277
330	GOTERM_CC_DIRECT	GO:0005794~Golgi apparatus	77	8.20021	0.000281727	CLINT1, BICD2, FGF7, GOLGA4, STS, ATP7B, RASSF2, TMED3, QSOX1, TMED1, KIFAP3, PTGDS, CTSC, TRAPPC2L, IL15, GLCE, COG2, MTUS1, PLA2G4A, CYBA, MID1, RAB33A, SYN1, BET1L, CAMKMT, TPST2, RNF144A, DNM3, BACE2, HCK, NPC1, ELF3, CTTN, RNF128, SLC9A8, GORASP1, PRKD1, ITGA5, CRYAB, ABCG1, ST6GALNAC5, ARF6, NECAB3, HS3ST3A1, PRUNE2, NEDD9, GLT8D2, PMF1, CLN5, FUT3, SNX1, RAB20, CUX1, MLANA, PERP, NPY, APOE…	915	1141	20562	1.51652	0.174596	0.0100977	0.0096825	FTI-277
331	GOTERM_CC_DIRECT	GO:0005902~microvillus	12	1.27796	0.000359541	MYO1D, ATP6V1A, AOC3, MYO1B, VCAM1, ANGPT1, PODXL, RDX, FSCN1, KIF13B, EZR, PROM1	915	73	20562	3.69405	0.21721	0.0122424	0.011739	FTI-277
332	GOTERM_CC_DIRECT	GO:0030425~dendrite	38	4.04686	0.00039166	PCSK2, RTN1, SEMA3A, FMR1, RAP1GAP, TRAK2, CALB2, ARHGAP44, HRH1, CALB1, OPA1, TUBB3, PENK, PPFIA1, APOD, HOMER3, APOE, KIF1A, SLC38A2, NTRK1, GABRA2, MME, STAT1, PLK2, GLRX5, COBL, CYBA, SYN1, NFASC, PLCB4, SLC9A6, BIN1, SYT11, MAP1B, RIN3, RAB17, IL6ST, DBN1	915	460	20562	1.85639	0.234153	0.012591	0.0120733	FTI-277
333	GOTERM_CC_DIRECT	GO:0005938~cell cortex	19	2.02343	0.000406759	FGB, RYR1, CAV1, NEDD9, COBL, LAMC2, CRIP2, FNBP1L, MYO1D, AKAP12, CNKSR1, BFSP1, CTTN, NEDD4, FSCN1, TRIP10, PRKD1, FERMT2, ARF6	915	165	20562	2.5877	0.24199	0.012591	0.0120733	FTI-277
334	GOTERM_CC_DIRECT	GO:0005764~lysosome	28	2.9819	0.000673777	WDR48, PDE1C, TNFAIP3, CD1D, TMEM97, IFI30, LIPA, CLN5, SULT1C2, SNX1, STS, TRIM29, MPZ, CTSK, CTSC, USP6, GAA, SLC11A2, ANK2, HCK, NPC1, SYT11, IL1B, TRIP10, RAB38, CRYAB, GLA, ITM2C	915	309	20562	2.03631	0.368083	0.0199496	0.0191294	FTI-277
335	GOTERM_CC_DIRECT	GO:0005911~cell-cell junction	20	2.12993	0.000953668	MPP3, CADM1, HEG1, PTPRM, GRHL2, PRKCZ, ACTG1, CNKSR1, CLDN4, PDZD2, CDH2, PERP, KIT, FLRT1, FSCN1, PKP4, PRKD1, ITGA5, PAK2, SKAP1	915	192	20562	2.34085	0.477828	0.0270603	0.0259477	FTI-277
336	GOTERM_CC_DIRECT	GO:0000139~Golgi membrane	47	5.00532	0.00137685	ATP6V1A, HS3ST3A1, RTN1, XYLT1, RAP1GAP, EGFR, FUT3, STX10, PYCARD, APOO, GOLGA4, ATP7B, CHST11, TNKS2, CUX1, CHST12, CHST15, MAN1C1, TMED3, QSOX1, ERC1, ST3GAL1, AP1M2, HLA-DQA1, CSGALNACT1, CHST8, GALNT6, NOS3, CAV1, GLCE, COG2, PLA2G4A, CBFA2T3, BET1L, PJA2, RAB33A, TPST2, CLCN5, STK25, SLC9A8, GORASP1, CHST1, KDELR3, VPS45, ABCG1, MBTPS2, ST6GALNAC5	915	651	20562	1.62241	0.6087	0.0375054	0.0359634	FTI-277
337	GOTERM_CC_DIRECT	GO:0033162~melanosome membrane	6	0.638978	0.00152271	BACE2, OCA2, SLC45A2, DCT, GPNMB, RAB38	915	20	20562	6.74164	0.645751	0.0398833	0.0382434	FTI-277
338	GOTERM_CC_DIRECT	GO:0005667~transcription factor complex	22	2.34292	0.00165388	IVNS1ABP, WWTR1, CEBPA, BEX1, FOXF2, EPAS1, SATB2, CREM, AHR, LDB2, GATA2, PMF1, NR4A2, NHLH2, MEIS1, SOX17, TFDP2, SIX2, ANKRD1, TCF4, ATF5, SOX4	915	232	20562	2.13098	0.676069	0.0417146	0.0399994	FTI-277
339	GOTERM_CC_DIRECT	GO:0005634~nucleus	307	32.6944	0.00176921	ZNF292, NUDT1, MT1X, NUDT6, UBE2L3, SPIB, RASSF2, RNF114, SOX17, FTH1, CPNE1, CYP1B1, HOXA2, HOXA7, PELO, SOX4, IER3, SKP1, KRT4, METTL3, SLC11A2, MTUS1, REV1, PRKCA, MED4, NEIL3, BIN1, MAGEB2, PRKD1, ATF5, TRIB2, KCTD15, ATF3, BEX4, BEX1, NECAB3, HOXD1, EPAS1, MYCBP2, STC1, TGFA, ZNF22, PTTG1IP, GATA2, CYB5R2, NHLH2, PGBD5, HMOX1, MAGEC1, HIVEP2, APOE, ZNF268, NHEJ1, NFE2, CDT1, WWTR1, GSTM3, EG…	915	5984	20562	1.1529	0.700576	0.0430296	0.0412604	FTI-277
340	GOTERM_CC_DIRECT	GO:0070062~extracellular exosome	158	16.6843	1.832e-09	SEMA5A, NCKAP1, SERPINE1, DEFB1, PLAT, APEH, ACTB, ACTG2, DOCK10, TGM1, STK10, EFEMP2, C1GALT1C1, DMBT1, DPYSL2, NAMPT, TNFSF10, CAPN2, KRT6B, AP2M1, ARSA, SLC38A1, WNT5B, ACTN1, ECH1, HLA-B, SCRIB, CEL, HLA-A, MIF, BCR, COL4A2, ADAM9, MXRA5, SQSTM1, CFB, VPS28, PFN2, FTL, ATP6V1A, CFD, ABCB6, ARL3, RHOBTB3, TACSTD2, ALOX12, FUT2, NDRG1, PLD3, SLC9A3R1, FUT8, PCBP3, PODXL, EPB41L2, PSAP, APOD, AP…	916	2218	20562	1.59906	1.28423e-06	1.28423e-06	1.21828e-06	Gefitinib
341	GOTERM_CC_DIRECT	GO:0005576~extracellular region	149	15.7339	1.92639e-08	PRSS1, CALML5, SERPINE1, TNC, DEFB1, PLAT, IL1RAP, APEH, FGF2, TNF, NPPB, EFEMP2, DMBT1, TNFSF10, EPHB2, IL13RA2, EPHB3, IGFBP1, ARSA, WNT5B, ACTN1, F2R, CEL, MIF, OLFM1, COL4A2, PSG5, PSG4, PAPPA, COL8A2, PLBD1, MXRA5, CFB, FTL, CFD, FBN2, PTGFR, NRN1, EBI3, PLA2G3, STC1, LPL, GLB1L2, PDZD2, PDGFD, PSAP, APOD, APOE, CPA4, NDFIP1, TNFSF15, IDH1, FUCA1, RAB27A, ISG15, GDF5, NFKB1, INHBE, BMP1, CAB…	916	2129	20562	1.57102	1.35039e-05	6.752e-06	6.40525e-06	Gefitinib
342	GOTERM_CC_DIRECT	GO:0005615~extracellular space	136	14.3611	8.03583e-08	PRSS1, SERPINE1, TNC, DEFB1, PLAT, FGF2, TNF, ACTB, ACTG2, NPPB, LGALS4, EFEMP2, DMBT1, DPYSL3, NAMPT, TNFSF10, LGALS9, IL13RA2, IGFBP1, IL15RA, ARSA, WNT5B, ACTN1, CEL, MIF, OLFM1, COL4A2, PAPPA, COL8A2, PLBD1, ADAM9, CFB, CFD, RTN3, EBI3, TACSTD2, PLA2G3, STC1, LPL, PCSK1N, PODXL, PDGFD, PSAP, APOD, APOE, CPA4, CRTAP, TNFSF15, MSN, GDF5, INHBE, SMARCA4, BMP1, COL1A2, DLG3, TNFSF4, CPE, PAEP, CO…	916	1938	20562	1.57527	5.63296e-05	1.87771e-05	1.78128e-05	Gefitinib
343	GOTERM_CC_DIRECT	GO:0016020~membrane	166	17.529	3.04334e-07	SEMA5A, LST1, TNC, ICAM2, MSMO1, IL1RAP, TNF, ACTB, DOCK10, EDC4, TGM1, DMBT1, DPYSL2, PEG10, SLC16A6, IL13RA2, PHLDA2, PDGFRA, COG5, FBXO2, ECH1, HLA-B, HPCAL1, CYBA, HLA-A, BCR, RAB32, ACAP2, COL4A2, ADAM9, HECA, TMEM126B, STEAP1, FTL, ABCG2, ATP6V1A, MACF1, SLC45A2, NRN1, RRAD, PRKDC, SDC3, UBR4, TACSTD2, SLC1A3, ALOX12, SNX4, SLC9A3R1, UGCG, FUT8, CHST11, NUP85, DHX38, APOE, RAB11FIP5, WWTR1,…	916	2547	20562	1.46302	0.000213315	5.33345e-05	5.05955e-05	Gefitinib
344	GOTERM_CC_DIRECT	GO:0005829~cytosol	312	32.9461	5.47852e-07	NCKAP1, LST1, KEAP1, NOC2L, IFIT1, ACTB, RRP8, MYLK, UBE2L3, LGALS4, TCL1A, PSMD5, PEG10, DPYSL2, DPYSL3, NAMPT, MYB, FBXO3, PLCE1, LGALS9, EPHB2, MNX1, EPHB3, WSB1, COG5, ACTN1, FBXO2, OXSM, ECH1, GOLPH3L, MIF, ASRGL1, BCR, INPP4B, AR, RBP1, PLBD1, TRIB3, TRIB1, MYL9, VPS28, HOXB5, GNE, FLG, GRB7, ABCB6, MAOA, RRAD, PRKDC, ANAPC10, SULT1A1, PCBP3, PDCD11, NUP85, EPB41L2, INPP5J, PIP5K1B, RSU1, M…	916	5510	20562	1.27108	0.000383971	7.68089e-05	7.28644e-05	Gefitinib
345	GOTERM_CC_DIRECT	GO:0005925~focal adhesion	42	4.43506	2.99114e-06	GRB7, NCKAP1, ASAP3, TNC, NEDD9, RND3, ACTB, MRC2, AKAP12, EPB41L2, TSPAN4, CTNNA1, FLOT1, CAPN2, RAC2, FLNA, MAPK1, FLNB, ITGAV, RSU1, CD99, SVIL, YES1, ZNF185, MME, ITGA3, ACTN1, PLAUR, MSN, CYBA, ALOX15B, RHOB, FAT1, PI4KA, ADAM9, EVL, TLN2, CD44, LIMS1, PLEC, EPHA2, SNTB2	916	425	20562	2.21835	0.0020946	0.000349465	0.000331518	Gefitinib
346	GOTERM_CC_DIRECT	GO:0005737~cytoplasm	309	32.6294	4.75952e-06	CCNI, LST1, KEAP1, FZD10, IFIT1, CLDN1, ACTB, MYLK, RCBTB2, UBE2L3, PEG10, DPYSL2, DPYSL3, NAMPT, FBXO3, LGALS9, ACTN1, FBXO2, PIH1D1, RSAD1, GTPBP6, CEL, MIF, EML2, ASRGL1, INPP4B, AR, SIK1, HECA, CYP2E1, TLN2, ZFPM2, TRIB1, MYL9, TRIB2, VPS28, PFN2, GNE, PTGFR, MACF1, ZNF274, STC1, SULT1A1, SNX4, NUAK2, PCBP3, INPP5J, APOD, APOE, MAP9, WWTR1, XBP1, EGR2, PLK2, XRCC2, FUCA1, PDE2A, IQSEC3, IFI44…	916	5576	20562	1.24396	0.00333087	0.000434852	0.00041252	Gefitinib
347	GOTERM_CC_DIRECT	GO:0030027~lamellipodium	25	2.63992	4.96265e-06	NCKAP1, NEDD9, ACTG2, ACTB, MYLK, ABLIM3, PODXL, PDPN, DPYSL3, CTNNA1, FLOT1, RAC2, PLCE1, APBB2, DMD, MYO10, KLHL2, SCRIB, PTPN13, SSH1, VIL1, ACTA2, FAT1, EVL, EPHA2	916	192	20562	2.92286	0.00347278	0.000434852	0.00041252	Gefitinib
348	GOTERM_CC_DIRECT	GO:0005788~endoplasmic reticulum lumen	33	3.48469	7.0427e-06	TOR4A, EBI3, CTSZ, TNC, PTGS2, MSLN, CHRDL1, ADAMTS5, PDGFD, MAPK1, DNAJB9, APOE, UGGT2, IGFBP1, ARSA, CRTAP, WNT5B, ERAP2, GOLM1, WFS1, PLAUR, WNT7A, LAMB1, CKAP4, COL2A1, COL1A2, COL4A2, P4HA2, COL7A1, DNAJC10, COL8A2, COL9A3, COL9A2	916	306	20562	2.42082	0.00492478	0.000548548	0.000520377	Gefitinib
349	GOTERM_CC_DIRECT	GO:0032991~macromolecular complex	58	6.1246	9.44727e-06	ALK, CDKN1A, IFITM2, HMGB2, TNF, CLDN1, ACTB, SERPINA5, NPPB, TCL1A, TMEM147, DPYSL2, CASP1, GRB10, SOX9, SLC12A7, PDGFRA, PAX2, DDB2, ACTA2, BCR, KAT2B, AR, METTL22, PEX5, LTF, PRKDC, NOD2, PTGS2, RASIP1, MALT1, PPM1F, SNX4, HIRA, GGA3, EMC1, EIF4EBP1, MAPK1, HES1, DMD, LY6G6C, UGGT2, SASH1, STRA6, SNCA, CRTAP, RFTN1, ARHGAP29, AICDA, SMARCA4, SMAD7, NR4A2, CPS1, ID2, MDM2, CD69, LIMS1, SNTB2	916	703	20562	1.85201	0.00660069	0.000662254	0.000628244	Gefitinib
350	GOTERM_CC_DIRECT	GO:0009986~cell surface	54	5.70222	1.04067e-05	CPM, CLSTN2, HILPDA, CTSZ, PLAT, FZD10, SLC7A11, MSLN, TNF, THBD, CCR7, ITGAV, ANXA9, EPHB2, IL15RA, MMP7, MME, ITGA3, F2R, HLA-B, PLAUR, CEL, HLA-A, MIF, F3, TGFBR3, CEACAM1, PSG5, PSG4, CEACAM6, CEACAM5, ADAM9, ROR1, CD47, MET, CD44, EPHA2, LTF, SDC3, LPL, SLC1A3, NOD2, LRP8, DMD, MICB, KCNB1, WNT7A, TNFRSF10B, MSN, SORL1, TNFSF4, IL2RB, HLA-DRA, FAS	916	639	20562	1.89698	0.00726857	0.000663189	0.000629131	Gefitinib
351	GOTERM_CC_DIRECT	GO:0030141~secretory granule	16	1.68955	3.09304e-05	ATP6V1A, WFS1, PTPRN, HILPDA, PLA2G2A, RAB27A, PLAT, CYBA, KLK12, PCSK1N, SCGB1A1, TFF3, DMD, PAK2, RAB11FIP5, LTF	916	99	20562	3.62789	0.0214492	0.00180685	0.00171406	Gefitinib
352	GOTERM_CC_DIRECT	GO:0005604~basement membrane	15	1.58395	7.69831e-05	EGFL6, TNC, LAMB1, LAMC2, THBS2, THBS4, ACTA2, ATRN, EFEMP2, COL2A1, COL4A2, COL7A1, COL8A2, TIMP3, COL9A3	916	95	20562	3.54436	0.0525369	0.00415117	0.00393798	Gefitinib
353	GOTERM_CC_DIRECT	GO:0005886~plasma membrane	276	29.1447	8.48474e-05	OXTR, IFITM2, TRAF3IP3, LST1, SERPINE1, ICAM2, FZD10, CLDN1, ACTB, RRP8, MYLK, LGALS4, DPYSL2, NAMPT, PLCE1, EPHB2, SLC12A7, EPHB3, IL15RA, ACTN1, HLA-B, SCRIB, HLA-A, MIF, BCR, AR, CLDN4, PSG4, CLDN7, TRIB3, TLN2, CFB, VPS28, EPHA2, SLC22A4, PTGFR, GRB7, MACF1, NRN1, ABCB6, RRAD, EBI3, SDC3, IL20RA, PLA2G3, SLC5A3, SNX4, KCNMB1, EPB41L2, TSPAN4, INPP5J, PIP5K1B, APOE, WWTR1, JUN, YES1, ABCA5, TN…	916	5071	20562	1.22176	0.0577462	0.00424843	0.00403025	Gefitinib
354	GOTERM_CC_DIRECT	GO:0005938~cell cortex	20	2.11193	0.000142529	CLIC5, NDFIP1, MYO10, GAD1, CTSZ, PLA2G4C, RHOBTB3, NEDD9, LAMC2, RND3, RHOBTB1, RHOB, AKAP12, EPB41L2, RAC2, FLNA, FLNB, SPTAN1, MYL9, SNCA	916	165	20562	2.72092	0.0950902	0.00666086	0.00631879	Gefitinib
355	GOTERM_CC_DIRECT	GO:0016324~apical plasma membrane	34	3.59029	0.00016932	ATP6V1A, SLC22A4, CLIC5, OXTR, STK39, STC1, CLDN1, SLC9A3R1, PODXL, PDPN, SLC39A8, TMEM30A, SLC16A1, KCNB1, SHROOM2, RAB27A, MSN, NRG1, CYBA, SLC39A14, SLC4A7, KISS1, ANO1, GPR143, CLDN4, CEACAM1, CEACAM6, CEACAM5, ATP6V1B2, FAT1, SLC29A1, SLC26A4, CD44, ABCG2	916	376	20562	2.02984	0.111929	0.00741833	0.00703736	Gefitinib
356	GOTERM_CC_DIRECT	GO:0000139~Golgi membrane	50	5.27983	0.000243159	ATP8A2, TRAF3IP3, CLSTN2, LST1, RND3, C1GALT1C1, PLCE1, DENND5A, TMED7, CSGALNACT1, IL15RA, COG5, HLA-B, GOLPH3L, PLA2G4A, NOSIP, HLA-A, SREBF2, TPST2, CYP2E1, ST6GALNAC5, CHST2, ATP6V1A, RTN3, HS3ST3A1, PARM1, ABCB6, ARL3, ATP2C1, FUT2, PLD3, STX10, UGCG, FUT8, CHST11, PDGFD, CHST15, ST3GAL5, CYTH1, FKTN, RAB11FIP5, SLC35A1, NDFIP1, GALNT3, ABCA5, SORL1, MTOR, TMCO1, MPHOSPH9, HLA-DRA	916	651	20562	1.72409	0.156736	0.0100267	0.00951182	Gefitinib
357	GOTERM_CC_DIRECT	GO:0031012~extracellular matrix	26	2.74551	0.000259442	FBN2, ECM1, ADAMTS5, EFEMP2, RELN, MUC2, DMBT1, SPOCK2, TIMP3, APOE, TIMP4, MMP7, MMP1, MMP3, WNT7A, TFIP11, MMP8, TGFBR3, COL2A1, COL1A2, COL4A2, MGP, COL8A2, COL9A3, COL9A2, MATN2	916	260	20562	2.24476	0.166309	0.0101038	0.00958494	Gefitinib
358	GOTERM_CC_DIRECT	GO:0005794~Golgi apparatus	77	8.13094	0.000288796	CLIC5, DOCK4, ATP8A2, PTPRN, LST1, MSLN, SGCE, DACH1, CAPN2, BDKRB2, EPHB2, IFT57, TMED7, C11ORF24, IGFBP1, PDGFRA, COG5, F2R, HLA-B, GOLPH3L, PLA2G4A, CYBA, CEL, HLA-A, MID1, TPST2, PEX5, ST6GALNAC5, CD44, CHST2, PPP1R15A, RTN3, MACF1, PRKAA2, HS3ST3A1, PARM1, SLC35D1, ABCB6, ARL3, NEDD9, NOD2, ATP2C1, FUT2, PTGS1, FUT8, GGA3, RAB25, MLANA, PERP, ST3GAL5, MAPK1, APBB2, DMD, PRAME, APOE, KCNJ2, F…	916	1141	20562	1.51487	0.183294	0.0106551	0.0101079	Gefitinib
359	GOTERM_CC_DIRECT	GO:0005912~adherens junction	20	2.11193	0.000306445	SYNM, OXTR, CTNND2, SHROOM2, MSN, SCRIB, ALOX15B, NDRG1, ACTB, SMAD7, CDH6, TMEM47, CEACAM1, PDLIM2, DLG3, CDH10, FLOT1, CDH12, CTNNA1, CYTH1	916	175	20562	2.56544	0.193338	0.0107409	0.0101893	Gefitinib
360	GOTERM_CC_DIRECT	GO:0005856~cytoskeleton	43	4.54065	0.000352078	MACF1, STK39, TCHH, RHOBTB3, KRT23, SLC7A11, NOD2, RND3, RHOBTB1, ACTB, SGCE, AKAP12, EPB41L4B, DPYSL2, EPB41L2, CTNNA1, RAC2, MAPK1, STOM, DMD, NEFH, SPTAN1, IVNS1ABP, ACTR6, SHROOM2, KRT34, MSN, PTPN13, ALOX15B, EML2, CKAP4, RHOB, SSH1, KRT19, CABYR, KIF4A, TMSB15B, EVL, TLN2, TRIB2, PLEC, PFN2, SNTB2	916	541	20562	1.78419	0.218742	0.0117527	0.0111491	Gefitinib
361	GOTERM_CC_DIRECT	GO:0005887~integral component of plasma membrane	95	10.0317	0.00052166	ALK, OXTR, CD83, ICAM2, SLC2A3, FZD10, IL1RAP, TNF, CLDN1, SGCE, MILR1, THBD, UPK1B, SLC16A6, TNFSF10, BDKRB2, SLC16A7, BDKRB1, ITGAV, SLC39A8, EPHB2, SLC12A7, EPHB3, ABCC3, PDGFRA, SLC38A1, MME, F2R, HLA-B, PLAUR, NRG1, PTH2R, CEL, HLA-A, SLC39A14, F3, TGFBR3, ATRN, FCER2, ANO1, CLDN4, CEACAM1, ADORA2A, CEACAM5, KIT, ROR1, CD47, SLC29A1, STEAP1, MET, SLC25A14, CD44, EPHA2, SLC22A4, PTGFR, SLC20A…	916	1508	20562	1.41414	0.306344	0.016622	0.0157684	Gefitinib
363	GOTERM_CC_DIRECT	GO:0005654~nucleoplasm	215	22.7033	0.000909711	IFITM2, MAML1, KEAP1, FZD10, NOC2L, ACTB, RRP8, UBE2L3, TCL1A, PSMD5, PEG10, MYB, FBXO3, SOX9, EPHB2, MNX1, COG5, ZNF281, REV1, WDR74, LGALS14, SCRIB, MIF, AR, RBP1, TRIB3, ZFPM2, ATF3, HOXB5, ABCB6, PRKDC, GATA6, ZNF22, GATA3, ANAPC10, PDCD11, NUP85, EPB41L2, DHX38, ZBED1, MAGEC2, NKX2-2, WWTR1, JUN, XBP1, EGR2, XRCC2, IQSEC3, AMMECR1, NR0B1, SMARCA1, SMARCA4, MSRA, ALDH6A1, CABYR, STAG2, ID2, I…	916	3963	20562	1.21782	0.471651	0.0255324	0.0242211	Gefitinib
366	GOTERM_CC_DIRECT	GO:0016323~basolateral plasma membrane	23	2.42872	0.00105788	ABCC3, SLC38A1, NDRG4, SLC16A1, ITGA3, STK39, MSN, SCRIB, SLC7A11, NOD2, CLDN1, SLC39A14, SLC4A7, DLG3, CEACAM5, PDPN, CLDN7, FLOT1, SLC16A7, ADAM9, SLC39A8, SLC29A1, CD44	916	239	20562	2.16023	0.523823	0.0274656	0.0260551	Gefitinib
367	GOTERM_CC_DIRECT	GO:0043025~neuronal cell body	33	3.48469	0.00143681	PRKAA2, PTPRN, SLC1A3, TNF, LRP8, NRGN, AKAP12, PGRMC1, CALB1, CAMK2N1, DPYSL2, CAPN2, FLNB, APOD, DMD, APOE, KIF1A, EPHB2, KCNJ2, SNCA, GABRA2, NQO1, SLC38A1, MME, MYO10, CYBA, SORL1, MTOR, KISS1, OLFM1, ADORA2A, DLG3, BMPR1A	916	408	20562	1.81561	0.635025	0.0359715	0.0341242	Gefitinib
368	GOTERM_CC_DIRECT	GO:0033162~melanosome membrane	6	0.63358	0.00153013	RAB32, GPR143, SLC45A2, GPNMB, ABCB6, RAB27A	916	20	20562	6.73428	0.658169	0.0369868	0.0350874	Gefitinib
369	GOTERM_CC_DIRECT	GO:0001726~ruffle	13	1.37276	0.00175451	NCKAP1, MYO10, ACTN1, ASAP3, KLHL2, VIL1, SLC9A3R1, ACAP2, PODXL, PDPN, ATP6V1B2, INPP5J, TLN2	916	101	20562	2.88929	0.707996	0.040997	0.0388916	Gefitinib
370	GOTERM_CC_DIRECT	GO:0030658~transport vesicle membrane	8	0.844773	0.00201855	CEACAM1, TMEM30A, PTPRN, HLA-DRA, CPE, SORL1, SNTB2, RAB11FIP5	916	41	20562	4.38002	0.757423	0.0456453	0.0433012	Gefitinib
371	GOTERM_CC_DIRECT	GO:0005829~cytosol	369	39.5075	1.49415e-19	CDA, TES, TRIO, MTRR, SERPINE2, WIPF1, LST1, ENO2, BACH2, MYLK, HERC5, RPS6KA3, CCDC91, PSMD5, ZMIZ1, SNRPD1, DPYSL2, FAM110B, FBXO3, HOMER3, UBASH3A, SYNPO, KIFAP3, TNS3, GTSE1, IER3, SKP1, ATP6V1G2, FNBP1, WDR73, GAPVD1, PRKAB1, ASRGL1, BCR, AR, TIAM1, MYL6, ARC, DYNC1LI2, MAP1B, PSME4, PRKD2, TRIB1, OBSL1, GNE, GYPA, MAPKAP1, SH2D2A, KLK5, NCAPG, NEDD4L, C9ORF78, RPS4Y1, GSPT2, PPL, PPP3R1, CO…	920	5510	20562	1.49676	1.01602e-16	1.01602e-16	9.77172e-17	Imatinib
372	GOTERM_CC_DIRECT	GO:0070062~extracellular exosome	157	16.8094	4.4421e-09	ARPC5L, ICAM3, ENO2, DOCK10, AKR7A2, BASP1, DPYSL2, UBASH3A, TOR3A, ACOT11, HLA-B, RNASE2, ATP1B1, BCR, MYL6, COL4A2, MAPKAPK2, TNIK, S100A9, CFB, PFN2, GPM6A, HTRA1, NEDD4L, ALOX12, TRHDE, NID2, PPL, SLC9A1, C2, DPP4, SLC9A3R1, UBB, IGLV2-14, TSPAN6, MYO6, PMVK, PDGFC, PLCG2, ST3GAL6, S100A14, RSU1, S100A11, ARSB, S100A10, LYN, HSPA5, GOT1, NEBL, FUCA1, RARRES1, TMEM132A, MSN, RAB27A, NEB, RAB27…	920	2218	20562	1.58203	3.02062e-06	1.51031e-06	1.45257e-06	Imatinib
373	GOTERM_CC_DIRECT	GO:0005794~Golgi apparatus	93	9.95717	2.60049e-08	GALNT12, SERPINA1, ATP8A2, UBXN2B, CPQ, LST1, PDE3B, XYLT2, LPCAT1, DBI, PKD2, MSLN, PHEX, RPGR, AKR7A2, CCDC91, CD36, UBASH3A, KIFAP3, ERMAP, CTSC, ABCC4, F2R, HLA-B, CYBB, PLA2G4A, SERPINB9, SLC35G2, LAX1, TPST2, RNF144A, DNM3, TPST1, TMBIM4, FEZ1, EXOC3, PRKD2, BIRC7, MAPRE1, CRELD2, B4GALT6, VAMP5, TLR4, OBSL1, ST6GALNAC4, PDE9A, CHST2, ARF6, COLEC10, TMF1, TNKS, MAPKAP1, EI24, ARL1, NEDD4L, …	920	1141	20562	1.82169	1.76832e-05	4.78976e-06	4.60662e-06	Imatinib
374	GOTERM_CC_DIRECT	GO:0005737~cytoplasm	324	34.6895	2.81751e-08	TES, TRIO, CCNJ, LST1, ARPC5L, MYLK, RCBTB2, HERC5, RPS6KA3, PPP4R2, ZMIZ1, DPYSL2, FBXO3, HOMER3, UBASH3A, SKP1, FNBP1, CLEC11A, CIRBP, PRKAB1, ASRGL1, AR, ARC, DYNC1LI2, FEZ1, ETHE1, MT1G, SIK1, PRKD2, TRIB1, OBSL1, PFN2, GNE, MAGED1, MAPKAP1, SH2D2A, NCAPG, AGAP1, NEDD4L, PPL, PRRC1, MICAL1, MYO6, PLCG2, S100A12, PLCG1, CDR2, S100A11, SCAI, S100A10, CCR1, LYN, EGR1, GADD45B, APOBEC3G, FUCA1, E…	920	5576	20562	1.29867	1.91589e-05	4.78976e-06	4.60662e-06	Imatinib
375	GOTERM_CC_DIRECT	GO:1904813~ficolin-1-rich granule lumen	21	2.24839	6.04537e-07	FCN1, CDA, SERPINA1, GSN, CTSZ, HBB, ILF2, MMP9, CTSS, DERA, CST3, COMMD9, CAND1, QPCT, TIMP2, ALDOC, PLEKHO2, GUSB, HSPA1B, PGM1, ARSB	920	124	20562	3.78508	0.000411001	8.2217e-05	7.90734e-05	Imatinib
376	GOTERM_CC_DIRECT	GO:0005576~extracellular region	140	14.9893	2.67475e-06	FCN1, CDA, SERPINE2, ICAM4, SPATA20, TNF, SCGN, IL13RA2, PAMR1, IGFBP5, IL11RA, F2R, CLEC11A, RNASE6, RNASE4, RNASE3, GTPBP2, RNASE2, ILF2, DKK1, DKK3, COL4A2, COL4A1, IL23A, S100A9, CFB, FBN2, HTRA1, KLK5, IGHV1-69, NID2, LTBP1, C2, DPP4, PLAC8, C6ORF15, IGLV1-40, COMMD9, IGLV2-14, STC2, PDGFC, PLAC1, S100A12, S100A11, ARSB, S100A10, NDFIP1, BDNF, MCAM, FUCA1, RAB27A, INHBB, AZU1, GDF5, DERA, CO…	920	2129	20562	1.4697	0.00181718	0.000303139	0.000291548	Imatinib
377	GOTERM_CC_DIRECT	GO:0048471~perinuclear region of cytoplasm	63	6.74518	4.34153e-06	RAB3A, AKR1B1, PTPN22, NXT2, PHEX, HERC5, AKAP13, CNTRL, KCNH2, ITGA3, DNM3, RAD51C, OAS2, MAP1B, EXOC3, CHI3L1, RAB38, PPARG, TNIK, VAMP5, TLR4, OBSL1, PDE9A, ODC1, MOSPD1, RASIP1, MALT1, SLC9A1, RASGRP3, DNAJB2, SLC9A3R1, CYB5R4, PLN, STC2, NPY, MYO6, FLRT1, SPP1, PLCG2, HMOX1, FYN, S100A14, LYN, TRAPPC2, GSN, NDFIP1, GALNT3, USP20, SRD5A1, CAV2, BDNF, EIF2AK3, MSN, INHBB, S100B, TPD52L1, MEIS2…	920	764	20562	1.843	0.00294789	0.000421749	0.000405623	Imatinib
378	GOTERM_CC_DIRECT	GO:0005615~extracellular space	128	13.7045	6.25293e-06	FCN1, SERPINE2, XYLT2, ENO2, TNF, FCGRT, IL13RA2, POSTN, TLE2, IGFBP5, CLEC11A, RNASE6, RNASE4, VASH1, RNASE3, RNASE2, DKK1, DKK3, ALDH3A1, COL4A2, COL4A1, S100A9, CFB, HTRA1, KLK5, NID2, C2, IGLV1-40, UBB, IGLV2-14, FLRT3, STC2, FLRT1, PDGFC, HMOX1, S100A12, S100A14, S100A11, S100A10, BDNF, ABCA3, MCAM, RARRES1, MSN, INHBB, AZU1, GDF5, SELP, PPFIBP2, COL5A1, IL7, LCN2, COL9A3, COL9A2, SERPINI1, …	920	1938	20562	1.47616	0.00424298	0.000510486	0.000490967	Imatinib
379	GOTERM_CC_DIRECT	GO:0005886~plasma membrane	285	30.5139	6.75643e-06	TES, TRAF3IP3, LST1, ICAM3, ICAM4, ENO2, MYLK, SCAMP5, EDNRA, DPYSL2, PIEZO2, PIEZO1, HOMER3, SYNPO, SLC12A7, PTGDR, PAQR6, FNBP1, HLA-B, GAPVD1, DKK1, BCR, SIGIRR, AR, TIAM1, ARC, MAP1B, FEZ1, PRKD2, CD226, CFB, SLC22A4, GPM6A, GYPA, MAGED1, GYPB, MAPKAP1, GYPE, NEDD4L, IGHV1-69, PPL, PCDH17, FLRT3, MICAL1, MYO6, FLRT1, PDGFC, PLCG2, S100A12, PLCG1, HLA-DQA1, GPM6B, TRPM4, S100A10, SLC19A2, CCR1…	920	5071	20562	1.25611	0.00458385	0.000510486	0.000490967	Imatinib
380	GOTERM_CC_DIRECT	GO:0031234~extrinsic component of cytoplasmic side of plasma membrane	14	1.49893	8.34163e-06	BLK, LYN, SYK, CAV2, SLA, PTK6, FGR, TIAM1, ZAP70, FES, RGS1, LCK, MCF2L, FYN	920	68	20562	4.60147	0.00565627	0.000567231	0.000545543	Imatinib
381	GOTERM_CC_DIRECT	GO:0016020~membrane	158	16.9165	1.39227e-05	AMHR2, LST1, ICAM3, ENO2, TNF, TOMM22, DOCK10, CCDC91, DPYSL2, PIEZO2, PIEZO1, IL13RA2, GTSE1, SLC16A3, FADS1, SH3GLB2, SLC30A3, ALG6, IL11RA, CSGALNACT2, HLA-B, ATP1B1, ILF2, LAX1, BCR, SIGIRR, TPST1, TIAM1, CACNB3, MYL6, DPM3, DYNC1LI2, COL4A2, COL4A1, HNRNPUL2, EHBP1L1, SLCO2A1, PREB, RAB38, SNRNP200, STEAP1, GYPA, MGST3, NCAPG, AGAP1, ALOX12, RPS4Y1, TRHDE, PPL, FUT1, FUT4, DPP4, EFNB2, SLC9A…	920	2547	20562	1.38645	0.00942283	0.000860677	0.000827769	Imatinib
382	GOTERM_CC_DIRECT	GO:1904724~tertiary granule lumen	12	1.2848	2.63324e-05	CST3, CDA, QPCT, TIMP2, HBB, ALDOC, SPTAN1, ILF2, MMP9, CTSS, PGM1, LTF	920	55	20562	4.87636	0.0177469	0.00149217	0.00143512	Imatinib
383	GOTERM_CC_DIRECT	GO:0015629~actin cytoskeleton	27	2.89079	9.87812e-05	WIPF1, ARPC1A, LSP1, PPP1R9A, MYLK, CNN3, CORO1C, SPTA1, AKAP13, LIMA1, SLC9A3R1, SIPA1L1, MICAL1, MYO6, SYNPO, PDLIM5, GSN, NEB, FGR, ARC, SMTN, KANSL2, PALLD, CDC42EP4, CDC42EP3, MYO5C, DBN1	920	258	20562	2.33895	0.064968	0.00516702	0.00496945	Imatinib
384	GOTERM_CC_DIRECT	GO:0005788~endoplasmic reticulum lumen	30	3.21199	0.000120162	SERPINA1, POGLUT1, FLT3, CTSZ, DBI, MSLN, LTBP1, PRSS23, CST3, STC2, PDGFC, SPP1, DNAJB9, ARSB, CTSC, TOR3A, IGFBP5, HSPA5, WFS1, TMEM132A, EDEM2, VCAN, COL4A2, COL5A1, COL4A1, IL23A, EOGT, COL21A1, COL9A3, COL9A2	920	306	20562	2.19118	0.0784656	0.00562373	0.00540871	Imatinib
385	GOTERM_CC_DIRECT	GO:0005783~endoplasmic reticulum	79	8.45824	0.000124053	FKBP11, SERPINA1, POGLUT1, PGAP1, UBXN2B, FLT3, CPQ, PDE3B, CTSZ, LPCAT1, PIGZ, DBI, PKD2, PHEX, TM7SF2, SLC39A6, PIEZO1, BDKRB1, SEC61B, KIFAP3, FGB, TOR3A, SLC30A9, HLA-B, PLA2G4A, CNPY2, VASH1, TEX2, TPST2, ITPKB, ALDH3A1, DPM3, PXDN, CHI3L1, RAB38, TMBIM6, PLIN2, CRELD2, PDE9A, PIGH, TMF1, MGST3, TMPRSS3, EI24, ATP10D, SLC9A1, CST3, ZDHHC18, EBP, PORCN, CYB5R4, PLN, SV2A, STC2, MAN1C1, HMOX1,…	920	1142	20562	1.5461	0.0809008	0.00562373	0.00540871	Imatinib
386	GOTERM_CC_DIRECT	GO:0001726~ruffle	15	1.606	0.000157976	GSN, MYO10, WIPF1, TESC, PTK6, S100B, LIMA1, SLC9A3R1, CDK6, PALLD, MYO6, PLCG1, TLR4, S100A11, ARF6	920	101	20562	3.31931	0.101862	0.00671397	0.00645726	Imatinib
387	GOTERM_CC_DIRECT	GO:0009986~cell surface	49	5.24625	0.000322668	IGHM, CPM, CTSZ, ITGAL, ENO2, MSLN, TNF, GHR, CLEC5A, TIMP2, SLC39A6, FCER1A, CD36, PPFIA4, HLA-DPA1, KCNH2, FGB, CD93, ITGA3, F2R, HLA-B, AJAP1, CEACAM6, PXDN, DSG2, CD226, CEACAM8, VAMP5, TLR4, LTF, CD63, IGSF3, CXCR4, IL2RG, FUT4, SLC9A1, DPP4, SRPX2, CLEC7A, PDGFC, SLIT2, LDLR, ARSB, ASIC1, HSPA5, MSN, DCBLD2, PTPRC, IL2RB	920	639	20562	1.71385	0.197039	0.0129067	0.0124132	Imatinib
388	GOTERM_CC_DIRECT	GO:0035580~specific granule lumen	11	1.17773	0.000393612	PDXK, QPCT, CTSZ, TIMP2, LCN2, RAB27A, CHI3L1, BPI, SPTAN1, ILF2, LTF	920	62	20562	3.96532	0.23487	0.0141994	0.0136564	Imatinib
389	GOTERM_CC_DIRECT	GO:0005925~focal adhesion	36	3.85439	0.000396874	TES, TGFB1I1, ARPC5L, SLA, SLC9A1, CNN3, CORO1C, DPP4, EFNB2, LIMA1, FLRT3, FLRT1, G3BP1, RSU1, TNS3, KLF11, TLE2, GSN, HSPA5, CAV2, ITGA3, MCAM, ANXA5, MSN, RHOB, PTPRC, FES, PALLD, DLC1, TRIP6, CD9, EVL, MAPRE1, HSPA1B, SNTB1, ARF6	920	425	20562	1.89318	0.236566	0.0141994	0.0136564	Imatinib
390	GOTERM_CC_DIRECT	GO:0045121~membrane raft	25	2.67666	0.000417628	ENO2, TNF, SLC9A1, HK1, DPP4, SLC9A3R1, CASP3, CSK, FYN, CD36, GPM6B, S100A10, LYN, GABBR1, CAV2, RFTN1, ERLIN2, CLIP3, ZAP70, ARC, PTPRC, LCK, DLC1, CD226, BIRC3	920	252	20562	2.21726	0.247268	0.0141994	0.0136564	Imatinib
391	GOTERM_CC_DIRECT	GO:0071944~cell periphery	10	1.07066	0.000594859	SLC12A2, SLC9A3R1, KRT19, SLC24A3, KRT17, ITGA3, MSN, INHBB, CD36, FUT4	920	54	20562	4.13889	0.332773	0.0192621	0.0185256	Imatinib
392	GOTERM_CC_DIRECT	GO:0098978~glutamatergic synapse	32	3.42612	0.000713236	GPM6A, SH3GL3, ARPC5L, LIN7C, PPP1R9A, PCDH17, EFNB2, PORCN, PPP3R1, FLRT3, SV2A, ADAM23, FYN, HOMER3, PLCG1, RGS9, WASF3, LYN, GABBR1, SYT1, SLC30A3, DNM3, BCR, TIAM1, ARC, ADORA2A, ADORA2B, TNIK, CAMK1, DBN1, PFN2, ARF6	920	373	20562	1.91743	0.38441	0.0220455	0.0212026	Imatinib
393	GOTERM_CC_DIRECT	GO:0005887~integral component of plasma membrane	94	10.0642	0.000913826	CD83, FLT3, GPR65, ICAM3, ICAM4, TCIRG1, PKD2, TNF, PHEX, PTPRG, TM7SF2, GHR, CDH4, EDNRA, GJA4, CLEC5A, SLC39A6, FCER1A, BDKRB1, CD36, SLC16A3, SLC12A7, SLC39A4, HLA-DPA1, KCNH2, CD96, SLC30A3, IL11RA, F2R, NPY1R, HLA-B, CYBB, SLC35G2, FCER2, NCR3, GPRC5A, SLC7A7, ADORA2A, ADORA2B, SLCO2A1, CD226, TMBIM6, STEAP1, VAMP5, TLR4, SLC25A13, SLC22A4, CD63, GYPA, SLC24A3, SEMA3C, GYPB, GYPE, ATP10D, SL…	920	1508	20562	1.39317	0.462962	0.0270175	0.0259844	Imatinib
394	GOTERM_CC_DIRECT	GO:0005856~cytoskeleton	41	4.38972	0.00133202	TGFB1I1, STK39, DNAJC24, PPP1R9A, PPL, OSBPL10, CNN3, BASP1, DPYSL2, S100A12, TMSB10, CTNNAL1, SPTAN1, WASF3, MARCKSL1, SLC30A9, FNBP1, HSBP1, MSN, WIPI1, DHCR24, DYNLL1, LRPPRC, RHOB, FGR, ITPKB, KRT19, SMTN, KRT17, FES, KRT16, CDC42EP4, TRIP6, CDC42EP3, EVL, ALDOC, TNIK, S100A9, DBN1, SNTB1, PFN2	920	541	20562	1.69381	0.596015	0.0371632	0.0357423	Imatinib
395	GOTERM_CC_DIRECT	GO:0043197~dendritic spine	18	1.92719	0.0014359	GPM6A, GABBR1, PTEN, ZNF804A, SLA, ASAP1, PPP1R9A, STRN4, CNN3, DOCK10, DNM3, BCR, TIAM1, ARC, SIPA1L1, MAP1B, SYNPO, KCNJ2	920	168	20562	2.39464	0.623604	0.0371632	0.0357423	Imatinib
396	GOTERM_CC_DIRECT	GO:0010008~endosome membrane	24	2.56959	0.00147914	CD63, STEAP3, ATP8A2, NDFIP1, FLT3, HLA-B, WIPI1, TCIRG1, RHOB, CORO1C, LAMP5, RNF144A, CLCN6, HLA-DMB, GRB14, UBB, FCGRT, UBA1, STEAP1, HLA-DOB, LDLR, TLR4, HLA-DQA1, HLA-DPA1	920	260	20562	2.06308	0.634525	0.0371632	0.0357423	Imatinib
397	GOTERM_CC_DIRECT	GO:0031012~extracellular matrix	24	2.56959	0.00147914	FBN2, POSTN, MMP2, LRRC17, CXCR4, LTBP1, DCN, MMP25, VCAN, C6ORF15, MMP13, ADAMTS3, COL4A2, COL5A1, COL4A1, ADAMTS1, FLRT3, FLRT1, PXDN, TIMP2, CHI3L1, CD248, COL9A3, COL9A2	920	260	20562	2.06308	0.634525	0.0371632	0.0357423	Imatinib
398	GOTERM_CC_DIRECT	GO:0032587~ruffle membrane	13	1.39186	0.00153025	TESC, PLEK, RASGRP2, CORO1C, FGR, TIAM1, DLC1, PSD3, MYO6, PLCG2, PLEKHO1, PLCG1, PDE9A	920	99	20562	2.93485	0.647028	0.0371632	0.0357423	Imatinib
400	GOTERM_CC_DIRECT	GO:0043235~receptor complex	21	2.24839	0.00181103	AMHR2, IL11RA, FLT3, ITGA3, TIE1, VLDLR, IL2RG, TM7SF2, GHR, GPRC5A, ERBB3, NT5DC3, CAPRIN2, SLITRK5, PPARG, CD36, IL13RA2, GPRC5D, LDLR, TLR4, FGFR1	920	217	20562	2.1629	0.708471	0.04105	0.0394804	Imatinib
401	GOTERM_CC_DIRECT	GO:0070062~extracellular exosome	188	20	3.19912e-19	CYFIP2, SLC46A3, APP, FCGBP, STEAP4, CD82, ATP8A1, PDCD5, PLAT, PARK7, ENO3, ACTG2, ICAM1, STK10, C1GALT1C1, GOLGA4, TUBB3, ANPEP, PSMD3, NAMPT, RUVBL1, COTL1, ENPP4, GOLGA7, KRT6B, TGM3, KRT6A, ACOT7, SLC6A14, KRT7, ATP1B3, KRT5, CEL, HLA-A, OLFM4, KRT75, ATP1B1, RNASE1, TOM1L1, SULT2B1, ACLY, FOLH1, S100A6, FSCN1, VDAC3, PADI2, LAP3, EZR, IL6ST, DSC2, ATP6V1A, GPM6A, SLC26A2, ARL3, STXBP1, NPR3…	908	2218	20562	1.91945	2.23299e-16	2.23299e-16	2.11462e-16	Lapatinib
402	GOTERM_CC_DIRECT	GO:0005737~cytoplasm	334	35.5319	6.6676e-11	CYFIP2, APP, SPARC, TES, MT1M, STMN2, TESK1, NUDT1, PREP, SPINT2, ABCA12, DCAF6, MYLK, NUBP2, GOLGA4, MT2A, FRAT2, CDC23, KAT5, ANPEP, NAMPT, KIF21B, MPV17, LGALS9, SPA17, SOX4, TRIM22, HERC6, SKP1, GAMT, GABARAPL2, MEF2C, MBNL2, FBXO2, IL1R2, KRT7, CEL, KRT5, PASK, ISL1, SULT2B1, EML4, MYL5, IFT81, MAP1A, DDIT4, PADI3, PADI2, SIK1, CYP2E1, LAP3, EZR, TRIB1, TRIB2, CCNO, URI1, NECAB3, STXBP1, XPC…	908	5576	20562	1.35645	4.65398e-08	2.32699e-08	2.20364e-08	Lapatinib
403	GOTERM_CC_DIRECT	GO:0005829~cytosol	329	35	1.59026e-10	CYFIP2, APP, TES, SERPINE2, IFIT5, STMN2, TESK1, NUDT1, PREP, ABCA12, IFI30, ENO3, DCAF6, MYLK, NUBP2, LGALS4, CDC20, GOLGA4, MT2A, FRAT2, CDC23, KAT5, PSMD3, NAMPT, PLCE1, MPV17, LGALS9, KIFAP3, TNS3, TRIM22, HERC6, SKP1, GAMT, GABARAPL2, MEF2C, ACOT7, FBXO2, KRT7, KRT5, PASK, ANK1, SULT2B1, EML4, MYL5, CH25H, MAP1A, DDIT4, PADI3, PADI2, LAP3, EZR, TRIB1, PI4K2A, FLG, URI1, RRAD, PRKDC, STXBP1, …	908	5510	20562	1.35215	1.11e-07	3.70001e-08	3.50388e-08	Lapatinib
404	GOTERM_CC_DIRECT	GO:0016020~membrane	175	18.617	1.52056e-09	CYFIP2, SLC46A3, APP, SPARC, ATP8A1, FMR1, TNC, STMN2, PREP, ENO3, ICAM1, IGF1R, EDC4, CCND3, CDH3, PSMD3, RUVBL1, PIEZO2, ENPP4, IL13RA2, ACAA1, SPA17, SLC16A4, KRT6A, SLC16A5, GABARAPL2, IL11RA, FBXO2, IL1R2, ENTPD5, ALG5, HPCAL1, TSC2, CYBA, KRT5, HLA-A, ATP1B1, ANK1, DGKZ, EML4, TOM1L1, SIGIRR, ACLY, CH25H, FOLH1, PRPF6, MAP7D3, SOAT1, COL4A1, VDAC3, RAB38, EZR, IL6ST, STEAP1, PI4K2A, PTGES, …	908	2547	20562	1.55592	1.06135e-06	2.65338e-07	2.51273e-07	Lapatinib
405	GOTERM_CC_DIRECT	GO:0005925~focal adhesion	43	4.57447	9.76219e-07	TES, ITGB5, FHL2, TNC, FHL3, IQGAP1, SYNE2, DCAF6, CNN3, ICAM1, ARHGAP22, EFNB2, AKAP12, G3BP1, RAC2, ITGAV, TNS3, MPZL1, SVIL, PDCD6IP, MME, CAV1, ANXA5, PARVA, CYBA, PARVB, PTPN12, ALOX15B, RHOB, FERMT1, FAP, FES, PTPRA, PTK7, DLC1, ITGBL1, CDH13, LAP3, EZR, CD44, FERMT2, HSPA1B, EPHA2	908	425	20562	2.29118	0.000681169	0.00013628	0.000129056	Lapatinib
406	GOTERM_CC_DIRECT	GO:0043025~neuronal cell body	41	4.3617	2.15019e-06	GPM6A, HDAC1, FMR1, TMPRSS3, SLC1A1, STMN2, LRP4, SLC1A3, KATNB1, ITPR3, IGF1R, CNN3, AKAP12, UCHL1, CALB1, INPP5F, PRKAR2B, TUBB3, CAMK2N1, SV2A, TBX21, PENK, TIMP2, CKB, KIF1A, NQO1, MME, HOMER1, ELOVL5, CYBB, CYBA, SNCAIP, P2RX4, MAP1A, PNOC, EEF1A2, RAB17, IL6ST, RAB5A, PI4K2A, CD200	908	408	20562	2.27564	0.00149971	0.000250139	0.00023688	Lapatinib
407	GOTERM_CC_DIRECT	GO:0016324~apical plasma membrane	38	4.04255	4.71707e-06	ATP6V1A, SLC26A2, CLDND1, SLC47A1, SLC1A1, STK39, SLC3A1, LRP2, PODXL, MUC13, CD36, PROM1, SLC34A2, SLC16A1, KCNB1, CAV1, SLC6A14, SHROOM2, CYBRD1, RAB27A, ATP1B3, CYBA, OSMR, ATP1B1, OCEL1, ASPM, CLDN4, SLC6A8, CEACAM6, CEACAM5, KCNMA1, MAL, RAB17, EZR, SLC26A4, RAPGEF6, CD44, ABCG2	908	376	20562	2.28863	0.00328711	0.00045433	0.000430246	Lapatinib
408	GOTERM_CC_DIRECT	GO:0005615~extracellular space	127	13.5106	5.20722e-06	APP, FCGBP, SPARC, SERPINE2, TNC, NUDT1, F13A1, XYLT1, PLAT, ENO3, ACTG2, TSKU, ICAM1, LGALS4, FGF7, FGF9, ANPEP, NAMPT, ZNF446, LGALS9, IL13RA2, POSTN, IGFBP3, ENTPD5, FST, CEL, OLFM4, COL4A1, IAPP, EZR, IL6ST, CALCB, TACSTD2, LY96, LYPD3, LTBP2, C3, PCSK1N, PODXL, PDGFD, SFN, PI3, CD14, PROM1, CRTAP, VCAM1, LRRN3, GGH, CP, INHBE, BMP5, SMARCA4, BMP4, COL5A1, STAG3, TCN1, REN, LGALS3BP, ORM1, IT…	908	1938	20562	1.48398	0.00362805	0.00045433	0.000430246	Lapatinib
409	GOTERM_CC_DIRECT	GO:0005886~plasma membrane	281	29.8936	8.60697e-06	APP, SPARC, TES, IFITM2, IFIT5, NUDT1, SPINT2, ABCA12, ENO3, MYLK, ICAM1, LGALS4, GOLGA4, EDNRA, ANPEP, NAMPT, PIEZO2, PLCE1, SLC12A7, SLC34A2, IL1R2, SLC6A14, PSG1, HLA-A, ANK1, SIGIRR, CLDN4, PSG4, CLDN7, EZR, PI4K2A, EPHA2, GPM6A, NRN1, TTYH1, RRAD, STXBP1, IL20RA, XPC, LYPD3, IQGAP1, LY9, ART3, C3, SNX4, FAM171A1, CYB5R1, APH1B, RIC8B, PRKAR2B, INPP5D, MYO6, PENK, NEU1, PLEK2, CD14, PROM1, TS…	908	5071	20562	1.25485	0.00598968	0.000667518	0.000632134	Lapatinib
410	GOTERM_CC_DIRECT	GO:0009986~cell surface	52	5.53191	3.32433e-05	SRPX, APP, SPARC, ITGAM, CLSTN2, ITGB5, HILPDA, PLAT, SLC7A11, ICAM1, THBD, TIMP2, ITGAV, CD36, FCER1G, MME, PSG1, CEL, HLA-A, PSG2, F3, FOLH1, PSG4, CEACAM6, CEACAM5, DSG2, CRYAB, CDH17, CD44, EPHA2, CLDND1, SLC1A1, SLC1A2, LRP4, SLC1A3, LY9, C3, NT5E, GPC3, GPC4, PROM1, MPZL1, CD55, MICA, VCAM1, KCNB1, TRPV2, FAP, ITGBL1, FAS, FERMT2, CD200	908	639	20562	1.84282	0.0229371	0.00232038	0.00219738	Lapatinib
411	GOTERM_CC_DIRECT	GO:0005576~extracellular region	132	14.0426	4.92031e-05	APP, SPARC, CSF3R, SERPINE2, TNC, F13A1, PLAT, SPINT2, IFI30, FGF7, FGF9, PSMD3, COTL1, NRTN, IL13RA2, ACAA1, SPA17, GOLGA7, IL11RA, IGFBP3, IL1R2, ENTPD5, FST, PSG1, VASH2, CEL, PSG2, OLFM4, ACLY, COL4A1, PSG4, S100A6, PADI2, IAPP, IL6ST, CALCB, NRN1, LY96, LYPD3, LTBP2, NTS, NID1, FBLN2, LTBP1, ART3, GLB1L2, PLAC8, C3, PDGFD, PENK, NEU1, ST3GAL4, PI3, CD14, ATG7, GGH, RAB27A, CP, INHBE, BMP5, B…	908	2129	20562	1.40403	0.0337615	0.00312216	0.00295666	Lapatinib
412	GOTERM_CC_DIRECT	GO:0045121~membrane raft	26	2.76596	0.00013965	APP, SLC1A1, SLC1A2, PARK7, IQGAP1, ICAM1, CASP8, PRKAR2B, PODXL, INPP5D, BAALC, CD14, CD36, CD55, MME, ANGPT1, CAV1, ATP2B4, LAT2, DLC1, MAL, FAS, IL6ST, RAB5A, PI4K2A, ABCG2	908	252	20562	2.33643	0.0928818	0.00740265	0.00701024	Lapatinib
413	GOTERM_CC_DIRECT	GO:0045177~apical part of cell	13	1.38298	0.000149633	APP, VCAM1, HOMER1, IFIT5, PLAT, ITPR3, SLC7A11, CLCN5, FAP, MYO6, REN, FAT4, EZR	908	78	20562	3.77423	0.0991818	0.00740265	0.00701024	Lapatinib
414	GOTERM_CC_DIRECT	GO:0005887~integral component of plasma membrane	97	10.3191	0.000164584	APP, CD83, CSF3R, CD82, ICAM1, IGF1R, EDNRA, SLC12A7, SLC16A4, SLC16A5, SLC34A2, IL11RA, SLC6A14, NPY1R, CYBB, CEL, HLA-A, TM4SF1, CACNB2, CLDN4, FOLH1, NINJ2, STEAP1, PI4K2A, EPHA2, SLC26A2, PLGRKT, NPR3, SLC1A1, CHRNA9, IL20RA, SLC1A2, SLC1A3, ITPR3, EFNB2, CALHM2, PODXL, SLC38A6, PROM1, TSPAN1, VCAM1, BTN2A1, KLRC3, CAV1, TRPV2, PCDHGA10, MC1R, SLC6A8, PTK7, PTPRA, SSPN, SLC26A4, CD200, RYR1, …	908	1508	20562	1.45663	0.108535	0.00740265	0.00701024	Lapatinib
415	GOTERM_CC_DIRECT	GO:0005654~nucleoplasm	219	23.2979	0.000166583	ATF1, IFITM2, POP4, FCF1, ZDHHC7, DCAF6, CDC20, GOLGA4, CDC23, KAT5, SOX17, PSMD3, CREB3L2, SOX9, SOX4, TRIM22, HERC6, SKP1, MEF2C, ACOT7, MBNL2, SOX12, LAP3, CGGBP1, ATF3, URI1, PRKDC, STXBP1, XPC, ZNF22, RPS4Y1, GATA2, HTATSF1, NLK, HIF1A, PGBD5, MYO6, HLTF, ZBED1, ALX1, TSPAN1, WWTR1, ACD, NR2F2, ELL3, SMARCA4, STAG2, STAG3, ID2, TDP1, RAD17, INTS7, FERMT2, APOBEC3B, PPP1R10, SETD6, HILPDA, AS…	908	3963	20562	1.25141	0.109778	0.00740265	0.00701024	Lapatinib
416	GOTERM_CC_DIRECT	GO:0005634~nucleus	314	33.4043	0.000169688	CYFIP2, ATF1, APP, TES, POP4, ZNF292, MT1M, TESK1, NUDT1, PREP, DCAF6, NUBP2, MT2A, KAT5, SOX17, PSMD3, CREB3L2, FAM53C, SOX9, LGALS9, SOX4, TRIM22, SKP1, GAMT, MEF2C, IFRD1, KRT7, KRT5, PASK, ISL1, ANK1, SULT2B1, CFDP1, ZNF835, VDAC3, PADI3, PADI2, SIK1, MAGEB1, LAP3, TRIB1, TRIB2, CCNO, KCTD15, CGGBP1, ATF3, FLG, URI1, NECAB3, PRKDC, SDR39U1, XPC, ZNF22, IQGAP1, RPS4Y1, GATA2, HTATSF1, NLK, HIF…	908	5984	20562	1.18828	0.111706	0.00740265	0.00701024	Lapatinib
417	GOTERM_CC_DIRECT	GO:0031258~lamellipodium membrane	7	0.744681	0.000294252	FAP, PLEK2, ITGAV, CD44, FERMT2, SYNE2, EPHA2	908	22	20562	7.20535	0.185694	0.0117549	0.0111318	Lapatinib
418	GOTERM_CC_DIRECT	GO:0030027~lamellipodium	21	2.23404	0.000332928	DDX3X, STMN2, TESK1, KLHL2, PARVA, PARVB, DGKZ, ACTG2, SSH1, MYLK, VIL1, ACTA2, ABLIM3, FAP, PODXL, TUBB3, FSCN1, RAC2, PLCE1, EPHA2, ARHGEF6	908	192	20562	2.47684	0.207389	0.0117549	0.0111318	Lapatinib
419	GOTERM_CC_DIRECT	GO:0030425~dendrite	38	4.04255	0.000335613	URI1, CLSTN2, MAX, FMR1, SLC1A1, LRP4, LRP2, SGCE, CALB2, RELN, CALB1, INPP5F, TUBB3, CAMK2N1, SV2A, PENK, SACS, CKB, KIF21B, KIF1A, NQO1, MME, HOMER1, ELOVL5, KCNB1, CYBB, RAB27A, CCK, CYBA, MLPH, SYT11, GNB1, MAP1A, PNOC, RAB17, IL6ST, RAB5A, PI4K2A	908	460	20562	1.8707	0.208873	0.0117549	0.0111318	Lapatinib
420	GOTERM_CC_DIRECT	GO:0005902~microvillus	12	1.2766	0.000336817	FOXA1, VIL1, ATP6V1A, MYO1E, VCAM1, ANGPT1, PODXL, MYO6, FSCN1, EZR, PROM1, CD44	908	73	20562	3.72253	0.209538	0.0117549	0.0111318	Lapatinib
421	GOTERM_CC_DIRECT	GO:0035580~specific granule lumen	11	1.17021	0.000354761	ORM1, TCN1, NEU1, TIMP2, RAB27A, GGH, CHI3L1, RETN, OLFM4, ACAA1, ORM2	908	62	20562	4.01773	0.21938	0.0117916	0.0111665	Lapatinib
423	GOTERM_CC_DIRECT	GO:0005901~caveola	12	1.2766	0.000538968	NOS3, CAV1, DLC1, KCNMA1, ATP2B4, CDH13, ATP1B3, CD36, ATP1B1, EFNA5, PTGS2, IGF1R	908	77	20562	3.52915	0.313604	0.0163565	0.0154895	Lapatinib
424	GOTERM_CC_DIRECT	GO:0005667~transcription factor complex	23	2.44681	0.000636186	ATF1, WWTR1, LDB1, PRKDC, SATB2, TCF12, GPS2, SIX1, LDB2, GATA2, HIF1A, SMAD5, DACH1, SOX17, TFDP2, KAT5, CREG1, SIX2, ANKRD1, SOX9, TEAD1, PITX1, SOX4	908	232	20562	2.24502	0.358662	0.0185024	0.0175216	Lapatinib
425	GOTERM_CC_DIRECT	GO:0031982~vesicle	19	2.02128	0.000702582	SLC34A2, SLC47A1, MUC16, SLC6A14, SLC1A2, CST4, BMP5, CST3, MYO1E, GPRC5A, SYT11, MYO6, RAB38, EZR, PROM1, TSPAN1, HSPA1B, DYNC1I1, SYBU	908	174	20562	2.47277	0.387726	0.0196161	0.0185763	Lapatinib
426	GOTERM_CC_DIRECT	GO:0043005~neuron projection	31	3.29787	0.00143586	CYFIP2, GPM6A, RGS17, HDAC1, FMR1, STMN2, CHRNA9, SLC1A3, ABAT, PARK7, IQGAP1, PTGS2, CALB2, CASP8, RELN, CALB1, SV2A, BAG3, BAALC, NCAM2, SPA17, BCL11B, NPY1R, ATP2B4, ANK1, SYT11, MAP1A, CDH13, PI4K2A, CD200, EPHA2	908	378	20562	1.85716	0.633204	0.0385473	0.0365039	Lapatinib
427	GOTERM_CC_DIRECT	GO:0070062~extracellular exosome	189	19.7699	6.82762e-19	CD86, ALDH1L1, PDCD6, SERPINE1, MPO, EFEMP1, ALCAM, ARHGDIB, BSG, ENPP4, CPNE3, GOLGA7, PRKACB, KRT6A, WLS, ARSA, ACTN3, SERPINF1, ACTN1, PRKCD, PGD, RNASE2, TUBA4A, TOM1L1, PLA2G15, RBP4, SLPI, CRISPLD2, CMPK1, PADI2, PRTN3, IL6ST, S100A8, VPS28, ATP6V1A, CFD, GPM6A, ABCB1, CFI, HTRA1, AK2, NEDD4L, GSTT1, LTBP2, PPL, CORO1A, NDRG1, PRKCZ, PLD3, C2, C3, VTN, PRDX2, LDHB, RAP1A, HSPH1, RRAS, UBB, …	921	2218	20562	1.90242	4.47209e-16	4.47209e-16	4.21947e-16	NVP-TAE684
428	GOTERM_CC_DIRECT	GO:0005829~cytosol	346	36.1925	2.56571e-13	ECI2, PREP, CCP110, GCC2, FNBP1L, IFIT1, LIPA, DCAF6, GLS, NUDT4, CCT6B, GOLGA3, RASSF2, SCP2, RPS6KA2, PPAT, WDR91, AP1S2, BBX, CPNE3, PRKACB, TRIM22, WLS, IER3, WSB2, ACTN3, COG5, ACTN1, FBXO2, COG4, PRKCD, CSNK1D, ANK1, ASRGL1, NUP93, MYL5, CH25H, RNF128, BTK, PADI3, PADI2, PRKD1, ATF5, RIN2, VPS28, FLG, GRB7, URI1, RRAD, TEX264, PDE1A, NEDD4L, PIK3R3, WDR61, TRMT2A, RPS4Y1, AAAS, PPL, PRKCZ, …	921	5510	20562	1.40194	1.68055e-10	8.40271e-11	7.92805e-11	NVP-TAE684
429	GOTERM_CC_DIRECT	GO:0005576~extracellular region	154	16.1088	1.63554e-09	CLSTN1, SERPINE1, SPINT2, MPO, LOXL1, EFEMP1, ENPP2, IL13RA2, ACAA1, SPA17, PRND, GOLGA7, ARSA, IGFBP5, HGF, SERPINF1, ACTN1, IGFBP3, PRKCD, PSG1, RNASE3, RNASE2, TUBA4A, EREG, PLA2G15, RBP4, SLPI, CRISPLD2, LY6D, UTS2, SPARCL1, PADI2, PRTN3, IL6ST, S100A8, CFD, TEX264, CFI, EBI3, HTRA1, LYPD1, LY96, LTBP2, NTS, SPATA6, GLB1L2, C2, C3, VTN, HSPH1, COMMD9, PENK, APOD, PI3, IGFBP6, A2M, PLTP, ARSB,…	921	2129	20562	1.61492	1.07128e-06	3.57094e-07	3.36922e-07	NVP-TAE684
430	GOTERM_CC_DIRECT	GO:0005615~extracellular space	141	14.749	6.51443e-09	SERPINE1, MPO, CXCL14, LOXL1, EFEMP1, ENPP2, IL13RA2, ARSA, POSTN, IGFBP5, HGF, SERPINF1, ACTN1, IGFBP3, MTUS1, RNASE3, RNASE2, EREG, PLA2G15, RBP4, SLPI, CRISPLD2, MFNG, UTS2, SPARCL1, PRTN3, IL6ST, S100A8, CFD, CFI, EBI3, HTRA1, LY96, LTBP2, C2, C3, VTN, UBB, PODXL, PRDX1, HMOX1, CLCA1, CYTL1, APOD, SFN, NDP, PI3, IGFBP6, A2M, PLTP, ELANE, ST14, CRTAP, TGFB3, LY86, MSN, INHBA, AZU1, IGF1, INHBE…	921	1938	20562	1.62432	4.26694e-06	1.06674e-06	1.00648e-06	NVP-TAE684
431	GOTERM_CC_DIRECT	GO:0016020~membrane	173	18.0962	1.28419e-08	DGKG, MTCH2, PLXND1, NCF2, CLSTN1, ECI2, PREP, GCC2, CDH5, GOLGA3, SCP2, ARHGDIB, BSG, ARL6IP5, ENPP4, IL13RA2, ACAA1, SPA17, SH3GL2, KRT6A, PDGFRA, SH3GLB2, DDX18, COG5, HGF, FBXO2, PRKCD, ANK1, LAX1, RNF40, TOM1L1, PLA2G15, NUP93, CH25H, ACAP2, SOAT1, ELMO1, LY6D, PRKD1, IL6ST, ABCG2, ATP6V1A, ABCB1, RRAD, DDX1, CFI, UBR4, SLC1A3, MGST2, AGAP1, ADRB2, RPS4Y1, AAAS, CYP19A1, PPL, RASGRP1, CORO1A…	921	2547	20562	1.51643	8.4114e-06	1.68229e-06	1.58726e-06	NVP-TAE684
432	GOTERM_CC_DIRECT	GO:0005737~cytoplasm	320	33.4728	1.55338e-07	MT1M, PREP, SPINT2, FNBP1L, IFIT1, DCAF6, RCBTB2, NUDT4, RASSF2, SCP2, SOX15, RPS6KA2, ZC3H12A, CPNE3, SPA17, IER5, TRIM22, TIPIN, ACTN1, FBXO2, PRKCD, CIRBP, MTUS1, CSNK1D, ASRGL1, MYL5, RNF128, BTK, PADI3, PADI2, PRKD1, VPS28, URI1, ZNF274, GGNBP2, AGAP1, NEDD4L, PPL, PRKCZ, PRDX2, LDHB, HSPH1, RIC8B, PRRC1, ZNHIT3, MIER2, PRDX1, HLTF, PCBP2, SFN, APOD, ZNF268, SCN3A, ELANE, SEC31A, BARD1, STAT…	921	5576	20562	1.28125	0.000101741	1.69577e-05	1.59998e-05	NVP-TAE684
433	GOTERM_CC_DIRECT	GO:0035578~azurophil granule lumen	18	1.88285	5.05411e-07	VAT1, PYGB, ARSA, ANXA2, RNASET2, PRKCD, RNASE3, AZU1, RNASE2, MPO, C6ORF120, C3, GLB1, PADI2, PRTN3, ELANE, CTSC, ARSB	921	91	20562	4.41608	0.00033099	4.7292e-05	4.46206e-05	NVP-TAE684
434	GOTERM_CC_DIRECT	GO:0005886~plasma membrane	292	30.5439	5.97621e-07	IFITM2, SERPINE1, CBLC, SPINT2, FNBP1L, RASSF2, ALCAM, EDNRB, BSG, ARL6IP5, CPNE3, PRKACB, SLC12A7, WLS, SCN1A, ACTN3, ACTN1, SLC6A15, PRKCD, PSG1, MTUS1, SOX11, CSNK1D, ANK1, BTK, SUCLG2, PRKD1, VPS28, GPM6A, GRB7, ABCB1, RRAD, EBI3, LYPD1, MGST2, NEDD4L, SLC6A20, PPL, PRKCZ, C3, INPP5A, RIC8B, RRAS, INPP5D, KCNMB2, PENK, TSPAN5, NCKAP1L, SCN3A, HLA-DQA1, ABCA1, VASP, LYN, GSDMB, ST14, FZD7, TME…	921	5071	20562	1.28557	0.000391365	4.89302e-05	4.61662e-05	NVP-TAE684
435	GOTERM_CC_DIRECT	GO:1904813~ficolin-1-rich granule lumen	20	2.09205	2.58432e-06	CFD, ASAH1, GSN, TNFAIP6, GSTP1, MVP, HSPA6, COMMD3, MMP9, CTSS, CST3, COMMD9, GLB1, CRISPLD2, CAT, TIMP2, ALDOC, HSPA1B, PGM1, ARSB	921	124	20562	3.60092	0.0016913	0.00016987	0.000160274	NVP-TAE684
436	GOTERM_CC_DIRECT	GO:0005794~Golgi apparatus	86	8.99582	2.59343e-06	GALNT12, ARF4, LPCAT1, GCC2, PRDM2, PCSK5, CXCL14, SGCE, GOLGA3, ATP7B, RASSF2, NDST4, AP1S2, CD36, IFT57, SCYL2, CTSC, TRIM22, WLS, PDGFRA, COG5, MMD, MTUS1, CSNK1D, EMP2, MID1, LAX1, RAB33A, ZDHHC14, ARFGAP2, TPST2, RNF144A, NPC1, SLPI, RNF128, CAT, FAM20B, EXOC3, PRKD1, BIRC7, ARHGEF2, PDE9A, ST6GALNAC5, CHST2, HLA-DQB1, RAB1B, NEDD4L, ADRB2, CLCN3, RASGRP1, CST3, AP3M2, COMMD9, PRRC1, CHST10,…	921	1141	20562	1.68275	0.00169726	0.00016987	0.000160274	NVP-TAE684
437	GOTERM_CC_DIRECT	GO:0045121~membrane raft	30	3.13808	3.22644e-06	CBLC, PRKCZ, HK1, LDHB, EDNRB, PODXL, INPP5D, BSG, CD36, ABCA1, LYN, PRNP, MME, ANXA2, CAV2, CAV1, EMP2, ERLIN2, TGFBR2, CLIP3, CD4, NPC1, BTK, CNTN1, MAL, FAS, CD48, IL6ST, BIRC3, ABCG2	921	252	20562	2.65783	0.00211109	0.00019212	0.000181267	NVP-TAE684
438	GOTERM_CC_DIRECT	GO:0030669~clathrin-coated endocytic vesicle membrane	14	1.46444	1.17567e-05	ADRB2, EREG, VAMP8, CD4, HLA-DRA, IL7R, LDLR, HLA-DQA1, HLA-DRB1, SH3GL2, HLA-DPA1, SLC18A3, HLA-DQB1, HBEGF	921	70	20562	4.46515	0.00767109	0.000641719	0.000605469	NVP-TAE684
439	GOTERM_CC_DIRECT	GO:0005925~focal adhesion	40	4.1841	1.87906e-05	GRB7, FOCAD, RALA, TGFB1I1, FHL1, FHL2, SLA, SYNE2, DCAF6, AKAP12, ALCAM, RRAS, CDH2, CSRP1, PCBP2, BSG, PACSIN2, FLNB, CPNE3, FLNC, MAP4K4, VASP, ANXA1, GSN, MME, ACTN3, DST, CAV2, ACTN1, CAV1, MSN, PARVB, PTPN12, CAT, FAT1, NOX4, EVL, ARHGEF2, LCP1, HSPA1B	921	425	20562	2.10125	0.0122325	0.000946757	0.000893276	NVP-TAE684
440	GOTERM_CC_DIRECT	GO:1904724~tertiary granule lumen	12	1.25523	2.65974e-05	CST3, ASAH1, TNFAIP6, TIMP2, PTPN6, ALDOC, PTX3, GOLGA7, MMP9, CTSS, CAMP, PGM1	921	55	20562	4.87107	0.0172706	0.00124438	0.00117408	NVP-TAE684
441	GOTERM_CC_DIRECT	GO:0098978~glutamatergic synapse	36	3.76569	3.13816e-05	GPM6A, ARF4, RGS14, DGKB, HPCA, CLSTN1, ELAVL4, PPM1H, ABHD6, CLCN3, CORO1A, PRKCZ, NDRG1, ARHGAP44, DNAJB1, PURA, RAP1A, CALB1, ERBB4, PACSIN2, EIF4EBP1, CACNG3, EPS15, SH3GL2, LYN, ACTN1, ADRA2A, RAB11A, CACNB4, CALY, ADORA2B, CAPRIN1, NOS1AP, SPARCL1, ARHGEF2, NPTXR	921	373	20562	2.15476	0.0203454	0.00137033	0.00129292	NVP-TAE684
442	GOTERM_CC_DIRECT	GO:0043025~neuronal cell body	38	3.9749	3.93487e-05	GPM6A, RTN1, PDE1A, TMPRSS3, MAST1, SLC1A3, SEZ6L2, RAP1GAP, AKAP12, DNAJB1, PURA, ALCAM, CALB1, UBB, INPP5F, KIF3A, ENC1, PENK, TIMP2, FLNB, APOD, KIF1A, SH3GL2, SCN1A, SLC12A2, MME, PMM1, TGFB3, AMFR, GLRX2, S100B, SNCAIP, ADRA2A, PTBP2, NDUFS7, SERPINI1, IL6ST, ADA	921	408	20562	2.07936	0.0254446	0.00161084	0.00151984	NVP-TAE684
443	GOTERM_CC_DIRECT	GO:0030666~endocytic vesicle membrane	13	1.35983	6.70767e-05	LYN, COLEC12, CAV1, UBB, HLA-DRA, CD36, CACNG3, HLA-DQA1, HLA-DRB1, WLS, HLA-DPA1, HLA-DQB1, HBEGF	921	71	20562	4.08781	0.0429855	0.00257321	0.00242786	NVP-TAE684
444	GOTERM_CC_DIRECT	GO:0042383~sarcolemma	16	1.67364	7.41281e-05	ANXA1, ANXA2, KCNJ8, STAC, CAV2, CAV1, SLC2A1, ANK1, SGCE, CACNB2, CDH2, COL6A2, BSG, NOS1AP, FLNC, PDE9A	921	106	20562	3.36992	0.0473957	0.00257321	0.00242786	NVP-TAE684
445	GOTERM_CC_DIRECT	GO:0016323~basolateral plasma membrane	26	2.71967	7.46429e-05	SLC47A1, SLC2A1, P2RY6, ATP7B, CDH2, ERBB4, EPCAM, CA2, SLCO1B3, BSG, SLC39A8, LDLR, ABCC3, ABCA1, SLC12A2, ST14, ANXA1, ANXA2, CAV1, MSN, ABCA8, ANK1, ADRA2A, AJAP1, SLC7A8, ATP6V1B1	921	239	20562	2.42874	0.0477169	0.00257321	0.00242786	NVP-TAE684
446	GOTERM_CC_DIRECT	GO:0009986~cell surface	51	5.33473	9.37592e-05	CD86, SRPX, CLSTN1, PTPRK, AMOT, ROBO1, THBD, CDH5, CDH2, LAMP3, TIMP2, CCR7, CD36, HLA-DPA1, FGFBP1, ANXA1, ANXA2, MME, FGG, PSG1, EMP2, F3, AJAP1, PXDN, LY6D, DSG2, CEACAM8, CD47, HBEGF, RTN2, RALA, ABCB1, IGSF3, SLC1A3, CLCN3, IL2RG, TFPI, C3, EPCAM, NDP, LDLR, ARSB, ELANE, MICB, PRNP, TGFB3, MSN, HLA-DRA, FAS, HLA-DRB1, ADA	921	639	20562	1.78187	0.0595673	0.00306727	0.00289401	NVP-TAE684
447	GOTERM_CC_DIRECT	GO:0005634~nucleus	320	33.4728	9.9441e-05	MT1M, PREP, DCAF6, NUDT4, MAGEA8, RASSF2, SOX15, RPS6KA2, ZC3H12A, CYP1B1, BBX, CPNE3, IER5, PRKACB, TRIM22, IER3, TIPIN, ACTN1, PRKCD, CIRBP, MTUS1, SOX11, LDOC1, HNF1B, CSNK1D, ANK1, ASRGL1, RFX7, MAGEB2, BTK, PADI3, PADI2, HOXB2, TAGLN3, PRKD1, ATF5, HOXB6, TSPYL5, FLG, URI1, ZNF274, GGNBP2, HOXD1, TEX264, PDE1A, CSTF3, ZBTB1, TWIST1, AGAP1, RPS4Y1, AAAS, HSPH1, ZNHIT3, MIER2, PRDX1, HLTF, PCB…	921	5984	20562	1.19389	0.063061	0.00306727	0.00289401	NVP-TAE684
448	GOTERM_CC_DIRECT	GO:0005856~cytoskeleton	45	4.70711	0.000103023	DGKG, KANK1, TGFB1I1, MVP, MAST1, ELAVL4, FNBP1L, CORO1A, PPL, RND1, SGCE, AKAP12, INPP5D, ARHGDIB, ZC3H12A, ENC1, KIF13B, PACSIN2, ARL6IP5, FLNC, NEFH, CTNNAL1, MARK1, VASP, AUTS2, DST, TMOD3, SPAG4, MSN, PARVB, RHOF, ANK1, TUBA4A, FGR, DNMBP, RNF128, TMSB15A, TMSB15B, KRT14, ITPKA, EVL, ALDOC, ARHGEF2, TAGLN3, S100A8	921	541	20562	1.85704	0.0652568	0.00306727	0.00289401	NVP-TAE684
449	GOTERM_CC_DIRECT	GO:0005788~endoplasmic reticulum lumen	30	3.13808	0.000122509	COL15A1, EBI3, PTGS2, C3, CST3, ADAMTS5, CDH2, PENK, TSPAN5, ARSB, CTSC, BCHE, ARSA, CRTAP, IGFBP5, GOLM1, IGFBP3, RNASET2, FGG, LAMB1, BMP4, CD4, F8, COL5A1, COL6A2, MGAT4A, SPARCL1, COL21A1, COL9A2, GAS6	921	306	20562	2.1888	0.0771131	0.00348885	0.00329177	NVP-TAE684
450	GOTERM_CC_DIRECT	GO:0043231~intracellular membrane-bounded organelle	70	7.32218	0.000146904	DENND1C, ABCD3, CELF2, ECI2, PTPRK, MPO, LIPA, CTSS, RND1, RGS5, SCP2, LAMP3, CTSK, BSG, AP1S2, CYP1B1, SLC18A2, CTSC, HLA-DPA1, OVGP1, GAA, MYOF, HNF1B, GLRX2, RHOF, EPN2, RNF144A, PLA2G15, LMBRD1, PITPNM1, CAT, BLVRB, PRTN3, DSG2, GPRC5C, ATP6V1A, PHLPP1, MGST2, CLCN3, NTS, PTGS2, AP3M2, HSD11B1, VTN, EXOSC4, INPP5F, PODXL, PACSIN2, EPS15, SEC31A, RANBP2, ABCA1, CYP2J2, LYN, PRNP, CYB5A, TGFB3,…	921	984	20562	1.58821	0.0917442	0.00400926	0.00378278	NVP-TAE684
451	GOTERM_CC_DIRECT	GO:0016324~apical plasma membrane	33	3.45188	0.000399642	ATP6V1A, SLC47A1, ABCB1, SLC2A1, ADRB2, CLCN3, SLC6A20, PRKCZ, P2RY6, CDH2, EPCAM, PODXL, CTSK, SLC39A8, CD36, MPDZ, EPS15, SLC12A2, SLC15A1, ANXA1, CAV1, CYBRD1, MSN, EMP2, RAB27B, AJAP1, SLC7A8, FAT1, NOX4, MAL, PFKM, ATP6V1B1, ABCG2	921	376	20562	1.95944	0.230349	0.0104706	0.00987915	NVP-TAE684
452	GOTERM_CC_DIRECT	GO:0005901~caveola	12	1.25523	0.000606729	CAV2, CAV1, NOS1AP, MYOF, SLC2A1, PACSIN2, HMOX1, CD36, EFNA5, TFPI, PTGS2, TGFBR2	921	77	20562	3.47933	0.328021	0.0146002	0.0137754	NVP-TAE684
453	GOTERM_CC_DIRECT	GO:0034774~secretory granule lumen	15	1.56904	0.000622535	CFD, PCSK1, SERPINB1, GSN, GSTP1, MVP, HSPA6, C3, FGR, COMMD9, CRISPLD2, CAT, ALDOC, SERPINI1, S100A8	921	115	20562	2.91205	0.334946	0.0146002	0.0137754	NVP-TAE684
454	GOTERM_CC_DIRECT	GO:0048471~perinuclear region of cytoplasm	55	5.75314	0.00062413	PCSK1, PTPRR, WWC1, ATP2A2, ATP7B, LAMP3, KIF1A, PRKACB, SH3GL2, MAP3K4, ANXA2, SERPINF1, PRKCD, CSNK1D, MLF1, VAMP8, NPC1, RNF128, NOS1AP, BTK, EXOC3, LCP1, PDE9A, RAB1B, MVP, SLC1A3, GDPD3, NDRG1, PRKCZ, THBS3, RAP1A, HMOX1, APOD, SEC31A, ABCA1, LYN, RAB4A, GSN, CAV2, AMFR, CAV1, PDE2A, MSN, LAMB1, INHBA, S100B, RAB11A, BSPRY, EHD1, GLB1, NEDD4, FAT1, AGGF1, NOX4, HSPA1B	921	764	20562	1.60722	0.335641	0.0146002	0.0137754	NVP-TAE684
455	GOTERM_CC_DIRECT	GO:0000785~chromatin	71	7.42678	0.00070375	FOXA1, STAG3L4, RORA, HOXC13, NR2E1, ZBTB22, AHR, HOXC10, LYL1, DBP, HEY1, SOX15, BCL7C, ENC1, BBX, DFFB, SREBF1, TIPIN, ZGPAT, EN1, SOX11, HNF1B, SOX12, FOS, ZEB2, ELF2, TFDP2, ELF4, RFX7, ELF5, IRF8, HOXB2, IRF6, ATF5, IRF9, HOXB6, TSPYL5, PPARD, NFIX, HOXD1, TWIST1, NEUROD2, HOXC4, ALX1, NKX2-2, TCFL5, TFAP2A, STAT5A, NFE2, CBX7, PRRX1, VDR, PRRX2, PBX3, NAP1L2, RPA2, NR0B1, NAP1L1, SMARCA1, S…	921	1059	20562	1.49681	0.369422	0.015895	0.0149972	NVP-TAE684
456	GOTERM_CC_DIRECT	GO:0031093~platelet alpha granule lumen	11	1.15063	0.00074877	CFD, F8, TGFB3, TEX264, ACTN1, HGF, FGG, SERPINE1, IGF1, A2M, GAS6	921	67	20562	3.66542	0.387758	0.0163481	0.0154247	NVP-TAE684
457	GOTERM_CC_DIRECT	GO:0045335~phagocytic vesicle	11	1.15063	0.000947374	ABCA1, RAP1A, GSN, RAB9A, FLNB, CD36, CLCN3, CORO1A, CTSS, ELANE, RAB11A	921	69	20562	3.55917	0.462499	0.0200171	0.0188864	NVP-TAE684
458	GOTERM_CC_DIRECT	GO:0005604~basement membrane	13	1.35983	0.00107439	LAMA5, ANXA2, DST, SERPINF1, LAMB1, EFNA5, COLQ, LOXL1, VTN, COL5A1, PXDN, TGFBI, AGRN	921	95	20562	3.0551	0.505449	0.0219914	0.0207492	NVP-TAE684
459	GOTERM_CC_DIRECT	GO:0000139~Golgi membrane	47	4.91632	0.00154228	ATP6V1A, GALNT12, GAL3ST1, RTN1, RAB1B, CLSTN1, LPCAT1, SLC2A1, CLCN3, RASGRP1, RAP1GAP, PLD3, GOLGA3, ATP7B, CHST11, NDST4, CHST10, BSG, AP1S2, CHST15, GOLGA7, HLA-DQA1, SH3GL2, WLS, HLA-DPA1, SREBF1, CAV2, COG5, CAV1, COG4, TMEM50B, EMP2, RAB33A, ARFGAP2, TPST2, ARHGAP32, MGAT4A, FAM20B, IFT27, RAB9A, HLA-DRA, ACBD3, CHST2, HLA-DRB1, ST6GALNAC5, HLA-DQB1, CHST3	921	651	20562	1.61184	0.636136	0.030612	0.0288828	NVP-TAE684
460	GOTERM_CC_DIRECT	GO:0070062~extracellular exosome	164	17.2632	7.48823e-11	CYFIP2, RAB3B, ALDH1L1, ICAM3, PLAT, ANPEP, STMN1, BSG, TNFSF10, CPNE1, ENPP4, CPNE3, PTGDS, KRT6C, PRKACB, KRT6A, ARSA, HGD, IGFBP2, ANXA11, LIFR, ATP1B3, KRT5, OLFM4, TOM1L1, PLA2G15, SFRP1, RBP4, SLPI, CMPK1, TAGLN2, TNIK, EZR, IL6ST, CES2, GPM6A, SDC4, ENDOD1, HTRA1, NEDD4L, FBLN1, IQGAP2, NDRG1, PRKCZ, C2, C3, PRDX2, LDHB, PODXL, PRKAR2B, ALDH3B1, EPB41L2, PDGFC, PCBP2, PACSIN3, PCK1, ATP6V1…	921	2218	20562	1.65078	4.93474e-08	2.45766e-08	2.37188e-08	OSI-906
461	GOTERM_CC_DIRECT	GO:0005829~cytosol	334	35.1579	1.01456e-10	EPHB6, CYFIP2, TES, ARL6IP1, NUDT1, PREP, KEAP1, FNBP1L, NADSYN1, SMC4, DCAF7, DCAF6, NUDT4, SOX2, HERC5, GOLGA3, RPS6KA2, OGFOD1, STMN1, MYB, CPNE1, AP1S2, BBX, PIP4K2A, CPNE3, CHAC1, TNS3, PRKACB, TRIM22, IER3, STARD5, RBFOX2, COG5, FBXO2, COG2, PHKA1, KRT5, ANK3, PHKA2, NUP93, MYL5, SFRP1, PPP1R3C, PRKAR1A, PARD3, RRAGD, PADI3, PLBD1, TAGLN2, PRKD2, EZR, NEIL1, TRIB1, RIN2, IDO1, LLGL2, FLG, G…	921	5510	20562	1.35332	6.68595e-08	2.45766e-08	2.37188e-08	OSI-906
462	GOTERM_CC_DIRECT	GO:0005737~cytoplasm	337	35.4737	1.11881e-10	CYFIP2, TES, PLEKHB1, MT1M, NUDT1, PREP, KEAP1, FNBP1L, NADSYN1, DCAF7, DCAF6, RCBTB2, NUDT4, SOX2, HERC5, LGALS2, RPS6KA5, PPP4R2, RPS6KA2, ANPEP, OGFOD1, STMN1, CPNE1, RCC1, CPNE3, CHAC1, IER5, TRIM22, RBFOX2, FBXO2, IL1R2, SOX13, KRT5, GTPBP3, MYL5, PRKAR1A, RRAGD, MT1F, PADI3, MT1G, PRKD2, EZR, NEIL1, TRIB1, IDO1, LLGL2, ZNF395, SH2D2A, CRABP1, STC1, AGAP1, NEDD4L, DCUN1D2, MTMR9, IQGAP2, SAM…	921	5576	20562	1.34931	7.37297e-08	2.45766e-08	2.37188e-08	OSI-906
463	GOTERM_CC_DIRECT	GO:0005886~plasma membrane	285	30	7.30077e-06	EPHB6, VIPR1, TES, ICAM2, NUDT1, ICAM3, FNBP1L, ANPEP, BSG, CPNE1, PIEZO2, PIP4K2A, CPNE3, PRKACB, SLC12A7, SCN1A, IL1R2, ENTPD6, PHKA1, ANK3, PHKA2, SFRP1, PRKAR1A, PARD3, SUCLG2, PRKD2, EZR, LLGL2, GPM6A, GRB7, SDC4, SDC2, LYPD1, NEDD4L, LYPD3, IQGAP2, SLC6A20, SLC5A3, PRKCZ, C3, RIC8A, UGT8, CD79A, APH1B, PRKAR2B, EPB41L1, EPB41L2, EPB41L3, PDGFC, TSPAN5, SCN3A, VASP, ST14, PTPRN2, YES1, TMEM5…	921	5071	20562	1.25475	0.00479967	0.0012028	0.00116082	OSI-906
464	GOTERM_CC_DIRECT	GO:0005654~nucleoplasm	228	24	2.13248e-05	KEAP1, SMC4, DCAF7, DCAF6, SOX2, GOLGA3, RPS6KA5, PPP4R2, RPS6KA2, OGFOD1, MYB, CPNE1, RCC1, BBX, PIP4K2A, CPNE3, SOX9, IER5, PRKACB, TRIM22, SCN1A, TSPYL1, RBFOX2, COG5, ZNF281, SOX13, LDOC1, GCAT, ZNF16, EID1, ZC3H11A, RRAGD, HOXB2, PRKD2, NEIL1, ZNF395, HOXD1, CSTF3, GATA6, NEDD4L, AAAS, HSD11B2, NUAK1, PGBD5, EPB41L2, HLTF, PCBP2, HMOX1, CEP72, ALX1, NKX2-2, BARD1, STAT5A, PLK3, EGR1, XBP1, P…	921	3963	20562	1.28445	0.0139549	0.00245365	0.00236802	OSI-906
465	GOTERM_CC_DIRECT	GO:0016020~membrane	157	16.5263	2.23398e-05	CYFIP2, GOLT1B, ARL6IP1, CLSTN1, ICAM2, PREP, ICAM3, MSMO1, GOLGA3, STMN1, BSG, PIEZO2, CPNE1, ENPP4, SLC16A8, CLCC1, KRT6A, PDGFRA, COG5, HGF, FBXO2, IL1R2, ENTPD6, COG2, ANXA11, KRT5, GEM, TOM1L1, PLA2G15, NUP93, PRPF6, SOAT1, PRKAR1A, ELMO1, LY6D, EZR, IL6ST, DSC3, ENDOD1, PDGFA, ITPR2, MTMR9, AGAP1, AAAS, PRKCZ, FUT1, LDHB, DHRS7B, HLTF, PCBP2, VPS11, HMOX1, BCL2L14, ATP6V1F, PRPH, HSPA8, MGA…	921	2547	20562	1.37618	0.0146142	0.00245365	0.00236802	OSI-906
466	GOTERM_CC_DIRECT	GO:0016324~apical plasma membrane	36	3.78947	3.69769e-05	SLC2A1, STC1, NOD1, LRP2, CLCN3, SLC2A5, SLC6A20, PRKCZ, MUC1, PODXL, CTSK, PDPN, SLC16A8, SLC39A8, CD36, MPDZ, MGAM, SLC15A1, ANXA1, IGFBP2, SHROOM2, CYBRD1, MSN, ATP1B3, SLC2A9, TJP1, BST2, ASPM, SLC7A8, PARD3, FAT1, MAL, TNIK, RAB17, EZR, SLC29A1	921	376	20562	2.13757	0.0240737	0.00341376	0.00329462	OSI-906
467	GOTERM_CC_DIRECT	GO:0005634~nucleus	323	34	4.14418e-05	CYFIP2, TES, MT1M, NUDT1, PREP, SMC4, DCAF7, DCAF6, NUDT4, SOX2, RPS6KA5, PPP4R2, RPS6KA2, MYB, CPNE1, RCC1, BBX, CPNE3, SOX9, IER5, PRKACB, TRIM22, MAGEA4, IER3, TSPYL1, MECR, RBFOX2, ZNF281, SOX13, LDOC1, KRT5, HDHD3, GCAT, GTPBP3, ZNF16, EID1, RFX7, RRAGD, MAGEB2, MT1F, PADI3, MT1G, HOXB2, PRKD2, NEIL1, TRIB1, KCTD15, TSPYL5, ZNF276, FLG, ZNF395, ZNF324B, ZNF394, HOXD1, TEX264, PDE1A, CSTF3, D…	921	5984	20562	1.20508	0.0269411	0.00341376	0.00329462	OSI-906
468	GOTERM_CC_DIRECT	GO:0045121~membrane raft	27	2.84211	6.81025e-05	SDC4, TRADD, PRKCZ, HK1, CD79A, LDHB, PRKAR2B, PODXL, PDPN, BSG, BAALC, CD36, MME, ANGPT1, RFTN1, ERLIN1, ERLIN2, SULF1, CLIP3, BST2, PTPRC, NPC1, CNTN1, MAL, CD48, IL6ST, BIRC3	921	252	20562	2.39204	0.0438888	0.00498662	0.00481258	OSI-906
469	GOTERM_CC_DIRECT	GO:0000785~chromatin	75	7.89474	9.46947e-05	FOXA1, AHCTF1, SIX1, RORA, ZBTB22, AHR, CHD3, HOXC11, NR3C2, SOX2, HHEX, DBP, PPP4R2, BCL7C, TRPS1, ENC1, BBX, RCC1, SOX9, ZNF446, PITX1, MEN1, TEAD4, DFFB, KLF11, EMX2, ZGPAT, TSPYL1, SOX13, FOS, TFDP2, RFX7, ERF, HOXB2, IRF9, TSPYL5, PPARD, CREB5, NFAT5, SMARCD2, HOXD1, DLX5, GATA6, PDS5B, ASCL1, NEUROD2, MUC1, CUX2, HSF2, ALX1, RXRG, SPDEF, NKX2-2, TFAP2A, STAT5A, EGR1, SMAD1, PRRX1, PLK2, NAP…	921	1059	20562	1.58114	0.0604994	0.00624038	0.00602259	OSI-906
470	GOTERM_CC_DIRECT	GO:0005856~cytoskeleton	44	4.63158	0.000203574	KANK1, TGFB1I1, TRADD, SLC7A11, FNBP1L, BICD1, RND1, CNN3, SGCE, PCLO, EPB41L1, EPB41L2, EPB41L3, ENC1, NEFH, CTNNAL1, WASF3, VASP, MYLIP, AUTS2, USP9X, SPAG4, SHROOM2, MSN, WIPI1, KCNAB2, PARVB, CDC42BPB, RHOF, FRMD4B, ENAH, SMTN, CABYR, DNMBP, PSRC1, KRT15, PARD3, ABI1, DCX, TRIM36, TAGLN2, TNIK, EZR, RAI14	921	541	20562	1.81577	0.125558	0.0121959	0.0117703	OSI-906
472	GOTERM_CC_DIRECT	GO:0005615~extracellular space	119	12.5263	0.000321317	SPON1, NUDT1, XYLT1, PLAT, CXCL14, LOXL1, ANPEP, TNFSF10, ZNF446, PTGDS, IFNAR2, ARSA, POSTN, IGFBP5, HGF, IGFBP3, FST, IGFBP2, ENTPD6, FRMD4B, RNASE3, OLFM4, EREG, PLA2G15, SFRP1, RBP4, SLPI, MFNG, PLA2G10, PLBD1, EZR, IL6ST, SCG2, HTRA1, PDGFA, LY96, STC1, FBLN1, LYPD3, C2, C3, PODXL, STC2, PDGFC, HMOX1, CYTL1, PI3, HSPA8, ST14, MSN, IL6, PPFIBP2, COL5A1, PIP, GNB2, PAEP, SERPINI1, ADA, PCSK1, …	921	1938	20562	1.37088	0.190859	0.0162883	0.0157198	OSI-906
473	GOTERM_CC_DIRECT	GO:0005925~focal adhesion	36	3.78947	0.000404422	GRB7, NRP1, FOCAD, TES, SDC4, TGFB1I1, FHL2, LPP, SYNE2, DCAF6, CNN3, LASP1, EPB41L2, G3BP1, PCBP2, BSG, CPNE3, TNS3, VASP, KLF11, HSPA8, YES1, ANXA1, ZNF185, MME, MSN, PARVB, ENAH, NFASC, PTPRC, PALLD, GNB2, FAT1, EZR, MAPRE2, HSPA1A	921	425	20562	1.89112	0.233996	0.0190367	0.0183723	OSI-906
474	GOTERM_CC_DIRECT	GO:0005576~extracellular region	128	13.4737	0.000445033	EPHB6, CLSTN1, PLAT, LOXL1, TNFSF10, PTGDS, PRND, IFNAR2, SPINK4, ARSA, ST6GAL1, PCID2, IGFBP5, HGF, IGFBP3, IL1R2, FST, IGFBP2, ENTPD6, RNASE3, OLFM4, EREG, PLA2G15, SFRP1, RBP4, SLPI, NINJ1, PLA2G10, LY6D, PLBD1, TAGLN2, IL6ST, SCG2, DSC3, TEX264, ENDOD1, HTRA1, LYPD1, PDGFA, LY96, STC1, FBLN1, LYPD3, NTS, GLB1L2, C2, C3, PDZD2, STC2, PDGFC, THEM6, PI3, HSPA8, ISG15, C6ORF120, IL6, CABYR, COL5A…	921	2129	20562	1.34227	0.254233	0.0195518	0.0188694	OSI-906
475	GOTERM_CC_DIRECT	GO:0032991~macromolecular complex	51	5.36842	0.000844182	GPSM2, TES, GOLT1B, AHR, DCAF7, POLB, UFL1, TMEM147, LBH, TRPS1, CASP4, CASP1, GRB10, RCC1, SOX9, SLC12A7, MAP3K5, MEN1, DFFB, PDGFRA, ANXA1, SYK, FBXW7, OLFM4, RBP4, PRKAR1A, PARD3, EZR, SSX2IP, BIRC3, SMARCD2, MTMR9, RASIP1, C3, IRAK1, COX11, MBP, SMAD1, GCH1, AMFR, RFTN1, ERLIN1, LAPTM5, ERLIN2, TJP1, DAZL, GNB2, NEDD4, PTPN6, PKN2, HSPA1A	921	703	20562	1.61965	0.426817	0.0347697	0.0335562	OSI-906
477	GOTERM_CC_DIRECT	GO:0009986~cell surface	47	4.94737	0.0010658	EPHB6, CX3CR1, NRP1, NLGN1, SDC4, SDC2, CLSTN1, PDGFA, PLAT, SLC7A11, CLCN3, IQGAP2, TFPI, ROBO1, C3, LAMP3, PDGFC, CTSG, MBP, SLIT2, CD36, AAMP, NEO1, CD53, FGB, FGFBP1, NLGN4X, ANXA1, CD93, MME, FGG, ENTPD6, MSN, ANK3, SULF1, BST2, SFRP1, PTPRC, LY6D, CSPG5, DSG2, CEACAM8, CD47, MET, CDH17, FGFR2, ADA	921	639	20562	1.64211	0.504771	0.037299	0.0359973	OSI-906
479	GOTERM_CC_DIRECT	GO:0016323~basolateral plasma membrane	23	2.42105	0.00113199	ST14, ANXA1, SLC2A1, MSN, ATP1B3, NOD1, ANK3, SLC7A11, TJP1, SLC2A9, SLC7A7, SLC7A8, ERBB4, PDPN, BSG, SLCO1B3, SLC16A7, SLC16A8, SLC39A8, RAB17, EZR, SLC29A1, CDH17	921	239	20562	2.1485	0.525931	0.037299	0.0359973	OSI-906
480	GOTERM_CC_DIRECT	GO:0070062~extracellular exosome	189	19.6058	2.49516e-18	CYFIP2, FCGBP, SPON2, ALDH1L1, UPK2, PDCD5, DEFB1, TM7SF3, MPO, ENO3, ACTG2, ICAM1, AQP1, COMP, LGALS3, GOLGA4, EFEMP1, ALCAM, TUBB3, BASP1, ANPEP, COTL1, CPNE3, IGHV3-7, B2M, KRT6A, WLS, G6PD, ACOT7, RPL22, WNT5A, HLA-A, ACTN4, ATP1B1, RNASE1, TOM1L1, ACLY, MYL6, RBP4, COL4A2, SLPI, HGS, PADI2, HPRT1, SQSTM1, PPIC, GPM6A, MTMR2, NDRG3, ABCB6, CRABP2, PEF1, STXBP1, SLC1A1, HPN, ENDOD1, HTRA1, SLC…	932	2218	20562	1.87996	1.70918e-15	1.70918e-15	1.63932e-15	Pazopanib
481	GOTERM_CC_DIRECT	GO:0005829~cytosol	364	37.7593	3.4283e-17	CYFIP2, PANK4, TES, NUDT1, STMN3, UBE2L6, ENO3, BACH2, DCAF7, PSMD8, HERC5, LGALS3, GOLGA4, CCDC91, HERC2, AP1S2, PIP4K2A, CPNE3, EIF2D, ANKS1A, B2M, WLS, AGFG1, UNC13B, ACOT7, COG4, RPL22, MCCC1, ACTN4, CLPX, JMJD6, EML4, CH25H, MYL6, ARC, DYNC1LI2, MAP1B, DDIT4, PADI2, TRIB3, HPRT1, NEIL1, TRIB1, CBLL1, OPTN, MTMR1, MTMR2, ABCB6, CRABP2, RRAD, CDCA4, STXBP1, HSPA4L, CRABP1, ENDOD1, KLK5, ADH7, …	932	5510	20562	1.45747	2.34838e-14	1.17419e-14	1.1262e-14	Pazopanib
482	GOTERM_CC_DIRECT	GO:0005737~cytoplasm	347	35.9959	4.78725e-12	CYFIP2, PANK4, SPARC, TES, NUDT1, STMN3, SPINT2, DCAF7, AQP1, HERC5, LGALS3, GOLGA4, LGALS2, HERC2, TRIM29, ANPEP, CPNE3, EIF2D, SPA17, ANKS1A, SOX4, AGFG1, RPL22, SLC11A2, SOX13, ACTN4, JMJD7, ISL1, EML2, JMJD6, EML4, ARC, DYNC1LI2, DDIT4, MT1F, PADI2, HPRT1, NEIL1, TRIB1, CBLL1, CCNO, OPTN, MTMR1, MTMR2, LXN, CRABP2, STXBP1, HSPA4L, CRABP1, STC1, AGAP1, ADH7, MTMR4, PPL, OAZ2, CYP27B1, LDHB, PC…	932	5576	20562	1.37295	3.27929e-09	1.09309e-09	1.04841e-09	Pazopanib
483	GOTERM_CC_DIRECT	GO:0016020~membrane	185	19.1909	3.89712e-11	CYFIP2, ERCC6L, IFITM1, SPARC, CLSTN1, NR3C1, ENO3, ZDHHC3, ICAM1, IGF1R, LGALS3, EIF4ENIF1, CCDC91, HERC2, BCAP29, IL13RA2, SPA17, B2M, SLC16A4, KRT6A, GTF2I, UNC13B, CAST, ACVR1, DDX18, G6PD, HGF, SLC11A2, OCRL, HLA-A, ATP1B2, HLA-F, ATP1B1, EML4, TOM1L1, ACLY, CH25H, MYL6, ACAP2, DYNC1LI2, COL4A2, COL4A4, ELMO1, ABCG1, ABCG2, MTMR1, MTMR2, CBFB, RRAD, SLC1A1, HPN, ENDOD1, SLC1A3, MGST2, AGAP1,…	932	2547	20562	1.60248	2.66953e-08	6.67382e-09	6.40102e-09	Pazopanib
484	GOTERM_CC_DIRECT	GO:0005615~extracellular space	145	15.0415	1.27371e-09	FCGBP, SPON1, SPARC, POP1, XYLT2, NUDT1, DEFB1, MPO, ENO3, ACTG2, ICAM1, COMP, FGF5, LGALS3, EFEMP1, ANPEP, LIPG, FAM3A, IL13RA2, B2M, IFNAR2, IL15RA, POSTN, IGFBP5, IGFBP4, HGF, IGFBP3, FST, WNT5A, VASH1, ACTN4, HLA-F, EREG, DKK3, RBP4, TWSG1, COL4A2, SLPI, COL4A4, SPARCL1, SCG2, PLA1A, REG3A, LXN, COL13A1, HTRA1, KLK5, STC1, LTBP2, AEBP1, MTMR4, NID2, C2, C5, IGLV2-14, PDGFC, APOD, NDP, PI3, PR…	932	1938	20562	1.65068	8.72489e-07	1.74498e-07	1.67365e-07	Pazopanib
485	GOTERM_CC_DIRECT	GO:0005576~extracellular region	155	16.0788	2.10954e-09	SPARC, CLSTN1, DEFB1, SPINT2, SRP14, MPO, COMP, FGF5, LGALS3, EFEMP1, LIPG, COTL1, FAM3A, THSD7A, IL13RA2, IGHV3-7, SPA17, PAMR1, B2M, IFNAR2, SPAG11B, IGFBP5, IGFBP4, HGF, IGFBP3, FST, WNT5A, PSG1, ACTN4, EREG, DKK3, ACLY, RBP4, TWSG1, COL4A2, SLPI, COL4A4, SPARCL1, PADI2, LY6H, SCG2, PLA1A, REG3A, COL13A1, ENDOD1, HTRA1, KLK5, STC1, LTBP2, AEBP1, PLA2G5, NID2, FBLN2, LTBP1, C2, C5, COMMD9, DEAF…	932	2129	20562	1.60622	1.44504e-06	2.40839e-07	2.30995e-07	Pazopanib
486	GOTERM_CC_DIRECT	GO:0031012~extracellular matrix	35	3.63071	2.80328e-08	SNED1, FCGBP, SPON2, LRRC15, SPON1, COL13A1, COL11A1, LRRC17, LTBP2, LTBP1, FBLN2, COMP, ADAMTS5, RELN, EFEMP1, LRIG1, TIMP2, PI3, NDP, POSTN, TGFB1, LRRN3, WNT5A, MMP10, VCAN, MMP13, COL4A2, COL5A1, COL4A4, COL5A3, PXDN, COL9A3, CD248, FMOD, MATN2	932	260	20562	2.96992	1.92023e-05	2.74321e-06	2.63108e-06	Pazopanib
487	GOTERM_CC_DIRECT	GO:0043231~intracellular membrane-bounded organelle	78	8.09129	1.97841e-06	PHLDB1, SPARC, CALCOCO2, CPQ, IRS1, CROT, MPO, IGF1R, RND1, PIK3C2B, TM7SF2, EIF4ENIF1, MAP1LC3B, LAMP3, CTSK, AP1S2, CYP1B1, CTSG, SPTAN1, SYBU, HLA-DPA1, RAB8B, AGFG1, CADPS2, G6PD, VBP1, SPHK1, HDHD3, RHOB, KIN, RAD51C, GPRC5A, SLC9A6, ACOX2, HGS, OAS3, CAT, FAR2, SQSTM1, PPIC, PON3, STX12, MTMR2, TGFBRAP1, MGST2, UGT8, GGA1, RAB20, ALDH1B1, INPP5F, ATP6V0A2, TMEM208, NPHP4, SLC15A3, AP1M2, SN…	932	984	20562	1.74884	0.00135429	0.000169401	0.000162477	Pazopanib
489	GOTERM_CC_DIRECT	GO:0048471~perinuclear region of cytoplasm	62	6.43154	1.26383e-05	CYFIP2, PPP1R13B, CALCOCO2, WDR44, TMEM100, HERC5, HEPH, LAMP3, ANXA6, SCN5A, RAB8B, STX8, VPS33A, SLC11A2, ACTN4, TNFRSF1B, CKAP4, DNM3, TMEM134, RAD51C, MAP1B, RASA2, EXOC3, OPTN, MTMR2, STXBP1, ODC1, SLC1A3, GDPD5, NDRG1, RASIP1, SLC9A3R1, RAP1A, ATP6V0A2, LPXN, STOM, APOD, SEC23B, PDLIM4, DYNC1I1, SNX5, BPTF, GALNT3, BDNF, TNFSF12, PDE2A, PLA2G2A, LAPTM5, EIF2AK2, LAMB1, INHBA, MEIS2, PIKFYVE…	932	764	20562	1.79039	0.00861989	0.000865721	0.000830333	Pazopanib
490	GOTERM_CC_DIRECT	GO:0005856~cytoskeleton	48	4.97925	1.57352e-05	FAAH, CALCOCO2, ROCK2, STXBP1, ELAVL4, SLC7A11, PPL, RND1, CNN3, AKAP12, PCLO, PSTPIP2, BASP1, STOM, NPHP4, FLNC, CTNNA2, CTNNAL1, SPTAN1, PDLIM4, MYLIP, HSBP1, NOS3, SPAG4, KRT34, DHCR24, ACTN4, PARVB, PTPN13, ARHGAP26, ALOX15B, EML2, CKAP4, RHOB, SSH1, FGR, EML4, ENAH, FERMT1, KRT19, PREPL, KRT17, KRT16, KRT15, CDC42EP4, ALDOC, FERMT2, RAI14	932	541	20562	1.95746	0.0107208	0.000979872	0.000939819	Pazopanib
491	GOTERM_CC_DIRECT	GO:0005886~plasma membrane	281	29.1494	6.97392e-05	IFITM1, SPARC, TES, NUDT1, SPINT2, ENO3, ICAM1, AQP1, LGALS3, GOLGA4, EDNRA, ALCAM, HERC2, ANPEP, TRBC2, PIP4K2A, CPNE3, THSD7A, IGHV3-7, B2M, SLC12A7, WLS, ACVR1, UNC13B, IL15RA, SLC11A2, PSG1, SOX11, HLA-A, ACTN4, HLA-F, JMJD6, ARC, ADCY9, MAP1B, SUCLG2, TRIB3, MTMR1, GPM6A, COL13A1, ABCB6, RRAD, CDCA4, GYPB, STXBP1, HPN, MGST2, PLA2G5, TAPBPL, ADH7, PPL, UGT8, PDGFC, ATP6V0A2, TSPAN5, NCKAP1L,…	932	5071	20562	1.22254	0.0466498	0.00398094	0.00381822	Pazopanib
492	GOTERM_CC_DIRECT	GO:0005925~focal adhesion	38	3.94191	0.00011775	TES, FHL2, SYNE2, CNN3, ICAM1, EFNB2, AKAP12, ALCAM, CDH2, CSRP1, ANXA6, ATP6V0A2, RPLP2, LPXN, ITGAV, CPNE3, FLNC, B2M, FZD2, RPL22, SPRY4, RRAS2, ACTN4, PARVB, ARHGAP26, ALOX15B, RHOB, ENAH, FERMT1, NFASC, MARCKS, EHD3, ACTC1, FAP, CAT, CD46, FERMT2, HSPA1A	932	425	20562	1.97262	0.0774959	0.00609901	0.00584971	Pazopanib
493	GOTERM_CC_DIRECT	GO:0031982~vesicle	21	2.17842	0.000124651	STX12, DCTN2, STX8, MYO19, CST3, SLC9A3R1, MUC1, MYO1B, MYL6, GPRC5A, BASP1, LAMP3, STOM, ATP13A2, EPS8L2, CALM1, PROM1, CALM2, DYNC1I1, SYBU, HSPA1A	932	174	20562	2.66268	0.0818472	0.00609901	0.00584971	Pazopanib
494	GOTERM_CC_DIRECT	GO:1904724~tertiary granule lumen	11	1.14108	0.000157851	GSDMD, CST3, ORM1, TNFAIP6, TCN1, TIMP2, ALDOC, LYZ, SPTAN1, B2M, PGM1	932	55	20562	4.41245	0.102495	0.00720851	0.00691385	Pazopanib
495	GOTERM_CC_DIRECT	GO:0098978~glutamatergic synapse	34	3.52697	0.000200807	GPM6A, SPARC, RGS14, STXBP1, CLSTN1, ELAVL4, PPM1H, NDRG1, EFNB2, PPP3CA, RAP1A, PCLO, SV2A, LRRTM2, EIF4EBP1, NPTX2, CACNG5, KPNA1, SRGN, CADPS2, SYT1, HOMER1, RPL22, PCDH8, WNT5A, STAT3, PLEKHA5, DNM3, MAPK10, ARC, DLG1, ACTC1, SPARCL1, SHANK2	932	373	20562	2.01103	0.128524	0.00809418	0.00776333	Pazopanib
497	GOTERM_CC_DIRECT	GO:0009986~cell surface	50	5.18672	0.000234415	IGHM, SPARC, CLSTN1, SLC7A11, ICAM1, ROBO1, GHR, LGALS3, CDH2, LAMP3, LIPG, TIMP2, FCER1A, ITGAV, CTSG, SCN5A, HLA-DPA1, IL15RA, FCER1G, SLC11A2, WNT5A, PSG1, HLA-A, HLA-F, PXDN, CD46, CRYAB, IGSF3, HPN, SLC1A1, SLC1A3, SLC1A4, TSPAN8, CLEC7A, PDGFC, SLIT2, NDP, PROM1, ELANE, TGFB1, NLGN4X, ACVR2A, FAP, HLA-DPB1, KCNK2, PAM, HLA-DRB1, FERMT2, ADA, CD200	932	639	20562	1.72631	0.148361	0.0082474	0.00791028	Pazopanib
498	GOTERM_CC_DIRECT	GO:0043025~neuronal cell body	36	3.73444	0.00023605	RET, GPM6A, SLC1A1, HPN, SLC1A3, SLC1A4, RAP1GAP, IGF1R, CNN3, GHR, AKAP12, ALCAM, INPP5F, TUBB3, SV2A, TIMP2, APOD, RRM1, TGFB1, MYO10, HOMER1, TMEM50A, ANXA3, LSM1, GFRA1, TNFRSF1B, ARC, DAB1, MAP1B, EEF1A2, ATP13A2, SOS1, KCNK2, SHANK2, ADA, CD200	932	408	20562	1.94667	0.149315	0.0082474	0.00791028	Pazopanib
499	GOTERM_CC_DIRECT	GO:0030424~axon	33	3.42324	0.0002408	RET, MTMR2, SEMA3A, STXBP1, SSNA1, SLC1A1, ELAVL4, RAP1GAP, ROBO1, IGF1R, AQP1, ALCAM, PCLO, INPP5F, TUBB3, NTF3, CTNNA2, SCN3A, TGFB1, SYT1, HOMER1, ANXA3, BDNF, LSM1, GFRA1, PRSS12, DNM3, NFASC, ADCY9, MAP1B, CNTN1, CRYAB, CD200	932	361	20562	2.01677	0.152079	0.0082474	0.00791028	Pazopanib
500	GOTERM_CC_DIRECT	GO:0010008~endosome membrane	26	2.6971	0.000336416	RET, STEAP3, ATP8A2, WDR44, LAMP5, GGA1, RAP1A, IRAK1, ATP6V0A2, ATP6V1H, SLC15A3, HLA-DPA1, VPS33A, HLA-A, TICAM1, RHOB, TOM1L1, ARHGAP32, CLCN6, PIKFYVE, MYO1B, ACAP2, EHD3, SLC9A6, HLA-DPB1, HLA-DRB1	932	260	20562	2.20622	0.205851	0.0109736	0.010525	Pazopanib
501	GOTERM_CC_DIRECT	GO:0030018~Z disc	17	1.76349	0.000373593	RYR1, HDAC4, HOMER1, FHL2, SLC2A1, ACTN4, PARVB, SRI, SYNE2, PPP3CA, KRT19, CSRP1, FLNC, SCN5A, PDLIM5, CRYAB, PDLIM4	932	134	20562	2.79894	0.225826	0.0116323	0.0111568	Pazopanib
502	GOTERM_CC_DIRECT	GO:1904813~ficolin-1-rich granule lumen	16	1.65975	0.000489656	GSDMD, TNFAIP6, PRG2, COMMD3, SRP14, CST3, ACLY, COMMD9, GLB1, CAT, TIMP2, COTL1, ALDOC, MNDA, PGM1, HSPA1A	932	124	20562	2.84674	0.285017	0.0145832	0.0139871	Pazopanib
503	GOTERM_CC_DIRECT	GO:0000139~Golgi membrane	49	5.08299	0.000650399	GAL3ST1, ATP8A2, ST6GALNAC2, CLSTN1, XYLT2, LPCAT1, SLC2A1, ZDHHC3, HHAT, GOLGA4, AP1S2, MAN1A1, B2M, SYBU, HLA-DPA1, WLS, IL15RA, COG4, PAQR3, RRAS2, HLA-A, HLA-F, RAB33A, TPST2, RAB36, ABCG1, OPTN, STX12, HS3ST3A1, ABCB6, TAPBPL, RAP1GAP, CYTH2, FUT9, PDGFC, ATP6V0A2, ATP6V1H, HAS2, CYTH1, AP1M2, GALNT7, GALNT3, NOS3, DHCR24, ARHGAP32, PIKFYVE, RHEB, HLA-DPB1, HLA-DRB1	932	651	20562	1.6606	0.359604	0.0178905	0.0171592	Pazopanib
504	GOTERM_CC_DIRECT	GO:0071944~cell periphery	10	1.03734	0.000652936	SLC9A3R1, FERMT1, PPP5C, KRT19, MYO1B, KRT17, TUBB3, SLC1A1, ATP1B2, ACTG2	932	54	20562	4.0856	0.360717	0.0178905	0.0171592	Pazopanib
505	GOTERM_CC_DIRECT	GO:0045177~apical part of cell	12	1.24481	0.000748121	ACVR1, MYO1B, DAB1, HOMER1, CDH2, FAP, SLC11A2, REN, SLC7A11, VASH1, MPDZ, AQP1	932	78	20562	3.39419	0.401096	0.0194196	0.0186258	Pazopanib
506	GOTERM_CC_DIRECT	GO:0005788~endoplasmic reticulum lumen	28	2.90456	0.000765445	SPON1, COL13A1, COL11A1, LTBP1, CST3, ADAMTS5, CDH2, PDGFC, TSPAN5, B2M, IGFBP5, IGFBP4, IGFBP3, WNT5A, GPX7, LAMB1, PDIA5, CKAP4, VCAN, COL4A2, COL5A1, COL4A4, COL5A3, EOGT, MZB1, SPARCL1, COL9A3, SCG2	932	306	20562	2.01877	0.408167	0.0194196	0.0186258	Pazopanib
507	GOTERM_CC_DIRECT	GO:0030054~cell junction	23	2.38589	0.000896903	YAP1, SLC16A1, TES, SMAGP, ACTN4, ELL3, ENAH, FERMT1, DLG1, RAD51C, RAP1A, CDH2, BASP1, PDPN, PRX, PAK6, CPNE3, IRF6, SPTAN1, FERMT2, ADA, FOXA2, RAI14	932	232	20562	2.1872	0.459172	0.0219421	0.0210452	Pazopanib
508	GOTERM_CC_DIRECT	GO:0005604~basement membrane	13	1.34855	0.00118954	LAMA5, SPARC, LAMA4, LAMB1, NID2, ACTA2, DLG1, COL4A2, COL5A1, COL4A4, PXDN, COL9A3, MEGF9	932	95	20562	3.01904	0.557501	0.0280976	0.0269491	Pazopanib
509	GOTERM_CC_DIRECT	GO:0001533~cornified envelope	10	1.03734	0.00126113	CSTA, KRT17, KRT16, PI3, DSG3, CST6, PPL, SPRR1A, SERPINB5, SPRR1B	932	59	20562	3.73936	0.578705	0.0287959	0.0276188	Pazopanib
510	GOTERM_CC_DIRECT	GO:0043005~neuron projection	31	3.21577	0.00216435	CYFIP2, GPM6A, CLSTN1, CHRNA9, SLC1A3, STMN3, RASGRP2, RELN, RAP1A, CDH2, SV2B, SV2A, MICALL2, BDKRB1, SPA17, ANKS1A, SYT1, BCL11B, MYO10, ACTN4, FOS, PTPN13, MAPK10, QDPR, DLG1, DAB1, GLRB, ATP13A2, PAM, SHANK2, CD200	932	378	20562	1.80934	0.773314	0.0478252	0.0458703	Pazopanib
511	GOTERM_CC_DIRECT	GO:0016020~membrane	181	19.317	8.72272e-11	SEMA5A, CYFIP2, IFITM1, DGKA, FHOD1, NCF4, ECI2, TNC, STMN2, CIB1, MSMO1, BZW2, ENO2, CLU, FADS2, CCDC91, CDH3, PIEZO2, CPNE1, ENPP4, IL13RA2, SLC39A2, SBF1, SH3GLB2, NUP210, IL1R1, TAP1, NRBP1, TMEM131, SLC5A6, TPST1, TIAM1, FOLH1, COL4A2, COL4A1, ZW10, SLCO2A1, PPIF, LY6D, RAB38, STEAP1, FKBP5, SLC26A2, SLC45A2, NRN1, GYPC, ABCB4, IGSF1, ENDOD1, SLC1A2, PDGFA, SLC1A3, MGST2, ADRB2, PTTG1IP, PPL…	915	2547	20562	1.59696	5.95762e-08	5.95762e-08	5.6436e-08	PD-0325901
512	GOTERM_CC_DIRECT	GO:0005887~integral component of plasma membrane	119	12.7001	9.0803e-10	VIPR1, OXTR, CD83, AQP7, AQP5, MILR1, FADS2, GJA1, CCRL2, SLC39A8, SLC39A2, EPHB3, IFNAR2, IL1R1, STX8, NPY1R, TAP1, EREG, SLC5A6, CACNB2, FOLH1, CLDN3, STIM1, SLCO2A1, ROR2, STEAP1, EPHA2, SLC26A2, GYPC, SDC4, GYPB, ABCB4, GYPE, SLC1A2, LPAR1, SLC1A3, SLCO5A1, MST1R, ADRB2, CSF2RA, RASGRP3, CD79B, TRPM1, TRPM2, EBP, HRH1, SYNDIG1, CLCA2, TSPAN5, CLCA1, KCNMB4, CLCA4, HLA-DQA1, CD99, TRPM4, KL, V…	915	1508	20562	1.77333	6.20184e-07	3.10092e-07	2.93748e-07	PD-0325901
513	GOTERM_CC_DIRECT	GO:0005576~extracellular region	152	16.222	3.33693e-09	CDA, TNC, CLU, FGF2, ISLR, FTH1, ENPP2, OSTF1, IL13RA2, PTGDS, EPHB3, IFNAR2, SPINK2, PCID2, IGFBP5, FKBPL, IL1R1, WNT5A, PCOLCE, PSG2, OLFM4, TUBA4A, EREG, COL4A2, SLPI, COL4A1, PLA2G10, LY6D, PLBD1, SERPING1, SCG3, MXRA5, S100A9, SCG2, STX1A, CALCA, CALCB, NRN1, IGSF1, STXBP2, ENDOD1, LYPD1, KLK5, PDGFA, FBLN1, TXN, FBLN2, CSF2RA, KLK8, C2, C6ORF15, C5, HSPH1, STC2, PDGFD, PENK, CLCA2, FGF20, T…	915	2129	20562	1.6044	2.27912e-06	6.74892e-07	6.3932e-07	PD-0325901
514	GOTERM_CC_DIRECT	GO:0005829~cytosol	324	34.5784	3.95252e-09	CYFIP2, CDA, ECI2, STMN2, UBE2L6, IFIT1, ENO2, RRP8, UBE2L3, NUDT4, CCDC91, RASSF2, PSMD5, FTH1, FAM110B, CPNE1, DPF2, PLCE1, KIFAP3, SEPHS2, EPHB3, PRKCI, GOLPH3L, KRT7, AFAP1, ANK3, ASRGL1, MYL5, TIAM1, MAP1B, ZW10, RBP1, PLBD1, TRIB3, RIN2, STX1A, SKAP1, VPS28, EPAS1, ABCB4, STXBP2, ENDOD1, KLK5, PIK3R3, IQGAP1, TXN, BRCC3, ADH7, GSPT2, PPL, PRKCZ, CD79B, LDHB, HSPH1, MAP2, EPB41L2, CEP70, RSU…	915	5510	20562	1.32141	2.69957e-06	6.74892e-07	6.3932e-07	PD-0325901
515	GOTERM_CC_DIRECT	GO:0048471~perinuclear region of cytoplasm	71	7.57737	7.83719e-09	CYFIP2, PCSK1, CDKN1A, MS4A3, STMN2, AKR1B1, CIB1, NXT2, CLU, ATP7B, HYAL2, STK16, TLK2, TRAPPC12, ANXA6, TRIM68, KIF1A, SBF1, PTGDS, MAP3K4, RAB8B, TPD52, ANXA2, SLC2A10, ITGA3, STX8, ITGA2, OLFM4, VAMP8, RAD51C, MAP1B, NOS1AP, RAB38, TNIK, FKBP4, VAMP2, ANP32A, SLC1A3, AKAP6, GDPD3, PTN, TRAK1, NDRG1, PRKCZ, RASGRP3, MTDH, SLC9A3R1, CYB5R4, PLN, STC2, SPP1, FLNA, SNCA, RAP1GAP2, TRAPPC2, GALNT6…	915	764	20562	2.08838	5.35279e-06	1.07056e-06	1.01413e-06	PD-0325901
516	GOTERM_CC_DIRECT	GO:0005886~plasma membrane	296	31.5902	6.58168e-08	VIPR1, IFITM1, OXTR, TRAF3IP3, CERK, AQP7, AQP5, ENO2, RRP8, SCAMP5, GJA1, RASSF2, CPNE1, PIEZO2, PLCE1, EPHB3, SCN1A, IL15RA, PRKCI, IL1R1, MTUS1, ANK3, SLC5A6, TIAM1, CLDN3, MAP1B, TRIB3, TLN2, STX1A, SKAP1, VPS28, EPHA2, NRN1, SDC4, GYPC, GYPB, ABCB4, SDC2, GYPE, STXBP2, LYPD1, LPAR1, MGST2, SLCO5A1, IQGAP1, MST1R, ADH7, PPL, PRKCZ, TRPM1, CD79B, TRPM2, EPB41L2, PENK, KCNMB4, TSPAN5, HLA-DQA1,…	915	5071	20562	1.31172	4.49518e-05	7.49214e-06	7.09724e-06	PD-0325901
517	GOTERM_CC_DIRECT	GO:0070062~extracellular exosome	150	16.0085	1.41446e-07	SEMA5A, CYFIP2, FCGBP, CIB1, PLOD2, AQP5, ENO2, CLU, ISLR, AKR7A2, TUBB3, FTH1, C1RL, CPNE1, ENPP4, PTGDS, PRKCI, WNT5A, KRT7, PCOLCE, OLFM4, RNASE1, TUBA4A, FOLH1, COL4A2, SLPI, SERPING1, TNIK, FKBP4, MXRA5, S100A9, VPS28, PFN2, FKBP5, SLC26A2, SDC4, ABCB4, STXBP2, ENDOD1, FBLN1, IQGAP1, TXN, PTTG1IP, PPL, NDRG1, PRKCZ, PLD3, C2, CD79B, LDHB, SLC9A3R1, C5, HSPH1, ZNHIT6, EPB41L2, RSU1, PCK1, MYH…	915	2218	20562	1.51976	9.66032e-05	1.38011e-05	1.30737e-05	PD-0325901
518	GOTERM_CC_DIRECT	GO:0009986~cell surface	58	6.18997	4.81189e-07	ENO2, CLU, THBD, HYAL2, FCER1A, ITGB8, ITGAV, NEO1, HLA-DPA1, IL15RA, CD93, ANXA2, MME, ITGA3, ITGA2, WNT5A, GP1BA, ANK3, PSG2, GPRC5B, FOLH1, CEACAM6, CEACAM5, LY6D, ITGA6, ROR2, HBEGF, EPHA2, NLGN1, SDC4, IGSF3, SDC2, SLC1A2, LPAR1, PDGFA, LRP4, SLC1A3, PTN, MST1R, ACVR1B, IL2RG, HLA-DMA, EPCAM, SLIT2, CACNG4, FZD1, VCAM1, HSPA5, KCNB1, FZD6, SULF1, SORL1, ALPP, TNFSF4, HLA-DPB1, HLA-DRA, RAMP1…	915	639	20562	2.03972	0.000328598	3.89088e-05	3.68579e-05	PD-0325901
519	GOTERM_CC_DIRECT	GO:0005737~cytoplasm	315	33.6179	5.12707e-07	CYFIP2, CCNI, CERK, PLEKHB1, STMN2, AQP7, IFIT1, UBE2L3, NUDT4, SPIB, GJA1, RASSF2, FTH1, ZC3H12A, CPNE1, SEPHS2, RBFOX1, METTL3, MTUS1, KRT7, ASRGL1, MYL5, CLDN3, ZW10, FEZ2, MT1G, TLN2, SKAP1, VPS28, PFN2, BEX1, ANP32A, EPAS1, ABCB4, LPAR1, IQGAP1, TXN, PTTG1IP, BRCC3, ADH7, PPL, KLK8, PRKCZ, MTDH, LDHB, HSPH1, MAP2, CEP70, HLTF, NKX2-5, PCK1, PPARGC1A, CDR2, PLK3, GSTM3, PDE2A, IFI44, PTK6, NR…	915	5576	20562	1.2695	0.000350118	3.89088e-05	3.68579e-05	PD-0325901
520	GOTERM_CC_DIRECT	GO:0005615~extracellular space	131	13.9808	1.09605e-06	FCGBP, TNC, XYLT1, ENO2, CLU, FGF2, C1RL, ENPP2, IL13RA2, PTGDS, IFNAR2, IL15RA, IGFBP5, WNT5A, MTUS1, PCOLCE, OLFM4, EREG, COL4A2, SLPI, COL4A1, PLA2G10, PLBD1, SERPING1, S100A9, SCG2, RTN3, CALCA, CALCB, KLK5, PDGFA, FBLN1, KLK8, C2, C5, STC2, PDGFD, FGF20, CLCA1, CGA, WNT2, PIBF1, KL, VCAM1, BDNF, TNFSF15, DEFA5, PPBP, GDF5, INHBE, BMP5, PPFIBP2, IL7, TNFSF4, COL5A2, OGN, COL9A2, HLA-DRB1, FBN…	915	1938	20562	1.51901	0.000748325	7.48605e-05	7.09147e-05	PD-0325901
521	GOTERM_CC_DIRECT	GO:0005874~microtubule	34	3.6286	9.90218e-06	INVS, IQGAP1, NDRG1, TUBA1B, TUBA1A, TUBA3C, HSPH1, BAG2, TUBB3, KIF5C, MAP2, KIF13B, FSD1, KIF1A, NINL, SYBU, MID1IP1, MX1, CKAP2, MTUS1, SHROOM2, KIF22, TUBG1, TUBA4B, MID1, TUBA4A, CYLD, TIAM1, STIM1, APPBP2, MAP1B, SARM1, ROR2, FKBP4	915	326	20562	2.34372	0.0067404	0.000614835	0.000582428	PD-0325901
522	GOTERM_CC_DIRECT	GO:0030669~clathrin-coated endocytic vesicle membrane	13	1.38741	5.453e-05	WNT5A, ADRB2, EREG, VAMP8, HLA-DPB1, HLA-DRA, ROR2, IL7R, HLA-DQA1, HLA-DRB1, VAMP2, HLA-DPA1, HBEGF	915	70	20562	4.1734	0.03656	0.00310367	0.00294008	PD-0325901
523	GOTERM_CC_DIRECT	GO:0030666~endocytic vesicle membrane	12	1.28068	0.000280446	COLEC12, LRP1, WNT7B, WNT5A, STAB1, HLA-DPB1, HLA-DRA, HLA-DRB1, CACNG4, HLA-DQA1, HLA-DPA1, HBEGF	915	71	20562	3.79811	0.17434	0.0137047	0.0129823	PD-0325901
524	GOTERM_CC_DIRECT	GO:0031982~vesicle	20	2.13447	0.000280916	SLC47A1, MUC16, ANXA2, STX8, SLC1A2, CIB1, PIK3C2A, PRKCZ, BMP5, CYB561D2, VAMP8, SLC9A3R1, PLN, SPP1, RAB38, ATP13A2, CALM2, MUC4, SYBU, VAMP2	915	174	20562	2.583	0.174604	0.0137047	0.0129823	PD-0325901
525	GOTERM_CC_DIRECT	GO:0031012~extracellular matrix	25	2.66809	0.00060797	COLEC12, SNED1, FCGBP, ECM1, LRRC17, FBLN1, FBLN2, C6ORF15, RELN, TIMP3, MUC4, WNT5A, GP1BA, MUC5B, MMP13, COL4A2, COL4A1, MMP15, COL5A2, MGP, OGN, COL9A2, FMOD, FBN1, MATN2	915	260	20562	2.16078	0.339904	0.0276829	0.0262238	PD-0325901
526	GOTERM_CC_DIRECT	GO:0043025~neuronal cell body	34	3.6286	0.000716794	CALCA, LRP1, PTPRN, STMN2, LPAR1, LRP4, SLC1A3, CIB1, SEZ6L2, PURA, TUBB3, KIF5C, MAP2, SV2A, PENK, CKB, KIF1A, PPARGC1A, TRPM4, SNCA, SCN1A, NQO1, PLK3, GABBR1, MME, CAD, SORL1, SOD1, TIAM1, MAP1B, ATP13A2, ROR2, FKBP4, SOS1	915	408	20562	1.87268	0.387218	0.0305982	0.0289854	PD-0325901
528	GOTERM_CC_DIRECT	GO:0090575~RNA polymerase II transcription factor complex	15	1.60085	0.000971726	CEBPA, ANXA2, STAT1, LMO4, NFYC, TCF12, POU4F1, PBX1, HIPK2, MAFB, NFIL3, TFDP2, HYAL2, HLTF, NKX2-5	915	121	20562	2.7858	0.485218	0.0368716	0.0349282	PD-0325901
529	GOTERM_CC_DIRECT	GO:0005783~endoplasmic reticulum	74	7.89755	0.00113953	RNF19B, CIB1, MSMO1, PLOD2, CTSW, AQP5, CLU, CLGN, CYB561D2, PANX1, GJA1, HYAL2, DSE, BDKRB1, CTSF, KIFAP3, TPD52, STX8, TAP1, ANK3, TSN, HADHB, ITPKB, STIM1, ZW10, CAT, RAB38, PLIN2, PIGL, PIGH, CDS1, RTN3, ANP32A, STX18, LAMA3, ATP10D, MOSPD2, MGST2, GDPD3, PTN, LTC4S, HSD17B11, SEZ6L2, MTDH, EBP, CYB5R4, PLN, SV2A, STC2, EMC2, AGR2, METTL7A, PCK1, TRPM4, TRAPPC2, KL, SDF2L1, VCAM1, TMEM30B, TX…	915	1142	20562	1.45616	0.541018	0.0409632	0.0388041	PD-0325901
531	GOTERM_CC_DIRECT	GO:0005925~focal adhesion	34	3.6286	0.00143263	LRP1, SDC4, ABCB4, FHL2, TNC, IQGAP1, GJA1, EPB41L2, ANXA6, FLNA, ITGB8, ITGAV, RSU1, GIT1, CD99, FZD1, KLF11, ZNF185, MME, HSPA5, ITGA3, ITGA2, ANXA5, AFAP1, ARHGAP26, RHOB, APBB1IP, ACTC1, PALLD, CAT, KRAS, ITGA6, TLN2, EPHA2	915	425	20562	1.79777	0.624385	0.0460729	0.0436445	PD-0325901
532	GOTERM_CC_DIRECT	GO:0016324~apical plasma membrane	31	3.30843	0.00148405	OXTR, SLC26A2, SLC47A1, ABCB4, PTPRO, CIB1, NOD1, ADRB2, AQP5, PRKCZ, MTDH, SLC9A3R1, GJA1, EPCAM, HYAL2, PDPN, SLC39A8, CLCA4, KL, ABCC1, PRKCI, KCNB1, FZD6, ATP6AP2, SHROOM2, RAB27A, SLC5A6, CEACAM6, CEACAM5, FXYD1, TNIK	915	376	20562	1.85276	0.637365	0.0460729	0.0436445	PD-0325901
533	GOTERM_CC_DIRECT	GO:0005829~cytosol	342	36.7742	1.71115e-13	EIF4A2, TES, KEAP1, ENO2, LIPA, ENO3, RRP8, DCAF7, SOX2, LGALS3, TCL1A, PSMD5, PPAT, AP1S2, TRIM25, AKT1, CHAC1, EPHB2, SYNPO, TRIM22, EPHB3, GSTK1, ACOT7, KRT1, AP1B1, ACTN4, DICER1, EML1, CD2AP, POR, PADI3, PLBD1, RIN3, TRIB3, ATF5, GNE, MTMR2, PDE1A, CRABP1, ENDOD1, THY1, EVPL, CD1B, TTBK2, PRDX3, APOO, MAP2, PRKAR2B, PRDX1, EPB41L2, INPP5E, HIVEP1, PNPO, TP53BP2, PIP5K1A, PIP5K1B, PCK1, GSTM3…	906	5510	20562	1.40868	1.1514e-10	1.1516e-10	1.10711e-10	PD-173074
534	GOTERM_CC_DIRECT	GO:0005737~cytoplasm	336	36.129	1.87219e-11	IL1RN, TES, CLPB, CCNI, TONSL, KEAP1, AQP7, DCAF7, AQP1, SOX2, EPS8, SPIB, LGALS3, ANPEP, MAGEA1, AKT1, CHAC1, TRIM22, LIMCH1, KRT1, MTUS1, CEL, ACTN4, DICER1, EML2, CD2AP, SFRP4, TEP1, PADI3, MT1G, RIN3, DNA2, GNE, CDC42SE1, MTMR2, LXN, PARPBP, CRABP1, STC1, EVPL, KLK8, KLK6, TTBK2, PRDX3, RRP7A, CYP27B1, PRRC1, MAP2, PRKAR2B, PRDX1, HLTF, TP53BP2, TP53BP1, PCK1, VPS16, S100A10, BARD1, GSTM3, EG…	906	5576	20562	1.36758	1.25998e-08	6.29991e-09	6.05652e-09	PD-173074
535	GOTERM_CC_DIRECT	GO:0016020~membrane	179	19.2473	1.26168e-10	DGKA, FHOD1, ICAM2, COMT, BZW2, ENO2, IPO7, ENO3, ICAM1, IGF1R, LGALS3, CCND3, CCND1, LAMP2, SH3GL2, FADS1, KRT6A, CAST, GSTK1, CPT1A, NUP210, KRT1, ENTPD6, ENTPD7, OCRL, ACSL3, ATP1B1, NRBP1, GEM, TOM1L1, SIGIRR, POR, TXLNA, ELMO1, ABCG1, FKBP5, MTMR2, ABCB1, CBFB, HPN, ENDOD1, SLC1A3, ADRB2, EVPL, HSD11B1, CCNB2, UGCG, HLTF, SYNDIG1, S100A10, VCAM1, NONO, OSBPL2, NR0B1, CORO2B, TMPRSS15, FA2H, …	906	2547	20562	1.595	8.4911e-08	2.23965e-08	2.15313e-08	PD-173074
536	GOTERM_CC_DIRECT	GO:0070062~extracellular exosome	161	17.3118	1.33115e-10	IL1RN, PLOD1, COMT, ENO2, ENO3, ICAM1, AQP1, EPS8, LGALS3, EFEMP1, PLAU, ANPEP, LAMP2, TNFSF10, CAPN2, PRSS8, PTGDS, KRT6A, DYNC2H1, GSTK1, ACOT7, KRT1, CEL, ACTN4, DICER1, PGD, ATP1B1, RNASE1, CD2AP, TOM1L1, DPEP1, CFB, FKBP5, MTMR2, ABCB1, HPN, ENDOD1, KLK3, GSTT1, LPO, THY1, NID2, EVPL, PRKAR2B, PRDX1, EPB41L2, PSAP, ST3GAL6, IGFBP7, ATP6V0A4, PCK1, MYH10, S100A10, GSTM3, YES1, VCAM1, DSTN, MS…	906	2218	20562	1.64741	8.95861e-08	2.23965e-08	2.15313e-08	PD-173074
537	GOTERM_CC_DIRECT	GO:0048471~perinuclear region of cytoplasm	72	7.74194	2.20421e-09	EIF4A2, CALCOCO2, WDR44, TMEM100, LAMP3, STK16, LAMP2, ANXA6, TRIM68, DNM1L, PTGDS, HRAS, ABCD1, SH3GL2, MAP3K4, CCR2, RAB8B, APLP1, COBL, ACSL3, ACTN4, DICER1, EML1, CD2AP, NME1, EPN3, VAMP8, INF2, NOS1AP, RARA, CHI3L1, CDH13, PKP4, LCP1, PLEC, MTMR2, MVP, SLC1A3, RASIP1, PPM1F, DNAJB6, TNKS2, PRKAR2B, STC2, NPY, TP53BP2, DMD, DYNC1I1, SNCA, ABCA1, GALNT6, AMFR, LAPTM5, CIDEB, MSN, LAMB1, SYNJ2,…	906	764	20562	2.13883	1.48343e-06	2.96686e-07	2.85224e-07	PD-173074
538	GOTERM_CC_DIRECT	GO:0005615~extracellular space	140	15.0538	4.04146e-09	IL1RN, TRIL, ENO2, ENO3, ICAM1, VPREB3, LGALS3, VPREB1, EFEMP1, FCGRT, PLAU, ANPEP, LAMP2, TNFSF10, ENPP2, PRSS8, PRSS3, PTGDS, CHGB, IL15RA, POSTN, SCARA3, IGFBP5, SEMA6D, KRT1, ENTPD6, MTUS1, CEL, ACTN4, EREG, SFRP4, TWSG1, MFNG, IGKV4-1, DPEP1, PLBD1, SCG2, CFB, COL17A1, LXN, STC1, KLK3, LPO, NID2, CD1B, KLK8, KLK6, TTBK2, APOO, IGLV6-57, SCGB1D2, STC2, PDGFD, PRDX1, PSAP, IGFBP7, TAC1, PLTP, …	906	1938	20562	1.6395	2.7199e-06	4.53317e-07	4.35804e-07	PD-173074
539	GOTERM_CC_DIRECT	GO:0005925~focal adhesion	45	4.83871	1.37902e-07	BCAR3, TES, TGFB1I1, ARPC1B, ITGB2, ILK, FHL3, THY1, SYNE2, ICAM1, RAB21, MRC2, AKAP12, CSRP2, CDH2, PLAU, EPB41L2, INPP5E, ANXA6, CAPN2, RAC2, PIP5K1A, CD59, FLNB, ITGAV, CD99, JAK1, YES1, FZD2, ANXA1, ZNF185, MSN, ACTN4, PARVB, CORO2B, RHOB, ENAH, FERMT1, CTNNB1, CDH13, LCP1, PLEC, HSPA1A, EPHA2, SNTB2	906	425	20562	2.40304	9.28038e-05	1.32583e-05	1.27461e-05	PD-173074
540	GOTERM_CC_DIRECT	GO:0005576~extracellular region	143	15.3763	2.46632e-07	SRP14, VPREB3, PYCARD, LGALS3, VPREB1, EFEMP1, PLAU, TNFSF10, ENPP2, PRSS8, OSTF1, EPHB2, PRSS3, PTGDS, PAMR1, SCN1B, EPHB3, CHGB, IGFBP5, S100A1, KRT1, F2R, ENTPD6, CEL, ACTN4, EREG, SFRP4, TWSG1, TXLNA, IGKV4-1, PLBD1, SCG2, CFB, COL17A1, ENDOD1, STC1, KLK3, LPO, THY1, NID2, KLK8, KLK6, GLB1L2, PLAC8, APOO, IGLV6-57, STC2, PDGFD, PSAP, IGFBP7, NPTX2, TAC1, PLTP, TBC1D15, S100A10, TGFB1, CD160, …	906	2129	20562	1.5244	0.00016597	2.0748e-05	1.99464e-05	PD-173074
541	GOTERM_CC_DIRECT	GO:0009986~cell surface	58	6.23656	3.46631e-07	IGHM, ITGB2, PTPRK, LRRC32, ENO2, MSLN, AMOT, ICAM1, THBD, LGALS3, CDH2, PLAU, LAMP3, TIMP2, ITGAV, EPHB2, NEO1, CD33, IL15RA, FGA, FCER1G, ANXA1, CD93, SEMA6D, ENTPD6, F2R, EMP2, CEL, GREM1, SFRP4, IL1A, RARA, CEACAM8, CD47, EPHA2, RTN2, ABCB1, HPN, CXCR4, SLC1A3, THY1, IL2RG, CD1B, THBS1, LRP8, HLA-DMA, SRPX2, CLEC7A, CD59, DMD, SLIT2, LDLR, TGFB1, NLGN4X, VCAM1, MSN, FOLR1, ADA	906	639	20562	2.05999	0.000233256	2.59203e-05	2.4919e-05	PD-173074
542	GOTERM_CC_DIRECT	GO:0005886~plasma membrane	287	30.8602	8.13361e-07	IL1RN, TES, IFITM2, AQP9, ICAM2, AQP7, ENO2, ENO3, RRP8, ICAM1, AQP1, EPS8, LGALS3, EDNRB, ANPEP, MAGEA1, AKT1, PRSS8, EPHB2, SYNPO, SCN1B, EPHB3, DYNC2H1, IL15RA, SLC6A15, KRT1, ENTPD6, MTUS1, ACTN4, ACSL3, CD2AP, SIGIRR, IGKV4-1, TRIB3, CFB, EPHA2, CDC42SE1, ABCB1, HPN, THY1, SLC6A20, CD1B, PRKAR2B, KCNMB1, EPB41L2, INPP5E, PIP5K1A, TSPAN5, PIP5K1B, ATP6V0A4, S100A10, ABCA1, YES1, FZD2, HOMER1,…	906	5071	20562	1.28447	0.000547243	5.47392e-05	5.26245e-05	PD-173074
543	GOTERM_CC_DIRECT	GO:0005794~Golgi apparatus	85	9.13978	2.47341e-06	EHF, HIP1, SECTM1, PRDM2, MSLN, PCSK5, WDR44, HHAT, DUSP10, AP1G2, STK16, CAPN2, AP1S2, TRIM68, EPHB2, DNM1L, PTGDS, NEO1, HRAS, CD33, TMED5, TRIM22, DYNC2H1, COG7, S100A1, SEMA6D, ENTPD6, APLP1, F2R, ENTPD7, AP1B1, MTUS1, EMP2, ACSL3, CEL, ARAP1, ARFGAP3, ADAM19, RNF144A, ST6GALNAC4, ABCG1, CHST2, HLA-DQB1, STX12, PRUNE2, ADRB2, LRP2, CD1B, FSTL3, RAB20, PRRC1, STC2, NPY, INPP5E, NLRP2, HAS2, AL…	906	1141	20562	1.69072	0.00166322	0.000151328	0.000145482	PD-173074
544	GOTERM_CC_DIRECT	GO:0001725~stress fiber	15	1.6129	3.03794e-06	LIMCH1, FHOD1, TPM1, FHL3, ILK, ACTN4, AMOT, ABLIM1, PDLIM3, FLNB, LCP1, SYNPO, PDLIM5, MYH10, SH2B2	906	73	20562	4.66343	0.00204245	0.000170378	0.000163795	PD-173074
545	GOTERM_CC_DIRECT	GO:0005856~cytoskeleton	48	5.16129	7.63764e-06	CDC42SE1, HIP1, CALCOCO2, TGFB1I1, MVP, FHOD1, EVPL, RHOBTB1, RND1, AKAP12, EPB41L4B, PCLO, CALD1, EPB41L2, KIF13B, RAC2, DMD, CTNNA2, NEFH, CTNNAL1, JAK1, MARK1, AUTS2, NOS3, TPM1, KRT1, SPAG4, MSN, ACTN4, PARVB, SYNJ2, CDC42BPB, RHOF, PTPN13, EML1, EML2, RHOB, ENAH, FERMT1, KRT19, KRT17, KRT16, TMSB15B, PKP4, DOCK2, PTPN3, PLEC, SNTB2	906	541	20562	2.01364	0.00512696	0.000395395	0.00038012	PD-173074
546	GOTERM_CC_DIRECT	GO:0043025~neuronal cell body	39	4.19355	1.19649e-05	NRSN2, RTN1, PDE1A, ZC4H2, DENND1A, HPN, ILK, SLC1A3, SEZ6L2, ASCL1, LRP8, IGF1R, NRGN, PYCARD, AKAP12, PRKAR2B, MAP2, TIMP2, CAPN2, FLNB, DMD, EPHB2, TAC1, SH3GL2, CCR2, VPS16, SNCA, TGFB1, MYO10, HOMER1, AMFR, COBL, SNCAIP, ADRA2A, ADORA2A, FUBP3, EFHC1, RIN3, ADA	906	408	20562	2.16941	0.00802011	0.000575171	0.000552951	PD-173074
547	GOTERM_CC_DIRECT	GO:0030018~Z disc	19	2.04301	2.4211e-05	RTN2, HOMER1, S100A1, FHL3, ACTN4, PARVB, SYNE2, PPP3CA, KRT19, PDLIM3, CSRP2, DNAJB6, NOS1AP, CTNNB1, FLNB, DMD, SYNPO, PDLIM5, PLEC	906	134	20562	3.218	0.0161622	0.00108627	0.0010443	PD-173074
548	GOTERM_CC_DIRECT	GO:0045177~apical part of cell	14	1.50538	3.31145e-05	DYNC2H1, VCAM1, HOMER1, MSN, EMP2, AQP1, TJP1, EPB41L4B, CDH2, DPEP1, CTNNB1, ATP6V0A4, LDLR, LGMN	906	78	20562	4.07353	0.0220399	0.00139288	0.00133907	PD-173074
549	GOTERM_CC_DIRECT	GO:0032991~macromolecular complex	54	5.80645	9.89813e-05	TES, IFITM2, ILK, IRS2, AHR, DCAF7, PYCARD, PANX1, RGS4, TCL1A, LBH, TRPS1, GRB10, AKT1, DNM1L, DFFA, ANXA1, GPX4, S100A1, ZNF10, ACTN4, RARA, SLC27A5, ZC4H2, CXCR4, KLK3, PTGS2, RASIP1, PPM1F, RELB, PRDX3, NDN, EPS8L1, STAP1, HES1, DMD, SASH1, SNCA, CBX5, AMFR, CARD8, LAPTM5, NR0B2, AICDA, PEX14, TJP1, CPS1, BCL3, CTNNB1, TAF6, CD69, SIPA1, HSPA1A, SNTB2	906	703	20562	1.74331	0.0644472	0.0039185	0.00376711	PD-173074
550	GOTERM_CC_DIRECT	GO:0030054~cell junction	24	2.58065	0.000248292	YAP1, CDC42SE1, IFITM2, TES, PLEKHG6, CXCR4, PTPRK, ACTN4, AMOT, TJP1, CDH6, ENAH, FERMT1, CDH2, PPP1R13L, EPB41L2, TP53BP2, DPEP1, CTNNB1, PKP4, DMD, LCP1, ADA, SNTB2	906	232	20562	2.3478	0.153903	0.00928336	0.00892472	PD-173074
552	GOTERM_CC_DIRECT	GO:0030424~axon	32	3.44086	0.000318642	GSK3B, MTMR2, SEMA3A, HPCA, LRP2, COMT, ADCY8, LRP8, IGF1R, NRGN, AQP1, PCLO, KIF13B, DMD, CTNNA2, ACADM, EPHB2, TAC1, NEFH, SCN1B, VPS16, SNCA, TGFB1, SYT1, HOMER1, COBL, NMNAT2, TANC2, CD2AP, CNTN1, RIN3, PLEC	906	361	20562	2.01178	0.193039	0.0103715	0.00997083	PD-173074
553	GOTERM_CC_DIRECT	GO:0030027~lamellipodium	21	2.25806	0.000323628	MYO10, TESC, ILK, CDC42BPB, PARVB, MCC, PTPN13, NRBP1, AMOT, ENAH, ABLIM1, CDH2, CAPRIN1, RAC2, PIP5K1A, AKT1, CTNNB1, APBB2, DMD, MYH10, EPHA2	906	192	20562	2.48231	0.195743	0.0103715	0.00997083	PD-173074
554	GOTERM_CC_DIRECT	GO:0043231~intracellular membrane-bounded organelle	67	7.2043	0.000444428	DENND1B, HIP1, CALCOCO2, DENND1A, AQP9, PTPRK, COMT, LIPA, IGF1R, RND1, MAP1LC3B, LAMP3, ADAMTSL3, CTSK, LAMP2, BLNK, AP1S2, RAC2, CYP1B1, GUSB, DNM1L, FADS1, SYBU, RAB8B, COG7, AP1B1, RHOF, ARAP1, IL17RB, RHOB, EPN3, RNF144A, SLC7A5, POR, SLC7A6, SLC9A6, FAR2, STX12, MTMR2, TGFBRAP1, PTGS2, CD1B, RHOBTB1, HSD11B1, HLA-DMA, RAB20, PSAP, SYNDIG1, NLRP2, STAP1, EPS15, CYB5B, ABCA1, CYB5A, XRCC2, OS…	906	984	20562	1.54531	0.258564	0.0135954	0.0130702	PD-173074
555	GOTERM_CC_DIRECT	GO:0031012~extracellular matrix	25	2.68817	0.000528434	COLEC12, COL17A1, SNED1, COL15A1, ECM1, TRIL, LRRC17, CXCR4, LRRC32, THBS1, ADAMTS2, EFEMP1, ADAMTSL3, TIMP2, MUC4, POSTN, TGFB1, MMP10, MUC5AC, ASPN, OGN, CHI3L1, COL9A3, TGFBI, MATN2	906	260	20562	2.18225	0.299338	0.015286	0.0146954	PD-173074
556	GOTERM_CC_DIRECT	GO:0009897~external side of plasma membrane	37	3.97849	0.000545117	COLEC11, IGHM, CD83, ITGB2, CXCR4, LRP2, THY1, ITGAE, IL2RG, CD1B, THBS1, AMOT, ICAM1, THBD, IGKC, FCGRT, ANPEP, CTSK, CCRL2, CAPN2, ITGAV, LDLR, CD33, CCR2, ABCA1, FGA, FCER1G, VCAM1, ENOX1, CXCL10, CDH13, CD48, CD69, ABCG1, CRLF1, ADA, HLA-DQB1	906	456	20562	1.84151	0.307165	0.015286	0.0146954	PD-173074
557	GOTERM_CC_DIRECT	GO:0005764~lysosome	28	3.01075	0.000573959	PON2, TNFAIP3, CXCR4, LRP2, ADRB2, LIPA, CTSK, LAMP2, PSAP, CAPN2, HAS2, CTSD, LDLR, VPS16, SNCA, SERPINB1, LAPTM5, PRSS16, OCRL, TYR, ASS1, TOM1L1, AKR1B10, PLBD1, TPP1, ADA, LGMN, PCYOX1	906	309	20562	2.05654	0.320491	0.015451	0.0148541	PD-173074
558	GOTERM_CC_DIRECT	GO:0045121~membrane raft	24	2.58065	0.000797766	ABCA1, STX12, SMURF2, PLLP, EMP2, SYNJ2, THY1, ENO2, ADCY8, GNAI2, ICAM1, LAT2, EDNRB, PRKAR2B, LAMP2, CAPN2, CNTN1, MAL, CD48, TPP1, DMD, CTSD, LAT, S100A10	906	252	20562	2.16146	0.415566	0.0206499	0.0198521	PD-173074
559	GOTERM_CC_DIRECT	GO:0005938~cell cortex	18	1.93548	0.000997495	MYO10, COBL, AQP7, CRIP2, RHOF, ENO2, NRBP1, RHOBTB1, RHOB, RND1, EPS8, AKAP12, EPB41L2, RAC2, CTNNB1, FLNB, MYH10, SNCA	906	165	20562	2.47586	0.489135	0.0248635	0.0239029	PD-173074
560	GOTERM_CC_DIRECT	GO:0070062~extracellular exosome	176	18.9044	1.46493e-14	FCGBP, CD82, UXS1, PROS1, DEFB1, PLAT, F11R, ICAM1, EFEMP2, AKR7A2, CHCHD3, ARHGDIB, COTL1, ENPP4, PRSS8, GLUL, G6PD, SERPINF1, KRT1, RNASE2, HSPG2, RNASE1, ACLY, MINPP1, RBP4, BCAM, FOLH1, COL4A2, SPINT1, SLPI, S100A6, FSCN1, MXRA5, S100A8, CFD, ABCB1, SLC22A5, KLK1, SDC4, HTRA1, LIN7A, THY1, AEBP1, TRHDE, ADH5, FUT3, LDHB, FUT8, HSPH1, RRAS, UBB, MAN2A1, APOH, CLTCL1, NCKAP1L, RSU1, MYH10, ST3G…	916	2218	20562	1.78123	9.18865e-12	9.18509e-12	8.76027e-12	PF-02341066
561	GOTERM_CC_DIRECT	GO:0005829~cytosol	336	36.0902	1.84704e-11	MTRR, SERPINE2, LST1, IFI35, ABCA12, IFIT1, BACH1, LIPA, IFIT3, DCAF6, GLS, IFIT2, CCDC91, RASSF2, RPS6KA2, WDR91, ARFIP1, MLYCD, LGALS9, SYNPO, GLUL, IER3, MEF2C, PRKAB2, KRT1, PRKAB1, EML1, ASRGL1, CH25H, MAP1B, DDIT3, RBP1, TFAM, TXNIP, TRIB3, PRKD1, ATF5, TRIB1, CFTR, PI4K2A, SKAP1, GRB7, SLC22A5, MAOA, RRAD, COPS7A, AKAP17A, THY1, RPS4Y1, GSPT2, ADH5, RPAP3, SKA1, DGUOK, LDHB, HSPH1, RAB11FI…	916	5510	20562	1.36886	1.15809e-08	5.79047e-09	5.52265e-09	PF-02341066
562	GOTERM_CC_DIRECT	GO:0005615~extracellular space	145	15.5747	3.87609e-10	FCGBP, SERPINE2, PROS1, DEFB1, PLAT, IFI35, OLFML2A, ICAM1, LOXL2, EFEMP2, FGF9, FCGRT, LIPG, ENPP2, PRSS8, LGALS9, IL13RA2, CHGB, SEMA6B, POSTN, TLE2, SERPINF1, KRT1, MTUS1, RNASE3, KMO, RNASE2, HSPG2, DKK1, THNSL2, RBP4, COL4A2, SPINT1, LOX, SLPI, COL8A2, S100A8, CFD, HTRA1, TGFA, TNFRSF11B, CD1D, AEBP1, KLK6, UBB, APOH, STC2, S100A13, HMOX1, NDP, IGFBP6, PLTP, S100A10, ST14, BDNF, TGFB3, TFPI2…	916	1938	20562	1.67952	2.43031e-07	8.10103e-08	7.72634e-08	PF-02341066
563	GOTERM_CC_DIRECT	GO:0031012~extracellular matrix	37	3.97422	1.4844e-09	COLEC12, COL18A1, FCGBP, COL14A1, COL11A1, CXCR4, TNFRSF11B, HSD17B12, OLFML2A, FBLN2, HAPLN1, ADAMTS5, EFEMP2, RELN, EPYC, TIMP2, NDP, POSTN, MMP2, TFPI2, BGN, MUC5B, DCN, COLQ, ASPN, MMP12, MMP11, MMP13, COL4A2, LOX, COL6A2, COL6A1, MGP, COL8A2, TGFBI, COL9A2, MATN2	916	260	20562	3.19447	9.30718e-07	2.3268e-07	2.21918e-07	PF-02341066
564	GOTERM_CC_DIRECT	GO:0005737~cytoplasm	329	35.3383	2.0408e-09	SLC23A2, PID1, UXS1, LST1, MT1M, IFI35, SPINT2, ABCA12, IFIT1, RBPJ, BACH1, IFIT3, DCAF6, RCBTB2, IFIT2, RASSF2, RPS6KA2, MLYCD, LGALS9, IER5, GLUL, TSPYL2, MEF2C, PRKAB2, DAPK1, LIMCH1, KRT1, MTUS1, PRKAB1, ASRGL1, CLDN3, DDIT3, FEZ1, TXNIP, PRKD1, ZFPM2, TRIB1, TRIB2, CFTR, SKAP1, LIPT1, ZNF274, SLC22A5, MAGED1, COPS7A, ATXN7L3B, CD1D, KLK6, RRP7A, DGUOK, LDHB, NUAK1, HSPH1, NUAK2, PRRC1, SNX2,…	916	5576	20562	1.32447	1.27958e-06	2.55916e-07	2.44079e-07	PF-02341066
565	GOTERM_CC_DIRECT	GO:0009986~cell surface	62	6.65951	1.7313e-08	IGHM, SRPX, BMPR2, CLSTN2, ITGB3, PLAT, PTPRK, SLC7A11, MSLN, SLC6A2, AMOT, ICAM1, GHR, CDH2, LIPG, CLEC5A, TIMP2, CD36, HLA-DPA1, FGFBP1, ANXA4, ITGA2, BGN, EMP2, F3, PSG9, IL1A, TYROBP, FOLH1, CEACAM5, DSG2, ROR1, ADAM8, VAMP5, CFTR, HBEGF, TLR2, ABCB1, SDC4, SDC3, CXCR4, LRP4, TGFA, CD1D, THY1, HMMR, EGFR, HLA-DMA, SRPX2, APOH, NDP, SLAMF1, NLGN4Y, CD74, TGFB3, FZD6, ABCA7, LILRB4, DCBLD2, TNF…	916	639	20562	2.17801	1.08552e-05	1.7255e-06	1.64569e-06	PF-02341066
566	GOTERM_CC_DIRECT	GO:0005576~extracellular region	149	16.0043	1.92639e-08	SERPINE2, PROS1, DEFB1, PLAT, SPATA20, SPINT2, OLFML2A, EFEMP2, FGF9, LIPG, ENPP2, COTL1, KDR, PRSS8, IL13RA2, CHGB, SERPINF1, KRT1, RNASE3, RNASE2, HSPG2, DKK1, PDGFRL, PSG9, ACLY, RBP4, BCAM, COL4A2, SPINT1, LOX, SLPI, COL8A2, SCG5, S100A6, MXRA5, S100A8, CFD, NTM, NXPH4, HTRA1, LYPD1, TGFA, TNFRSF11B, THY1, AEBP1, NTS, SPATA6, FBLN2, KLK6, HSPH1, ARSJ, APOH, STC2, S100A13, IGFBP6, PLTP, TBC1D1…	916	2129	20562	1.57102	1.20784e-05	1.7255e-06	1.64569e-06	PF-02341066
567	GOTERM_CC_DIRECT	GO:0005886~plasma membrane	285	30.6122	4.58002e-06	SLC23A2, LST1, SPINT2, ABCA12, F11R, RAPGEFL1, ICAM1, RASSF2, KDR, PIEZO2, PRSS8, SYNPO, GLUL, ACVR1, DAPK1, SLC6A15, KRT1, MTUS1, SOX11, HSPG2, DKK1, PSG9, SIGIRR, BCAM, CLDN3, SPINT1, MAP1B, FEZ1, TRIB3, PRKD1, CFTR, PI4K2A, SKAP1, GRB7, ABCB1, SLC22A5, SDC4, RRAD, MAGED1, SDC3, IL20RA, LYPD1, TGFA, CD1D, THY1, SLC5A3, SYNGR1, RRAS, S100A13, KCNMB4, PLEK2, NCKAP1L, HLA-DQA1, S100A10, ABCA1, ST1…	916	5071	20562	1.2616	0.00286756	0.000358959	0.000342357	PF-02341066
568	GOTERM_CC_DIRECT	GO:0005788~endoplasmic reticulum lumen	33	3.54458	7.0427e-06	COL18A1, COL14A1, COL11A1, MIA3, PTGS2, MSLN, CST3, FOXRED2, ADAMTS5, CDH2, ARSJ, STC2, CHGB, LAMB2, RNASET2, TMEM132A, GPX7, CP, PDIA5, BMP4, MINPP1, CD4, F8, COL4A2, P4HA1, P4HA2, COL6A2, COL6A1, COL8A2, CALU, COL21A1, COL9A2, MFGE8	916	306	20562	2.42082	0.00440605	0.000490642	0.000467948	PF-02341066
569	GOTERM_CC_DIRECT	GO:0045121~membrane raft	29	3.11493	8.39358e-06	SDC4, THY1, ADCY1, SLC6A2, EGFR, ICAM1, LDHB, TUBA1A, KDR, FYN, CD36, CTSD, S100A10, RGS7, ABCA1, SMURF2, EMP2, TGFBR2, CLIP3, ANO1, CD4, MYO1C, DLC1, P2RX1, CD48, KRAS, TPP1, PI4K2A, TLR2	916	252	20562	2.58326	0.00524897	0.000526277	0.000501936	PF-02341066
570	GOTERM_CC_DIRECT	GO:0005581~collagen trimer	15	1.61117	5.36885e-05	COLEC12, COL18A1, COL14A1, COL11A1, COLQ, C1QL1, COL4A2, P4HA1, LOX, COL6A2, COL6A1, COL8A2, COL21A1, COL9A2, CD36	916	92	20562	3.65993	0.0331033	0.00306024	0.0029187	PF-02341066
571	GOTERM_CC_DIRECT	GO:0005604~basement membrane	15	1.61117	7.69831e-05	LAMA5, COL18A1, LAD1, DST, LAMB2, SERPINF1, EFNA5, HSPG2, COLQ, LOXL2, EFEMP2, COL4A2, FGF9, COL8A2, TGFBI	916	95	20562	3.54436	0.0471238	0.00398809	0.00380363	PF-02341066
572	GOTERM_CC_DIRECT	GO:0016020~membrane	153	16.4339	8.26876e-05	DGKG, CMAS, NCF2, LST1, IFI35, RAPGEFL1, ICAM1, LOXL2, RPH3A, CCDC91, CCND1, ARHGDIB, PIEZO2, SLC16A6, ENPP4, IL13RA2, PHLDA2, FADS1, ACVR1, G6PD, KRT1, HSPG2, PSG9, SIGIRR, RAB32, ACLY, CH25H, CACNB3, FOLH1, COL4A2, SPINT1, RAB38, PRKD1, SLC27A3, CFTR, PI4K2A, ABCB1, RRAD, SDC3, DNAJC22, HTRA2, HMMR, RPS4Y1, TRHDE, FUT1, RAP1GAP, FUT3, EFNB2, HSD11B1, LDHB, UGCG, FUT8, RAB11FIP1, SNX2, RRAS, MAN…	916	2547	20562	1.34844	0.0505261	0.00398809	0.00380363	PF-02341066
573	GOTERM_CC_DIRECT	GO:0005925~focal adhesion	37	3.97422	0.000176309	GRB7, SDC4, TGFB1I1, ITGB3, FHL1, FHL2, THY1, EGFR, DCAF6, ICAM1, EFNB2, RRAS, CDH2, CSRP1, PPFIA1, FLNC, RSU1, JAK1, MAP4K4, TLE2, ZNF185, DST, ITGA2, RHOG, HSPG2, RHOB, FERMT1, PTK7, DLC1, CAT, TRIP6, ZYX, CDH13, KRAS, ARHGEF2, LCP1, HSPA1B	916	425	20562	1.95426	0.104664	0.00789615	0.00753093	PF-02341066
574	GOTERM_CC_DIRECT	GO:0045335~phagocytic vesicle	12	1.28894	0.000218607	ABCA1, RAB32, BECN1, MYO1C, RAB31, ZYX, RAB9A, RAB38, CD36, CTSS, SLAMF1, RAB11FIP5	916	69	20562	3.90393	0.128101	0.00869405	0.00829193	PF-02341066
575	GOTERM_CC_DIRECT	GO:0005887~integral component of plasma membrane	97	10.4189	0.000221858	SLC23A2, CD83, CD82, TUSC3, ICAM1, CDH2, CLEC5A, SLC16A6, KDR, SLC16A7, SEMA6B, ACVR1, RNF43, SLC6A16, SLC6A15, NPY1R, BCAM, FOLH1, CLDN3, TYROBP, NINJ2, ROR1, ADAM8, CFTR, PI4K2A, GRIA2, CHRNA3, CHRNA5, SDC4, IL20RA, CD1D, THY1, TRHDE, SLC5A3, FUT1, EFNB2, EBP, KCNMB4, SLC38A6, NCKAP1L, HLA-DQA1, ABCA1, ST14, FZD6, SELP, PTPRD, PTK7, FXYD3, TNFSF4, SSPN, HLA-DRA, CNTNAP1, BMPR2, ITGB3, GPR22, PT…	916	1508	20562	1.44391	0.129877	0.00869405	0.00829193	PF-02341066
576	GOTERM_CC_DIRECT	GO:0043202~lysosomal lumen	14	1.50376	0.000360422	CTSA, CD74, SDC4, GAA, RNASET2, SDC3, BGN, HSPG2, LIPA, DCN, CTSS, TPP1, CTSD, LGMN	916	97	20562	3.23986	0.202302	0.0132932	0.0126784	PF-02341066
577	GOTERM_CC_DIRECT	GO:0015629~actin cytoskeleton	25	2.68528	0.000552629	CLIC5, LAD1, ARPC1A, LSP1, ARSJ, VILL, SYNPO, PDLIM5, ZNF185, AUTS2, DST, DAPK1, SWAP70, DENND2A, VIL1, FGR, MYO1D, ARHGAP32, MYO1C, CDC42EP3, MYO5C, FSCN1, ZYX, LCP1, DBN1	916	258	20562	2.17515	0.292908	0.0192499	0.0183596	PF-02341066
578	GOTERM_CC_DIRECT	GO:0005856~cytoskeleton	42	4.51128	0.000665907	DGKG, FHOD3, ROCK1, TGFB1I1, MVP, KRT23, HTRA2, SLC7A11, PSTPIP2, ARHGDIB, PLEK2, FLNC, CEP76, CTNNAL1, SGCG, WASF3, JAK1, DSP, AUTS2, DST, KRT1, SPAG4, RHOG, KRT34, EML1, RHOB, FGR, FERMT1, DNMBP, KRT17, KRT16, KRT15, TMSB15B, KRT14, TRIP6, CDC42EP3, FSCN1, ARHGEF2, TRIB2, S100A8, DBN1, RAI14	916	541	20562	1.7427	0.341416	0.0219749	0.0209586	PF-02341066
579	GOTERM_CC_DIRECT	GO:0000139~Golgi membrane	48	5.15575	0.000797565	ST6GALNAC2, ROCK1, CLSTN2, PROS1, LST1, ZDHHC7, ATP2C2, ABCA12, FUT1, LITAF, RAP1GAP, EGFR, FUT3, UGCG, FUT8, AP1G2, FUT9, MAN2A1, RAB26, CHST15, ARFIP1, ST3GAL1, RAB6B, AP1M2, HLA-DQA1, RAB11FIP5, HLA-DPA1, SREBF1, CD74, MAP4K2, TMEM50B, PAQR3, TMEM132A, EMP2, ABCA7, ZDHHC17, ARFGAP1, ARHGAP32, RNF125, TMBIM4, SLC9A8, FAM20B, RAB9A, HLA-DRA, KRAS, B4GALT6, PI4K2A, CHST2	916	651	20562	1.65512	0.393635	0.0244092	0.0232803	PF-02341066
580	GOTERM_CC_DIRECT	GO:0042613~MHC class II protein complex	7	0.75188	0.000817534	CD74, HLA-DMA, HLA-DMB, HLA-DRA, HLA-DOB, HLA-DQA1, HLA-DPA1	916	26	20562	6.04358	0.401186	0.0244092	0.0232803	PF-02341066
581	GOTERM_CC_DIRECT	GO:0030669~clathrin-coated endocytic vesicle membrane	11	1.18153	0.00101883	VAMP8, CD74, CD4, SYT1, HLA-DRA, TGFA, EGFR, CFTR, HLA-DQA1, HLA-DPA1, HBEGF	916	70	20562	3.52748	0.47225	0.0290367	0.0276937	PF-02341066
582	GOTERM_CC_DIRECT	GO:1904813~ficolin-1-rich granule lumen	15	1.61117	0.00124837	CFD, GSTP1, MVP, KRT1, FGL2, MMP9, CTSS, CST3, ACLY, QPCT, CAT, TIMP2, COTL1, CTSD, HSPA1B	916	124	20562	2.71544	0.543066	0.0340316	0.0324576	PF-02341066
583	GOTERM_CC_DIRECT	GO:0005764~lysosome	27	2.90011	0.00146775	CPQ, CXCR4, CD1D, LIPA, CTSS, SULT1C2, DRAM1, SNX2, ACP5, CTSD, HLA-DOB, CTSA, CD74, LRBA, GAA, RNASET2, AKR1B10, IL1B, CAT, TMEM106B, RAB9A, HLA-DRA, RAB38, TPP1, ADA, LGMN, PCYOX1	916	309	20562	1.96144	0.601862	0.0369919	0.035281	PF-02341066
584	GOTERM_CC_DIRECT	GO:0030141~secretory granule	13	1.39635	0.00147496	CHGA, KLK1, TGFB3, TMPRSS4, PLAT, SNX10, KLK6, RPH3A, IL1B, SCG5, TFF3, RAB11FIP5, CHGB	916	99	20562	2.94766	0.603659	0.0369919	0.035281	PF-02341066
585	GOTERM_CC_DIRECT	GO:0032588~trans-Golgi network membrane	13	1.39635	0.00190979	CD74, ATP2C2, CLIP3, RAB31, FUT9, HLA-DRA, RAB9A, ARFIP1, ST3GAL1, AP1M2, HLA-DQA1, ATP9A, HLA-DPA1	916	102	20562	2.86097	0.698379	0.0460554	0.0439253	PF-02341066
586	GOTERM_CC_DIRECT	GO:0070062~extracellular exosome	184	19.8062	4.37581e-18	ITSN2, FCGBP, ALDH1L1, AHCYL1, CD82, ATP8A1, PROS1, PLAT, TM7SF3, HNMT, ICAM1, LGALS3, ALCAM, NAGLU, C1RL, ARHGDIB, COTL1, UBASH3A, KRT6A, TGM2, DYNC2H1, CUBN, SPINK1, ACTN1, WNT5A, SLC6A14, ANXA11, MOGS, HLA-A, CD2AP, ACLY, RBP4, SPINT1, SLPI, PRTN3, MXRA5, PFN2, CFD, ABCB1, CNP, CFI, AK1, TACSTD2, SLC1A4, AEBP1, TRHDE, NID2, PRKCZ, ACAT2, DPP3, DPP4, LDHB, SLC9A3R1, CYB5R1, C5, SYNGR2, TSPAN8, …	903	2218	20562	1.88901	2.86616e-15	2.86616e-15	2.76989e-15	PHA-665752
587	GOTERM_CC_DIRECT	GO:0005737~cytoplasm	329	35.4144	3.30021e-10	ITSN2, SLC23A2, AHCYL1, TES, PID1, PLEKHB1, MT1M, STMN2, ADARB1, IFI35, IFIT1, RBPJ, RCBTB2, LGALS3, RPS6KA5, TBK1, DPYSL4, PEG10, AKT3, KIF21B, UBASH3A, IER5, AGFG2, HERC6, JMJD4, TIPIN, CXADR, LIMCH1, ACTN1, FBXO2, GTPBP6, PRKAB1, CD2AP, CLDN3, IFT81, FEZ1, RRAGD, BTK, PADI3, MT1G, SIK1, ZFPM2, TRIB2, CLOCK, PFN2, NECAB2, ZNF395, MAGED1, FPR1, STC1, AGAP1, GATA2, KLK8, PRKCZ, KLK6, LDHB, TERT, …	903	5576	20562	1.34354	2.16164e-07	1.08082e-07	1.04452e-07	PHA-665752
588	GOTERM_CC_DIRECT	GO:0031012~extracellular matrix	35	3.76749	1.29446e-08	FCGBP, LRRC15, ECM1, SPON1, COL16A1, OLFML2B, COL14A1, TNFRSF11B, OLFML2A, THBS1, FBLN2, HAPLN1, RELN, TIMP3, TIMP1, TIMP4, TGM2, POSTN, MMP7, MMP2, RARRES2, WNT5A, MUC5B, DCN, MUC5AC, ASPN, VCAN, MMP13, COL4A4, OGN, COL4A6, COL8A2, PTX3, FBN1, MATN2	903	260	20562	3.0653	8.47865e-06	2.18072e-06	2.10748e-06	PHA-665752
589	GOTERM_CC_DIRECT	GO:0005576~extracellular region	148	15.9311	1.33174e-08	CDA, COL16A1, OLFML2B, SERPINE2, PROS1, PLAT, OLFML2A, LGALS3, FGF9, COTL1, KDR, IL13RA2, PRND, HABP2, CXADR, IGFBP4, ACTN1, WNT5A, PSG1, RNASE4, DKK2, EREG, ACLY, RBP4, SPINT1, PSG5, SLPI, COL4A4, COL4A6, COL8A2, HHIPL2, PRTN3, MXRA5, SCG2, CFD, IGSF1, CFI, LYPD1, STC1, TNFRSF11B, AEBP1, NTS, NID2, FBLN2, KLK8, KLK6, DPP4, DSN1, C5, STC2, ST3GAL4, IGFBP7, NPTX2, TBC1D15, ELANE, CPA4, CD164, BDNF…	903	2129	20562	1.58294	8.72286e-06	2.18072e-06	2.10748e-06	PHA-665752
590	GOTERM_CC_DIRECT	GO:0005615~extracellular space	137	14.747	1.90688e-08	FCGBP, SPON1, COL16A1, OLFML2B, SERPINE2, PROS1, PLAT, IFI35, OLFML2A, ICAM1, LGALS3, FGF9, C1RL, IL13RA2, HABP2, SEMA6B, POSTN, TLE2, CXADR, IGFBP4, ACTN1, WNT5A, RNASE4, THNSL2, DKK2, EREG, RBP4, SPINT1, SLPI, MTHFD2, COL4A4, COL4A6, COL8A2, PRTN3, SCG2, CFD, CNP, CFI, TACSTD2, STC1, TNFRSF11B, AEBP1, NID2, KLK8, KLK6, PCSK1N, C5, STC2, IGFBP7, PROM1, ELANE, CPA4, ST14, BDNF, TGFB3, TNFSF15, RA…	903	1938	20562	1.6097	1.249e-05	2.49801e-06	2.41411e-06	PHA-665752
591	GOTERM_CC_DIRECT	GO:0005925~focal adhesion	44	4.73628	3.34229e-07	BCAR3, NRP1, TES, FHL1, RND3, TRIOBP, ICAM1, DPP4, EFNB2, RAB21, LIMA1, ALCAM, CSRP2, CSRP1, TSPAN4, ANXA6, RAC2, FLNA, ITGAV, RSU1, WASF1, TGM2, VASP, TLE2, GSN, ITGA4, ACTN1, MSN, ZFYVE21, SORBS2, CYBA, RHOB, DNM2, PTK7, ITGA8, FAT1, ZYX, MYH9, CD9, KRAS, ITGA6, VIM, SNTB1, SNTB2	903	425	20562	2.35744	0.000218896	3.64867e-05	3.52612e-05	PHA-665752
592	GOTERM_CC_DIRECT	GO:0015629~actin cytoskeleton	29	3.12164	1.00647e-05	CLIC5, LAD1, ARPC1A, TRIOBP, MYLK3, LIMA1, SLC9A3R1, MICAL1, FLNA, SYNPO, WASF1, MYOZ2, SNCA, VASP, GSN, TPM1, KLHL2, SORBS2, CD2AP, ACTA2, ARHGAP32, MYO1E, ZYX, SPRY2, MYH9, AMPH, HAP1, KPTN, DBN1	903	258	20562	2.5595	0.00657074	0.00085384	0.000825162	PHA-665752
593	GOTERM_CC_DIRECT	GO:0016324~apical plasma membrane	37	3.98278	1.04286e-05	CLIC5, SLC23A2, PRKAA1, SLC47A1, AHCYL1, SLC44A4, ABCB1, SLC2A1, SLC3A1, STC1, PRKCZ, DPP4, SLC9A3R1, MUC1, PDPN, PROM1, SLC17A3, SLC12A2, CUBN, ABCC1, SLC16A1, SLC6A14, RAB27A, MSN, SORBS2, EMP2, RAB27B, CYBA, SLC39A14, ANO1, CEACAM5, KCNMA1, ATP6V1B2, FAT1, MAL, CD9, SHANK2	903	376	20562	2.24074	0.00680748	0.00085384	0.000825162	PHA-665752
594	GOTERM_CC_DIRECT	GO:0005829~cytosol	299	32.1851	1.30985e-05	ITSN2, CDA, AHCYL2, AHCYL1, TES, SERPINE2, STMN2, ADARB1, IFI35, IFIT1, SMC3, BACH2, LGALS3, TCL1A, CCDC91, TBK1, DPYSL4, PSMD5, PEG10, DPF2, ARFIP1, UBASH3A, SYNPO, HERC6, CUBN, ACTN1, FBXO2, PRKAB1, EML1, CD2AP, MYL4, CH25H, RRAGD, RBP1, BTK, PADI3, TRIB3, HOXB7, CLOCK, ZNF395, MAOA, RRAD, PRKDC, PRKCZ, RPAP3, LDHB, DSN1, SCFD1, RAB11FIP1, TERT, EPB41L1, MICAL1, HIVEP1, CEP72, PIP5K1B, RSU1, EL…	903	5510	20562	1.23565	0.0085429	0.000953282	0.000921264	PHA-665752
595	GOTERM_CC_DIRECT	GO:0005886~plasma membrane	278	29.9247	1.46319e-05	ITSN2, SLC23A2, TES, ICAM2, RAPGEFL1, ICAM1, LGALS3, EDNRA, ALCAM, KDR, SYNPO, DYNC2H1, CUBN, CXADR, KCNK10, ACTN1, SLC6A14, PSG1, HLA-A, CD2AP, CLDN5, CLDN3, SPINT1, FEZ1, BTK, TRIB3, NECAB2, ABCB1, RRAD, MAGED1, SDC3, IL20RA, LYPD1, FPR1, PRKCZ, PCDH17, CYB5R1, SCFD1, TERT, EPB41L1, MICAL1, TSPAN4, KCNMB4, TSPAN5, PIP5K1B, PROM1, TSPAN1, HLA-DQA1, JAG2, VASP, LYN, ST14, JUN, CADM1, TNFSF15, FZD…	903	5071	20562	1.24833	0.00953819	0.00095839	0.000926199	PHA-665752
596	GOTERM_CC_DIRECT	GO:0009986~cell surface	51	5.48977	5.80454e-05	IGHM, NRP1, CLSTN2, PLAT, SLC7A11, MSLN, AMOT, ICAM1, ROBO1, GHR, LGALS3, LAMP3, ITGAV, CTSG, HLA-DPA1, GPR37, MMP7, ITGA4, WNT5A, FGG, PSG1, EMP2, HLA-A, F3, IL1A, PSG5, CEACAM5, ITGA8, ROR1, ITGA6, ABCB1, SDC3, SLC1A4, THBS1, DPP4, HLA-DMA, TSPAN8, GPC3, PROM1, ELANE, MICA, TGFB3, TRPV2, TNFRSF10B, MSN, HSPA2, ACVR2A, CD2, IL2RB, HLA-DRA, PICALM	903	639	20562	1.81738	0.0373071	0.00345634	0.00334025	PHA-665752
597	GOTERM_CC_DIRECT	GO:0001725~stress fiber	13	1.39935	7.35314e-05	LIMCH1, ACTN1, TPM1, CYBA, PRKCZ, AMOT, ACTA2, LIMA1, ZYX, MYH9, ROR1, SYNPO, MYH10	903	73	20562	4.05507	0.0470233	0.00381354	0.00368545	PHA-665752
598	GOTERM_CC_DIRECT	GO:0031982~vesicle	21	2.2605	8.12987e-05	RAB4A, SLC47A1, MUC16, GSTP1, STX8, SLC6A14, MSN, PRKCZ, BMP6, CD2AP, MYO1E, SLC9A3R1, MUC1, PLN, LAMP3, TSPAN4, RAB38, PROM1, TSPAN1, DYNC1I1, PICALM	903	174	20562	2.7482	0.0518597	0.00381354	0.00368545	PHA-665752
599	GOTERM_CC_DIRECT	GO:0016020~membrane	151	16.254	8.66245e-05	DPAGT1, ERCC6L, CMAS, ATP8A1, ICAM2, STMN2, MSMO1, IFI35, RAPGEFL1, BEST1, ICAM1, FADS3, LGALS3, CCDC91, PEG10, AKT3, ARHGDIB, IL13RA2, FADS1, AGFG2, KRT6A, CUBN, FBXO2, ANXA11, MOGS, CYBA, HLA-A, TPST1, ACLY, CH25H, SPINT1, LGSN, COL4A4, COL4A6, ELMO1, PREB, RAB38, ABCG1, ABCB1, CNP, RRAD, PRKDC, MGST3, IGSF1, CFI, SDC3, DNAJC22, TACSTD2, HTRA2, AGAP1, SLC1A4, ARHGAP15, TRHDE, RASGRP1, PRKCZ, DP…	903	2547	20562	1.34997	0.0551618	0.00381354	0.00368545	PHA-665752
600	GOTERM_CC_DIRECT	GO:0005788~endoplasmic reticulum lumen	30	3.22928	8.7333e-05	SPON1, COL16A1, COL14A1, DBI, AFP, PTGS2, MSLN, THBS1, STC2, GPC3, TSPAN5, IGFBP7, TIMP1, CTSC, BCHE, ERAP2, IGFBP4, FGG, WNT5A, TMEM132A, APOA2, PDIA5, CKAP4, VCAN, VGF, COL4A4, COL4A6, COL8A2, SCG2, FBN1	903	306	20562	2.23243	0.0556002	0.00381354	0.00368545	PHA-665752
601	GOTERM_CC_DIRECT	GO:0030141~secretory granule	15	1.61464	0.00010446	TGFB3, RAB27A, PLAT, RAB27B, CYBA, KLK8, THBS1, KLK6, PCSK1N, GAL, IL1B, TFF3, CTSG, SCG2, ELANE	903	99	20562	3.45012	0.0661365	0.00427634	0.00413271	PHA-665752
602	GOTERM_CC_DIRECT	GO:0043231~intracellular membrane-bounded organelle	68	7.3197	0.000246679	DPAGT1, AHCYL1, ATP8A1, CPQ, ICA1, PIK3CB, RND3, LITAF, GLI3, TBK1, LAMP3, DPF2, RAC2, CTSH, CTSG, ME2, FADS1, AASS, CTSC, HLA-DPA1, OVGP1, GAA, DIO3, HDHD3, ZDHHC17, RHOB, RNF144A, RNF125, VGF, RRAGD, RFX5, ATP6V1B2, PRTN3, ERGIC2, CLOCK, PHLPP2, PON3, ACSS3, MGST3, NTS, LTC4S, PTGS2, HLA-DMA, HLA-DMB, RAB11FIP1, RAB20, BNIP2, TMEM208, PPARGC1A, TSPAN1, CYP2J2, LYN, IL33, SLC16A1, TGFB3, ODF2, F…	903	984	20562	1.57359	0.149214	0.00950441	0.00918518	PHA-665752
603	GOTERM_CC_DIRECT	GO:0042470~melanosome	14	1.507	0.000567144	GSN, CNP, TRPV2, SLC2A1, RAB27A, ANXA11, SLC1A4, RAB27B, GCHFR, PLSCR4, ATP6V1B2, ANXA6, RAB38, CTSD	903	103	20562	3.09506	0.31036	0.0206378	0.0199446	PHA-665752
604	GOTERM_CC_DIRECT	GO:0005887~integral component of plasma membrane	93	10.0108	0.000752686	SLC23A2, NRP1, CNTNAP1, CD82, TUSC3, HTR2B, ICAM2, SLC2A1, SLC2A3, TSPAN12, ICAM1, ROBO1, GHR, EDNRA, ALCAM, SCN9A, KDR, SLC16A7, ITGAV, HLA-DPA1, SEMA6B, RNF43, ABCC1, GPR37, CXADR, KCNK10, STX8, SLC6A14, HLA-A, SLC39A14, F3, TM4SF1, EREG, ANO1, CLDN3, ADORA2A, MEP1A, SLCO4A1, CEACAM5, PECAM1, ROR1, SLC29A2, PTGER2, IL20RA, SLC3A1, SLC1A4, TRHDE, PCDH17, EFNB2, EBP, MUC1, TSPAN8, PDPN, ADAM23, S…	903	1508	20562	1.4043	0.389328	0.0259479	0.0250763	PHA-665752
605	GOTERM_CC_DIRECT	GO:0005764~lysosome	27	2.90635	0.00120059	DOC2A, CPQ, LAPTM4B, DRAM1, NAGLU, HYAL3, GPC3, CTSH, CTSG, CTSD, SLC17A3, CTSC, SNCA, CD164, GOT1, FUCA1, GAA, RAB27A, PAX2, MAN2B2, IL1B, RRAGD, TRIP10, HLA-DRA, RAB38, HAP1, ITM2C	903	309	20562	1.98968	0.544728	0.0393193	0.0379987	PHA-665752
606	GOTERM_CC_DIRECT	GO:0001726~ruffle	13	1.39935	0.00155598	GSN, MYO10, ACTN1, KLHL2, PTK6, AMOT, CD2AP, LIMA1, SLC9A3R1, CDK6, PDPN, ATP6V1B2, MYH9	903	101	20562	2.93089	0.63939	0.0485316	0.0469016	PHA-665752
607	GOTERM_CC_DIRECT	GO:0000785~chromatin	68	7.3197	0.0016688	ATF1, CSRNP2, CITED2, RORA, SMC3, RBPJ, HOXC11, HOXC10, BACH2, SIX6, MYC, SIX3, DPF2, SOX9, PITX1, TGM2, TIPIN, TGIF2, FOXL2, ETV1, ARID1A, PAX2, HOXB9, ZEB1, TFDP1, MAF, TFEC, RFX5, IRF6, ZFPM2, HOXB7, CLOCK, SMARCD3, MAGED1, DLX5, GATA6, HTRA2, FOXO1, NEUROD2, MUC1, NEUROD6, ZBED2, HOXC4, ALX1, HES1, MTA2, PPARGC1A, HOXC8, SPDEF, JUN, PRRX1, FOXF1, VDR, PLK2, PCGF2, NR1H4, FOXN3, POU4F1, NFKB1,…	903	1059	20562	1.46215	0.665118	0.0496848	0.048016	PHA-665752
608	GOTERM_CC_DIRECT	GO:0005576~extracellular region	160	17.149	1.54688e-11	COL16A1, DEFB1, IL1RAP, APEH, OLFML2A, MPO, CLU, FGF3, PYCARD, LGALS3, EFEMP2, BPIFA1, FGF7, TNFSF10, OSTF1, PRSS3, PTGDS, GYG1, SPINK4, IGFBP1, HGF, ENTPD6, RNASE4, MIF, OLFM4, DKK1, DKK3, PSG9, OLFM1, TWSG1, CRISPLD2, PSG4, PAPPA, PLA2G10, S100A6, PLBD1, MXRA5, S100A9, S100A8, FTL, PTGFR, THY1, GLB1L2, PLAC8, IGLV6-57, ARSJ, STC2, PDGFD, ST3GAL4, IGFBP7, PI3, CGA, ATG7, CLCA4, CPA4, TGFB2, BDNF…	910	2129	20562	1.69812	9.74537e-09	9.74535e-09	9.45144e-09	PLX4720
609	GOTERM_CC_DIRECT	GO:0070062~extracellular exosome	163	17.4705	5.40614e-11	CIB1, DEFB1, AUP1, ENO1, APEH, ENO2, MPO, CLU, FBL, NPEPPS, LGALS3, EFEMP2, AKR7A3, ALCAM, DPYSL2, RUVBL2, STMN1, TNFSF10, CPNE1, PTGDS, KRT6A, CD177, CD300A, MIF, OLFM4, KRT75, RNASE1, FOLH1, CRISPLD2, S100A6, FSCN1, HPRT1, EZR, ATP6V0D1, MXRA5, S100A9, SLC27A2, CES2, S100A8, FTL, ABCB1, LIN7A, THY1, PTTG1IP, EVPL, CORO1A, PRKCZ, GLG1, DPP3, LDHB, SLC9A3R1, SYNGR2, KIF3B, PRKAR2B, PRDX1, PMVK, I…	910	2218	20562	1.66054	3.40587e-08	1.70293e-08	1.65158e-08	PLX4720
610	GOTERM_CC_DIRECT	GO:0005615~extracellular space	145	15.5413	2.4822e-10	COL16A1, XYLT1, DEFB1, IFI35, ENO1, OLFML2A, ENO2, MPO, CLU, FGF3, LGALS3, EFEMP2, BPIFA1, FGF7, DPYSL3, CHEK1, TNFSF10, PRSS3, PTGDS, IGFBP1, HGF, ENTPD6, MTUS1, RNASE4, MIF, OLFM4, DKK1, DKK3, OLFM1, ALDH3A1, TWSG1, CRISPLD2, MFNG, PAPPA, PLA2G10, PLBD1, EZR, S100A9, S100A8, LXN, IGLV6-57, FLRT3, STC2, PDGFD, PRDX1, SERPINH1, IGFBP7, SFN, PI3, CGA, CPA4, TGFB2, TNFSF14, BDNF, TGFB3, LRRN2, TFPI…	910	1938	20562	1.69059	1.56379e-07	4.25551e-08	4.12717e-08	PLX4720
611	GOTERM_CC_DIRECT	GO:0016020~membrane	178	19.0782	3.24555e-10	GLTP, IFITM1, DGKA, LST1, ICAM2, STMN2, CIB1, GCC2, AUP1, IFI35, IL1RAP, ENO1, BZW2, ENO2, CLU, FBL, LGALS3, CCDC91, DPYSL2, RUVBL2, STMN1, CPNE1, CLCC1, GYG1, FADS1, KRT6A, PDGFRA, DDX18, CD300A, HGF, USP2, ENTPD6, HPCAL1, UGT2B17, ATP11B, FNDC3A, PSG9, NUP93, FOLH1, SLCO2A1, RAB38, TMEM126B, EZR, ATP6V0D1, FTL, SLC45A2, ABCB1, MGST3, DNAJC22, TOR1AIP2, ADRB2, PTTG1IP, EVPL, RASGRP1, CORO1A, PRK…	910	2547	20562	1.57912	2.0447e-07	4.25551e-08	4.12717e-08	PLX4720
612	GOTERM_CC_DIRECT	GO:0005829~cytosol	328	35.1554	3.37739e-10	GLTP, LST1, STMN2, GCC2, IFI35, ENO1, IFIT1, ENO2, MYLK, PEX26, NUDT4, SOX2, HERC5, LGALS3, TCL1A, CCDC91, PSMD5, DPYSL2, CHEK1, DPYSL3, STMN1, CPNE1, CHAC1, KIFAP3, MEF2A, RBFOX2, COG4, MIF, FNDC3A, ASRGL1, NUP93, INPP4B, PPP1R3C, PSME4, RRAGD, RBP1, PLBD1, TRIB3, HPRT1, EZR, HOXB7, RIN2, BEX4, CDCA3, PDE1A, SH2D2A, THY1, EVPL, PRKCZ, SULT1A1, LDHB, FLRT3, PRKAR2B, INPP5D, PRDX1, SFN, MAGEC2, AT…	910	5510	20562	1.34507	2.12776e-07	4.25551e-08	4.12717e-08	PLX4720
613	GOTERM_CC_DIRECT	GO:0005737~cytoplasm	328	35.1554	1.39657e-09	GLTP, PITPNB, LST1, MT1M, STMN2, IFI35, ENO1, IFIT1, RCBTB1, MYLK, NUDT4, SOX2, HERC5, LGALS3, DPYSL2, CHEK1, DPYSL3, STMN1, CDK20, MAGEA1, CPNE1, CHAC1, IER2, PKNOX2, RBFOX2, DAPK1, LIMCH1, RSAD1, MTUS1, MIF, FNDC3A, ASRGL1, THAP4, INPP4B, RRAGD, HPRT1, EZR, ZFPM2, BEX4, PTGFR, LXN, SH2D2A, LPAR1, PTTG1IP, EVPL, PRKCZ, OSGEP, SULT1A1, LDHB, PRRC1, PRKAR2B, PRDX1, SFN, SCN3A, ATG7, MAP9, VPS16, A…	910	5576	20562	1.32915	8.79841e-07	1.4664e-07	1.42218e-07	PLX4720
614	GOTERM_CC_DIRECT	GO:0031012~extracellular matrix	30	3.21543	4.74677e-06	COLEC12, COL18A1, COL15A1, COL16A1, ECM2, LRRC17, CXCR4, OLFML2A, GLG1, EFEMP2, RELN, FLRT3, PI3, LRRN2, MMP1, MMP3, TFPI2, COL1A1, COL5A1, CRISPLD2, COL6A2, PXDN, MGP, MMP17, COL9A1, CHI3L1, COL9A3, PTX3, FMOD, MATN2	910	260	20562	2.60719	0.002986	0.000418363	0.000405746	PLX4720
615	GOTERM_CC_DIRECT	GO:0043025~neuronal cell body	40	4.28725	5.53255e-06	RTN1, PDE1A, PTPRN, TMPRSS3, STMN2, LPAR1, CIB1, SEZ6L2, PTPRF, CX3CL1, PYCARD, AKAP12, UCHL1, ALCAM, PRKAR2B, KIF5C, DPYSL2, ATP7A, YKT6, VPS16, SNCA, SCN1A, NQO1, TGFB2, GABBR1, TGFB3, ZNF804A, COBL, MAGOHB, SORL1, ADRA2A, MTOR, PTBP2, OLFM1, GAL, CRH, RAPGEF2, ANG, MAPT, SOS1	910	408	20562	2.21526	0.00347945	0.000418363	0.000405746	PLX4720
616	GOTERM_CC_DIRECT	GO:0048471~perinuclear region of cytoplasm	62	6.64523	5.97661e-06	SNAP25, WWC1, STMN2, PTPRM, CIB1, CLU, CX3CL1, HERC5, HEPH, AP1G1, HYAL2, PDE4B, ANXA6, SCN5A, ATP7A, PTGDS, MAP3K4, PPP1R16B, TPD52, PDE4D, ANXA4, USP2, COBL, OLFM4, VAMP8, S100A6, EXOC3, CHI3L1, RAPGEF2, RAB38, LCP1, NUPR1, EZR, MOSPD1, PTN, AIF1, PRKCZ, RASIP1, THBS3, SLC9A3R1, PRKAR2B, STC2, FYN, GBP2, SEC23B, SNX5, SNCA, CAV2, BDNF, TNK2, LAPTM5, EIF2AK2, TYR, MEIS2, DEF6, PER2, TF, MLPH, HS…	910	764	20562	1.83367	0.0037582	0.000418363	0.000405746	PLX4720
617	GOTERM_CC_DIRECT	GO:0005783~endoplasmic reticulum	83	8.89603	9.73343e-06	ATP2A3, CIB1, AUP1, CLU, CLGN, PYCARD, PANX1, UFL1, TCL1A, HHAT, HYAL2, CASP4, BDKRB1, SCN5A, CLCC1, KIFAP3, ATP7A, TMEM8B, TPD52, BNIP3L, ELOVL4, PLA2G4A, ATP11B, OLFM1, ALDH3A1, DNAJC1, TRAPPC6A, ASPH, NPC2, PXDN, MAL, ATG4B, CHI3L1, RAB38, SLC27A2, CES2, DNASE1L1, CDS1, RTN2, VAC14, RTN1, MGST3, TMPRSS3, SEL1L, ATP10D, MOSPD2, TOR1AIP2, ATP10B, PTN, THY1, HSD17B11, SEZ6L2, PTGS2, TFPI, ZDHHC18…	910	1142	20562	1.64224	0.00611333	0.000587314	0.000569602	PLX4720
618	GOTERM_CC_DIRECT	GO:0005886~plasma membrane	281	30.1179	1.02547e-05	VIPR1, IFITM1, TRAF3IP3, LST1, ICAM2, CBLC, ENO1, ENO2, ANTXR1, MYLK, LGALS3, ALCAM, DPYSL2, TRBC2, MAGEA1, CPNE1, SLC12A7, TMEM8B, SCN1A, DAPK1, ENTPD6, MTUS1, MIF, DKK1, PSG9, PSG4, SUCLG2, TRIB3, EZR, EPHA1, PTGFR, ABCB1, LPAR1, THY1, PRKCZ, GLG1, OSGEP, TRPM1, TRPM2, FLRT3, PRKAR2B, INPP5D, KCNMB1, SCN3A, HLA-DQA1, CCR10, TNFSF14, LRBA, SIAH1, PARVB, ABCA8, GNG11, CP, TF, PTK7, TRIP6, NMT2, S…	910	5071	20562	1.25209	0.00643967	0.000587314	0.000569602	PLX4720
619	GOTERM_CC_DIRECT	GO:0005788~endoplasmic reticulum lumen	32	3.4298	1.61161e-05	TOR4A, COL18A1, COL15A1, COL16A1, LAMC1, PTGS2, CHRDL1, PRSS23, FSTL1, ARSJ, STC2, PDGFD, SERPINH1, IGFBP7, UGGT1, IGFBP1, RNASET2, PLAUR, CP, COL1A1, TF, COL5A1, P4HA1, P4HA2, COL6A2, COL7A1, MGAT4A, DNAJC10, COL9A1, COL9A3, SLC27A2, CES2	910	306	20562	2.36294	0.0101018	0.000846093	0.000820576	PLX4720
620	GOTERM_CC_DIRECT	GO:0005856~cytoskeleton	46	4.93033	3.81514e-05	FHOD3, SNAP25, FAAH, TRADD, TCHH, KRT23, EVPL, CORO1A, CLU, RHOBTB1, GLG1, SGCE, PDLIM1, AKAP12, EPB41L4B, PSTPIP2, DPYSL2, INPP5D, TCTN1, KIF13B, FLNC, NEFH, CTNNAL1, MYLIP, USP9X, RIPK2, SPAG4, SHROOM2, PARVB, CDC42BPB, PTPN13, DEF6, KRT19, CABYR, PSRC1, KIF4A, KRT14, TRIP6, CCDC6, FSCN1, DCX, ALDOC, DOCK2, EZR, S100A9, S100A8	910	541	20562	1.92125	0.0237493	0.00184888	0.00179312	PLX4720
621	GOTERM_CC_DIRECT	GO:0000139~Golgi membrane	48	5.14469	0.00068064	GALNT12, VAC14, TRAF3IP3, RTN1, CLSTN2, PITPNB, LST1, XYLT1, MOSPD1, RASGRP1, GLG1, PYCARD, ZDHHC18, HHAT, AP1G1, HYAL2, PDGFD, ST3GAL4, CLCC1, GBP2, GBP1, YKT6, AP1M2, HLA-DQA1, CSGALNACT1, SLC35A3, CHPF2, CAV2, COG4, B3GAT1, ENTPD6, PLA2G4A, FNDC3A, NMNAT2, SORL1, RAB33A, MTOR, EXT1, ARHGAP32, GORASP2, MGAT4A, HLA-DPB1, KRAS, ST6GALNAC4, CHST2, ITM2B, ST6GALNAC5, CHST3	910	651	20562	1.66604	0.348807	0.0286009	0.0277383	PLX4720
622	GOTERM_CC_DIRECT	GO:0016324~apical plasma membrane	32	3.4298	0.000680974	CLIC5, SLC47A1, ABCB1, PTEN, CIB1, ADRB2, THY1, SLC2A5, PRKCZ, SLC9A3R1, MUC1, P2RY6, HYAL2, SLC39A8, ATP7A, SLC39A4, CLCA4, MGAM, ANXA1, PDE4D, SHROOM2, TJP1, TF, MAL, RAPGEF2, CSPG4, EZR, ATP6V0D1, KCNK1, PFKM, SLC26A6, DDR2	910	376	20562	1.92303	0.348944	0.0286009	0.0277383	PLX4720
623	GOTERM_CC_DIRECT	GO:0009986~cell surface	47	5.03751	0.000826879	RTN2, CSF1R, ITGAM, ABCB1, CLSTN2, LPAR1, CXCR4, PTN, THY1, PTPRK, ENO1, ENO2, TFPI, ANTXR1, CLU, CX3CL1, LGALS3, HLA-DMA, CLEC7A, HYAL2, CCR9, CD38, ITGAV, SLIT2, SCN5A, GPC4, CCR10, TMEM8B, CD53, ANXA1, TGFB3, ANXA4, TPBG, ENTPD6, PLAUR, MIF, SORL1, PSG9, TF, FOLH1, PSG4, PXDN, HLA-DPB1, SDC1, CSPG4, RAMP1, CDH17	910	639	20562	1.66196	0.406162	0.0325584	0.0315765	PLX4720
624	GOTERM_CC_DIRECT	GO:0030426~growth cone	17	1.82208	0.000934213	SNAP25, USP9X, STMN2, ZNF804A, CIB1, THY1, ENO2, PTBP2, DPYSL2, DPYSL3, FSCN1, EXOC3, APBB2, ANG, MAPT, FGF13, SNCA	910	149	20562	2.57802	0.445023	0.0339047	0.0328822	PLX4720
625	GOTERM_CC_DIRECT	GO:0005604~basement membrane	13	1.39335	0.000968706	LAMA5, COL18A1, PTN, LAMC1, EFNA5, EFEMP2, COL5A1, COL7A1, PXDN, COL9A1, COL9A3, ANG, MEGF9	910	95	20562	3.09203	0.456964	0.0339047	0.0328822	PLX4720
626	GOTERM_CC_DIRECT	GO:0001725~stress fiber	11	1.17899	0.00134779	PDLIM1, LIMCH1, TRIP6, FSCN1, FHL3, MYH9, LCP1, PDLIM5, MYH10, PRKCZ, MYLK	910	73	20562	3.40482	0.572449	0.04469	0.0433422	PLX4720
627	GOTERM_CC_DIRECT	GO:0005886~plasma membrane	302	32.265	3.59149e-09	IFITM1, OXTR, TRAF3IP3, CERK, TFRC, GLDC, ICAM2, AQP7, AQP5, FZD10, ENO2, RRP8, SCAMP5, GJA1, ALCAM, EDNRB, MAGEA1, PLCE1, SLC12A7, TMEM8B, SCN1A, EPHA4, PRKCI, CXADR, ACSL1, SLC6A14, HLA-B, MTUS1, PHKA1, ANK3, HCFC2, MAP1B, TRIB3, SKAP1, EPHA2, GRB7, NRN1, RRAD, GYPB, ABCB4, SDC2, GYPE, STXBP2, LYPD1, LPAR1, MGST2, NEDD4L, SLCO5A1, MST1R, THY1, ADH7, PRKCZ, TRPM1, FLRT2, PDGFC, TSPAN5, TRPM8, SC…	912	5071	20562	1.34272	2.32369e-06	2.32369e-06	2.18722e-06	RDEA119
628	GOTERM_CC_DIRECT	GO:0090575~RNA polymerase II transcription factor complex	23	2.45726	1.54717e-08	NCOA1, CEBPA, LMO4, NFYC, CEBPG, NR1H3, FOS, PBX1, BATF, NEUROD1, FOSL1, MAFB, DBP, TRIM28, NFIL3, TFDP2, DDIT3, HLTF, HAND1, E2F1, NKX2-5, ATF5, ATF3	912	121	20562	4.28561	1.00101e-05	4.87995e-06	4.59333e-06	RDEA119
629	GOTERM_CC_DIRECT	GO:0070062~extracellular exosome	153	16.3462	2.26273e-08	TFRC, CD82, LY75, CIB1, AQP5, ENO2, CLU, EFEMP2, AKR7A2, ALCAM, ENPP4, VPS35, PTGDS, PRKCI, WNT5A, ACOT11, SLC6A14, HLA-B, OLFM4, ATP1B1, RNASE1, TUBA4A, SULT2B1, FOLH1, COL4A2, SERPING1, TNIK, PFN2, FKBP5, ABCB4, STXBP2, ENDOD1, HTRA1, NEDD4L, FBLN1, THY1, AEBP1, PRKCZ, PLD3, PRDX4, UBB, FLRT2, IGLV2-14, PDGFC, SFN, PCK1, MYH10, ARSB, PRNP, EPHX2, IDH1, FUCA1, IDH2, GFPT1, TMEM132A, DSTN, MSN, B…	912	2218	20562	1.55525	1.46397e-05	4.87995e-06	4.59333e-06	RDEA119
630	GOTERM_CC_DIRECT	GO:0009986~cell surface	59	6.30342	1.92319e-07	CLIC4, TFRC, FZD10, ENO2, CLU, THBD, LAMP3, FCER1A, ITGB8, CCR7, ITGAV, PPFIA4, HLA-DPA1, TMEM8B, FCRL2, EPHA4, GPR37, CD93, ITGA3, ADIPOQ, WNT5A, HLA-B, EMP2, GP1BA, ANK3, PSG2, FOLH1, CEACAM6, EPHA2, IGSF3, SDC2, SLC1A2, LPAR1, SLC1A3, SLC3A2, PTN, MST1R, THY1, HLA-DMA, PDGFC, DMD, SLIT2, ARSB, FZD1, PRNP, TGFB3, KCNB1, MSN, SULF1, SORL1, BST2, FAP, ALPP, HLA-DPB1, HLA-DRA, FAS, RAMP1, HLA-DRB1…	912	639	20562	2.08172	0.000124423	3.0891e-05	2.90767e-05	RDEA119
631	GOTERM_CC_DIRECT	GO:0005829~cytosol	313	33.4402	2.38725e-07	ARL6IP1, ECI2, KEAP1, UBE2L6, PPP2R2A, NOC2L, ENO2, RRP8, NUDT4, CCDC91, CDC23, PSMD5, FAM110B, CDK5RAP1, PLCE1, VPS35, KIFAP3, TRIM21, SEPHS2, PRKCI, WSB1, FBXO2, GOLPH3L, PHKA1, ANK3, HCFC2, SULT2B1, MYL5, INPP4B, MAP1B, DDIT3, ZW10, PLBD1, TRIB3, ATF5, RIN2, SKAP1, HOXB5, GRB7, RRAD, EPAS1, ABCB4, STXBP2, ENDOD1, KLK5, NEDD4L, THY1, ADH7, PRKCZ, PRDX4, SNX2, MAP2, PDGFC, CEP70, SFN, MAGEC2, PC…	912	5510	20562	1.28075	0.000154443	3.0891e-05	2.90767e-05	RDEA119
632	GOTERM_CC_DIRECT	GO:0005887~integral component of plasma membrane	107	11.4316	1.3203e-06	OXTR, CD83, TFRC, CD82, TUSC3, ICAM2, LY75, AQP7, AQP5, FZD10, MILR1, GJA1, CDH4, EDNRB, ALCAM, CCRL2, SLC39A2, SLC12A7, IFNAR2, EPHA4, CXADR, SLC6A14, NPY1R, HLA-B, FOLH1, STIM1, STEAP1, EPHA2, GYPB, ABCB4, GYPE, SLC1A2, LPAR1, SLC1A3, SLCO5A1, MST1R, THY1, SLC1A6, CSF2RA, RASGRP3, TRPM1, EBP, HRH1, FLRT2, TSPAN7, TSPAN5, SLC38A6, TRPM8, CLCA4, HLA-DQA1, CD99, TRPM4, TNFSF15, NKG7, MC1R, SSPN, F…	912	1508	20562	1.59975	0.000853869	0.000142372	0.00013401	RDEA119
633	GOTERM_CC_DIRECT	GO:0048471~perinuclear region of cytoplasm	64	6.83761	1.60209e-06	CDKN1A, CLIC4, MS4A3, TFRC, WWC1, AKR1B1, CIB1, CLU, AKAP13, LAMP3, TLK2, PDE4B, ANXA6, TRIM68, VPS35, KIF1A, SBF1, PTGDS, MAP3K4, SLC2A10, ITGA3, COBL, OLFM4, VAMP8, RAD51C, MAP1B, EXOC3, RAB38, TNIK, VAMP2, ANP32A, SLC1A3, AKAP6, PTN, GDPD5, PRKCZ, RASIP1, HDAC6, PPM1F, RASGRP3, STC2, ERBB2, SPP1, FLNA, DMD, SNCA, RAP1GAP2, TRAPPC2, GALNT6, NOS2, KCNB1, MX1, LAPTM5, MSN, TPD52L1, KLHL20, PINK1,…	912	764	20562	1.88867	0.00103602	0.000148079	0.000139382	RDEA119
634	GOTERM_CC_DIRECT	GO:0005737~cytoplasm	309	33.0128	3.16357e-06	CCNI, CERK, PLEKHB1, KEAP1, AQP7, MT1X, FZD10, NUDT4, GJA1, CDC23, MAGEA1, TRIM21, SEPHS2, EPHA4, CXADR, FBXO2, METTL3, MTUS1, HCFC2, SULT2B1, MYL5, INPP4B, DDIT3, ZW10, FEZ2, MT1F, MT1G, HECA, CYP2E1, SKAP1, PFN2, LXN, ANP32A, EPAS1, ABCB4, XPA, LPAR1, NEDD4L, ADH7, KLK8, PRKCZ, KLK6, PRDX4, SNX2, MAP2, CEP70, HLTF, SFN, NKX2-5, PCK1, PPARGC1A, SEC31B, EGR2, CHKA, SIAH2, FUCA1, SIAH1, IFI44, LAR…	912	5576	20562	1.24941	0.00204474	0.000255854	0.000240827	RDEA119
635	GOTERM_CC_DIRECT	GO:0016020~membrane	159	16.9872	5.70706e-06	DPAGT1, IFITM1, TFRC, ARL6IP1, DENND5B, DGKA, NCF4, ECI2, ICAM2, CIB1, ENO2, CLU, CCDC91, CREB3L1, ENPP4, SLC39A2, SBF1, FADS1, MAP2K3, SH3GLB2, NUP210, ACSL1, FBXO2, HLA-B, DIO2, UGT2B17, CYBA, ATP1B1, NRBP1, FOLH1, TXLNA, COL4A2, COL4A1, ZW10, RAB38, HECA, STEAP1, ABCG1, DSC3, FKBP5, SLC45A2, NRN1, LMAN2L, RRAD, ABCB4, MGST3, IGSF1, ENDOD1, SLC1A2, SLC1A3, ITPR2, MGST2, SLC1A6, CSF2RA, PRKCZ, P…	912	2547	20562	1.40747	0.00368567	0.000385965	0.000363296	RDEA119
636	GOTERM_CC_DIRECT	GO:0043231~intracellular membrane-bounded organelle	75	8.01282	5.96546e-06	DPAGT1, ABCD3, TFRC, BNC1, CPQ, ECI2, CLU, LITAF, PIK3C2B, GJA1, LAMP3, BLNK, CYP1B1, CTSF, ANKRD2, ME2, GUSB, SPTAN1, FADS1, CTSC, SYBU, HLA-DPA1, ZNF365, OVGP1, LIG1, MYOF, UGT2B17, HNF1B, RHOF, CGRRF1, MSH6, SULT2B1, RNF144A, ALDH3A2, HCK, RAD51C, CLIP4, CAT, BLVRB, CYP2E1, VAMP2, CEBPA, MGST3, STK39, HSD17B3, ARHGAP19, MGST2, SLCO5A1, PRCP, RCHY1, LTC4S, RHOBTB1, HLA-DMA, PDZD2, PLAGL1, SLC15…	912	984	20562	1.71845	0.00385222	0.000385965	0.000363296	RDEA119
637	GOTERM_CC_DIRECT	GO:0005576~extracellular region	137	14.6368	6.81202e-06	TFRC, CLU, FGF3, EFEMP2, ENPP2, PTGDS, IFNAR2, SPINK2, PCID2, CXADR, IGFBP5, WNT5A, ADIPOQ, RNASE6, PSG2, RNASE3, OLFM4, TUBA4A, TWSG1, TXLNA, COL4A2, COL4A1, PLBD1, SERPING1, SPARCL1, SCG3, SCG2, DSC3, NRN1, IGSF1, STXBP2, ENDOD1, HTRA1, LYPD1, KLK5, FBLN1, THY1, AEBP1, CSF2RA, KLK8, LTBP1, KLK6, PRDX4, PDZD2, IGLV6-57, IGLV2-14, STC2, PDGFD, PDGFC, CGA, CLCA4, ARSB, WNT10B, TGFB2, CD160, TGFB3,…	912	2129	20562	1.45083	0.00439769	0.000400671	0.000377138	RDEA119
638	GOTERM_CC_DIRECT	GO:0005783~endoplasmic reticulum	83	8.86752	1.07275e-05	CPQ, RNF19B, KEAP1, CIB1, CTSW, AQP5, PKD2, CYP46A1, CLU, CLGN, PIK3C2B, CYB561D2, PANX1, GJA1, HHAT, CREB3L1, DSE, CTSF, KIFAP3, SIL1, TMEM8B, EPHA4, GPR37, ACSL1, ELOVL2, FBXO2, ADIPOQ, HLA-B, GPX7, ANK3, FOS, CGRRF1, SULT2B1, ITPKB, ERN2, STIM1, ZW10, CAT, RAB38, PLIN2, PIGL, PIGH, RTN3, ANP32A, MGST3, SEL1L, LAMA3, MOSPD2, DERL1, HSD17B3, MGST2, ITPR2, PTN, THY1, LTC4S, KLK6, EBP, PRDX4, PDZD…	912	1142	20562	1.63864	0.00691671	0.000578392	0.000544421	RDEA119
639	GOTERM_CC_DIRECT	GO:0005615~extracellular space	125	13.3547	1.65257e-05	TFRC, XYLT1, ENO2, CXCL14, CLU, FGF3, EFEMP2, ENPP2, PTGDS, SIL1, IFNAR2, POSTN, CXADR, IGFBP5, WNT5A, ADIPOQ, RNASE6, MTUS1, RNASE3, OLFM4, TWSG1, COL4A2, COL4A1, MTHFD2, PLBD1, SERPING1, SPARCL1, SCG2, RTN3, LXN, HTRA1, KLK5, FBLN1, AEBP1, KLK8, KLK6, PRDX4, IGLV6-57, UBB, FLRT2, IGLV2-14, STC2, PDGFD, PDGFC, SFN, CGA, WNT10B, TGFB2, TGFB3, TNFSF15, TFPI2, LIF, MSN, PPBP, GDF5, BMP7, BMP5, PPFI…	912	1938	20562	1.45421	0.0106353	0.000822472	0.000774166	RDEA119
640	GOTERM_CC_DIRECT	GO:0005789~endoplasmic reticulum membrane	77	8.2265	1.91313e-05	DPAGT1, MCFD2, ARL6IP1, TUSC3, RNF19B, PKD2, CYP46A1, CLGN, CYB561D2, PANX1, GJA1, CYP26B1, HHAT, TMEM147, CREB3L1, DSE, C3ORF52, CYP1B1, SBF1, PTGDS, FADS1, GPR37, NUP210, ACSL1, ELOVL2, ATP6AP2, HLA-B, UGT2B17, CYBA, ALDH3A2, ERN2, STIM1, ZW10, PIGK, PIGL, CYP2E1, ABCG1, MGLL, PIGH, GUCY2C, RTN3, LMAN2L, MGST3, SEL1L, MOSPD2, DERL1, HSD17B3, MGST2, ITPR2, LTC4S, PLD3, TRPM1, EBP, PTDSS1, UBB, F…	912	1054	20562	1.6471	0.0123018	0.000884138	0.00083221	RDEA119
641	GOTERM_CC_DIRECT	GO:0045121~membrane raft	28	2.99145	2.15746e-05	ABCB4, SLC1A2, THY1, ADCY1, ENO2, PRKCZ, TUBA1B, GJA1, EDNRB, BAALC, DMD, TRPM8, PRNP, GABBR1, CXADR, SMURF2, RFTN1, EMP2, ERLIN2, SULF1, BST2, ANO1, FAS, CD48, KRAS, TPP1, BIRC2, BIRC3	912	252	20562	2.50512	0.0138619	0.000930582	0.000875927	RDEA119
642	GOTERM_CC_DIRECT	GO:0005794~Golgi apparatus	80	8.54701	5.56232e-05	CEP57, CLIC5, B4GALT3, DOCK4, MCFD2, CPQ, CIB1, PRDM2, PKD2, CLU, LITAF, CXCL14, GALNT10, GJA1, HHAT, AKR7A2, CCDC91, DSE, TRIM68, KIFAP3, PTGDS, CTSC, EPHA4, HLA-B, GOLPH3L, MTUS1, SLC35G2, EMP2, CYBA, ANK3, MSH6, RNF144A, HCK, CAT, B3GNT3, EXOC3, ABCG1, GOLGA8A, B4GALT4, HLA-DQB1, RTN3, LEPROT, FAM114A1, LMAN2L, PRUNE2, NEDD4L, SLC1A6, NAPG, STC2, PERP, PLAGL1, SPP1, GCNT2, ALX1, DMD, ARSB, TRP…	912	1141	20562	1.58079	0.0353493	0.00224927	0.00211716	RDEA119
643	GOTERM_CC_DIRECT	GO:0042613~MHC class II protein complex	8	0.854701	0.000102731	HLA-DMA, HLA-B, HLA-DPB1, HLA-DRA, HLA-DRB1, HLA-DQA1, HLA-DPA1, HLA-DQB1	912	26	20562	6.93725	0.0643093	0.00390982	0.00368018	RDEA119
644	GOTERM_CC_DIRECT	GO:0005764~lysosome	30	3.20513	0.000123158	CPQ, PRCP, CTSW, TCIRG1, GJA1, CTSO, SNX2, VPS35, CTSF, ARSB, CTSC, SNCA, MANBA, FUCA1, ATP6AP2, RNASE6, LAPTM5, NKG7, ANK3, SOD1, GALC, HCK, TMEM59, CAT, PLBD1, HLA-DRA, RAB38, ATP13A2, TPP1, GLA	912	309	20562	2.18894	0.0765954	0.00442683	0.00416683	RDEA119
647	GOTERM_CC_DIRECT	GO:0005788~endoplasmic reticulum lumen	28	2.99145	0.000551408	SDC2, LTBP1, FSTL1, STC2, PDGFD, PDGFC, SPP1, TSPAN5, SIL1, UGGT1, ARSB, CTSC, SDF2L1, IGFBP5, WNT5A, TMEM132A, GPX7, KTN1, COL4A2, COL5A1, COL4A1, MGAT4A, SERPING1, SPARCL1, SCG3, COL9A2, SCG2, FBN1	912	306	20562	2.06304	0.300129	0.0163225	0.0153638	RDEA119
648	GOTERM_CC_DIRECT	GO:0031012~extracellular matrix	25	2.67094	0.000580243	COLEC12, ECM1, FBLN1, LTBP1, THSD4, EFEMP2, RELN, FLRT2, TIMP3, TIMP4, POSTN, TFPI2, WNT5A, GP1BA, MUC5B, MMP13, COL4A2, COL5A1, COL4A1, MMP15, MGP, COL9A2, FMOD, FBN1, MATN2	912	260	20562	2.16789	0.313072	0.0163225	0.0153638	RDEA119
649	GOTERM_CC_DIRECT	GO:0010008~endosome membrane	25	2.67094	0.000580243	LEPROT, TFRC, NCF4, TCIRG1, RHOBTB1, LAMP5, HLA-DMA, SNX2, UBB, ERBB2, VPS35, SLC15A3, APPL2, HLA-DQA1, HLA-DPA1, ATP6AP2, HLA-B, SORL1, RNF144A, RAB15, HLA-DPB1, HLA-DRA, STEAP1, HLA-DRB1, HLA-DQB1	912	260	20562	2.16789	0.313072	0.0163225	0.0153638	RDEA119
650	GOTERM_CC_DIRECT	GO:0031410~cytoplasmic vesicle	29	3.09829	0.000636845	DGKD, TFRC, SLC1A3, ARRB1, ARRB2, PKD2, RHOBTB1, EBP, GPNMB, ERBB2, SLC39A2, TRIM21, SYBU, APPL2, UBQLN2, MYOF, CADPS, MX1, RNASE6, LAPTM5, EMP2, RHOF, PRSS12, SOD1, ITCH, ANG, AMOTL2, VAMP2, FGFR1	912	325	20562	2.0118	0.337788	0.0168762	0.015885	RDEA119
651	GOTERM_CC_DIRECT	GO:0005667~transcription factor complex	23	2.45726	0.000674608	NCOA1, SMAD1, CEBPA, EPAS1, FOXF1, LMO4, PBX3, HNF1B, FOS, ARNTL2, PBX1, MED23, NHLH2, MEIS1, MAFB, TFDP2, DDIT3, ANKRD1, HCLS1, MSX1, NKX2-5, RCOR3, ATF5	912	232	20562	2.23517	0.353782	0.0168762	0.015885	RDEA119
652	GOTERM_CC_DIRECT	GO:0043025~neuronal cell body	34	3.63248	0.000678176	NRSN2, LPAR1, SLC1A3, CIB1, PURA, ALCAM, UBB, MAP2, SV2A, DMD, VPS35, KIF1A, PPARGC1A, CNNM4, TRPM4, SNCA, SCN1A, NQO1, TGFB2, GABBR1, TGFB3, SIAH2, COBL, CYBA, TUBB4A, SORL1, SOD1, DAB1, MAP1B, ANG, ATP13A2, RAB17, SOS1, CD200	912	408	20562	1.87884	0.355273	0.0168762	0.015885	RDEA119
653	GOTERM_CC_DIRECT	GO:0031982~vesicle	19	2.02991	0.000739089	SLC47A1, SLC6A14, SLC1A2, MSN, CIB1, BMP7, PRKCZ, BMP5, CYB561D2, VAMP8, UBB, LAMP3, SPP1, RAB38, ATP13A2, HSPA1B, SYBU, VAMP2, APPL2	912	174	20562	2.46193	0.380205	0.0177108	0.0166706	RDEA119
654	GOTERM_CC_DIRECT	GO:0030669~clathrin-coated endocytic vesicle membrane	11	1.17521	0.000985524	VAMP8, TFRC, WNT5A, HLA-DPB1, HLA-DRA, IL7R, HLA-DRB1, VAMP2, HLA-DQA1, HLA-DPA1, HLA-DQB1	912	70	20562	3.54295	0.471625	0.0227726	0.0214351	RDEA119
655	GOTERM_CC_DIRECT	GO:0000139~Golgi membrane	47	5.02137	0.00126994	RTN3, B4GALT3, LEPROT, TRAF3IP3, LMAN2L, PGAP3, XYLT1, ARRB1, LITAF, GALNT10, PLD3, SCAMP5, GJA1, HHAT, PDGFD, PDGFC, DSE, GCNT2, PLCE1, SYBU, HLA-DQA1, HLA-DPA1, CHST8, GALNT6, SLC35A1, PRKCI, SLC35A3, ATP6AP2, TMEM132A, HLA-B, GOLPH3L, EMP2, SORL1, TMEM59, MGAT4A, B3GNT3, HLA-DPB1, IFT27, HLA-DRA, KRAS, CYP2E1, EBAG9, ABCG1, HLA-DRB1, B4GALT4, HLA-DQB1, CHST3	912	651	20562	1.62775	0.560525	0.0283328	0.0266688	RDEA119
656	GOTERM_CC_DIRECT	GO:0030141~secretory granule	13	1.38889	0.00142133	TGFB3, STXBP2, KLK5, CYBA, KLK8, KLK11, KLK6, SCGB1A1, TFF3, DMD, EBAG9, SCG2, VAMP2	912	99	20562	2.96059	0.601582	0.0306533	0.028853	RDEA119
657	GOTERM_CC_DIRECT	GO:0030658~transport vesicle membrane	8	0.854701	0.00196893	HLA-DPB1, HLA-DRA, SCG3, SORL1, HLA-DRB1, HLA-DQA1, HLA-DPA1, HLA-DQB1	912	41	20562	4.39923	0.720611	0.0401375	0.0377801	RDEA119
659	GOTERM_CC_DIRECT	GO:0005911~cell-cell junction	19	2.02991	0.00226384	ITK, CLIC4, CXADR, AQP7, PKD2, PRKCZ, RASIP1, TMEM47, PDZD2, FLRT2, SV2A, PERP, KIT, PKP2, FAT1, FLNA, STEAP1, SKAP1, DSC3	912	192	20562	2.23112	0.769238	0.0443851	0.0417782	RDEA119
660	GOTERM_CC_DIRECT	GO:0070062~extracellular exosome	174	18.5897	3.03198e-14	CYFIP2, IL1RN, AHCYL1, CD82, CIB1, PLAT, AUP1, ENO2, CLU, FBL, NPEPPS, LGALS3, EFEMP2, PLAU, RUVBL2, STMN1, TNFSF10, CAPN2, CPNE1, PTGDS, GOLGA7, ENTPD1, ANXA13, SLC6A14, ARMC9, KRT7, CEL, MIF, OLFM4, MINPP1, SLPI, CRISPLD2, DPEP1, ADAM9, HPRT1, S100A9, SLC27A2, DSC2, CES2, S100A8, PFN2, GPM6A, ABCB1, RHOBTB3, LTBP2, THY1, PTTG1IP, IQGAP2, TRHDE, PPL, CORO1A, DPP3, FUT3, LDHB, C5, HSPH1, PRKAR2B,…	909	2218	20562	1.77455	1.98221e-11	1.98292e-11	1.88892e-11	SB590885
661	GOTERM_CC_DIRECT	GO:0005576~extracellular region	164	17.5214	9.78732e-13	SPARC, TNC, PLAT, IL1RAP, SRP14, OLFML2A, CLU, LOXL1, FGF3, PYCARD, LGALS3, EFEMP2, FGF7, PLAU, TNFSF10, ENPP2, PSMD1, OSTF1, PTGDS, GYG1, GOLGA7, CPA3, FKBPL, ENTPD6, CEL, MIF, OLFM4, DKK1, EREG, TWSG1, EMCN, SLPI, CRISPLD2, LY6D, PLBD1, SCG3, S100A9, SCG2, S100A8, DSC3, PTGFR, STC1, LTBP2, THY1, EFNA4, LTBP1, GLB1L2, C5, HSPH1, PDZD2, IGLV6-57, PDGFD, PENK, ST3GAL4, PLAC1, IGFBP7, CGA, ATG7, CP…	909	2129	20562	1.74249	6.40117e-10	3.20046e-10	3.04875e-10	SB590885
662	GOTERM_CC_DIRECT	GO:0005737~cytoplasm	339	36.2179	6.77717e-12	CYFIP2, IL1RN, AHCYL1, SPARC, PITPNB, MT1M, IFI35, RBPJ, CLDN1, DCAF7, MYLK, RCBTB2, HERC5, LGALS3, RASSF2, RPS6KA1, DPYSL3, STMN1, CPNE1, ARFIP2, CHAC1, LGALS9, PKNOX2, ARL14, LIMCH1, RSAD1, MTUS1, ARMC9, KRT7, CEL, MIF, EML2, RUFY1, THAP4, MYL5, INPP4B, BIN1, FEZ1, RRAGD, PADI3, MT1G, HPRT1, PFN2, PTGFR, LIPT1, LXN, SH2D2A, XPA, LPAR1, STC1, PIK3R1, PTTG1IP, IQGAP2, PPL, SULT1A1, LDHB, BRIP1, H…	909	5576	20562	1.37524	4.43225e-09	1.47742e-09	1.40739e-09	SB590885
663	GOTERM_CC_DIRECT	GO:0005615~extracellular space	144	15.3846	4.27857e-10	IL1RN, SPARC, TRIL, TNC, XYLT1, PLAT, IFI35, OLFML2A, ENO2, CLU, LOXL1, FGF3, LOXL2, LGALS3, EFEMP2, FGF7, PLAU, DPYSL3, TNFSF10, ENPP2, LGALS9, PTGDS, CPA3, SEMA6A, ANXA13, ENTPD6, MTUS1, CEL, MIF, HLA-F, OLFM4, DKK1, EREG, TWSG1, SLPI, CRISPLD2, MFNG, DPEP1, PLBD1, ADAM9, S100A9, SCG2, S100A8, LXN, STC1, LTBP2, C5, IGLV6-57, FLRT3, PDGFD, PRDX1, SERPINH1, IGFBP7, SFN, CGA, CPA4, S100A10, CRTAP,…	909	1938	20562	1.68078	2.79818e-07	6.99546e-08	6.66387e-08	SB590885
664	GOTERM_CC_DIRECT	GO:0016020~membrane	170	18.1624	2.42947e-08	CYFIP2, IFITM1, SPARC, CMAS, TNC, ICAM2, CIB1, GCC2, AUP1, IFI35, IL1RAP, ENO2, CLU, IPO5, LOXL2, RPH3A, FBL, LGALS3, EIF4ENIF1, RUVBL2, STMN1, CPNE1, PSMD1, CLCC1, GYG1, CAST, ENTPD1, ENTPD4, USP2, ENTPD6, HPCAL1, CYBA, HLA-F, NRBP1, GEM, BIN1, LY6D, ADAM9, PREB, RAB38, TMEM126B, STEAP1, DSC3, SLC45A2, ABCB1, SLC1A3, ITPR2, ADRB2, PIK3R1, PTTG1IP, RPS4Y1, SLC1A6, TRHDE, PPL, CORO1A, FUT3, HSD11B…	909	2547	20562	1.50981	1.58886e-05	3.17774e-06	3.02711e-06	SB590885
665	GOTERM_CC_DIRECT	GO:0005886~plasma membrane	295	31.5171	4.9649e-08	IFITM1, IL1RN, SPARC, IFITM2, ICAM2, CBLC, ENO2, ANTXR1, CLDN1, MYLK, LGALS3, RASSF2, TRBC2, CPNE1, ARFIP2, SYNPO, SCN1A, ENTPD1, ARL14, ENTPD6, SLC6A14, MTUS1, MIF, HLA-F, DKK1, CLDN4, BIN1, MAP1B, FEZ1, SUCLG2, TRIB3, L3MBTL1, PTGFR, GPM6A, ABCB1, LPAR1, PIK3R1, THY1, IQGAP2, SLC6A20, PPL, TRPM1, TRPM2, FAM171A1, INPP5A, FLRT3, PRKAR2B, KCNMB1, EPB41L2, PENK, EPB41L3, PIP5K1B, PCDHA3, STXBP6, H…	909	5071	20562	1.31592	3.24699e-05	5.41174e-06	5.15522e-06	SB590885
666	GOTERM_CC_DIRECT	GO:0005829~cytosol	311	33.2265	3.61643e-07	CYFIP2, AHCYL1, GCC2, IFI35, ENO2, DCAF7, MYLK, PEX26, HERC5, LGALS3, RASSF2, PSMD5, RPS6KA1, DPYSL3, STMN1, CPNE1, PSMD1, ARFIP2, CHAC1, LGALS9, SYNPO, COG4, KRT7, AFAP1, MIF, RUFY1, MYL5, INPP4B, BIN1, MAP1B, RRAGD, RBP1, PADI3, PLBD1, TRIB3, HPRT1, HOXB7, RIN2, CDCA3, SH2D2A, PIK3R1, THY1, IQGAP2, RPS4Y1, PPL, SULT1A1, LDHB, HSPH1, RAB11FIP1, MAP2, FLRT3, PRKAR2B, PRDX1, EPB41L2, EPB41L3, CEP7…	909	5510	20562	1.27676	0.000236487	3.37878e-05	3.21862e-05	SB590885
667	GOTERM_CC_DIRECT	GO:0005856~cytoskeleton	48	5.12821	8.30608e-06	FHOD3, SNAP25, FAAH, LRP1, MVP, RHOBTB3, KRT20, PPP1R9A, CORO1A, CLU, PPL, RHOBTB1, OSBPL10, PDLIM1, AKAP12, EPB41L4B, EPB41L2, EPB41L3, KIF13B, MAPK1, NEFH, CTNNAL1, MAP2K6, DSP, RIPK2, TPM1, SHROOM2, MSN, WIPI1, PARVB, PTPN13, EML2, DEF6, FGR, KRT19, PSRC1, TMSB15A, BIN1, KIF4A, KRT14, CCDC6, DCX, ALDOC, PKP4, S100A9, S100A8, FERMT2, PFN2	909	541	20562	2.00699	0.00541747	0.000679022	0.000646836	SB590885
668	GOTERM_CC_DIRECT	GO:0034774~secretory granule lumen	18	1.92308	1.18289e-05	PCSK1, GPI, SERPINB1, MVP, MIF, SRP14, PYCARD, FGR, TF, CRISPLD2, ALDOC, S100P, SCG3, OSTF1, ATG7, S100A9, GYG1, S100A8	909	115	20562	3.54059	0.00770632	0.000859569	0.000818825	SB590885
669	GOTERM_CC_DIRECT	GO:0001725~stress fiber	14	1.49573	1.64371e-05	LIMCH1, TPM1, FHL3, CYBA, MYLK, PDLIM1, LIMA1, ABLIM1, PDLIM3, LCP1, SYNPO, PDLIM5, MYH10, FERMT2	909	73	20562	4.33817	0.0106924	0.00107499	0.00102403	SB590885
670	GOTERM_CC_DIRECT	GO:0016324~apical plasma membrane	36	3.84615	2.85351e-05	SLC47A1, AHCYL1, SLC44A4, ABCB1, PTEN, SLC2A1, STC1, CIB1, NOD1, ADRB2, THY1, SLC6A20, CLDN1, P2RY6, SLC39A4, ABCC1, MGAM, SLC16A1, ANXA1, PDE4D, SLC6A14, ANXA13, SHROOM2, MSN, SORBS2, CYBA, CLDN4, TF, CEACAM6, CEACAM5, DPEP1, MAL, KCNK1, SLC26A3, SHANK2, DDR2	909	376	20562	2.16579	0.0184892	0.00169654	0.00161612	SB590885
671	GOTERM_CC_DIRECT	GO:0031012~extracellular matrix	28	2.99145	3.57063e-05	COL15A1, ECM2, TRIL, LRRC17, LTBP2, OLFML2A, LTBP1, EFEMP2, RELN, FLRT3, LRRN3, MMP1, LUM, MMP3, TFPI2, MUC5B, MMP10, COL5A1, CRISPLD2, COL6A2, PXDN, MGP, MMP17, CHI3L1, PTX3, COL9A2, FMOD, MATN2	909	260	20562	2.43605	0.0230818	0.001946	0.00185375	SB590885
672	GOTERM_CC_DIRECT	GO:0048471~perinuclear region of cytoplasm	59	6.30342	4.30164e-05	CYFIP2, PCSK1, SNAP25, WWC1, AKR1B1, CIB1, CLU, CX3CL1, HERC5, HEPH, PDE4B, ANXA6, SCN5A, PTGDS, MAP3K4, PDE4D, USP2, COBL, OLFM4, VAMP8, MAP1B, EXOC3, CHI3L1, CDH13, RAB38, PKP4, LCP1, NUPR1, MVP, SLC1A3, MOSPD1, PIK3R1, GDPD5, RASIP1, THBS3, FAM168B, PRKAR2B, FYN, DYNC1I1, SNCA, CHGA, LYN, BDNF, AMFR, LIMK2, MSN, SORBS2, INHBA, TYR, DEF6, DNAJA1, CYLD, TF, EHD4, GLB1, PAM, HSPA1B, CDKN3, HSPA1A	909	764	20562	1.74687	0.0277413	0.00216406	0.00206148	SB590885
673	GOTERM_CC_DIRECT	GO:0043025~neuronal cell body	37	3.95299	6.76255e-05	GPM6A, RTN1, LRP1, ZC4H2, PTPRN, TMPRSS3, LPAR1, SLC1A3, KATNB1, CIB1, PPP1R9A, CX3CL1, PYCARD, AKAP12, PRKAR2B, MAP2, GNA12, PENK, CAPN2, SNCA, SCN1A, NQO1, GABBR1, MME, AMFR, COBL, SORBS2, CYBA, ADRA2C, SNCAIP, SORL1, MTOR, SST, MAP1B, FEZ1, PNOC, SHANK2	909	408	20562	2.05137	0.0432647	0.00315908	0.00300933	SB590885
674	GOTERM_CC_DIRECT	GO:0005788~endoplasmic reticulum lumen	29	3.09829	0.000231711	FKBP10, COL15A1, TNC, LAMC1, CHRDL1, LTBP1, FSTL1, FOXRED2, PDGFD, PENK, SERPINH1, MAPK1, IGFBP7, APOL1, CRTAP, SDF2L1, ERAP2, RNASET2, MINPP1, TF, F8, COL5A1, COL6A2, HRC, SCG3, COL9A2, SCG2, SLC27A2, CES2	909	306	20562	2.14377	0.140631	0.0101026	0.00962373	SB590885
675	GOTERM_CC_DIRECT	GO:0005912~adherens junction	20	2.13675	0.000278453	LYN, SYNM, ANXA1, CDCA3, LAMA3, SHROOM2, MSN, PTPRK, PDLIM1, PDLIM3, CDH11, FLOT1, PKP2, DCHS1, PKP4, STXBP6, PDLIM5, DSC2, FERMT2, TJP2	909	175	20562	2.5852	0.16651	0.0108991	0.0103824	SB590885
676	GOTERM_CC_DIRECT	GO:0030018~Z disc	17	1.81624	0.000283309	FHOD3, FHL2, SLC2A1, FHL3, SORBS2, PARVB, PDLIM1, KRT19, PDLIM3, BIN1, FKBP1B, HRC, PDE4B, SCN5A, SYNPO, PDLIM5, SCN1A	909	134	20562	2.86976	0.169154	0.0108991	0.0103824	SB590885
677	GOTERM_CC_DIRECT	GO:0005925~focal adhesion	36	3.84615	0.000320753	LRP1, ITGB2, FHL2, TNC, FHL3, THY1, PDLIM1, AKAP12, LIMA1, PLAU, FLRT3, EPB41L2, GNA12, FLOT1, ANXA6, CAPN2, MAPK1, ITGAV, CD99, KLF11, ANXA1, MME, AFAP1, MSN, SORBS2, CYBA, PARVB, PTK7, ADAM9, CDH13, KRAS, LCP1, FERMT2, HSPA1B, HSPA1A, DDR2	909	425	20562	1.91609	0.189258	0.011654	0.0111016	SB590885
678	GOTERM_CC_DIRECT	GO:0030057~desmosome	7	0.747863	0.000627291	DSP, PKP2, PKP4, DSG3, PPL, DSC2, DSC3	909	25	20562	6.33373	0.3366	0.021592	0.0205685	SB590885
679	GOTERM_CC_DIRECT	GO:0043005~neuron projection	32	3.4188	0.000733167	CYFIP2, PCSK1, GPI, GPM6A, RGS17, SNAP25, CHRNA5, CHRNA9, PTEN, SLC1A3, CIB1, CX3CL1, PTGS1, RPH3A, CLN3, TRPM2, WRN, RELN, SV2B, MAP2, GNA12, STMN1, CHRNB1, NPY1R, FOS, PTPN13, GLRB, GPR161, DCX, CDH13, PAM, SHANK2	909	378	20562	1.91496	0.38101	0.0239745	0.0228381	SB590885
680	GOTERM_CC_DIRECT	GO:0009986~cell surface	47	5.02137	0.000808037	SPARC, ABCB1, CLSTN2, CD80, ITGB2, LPAR1, SLC1A3, PLAT, THY1, PTPRK, IQGAP2, ENO2, ANTXR1, CLU, CX3CL1, THBD, LGALS3, HLA-DMA, PLAU, SLC39A6, CD38, ITGAV, SLIT2, SCN5A, CD33, CD53, FGFBP1, ANXA1, MME, TPBG, ENTPD6, MSN, CEL, MIF, HLA-F, SORL1, TF, RER1, CEACAM6, CEACAM5, PXDN, LY6D, HLA-DPB1, ADAM9, PAM, RAMP1, FERMT2	909	639	20562	1.66379	0.410612	0.0249511	0.0237684	SB590885
681	GOTERM_CC_DIRECT	GO:0045121~membrane raft	24	2.5641	0.000839333	LYN, GABBR1, MME, RFTN1, ANXA13, CBLC, ERLIN2, THY1, ENO2, LAT2, CLIP3, LDHB, CLN3, TUBA1B, PRKAR2B, FLOT1, SERPINH1, CAPN2, CNTN1, MAL, CD48, KRAS, FYN, S100A10	909	252	20562	2.15433	0.422562	0.0249511	0.0237684	SB590885
682	GOTERM_CC_DIRECT	GO:0005911~cell-cell junction	20	2.13675	0.000882526	CD53, PTPRU, PTPRK, PIK3R1, GRHL2, CORO1A, RASIP1, CLDN4, PDZD2, FLRT3, PTK7, EPB41L3, FLOT1, PKP2, LCP2, PKP4, DSG3, STEAP1, DSC2, DSC3	909	192	20562	2.3563	0.438659	0.0250944	0.023905	SB590885
683	GOTERM_CC_DIRECT	GO:0016323~basolateral plasma membrane	23	2.45726	0.000964259	DSP, ABCC3, ABCC1, SLC16A1, SLC47A1, ANXA1, LRP1, ANXA13, SLC2A1, KCNJ16, MSN, NOD1, ABCA8, CLDN1, P2RY6, HEPH, ERBB4, CA2, CEACAM5, FLOT1, ADAM9, CD38, CA9	909	239	20562	2.17686	0.467903	0.026276	0.0250305	SB590885
684	GOTERM_CC_DIRECT	GO:0001533~cornified envelope	10	1.06838	0.00105875	DSP, ANXA1, PKP2, PKP4, DSG3, CST6, PPL, DSC2, IVL, DSC3	909	59	20562	3.83398	0.499821	0.0276969	0.026384	SB590885
685	GOTERM_CC_DIRECT	GO:1904813~ficolin-1-rich granule lumen	15	1.60256	0.00116074	GPI, TNFAIP6, MVP, PRG2, MIF, SRP14, GLB1, CRISPLD2, MAPK1, ALDOC, OSTF1, ATG7, GYG1, HSPA1B, HSPA1A	909	124	20562	2.73635	0.532131	0.0291972	0.0278132	SB590885
686	GOTERM_CC_DIRECT	GO:0005794~Golgi apparatus	73	7.79915	0.0015102	GALNT12, DOCK4, DCLRE1C, PTPRN, PITPNB, CIB1, GCC2, PRDM2, CLU, RPH3A, HHAT, FGF7, RASSF2, DACH1, DSE, CAPN2, PTGDS, CD33, ENTPD4, ENTPD6, MTUS1, SLC35G2, CYBA, CEL, ASH1L, ARAP1, MID1, RAB33A, TPST2, RNF144A, TRAPPC6A, SLPI, RER1, TMEM214, FEZ1, EXOC3, GOLGA8A, FAM114A1, LRP1, GLT8D2, ADRB2, CST7, SLC1A6, FUT3, PTGS1, CLN3, PLAGL1, ST3GAL4, MAPK1, GBP1, SNCA, GALNT7, LYN, SLC35A3, TMEM30B, AMFR,…	909	1141	20562	1.44723	0.627835	0.0365804	0.0348465	SB590885
687	GOTERM_CC_DIRECT	GO:0031982~vesicle	18	1.92308	0.00184779	SNAP25, SLC47A1, ANXA1, RIPK2, SLC6A14, MSN, CIB1, MIF, VAMP8, TF, DNAJC6, BIN1, MYO5C, RAB38, HSPA1B, DYNC1I1, SYBU, HSPA1A	909	174	20562	2.34005	0.701674	0.043159	0.0411132	SB590885
688	GOTERM_CC_DIRECT	GO:0043231~intracellular membrane-bounded organelle	64	6.83761	0.00202959	AHCYL1, SPARC, IRS1, CELF2, HEXA, PTPRK, CLU, TM7SF2, OSBPL10, EIF4ENIF1, CTSF, CLCC1, CTSE, SYBU, SUN1, DIO3, ARAP1, VRK3, HDHD3, RNF144A, RUFY1, RNF125, DNAJC6, THAP7, RRAGD, BLVRB, FAR2, CES2, CEBPA, ACSS3, PHLPP1, RHOBTB3, PRCP, CYP2C18, RHOBTB1, PTGS1, HSD11B1, HLA-DMA, RAB11FIP1, PDZD2, PLAGL1, TRA2A, ANO10, AP1M2, CYP2J2, LYN, IL33, SLC16A1, B3GAT1, APEX2, GZMB, NR0B1, UPF3A, ABCA8, TYR, M…	909	984	20562	1.47125	0.735179	0.0457708	0.0436012	SB590885
689	GOTERM_CC_DIRECT	GO:0070062~extracellular exosome	179	19.2266	7.36632e-16	CYFIP2, FCGBP, SCARB1, ALDH1L1, PDCD6, PROS1, ICAM3, EFEMP2, GOLGA4, BASP1, NAMPT, IGHV3-9, CDK5RAP2, SPINK1, SERPINF1, ACTN1, ACOT11, SLC6A14, RNASE1, TUBA4A, TOM1L1, PROCR, AZGP1, SLPI, CRISPLD2, S100A6, PRTN3, S100A4, TNIK, ATP6V0D1, TLN1, PFN2, GPM6A, CETP, ABCB1, SHMT2, STXBP1, AK1, HTRA1, THY1, NDRG2, NID2, CORO1A, PRDX2, C5, FLRT2, ALDH3B1, MYO6, ASL, S100A14, PROM1, ST3GAL1, S100A11, SLAM…	909	2218	20562	1.82555	4.84945e-13	4.59658e-13	4.32403e-13	Sorafenib
690	GOTERM_CC_DIRECT	GO:0005576~extracellular region	166	17.8303	2.43672e-13	FCN1, SERPINE2, PROS1, ICAM4, SPATA20, SPINT2, SCGN, VPREB1, EFEMP2, FGF9, ENPP2, FAM3A, OSTF1, IGHV3-9, EPHB3, CHGB, IGFBP1, IGFBP5, HGF, SERPINF1, ACTN1, IL1R2, F2R, SPINK5, KERA, DKK1, PDGFRL, TUBA4A, PROCR, AZGP1, SLPI, CRISPLD2, S100A6, UTS2, PRTN3, S100A4, TLN1, DSC3, PLA1A, FBN2, CETP, PTGFR, NRN1, HTRA1, KLK5, STC1, TNFRSF11B, IGHV1-69, THY1, NTS, CFP, NID2, LTBP1, C5, S100A12, TAC3, PI3,…	909	2129	20562	1.76374	1.52065e-10	7.60257e-11	7.15178e-11	Sorafenib
691	GOTERM_CC_DIRECT	GO:0005829~cytosol	329	35.3383	1.8352e-10	CYFIP2, SERPINE2, UBE2L6, CBLB, BACH2, RRP8, DCAF6, GOLGA4, MT2A, TCL1A, RASSF2, DPYSL4, PEG10, DPYSL3, NAMPT, HOMER3, ANKS1A, KIFAP3, EPHB3, HERC6, CDK5RAP2, ENDOG, ACTN1, WDR73, GAPVD1, RUNX3, CLPX, ASRGL1, MYL4, CH25H, TIAM1, KEL, PRKD3, DDIT4, RIN3, PRKD2, TRIB3, NEIL1, TLN1, CFTR, OPTN, SKAP2, SHMT2, STXBP1, MAPKAP1, FLII, KLK5, PIK3R1, THY1, ZC3HAV1, RPS4Y1, ADH7, PRDX2, SNX2, INPP5D, MICAL…	909	5510	20562	1.35066	1.14517e-07	3.81722e-08	3.59088e-08	Sorafenib
692	GOTERM_CC_DIRECT	GO:0005615~extracellular space	143	15.3598	8.02037e-10	FCN1, FCGBP, SERPINE2, PROS1, TSKU, LOXL2, VPREB1, EFEMP2, FGF9, FCGRT, DPYSL3, NAMPT, ENPP2, FAM3A, CHGB, IGFBP1, POSTN, IGFBP5, HGF, SERPINF1, ACTN1, MTUS1, KERA, VASH1, KMO, DKK1, THNSL2, PROCR, AZGP1, SLPI, CRISPLD2, UTS2, PRTN3, S100A4, PLA1A, CETP, HTRA1, KLK5, STC1, TNFRSF11B, CFP, CD1C, NID2, PCSK1N, C5, FLRT2, S100A12, TAC3, S100A14, PI3, IGFBP6, PROM1, S100A11, NMB, LRRN3, RARRES2, DEFA…	909	1938	20562	1.66911	5.00471e-07	1.25118e-07	1.17699e-07	Sorafenib
693	GOTERM_CC_DIRECT	GO:0005794~Golgi apparatus	91	9.77444	5.96039e-08	DOCK4, ST6GALNAC2, UBXN2B, CPQ, LPCAT1, PCSK5, MANEA, GALNT10, GOLGA4, RASSF2, NDST4, DSE, KIFAP3, NEO1, ERMAP, SCYL2, CTSC, CDK5RAP2, IGFBP1, SRGN, ABCC4, SLC30A5, GLCE, F2R, MTUS1, PLA2G4A, SERPINB9, GFRA1, CYBA, DUSP26, TPST2, ADAM19, DNM3, TPST1, HCK, KEL, TMBIM4, SLPI, TMEM214, CTTN, EXOC3, PRKD2, ARHGEF2, VAMP5, OPTN, PDE9A, CHST2, GOLGA8A, HLA-DQB1, COLEC10, TMF1, MAPKAP1, SLC35D2, ADCY3, …	909	1141	20562	1.80409	3.71921e-05	7.43856e-06	6.99749e-06	Sorafenib
694	GOTERM_CC_DIRECT	GO:0009986~cell surface	56	6.01504	1.86178e-06	IGHM, SCARB1, SRPX, CPM, CLIC4, PTPRK, LRRC32, GHR, SPN, CDH5, FCER1A, NEO1, PPFIA4, HLA-DPA1, EGFL7, GPR37, ANXA2, MME, ITGA3, ANXA4, ITGA2, F2R, PROCR, IL1A, GPRC5B, DSG2, TLN1, VAMP5, CFTR, HBEGF, CLDND1, ABCB1, IGSF3, NRXN1, CXCR4, FURIN, MST1R, THY1, NOD2, IL2RG, HLA-DMA, SLIT2, GPC4, PROM1, CD55, ASIC1, SLAMF1, FZD3, NLGN4X, SORL1, HLA-DRA, PAM, CD22, FERMT2, ADA, CD200	909	639	20562	1.98239	0.00116108	0.000193625	0.000182144	Sorafenib
695	GOTERM_CC_DIRECT	GO:0031012~extracellular matrix	30	3.22234	4.68125e-06	FBN2, FCGBP, COL11A1, LRRC17, CXCR4, TNFRSF11B, LRRC32, LTBP1, HAPLN1, ADAMTS5, EFEMP2, ADAMTS3, FLRT2, MMP28, PI3, POSTN, LRRN3, MMP2, RARRES2, TFPI2, KERA, MMP10, VCAN, COL5A1, CRISPLD2, MMP15, COL5A3, CHI3L1, CD248, COL9A2	909	260	20562	2.61005	0.00291684	0.0004173	0.000392556	Sorafenib
696	GOTERM_CC_DIRECT	GO:0048471~perinuclear region of cytoplasm	62	6.65951	5.92456e-06	CYFIP2, PTPRR, CLIC4, PRR7, AKR1B1, TMEM100, RAB8B, CDK5RAP2, PPP1R16B, ANXA2, ITGA3, ANXA4, SERPINF1, ITGA2, SPINK5, CKAP4, DNM3, PROCR, BANK1, S100A6, EXOC3, CHI3L1, RAB38, S100A4, TNIK, VAMP5, OPTN, PDE9A, PTGES, CHODL, STXBP1, ODC1, PIK3R1, NDRG2, AIF1, THBS3, SCEL, RAB40B, MYO6, SPP1, STOM, S100A14, ATP9A, GALNT6, RAB4A, NDFIP1, GALNT2, STAT1, INHBB, LAMB1, INHBA, TPD52L1, MT3, LRPPRC, EHD1,…	909	764	20562	1.83569	0.00369011	0.000462116	0.000434715	Sorafenib
697	GOTERM_CC_DIRECT	GO:0005886~plasma membrane	277	29.753	3.47636e-05	OXTR, ICAM3, ICAM4, CBLB, SPINT2, RRP8, IL27RA, GOLGA4, EDNRA, GPR176, RASSF2, NAMPT, HOMER3, SEPHS1, IGHV3-9, EPHB3, PAQR6, ACTN1, IL1R2, SLC6A14, MTUS1, SOX11, GAPVD1, DKK1, SIGIRR, TIAM1, KEL, PRKD2, TRIB3, TLN1, CFTR, SKAP2, SLC22A4, PTGFR, GPM6A, NRN1, ABCB1, MAGED1, STXBP1, MAPKAP1, PIK3R1, IGHV1-69, MST1R, THY1, CFP, ADH7, CD1C, INPP5A, FLRT2, INPP5D, MICAL1, MYO6, S100A12, NAALAD2, PROM1,…	909	5071	20562	1.23563	0.0214593	0.00241028	0.00226736	Sorafenib
698	GOTERM_CC_DIRECT	GO:0005737~cytoplasm	299	32.116	5.90271e-05	CYFIP2, CCNJ, PLEKHB1, CBLB, SPINT2, NUDT6, DCAF6, GOLGA4, MT2A, RASSF2, DPYSL4, PPP4R2, PEG10, DPYSL3, NAMPT, HOMER3, ANKS1A, SEPHS1, IER2, HERC6, CDK5RAP2, TIPIN, ACTN1, IL1R2, MTUS1, ISL1, RUNX3, ASRGL1, PRKD3, DDIT4, MT1G, RIN3, PRKD2, NEIL1, TLN1, CFTR, OPTN, PFN2, SKAP2, PTGFR, BEX1, MAGED1, SHMT2, STXBP1, MAPKAP1, FLII, STC1, AGAP1, PIK3R1, ZC3HAV1, ADH7, PRDX2, PRPSAP2, SNX2, MICAL1, MYO6…	909	5576	20562	1.21297	0.0361639	0.00340653	0.00320454	Sorafenib
699	GOTERM_CC_DIRECT	GO:0030658~transport vesicle membrane	10	1.07411	6.00509e-05	SCGN, HLA-DRA, CPE, PAM, SORL1, HLA-DQA1, SNTB2, RAB11FIP5, HLA-DPA1, HLA-DQB1	909	41	20562	5.51719	0.0367795	0.00340653	0.00320454	Sorafenib
700	GOTERM_CC_DIRECT	GO:0035580~specific granule lumen	12	1.28894	7.55155e-05	SLPI, TCN1, QPCT, DEFA4, LCN2, RAB27A, CHI3L1, BPI, CFP, SPTAN1, CEP290, CAMP	909	62	20562	4.37815	0.0460304	0.0037598	0.00353687	Sorafenib
701	GOTERM_CC_DIRECT	GO:0001725~stress fiber	13	1.39635	7.83292e-05	NEBL, FHOD1, ACTN1, CYBA, MST1R, PDLIM1, ACTA2, PDLIM3, MICALL2, ZYX, NOX4, PDLIM5, FERMT2	909	73	20562	4.0283	0.047704	0.0037598	0.00353687	Sorafenib
702	GOTERM_CC_DIRECT	GO:0005938~cell cortex	20	2.14823	0.000129094	GPSM2, NDFIP1, MYO10, ANXA2, PLA2G4C, SPINK5, RHOF, FRY, ADD3, CORO1A, RHOBTB1, RHOB, MKLN1, ARHGAP32, FER, CTTN, MYO6, ASTN2, SPTAN1, FERMT2	909	165	20562	2.74187	0.0774005	0.00575392	0.00541274	Sorafenib
703	GOTERM_CC_DIRECT	GO:0005856~cytoskeleton	44	4.7261	0.000154706	DGKG, TGFB1I1, STXBP1, FHOD1, NOD2, ADD3, CORO1A, RHOBTB1, PDLIM1, CALD1, BASP1, INPP5D, KIF13B, S100A12, STOM, CTNNAL1, SPTAN1, CEP290, SGCG, WASF3, CDK5RAP2, KRT34, RHOF, TUBB4B, LRPPRC, CKAP4, TUBA4A, RHOB, FGR, HCK, FER, KRT17, CTTN, TMSB15A, KRT15, KRT14, ALDOC, TNIK, ARHGEF2, TLN1, DBN1, FERMT2, PFN2, SNTB2	909	541	20562	1.83974	0.0920302	0.00643578	0.00605417	Sorafenib
704	GOTERM_CC_DIRECT	GO:0005887~integral component of plasma membrane	97	10.4189	0.000167142	SCARB1, OXTR, TUSC3, GPR65, ICAM3, ICAM4, TM7SF2, IL27RA, EDNRA, GPR176, SLC16A6, SLC39A8, SLC39A4, SLC16A4, EPHB3, SLC16A5, SLC15A1, SLC30A3, SLC30A5, F2R, SLC6A14, NPY1R, PROCR, SLCO2A1, STEAP1, CFTR, SLC22A4, GRIA2, PTGFR, MST1R, THY1, CD1C, FLRT2, ST3GAL5, PROM1, HLA-DQA1, TRPM4, ASIC1, JAG2, OPN3, SELP, SLC6A8, LPAR6, FXYD3, FAT1, HLA-DRA, FGFR4, SLC26A3, CD22, CD200, KCNK5, ALK, TNFRSF13B, …	909	1508	20562	1.45503	0.0990499	0.00651854	0.00613203	Sorafenib
705	GOTERM_CC_DIRECT	GO:0031982~vesicle	20	2.14823	0.000258684	CETP, RAB4A, ANXA2, NRXN1, GSTP1, SLC6A14, NOD2, CST3, BASP1, ALDH3B1, MYO6, SPP1, STOM, RAB38, RIN3, EPS8L2, ARHGEF2, PROM1, GPRC5C, APPL2	909	174	20562	2.60005	0.149082	0.00949522	0.0089322	Sorafenib
706	GOTERM_CC_DIRECT	GO:0090575~RNA polymerase II transcription factor complex	16	1.71858	0.000288448	STAT5A, BATF3, POU2F1, HLF, ANXA2, STAT1, CEBPE, VDR, POU4F1, BACH2, MAFB, MAF, MAFF, NFE2L3, STAT4, E2F8	909	121	20562	2.99114	0.164744	0.00999952	0.0094066	Sorafenib
707	GOTERM_CC_DIRECT	GO:0001726~ruffle	14	1.50376	0.00049877	MYO10, ANXA2, TESC, ACTN1, PTK6, AIF1, MKLN1, CDK6, CTTN, MYO6, S100A6, TLN1, S100A11, APPL2	909	101	20562	3.13551	0.267513	0.0163807	0.0154094	Sorafenib
708	GOTERM_CC_DIRECT	GO:0000139~Golgi membrane	48	5.15575	0.000669569	TMF1, ST6GALNAC2, PROS1, SLC35D2, LPCAT1, ARRB1, FURIN, MANEA, GALNT10, RAP1GAP, GOLGA4, CHSY1, FUT9, NDST4, DSE, MAN1C1, ST3GAL5, GBP1, ST3GAL1, RAB6B, CD55, HLA-DQA1, RAB11FIP5, HLA-DPA1, CSGALNACT1, GALNT6, CHST7, NDFIP1, GALNT2, GLCE, C1GALT1, TMEM132A, PLA2G4A, NMNAT2, SORL1, ARFGAP1, HS3ST2, TPST2, TPST1, ARHGAP32, RNF125, TMBIM4, RHEB, HLA-DRA, OPTN, CHST2, BET1, HLA-DQB1	909	651	20562	1.66787	0.341606	0.0208906	0.0196519	Sorafenib
709	GOTERM_CC_DIRECT	GO:0045335~phagocytic vesicle	11	1.18153	0.000857139	UVRAG, RAB31, STXBP1, ZYX, RAB38, NOD2, CORO1A, CTSS, RAB8B, SLAMF1, RAB11FIP5	909	69	20562	3.60616	0.41438	0.0254693	0.0239591	Sorafenib
710	GOTERM_CC_DIRECT	GO:0016020~membrane	145	15.5747	0.000987638	DGKG, CYFIP2, FHOD1, ICAM3, LOXL2, FADS3, CDH5, PEG10, SLC16A6, SLC16A4, SLC16A5, SH3GLB2, SLC30A3, HGF, SLC30A5, IL1R2, CYBA, TOM1L1, SIGIRR, TPST1, CH25H, TIAM1, PRKD3, SLCO2A1, RAB38, ATP6V0D1, STEAP1, SLC27A3, CFTR, DSC3, PTGES, NRN1, ABCB1, AGAP1, PIK3R1, RPS4Y1, CORO1A, RAP1GAP, HSD11B1, INPP5A, SNX2, MYO6, BAG1, ST3GAL1, HLA-DQA1, MCL1, RAB11FIP5, OSBPL8, OSBPL3, RAB27A, CDK9, EHD1, FIBP, …	909	2547	20562	1.28778	0.460219	0.028013	0.026352	Sorafenib
711	GOTERM_CC_DIRECT	GO:0009897~external side of plasma membrane	36	3.86681	0.00113465	FCN1, GRIA2, IGHM, COLEC10, CXCR4, THY1, IGHV1-69, CD1C, IL2RG, IL27RA, GHR, SPN, ENOX2, CDH5, FCGRT, S1PR1, GPC4, LY6G6D, ERMAP, IGHV3-9, SLAMF1, ITGA3, ITGA2, ANXA5, GFRA1, SELP, CD4, AZGP1, CLEC2B, CD9, CD248, CD69, CD244, ADA, CD22, HLA-DQB1	909	456	20562	1.78583	0.507581	0.0307836	0.0289583	Sorafenib
712	GOTERM_CC_DIRECT	GO:0070062~extracellular exosome	159	16.9329	2.17534e-10	RAB3B, ALDH1L1, DEFB1, STK10, BASP1, ANPEP, ENPP4, CPNE3, PRSS8, WLS, CDK5RAP2, SPINK1, SERPINF1, ACTN1, OLFM4, UPB1, TUBA4A, CD2AP, TOM1L1, FOLH1, SLPI, S100A6, UBE2V2, PADI2, PRTN3, TNIK, FKBP4, CFD, GPM6A, ABCB1, KLK1, SDC4, SLC1A1, HTRA1, LPO, LTBP2, THY1, PPL, NDRG1, LDHB, SLC9A3R1, CYB5R1, C5, RAP1A, HSPH1, RRAS, TSPAN8, PODXL, KIF3A, COBLL1, ALDH3B1, NEU1, PGK1, ASL, NCKAP1L, MYH10, ST3GAL…	897	2218	20562	1.64327	1.45748e-07	1.45748e-07	1.38787e-07	Sunitinib
713	GOTERM_CC_DIRECT	GO:0005829~cytosol	322	34.2918	8.29807e-10	PREP, MLC1, IFIT1, PEX26, CCT6B, MT2A, TCL1A, RASSF2, DPYSL4, RPS6KA2, PPAT, AP1S2, CPNE3, WLS, HERC6, CDK5RAP2, ACTN1, FBXO2, ANK2, UPB1, ASRGL1, CD2AP, TIAM1, RNF128, DAAM1, MYL1, BIN1, MAP1B, RBP1, BTK, PADI2, PRKD1, CFTR, FLG, GRB7, URI1, SAR1B, PRKDC, PEX11B, KLK5, WDR61, PIK3R1, THY1, ZC3HAV1, NLK, PPL, LDHB, HSPH1, PPP4C, HMOX1, ASL, NCKAP1L, ELANE, SNX5, TRPM4, SPTBN2, HOXC6, VASP, CDT1, …	897	5510	20562	1.33961	5.55971e-07	2.77985e-07	2.64708e-07	Sunitinib
714	GOTERM_CC_DIRECT	GO:0005737~cytoplasm	324	34.5048	1.34873e-09	SLC23A2, SPARC, LPGAT1, MT1M, PREP, MLC1, AQP7, SPINT2, IFIT1, RCBTB2, LGALS2, MT2A, RASSF2, DPYSL4, TRIM29, RPS6KA2, ANPEP, ZC3H12A, CPNE3, SPA17, IER2, HERC6, PKNOX2, CDK5RAP2, MBNL2, LIMCH1, ACTN1, FBXO2, IL1R2, CIRBP, AARSD1, ISL1, ASRGL1, CD2AP, RNF128, BIN1, FEZ2, BTK, MT1F, MT1G, PADI2, PRKD1, CFTR, URI1, ZNF274, AGAP1, PIK3R1, ZC3HAV1, NLK, PPL, KLK8, LDHB, HSPH1, PPP4C, PRRC1, NEU1, HLTF…	897	5576	20562	1.33197	9.03646e-07	3.01215e-07	2.86829e-07	Sunitinib
715	GOTERM_CC_DIRECT	GO:0016020~membrane	171	18.2109	5.34741e-09	SPARC, LPGAT1, PLXND1, PREP, RAPGEFL1, CCND2, ARL6IP5, SLC16A6, ENPP4, IL13RA2, SPA17, SLC16A4, TMOD1, DDX18, SLC30A3, FBXO2, IL1R2, USP2, TSC2, ANK2, LAX1, TOM1L1, SLC5A6, TIAM1, FOLH1, DAAM1, BIN1, ELMO1, PRKD1, CFTR, ABCB1, PRKDC, PEX11B, SLC1A1, PDGFA, AGAP1, ITPR3, PIK3R1, PPL, RAP1GAP, EFNB2, LDHB, SLC9A3R1, CYB5R1, INPP5A, RRAS, DHRS7B, NEU1, HLTF, PGK1, DHX38, HMOX1, LPXN, NCKAP1L, ST3GAL…	897	2547	20562	1.53901	3.58276e-06	8.95691e-07	8.52912e-07	Sunitinib
716	GOTERM_CC_DIRECT	GO:0048471~perinuclear region of cytoplasm	67	7.13525	9.26852e-08	RAB3B, CLIC4, MLC1, ATP7B, LAMP3, ANXA6, KIF1A, CDK5RAP2, PPP1R16B, SERPINF1, USP2, TSC2, OLFM4, MLF1, CKAP4, CD2AP, DNM3, TMEM134, RNF128, BANK1, MAP1B, NOS1AP, S100A6, BTK, EXOC3, TNIK, FKBP4, VAMP5, PDE9A, CUL7, MVP, PIK3R1, NDRG1, RASIP1, THBS3, SLC9A3R1, RAP1A, NPY, VPS52, ABL1, LPXN, HMOX1, STOM, SNX5, GALNT6, GSN, CRBN, CAV2, SEC16A, CAV1, PDE2A, PLA2G2A, INHBB, LAMB1, INHBA, MEX3D, MEIS2,…	897	764	20562	2.01027	6.20972e-05	1.24198e-05	1.18266e-05	Sunitinib
717	GOTERM_CC_DIRECT	GO:0005576~extracellular region	142	15.1225	2.29045e-07	SPARC, OLFML2B, ICAM4, DEFB1, SPINT2, LOXL1, LIPG, ENPP2, PRSS8, THSD7A, IL13RA2, SPA17, PRND, IGFBP5, SERPINF1, ACTN1, IGFBP3, IL1R2, OLFM4, TUBA4A, SLPI, PSG4, ADAM12, COL8A2, SCG5, S100A6, HHIPL2, UTS2, SPARCL1, PADI2, PRTN3, SCG3, CFD, REG3A, HTRA1, LYPD1, KLK5, PDGFA, LY96, LPO, LTBP2, THY1, NTS, CFP, KLK8, GLB1L2, C5, HSPH1, IGLV6-57, ARSJ, NEU1, PI3, IGFBP6, PLTP, ELANE, CPA4, VAT1, JAG1, …	897	2129	20562	1.52892	0.000153448	2.55767e-05	2.43551e-05	Sunitinib
718	GOTERM_CC_DIRECT	GO:0005788~endoplasmic reticulum lumen	35	3.72737	5.85264e-07	FKBP10, COL15A1, COL11A1, PDGFA, CFP, PTGS2, MSLN, CHRDL1, PRSS23, CST3, CDH2, ARSJ, GPC3, TSPAN5, FGA, BCHE, CRTAP, IGFBP5, GOLM1, IGFBP3, TMEM132A, LAMB1, CKAP4, BMP4, F8, VCAN, P4HA1, P4HA2, MGAT4A, EOGT, COL8A2, SPARCL1, SCG3, COL9A2, GAS6	897	306	20562	2.62192	0.00039205	5.60182e-05	5.33427e-05	Sunitinib
719	GOTERM_CC_DIRECT	GO:0005925~focal adhesion	40	4.25985	1.03888e-05	GRB7, MDC1, SDC4, FHL1, FHL2, ILK, THY1, ARHGAP22, EFNB2, RAB21, AKAP12, RRAS, CDH2, CSRP1, GNA12, ANXA6, LPXN, ITGAV, CPNE3, MAP4K4, VASP, SVIL, TLE2, GSN, MME, DST, CAV2, ACTN1, CAV1, ARHGAP26, RHOB, HCK, ACTC1, CAT, ITGA6, ARHGEF2, CD46, FERMT2, LIMS1, SNTB2	897	425	20562	2.15747	0.00693634	0.000810989	0.000772255	Sunitinib
720	GOTERM_CC_DIRECT	GO:0005886~plasma membrane	277	29.4995	1.19596e-05	SLC23A2, VIPR1, OXTR, SPARC, IFITM2, CBLC, MLC1, AQP7, ICAM4, SPINT2, RAPGEFL1, RASSF2, ANPEP, ARL6IP5, CPNE3, PRSS8, THSD7A, SLC12A7, WLS, SCN1A, ACTN1, IL1R2, ANK2, CD2AP, SLC5A6, TIAM1, DAAM1, PSG4, BIN1, MAP1B, BTK, PRKD1, CFTR, SLC22A4, GPM6A, GRB7, ABCB1, SDC4, LYPD1, PIK3R1, THY1, CFP, PPL, CYB5R1, INPP5A, PPP4C, RRAS, KCNMB2, NEU1, TSPAN5, NCKAP1L, SCN3A, TRPM4, SPTBN2, VASP, ST14, JAG1, …	897	5071	20562	1.25216	0.00798095	0.000810989	0.000772255	Sunitinib
721	GOTERM_CC_DIRECT	GO:0005615~extracellular space	124	13.2055	1.21043e-05	SPARC, OLFML2B, DEFB1, CXCL14, LOXL1, FCGRT, ANPEP, LIPG, ENPP2, PRSS8, IL13RA2, POSTN, TLE2, IGFBP5, SERPINF1, ACTN1, IGFBP3, VASH1, OLFM4, SLPI, COL8A2, UTS2, SPARCL1, PRTN3, CFD, REG3A, HTRA1, KLK5, PDGFA, LY96, LPO, LTBP2, CFP, KLK8, C5, IGLV6-57, PODXL, PGK1, HMOX1, CYTL1, PI3, IGFBP6, PLTP, ELANE, CPA4, SPTBN2, ST14, CRTAP, FZD4, LRRN2, TFPI2, INHBB, INHBA, AZU1, INHBE, BMP4, PPFIBP2, TNFSF…	897	1938	20562	1.4667	0.00807714	0.000810989	0.000772255	Sunitinib
722	GOTERM_CC_DIRECT	GO:0005794~Golgi apparatus	81	8.6262	1.76921e-05	RAB3B, ST6GALNAC2, CPQ, ICA1, MSLN, CXCL14, GALNT10, SGCE, ATP7B, RASSF2, LIPG, AP1S2, SCYL2, CDK5RAP2, WLS, TSC2, EMP2, LAX1, RAB33A, ARFGAP2, TPST2, RNF144A, DNM3, HCK, TRAPPC6A, GAL, SLPI, TMEM214, RNF128, RP2, CAT, B3GNT2, EXOC3, PRKD1, BIRC7, ARHGEF2, CRYAB, VAMP5, ERGIC2, PDE9A, CHST2, CUL7, SAR1B, ADCY3, JAKMIP2, CST3, AP3M2, RAB20, PRRC1, NPY, VPS52, ST3GAL5, ALX1, IGFBP6, GBP1, ST3GAL1, …	897	1141	20562	1.62732	0.0117839	0.00107761	0.00102614	Sunitinib
723	GOTERM_CC_DIRECT	GO:0043025~neuronal cell body	37	3.94036	5.13401e-05	GPM6A, RBM8A, SLC1A1, LRP4, ILK, ITPR3, RAP1GAP, NRGN, GHR, AKAP12, PGRMC1, INPP5F, SV2A, KIF3A, TBX21, GNA12, ENC1, ABL1, KIF1A, KCNJ2, TRPM4, SCN1A, SPTBN2, SLC12A2, NQO1, MME, ANXA3, CAD, ZNF804A, LSM1, SORL1, TIAM1, GAL, MAP1B, SERPINI1, FKBP4, SHANK2	897	408	20562	2.07881	0.0338138	0.00286649	0.00272958	Sunitinib
724	GOTERM_CC_DIRECT	GO:0009986~cell surface	50	5.32481	9.45632e-05	IGHM, CLIC4, SPARC, PTPRK, MSLN, ROBO1, GHR, CDH2, LAMP3, LIPG, CLEC5A, CCR7, ITGAV, FGA, EGFL7, FGFBP1, GPR37, MME, EMP2, GPRC5B, FOLH1, PSG4, CEACAM6, PXDN, DSG2, ITGA6, CD46, CRYAB, VAMP5, CFTR, HBEGF, RTN2, ABCB1, SDC4, IGSF3, SLC1A1, PDGFA, LRP4, THY1, TFPI, TSPAN8, GPC3, SLIT2, CD55, ELANE, MICA, FZD4, SORL1, ACVR2A, FERMT2	897	639	20562	1.79367	0.0613948	0.00487364	0.00464087	Sunitinib
725	GOTERM_CC_DIRECT	GO:0016324~apical plasma membrane	33	3.51438	0.000253777	SLC22A4, SLC23A2, OXTR, SLC44A4, ABCB1, SLC1A1, SLC3A1, THY1, SLC9A3R1, CDH2, PODXL, CTSK, PDPN, SLC39A8, MPDZ, EPS15, SPTBN2, SLC12A2, SLC15A1, JAG1, CAV1, SHROOM2, EMP2, ANK2, RAB27B, SLC5A6, SLC7A8, CEACAM6, CDHR2, TNIK, SLC29A1, SHANK2, CFTR	897	376	20562	2.01187	0.156379	0.012145	0.011565	Sunitinib
726	GOTERM_CC_DIRECT	GO:0005634~nucleus	308	32.8009	0.000337263	MDC1, MT1M, PREP, GPATCH1, MT2A, RASSF2, TRIM28, RPS6KA2, ZC3H12A, CPNE3, IER2, MAGEA4, PKNOX2, TSPYL1, SFMBT1, ACTN1, CIRBP, AARSD1, ISL1, ASRGL1, TIAM1, BIN1, RBP1, ZNF835, MAGEB2, BTK, MT1F, MT1G, PADI2, HOXB2, PRKD1, CFTR, ATF3, FLG, URI1, ZNF274, KLK1, PRKDC, AGAP1, PIK3R1, ZC3HAV1, NLK, HSPH1, PPP4C, HLTF, DHX38, HMOX1, ALX1, HOXC8, ZNF267, HOXC6, BANP, NKX2-2, ZSCAN18, BARD1, CDT1, BCL11A,…	897	5984	20562	1.17986	0.202285	0.0150644	0.0143449	Sunitinib
727	GOTERM_CC_DIRECT	GO:0030141~secretory granule	14	1.49095	0.000361197	KLK1, PLA2G2A, KLK5, RAB27B, TRH, BRCA2, CFP, KLK8, KLK10, GAL, SCGB1A1, SCG5, ELANE, RAB11FIP5	897	99	20562	3.24165	0.21498	0.0151251	0.0144027	Sunitinib
728	GOTERM_CC_DIRECT	GO:0032991~macromolecular complex	51	5.43131	0.000479891	N6AMT1, IFITM2, CITED2, ILK, BRCA2, RGS4, TCL1B, TCL1A, RASSF2, LBH, TRIM28, ZC3H12A, SLC12A7, SYK, CAD, MITF, OLFM4, ACTA2, GCHFR, METTL22, PLCB3, CAT, ARHGEF2, FKBP4, CRYAB, CFTR, KHDRBS3, PRKDC, PEX11B, PIK3R1, PTGS2, RASIP1, HSPH1, ABL1, EPS8L2, NAE1, CRTAP, GSN, PLEKHA2, CAV2, CAV1, ERLIN2, AICDA, FABP1, WNK1, NEDD4, BCL2, TAF6, CD69, LIMS1, SNTB2	897	703	20562	1.66298	0.275015	0.0189133	0.01801	Sunitinib
729	GOTERM_CC_DIRECT	GO:0043231~intracellular membrane-bounded organelle	66	7.02875	0.000564832	DENND1C, RAB3B, SPARC, CPQ, IRS1, CELF2, ICA1, CROT, PTPRK, HK2, CTSS, RGS5, MAP1LC3B, LAMP3, CTSK, AP1S2, PMEPA1, SLC18A2, AASS, RHOF, RHOB, RNF144A, HCK, GPRC5B, RNF125, PITPNM1, BDH1, CAT, BLVRB, PRTN3, DSG2, GPRC5C, ERGIC2, PON3, PHLPP1, PEX11B, PRCP, RCHY1, NTS, PTGS2, CYP3A5, AP3M2, RAB20, INPP5F, PODXL, NEU1, TMEM208, EPS15, SNX5, SPTBN2, RAB11FIP5, CYB5B, OSBPL8, ABCA5, FZD7, OSBPL3, AZU1…	897	984	20562	1.53752	0.315143	0.0200923	0.0191326	Sunitinib
730	GOTERM_CC_DIRECT	GO:1904724~tertiary granule lumen	10	1.06496	0.000569781	CST3, ASAH1, TNFAIP6, ALDOC, PTX3, OLFM4, CFP, CTSS, CAMP, PGM1	897	55	20562	4.16783	0.317411	0.0200923	0.0191326	Sunitinib
731	GOTERM_CC_DIRECT	GO:0031234~extrinsic component of cytoplasmic side of plasma membrane	11	1.17146	0.00068835	FGR, TIAM1, HCK, FER, SYK, CAV2, MCF2L, S100A6, PTK6, FERMT2, SNX5	897	68	20562	3.70814	0.36957	0.0230597	0.0219584	Sunitinib
733	GOTERM_CC_DIRECT	GO:0031528~microvillus membrane	7	0.745474	0.00135161	SLC9A3R1, SLC7A8, PODXL, PDPN, CDHR2, ITGAV, S100P	897	29	20562	5.53316	0.595939	0.0411626	0.0391967	Sunitinib
735	GOTERM_CC_DIRECT	GO:0070062~extracellular exosome	170	18.2013	4.9963e-13	CYFIP2, APP, FCGBP, SPON2, TFRC, CD81, REG1B, ICAM3, PLAT, MPO, ENO3, ACTG2, DOCK10, ALCAM, NAGLU, RUSC2, DMBT1, TUBB3, STMN1, NAMPT, CPNE1, B2M, GOLGA7, EPHB1, TGM3, CDK5RAP2, G6PD, WNT5B, ACTN1, WNT5A, ACOT11, MOGS, PRKCA, OLFM4, PGD, RNASE1, TOM1L1, FOLH1, TLN1, UTRN, IL6ST, CFD, GPM6A, CFH, SDC4, CNP, SLC1A1, HPN, TACSTD2, AEBP1, NID1, CORO1A, NDRG1, CORO1B, C2, VTN, PRDX2, SDCBP, TSPAN8, FLR…	909	2218	20562	1.73376	3.31735e-10	3.31754e-10	3.19264e-10	Tipifarnib
736	GOTERM_CC_DIRECT	GO:0005615~extracellular space	152	16.2741	2.06071e-12	APP, FCGBP, OLFML2B, TFRC, REG1B, XYLT1, PLAT, MPO, ENO3, ACTG2, DMBT1, NAMPT, LIPG, ENPP2, ZNF446, B2M, CHGB, POSTN, TLE2, WNT5B, IGFBP5, HGF, ACTN1, FST, WNT5A, OLFM4, PGF, ALDH3A1, UTS2, IL6ST, SCG2, PLA1A, CFD, LXN, CFH, CNP, KLK5, TACSTD2, AEBP1, MTMR4, KLK7, C2, SCUBE2, VTN, SDCBP, FLRT2, PDGFD, SERPINH1, APOD, PI3, PROM1, CPA4, ST14, LRRN3, BDNF, TNFSF15, MCAM, DEFA4, TFPI2, LIF, MSN, INHB…	909	1938	20562	1.77415	1.36829e-09	6.84157e-10	6.58398e-10	Tipifarnib
737	GOTERM_CC_DIRECT	GO:0005737~cytoplasm	339	36.2955	6.77717e-12	CYFIP2, APP, PLEKHB1, MT1M, STMN2, PREP, MYLK, LGALS2, MT2A, PPP4R2, PEG10, STMN1, NAMPT, CPNE1, EIF2D, SPA17, ANKS1A, IER5, TRIM21, PELO, IER2, HERC6, CDK5RAP2, TIPIN, RBFOX2, ARL14, LIMCH1, ACTN1, IL1R2, PRKCA, JMJD7, ISL1, ASRGL1, MYL5, CLDN3, PRKD3, DDIT4, MT1F, MT1G, TLN1, CCNO, BEX1, LXN, MAGED1, EPAS1, SH2D2A, HSPA4L, CRABP1, AGAP1, DCUN1D2, MTMR4, SAMSN1, MTMR6, SULT1A1, PRDX2, NUAK2, PCB…	909	5576	20562	1.37524	4.50002e-09	1.50001e-09	1.44354e-09	Tipifarnib
738	GOTERM_CC_DIRECT	GO:0016020~membrane	171	18.3084	1.4379e-08	CYFIP2, APP, TFRC, CD81, CLSTN1, ECI2, ICAM2, STMN2, PREP, PRF1, ICAM3, MSMO1, ENO3, RAPGEFL1, DOCK10, CDH5, DMBT1, PEG10, STMN1, CPNE1, CLCC1, SPA17, PHLDA2, B2M, SLC16A4, ACVR1, PDGFRA, DDX18, G6PD, COG5, HGF, IL1R2, AIP, MOGS, PRKCA, PGF, GEM, TOM1L1, SIGIRR, SLC5A6, NUP93, ACAP2, FOLH1, PRKD3, LY6D, RAB38, UTRN, IL6ST, STEAP1, SLC27A3, ABCG2, CALCRL, CBFB, CNP, SLC1A1, HPN, TACSTD2, SLC1A3, M…	909	2547	20562	1.51869	9.54759e-06	2.38691e-06	2.29704e-06	Tipifarnib
739	GOTERM_CC_DIRECT	GO:0005576~extracellular region	146	15.6317	6.2811e-08	APP, OLFML2B, TFRC, CLSTN1, PRF1, PLAT, MPO, DMBT1, LIPG, ENPP2, SPA17, B2M, PRND, GOLGA7, EPHB1, CHGB, SPINK4, PCID2, WNT5B, IGFBP5, HGF, ACTN1, IL1R2, FST, WNT5A, OLFM4, PDGFRL, PGF, PSG4, SCG5, LY6D, UTS2, TLN1, IL6ST, SCG2, PLA1A, CFD, CFH, NTM, LYPD1, KLK5, C1ORF54, PSG11, AEBP1, NTS, NID1, KLK7, GLB1L2, C2, PLAC8, SCUBE2, VTN, SDCBP, DEAF1, ARSJ, PDGFD, APOD, PI3, CPA4, BDNF, TNFSF15, MCAM,…	909	2129	20562	1.55124	4.17056e-05	8.3413e-06	8.02724e-06	Tipifarnib
740	GOTERM_CC_DIRECT	GO:0009986~cell surface	57	6.10278	8.5433e-07	IGHM, APP, TFRC, CLSTN1, HILPDA, PLAT, LRRC32, ROBO1, GHR, CDH5, CDH2, LAMP3, LIPG, ITGB8, CD36, FGFBP1, GPR37, KRT4, WNT5A, FOLH1, PSG4, CEACAM6, PXDN, LY6D, DSG2, CEACAM8, ITGA5, TLN1, CD46, HBEGF, SDC4, SDC2, HPN, C5AR1, SLC1A1, CXCR4, SLC1A3, PSG11, CLCN3, TFPI, EGFR, SCUBE2, TSPAN8, SLIT2, GPC4, PROM1, CCR10, MICB, NLGN4Y, AOC3, TRPV2, MSN, L1CAM, SORL1, ACVR2A, TSPAN14, FAP	909	639	20562	2.01779	0.000567114	9.45458e-05	9.09861e-05	Tipifarnib
741	GOTERM_CC_DIRECT	GO:0005925~focal adhesion	41	4.38972	6.01193e-06	BCAR3, GRB7, SDC4, CD81, FHL2, LIMD1, LPP, CORO1B, EGFR, SYNE2, CNN3, EFNB2, AKAP12, LIMA1, SDCBP, LASP1, ALCAM, FLRT2, CDH2, PCBP2, PACSIN2, ITGB8, B2M, KLF11, TLE2, MCAM, ACTN1, MSN, L1CAM, HCK, ACTC1, FAP, TRIP6, ITGA5, CD46, ARHGEF7, TLN1, HSPA1B, LIMS1, HSPA1A, DDR2	909	425	20562	2.18221	0.00398397	0.000551247	0.000530492	Tipifarnib
742	GOTERM_CC_DIRECT	GO:0030141~secretory granule	17	1.82013	6.64153e-06	PCSK2, SRGN, HILPDA, TMPRSS4, KLK5, PLAT, CLCN3, MPO, KLK10, KLK7, SCGB1A1, SCG5, TFF3, PAK2, SCG2, RAB11FIP5, CHGB	909	99	20562	3.88432	0.00440028	0.000551247	0.000530492	Tipifarnib
743	GOTERM_CC_DIRECT	GO:0031012~extracellular matrix	28	2.99786	3.57063e-05	COLEC12, FCGBP, SPON2, LRRC15, COL15A1, OLFML2B, COL11A1, LRRC17, CXCR4, LRRC32, ADAMTS3, FLRT2, DMBT1, LRIG1, PI3, POSTN, LRRN3, LUM, TFPI2, WNT5A, MUC5B, MMP10, ASPN, COL5A1, MMP15, PXDN, HPSE, MATN2	909	260	20562	2.43605	0.0234306	0.00263433	0.00253515	Tipifarnib
744	GOTERM_CC_DIRECT	GO:0005829~cytosol	297	31.7987	4.33715e-05	CYFIP2, APP, ECI2, STMN2, PREP, PRF1, NOC2L, ENO3, MYLK, MT2A, RUSC2, PEG10, STMN1, NAMPT, CPNE1, EIF2D, ANKS1A, B2M, TRIM21, EPHB1, HERC6, CDK5RAP2, RBFOX2, KRT4, COG5, ACTN1, PRKCA, ASRGL1, NUP93, MYL5, PRKD3, DDIT4, ATF5, TLN1, GRB7, SEH1L, MAOA, EPAS1, SH2D2A, HSPA4L, CRABP1, KLK5, MTMR4, SAMSN1, MTMR6, SULT1A1, ABR, PRDX2, PCBP2, CEP72, CEP192, ASL, PCK1, STAT5A, STAT5B, CDT1, WWTR1, APOBEC3…	909	5510	20562	1.21929	0.0283886	0.00287987	0.00277144	Tipifarnib
745	GOTERM_CC_DIRECT	GO:0005886~plasma membrane	274	29.3362	8.79703e-05	APP, VIPR1, OXTR, TFRC, ICAM2, PRF1, CBLC, ICAM3, ENO3, RAPGEFL1, MYLK, ZDHHC4, ALCAM, NAMPT, CPNE1, B2M, SLC12A7, EPHB1, ACVR1, ARL14, ACTN1, IL1R2, PRKCA, SLC5A6, SIGIRR, CLDN3, PSG4, TLN1, GPM6A, GRB7, SDC4, MAGED1, SDC2, HPN, LYPD1, MGST2, APH1B, FLRT2, TSPAN5, B4GALNT1, PROM1, TSPAN1, HLA-DQA1, CCR10, ABCA1, WWTR1, ST14, CADM1, TNFSF15, MCAM, FZD7, LRBA, PDE2A, L1CAM, GNG11, FXYD3, TRIP6, FX…	909	5071	20562	1.22225	0.0567414	0.00492277	0.00473742	Tipifarnib
746	GOTERM_CC_DIRECT	GO:0031982~vesicle	21	2.24839	8.89657e-05	STX12, MUC16, CD81, STX8, MSN, CST3, MYO1B, TBC1D4, MYO1A, LAMP3, ALDH3B1, RAB38, CALM3, EPS8L2, PROM1, GPRC5C, TSPAN1, HSPA1B, DYNC1I1, SYBU, HSPA1A	909	174	20562	2.73006	0.0573647	0.00492277	0.00473742	Tipifarnib
747	GOTERM_CC_DIRECT	GO:0005887~integral component of plasma membrane	97	10.3854	0.000167142	APP, VIPR1, OXTR, TFRC, CD81, ICAM2, ICAM3, CDH4, MAEA, ALCAM, CDH2, SLC12A7, EPHB1, SLC16A4, ACVR1, PDGFRA, STX8, SLC5A6, FOLH1, CLDN3, NINJ2, STEAP1, CALCRL, CHRNA5, SDC4, SLC1A1, HPN, C5AR1, CHRNA9, SLC1A3, EFNB2, EFNB3, TSPAN8, FLRT2, PLXNA2, TSPAN5, PROM1, TSPAN1, CCR10, HLA-DQA1, ABCA1, ST14, TNFSF15, TRPV2, FXYD3, DEGS1, SCN2A, LRP12, RYR1, KCNK5, ALK, GAL3ST1, TCIRG1, TSPAN12, LRRC32, ROB…	909	1508	20562	1.45503	0.105054	0.0085371	0.00821568	Tipifarnib
748	GOTERM_CC_DIRECT	GO:0000785~chromatin	72	7.70878	0.00030275	FOXA1, AHCTF1, EHF, CSRNP3, FOXE1, ARRB1, RORA, HOXC13, TRIM28, PPP4R2, SOX17, MYC, BCL7C, OIP5, ZNF446, KLF11, TIPIN, EMX2, ACTL6A, EN1, HNF1B, MITF, PAX6, ISL1, CREB3, ELF2, TFDP1, MAF, PAX8, IRF4, ELF4, HOXB2, IRF6, ATF5, IRF9, TSPYL5, FOXC1, NFIX, SMARCD3, MAGED1, EPAS1, SHOX2, TWIST1, PDS5B, NPAS2, DEAF1, STAT4, HOXC4, ALX1, HES1, ZBED4, E2F8, TFAP2A, STAT5A, STAT5B, PRRX1, ZNF580, PHF10, VD…	909	1059	20562	1.53794	0.182134	0.014359	0.0138184	Tipifarnib
749	GOTERM_CC_DIRECT	GO:0005902~microvillus	12	1.2848	0.000339987	FOXA1, AOC3, PDGFRA, OXTR, MYO1B, CNP, MYO1A, KIF13B, ICAM2, MSN, PROM1, JAM3	909	73	20562	3.71843	0.202114	0.0150501	0.0144834	Tipifarnib
750	GOTERM_CC_DIRECT	GO:0048471~perinuclear region of cytoplasm	55	5.88865	0.00046506	CYFIP2, PCSK1, APP, PTPRR, TFRC, STMN2, BUB1B, LAMP3, PDE4B, KIF1A, CD34, CDK5RAP2, FBXW7, STX8, PRKCA, OLFM4, TNFRSF1B, MLF1, DNM3, TMEM134, RAB38, CNP, MVP, SLC1A3, ALOX12B, GDPD5, NDRG1, MTMR6, EGFR, CORO1B, THBS3, NPY, SNCG, MGAT1, APOD, PAK2, TSPAN1, DYNC1I1, ABCA1, TRAPPC2, BDNF, SYNRG, PDE2A, MSN, INHBA, NELL1, MYO1B, MLPH, APEX1, NEDD4, TRIP10, AGGF1, HSPA1B, LIMS1, HSPA1A	909	764	20562	1.62844	0.265725	0.0193	0.0185733	Tipifarnib
751	GOTERM_CC_DIRECT	GO:0043235~receptor complex	22	2.35546	0.000651066	ALK, ACVR1, PDGFRA, APP, VIPR1, GPR37, VDR, TRADD, LRP5, EGFR, ADRA2A, ACVR2A, TGFBR2, GHR, NT5DC3, KIT, OLR1, CD36, IL6ST, GPRC5C, EPHB1, DDR2	909	217	20562	2.29332	0.351082	0.0254299	0.0244724	Tipifarnib
754	GOTERM_CC_DIRECT	GO:0043197~dendritic spine	18	1.92719	0.00126217	GPM6A, APP, ACTN1, SLC1A1, CRIPT, ARRB1, CNN3, PPP1CA, DOCK10, DNM3, ARHGAP32, PPP3CA, ABR, CALB1, NEDD4, PDE4B, MAPT, APBA2	909	168	20562	2.42362	0.56769	0.0405106	0.0389854	Tipifarnib
755	GOTERM_CC_DIRECT	GO:0043231~intracellular membrane-bounded organelle	65	6.95931	0.00128121	PCSK2, PHLDB1, TFRC, CPQ, ECI2, STON1, MPO, HK2, LAMP3, OLR1, OIP5, CLCC1, SYBU, C11ORF24, G6PD, MYOF, PLA2G4A, HNF1B, VRK3, RUNDC3A, RNF144A, CYP39A1, HCK, LMBRD1, SLC9A6, ACOX2, CLIP4, DSG2, GPRC5C, PON3, STX12, PHLPP1, SAMD9, TGFBRAP1, MGST2, ALOX12B, CLCN3, NTS, VTN, HSD11B2, INPP5F, NLRP2, PACSIN2, TMEM208, TSPAN1, CNNM4, RAB11FIP5, ABCA1, TRAPPC2, CYB5A, SLC16A1, FZD7, OSBPL3, GZMB, NR0B1, …	909	984	20562	1.49424	0.573127	0.0405106	0.0389854	Tipifarnib
756	GOTERM_CC_DIRECT	GO:0005794~Golgi apparatus	73	7.81585	0.0015102	GALNT12, APP, MCFD2, EHF, CPQ, LPCAT1, STMN2, SECTM1, ZDHHC7, PCSK5, GALNT10, ZDHHC4, SGCE, LIPG, CD36, B2M, SCYL2, CDK5RAP2, C11ORF24, SRGN, PDGFRA, COG5, FBXW7, PLA2G4A, SERPINB9, SLC35G2, ZDHHC14, BET1L, TPST2, ADAM19, RNF144A, DNM3, HCK, CREB3, B3GNT3, ITGA5, MPPE1, ST6GALNAC5, CHST2, BECN1, STX12, HS3ST3A1, GLT8D2, CLCN3, FGD1, GGA2, CST3, NPY, NLRP2, MGAT1, B4GALNT1, ALX1, RAB6B, RAB11FIP5,…	909	1141	20562	1.44723	0.633418	0.0455806	0.0438645	Tipifarnib
757	GOTERM_CC_DIRECT	GO:0070062~extracellular exosome	168	18.0451	9.85404e-13	LY75, MPO, CLU, ENO3, AQP1, DOCK10, PPP1CB, ISLR, TUBB6, GOLGA4, ALCAM, RUSC2, CAPN7, ANPEP, LAMP2, ARHGDIB, ENPP4, PRSS8, IGHV3-7, WLS, CDK5RAP2, TOR3A, WNT5B, SERPINF1, ACTN1, RPL22, WNT5A, SLC6A13, PRKCA, PCOLCE, PLA2G15, SFRP1, FOLH1, CRISPLD2, S100A4, TNIK, TLN1, SQSTM1, SLC27A2, PFN2, CFD, PSMD12, MTMR2, ABCB1, CNP, SLC1A1, RHOBTB3, TWF2, NEDD4L, LTBP2, AEBP1, NID1, EVPL, PRDX2, LDHB, TSPAN…	902	2218	20562	1.72666	6.48416e-10	6.48396e-10	6.14892e-10	WH-4-023
758	GOTERM_CC_DIRECT	GO:0009986~cell surface	66	7.08915	2.40364e-10	IGHM, SPARC, CLSTN2, CTSZ, LRRC32, CLU, AMOT, ROBO1, GHR, THBD, CDH2, TIMP2, FCER1A, SCN5A, LBP, ANXA9, HLA-DPA1, FGA, FGFBP1, FCER1G, ANXA2, SLC11A2, WNT5A, PSG1, PSG2, TGFBR3, SFRP4, IL1A, SFRP1, CEACAM1, FOLH1, CEACAM6, ITGA8, ITGA7, DSG2, CD47, TLN1, HBEGF, CLDND1, ABCB1, IGSF3, SDC2, SLC1A1, SLC1A3, THBS1, LY9, TSPAN8, EPCAM, P2RY1, PDGFC, GPC3, CD59, DMD, PROM1, CCR10, ELANE, ASIC1, MICB, P…	902	639	20562	2.35452	1.58159e-07	4.7471e-08	4.5018e-08	WH-4-023
759	GOTERM_CC_DIRECT	GO:0005829~cytosol	326	35.0161	2.68813e-10	EIF4A2, TES, MTRR, WIPF1, STMN2, ADARB1, ENO3, RRP8, DCAF7, MYLK, HERC5, GOLGA4, MT2A, TFG, RUSC2, CHEK1, FAM110B, DPYSL3, CDK5RAP1, BBX, PLCE1, TRIM26, ANKS1A, WLS, CDK5RAP2, GAMT, COG5, ACTN1, COG4, RPL22, GOLPH3L, HUS1, PRKCA, PASK, ASRGL1, JMJD6, NUP93, CH25H, ARC, SFRP1, RNF128, MAP1B, DDIT4, ATF5, TLN1, HOXB5, LLGL2, FLG, MTMR2, RRAD, TEX264, SH2D2A, CRABP1, COPS7B, NEDD4L, RPS4Y1, MTMR4, E…	902	5510	20562	1.34873	1.76879e-07	4.7471e-08	4.5018e-08	WH-4-023
760	GOTERM_CC_DIRECT	GO:0005737~cytoplasm	329	35.3383	2.88577e-10	MAPKBP1, SPARC, TES, LPGAT1, STMN2, ADARB1, SPINT2, DCAF7, MYLK, TPGS2, AQP1, HERC5, GOLGA4, MT2A, RASSF1, ALKBH4, TFG, PPP4R2, TRIM29, SOX15, ANPEP, CHEK1, DPYSL3, MAGEA1, TRIM26, SPA17, ANKS1A, CDK5RAP2, GAMT, ACTN1, RPL22, SLC11A2, PRKCA, PASK, JMJD7, ASRGL1, JMJD6, SFRP4, ARC, RNF128, DDIT4, HECA, TLN1, PFN2, LLGL2, MTMR2, SH2D2A, CRABP1, TWF2, COPS7B, AGAP1, NEDD4L, DCUN1D2, MTMR4, ARPP19, E…	902	5576	20562	1.34503	1.89884e-07	4.7471e-08	4.5018e-08	WH-4-023
761	GOTERM_CC_DIRECT	GO:0005615~extracellular space	141	15.145	1.60127e-09	SPARC, OLFML2B, MPO, CLU, ENO3, LOXL1, PODNL1, FCGRT, ANPEP, DPYSL3, LAMP2, CHEK1, PRSS8, CHGB, POSTN, WNT5B, SERPINF1, ACTN1, IGFBP3, WNT5A, PCOLCE, FRMD4B, PLA2G15, SFRP4, SFRP1, CRISPLD2, UTS2, SPARCL1, S100A4, SCG2, PLA1A, CFD, RTN3, CNP, LY96, TNFRSF11B, LTBP2, AEBP1, MTMR4, TTBK2, PODXL, STC2, PDGFD, PDGFC, SFN, PI3, CD14, PROM1, TAC1, PLTP, S100A11, ELANE, GSDMD, CRTAP, TNFSF15, ABCA3, TFP…	902	1938	20562	1.65853	1.05363e-06	2.10727e-07	1.99838e-07	WH-4-023
762	GOTERM_CC_DIRECT	GO:0005576~extracellular region	145	15.5747	6.63322e-08	SPARC, OLFML2B, SPINT2, MPO, CLU, LOXL1, ISLR, NRTN, PRSS8, THSD7A, OSTF1, IGHV3-7, SPA17, PAMR1, CHGB, SPINK4, WNT5B, SERPINF1, ACTN1, IGFBP3, WNT5A, PSG1, PCOLCE, PSG2, PLA2G15, SFRP4, SFRP1, CRISPLD2, ADAM12, UTS2, SPARCL1, S100A4, TLN1, SCG2, PLA1A, LY6E, CFD, PSMD12, TEX264, LY96, C1ORF54, TNFRSF11B, LTBP2, AEBP1, NID1, FBLN2, LTBP1, COMMD9, STC2, PDGFD, PDGFC, PI3, CD14, NPTX2, TAC1, PLTP, …	902	2129	20562	1.55257	4.36457e-05	7.27444e-06	6.89855e-06	WH-4-023
763	GOTERM_CC_DIRECT	GO:0043231~intracellular membrane-bounded organelle	77	8.27068	1.08763e-06	CHIC2, PHLDB1, CDKN1B, SPARC, CPQ, IRS1, DENND1A, CTSZ, DBH, MPO, CLU, RND1, TM7SF2, RGS5, TFG, LAMP2, CHEK1, RAC2, CYP1B1, PMEPA1, CTSF, GUSB, HLA-DPA1, RAB8B, OVGP1, PLA2G4A, VRK3, RHOD, RHOB, PLA2G15, RCN3, LMBRD1, RNF125, VGF, CLIP4, CAT, DSG2, SQSTM1, LLGL2, STX12, MTMR2, SAMD9, RHOBTB3, MGST2, LTC4S, PTGS2, SNX1, RAB20, INPP5F, PODXL, CTNNA1, PACSIN2, ANO10, RAB11FIP2, E2F5, SLC15A3, SNX5, …	902	984	20562	1.78383	0.000715408	0.000102238	9.69548e-05	WH-4-023
764	GOTERM_CC_DIRECT	GO:0005886~plasma membrane	280	30.0752	6.81024e-06	VIPR1, CHIC2, SPARC, TES, SPINT2, ENO3, RRP8, MYLK, AQP1, ZDHHC4, GOLGA4, ALCAM, ANPEP, MAGEA1, PLCE1, PRSS8, THSD7A, IGHV3-7, WLS, ACTN1, SLC11A2, PSG1, SLC6A13, CACNA2D2, SOX11, PRKCA, JMJD6, CLDN5, ARC, SFRP1, MAP1B, SUCLG2, TLN1, LLGL2, ABCB1, TTYH1, RRAD, SDC2, MGST2, NEDD4L, SLC6A20, LY9, FAM171A1, APH1B, INPP5A, EPB41L1, KCNMB2, PDGFC, CD14, PROM1, HLA-DQA1, CCR10, TRPM4, SLC19A2, MCTS1, G…	902	5071	20562	1.2587	0.00447113	0.000560142	0.000531199	WH-4-023
765	GOTERM_CC_DIRECT	GO:0048471~perinuclear region of cytoplasm	61	6.55209	9.06425e-06	EIF4A2, PTPRR, MS4A3, PPP1R13B, FAF1, STMN2, CLU, WDR44, HERC5, LAMP2, ANXA6, KIF1A, SCN5A, RAB8B, CDK5RAP2, ANXA2, STX8, SERPINF1, SLC11A2, PRKCA, DNM3, TMEM134, RNF128, MAP1B, NOS1AP, RAB38, S100A4, TNIK, LCP1, SPRR3, MTMR2, CNP, ODC1, TWF2, SLC1A3, FXR1, BAG5, STC2, LPXN, DMD, DYNC1I1, SNX5, TRAPPC2, CAV2, PDE2A, LAPTM5, CDC5L, LAMB1, INHBA, RAB11A, BSPRY, EHD4, GLB1, RAB15, NEDD4, AGGF1, NOX4…	902	764	20562	1.8201	0.00594655	0.000662697	0.000628454	WH-4-023
[truncated: 19 more rows]

## Sheet: GO-MF
	Category	Term	Count	%	PValue	Genes	List Total	Pop Hits	Pop Total	Fold Enrichment	Bonferroni	Benjamini	FDR	DrugName
[truncated: 140 more rows]

[truncated: 1 more sheets: KEGG]
