# Supplementary material for: MCLRP: enhanced prediction of anticancer drug response through low-rank matrix completion and transcriptomic profiling
Source: BMC Biol. 2025 Dec 3;24:4. doi: 10.1186/s12915-025-02457-8 (PMC12781783; doi:10.1186/s12915-025-02457-8)
Supplement: Supplementary file 2 — Additional file 2. Tables S1-S4. The data for the predictive high sensitivity response values selected by different thresholds. Table S5. The data for the relationship between additional drugs and co-mutations on one or more genes. Tables S6-S9. The top 1000 genes corresponding to each drug in the five datasets. Table S10-S13. Functional enrichment analysis of the top 1000 genes for each drug and the terms with a Benjamin false discovery rate of < 0.05. Table S14. Conditions of use for the methods. [file 12915_2025_2457_MOESM2_ESM.zip › Table S11 ERKIC50-Common.xlsx]

## Sheet: GO-BP
	Category	Term	Count	%	PValue	Genes	List Total	Pop Hits	Pop Total	Fold Enrichment	Bonferroni	Benjamini	FDR	DrugName
0	GOTERM_BP_DIRECT	GO:0010628~positive regulation of gene expression	52	5.56745	2.30173e-07	DDX3X, CITED2, REG1A, TREM2, LRRC32, CLU, ACTG2, ACTG1, ROBO1, GJA1, CYP26B1, MYC, ZC3H12A, CD36, HOXA5, MAP2K1, TCF12, F3, ACTA1, CLDN5, IL1A, ALDH1A2, NOS1AP, PPARG, GAS6, FOXC1, PLAG1, CDKN2B-AS1, TWIST1, IL2RG, PPM1F, WNT11, IL33, GSN, ODAM, PDE2A, ZNF804A, HMGA2, MSN, INHBA, POU4F1, BMP4, ACTC1, ID1, LCN2, MDM2, CNTN1, FAM98A, IL7R, MYD88, HSPA1B, NFE2L2	888	516	19308	2.19118	0.000988795	0.000989284	0.000987903	A-770041
1	GOTERM_BP_DIRECT	GO:0043066~negative regulation of apoptotic process	49	5.24625	4.91607e-06	ARF4, DDX3X, CITED2, FHL2, CDC73, CCND2, NNT, MYC, CLEC5A, TIMP1, MAGEA4, HGF, ATAD3A, SUPV3L1, CAT, ANGPTL4, BIRC7, GAS6, CD44, BIRC3, PRKDC, GSTP1, AMIGO2, IFI6, TWIST1, PRAMEF11, HIGD1A, WNT11, BAG3, EPCAM, PDPN, ZNF268, MAP4K4, TFAP2B, PRNP, SIAH2, HMGA2, ASNS, DHCR24, SOD2, POU4F1, TBX3, BMP4, DAB2, ACTC1, IL7, ID1, MDM2, HSPA1B	888	526	19308	2.02551	0.0209077	0.00913894	0.00912618	A-770041
2	GOTERM_BP_DIRECT	GO:0007165~signal transduction	93	9.95717	7.93572e-06	ALK, PTPRR, CXCL9, TNFAIP6, REG1A, PTPRK, LSP1, NR3C2, ARHGAP44, GJA1, ALCAM, MDK, RGS1, DPYSL2, ANPEP, CLEC5A, TCP11L1, CASP1, TIMP1, CLIC2, PDE8A, INSL4, TLE2, PRKAB2, MAP2K1, FGFBP1, METRN, ACTL6A, PSG1, ARAP2, LRRC40, CSNK1E, NRG2, VRK3, OLFM4, DGKZ, RAP2C, BCR, INPP4B, TRAF3, PSG4, CEACAM6, CDC42EP3, ITPKA, PECAM1, UTS2, SPARCL1, PPARG, GAS6, HBEGF, GRB7, COL15A1, CHRNA5, INPP1, RRAD, CHRNA9…	888	1267	19308	1.59599	0.0335328	0.00913894	0.00912618	A-770041
3	GOTERM_BP_DIRECT	GO:0030335~positive regulation of cell migration	30	3.21199	8.5053e-06	GRB7, LRRC15, TNFAIP6, CDKN2B-AS1, ILK, PPM1F, ACTG1, MYLK, WNT11, MDK, PODXL, PDGFD, PDPN, PDGFC, ZNF268, MAP4K4, CCR1, LYN, WNT5B, FOXF1, HGF, RHOC, SOD2, RHOD, F3, DAB2, CXCL12, CEACAM6, PECAM1, HBEGF	888	258	19308	2.52828	0.0358958	0.00913894	0.00912618	A-770041
5	GOTERM_BP_DIRECT	GO:0016477~cell migration	29	3.10493	4.24726e-05	LAMA5, ARF4, FOXC1, ITGB5, LAMA3, RHOBTB3, PTPRK, LIMA1, PODXL, PDPN, CTNNA1, BDKRB1, HOXA5, SHROOM2, PSG2, RHOF, RHOC, DGKZ, RHOD, RHOB, EFNA1, ARC, PALLD, FSCN1, SDC1, ITGB1BP1, CD47, LCP1, CD44	888	267	19308	2.36163	0.166858	0.0304245	0.0303821	A-770041
6	GOTERM_BP_DIRECT	GO:0042493~response to drug	37	3.94036	5.94014e-08	RET, BCAR3, OXTR, TRAF3IP2, SEMA3C, GATA6, HTR2B, LPL, PTN, AACS, HSD11B2, CCND1, CASP3, MYO6, TIMP2, TSPO, APOD, NKX6-1, PPARGC1A, B2M, SNCA, VAV3, ABCC4, FZD3, ANXA1, HMGCS1, XRCC5, ARG1, ITGA2, INHBA, CENPF, ACTC1, CYP1A1, TXNIP, BLMH, PLIN2, PAM	878	293	19308	2.77701	0.000253849	0.000253882	0.000252753	AMG-706
8	GOTERM_BP_DIRECT	GO:1901216~positive regulation of neuron death	11	1.17146	1.73607e-05	EFNB2, PPP1R13B, PARP1, WNT5A, ITGB2, DDIT4, TP53BP2, CAPN2, APOE, MTOR, SNCA	878	43	19308	5.62558	0.0715143	0.0194283	0.0193419	AMG-706
9	GOTERM_BP_DIRECT	GO:0098609~cell-cell adhesion	24	2.55591	1.81828e-05	CYFIP2, LAMA5, CSTA, ANXA1, CD93, ITGA2, ITGB2, ICAM2, CD2AP, TMEM47, DLG2, SRPX2, PDPN, ELMO2, ITGAV, DSG3, TLN2, PKP3, ITGA5, PDLIM5, CBLL1, DSC2, LIMS2, JAM3	878	190	19308	2.7778	0.0747709	0.0194283	0.0193419	AMG-706
10	GOTERM_BP_DIRECT	GO:0006954~inflammatory response	39	4.15335	2.93072e-05	ORM1, ECM1, TRAF3IP2, TNFAIP6, ITGB2, CXCR4, CXCL1, LIPA, RELB, PTGS1, C3, CYP26B1, HYAL1, ZC3H12A, CXCR2, SCN9A, BDKRB2, BDKRB1, CCR7, ANXA1, SPHK1, IL18, NFATC3, TNFRSF1B, LYZ, MTOR, BMP2, IL6, BCL6, KRT16, AXL, TNFSF4, CHI3L1, F2RL1, PTX3, TLR5, SCG2, TLR3, EPHA2	878	412	19308	2.08166	0.117733	0.0250518	0.0249404	AMG-706
13	GOTERM_BP_DIRECT	GO:0000122~negative regulation of transcription from RNA polymerase II promoter	79	8.47639	9.93311e-07	ZNF512B, BTG2, FOXE1, WWC1, HEY1, CCND1, TRPS1, WWC3, ZNF124, MAGEA4, KLF11, ZHX2, MEF2C, MSX2, PARP1, ARID5A, SOX11, DKK1, IMPACT, IFI27, CCNE1, BIN1, THAP7, DDIT3, MAGEB2, CRY1, HCLS1, BCORL1, FBP1, ATF3, YAP1, FOXC1, CBFB, MAGED1, SATB1, SATB2, CTR9, LEF1, AEBP1, HDAC9, FOXO1, AURKB, SDCBP, ATXN1, PCBP3, NFIL3, NACC2, PLAGL1, NRIP1, HIVEP1, NDN, MAGEC1, MAGEA11, TAF9B, MAGEA10, ELANE, SNCA, MB…	889	969	19308	1.77067	0.00428785	0.00429706	0.00427918	Axitinib
14	GOTERM_BP_DIRECT	GO:0010628~positive regulation of gene expression	49	5.25751	3.01718e-06	PID1, TFRC, PTPN22, PARK7, CLU, ACTG2, CDH5, CDH3, HEY1, RPS6KA2, BLNK, TRIM24, MAP2K1, MEF2C, ITGA3, WNT5A, SOX11, DKK1, EDAR, ACTA2, SFRP4, CLDN5, CLDN3, PKP3, ATF3, YAP1, PTGFR, FOXC1, SLC24A3, DLX5, LEF1, IL2RG, TTN, NFIL3, CLEC7A, IL32, IL33, MSN, BMP7, BMP6, P2RX7, FGF17, RGCC, ACTC1, PIP, ID4, MDM2, ATP13A2, HSPA1A	889	516	19308	2.06244	0.0129675	0.00439776	0.00437946	Axitinib
15	GOTERM_BP_DIRECT	GO:0006954~inflammatory response	42	4.50644	3.04976e-06	PTGFR, UCN, ORM1, CALCA, ECM1, TRAF3IP2, TRIL, STK39, CXCR4, CXCL1, PARK7, HDAC9, PRKCZ, PYCARD, HRH1, PSTPIP1, IL18RAP, CLEC7A, HYAL1, CCL5, CCL4, CXCR2, BLNK, BDKRB1, CERS6, ANXA1, IL18, CYBB, FOS, BMP6, P2RX7, ITCH, CXCL11, ADORA2A, BCL6, AXL, MAPKAPK2, CHST1, F2RL1, MGLL, IDO1, EPHA2	889	412	19308	2.21405	0.0131067	0.00439776	0.00437946	Axitinib
16	GOTERM_BP_DIRECT	GO:0042493~response to drug	33	3.54077	5.4904e-06	COL18A1, TRAF3IP2, WFDC1, SLC1A3, TNFRSF11B, AACS, CDH3, CCND1, MYO6, TIMP2, SNCA, IL10, LYN, NQO1, BCHE, JUN, ANXA1, ITGA3, ARG1, ITGA2, VEGFC, CYBB, CTPS1, FOS, DUSP6, ACTC1, ADORA2A, CPS1, SCGB1A1, MDM2, FOSB, PLIN2, GCLM	889	293	19308	2.44614	0.0234717	0.00593787	0.00591316	Axitinib
17	GOTERM_BP_DIRECT	GO:0007568~aging	25	2.6824	1.02202e-05	CALCA, TFRC, ELAVL4, RETN, CLDN1, AURKB, IGF1R, PPP3CA, KCNMB1, TIMP2, DMD, SNCA, IL10, MBD3, NQO1, JUN, VCAM1, IGFBP5, ARG1, ATP2B1, FOS, DCN, AGT, CD68, GCLM	889	194	19308	2.79881	0.0432497	0.00884251	0.00880572	Axitinib
18	GOTERM_BP_DIRECT	GO:0030335~positive regulation of cell migration	29	3.11159	2.33814e-05	SEMA5A, GRB7, LRRC15, LEF1, LAMC2, CLDN1, SYNE2, IGF1R, MYLK, PPP3CA, CDH5, SDCBP, GPNMB, CLEC7A, CCL5, PDPN, ITGAV, LYN, HSPA5, SEMA6D, RRAS2, FGR, CLDN3, CEACAM6, PECAM1, F2RL1, SNAI2, CBLL1, EPHA2	889	258	19308	2.44126	0.0962017	0.016858	0.0167878	Axitinib
19	GOTERM_BP_DIRECT	GO:0032496~response to lipopolysaccharide	21	2.25322	3.58403e-05	PTGFR, JUN, VCAM1, DIO2, PTPN22, FOS, CLDN1, DCN, LOXL1, P2RX7, AKAP12, DUSP10, MAPKAPK3, CPS1, MAPKAPK2, SCGB1A1, BDKRB1, ELANE, IDO1, IL12RB2, SNCA	889	157	19308	2.90506	0.143626	0.0216792	0.021589	Axitinib
20	GOTERM_BP_DIRECT	GO:0007165~signal transduction	90	9.65665	4.00911e-05	LGALS3BP, SH3GL3, ECM1, CLIC3, DGKD, CD83, DGKA, IL24, CBLC, CXCL1, PTPRK, FNBP1L, IGF1R, PYCARD, AKAP12, PSTPIP1, RGS1, RPS6KA2, KIF13B, PPFIA1, CHGB, IL10, DFFA, MAP2K1, ANXA1, IGFBP5, PRKCB, DAPK1, ANXA5, RRAS2, GEM, SIGIRR, RAP2C, ITPKB, INPP4B, CEACAM1, MAPKAPK3, CEACAM6, PECAM1, SPARCL1, RIN3, LTB, SKAP2, CDS1, GRB7, RASL12, BEX1, INPP1, RRAD, SH2D2A, STK39, STC1, TNFRSF11B, MST1R, RETN, IL…	889	1267	19308	1.54277	0.15923	0.0216792	0.021589	Axitinib
21	GOTERM_BP_DIRECT	GO:0008284~positive regulation of cell proliferation	47	5.04292	7.00829e-05	PTGFR, VIPR1, CD81, IL24, LEF1, LAMC2, MST1R, PRKCZ, IGF1R, TSPAN31, PLAC8, SDCBP, TCL1A, BCL7A, CLEC7A, EPCAM, CXCR2, DMD, ITGAV, STX3, IL6R, IL12RB2, KRT6A, LYN, TSC22D1, EGR4, AKR1C3, VEGFC, AKR1C2, SOX11, SMARCA2, POU3F2, BMP6, EREG, FGF17, CLDN5, BST1, MEIS1, CEACAM6, BAMBI, IL7, MDM2, HCLS1, CD248, MVD, ATF3, TSPYL5	889	550	19308	1.85597	0.261541	0.0321838	0.0320499	Axitinib
23	GOTERM_BP_DIRECT	GO:0008285~negative regulation of cell proliferation	41	4.39914	0.000107896	COL18A1, BTG2, TES, BTG1, IL24, CXCL1, PTPRK, CDH5, GPNMB, ADAMTS1, NACC2, RPS6KA2, PDPN, TRIM24, TIMP2, NDN, SH3BP4, IGFBP7, RBM5, S100A11, IL10, LYN, KLF11, BCHE, JUN, MAP2K1, MSX2, TBX5, SMARCA2, BMP7, CBFA2T3, EREG, SFRP4, CLDN3, RGCC, ADORA2A, BCL6, RAPGEF2, SPRY1, SKAP2, HSPA1A	889	464	19308	1.91912	0.372984	0.0401247	0.0399578	Axitinib
24	GOTERM_BP_DIRECT	GO:1901216~positive regulation of neuron death	10	1.07296	0.000121548	PARP1, WNT5A, DDIT4, TP53BP2, CAPN2, FOS, MAPT, CLU, DKK1, SNCA	889	43	19308	5.05088	0.408946	0.0401247	0.0399578	Axitinib
25	GOTERM_BP_DIRECT	GO:0009410~response to xenobiotic stimulus	26	2.7897	0.000122776	TRAF3IP2, SLC1A3, TNFRSF11B, ENO2, CDH3, CCND1, SLITRK5, SNCA, IL10, LYN, JUN, ITGA3, ARG1, ITGA2, VEGFC, CYBB, CTPS1, FOS, DUSP6, P2RX7, ADORA2A, CPS1, SCGB1A1, FOSB, PLIN2, GCLM	889	240	19308	2.35287	0.41208	0.0401247	0.0399578	Axitinib
28	GOTERM_BP_DIRECT	GO:0007165~signal transduction	98	10.4255	3.99561e-07	SH3GL3, DGKD, REG1A, FAM13A, CBLC, CBLB, NR3C2, IPO8, RASSF2, ALCAM, PPFIA1, MAP3K6, KIFAP3, PDE8B, SH3GL2, PRKCH, IGFBP5, IGFBP2, ANK3, OLFM4, ANK1, SIGIRR, INPP4B, UTS2, SPARCL1, ATF6, GRB7, CALCB, RRAD, SH2D2A, ITPR2, AGAP1, NTS, RASGRP1, NDRG1, PRKCZ, RAP1GAP, SCUBE2, C3, RACGAP1, LYN, NMB, TNFSF15, PDE2A, CDC7, BRAF, STAM, IGF1, ARHGAP26, GNG11, ARHGAP32, NR4A1, BST1, TNFSF9, PKIG, FGF13, IL…	887	1267	19308	1.68369	0.00161173	0.00161303	0.00160743	AZ628
29	GOTERM_BP_DIRECT	GO:0008284~positive regulation of cell proliferation	48	5.10638	3.25676e-05	PTGFR, REG1A, HTR2B, CIB1, PRKCZ, HOXC10, EGFR, CXCL5, PLAC8, GRK5, HLX, DDRGK1, PDGFC, S100A13, GCNT2, ITGAV, CGA, IL13RA1, LYN, PDGFRA, WNT10B, EPHA4, NMB, TSC22D1, F2R, TBC1D8, LIF, VEGFC, AKR1C2, SOX11, CDC7, IGF1, POU3F2, ISL1, TBX3, ALDH3A1, TIAM1, BST1, MEIS1, KLF5, IL7, KIT, PRTN3, CD248, FAM98A, IL7R, TSPYL5, RNF187	887	550	19308	1.89973	0.123201	0.049668	0.0494958	AZ628
30	GOTERM_BP_DIRECT	GO:0001525~angiogenesis	28	2.97872	3.93898e-05	ECM1, SH2D2A, SERPINE1, RORA, CIB1, TSPAN12, RASIP1, APOLD1, PIK3CG, SRPX2, CYP1B1, HMOX1, APOD, ITGAV, THSD7A, EGFL7, JAG1, MEIS1, KLF5, COL4A2, FAP, ID1, PXDN, AGGF1, ANGPTL2, ANG, RAMP1, SCG2	887	252	19308	2.41864	0.147021	0.049668	0.0494958	AZ628
31	GOTERM_BP_DIRECT	GO:0030335~positive regulation of cell migration	28	2.97872	5.97003e-05	GRB7, TNFAIP6, ATP8A1, SEMA3A, TRADD, CIB1, CORO1A, EGFR, MYLK, DDRGK1, PDGFC, GCNT2, ITGAV, CGA, MAP4K4, LYN, PDGFRA, EPHA4, WNT5B, F2R, IGF1, SOD2, MMP9, TIAM1, DAB2, KIT, TRIM32, FERMT2	887	258	19308	2.36239	0.214172	0.049668	0.0494958	AZ628
32	GOTERM_BP_DIRECT	GO:0010628~positive regulation of gene expression	45	4.78723	6.1516e-05	CEBPA, PTGFR, REG1A, ALOX12, IL2RG, NTS, CLU, ROBO1, CYP26B1, DDRGK1, LAMP3, BLNK, PLCG2, ITGB8, TFAP2A, ITGA3, VDR, TESC, PDE2A, TCF12, WNT5A, LIF, ZNF804A, MSN, SOX11, HNF1B, PAX6, SERPINB9, BRAF, IGF1, ANK3, AZU1, POU4F1, MT3, QKI, MYCN, ACTC1, ID2, ID1, ID3, ATP13A2, FAM98A, EZR, IL7R, HSPA1B	887	516	19308	1.89835	0.219911	0.049668	0.0494958	AZ628
33	GOTERM_BP_DIRECT	GO:0043154~negative regulation of cysteine-type endopeptidase activity involved in apoptotic process	14	1.48462	1.34945e-05	TNFAIP8, HGF, DHCR24, PTGS2, AQP1, RPS6KA3, LAMP3, MICAL1, BIRC7, GAS6, CD44, BIRC2, RAG1, BIRC3	890	69	19308	4.40176	0.0542463	0.0352234	0.0351808	AZD-0530
35	GOTERM_BP_DIRECT	GO:0010628~positive regulation of gene expression	46	4.87805	3.17662e-05	YAP1, NFAT5, NOTCH1, CITED2, PLAG1, CEBPE, TWIST1, PTPN22, IL2RG, LRRC32, ACTG2, GJA1, ERBB3, HEY1, LAMP3, RPS6KA2, ZC3H12A, CREB3L2, NKX2-1, CD36, PPARGC1A, LDLR, TFAP2A, IL33, GSN, PDE2A, TCF12, HMGA2, RAB27A, MSN, SOX11, PAX6, INHBA, TICAM1, POU4F1, TERF2, MED23, TYROBP, STAR, NOS1AP, ID4, CRH, FAM98A, IL7R, GAS6, RBMS3	890	516	19308	1.934	0.123038	0.0352234	0.0351808	AZD-0530
36	GOTERM_BP_DIRECT	GO:0032760~positive regulation of tumor necrosis factor production	17	1.80276	3.409e-05	IL33, SPON2, ORM1, SYK, LY96, TWIST1, PIK3R1, NOD2, TICAM1, ISL1, CD2, AKAP12, TYROBP, OAS2, CD14, CD36, ARHGEF2	890	108	19308	3.41486	0.131421	0.0352234	0.0351808	AZD-0530
37	GOTERM_BP_DIRECT	GO:0001525~angiogenesis	34	3.60551	9.31021e-08	NRP1, PDE3B, SERPINE1, THY1, PTGS2, SHB, HIF1A, RASIP1, AMOT, ESM1, ANPEP, ITGAV, GLUL, JAG1, SYK, FZD5, RHOB, NELL2, MEIS1, CEACAM1, KLF5, COL4A2, ID1, NINJ1, FGF18, ANG, AMOTL2, ADAM8, CSPG4, PRKD1, ITGA5, ANGPTL4, RAMP1, SCG2	905	252	19308	2.87851	0.000405564	0.000405646	0.000402946	AZD6244
38	GOTERM_BP_DIRECT	GO:0043065~positive regulation of apoptotic process	37	3.88655	1.51102e-06	FOXA1, PRKDC, FAF1, PDCD5, PTN, BCL10, PTGS2, TFPT, PNMA1, UBD, PMAIP1, SLIT2, NTSR1, SNCA, EIF2B5, KLF11, JUN, GADD45B, MMP2, IGFBP3, OSGIN1, PAWR, HMGA2, SCRIB, FOXL2, RHOB, OLFM1, NR4A1, BMP2, ALDH1A2, STK17B, NF1, BAX, NOX4, SPRY1, ATM, SQSTM1	895	328	19308	2.43356	0.0065754	0.00312797	0.00311436	BIBW2992
39	GOTERM_BP_DIRECT	GO:0007155~cell adhesion	52	5.46218	2.56013e-06	SPON2, SPON1, TNFAIP6, ITGB5, CLSTN1, TNC, ICAM2, ICAM4, PTPRK, LAMC1, SLC7A11, ARHGAP5, HAPLN1, ISLR, CDH3, ITGAV, POSTN, EGFL6, RHOB, AJAP1, CLDN4, CEACAM1, MMRN1, COL6A2, ADAM9, DSG2, CD47, TLN2, TLN1, CDH16, CDH17, ITGB3BP, DSC3, GNE, EPHA2, THBS2, THBS4, RELN, PODXL, CCL4, IL32, LRRN2, PCDH8, LSAMP, LAMB1, PCDHGA10, COL1A1, MFAP4, CXCL12, COL7A1, ITGA10, FERMT2	895	555	19308	2.02127	0.0111153	0.00312797	0.00311436	BIBW2992
41	GOTERM_BP_DIRECT	GO:0030335~positive regulation of cell migration	31	3.2563	3.48219e-06	TNFAIP6, SEMA3A, LEF1, PODXL, PDGFD, MAPK1, HAS2, CTSH, ITGAV, ACVR1, PDGFRA, HGF, MMP2, F2R, SEMA4C, LAMB1, ACTN4, F3, VIL1, COL1A1, BMP2, CLDN4, CXCL12, TMSB15B, KIT, SPRY2, ADAM9, ATM, INSM1, FERMT2, EPHA2	895	258	19308	2.59213	0.0150883	0.00312797	0.00311436	BIBW2992
42	GOTERM_BP_DIRECT	GO:0010628~positive regulation of gene expression	49	5.14706	3.5822e-06	KDM5B, TFRC, PDCD5, TNC, PIK3CB, PARK7, EPB41L4B, GJA1, CDH3, HEY1, CREB3L2, CTSH, SOX9, FOXD1, PAWR, F3, PSG9, ACTA2, OLFM1, AR, PLSCR1, MAF, ALDH1A2, CRH, EZR, GAS6, ATF3, PTGFR, RAMP2, LEF1, FBLN1, CAMK2N1, AGR2, MAPK1, NTSR1, IL32, SMAD2, CD74, EPHX2, HMGA2, WNT7A, BMP6, MTOR, BMP2, ID2, SPRY2, ATM, VIM, LIMS1	895	516	19308	2.04862	0.0155182	0.00312797	0.00311436	BIBW2992
43	GOTERM_BP_DIRECT	GO:0006915~apoptotic process	53	5.56723	1.48996e-05	FAF1, PDCD5, NOC2L, GJA1, PEG10, PIM1, CTSH, KIF1B, CTSC, KLF11, IGFBP3, LGALS14, PAWR, TRAF1, RHOB, PLSCR1, AIM2, ADORA2A, TMBIM4, IFI27, CEACAM5, GAS2, CHI3L1, SQSTM1, ITGB3BP, PPP1R15A, KANK2, BCL2A1, SEMA3A, BCL10, AKAP1, TFPT, DRAM1, NUAK2, PLAGL1, NLRP2, MFN2, MAPK1, PMAIP1, JUN, GADD45B, MX1, CIDEB, WNT7A, CFLAR, ALOX15B, VIL1, NR4A1, STK17B, ERCC2, PAEP, BAX, FGFR2	895	607	19308	1.88366	0.0629813	0.0108419	0.0107947	BIBW2992
44	GOTERM_BP_DIRECT	GO:0016477~cell migration	30	3.15126	1.88565e-05	BTG1, ITGB5, SDC3, WWC2, ASAP3, RHOBTB3, LAMC1, PTPRK, PIK3CB, FUT8, PODXL, WWC3, ITGAV, NCKAP1L, EPHB3, SHROOM2, LAMB1, SCRIB, PSG2, ARPC5, MERTK, RHOB, TGFBR3, FMNL1, CEACAM1, FSCN1, ADAM9, CD47, INSM1, EPHA2	895	267	19308	2.42395	0.0790303	0.011761	0.0117099	BIBW2992
45	GOTERM_BP_DIRECT	GO:0098609~cell-cell adhesion	24	2.52101	2.45901e-05	CD93, SHC1, ICAM2, SCRIB, ICAM4, LPP, TMEM47, CDH3, PERP, ITGA10, COL8A2, MYH9, ITGAV, DSG2, PKP4, SOX9, TLN2, FAT4, TLN1, DSC1, TJP3, JAM2, DSC3, LIMS1	895	190	19308	2.72503	0.101799	0.01342	0.0133616	BIBW2992
48	GOTERM_BP_DIRECT	GO:0030324~lung development	15	1.57563	7.24486e-05	SMAD2, PDGFRA, MME, HEG1, PTN, HSD11B1, LOX, ALDH1A2, CRH, EIF4EBP1, CHI3L1, ZFPM2, FGFR2, BMPR1A, EIF4G1	895	91	19308	3.55602	0.271175	0.0268942	0.0267771	BIBW2992
49	GOTERM_BP_DIRECT	GO:0042060~wound healing	16	1.68067	7.74815e-05	SMAD2, PDGFRA, SCARB1, POSTN, TNC, SCRIB, CFLAR, EVPL, MTOR, COL1A1, EPB41L4B, CDH3, LOX, NF1, FGFR2, PLEC	895	103	19308	3.35117	0.287017	0.0268942	0.0267771	BIBW2992
50	GOTERM_BP_DIRECT	GO:0030198~extracellular matrix organization	21	2.20588	8.00788e-05	PDGFRA, POSTN, EGFL6, MMP1, MMP2, NDNF, FBLN1, FBLN2, MMP10, COL1A1, ADAMTS5, COL2A1, PRDX4, COL1A2, ERCC2, COL8A2, NF1, SOX9, COL9A2, RECK, MATN2	895	165	19308	2.74568	0.295057	0.0268942	0.0267771	BIBW2992
53	GOTERM_BP_DIRECT	GO:0007565~female pregnancy	15	1.57563	0.000131024	RAMP2, OXTR, PSG2, PSG9, THBD, ADCYAP1, CLDN4, PSG5, PAPPA, NPPA, NAMPT, SCGB1A1, CRH, CAPN2, FOSB	895	96	19308	3.37081	0.435655	0.0357532	0.0355976	BIBW2992
56	GOTERM_BP_DIRECT	GO:0007165~signal transduction	109	11.6329	3.95123e-10	CD83, REG1A, CBLB, FNBP1L, RASSF2, RGS3, ALCAM, ANPEP, RPS6KA2, PDE8B, PRKACB, SH3GL2, MAGI1, IGFBP1, CSNK1G3, TLE2, IGFBP5, IGFBP4, PSG1, VRK3, OLFM4, CD2AP, SIGIRR, UTS2, SPARCL1, PDE9A, GRB7, RRAD, EPAS1, PDE1A, CRABP1, CHRNA9, ITPR1, AGAP1, IQGAP1, PIK3R1, NTS, TRHDE, HIF1A, RASGRP1, NDRG1, RAP1GAP, C3, CD79B, PENK, LPXN, SFN, IGFBP6, SRGAP3, STARD13, TNFSF15, NR2F1, CDC7, ARHGAP26, GNG12, AR…	895	1267	19308	1.85594	1.63146e-06	1.63146e-06	1.62593e-06	BMS-536924
57	GOTERM_BP_DIRECT	GO:0001525~angiogenesis	31	3.30843	2.14684e-06	COL15A1, ECM1, PLXND1, EPAS1, TNFAIP2, PRKX, PTGS2, MEOX2, HIF1A, RASIP1, TYMP, AMOT, CALD1, ANPEP, BSG, CYP1B1, HMOX1, ZNF304, GLUL, VAV3, ACVR1, ANXA2, EGF, MCAM, CAV1, EREG, TGFBR3, KLF5, HAND1, AGGF1, TGFBI	895	252	19308	2.65384	0.00882513	0.00443215	0.00441712	BMS-536924
58	GOTERM_BP_DIRECT	GO:0016477~cell migration	31	3.30843	6.97142e-06	LAMA5, ARF4, ITGB5, SDC4, WWC1, WWC2, ASAP3, TNFAIP1, PTPRK, IQGAP1, CORO1B, PTPRF, ERBB4, PODXL, BDKRB1, NCKAP1L, IGFBP6, VAV3, PRKCI, SHROOM2, LAMB1, RHOF, SORL1, VAV1, CD2AP, TGFBR3, ARC, PALLD, ELMO1, CD47, LCP1	895	267	19308	2.50475	0.0283747	0.00959499	0.00956246	BMS-536924
59	GOTERM_BP_DIRECT	GO:0045944~positive regulation of transcription from RNA polymerase II promoter	88	9.39168	2.19533e-05	FOXA1, ARF4, EHF, CSRNP3, CITED1, RSF1, HOXC13, MEOX2, HOXC10, DCAF6, MED14, SOX15, IER5, ACVR1, TEAD4, ANXA2, TFEB, EN1, POU3F2, GREM1, TOX3, GAL, TFDP2, ELF4, HAND1, IRF8, HCLS1, ITGA6, ARHGEF2, SQSTM1, IRF9, HOXB5, HDAC4, YAP1, NFAT5, NFIX, SMARCD3, NUFIP1, PLAG1, EPAS1, TWIST1, PIK3R1, HIF1A, EGFR, NEUROD1, NEUROD2, MAPK7, HLTF, PCBP2, HOXC4, CAMTA1, ZNF107, ALX1, ZNF304, TBL1X, ZNF544, ZNF34…	895	1204	19308	1.57678	0.0866592	0.0226613	0.0225845	BMS-536924
60	GOTERM_BP_DIRECT	GO:0043066~negative regulation of apoptotic process	51	5.34031	1.13677e-06	PRR5, TNFAIP8, SYCP2, ARL6IP1, CITED2, OGG1, HTR2B, FHL2, GLI3, UFL1, DSTYK, EDNRB, NNT, MYC, KIFAP3, MAGEA4, IER3, IL10, PCID2, ANXA1, SERPINB2, TSC22D1, HGF, ATAD3A, MMP9, CLDN7, IL6ST, GSTP1, IFI6, HIGD1A, UNG, MTDH, PLAC8, PRDX2, MAPK7, NUAK2, ZNF268, TFAP2A, ARNT2, NQO1, PLK3, XBP1, SMAD3, ANGPT1, BNIP3, ASNS, SOD2, TBX3, VIP, HSPA1B, HSPA1A	893	526	19308	2.09638	0.00473478	0.00474602	0.00472669	BMS-754807
61	GOTERM_BP_DIRECT	GO:0009410~response to xenobiotic stimulus	29	3.03665	6.50456e-06	PCSK1, ABCD3, ABCB1, MAOB, OGG1, HTR2B, PDGFA, SLC1A3, AHR, HSD11B2, MDK, MYC, SLITRK5, HMOX1, IL10, VAV3, CBX7, ABCA3, GSS, IGFBP2, CYBA, INHBA, SOD2, TGFBR2, GAL, CPS1, MAP1B, SCGB1A1, PLIN2	893	240	19308	2.6126	0.0267912	0.0135783	0.013523	BMS-754807
63	GOTERM_BP_DIRECT	GO:0042493~response to drug	31	3.24607	3.98195e-05	HDAC4, ABCD3, ABCB1, MAOB, OGG1, HTR2B, WFDC1, SLC1A3, HSD11B2, LGALS1, MDK, MYC, HMOX1, B2M, IL10, VAV3, NQO1, ANXA1, ABCA3, IGFBP2, CYBA, INHBA, SOD2, TGFBR2, ALDH3A1, GAL, CPS1, MAP1B, SCGB1A1, PLIN2, ADA	893	293	19308	2.2876	0.153165	0.0364713	0.0363228	BMS-754807
64	GOTERM_BP_DIRECT	GO:0001525~angiogenesis	28	2.93194	4.36783e-05	SH2D2A, SERPINE1, PDGFA, RORA, TSPAN12, SAT1, RASIP1, TYMP, AMOT, TMEM100, CALD1, ZC3H12A, BSG, S1PR1, CYP1B1, HMOX1, JAM3, VAV3, XBP1, ANGPT1, MCAM, PXDN, AGGF1, ANGPTL2, PRKD2, AMOTL2, SCG2, FGFR2	893	252	19308	2.40239	0.166699	0.0364713	0.0363228	BMS-754807
65	GOTERM_BP_DIRECT	GO:0010628~positive regulation of gene expression	56	5.95112	7.47086e-09	APP, PTEN, PARK7, LRRC32, TNF, EPB41L4B, CDH3, HEY1, SOX17, MYC, RPS6KA2, CREB3L2, SOX9, LGALS9, HOXA5, MEF2C, TLE1, SLC2A10, ITGA3, DKK1, OVOL2, PSG9, ACTA2, PLSCR1, CLDN3, ALDH1A2, PKP1, CEBPA, PTGFR, FOXC1, LEF1, PPM1F, TTN, AGR2, MAPK1, NTSR1, NKX2-2, IL32, IL33, ODAM, EPHX2, EIF2AK3, MSN, BMP6, MTOR, VEGFA, CDK6, ID1, FGF18, ID4, LCN2, MDM2, FGFR4, IL7R, HSPA1B, PF4	895	516	19308	2.34128	3.3312e-05	3.33126e-05	3.30586e-05	Bosutinib
66	GOTERM_BP_DIRECT	GO:0030198~extracellular matrix organization	26	2.76302	1.68425e-07	APP, TNFRSF11B, TNF, ADAMTS5, PRDX4, SPOCK2, SLC39A8, SOX9, ATP7A, EGFL6, FOXF2, FOXF1, MMP10, MMP13, COL1A2, COL4A2, COL5A1, MMP16, COL4A1, CRISPLD2, ERCC2, PTX3, TGFBI, COL9A2, RECK, MATN2	895	165	19308	3.39941	0.000750723	0.000375503	0.000372639	Bosutinib
67	GOTERM_BP_DIRECT	GO:0007155~cell adhesion	54	5.73858	5.03987e-07	SEMA5A, SPON2, PTPRU, APP, TNFAIP6, ITGB4, CIB1, LAMC2, PTPRK, SLC7A11, MSLN, CLDN1, ICAM1, CDH6, CDH3, ITGAV, SCARF1, EGFL6, MYBPC2, ITGA3, RHOB, AJAP1, CLDN10, HCK, AZGP1, CEACAM1, CLDN3, COL6A2, COL6A1, SPECC1L, PKP1, DSG2, DSC2, CD44, DSC3, EPHA2, LAMA4, LAMA3, THBS2, THBS4, RELN, EFS, PDZD2, CCL4, SPP1, IL32, VCAM1, LRRN2, TPBG, MFAP4, COL5A1, COL7A1, TGFBI, FERMT2	895	555	19308	2.09901	0.00224476	0.000749093	0.000743381	Bosutinib
68	GOTERM_BP_DIRECT	GO:0042493~response to drug	35	3.71945	8.31113e-07	CPB2, PTEN, WFDC1, ARRB1, TNFRSF11B, PTGS2, ICAM1, CDH3, MYC, CA9, FYN, TIMP4, SNCA, IL10, SPINK4, NQO1, BCHE, EMX2, ABCG5, HMGCS1, CHUK, ITGA3, ABCA3, IGFBP2, CARD9, CTPS1, CDK9, FOSL1, ADORA2A, CPS1, MAP1B, LCN2, MDM2, FOSB, PLIN2	895	293	19308	2.577	0.00369908	0.000926483	0.000919419	Bosutinib
69	GOTERM_BP_DIRECT	GO:0050731~positive regulation of peptidyl-tyrosine phosphorylation	18	1.91286	1.51528e-06	SYK, HGF, LRP4, CCK, MTOR, BMP6, THBS4, ICAM1, VEGFA, GHR, RELN, BANK1, HCLS1, CSPG4, TNFRSF14, ARHGEF2, IL6R, CD44	895	95	19308	4.08755	0.00673387	0.00135133	0.00134102	Bosutinib
70	GOTERM_BP_DIRECT	GO:0045944~positive regulation of transcription from RNA polymerase II promoter	92	9.77683	2.33202e-06	FOXA1, TOP2A, APP, MAML1, HMGB2, ARRB1, RORA, PARK7, FOXM1, TNF, MEOX1, HOXC10, HHEX, PPP3CB, HEY1, SOX17, MYC, HYAL2, ZIC1, CREB3L2, DPF2, SOX9, MYBL1, HOXA5, MEN1, IL10, MEF2C, CHUK, HGF, LMO2, IL18, CKAP2, FOXL2, POU3F2, DCN, OVOL2, THAP3, PLSCR1, DDIT3, HAND1, IRF8, HCLS1, ARHGEF2, HOXB7, SQSTM1, CEBPA, CASZ1, FOXC1, BEX1, SATB2, CEBPG, LEF1, CREM, LRP6, NHLH2, ABLIM3, HSF2, NRIP1, CYTL1, MSX…	895	1204	19308	1.64845	0.0103446	0.00173308	0.00171986	Bosutinib
71	GOTERM_BP_DIRECT	GO:0006954~inflammatory response	40	4.2508	1.95467e-05	PTGER4, SERPINA3, PTGFR, ECM1, TNFAIP6, STK39, PARK7, PTGS2, HDAC9, AIF1, TNF, PRKCZ, PLD3, C5, CCL5, CCL4, SPP1, BDKRB1, LGALS9, SCN1A, CERS6, CHUK, ODAM, PLA2G2A, CD180, IL18, BMP6, MTOR, HCK, CXCL11, AIM2, ADORA2A, TNIP2, CHST1, SDC1, PTX3, CD44, CHST2, PF4, EPHA2	895	412	19308	2.09448	0.0834693	0.0124513	0.0123563	Bosutinib
72	GOTERM_BP_DIRECT	GO:0032722~positive regulation of chemokine production	11	1.16897	3.13452e-05	IL33, APP, C5, IL7, ADORA2B, CARD9, IL18, EIF2AK2, IL6R, TNF, AIF1	895	45	19308	5.27345	0.130442	0.0155298	0.0154114	Bosutinib
74	GOTERM_BP_DIRECT	GO:0032496~response to lipopolysaccharide	21	2.23167	3.93885e-05	PTGER4, PTGFR, VCAM1, CHUK, IL10RA, HMGB2, PTGS2, CLDN1, DCN, LOXL1, AKAP12, THBD, NR4A1, CASP8, IRAK1, CPS1, BDKRB1, ALPL, LGALS9, TIMP4, SNCA	895	157	19308	2.88559	0.161077	0.0175633	0.0174294	Bosutinib
77	GOTERM_BP_DIRECT	GO:0043066~negative regulation of apoptotic process	46	4.88842	5.70758e-05	PTGFR, LEF1, PTEN, AKR1B1, CIB1, PARK7, AIF1, PRKCZ, MALT1, NUAK2, OPA1, MYC, PDPN, SOX9, MSX1, NTSR1, TGM2, SNCA, IL10, NQO1, ARNT2, EGR3, TSC22D1, HGF, PLK2, EIF2AK2, BFAR, WDR73, DKK1, TBX3, MTOR, VEGFA, DNAJA1, FABP1, HCK, GOLPH3, LHX3, PAX7, IL7, ID1, MDM2, BIRC7, CRYAB, CD44, HSPA1B, LTF	895	526	19308	1.88663	0.224702	0.019577	0.0194277	Bosutinib
78	GOTERM_BP_DIRECT	GO:0098609~cell-cell adhesion	23	2.44421	7.21354e-05	VCAM1, CD93, FOXF1, ITGA3, LAMA3, LPP, LRP6, ICAM1, TMEM47, CDH3, SRPX2, PERP, PDPN, PKP1, ITGAV, DSG2, SOX9, DSG3, DSC1, CD44, DSC2, CD200, DSC3	895	190	19308	2.61149	0.275058	0.0229751	0.0227999	Bosutinib
79	GOTERM_BP_DIRECT	GO:0008284~positive regulation of cell proliferation	47	4.99469	8.19838e-05	PTGFR, VIPR1, BNC1, ODC1, HILPDA, LEF1, PTEN, LAMC2, CIB1, ARRB1, MST1R, FOXM1, AIF1, PRKCZ, HOXC10, MYC, ITGAV, SOX9, IL6R, WWTR1, ARNT2, TSC22D1, AKR1C3, AKR1C2, CCK, POU3F2, BMP6, TBX3, VEGFA, FOSL1, MLXIPL, HCK, CEACAM6, CCPG1, PRC1, IL7, ALDH1A2, FGF18, MDM2, HCLS1, PTPN6, MVD, FGFR4, IL7R, SSBP3, LGMN, RNF187	895	550	19308	1.84353	0.306206	0.0236527	0.0234723	Bosutinib
80	GOTERM_BP_DIRECT	GO:0000122~negative regulation of transcription from RNA polymerase II promoter	72	7.65143	8.48717e-05	FOXA1, APP, HMGB2, FOXM1, TNF, CCND3, HHEX, DACH1, HEY1, PPP1R13L, MYC, TRPS1, DPF2, SOX9, ZNF248, MEN1, KLF11, LEFTY1, ZHX2, MEF2C, ARID5B, FOXL2, DKK1, OVOL2, DDIT3, HAND1, MAGEB2, ERF, IRF8, HCLS1, FBP1, SQSTM1, CGGBP1, CEBPA, ZNF274, FOXC1, SATB1, SATB2, LEF1, CREM, PRDM13, HDAC9, NACC2, NRIP1, MXI1, ZBED2, MAGEC1, MSX1, RBBP7, SNCA, ZBTB17, WWTR1, IL33, ZNF140, DMRT1, FOXF1, NR1H3, NR0B1, BM…	895	969	19308	1.60296	0.315084	0.0236527	0.0234723	Bosutinib
81	GOTERM_BP_DIRECT	GO:0001525~angiogenesis	27	2.86929	0.000117823	ECM1, FOXC1, PLXND1, SH2D2A, PTEN, RORA, CIB1, PTGS2, CASP8, SRPX2, SOX17, HEY1, ITGAV, SYK, TIE1, IL18, EIF2AK3, RHOB, VEGFA, OVOL2, CEACAM1, COL4A2, ID1, HAND1, FGF18, CSPG4, TGFBI	895	252	19308	2.31141	0.408683	0.0293745	0.0291505	Bosutinib
82	GOTERM_BP_DIRECT	GO:0016477~cell migration	28	2.97556	0.000123162	NCKAP1, FOXC1, ITGB4, LAMA3, ASAP3, PTEN, RHOBTB3, MST1R, PTPRK, PRKCZ, FUT8, EFS, PDPN, GPC3, BDKRB1, ITGAV, HOXA5, PSG2, SORL1, RHOB, GOLPH3, CEACAM1, COL5A1, KCTD13, SDC1, FGFR4, CD44, EPHA2	895	267	19308	2.26236	0.422597	0.0293745	0.0291505	Bosutinib
83	GOTERM_BP_DIRECT	GO:0008285~negative regulation of cell proliferation	41	4.35707	0.000125166	BTG3, CEBPA, PTPRU, APP, PTEN, CIB1, PTPRK, PPM1D, PTGS2, SLC9A3R1, NACC2, RPS6KA2, PDPN, SPEG, MSX1, FKTN, MEN1, IL10, KLF11, BCHE, ZBTB17, FGFBP1, TPBG, EIF2AK2, LDOC1, CDC6, KISS1, FOSL1, AZGP1, CLDN3, CDK6, ADORA2A, ALDH1A2, FABP7, SPRY1, PTPN6, TFF1, HSPA1B, CD200, GAS8, CDKN3	895	464	19308	1.90625	0.427733	0.0293745	0.0291505	Bosutinib
84	GOTERM_BP_DIRECT	GO:0043123~positive regulation of I-kappaB kinase/NF-kappaB signaling	22	2.33794	0.000233	RNF31, ECM1, NDFIP1, CHUK, PRKCB, PLK2, PELI2, CARD9, TNF, MALT1, GPRC5B, CASP8, IRAK1, TNIP2, UBD, TRIM68, FYN, ROR1, LGALS9, HLA-DRB1, TGM2, LTF	895	192	19308	2.47193	0.646216	0.0499388	0.049558	Bosutinib
86	GOTERM_BP_DIRECT	GO:0007165~signal transduction	100	10.7181	1.34059e-07	CD83, IRS1, REG1A, CBLC, CBLB, NR3C1, IGF1R, ALCAM, RPS6KA2, TNFSF10, GRB10, PDE8A, SH3GL2, MAP2K1, IGFBP2, VRK1, OLFM4, GEM, MOB3B, CD2AP, SIGIRR, INPP4B, FEZ2, SPARCL1, SKAP2, CDS1, GRB7, NPR3, CHRNA9, ARHGAP19, ARHGAP17, CSF2RB, MST1R, PRKCZ, RAP1GAP, SFN, SMAD1, PDE2A, SMAD5, NFKB1, CXCL11, TRIP6, FGF18, RLN2, ATM, HLA-DRB1, BCAR3, ALK, HBS1L, TNFAIP6, RNF14, DIRAS2, ADM, ARRB1, PTPRK, ARHGAP…	890	1267	19308	1.71226	0.000562486	0.000562644	0.000560097	CEP-701
87	GOTERM_BP_DIRECT	GO:0007155~cell adhesion	54	5.78778	4.25528e-07	SPON2, APP, PCDHGB5, TNFAIP6, TNC, PTPRK, ARHGAP5, MSLN, ROBO1, CDH4, MAEA, ALCAM, ITGAX, CYP1B1, ITGB8, ITGAV, POSTN, ITGA3, EMP2, OLFM4, RHOB, AJAP1, CLDN5, CEACAM1, CLDN3, CLDN15, COL6A2, FEZ1, ADAM12, CDH11, ITGA5, LAMA2, LAMA4, THBS4, EFNB2, RELN, PDZD2, GPNMB, CCL2, HES1, PCDHA9, MYH10, CTNNAL1, NLGN4X, TPBG, PCDH8, PCDHGA10, MFAP4, FERMT1, COL5A1, AGGF1, TGFBI, SIGLEC6, ADA	890	555	19308	2.1108	0.00178435	0.00089297	0.000888927	CEP-701
89	GOTERM_BP_DIRECT	GO:0016477~cell migration	31	3.32262	6.24358e-06	NCKAP1, SDC2, WWC1, SDC3, ASAP3, PTEN, RHOBTB3, MST1R, PTPRK, PRKCZ, PIK3C2B, ERBB4, PDPN, GPC3, ITGB8, HES1, ITGAV, VAV3, LAMB3, EMP2, PTK6, CDC42BPB, RHOF, SORL1, RHOB, CD2AP, CEACAM1, COL5A1, PIK3CA, RHOQ, MEGF9	890	267	19308	2.51882	0.025864	0.00655107	0.00652142	CEP-701
91	GOTERM_BP_DIRECT	GO:0010628~positive regulation of gene expression	47	5.03751	1.49813e-05	CEBPA, APP, PTGFR, PID1, TFRC, REG1A, PTEN, TNC, PARK7, CLU, RELA, ROBO1, TTN, YY1, EPB41L4B, NFIL3, RPS6KA2, ERBB2, CREB3L2, E2F1, ITGAX, AGR2, ITGB8, STAP1, HES1, EPHB2, SMAD1, MAP2K1, ITGA3, PDE2A, HNF1B, PAX6, BMP7, DKK1, TERF2, QKI, MED23, ACTA2, CLDN5, CLDN3, ID2, FGF18, RLN2, LCN2, KRAS, ATM, HSPA1B	890	516	19308	1.97604	0.0609408	0.0104794	0.0104319	CEP-701
93	GOTERM_BP_DIRECT	GO:0042493~response to drug	37	3.92781	9.56576e-08	CDKN1A, OXTR, FECH, SLC1A2, WFDC1, SLC1A3, ABAT, TNFRSF11B, LRP8, NEUROD1, OXCT1, DPYSL2, MYO6, DVL3, HADH, PPARGC1A, FZD1, IL10, LYN, USP47, EMX2, ABCG5, ITGA3, IGFBP2, HNF1B, CTPS1, SOD1, ALDH3A1, ACTC1, ADORA2A, CPS1, MAP1B, CAT, SCGB1A1, LCN2, MDM2, PLIN2	895	293	19308	2.72426	0.000412008	0.00025846	0.0002563	CI-1040
94	GOTERM_BP_DIRECT	GO:0010628~positive regulation of gene expression	53	5.62633	1.19991e-07	APP, TNC, TREM2, PARK7, PRDM1, PKD2, FGF3, FGF7, C1QTNF1, HEY1, ZC3H12A, HEY2, CREB3L2, BLNK, HOXA5, MEF2A, FOXD1, SLC2A10, ITGA3, TESC, TCF12, WNT5A, HNF1B, SFRP4, PKP1, CEBPA, LEF1, FBLN1, IL2RG, NFIL3, AGR2, PPARGC1A, SMAD1, EPHX2, NR1H2, LIF, BRAF, IGF1, BMP7, POU4F1, QKI, ACTC1, ID2, ID1, RLN2, LCN2, MDM2, KRAS, ATP13A2, FAM98A, IL7R, HSPA1B, HSPA1A	895	516	19308	2.21585	0.000516787	0.00025846	0.0002563	CI-1040
95	GOTERM_BP_DIRECT	GO:0007165~signal transduction	96	10.1911	1.97557e-06	GPI, PTPRR, ECM1, DGKD, CD83, RASL11B, TNFAIP6, DGKA, IRS2, VLDLR, FGF3, CXCL5, ARHGAP44, CCND3, FGF7, ALCAM, CHL1, DPYSL2, KIF13B, PDE4B, OSTF1, IL10, IL11, DAPK1, ADIPOQ, IGFBP2, OLFM4, FRS3, MOB3B, APBB1IP, ITPKB, NCR2, RAP2A, CEACAM1, FEZ2, KIT, PKP1, SPARCL1, TFF1, SOS1, RIN2, TNFRSF21, HBEGF, DDR2, CDS1, CSF1R, GRB7, RASL12, RRAD, EPAS1, STK39, NEDD9, NOD1, TNFRSF11B, MST1R, RETN, IL2RG, TR…	895	1267	19308	1.63459	0.00847463	0.00283691	0.0028132	CI-1040
96	GOTERM_BP_DIRECT	GO:0016477~cell migration	31	3.29087	6.97142e-06	SDC4, WWC1, LAMA3, ITGB2, ASAP3, RHOBTB3, NEDD9, MST1R, PRKCZ, PIK3CG, FUT8, SIX2, PDPN, ITGAV, CTNNA2, GPC4, HOXA5, LAMB3, SHROOM2, EMP2, PSG2, RHOF, RHOC, RHOD, SORL1, CEACAM1, COL5A1, PTK7, SDC1, ANG, EPHA2	895	267	19308	2.50475	0.0295865	0.00750822	0.00744547	CI-1040
97	GOTERM_BP_DIRECT	GO:0030335~positive regulation of cell migration	30	3.18471	9.7829e-06	SEMA5A, GRB7, CSF1R, TNFAIP6, SEMA3A, LEF1, NEDD9, IRS2, CIB1, GPNMB, PDGFD, PDPN, ITGAV, CPNE3, CGA, LYN, FOXF1, SPHK1, IGF1, RHOC, RHOD, FGR, CXCL12, KIT, SNAI2, ITGA5, CBLL1, TRIM32, HBEGF, EPHA2	895	258	19308	2.50851	0.0412692	0.00773271	0.00766809	CI-1040
98	GOTERM_BP_DIRECT	GO:0007155~cell adhesion	50	5.30786	1.19227e-05	SEMA5A, PTPRU, APP, TNFAIP6, ITGB2, TNC, ICAM2, CIB1, ITGAE, ALCAM, CHL1, STAB1, CYP1B1, ITGAV, PGM5, EGFL6, ITGA3, EMP2, OLFM4, CEACAM1, LY6D, PKP1, TLN2, ITGA5, EPHA2, DDR2, ITGA9, NLGN1, LAMA3, NEDD9, THY1, THBS2, RELN, PDZD2, GPNMB, CCL4, CLCA2, IGFBP7, CTNNA2, MYH10, CTNNAL1, CD72, LSAMP, PARVB, CD4, CXCL12, COL5A1, PTK7, PCDHB6, SIGLEC5	895	555	19308	1.94353	0.0500666	0.00773271	0.00766809	CI-1040
100	GOTERM_BP_DIRECT	GO:0098609~cell-cell adhesion	24	2.54777	2.45901e-05	CD93, FOXF1, ITGA3, LAMA3, ITGB2, ICAM2, ITGAE, THY1, VMP1, VNN1, EMCN, PERP, PDPN, PKP2, PKP1, ITGAV, PKP4, TLN2, CTNNA2, ITGA5, CBLL1, JAM2, ITGA9, TJP2	895	190	19308	2.72503	0.100517	0.0121704	0.0120687	CI-1040
102	GOTERM_BP_DIRECT	GO:0008284~positive regulation of cell proliferation	48	5.09554	4.07102e-05	CSF1R, BNC1, HILPDA, LEF1, TNC, IRS2, CIB1, MST1R, PRL, PRKCZ, FGF3, CXCL5, FGF7, TCL1A, BCL7A, PDGFD, DMD, ITGAV, CGA, IL6R, TRPM4, IL12RB2, LYN, IL11, TGFB3, SPHK1, AKR1C3, LIF, AKR1C2, EMP2, IGF1, POU3F2, TBX3, BMP5, EREG, ALDH3A1, IL7, KIT, MDM2, HCLS1, KRAS, FAM98A, IL7R, SSBP3, LGMN, TSPYL5, RNF187, HBEGF	895	550	19308	1.88275	0.160865	0.017538	0.0173914	CI-1040
103	GOTERM_BP_DIRECT	GO:0009410~response to xenobiotic stimulus	27	2.86624	5.23726e-05	OXTR, SLC1A2, SLC1A3, ABAT, TNFRSF11B, ENO2, LRP8, NEUROD1, OXCT1, HADH, FZD1, IL10, LYN, USP47, EMX2, ABCG5, ITGA3, IGFBP2, HNF1B, CTPS1, SOD1, ADORA2A, CPS1, MAP1B, CAT, SCGB1A1, PLIN2	895	240	19308	2.42698	0.201984	0.020511	0.0203396	CI-1040
104	GOTERM_BP_DIRECT	GO:0045944~positive regulation of transcription from RNA polymerase II promoter	85	9.02335	0.000103021	ZNF451, APP, RORA, PARK7, PKD2, HOXA10, HEY1, SIX2, HYAL2, ZC3H12A, HEY2, ZIC1, CREB3L2, DPF2, HOXA2, HOXA1, MYBL1, HOXA5, IL10, MEF2A, IL11, FOXD1, TCF12, WNT5A, IL18, EN1, HNF1B, SOX12, POU3F2, TOX3, TFDP2, IRF8, HCLS1, SKAP1, CEBPA, CASZ1, SMARCD3, EPAS1, SATB2, CEBPG, LEF1, ADRB2, RLF, NEUROD1, NHLH2, PPP3R1, MAPK7, IFI16, ABLIM3, NEUROD6, PLAGL1, MYO6, HLTF, HIVEP1, DVL3, SMYD3, CGA, PPARGC1…	895	1204	19308	1.52302	0.358431	0.0365261	0.0362209	CI-1040
105	GOTERM_BP_DIRECT	GO:0071456~cellular response to hypoxia	19	2.01699	0.00011027	BNIP3L, KCND2, EPAS1, SUV39H1, BNIP3, HILPDA, B3GAT1, TREM2, RORA, BMP7, FABP1, FAM162A, STC2, MDM2, ANKRD1, EIF4EBP1, SCN2A, PPARGC1A, DDR2	895	143	19308	2.86637	0.378157	0.0365261	0.0362209	CI-1040
106	GOTERM_BP_DIRECT	GO:0007411~axon guidance	22	2.33546	0.000118701	SEMA5A, CSF1R, FOXD1, BDNF, SEMA3A, LAMA3, PTPRO, WNT5A, BMP7, NELL2, RELN, CXCL12, CHL1, FLRT3, KIF5C, PTK7, DPYSL2, FEZ2, PLA2G10, SLIT2, SOS1, EPHA2	895	183	19308	2.5935	0.400342	0.0365261	0.0362209	CI-1040
109	GOTERM_BP_DIRECT	GO:0032722~positive regulation of chemokine production	10	1.06157	0.000185012	CSF1R, APP, C5, IL7, ADORA2B, WNT5A, IL18, LBP, IL6R, ALOX15B	895	45	19308	4.79404	0.549368	0.0468842	0.0464924	CI-1040
110	GOTERM_BP_DIRECT	GO:0006954~inflammatory response	37	3.92781	0.000203185	CSF1R, CALCA, ECM1, TNFAIP6, ITGB2, STK39, NOD1, IL1RAP, PARK7, PRKCZ, PLD3, CXCL5, PIK3CG, HK1, HRH1, C5, IFI16, HYAL1, CCRL2, CCL4, ZC3H12A, STAB1, BLNK, SMAD1, SPHK1, IL18, NKG7, MFHAS1, VNN1, ADORA2A, KIT, CHST1, SDC1, SCG2, MGLL, CHST2, EPHA2	895	412	19308	1.9374	0.583309	0.048629	0.0482226	CI-1040
111	GOTERM_BP_DIRECT	GO:0007165~signal transduction	100	10.7296	8.74029e-08	IL1RN, CD83, GMFB, CALML5, FAM13B, IRS1, CBLB, NR3C2, RASSF1, ALCAM, GRB14, ANPEP, RPS6KA2, CLEC5A, PPFIA1, KIFAP3, PDE8B, PDE8A, KCNK10, CSNK1E, OLFM4, SIGIRR, TYROBP, FEZ2, UTS2, RAF1, PDE9A, CHRNA1, RASL12, RRAD, ITPR1, STK39, AGAP1, NTS, NDRG1, PRKCZ, ARHGAP22, C3, RRAS, INPP5D, PENK, CYTL1, STARD13, STAC, PDE2A, TNFRSF10B, OSGIN2, MCC, ARHGAP25, ARHGAP32, FGF14, GNAL, CXCL12, PPP1R1A, GNB1, …	882	1267	19308	1.72779	0.000357327	0.000357391	0.000354943	Erlotinib
113	GOTERM_BP_DIRECT	GO:0010628~positive regulation of gene expression	48	5.15021	5.35377e-06	APP, NFAT5, NOTCH1, DDX3X, PLAG1, PIK3CD, TREM2, FBLN1, LRRC32, NTS, ROBO1, CDH5, SOX17, HEY1, CLEC7A, RPS6KA2, CREB3L2, AGR2, CD36, LGALS9, NTSR1, NKX2-2, KDM6A, IL32, TFAP2A, ANGPT1, IFNGR1, ITGA3, PDE2A, TCF12, ZNF804A, HMGA2, POU4F1, TERF2, F3, NR0B2, BMP6, ADAM19, TYROBP, MAF, ALDH1A2, ID4, MDM2, SPRY2, EZR, IL7R, LIMS1, RBMS3	882	516	19308	2.03639	0.0216537	0.00729719	0.00724722	Erlotinib
114	GOTERM_BP_DIRECT	GO:0043065~positive regulation of apoptotic process	35	3.75536	7.41093e-06	FOXA1, APP, TNFAIP8, MTCH2, DDX3X, PRKDC, HTRA1, PTN, PTGS2, CASP8, PNMA1, UBD, INPP5D, RPS6KA2, CYP1B1, SLIT2, ZNF268, SOX4, NTSR1, BARD1, GADD45B, IGFBP3, TNFRSF10B, HMGA2, CCK, POU4F1, MMP9, DUSP6, RHOB, ALDH1A3, GAL, BCL6, ALDH1A2, KCNMA1, SPRY1	882	328	19308	2.33595	0.0298488	0.00757582	0.00752394	Erlotinib
115	GOTERM_BP_DIRECT	GO:0007155~cell adhesion	49	5.25751	1.65673e-05	SRPX, APP, COL16A1, ITGAM, TNFAIP6, INPPL1, ARHGAP5, PTPRF, ROBO1, ISLR, PSTPIP1, ALCAM, BSG, CYP1B1, ITGAV, CD36, EDIL3, EGFL6, MYBPC2, CD300A, ITGA3, OLFM4, ATP1B1, RHOB, CLDN10, HCK, COL6A2, NINJ2, CLDN7, ADAM12, DSG2, CD47, SSX2IP, DSC2, THBS2, THBS4, EFS, PODXL, CLCA2, MYH10, IL32, MUC16, LAMB1, PARVB, FERMT1, CXCL12, TGFBI, CD22, SIGLEC5	882	555	19308	1.93273	0.0655005	0.0135487	0.0134559	Erlotinib
116	GOTERM_BP_DIRECT	GO:0045944~positive regulation of transcription from RNA polymerase II promoter	87	9.33476	2.17111e-05	FOXA1, APP, DDX3X, PTPRN, HMGB2, ASH2L, HOXC13, MEOX1, ETS2, PTMS, DCAF6, HHEX, HEY1, SOX17, ZNF606, SIX2, HYAL2, SIX3, CREB3L2, PITX1, MYBL1, SOX4, EDN1, CHUK, HGF, ZBTB38, LMO3, TCF12, ETV1, SOX12, POU3F2, ISL1, ETV5, ARMCX3, TOX3, ZNF91, GAL, MAF, TFDP2, ELF4, IRF8, HOXB2, RAF1, NFAT5, NOTCH1, NUFIP1, PLAG1, PRKDC, SATB2, GATA6, NOD2, RNF4, RLF, NPAS2, PLAC8, EXOSC9, ZNF107, CYTL1, ZNF544, ZNF…	882	1204	19308	1.58184	0.0849511	0.0147961	0.0146948	Erlotinib
118	GOTERM_BP_DIRECT	GO:0042493~response to drug	30	3.21888	7.87132e-05	ABCB1, OGG1, GATA6, PTN, PTGS2, PFAS, ENO3, NPAS2, HSD11B2, RAD54L, CA9, HADH, TIMP4, S100A10, NQO1, BCHE, CHUK, ITGA3, ARG1, MBD1, CYBA, DUSP6, ASS1, TGFBR2, GAL, NPC1, CPS1, MAP1B, MDM2, FOSB	882	293	19308	2.24142	0.275208	0.0370387	0.0367851	Erlotinib
119	GOTERM_BP_DIRECT	GO:0043066~negative regulation of apoptotic process	45	4.82833	8.15232e-05	PSMD10, TNFAIP8, DDX3X, SYCP2, BCL2A1, PRKDC, GSTP1, OGG1, GATA6, IFI6, HIGD1A, MPO, AIF1, PRKCZ, FSTL1, PTMS, PLAC8, EDNRB, PDPN, CLEC5A, KIFAP3, ZNF268, NTSR1, IER3, MAP4K4, BARD1, TFAP2A, NQO1, PRKCI, ANGPT1, HGF, HMGA2, GCG, POU4F1, MMP9, HCK, GCLC, DDAH2, CLDN7, MDM2, SPRY2, RAF1, VIP, CRYAB, BIRC3	882	526	19308	1.87282	0.283489	0.0370387	0.0367851	Erlotinib
121	GOTERM_BP_DIRECT	GO:0007155~cell adhesion	56	5.91341	8.44409e-08	SEMA5A, SPON2, CNTNAP2, ITGAM, ITGB5, TGFB1I1, ICAM3, LAMC2, ROBO1, CDH4, CDH2, CYP1B1, CCR8, NRCAM, PLXNC1, CD36, FGB, CD96, EGFL7, MYBPC1, CD300A, PRKCA, EMP2, HCK, CLDN4, CLDN15, PXDN, CLDN7, LY6D, COL6A3, DSG2, CD47, ITGA5, MFGE8, AMIGO2, NEDD9, PRKX, THBS2, VTN, EFS, PDZD2, FLRT1, HES1, CTNNA2, IL32, AOC3, VCAM1, PCDH9, MCAM, BMX, SORBS3, FERMT1, NFASC, COL5A1, FES, FAT1	893	555	19308	2.18163	0.000348427	0.000348487	0.000346292	FTI-277
122	GOTERM_BP_DIRECT	GO:0001525~angiogenesis	31	3.2735	2.03052e-06	PRKX, NR2E1, APOLD1, TYMP, TMEM100, ESM1, SOX17, FGF9, CALD1, CYP1B1, HMOX1, APOD, NRCAM, ZNF304, HOXA7, HTATIP2, EGFL7, NOS3, MCAM, CAV1, TIE1, PRKCA, EREG, EFNA1, PXDN, ANGPTL2, PRKD1, ITGA5, MFGE8, RAMP1, SCG2	893	252	19308	2.65979	0.00834497	0.00418999	0.00416359	FTI-277
123	GOTERM_BP_DIRECT	GO:0008285~negative regulation of cell proliferation	44	4.64625	1.20348e-05	CEBPA, TSG101, TGFB1I1, TPTE, NUDT6, CDH5, ADAMTS1, CLMN, NACC2, PDPN, CYP1B1, NDN, SPEG, QSOX1, CSK, KIFAP3, ZNF268, SOX4, NTRK1, BCHE, TFAP2B, AGTPBP1, NOS3, IGFBP3, FBXO2, MAGI2, LIF, INHBA, SOD2, SMARCA2, BMP7, CBFA2T3, EREG, CNOT7, BCL6, WT1, SST, DLC1, IL1B, FABP7, SPRY2, TFF1, COPS8, HSPA1A	893	464	19308	2.05031	0.0484547	0.0161936	0.0160916	FTI-277
124	GOTERM_BP_DIRECT	GO:0042493~response to drug	32	3.37909	1.56953e-05	SEMA3C, GATA6, ENO3, AGPAT2, HSD11B2, LGALS1, TSPO, HMOX1, CA9, APOD, HADH, NTRK1, BCHE, TFAP2B, RPH3AL, EMX2, ANXA1, ABCC8, STAT1, IGFBP2, GGH, CYBA, INHBA, SOD2, ASS1, TGFBR2, ACTC1, NPC1, SST, MAP1B, PLIN2, TOP1	893	293	19308	2.36139	0.0627217	0.0161936	0.0160916	FTI-277
126	GOTERM_BP_DIRECT	GO:0007165~signal transduction	91	9.60929	2.75181e-05	CD83, RASL11B, VLDLR, NR3C1, NR3C2, ARHGAP44, GNGT1, CCND3, FGF7, EDNRA, RASSF2, GRB14, FGF9, IMPA2, KIF13B, PDE4B, TCP11L1, PPFIA1, CASP1, KIFAP3, CLIC2, YWHAH, ANXA1, IL4R, IGFBP5, IFNGR1, RIPK2, MAGI2, IGFBP2, PLAUR, ARAP2, LRRC40, VRK2, ANK1, TOM1L1, RAP2A, RABEP1, RASA1, IL1B, PECAM1, RIN3, TFF1, PRKD1, OPTN, LRPAP1, CHRNA3, GRP, C5AR1, CHRNA9, FPR1, NEDD9, STC1, TPTE, CSF2RB, PRKX, NTS, IL2…	893	1267	19308	1.55293	0.107357	0.0165508	0.0164465	FTI-277
128	GOTERM_BP_DIRECT	GO:0098609~cell-cell adhesion	23	2.42872	6.98124e-05	LAMA5, CSTA, ITGAM, ANXA1, VCAM1, ICAM3, EGFR, CDH5, NFASC, LGALS2, LGALS1, CDH2, TRIM29, PDPN, FAT1, PECAM1, NRCAM, DSG2, PKP4, CTNNA2, ITGA5, TJP2, MPZL2	893	190	19308	2.61734	0.250333	0.0324358	0.0322315	FTI-277
129	GOTERM_BP_DIRECT	GO:0030324~lung development	15	1.58395	7.07348e-05	LAMA5, CEBPA, MME, NOS3, HEG1, WNT5A, LIPA, EGFR, FGF7, RBP4, FGF9, PDPN, GPC3, HES1, SIM2	893	91	19308	3.56398	0.253181	0.0324358	0.0322315	FTI-277
130	GOTERM_BP_DIRECT	GO:0007568~aging	23	2.42872	9.53005e-05	NTRK1, VCAM1, IGFBP5, MME, FOXG1, IGFBP2, NUDT1, ATP2B1, KMO, SOD2, TNFRSF1B, ENO3, DCN, ASS1, TGFBR2, DNMBP, KRT16, NPY, KRT14, PENK, TSPO, APOD, PCK1	893	194	19308	2.56337	0.32519	0.0362378	0.0360096	FTI-277
132	GOTERM_BP_DIRECT	GO:0043066~negative regulation of apoptotic process	45	4.75185	0.000109892	PRR5, AMIGO2, GATA6, FHL2, NR2E1, HIGD1A, EGFR, PLAC8, DSTYK, CCND2, MPZ, PDPN, PRAME, ERC1, KIFAP3, PAK2, ZNF268, IER3, MAP4K4, HTATIP2, NTRK1, TFAP2B, CAMK1D, ANXA1, TSC22D1, PLK2, WNT5A, PLAUR, ASNS, GCG, SERPINB9, SOD2, FABP1, HCK, ACTC1, WT1, AXL, RASA1, CLDN7, SPRY2, TMBIM6, IL6ST, CRYAB, BIRC3, HSPA1A	893	526	19308	1.84975	0.364632	0.0371748	0.0369406	FTI-277
133	GOTERM_BP_DIRECT	GO:0016477~cell migration	28	2.95671	0.0001171	LAMA5, ITGB5, SDC2, WWC1, NEDD9, TNFAIP3, TNFAIP1, PIK3C2B, VTN, EFS, SIX2, PDPN, GPC3, BDKRB1, HES1, CTNNA2, SHROOM2, EMP2, VAV1, EFNA1, CCDC88A, COL5A1, AXL, FAT1, FSCN1, CD248, CD47, RHOQ	893	267	19308	2.26742	0.383255	0.0371748	0.0369406	FTI-277
134	GOTERM_BP_DIRECT	GO:0010628~positive regulation of gene expression	44	4.64625	0.000141296	CEBPA, LRP3, IL2RG, NTS, ACTG2, ROBO1, CDH5, FGF7, SOX17, FGF9, BLNK, HES1, CD36, SLC38A2, FGF21, IL32, IFNGR1, SLC2A10, NOS3, CAV1, RDX, WNT5A, LIF, ZNF804A, SERPINB9, INHBA, BMP7, TERF2, ACTC1, MAF, WT1, ID2, IL1B, PIP, ID3, SPRY2, VIM, FAM98A, ADTRP, EZR, TLR4, MYD88, RBMS3, HSPA1A	893	516	19308	1.84369	0.441873	0.041652	0.0413896	FTI-277
135	GOTERM_BP_DIRECT	GO:0043065~positive regulation of apoptotic process	37	3.92365	1.11163e-06	USP27X, PRKDC, PDCD5, ALOX12, PTN, PTGS2, TNF, CALHM2, PNMA1, TCTN3, TNFSF10, AKT1, HOXA5, NTSR1, SNCA, IP6K2, EIF2B5, BAD, BNIP3, OSGIN1, TNFRSF10B, SCRIB, FOXL2, CCK, S100B, DUSP9, RHOB, CLIP3, NET1, OLFM1, GAL, BCL6, BAX, NOX4, FAS, SPRY1, SQSTM1	883	328	19308	2.46663	0.00487038	0.00488228	0.00485338	Gefitinib
136	GOTERM_BP_DIRECT	GO:0007568~aging	26	2.75716	2.86155e-06	ATP8A2, FOXG1, ALOX12, HMGCR, RETN, PTGS2, CLDN1, NPY, CTNNA1, AKT1, MAPK1, APOD, DMD, PPARGC1A, SNCA, IL10, IGFBP1, EIF2B5, NQO1, MMP7, MME, ASS1, NFKB2, ALDH3A1, COL4A2, ERCC2	883	194	19308	2.93054	0.0124893	0.00628397	0.00624677	Gefitinib
137	GOTERM_BP_DIRECT	GO:0010628~positive regulation of gene expression	48	5.09014	5.67998e-06	PDCD5, TNC, PIK3CD, ALOX12, TNF, ACTG2, FGF3, PPM1F, HEY1, CREB3L2, BLNK, FGF20, AKT1, MAPK1, CTSH, SOX9, LGALS9, PPARGC1A, HOXA5, NTSR1, NKX2-2, FOXD1, VDR, EPHX2, TESC, FN1, WNT7A, MSN, PAX6, MMP8, F3, MTOR, EDAR, PSG9, ACTA2, OLFM1, AR, CLDN3, RGCC, MAFG, ID2, ID4, MDM2, CRH, CNTN1, VIM, FGFR4, ATF3	883	516	19308	2.03408	0.024638	0.00669025	0.00665065	Gefitinib
138	GOTERM_BP_DIRECT	GO:0007565~female pregnancy	17	1.80276	6.7263e-06	CLIC5, SLC38A1, OXTR, GOT2, PSG9, THBD, ADCYAP1, CLDN4, PSG5, PSG4, PAPPA, PNOC, SCGB1A1, CRH, FOSB, LGALS9, ATP7A	883	96	19308	3.87217	0.0291099	0.00669025	0.00665065	Gefitinib
139	GOTERM_BP_DIRECT	GO:0030335~positive regulation of cell migration	30	3.18134	7.61641e-06	SEMA5A, GRB7, TNFAIP6, SEMA3A, FAM107A, NEDD9, PIK3CD, CLDN1, PPM1F, PODXL, MAPK1, CTSH, ITGAV, PDGFRA, MMP7, WNT5B, FZD4, HGF, F2R, LAMB1, F3, VIL1, COL1A1, CLDN4, CLDN3, CXCL12, CEACAM6, ADAM9, TRIM32, EPHA2	883	258	19308	2.5426	0.0328981	0.00669025	0.00665065	Gefitinib
140	GOTERM_BP_DIRECT	GO:0007155~cell adhesion	49	5.19618	1.7709e-05	SEMA5A, TNFAIP6, TNC, ICAM2, SLC7A11, CLDN1, CDH6, LGALS4, ISLR, CDH4, ITGAV, OLFM4, RHOB, AJAP1, CLDN4, CLDN3, MMRN1, COL6A2, NINJ2, CLDN7, ADAM9, CD47, CDH17, CD44, ITGB3BP, GNE, EPHA2, DDR2, NEDD9, DPT, THBS2, THBS4, RELN, PDZD2, PODXL, ADAM23, CCL4, CTNNA1, SUSD5, MUC16, FN1, LSAMP, LAMB1, PARVB, COL1A1, CXCL12, COL7A1, FAT1, CNTN1	883	555	19308	1.93054	0.0748308	0.012963	0.0128863	Gefitinib
141	GOTERM_BP_DIRECT	GO:0045944~positive regulation of transcription from RNA polymerase II promoter	87	9.22587	2.25739e-05	EHF, ZNF493, MAML1, PTPRN, HMGB2, HOXC13, HOXC11, TNF, MEOX1, PTMS, YY2, HEY1, LRP5L, ZIC1, MYB, CREB3L2, AKT1, SOX9, PITX1, HOXA5, MEN1, IL10, FOXD1, HGF, FOXL2, PAX6, SREBF2, ARMCX3, AR, ADCYAP1, ZNF91, GAL, TFDP2, TAL1, TRAF6, IRF8, HCLS1, ZFPM2, MET, SQSTM1, SKAP1, ATF3, HOXB5, KDM3A, SMARCD3, PRKDC, SATB2, GATA6, CREM, FOXK2, MOSPD1, NOD2, ABLIM3, PLAGL1, ZBED1, APBB2, ZNF227, ZNF226, PPARGC…	883	1204	19308	1.58004	0.0943891	0.0141635	0.0140796	Gefitinib
142	GOTERM_BP_DIRECT	GO:0071456~cellular response to hypoxia	20	2.12089	2.82018e-05	BAD, BNIP3, GATA6, STC1, PTN, S100B, PTGS2, AQP3, MTOR, CCNA2, RGCC, MDM2, EIF4EBP1, AKT1, CLCA1, HYOU1, SLC29A1, ATP7A, PPARGC1A, DDR2	883	143	19308	3.05823	0.1165	0.014469	0.0143833	Gefitinib
144	GOTERM_BP_DIRECT	GO:0042493~response to drug	31	3.28738	3.29439e-05	CDKN1A, CPB2, OXTR, GATA6, LPL, PTN, PTGS2, LRP8, DPYSL2, APOD, PPARGC1A, TIMP4, SNCA, IL10, NQO1, EMX2, BAD, GAD1, VEGFB, CYBA, ASS1, COL1A1, ALDH3A1, GAL, ADORA2A, CPS1, LOX, SCGB1A1, MDM2, CRH, FOSB	883	293	19308	2.31351	0.134711	0.014469	0.0143833	Gefitinib
146	GOTERM_BP_DIRECT	GO:0006915~apoptotic process	50	5.30223	8.41691e-05	AVEN, NCKAP1, PDCD5, TNFAIP3, NOC2L, KRT20, TCTN3, PPP1R13L, TNFSF10, PIM1, CTSH, KIF1B, IFT57, RHOB, EDAR, DDB1, RABEP1, AIM2, ADORA2A, CEACAM6, SQSTM1, ITGB3BP, MCM2, RTN3, SEMA3A, AKAP1, NUAK2, CHST11, PLAGL1, MAPK1, PRAME, PAK2, BAD, TNFSF15, BNIP3, CIDEB, WNT7A, GZMB, TNFRSF10B, DHCR24, BFAR, SULF1, ALOX15B, GULP1, VIL1, ERCC2, MDM2, PAEP, BAX, FAS	883	607	19308	1.80118	0.309049	0.0308059	0.0306235	Gefitinib
147	GOTERM_BP_DIRECT	GO:0050731~positive regulation of peptidyl-tyrosine phosphorylation	15	1.59067	0.000101306	PRNP, YES1, HGF, VEGFB, CCK, MIF, NOD2, LRP8, MTOR, THBS4, RELN, CNTN1, HCLS1, PAK2, CD44	883	95	19308	3.45258	0.359149	0.0342259	0.0340233	Gefitinib
149	GOTERM_BP_DIRECT	GO:0000122~negative regulation of transcription from RNA polymerase II promoter	70	7.42312	0.000164906	MYT1L, MAGEF1, HMGB2, NOC2L, TNF, TRO, HEY1, PPP1R13L, MYB, MAGEA1, WWC3, SOX9, ANKRD2, DACT1, MEN1, MSX2, ZNF281, USP2, ARID5B, SOX14, FOXL2, PAX6, SREBF2, AR, TAL1, TRAF6, MAGEB2, IRF8, HCLS1, TRIB3, ZFPM2, FBP1, SQSTM1, ATF3, ZNF274, PCNA, SATB1, SATB2, FOXG1, GATA6, CREM, FOXK2, MOSPD1, TXN, PCBP3, PLAGL1, APBB2, MAGEC2, MSC, SNCA, WWTR1, VDR, NR1H3, NR0B1, MEIS2, HOPX, KLF2, SMARCA4, SMAD7, …	883	969	19308	1.57961	0.51535	0.047059	0.0467804	Gefitinib
152	GOTERM_BP_DIRECT	GO:0030198~extracellular matrix organization	20	2.12089	0.000198267	PDGFRA, MMP7, MMP1, MMP3, MMP8, TNF, NFKB2, COL1A1, COL2A1, COL1A2, COL4A2, SPOCK2, ERCC2, COL8A2, COL9A3, SOX9, COL9A2, ATP7A, MATN4, RECK	883	165	19308	2.65047	0.581415	0.0483772	0.0480908	Gefitinib
153	GOTERM_BP_DIRECT	GO:0032496~response to lipopolysaccharide	26	2.77481	5.84772e-08	PTPN22, PTGS2, CLDN1, LOXL1, RPS6KA3, CYP27B1, IRAK1, CASP3, BDKRB1, S100A14, LGALS9, IL12RB2, PCK2, CD96, JUN, GCH1, KCNJ8, F2R, DCN, SELP, NR4A1, IL1B, MAPKAPK2, PELI1, S100A9, S100A8	892	157	19308	3.58464	0.00025218	0.000188975	0.000187967	Imatinib
154	GOTERM_BP_DIRECT	GO:0042493~response to drug	37	3.94877	8.76303e-08	RET, HDAC4, SEMA3C, GATA6, HTR2B, WFDC1, LPL, GATA4, TNFRSF11B, PTGS2, SCN11A, MDK, MYC, CASP3, MYO6, TIMP2, DNMT3B, HMOX1, FYN, HADH, PPARGC1A, S100A10, VAV3, LYN, JUN, EMX2, ITGA3, MGMT, ABCA3, MBD1, DNMT3A, CDK9, ADORA2A, STAR, LCN2, PLIN2, CCNO	892	293	19308	2.73342	0.000377878	0.000188975	0.000187967	Imatinib
155	GOTERM_BP_DIRECT	GO:0006915~apoptotic process	56	5.97652	1.43551e-06	HRK, CSRNP2, STEAP3, PPP1R13B, SYCP2, TRADD, GPR65, FAF1, TCIRG1, RPS6KA3, MECOM, BCL7C, CASP3, CASP1, CTSC, KLF11, PEG3, AKTIP, IGFBP3, SERPINB9, TRAF1, RHOB, AIM2, ADORA2A, TMBIM4, ESPL1, CEACAM6, IRF1, IL1B, CHI3L1, BIRC7, S100A9, S100A8, PPID, SLC25A6, BIRC3, RALB, BCL2A1, IFI6, CXCR4, TNFRSF11B, FOXO1, NUAK2, NLRP2, S100A14, JUN, GADD45B, GADD45A, BNIP3, GZMA, EAF2, DHCR24, NFKBIA, NR4A1, DL…	892	607	19308	1.99697	0.00617221	0.00206378	0.00205277	Imatinib
156	GOTERM_BP_DIRECT	GO:0009410~response to xenobiotic stimulus	30	3.20171	2.17983e-06	RET, SEMA3C, GATA6, HTR2B, LPL, GATA4, TNFRSF11B, ENO2, PTGS2, TNF, SCN11A, MDK, MYC, CASP3, SLITRK5, HMOX1, HADH, VAV3, LYN, JUN, EMX2, ITGA3, MGMT, ABCA3, MMP2, DNMT3A, CDK9, ADORA2A, PLIN2, CCNO	892	240	19308	2.70572	0.00935756	0.0023504	0.00233787	Imatinib
157	GOTERM_BP_DIRECT	GO:0008285~negative regulation of cell proliferation	45	4.80256	5.13451e-06	HDAC4, BTG2, TES, BTG1, REG1A, PTGS2, PKD2, DNAJB2, CYP27B1, TMEM127, ADAMTS1, TIMP2, SMYD2, NDN, CSK, KIFAP3, S100A11, CDKN2D, KLF10, LYN, KLF11, JUN, GABBR1, DUSP1, TESC, IGFBP3, RARRES1, F2R, LIF, LDOC1, DHCR24, PROX1, NGF, CDK6, ADORA2A, DDAH1, WT1, IRF1, ALDH1A2, DLC1, IL1B, FABP7, PHF14, CD9, PTPN2	892	464	19308	2.09926	0.0219018	0.00442827	0.00440466	Imatinib
160	GOTERM_BP_DIRECT	GO:0010628~positive regulation of gene expression	47	5.01601	1.5966e-05	RET, FOXC1, PLAG1, REG1A, PTPN22, IL2RG, PKD2, TNF, ROBO1, HEY1, NFIL3, CLEC7A, MYC, DNMT3B, STAP1, SOX9, LGALS9, PPARGC1A, LDLR, HOXA5, FGF21, CD74, EGR1, ATMIN, ITGA3, TESC, LIF, ZNF804A, RAB27A, MSN, PAX6, SERPINB9, AZU1, NGF, TICAM1, POU4F1, DKK1, PRKAB1, OVOL2, CDK6, STAR, WT1, ALDH1A2, IL1B, ID4, LCN2, PF4	892	516	19308	1.97161	0.0665443	0.00860765	0.00856175	Imatinib
161	GOTERM_BP_DIRECT	GO:0006954~inflammatory response	40	4.26894	1.8181e-05	HDAC4, ORM1, STK39, CXCR4, TCIRG1, PTGS2, HDAC9, TNF, FUT4, CXCL5, HK1, MMP25, RPS6KA5, IFI16, CLEC7A, NLRP2, BDKRB2, CCL2, BDKRB1, LGALS9, PTGDR, CD96, PLA2G2A, F2R, AZU1, TICAM1, SELP, AIM2, MEP1B, ADORA2A, KRT16, IL23A, IL1B, MAPKAPK2, REL, CHI3L1, S100A9, S100A8, CHST2, PF4	892	412	19308	2.10153	0.0754198	0.00871276	0.0086663	Imatinib
162	GOTERM_BP_DIRECT	GO:0007568~aging	24	2.56137	3.25948e-05	EIF2B5, SLC12A2, JUN, IGFBP5, BCL2A1, FOXG1, MBD1, MMP2, DNMT3A, ELAVL4, PTGS2, PPP1R9A, CLDN1, DCN, AGT, COL4A2, IRAK1, ADRB3, KRT16, TIMP2, TIMP1, PPARGC1A, CTSC, FADS1	892	194	19308	2.67782	0.131149	0.0130927	0.0130229	Imatinib
168	GOTERM_BP_DIRECT	GO:0045944~positive regulation of transcription from RNA polymerase II promoter	86	9.17823	5.55797e-05	ATF1, FOXA1, CSRNP2, CHD7, ARID4B, RORA, PKD2, TNF, RPS6KA3, RPS6KA5, HEY1, MECOM, LRP5L, ZMIZ1, ZNF606, NKRF, MYC, ZIC1, HOXA1, SOX9, PITX1, HOXA5, KLF10, SLC30A9, ATMIN, PEG3, HGF, ZBTB38, FOXL2, PAX6, PROX1, DCN, OVOL2, IL23A, IRF1, IL1B, ITGA8, IRF8, ZFPM2, ZNF750, HDAC4, FOXC1, SMARCD3, PLAG1, TNKS, GATA6, GATA4, PIK3R1, FOXO1, SLC9A1, DDN, IFI16, MYO6, NDN, ALX1, PPARGC1A, ZNF267, S100A10, …	892	1204	19308	1.54612	0.213153	0.0143589	0.0142823	Imatinib
169	GOTERM_BP_DIRECT	GO:0043065~positive regulation of apoptotic process	33	3.52188	5.65965e-05	FOXA1, HRK, TRADD, FAF1, PTGS2, TNF, FOXO1, SLC9A1, TOMM22, CASP3, HMOX1, SLIT2, HOXA5, BARD1, EIF2B5, KLF11, JUN, GADD45B, GADD45A, DUSP1, BNIP3, MMP2, IGFBP3, GZMA, FOXL2, PNMA2, POU4F1, RHOB, CLIP3, NR4A1, WT1, ALDH1A2, PPID	892	328	19308	2.17777	0.216597	0.0143589	0.0142823	Imatinib
170	GOTERM_BP_DIRECT	GO:0043154~negative regulation of cysteine-type endopeptidase activity involved in apoptotic process	13	1.38741	6.73027e-05	CDKN2D, HGF, IFI6, DHCR24, SERPINB9, PTGS2, TNF, RPS6KA3, NR4A1, ADORA2A, MICAL1, BIRC7, BIRC3	892	69	19308	4.07818	0.251951	0.0161265	0.0160405	Imatinib
171	GOTERM_BP_DIRECT	GO:0043123~positive regulation of I-kappaB kinase/NF-kappaB signaling	23	2.45464	8.03541e-05	CD74, NDFIP1, TRADD, F2R, PELI2, HTR2B, TICAM1, ATP2C1, TNF, MALT1, IRAK1, CLEC7A, TSPAN6, IL1B, CASP1, PELI1, REL, HMOX1, FYN, ROR1, LGALS9, BIRC3, LTF	892	192	19308	2.59298	0.292898	0.0182404	0.0181431	Imatinib
172	GOTERM_BP_DIRECT	GO:0043066~negative regulation of apoptotic process	45	4.80256	0.00010711	SYCP2, BCL2A1, GATA6, HTR2B, FHL2, IFI6, PIK3R1, HIGD1A, FOXO1, MALT1, SLC9A1, RPS6KA3, NUAK2, MYC, CASP3, CLEC5A, SOX9, TIMP1, KIFAP3, BARD1, CD74, EGR3, SERPINB2, TSC22D1, MGMT, WFS1, DUSP1, HGF, BNIP3, ANXA5, SERPINB9, DHCR24, AZU1, POU4F1, DKK1, ATOX1, TMBIM4, WT1, IL7, NDUFAF4, CLDN7, IL2RB, BIRC7, BIRC3, LTF	892	526	19308	1.85182	0.369972	0.0230983	0.0229751	Imatinib
173	GOTERM_BP_DIRECT	GO:0000122~negative regulation of transcription from RNA polymerase II promoter	71	7.57737	0.000129431	ZNF254, FOXA1, BTG2, FHL2, ARID4B, TNF, BACH2, DACH1, HEY1, ZNF529, MYC, DNMT3B, HMG20A, SOX9, ZNF248, AASS, KLF10, KLF11, ZBTB39, TGIF2, PEG3, HSBP1, DNMT3A, FOXL2, PAX6, PROX1, DKK1, SAP30, OVOL2, MAGEB2, IRF8, ZFPM2, PPID, ZNF750, HDAC4, FOXC1, FOXG1, GATA6, GATA4, HDAC9, FOXO1, NFIL3, IFI16, NSD1, SMYD2, NDN, ALX1, MAGEC1, MAGEA10, E2F8, EGR1, JUN, PRRX1, SMURF2, WFS1, GADD45A, POU4F1, MEIS2,…	892	969	19308	1.58601	0.427804	0.0265827	0.026441	Imatinib
174	GOTERM_BP_DIRECT	GO:0010628~positive regulation of gene expression	50	5.30786	1.15124e-06	RET, APP, DDX3X, CITED2, TNC, ACTG2, CDH5, GJA1, CYP26B1, HEY1, SOX17, FGF9, MYC, LAMP3, SOX9, CD36, LGALS9, KDM6A, MEF2C, FOXD1, TCF12, SERPINB9, F3, ADAM19, CRH, EZR, RBMS3, SLC24A3, HDAC1, TWIST1, NTS, GATA2, HIF1A, AGR2, TFAP2A, ANGPT1, CAV1, PDE2A, FN1, HMGA2, RAB27A, BMP6, BMP4, STAR, ID2, PLP1, FAM98A, IL7R, MYD88, HSPA1B	885	516	19308	2.11405	0.00485104	0.00486284	0.00482945	Lapatinib
175	GOTERM_BP_DIRECT	GO:0000122~negative regulation of transcription from RNA polymerase II promoter	73	7.74947	3.40532e-05	FOXA1, APP, MYT1L, CITED2, FHL2, LDB2, N4BP2L2, TRO, CCND3, HHEX, DACH1, KAT5, HEY1, FGF9, ZNF529, MYC, TRPS1, ANKRD1, SOX9, CD36, ZNF587B, LEFTY1, BATF3, MEF2C, FST, ISL1, ETV5, ETV6, MMP12, MAGEB1, ZNF556, EZR, FBP1, ZNF750, URI1, MAX, HDAC1, SATB2, SHOX2, GPS2, TWIST1, PRDM13, AEBP1, ZNF8, GATA2, TBX21, ALX1, CRYM, MSC, ZNF345, TCFL5, E2F8, ATF7IP, TFAP2A, TFAP2B, CAV1, PDE2A, ZBTB10, HMGA2, N…	885	969	19308	1.64359	0.133976	0.0479864	0.047657	Lapatinib
176	GOTERM_BP_DIRECT	GO:0042493~response to drug	31	3.29087	3.40813e-05	RET, ABCD3, HDAC1, SLC1A2, SLC1A3, ABAT, PTGS2, ENO3, HSD11B2, MYC, GNA12, TIMP2, CA9, APOD, TIMP4, MAP2K6, BCHE, TFAP2B, ARG1, GGH, XRCC1, DUSP6, ASS1, NPC1, CPS1, STAR, SST, CRH, FOSB, PAM, KCNK3	885	293	19308	2.30828	0.134079	0.0479864	0.047657	Lapatinib
177	GOTERM_BP_DIRECT	GO:0007165~signal transduction	103	10.8193	3.40121e-08	CALML5, REG1A, CXCL14, ARHGAP44, RPS6KA3, RASSF2, RGS3, ALCAM, SIT1, RGS1, RPS6KA2, OSTF1, PDE8B, PDE8A, PRKACB, SH3GL2, MAP2K1, IGFBP5, PRKCD, PSG1, MOB3B, TOM1L1, SIGIRR, TYROBP, UTS2, ULK2, RIN2, PDE9A, CDS1, GRB7, CHRNA5, PDE1A, AGAP1, CREBL2, TNFRSF11A, PIK3R1, NTS, RASGRP1, NDRG1, RAP1GAP, SCUBE2, C3, RRAS, INPP5D, PENK, TP53BP2, ABL2, CYTL1, SFN, IGFBP6, SRGAP3, PDE2A, IGF1, GNG12, GNG11, …	900	1267	19308	1.74404	0.000144065	0.000144075	0.000143429	NVP-TAE684
178	GOTERM_BP_DIRECT	GO:0010628~positive regulation of gene expression	48	5.04202	9.2961e-06	KDM5B, PID1, PLAG1, REG1A, LEF1, PIK3CD, PIK3R3, TREM2, FBLN1, IL2RG, NTS, RBPJ, ACTG2, ROBO1, CDH5, WNT11, HEY1, LAMP3, RPS6KA2, ZC3H12A, CREB3L2, CD36, NKX2-2, MARK1, IL32, TFAP2A, PIAS3, MAP2K1, MEF2C, IFNGR1, PDE2A, HMGA2, IGF1, INHBA, AZU1, DKK1, F3, QKI, BMP4, MED23, IL6, TYROBP, NOS1AP, RLN2, CRH, CNTN1, IL7R, HSPA1B	900	516	19308	1.99566	0.0386132	0.0196891	0.0196008	NVP-TAE684
179	GOTERM_BP_DIRECT	GO:0008285~negative regulation of cell proliferation	44	4.62185	1.45664e-05	BTG3, PTPRU, BTG2, TGFB1I1, REG1A, TPTE, CIB1, PTPRK, PTGS2, RBPJ, NDRG1, CDH5, ERBB4, RPS6KA2, PDPN, TIMP2, SMYD2, CYP1B1, IGFBP6, ZNF268, IL10, TFAP2A, BCHE, MAP2K1, FGFBP1, CDKN2C, TGFB3, TNFRSF9, FBXO2, LDOC1, INHBA, EREG, BMP4, IL6, CACNB4, FABP6, PRKRA, NOX4, SPRY1, PTPN6, TFF1, NUPR1, ATF5, HSPA1B	900	464	19308	2.03437	0.0598385	0.0205677	0.0204755	NVP-TAE684
180	GOTERM_BP_DIRECT	GO:0043065~positive regulation of apoptotic process	34	3.57143	2.82433e-05	FOXA1, HTRA1, PTGS2, NEUROD1, RASSF2, WNT11, PNMA1, INPP5D, RPS6KA2, ARL6IP5, CYP1B1, HMOX1, ZNF268, CAMK1D, TGFB3, MMP2, HMGA2, CCK, TRPV1, S100B, MMP9, BMP4, CLIP3, ALDH1A3, IL6, EEF1A2, NOX4, FAS, ITGA6, SPRY1, PDCD2, IRF5, MNDA, NUPR1	900	328	19308	2.22382	0.11276	0.0299096	0.0297755	NVP-TAE684
182	GOTERM_BP_DIRECT	GO:0016477~cell migration	29	3.04622	5.40979e-05	LAMA5, ARF4, WWC1, RHOBTB3, TNFAIP3, PIK3CD, PIK3C2G, TNFAIP1, PTPRK, CORO1B, RND1, EFS, ERBB4, PODXL, PDPN, BDKRB1, NCKAP1L, IGFBP6, NDE1, RHOF, SORL1, VAV1, EFNA1, COL5A1, PALLD, ELMO1, CD248, CD47, LCP1	900	267	19308	2.33014	0.204803	0.0344773	0.0343226	NVP-TAE684
183	GOTERM_BP_DIRECT	GO:0000122~negative regulation of transcription from RNA polymerase II promoter	73	7.66807	5.69738e-05	FOXA1, BTG2, WWC1, FHL2, LDB2, RBPJ, TRO, MAGEA8, SALL1, HEY1, PPP1R13L, ZNF529, SOX15, DPF2, CD36, MYOZ2, MAGEA4, DACT1, PIAS3, MEF2C, ZGPAT, PEG3, EN1, PEX2, DKK1, RUNX3, DUSP22, IMPACT, ZEB2, IFI27, IRF8, TAGLN3, FBP1, ZNF750, ZNF274, NFIX, LEF1, GPS2, HDAC9, DNAJB1, PURA, MIER2, TBX21, SMYD2, ALX1, MAGEC1, CRYM, ZNF268, ELANE, TCFL5, TFAP2A, CBX7, WWTR1, XBP1, PRRX1, SMURF2, PDE2A, ZBTB10, HM…	900	969	19308	1.6162	0.214432	0.0344773	0.0343226	NVP-TAE684
184	GOTERM_BP_DIRECT	GO:0045944~positive regulation of transcription from RNA polymerase II promoter	86	9.03361	7.71557e-05	FOXA1, ARF4, CD40, PID1, PSIP1, RORA, AHR, LDB2, RBPJ, HOXC10, DCAF6, RPS6KA3, MED14, SALL1, DBP, HEY1, SOX15, ZC3H12A, CREB3L2, DPF2, IER5, IL10, MEF2C, ANXA2, PEG3, EN1, FOS, GREM1, TOX3, THAP3, ZEB2, TFDP2, ELF4, IRF8, HOXB2, ITGA6, IRF5, ARHGEF2, ATF5, IRF9, ZNF750, NFIX, PLAG1, LEF1, GPS2, PIK3R1, NEUROD1, NEUROD2, MAPK7, EPCAM, TBX21, NHLH1, PCBP1, PCBP2, HOXC4, ZNF107, ALX1, CYTL1, ZNF226,…	900	1204	19308	1.53238	0.278804	0.040854	0.0406707	NVP-TAE684
186	GOTERM_BP_DIRECT	GO:0042060~wound healing	17	1.77824	1.86428e-05	DSP, YAP1, POSTN, SMAD3, SERPINB2, SDC4, REG1A, PDGFA, DCN, MTOR, GLI3, EREG, ITGB6, S100A8, FGFR2, KRT6A, MAP3K5	890	103	19308	3.58063	0.0785833	0.040921	0.0407999	OSI-906
187	GOTERM_BP_DIRECT	GO:0045944~positive regulation of transcription from RNA polymerase II promoter	87	9.10042	3.05865e-05	FOXA1, RNF10, EHF, PSIP1, RORA, TFCP2L1, HOXC11, GLI3, DCAF6, DBP, MYB, SOX9, PITX1, IER5, MEN1, TEAD4, ANXA2, PEG3, RIPK2, LMO4, HGF, IL18, EN1, FOXL2, FOS, DCN, ARMCX3, GAL, TFDP2, KAT6B, KAT6A, IRF8, PRKD2, HOXB2, MET, IRF9, HDAC4, YAP1, GCM1, ZNF395, USP16, GATA6, HIF1A, MAPK7, IFI16, PCBP1, P2RY1, HLTF, PCBP2, ZNF107, ALX1, HES1, MSX1, ZNF268, NKX2-2, TFAP2A, STAT5A, WWTR1, SMAD1, XBP1, YES1…	890	1204	19308	1.56762	0.125652	0.0447582	0.0446257	OSI-906
188	GOTERM_BP_DIRECT	GO:0007568~aging	28	2.94737	2.75103e-07	ATP8A2, CNP, FOXG1, ELAVL4, NUDT1, TYMS, FOXO3, MPO, ENO3, IGF1R, CASP7, IRAK1, NPY, UCP2, TIMP2, APOD, JUN, IGFBP5, STAT3, GFRA1, FOS, TNFRSF1B, AGT, TGFBR2, KRT16, CAT, ERCC2, ADA	888	194	19308	3.1382	0.00116328	0.00116396	0.00116286	Pazopanib
189	GOTERM_BP_DIRECT	GO:0042493~response to drug	39	4.11392	1.12636e-08	BCAR3, CDKN1A, OXTR, ABCD3, SLC1A2, WFDC1, SLC1A3, ABAT, PTN, ADCY1, CDH3, MYC, FPGS, PPARGC1A, SNCA, FZD1, IL10, VAV3, LYN, NQO1, TGFB2, EMX2, ACSL1, ITGA3, STAT1, ABCA3, HNF1B, CTPS1, SOD2, DUSP6, SOD1, FOSL1, ACTC1, MAP1B, CAT, SCGB1A1, FOSB, PLIN2, GCLM	900	293	19308	2.85556	5.02119e-05	5.02132e-05	4.98415e-05	PD-0325901
190	GOTERM_BP_DIRECT	GO:0009410~response to xenobiotic stimulus	34	3.5865	2.49016e-08	BCAR3, PCSK1, OXTR, ABCD3, SLC1A2, PDGFA, SLC1A3, ABAT, ADCY1, ENO2, CDH3, MYC, SNCA, FZD1, IL10, VAV3, LYN, TGFB2, EMX2, ITGA3, STAT1, ABCA3, HNF1B, CTPS1, SOD2, DUSP6, SOD1, FOSL1, MAP1B, CAT, SCGB1A1, FOSB, PLIN2, GCLM	900	240	19308	3.03922	0.000111005	5.55056e-05	5.50947e-05	PD-0325901
191	GOTERM_BP_DIRECT	GO:0008284~positive regulation of cell proliferation	52	5.48523	2.28813e-06	TNC, PRL, FGF2, HOXC10, CXCL5, MECP2, MYC, CHP2, ITGAV, SOX4, IL11, EPHA4, TSC22D1, EMP2, EREG, TIAM1, CEACAM6, KIT, HCLS1, FXN, TSPYL5, SHMT2, LEF1, PDGFA, PTN, MST1R, PRKCZ, PURA, EPCAM, PDGFD, DMD, TRPM4, IL12RB2, LYN, TGFB2, TGFB3, LIF, AKR1C3, AKR1C2, CCK, SMARCA2, MEIS2, TBX3, PBX1, BMP5, HIPK2, FOSL1, TNFSF4, KRAS, IL7R, SSBP3, RNF187	900	550	19308	2.02832	0.0101486	0.00340016	0.00337499	PD-0325901
192	GOTERM_BP_DIRECT	GO:0007568~aging	26	2.74262	4.00362e-06	CALCA, LRP1, FOXG1, ITGB2, ABAT, FGF2, KYNU, P2RY1, UCP2, PENK, DMD, PCK1, PPARGC1A, SNCA, IL10, NQO1, IGFBP5, TGFB3, SOD2, DCN, SOD1, COL4A2, KRT16, CAT, SERPING1, GCLM	900	194	19308	2.87519	0.0176899	0.00446204	0.00442901	PD-0325901
193	GOTERM_BP_DIRECT	GO:0007565~female pregnancy	17	1.79325	8.54809e-06	OVGP1, OXTR, IGFBP5, TGFB3, CAD, PSG1, PSG2, PRL, FOSL1, THBD, PSG5, UCP2, SCGB1A1, CAPN2, FOSB, KRAS, ITGA5	900	96	19308	3.79903	0.0373906	0.00762148	0.00756506	PD-0325901
194	GOTERM_BP_DIRECT	GO:0045944~positive regulation of transcription from RNA polymerase II promoter	89	9.38819	1.60961e-05	ZNF451, ZNF131, PTPRN, FHOD1, TFCP2L1, FGF2, HOXC10, PTMS, SPIB, MECP2, MED12, HEY1, ZMIZ1, MYC, HYAL2, STK16, ZC3H12A, HEY2, ZIC1, CHP2, DPF2, HOXA2, SOX4, IL10, IL11, PARP1, ANXA2, LMO4, TCF12, WNT5A, TFE3, CKAP2, EN1, HNF1B, FOXL2, DCN, TOX3, IRF8, HCLS1, IRF9, SKAP1, YAP1, CEBPA, ZNF395, FOXC1, EPAS1, LEF1, TWIST1, ADRB2, RLF, NHLH2, PPP3R1, ABLIM3, EPCAM, PLAGL1, P2RY1, HLTF, STAT4, MSX1, SM…	900	1204	19308	1.58584	0.0692428	0.0119594	0.0118708	PD-0325901
196	GOTERM_BP_DIRECT	GO:0010628~positive regulation of gene expression	46	4.85232	4.18024e-05	YAP1, CEBPA, FOXC1, LEF1, TNC, TWIST1, TREM2, PRDM1, FGF2, CLU, GJA1, CYP26B1, CDH3, HEY1, NFIL3, MYC, HEY2, ZC3H12A, BLNK, AGR2, PPARGC1A, ITGA3, EPHX2, TCF12, WNT5A, LIF, RAB27A, HNF1B, BRAF, ANK3, POU4F1, QKI, MED23, ACTA2, ACTC1, CLDN3, ID2, PIP, ID1, PKP1, KRAS, ATP13A2, IL7R, GAS6, HSPA1B, RBMS3	900	516	19308	1.91251	0.170025	0.0232944	0.023122	PD-0325901
198	GOTERM_BP_DIRECT	GO:0043066~negative regulation of apoptotic process	46	4.85232	6.63163e-05	CDKN1A, LEF1, FHL2, AKR1B1, TWIST1, PRKCZ, FSTL1, PTMS, MTDH, COMP, EPCAM, NNT, BAG3, MYC, PDPN, UCP2, PIM1, FLNA, MSX1, MAGEA4, SNCA, IL10, NQO1, PRKCI, PCID2, EGR3, OPN3, SERPINB2, TSC22D1, SIAH2, WNT5A, BRAF, SOD2, POU4F1, TBX3, KLHL20, FABP1, ACTC1, CEACAM5, ID1, CAT, FAS, GAS6, FXN, HSPA1B, BIRC3	900	526	19308	1.87615	0.255951	0.0295638	0.029345	PD-0325901
200	GOTERM_BP_DIRECT	GO:0001525~angiogenesis	27	2.8481	0.000128782	CLIC4, ECM1, FOXC1, EPAS1, SH2D2A, PDGFA, TSPAN12, RASIP1, HEY1, ZC3H12A, CYP1B1, CCL2, FLNA, ITGAV, EPHB3, VAV3, ANXA2, MCAM, RHOB, EREG, COL4A2, ID1, ANGPTL2, ANG, ITGA5, RAMP1, SCG2	900	252	19308	2.29857	0.436815	0.0450612	0.0447276	PD-0325901
201	GOTERM_BP_DIRECT	GO:0032496~response to lipopolysaccharide	20	2.1097	0.000131403	PTGER4, PCSK1, GCH1, KCNJ8, IL10RA, DIO2, IRAK3, SOD2, DCN, LOXL1, THBD, GJA1, PENK, SCGB1A1, BDKRB1, CCR7, TRIB1, PCK1, IL12RB2, SNCA	900	157	19308	2.73291	0.443358	0.0450612	0.0447276	PD-0325901
202	GOTERM_BP_DIRECT	GO:0006954~inflammatory response	44	4.77223	3.63341e-07	CSF1R, IL1RN, ECM1, TRIL, TNFAIP3, CXCR4, CXCL1, PTGS2, THBS1, LIPA, PRKCZ, RELB, PTGS1, PYCARD, HRH1, CYP26B1, HYAL1, BLNK, NLRP2, AKT1, CCR2, SCN1A, TGFB1, CERS6, ANXA1, IL15, CCL20, RARRES2, CARD8, F2R, IL18, FOS, IL1A, ADORA2A, TNIP1, KRT16, REL, NOX4, CHI3L1, TLR7, SCG2, MGLL, CHST2, EPHA2	879	412	19308	2.34587	0.00151943	0.00152058	0.0015184	PD-173074
203	GOTERM_BP_DIRECT	GO:0010628~positive regulation of gene expression	47	5.09761	1.0862e-05	YAP1, MYOM1, NFAT5, HPN, IL2RG, PPM1F, RELB, EPB41L4B, CYP26B1, CUX2, PDCD10, RPS6KA2, HEY2, BLNK, AGR2, AKT1, STAP1, RBBP9, HES1, LDLR, CD34, NKX2-2, MARK1, MEF2A, EGR1, TGFB1, FOXD1, BCL11A, TESC, LIF, MSN, TERF2, NR0B2, ADAM19, ACTA2, OLFM1, IL1A, RGCC, FUBP3, ID2, ALDH1A2, NOS1AP, CNTN1, ATM, CD46, HSPA1B, HSPA1A	879	516	19308	2.00077	0.0444401	0.0227288	0.0226962	PD-173074
204	GOTERM_BP_DIRECT	GO:0007165~signal transduction	107	11.2277	2.56309e-09	SH3GL3, CD83, FAM13B, IRS1, IRS2, OLFML2A, IGF1R, RASSF2, ALCAM, GRB14, FGF9, RPS6KA2, CLEC5A, PPFIA1, PDE8B, TLE2, THNSL2, SIGIRR, TYROBP, S100A6, ULK2, PRKD1, SKAP2, CDS1, GRB7, GRIA2, CHRNA3, BEX1, CHRNA5, ITPR1, AGAP1, CREBL2, TNFRSF11B, PIK3R1, NTS, TRHDE, RAP1GAP, RRAS, MICAL1, INPP5D, PENK, RSU1, IGFBP6, SRGAP3, ASIC3, LRRN2, PDE2A, NR2F1, CDC7, BRAF, GNG12, ARHGAP25, GNG11, ARHGAP32, WNK1…	902	1267	19308	1.80775	1.07649e-05	1.0765e-05	1.07035e-05	PF-02341066
205	GOTERM_BP_DIRECT	GO:0008285~negative regulation of cell proliferation	48	5.03673	5.29571e-07	HDAC4, COL18A1, IFITM1, BTG2, TGFB1I1, ADM, TPTE, PTPRK, IFI35, PTGS2, RBPJ, IFIT3, GPNMB, FRZB, RPS6KA2, PDPN, SMYD2, NDN, CSK, IGFBP6, BCHE, CGREF1, FGFBP1, CDKN2C, BCL11B, TGFB3, VDR, LDOC1, PROX1, NGF, CBFA2T3, BMP4, IL1A, CACNB4, RGCC, ADORA2A, FABP6, IRF1, DLC1, IL1B, CDH13, TFF1, INSM1, ATF5, TP53, HSPA1B, CDKN3, SKAP2	902	464	19308	2.21439	0.00222173	0.000878338	0.000873319	PF-02341066
210	GOTERM_BP_DIRECT	GO:0000122~negative regulation of transcription from RNA polymerase II promoter	73	7.66002	6.28808e-05	KDM5A, BTG2, CITED2, FHL2, RBPJ, LOXL2, TRO, SOX3, HEY1, FGF9, CCND1, ZNF529, SOX15, WWC3, CD36, ZNF688, ZNF587B, PEG3, SOX11, PROX1, DKK1, SAP30, DUSP22, IMPACT, ZEB2, MAGEB2, TXNIP, IRF8, TRIB3, ZFPM2, TP53, HDAC4, ZNF274, NFIX, SATB2, CTR9, GATA6, PRDM13, HDAC9, PURA, TBX21, NSD1, ZBED2, SMYD2, NDN, ALX1, TBL1X, MAGEA10, ATF7IP, EGR1, CBX7, PRRX1, SMURF2, BCL11A, GADD45A, FOXF1, VDR, PDE2A, NR…	902	969	19308	1.61261	0.232109	0.0377285	0.0375129	PF-02341066
213	GOTERM_BP_DIRECT	GO:0042493~response to drug	32	3.4632	1.09308e-05	HDAC4, BECN1, ABCB1, MCM7, MAOB, GATA6, PTPRM, ADCY1, FOXO3, PTGS2, THBS1, ACACB, ICAM1, MYC, CASP3, RAD54L, PPARGC1A, SNCA, MAP2K6, VAV3, LYN, BCHE, MGMT, MBD1, CYBA, DUSP6, CDK9, SFRP1, DAB1, GAL, CYP1A1, PLIN2	876	293	19308	2.40722	0.0436287	0.0238578	0.0238052	PHA-665752
214	GOTERM_BP_DIRECT	GO:0007155~cell adhesion	49	5.30303	1.42952e-05	CNTNAP1, COL16A1, TNC, ICAM3, ICAM4, PTPRK, F11R, ICAM1, ROBO1, CDH6, ALCAM, CCR8, ITGAV, PLXNC1, NEO1, CD96, POSTN, ITGA4, CD300A, RHOB, VCAN, CEACAM1, FEZ1, NINJ2, ADAM12, ITGA8, DSG2, ITGA6, LAMA4, LAMA3, AMIGO2, THY1, THBS1, DPP4, NUAK1, CHST10, ADAM23, CLCA2, CCL2, IGFBP7, MYH10, CD164, MUC16, PCDH9, FN1, MFAP4, SELL, FAP, CD9	876	555	19308	1.94597	0.05667	0.0238578	0.0238052	PHA-665752
215	GOTERM_BP_DIRECT	GO:0098609~cell-cell adhesion	24	2.5974	1.75382e-05	DSP, CSTA, ITGA4, FOXF1, LAMA3, ICAM3, ICAM4, THY1, F11R, CELSR3, CD2AP, ICAM1, CD2, PDPN, ITGA8, COL8A2, FAT2, ITGAV, DSG2, ITGA6, DSG3, PDLIM5, NEO1, MPZL2	876	190	19308	2.78414	0.0690727	0.0238578	0.0238052	PHA-665752
216	GOTERM_BP_DIRECT	GO:0009410~response to xenobiotic stimulus	27	2.92208	3.64992e-05	BECN1, ABCB1, CCNT1, MAOB, GATA6, PTPRM, ADCY1, FOXO3, PTGS2, THBS1, ACACB, MYC, CASP3, RAD54L, SNCA, MAP2K6, VAV3, LYN, MGMT, MMP2, CYBA, DUSP6, CDK9, SFRP1, GAL, PLIN2, SHANK2	876	240	19308	2.47962	0.138393	0.0372383	0.0371562	PHA-665752
217	GOTERM_BP_DIRECT	GO:0071456~cellular response to hypoxia	26	2.7897	8.11601e-09	NOTCH1, PTEN, TREM2, RORA, PTN, PTGS2, ZFP36L1, NPEPPS, IRAK1, MYC, KCNMB1, STC2, PMAIP1, ATP7A, BNIP3L, EGLN3, BNIP3, B3GAT1, DNMT3A, S100B, MTOR, FABP1, RGCC, MDM2, SLC29A1, DDR2	890	143	19308	3.94443	3.53284e-05	3.5329e-05	3.51261e-05	PLX4720
218	GOTERM_BP_DIRECT	GO:0010628~positive regulation of gene expression	51	5.4721	5.86765e-07	APP, REG1A, PTEN, TREM2, CLU, FGF3, EPB41L4B, CYP26B1, SOX17, MYC, HEY2, CD34, KDM6A, MEF2A, PIAS3, DKK1, TERF2, OVOL2, PSG9, ACTA2, CRH, EZR, RBMS3, CEBPA, NFAT5, PTGFR, NOTCH1, PLAG1, LEF1, NFIL3, CLEC7A, ERBB2, STAP1, LDLR, NKX2-2, EGR1, IL33, SMAD1, EPHX2, LIF, ZNF804A, MTOR, RGCC, PIP, FGF18, MDM2, VIM, IL7R, HSPA1B, PF4, HSPA1A	890	516	19308	2.14421	0.00255093	0.00107546	0.00106928	PLX4720
219	GOTERM_BP_DIRECT	GO:0008284~positive regulation of cell proliferation	53	5.6867	7.41185e-07	VIPR1, IRS1, REG1A, PTEN, CIB1, TCIRG1, FOXM1, HOXC10, FGF3, CXCL5, CX3CL1, ESM1, MYC, ITGAV, IL13RA1, SERPINB3, PDGFRA, ADRA2A, CDC25B, CRH, HCLS1, SHANK2, CSF1R, PTGFR, NOTCH1, LEF1, PTN, AIF1, PRKCZ, PLAC8, CLEC7A, EPCAM, NPY, ERBB2, BRD9, CGA, IL12RB2, ARNT2, LIF, CCK, S100B, MEIS2, TBX2, TJP1, MEIS1, CCPG1, BAMBI, IL7, GHRH, FGF18, MDM2, IL7R, SSBP3	890	550	19308	2.09055	0.00322118	0.00107546	0.00106928	PLX4720
221	GOTERM_BP_DIRECT	GO:0032722~positive regulation of chemokine production	12	1.28755	4.46099e-06	IL33, EGR1, CSF1R, APP, IL7, ADORA2B, RIPK2, CARD9, EIF2AK2, TLR7, AIF1, ALOX15B	890	45	19308	5.78517	0.0192314	0.00388374	0.00386143	PLX4720
222	GOTERM_BP_DIRECT	GO:0006954~inflammatory response	41	4.39914	7.49185e-06	CSF1R, PTGFR, CEBPB, TNFAIP6, PTGER2, CXCR4, NOD1, TCIRG1, IL1RAP, PTGS2, AIF1, PRKCZ, FUT4, CXCL5, CX3CL1, HRH1, CYP26B1, CLEC7A, CCL5, DHRS7B, CASP4, CCRL2, CCL4, NLRP2, BDKRB1, SCN1A, SMAD1, ANXA1, RIPK2, CYBB, MTOR, SELP, MFHAS1, GAL, CRH, CHI3L1, TLR7, PTX3, S100A9, S100A8, PF4	890	412	19308	2.15891	0.0320861	0.00543534	0.00540412	PLX4720
223	GOTERM_BP_DIRECT	GO:0032496~response to lipopolysaccharide	22	2.36052	1.10429e-05	PTGFR, NOTCH1, MAOB, GCH1, IL10RA, PTGER2, DIO2, PTGS2, MPO, CLDN1, LOXL1, SELP, TJP1, AKAP12, IRAK1, MAPKAPK3, BDKRB1, ACP5, S100A9, S100A8, IL12RB2, SNCA	890	157	19308	3.03998	0.0469331	0.00686714	0.0068277	PLX4720
224	GOTERM_BP_DIRECT	GO:0042493~response to drug	32	3.43348	1.47782e-05	ABCB1, MAOB, PTEN, WFDC1, PTPRM, GATA3, PTN, PTGS2, CCND1, OXCT1, MYC, DPYSL2, CD38, FYN, HADH, SNCA, SPINK4, NQO1, BCHE, ANXA1, HMGCS1, GAD1, CARD9, DNMT3A, CYBB, GGH, TJP1, COL1A1, GAL, MAP1B, MDM2, CRH	890	293	19308	2.36935	0.0623046	0.00804121	0.00799502	PLX4720
225	GOTERM_BP_DIRECT	GO:0030198~extracellular matrix organization	22	2.36052	2.37817e-05	PDGFRA, APP, COL15A1, ECM2, COL16A1, MMP7, APLP1, MMP3, COL1A1, MMP13, COL5A1, CRISPLD2, ADAMTSL3, SPOCK2, MMP17, PXDN, PTX3, COL9A3, SLC39A8, ATP7A, RECK, MATN2	890	165	19308	2.89258	0.0983445	0.0115024	0.0114363	PLX4720
226	GOTERM_BP_DIRECT	GO:0016477~cell migration	29	3.11159	4.45154e-05	LAMA5, WWC2, PTEN, NEDD9, PIK3C2G, LAMC1, PTPRK, RND3, CORO1A, PRKCZ, PSTPIP2, PIP5K1A, SIRPA, BDKRB1, GPC5, ITGAV, GPC4, LAMB3, SHROOM2, PSG2, CDC42BPB, SORL1, EFNA1, COL5A1, BAMBI, PTK7, ANG, LCP1, MEGF9	890	267	19308	2.35632	0.176161	0.0193775	0.0192663	PLX4720
227	GOTERM_BP_DIRECT	GO:0045944~positive regulation of transcription from RNA polymerase II promoter	85	9.12017	8.56928e-05	APP, PTPRN, ZNF292, RORA, HOXC13, FOXM1, HOXC10, CX3CL1, MED14, SOX17, ZNF606, MYC, HYAL2, HEY2, ZIC1, HOXA2, JUNB, MYBL1, IER2, MEN1, KLF10, MEF2A, RIPK2, HGF, LMO2, FOXL2, ETV5, OVOL2, ZNF91, GAL, TFDP1, HAND1, HCLS1, TLR7, HOXB7, CEBPA, NFAT5, CEBPB, SMARCD3, NOTCH1, CEBPD, CBFB, PLAG1, LEF1, FOXK2, MOSPD1, ADRB2, GATA3, PLAC8, EPCAM, PLAGL1, HSF2, HLTF, STAT4, PLAGL2, ZNF107, ZNF544, CGA, NKX…	890	1204	19308	1.53158	0.31136	0.0318936	0.0317105	PLX4720
229	GOTERM_BP_DIRECT	GO:0001525~angiogenesis	27	2.897	0.00010745	COL15A1, SH2D2A, PTEN, RORA, CIB1, THY1, PTGS2, SAT1, RASIP1, TYMP, ESM1, SOX17, ITGAV, SEMA4A, PLXDC1, OVOL2, NELL2, EFNA1, MEIS1, HAND1, PXDN, FGF18, MYH9, ANGPTL2, ANG, AMOTL2, CSPG4	890	252	19308	2.3244	0.373592	0.0341391	0.033943	PLX4720
230	GOTERM_BP_DIRECT	GO:0007411~axon guidance	22	2.36052	0.000109797	LAMA5, SEMA4A, CSF1R, NOTCH1, BDNF, SEMA3A, PTPRO, SIAH1, CRMP1, GATA3, NELL2, EXT1, EFNA1, RELN, FLRT3, PTK7, DPYSL2, PLA2G10, FYN, SLIT2, SOS1, CDK5R2	890	183	19308	2.60807	0.379962	0.0341391	0.033943	PLX4720
231	GOTERM_BP_DIRECT	GO:1901216~positive regulation of neuron death	10	1.07296	0.000122591	EGR1, APP, SARM1, FYN, MAPT, CLU, DKK1, MTOR, DDR2, SNCA	890	43	19308	5.04521	0.413552	0.035576	0.0353716	PLX4720
233	GOTERM_BP_DIRECT	GO:0042493~response to drug	43	4.54065	8.57481e-11	CDKN1A, OXTR, ABCD3, SLC1A2, WFDC1, ABAT, TNFRSF11B, GATA3, PTN, ADCY1, AACS, ICAM1, NEUROD1, DVL3, HMOX1, RAD54L, CA9, HADH, PPARGC1A, TIMP4, FZD1, VAV3, APOBEC1, LYN, NQO1, TGFB2, EMX2, ABCG5, ACSL1, ITGA3, IGFBP2, HNF1B, CYBA, INHBA, SOD2, DAB1, ADORA2A, CPS1, MAP1B, CAT, SCGB1A1, PPARG, PLIN2	901	293	19308	3.14495	3.76091e-07	3.76091e-07	3.72318e-07	RDEA119
234	GOTERM_BP_DIRECT	GO:0009410~response to xenobiotic stimulus	32	3.37909	2.80582e-07	OXTR, ABCD3, SLC1A2, ABAT, TNFRSF11B, GATA3, ADCY1, ENO2, NEUROD1, HMOX1, RAD54L, CA9, HADH, TIMP4, FZD1, VAV3, LYN, TGFB2, EMX2, ABCG5, ITGA3, IGFBP2, HNF1B, CYBA, INHBA, SOD2, ADORA2A, CPS1, MAP1B, CAT, SCGB1A1, PLIN2	901	240	19308	2.85727	0.00122988	0.000615317	0.000609144	RDEA119
235	GOTERM_BP_DIRECT	GO:0010628~positive regulation of gene expression	51	5.38543	8.53061e-07	TNC, TREM2, PRDM1, CLU, FGF3, GJA1, CYP26B1, HEY1, ZC3H12A, HEY2, ITGB8, HOXA5, MEF2A, SLC2A10, ITGA3, TESC, WNT5A, HNF1B, ANK3, MED23, SFRP4, PPARG, ATF3, YAP1, LEF1, TWIST1, FBLN1, HIF1A, PPM1F, ERBB2, E2F1, NKX2-5, PPARGC1A, TFAP2A, SMAD1, EPHX2, PDE2A, RAB27A, BRAF, INHBA, BMP7, POU4F1, QKI, CDK6, ID1, KRAS, ATP13A2, FAM98A, IL7R, HSPA1B, LIMS1	901	516	19308	2.11803	0.00373453	0.00124717	0.00123466	RDEA119
236	GOTERM_BP_DIRECT	GO:0008284~positive regulation of cell proliferation	52	5.49102	2.37724e-06	BNC1, TNC, TCIRG1, PRL, HOXC10, FGF3, CXCL5, MECP2, EDNRB, BCL7B, CHP2, ITGAV, PDGFRA, EPHA4, TSC22D1, EMP2, EREG, TRAF5, KIT, HCLS1, ATF3, CSF1R, LEF1, PTN, MST1R, PRKCZ, GNAI2, PURA, PDGFD, ERBB2, PDGFC, GCNT2, DMD, CGA, NKX2-5, IL12RB2, LYN, WNT10B, TGFB2, TGFB3, AKR1C3, CCK, TBX3, PBX1, BMP5, MEIS1, IL7, KRAS, FAM98A, IL7R, FGFR1, RNF187	901	550	19308	2.02606	0.0103724	0.00215085	0.00212927	RDEA119
237	GOTERM_BP_DIRECT	GO:0001525~angiogenesis	31	3.2735	2.45195e-06	ECM1, SH2D2A, RORA, PRKX, HIF1A, RASIP1, APOLD1, HEY1, ZC3H12A, CYP1B1, FLNA, HMOX1, ITGAV, ZNF304, VAV3, CD160, IL18, PLXDC1, EREG, MEIS1, COL4A2, FAP, ID1, HAND1, ANGPTL2, ANG, AMOTL2, ITGA5, ANGPTL4, RAMP1, SCG2	901	252	19308	2.63617	0.0106966	0.00215085	0.00212927	RDEA119
238	GOTERM_BP_DIRECT	GO:0045944~positive regulation of transcription from RNA polymerase II promoter	91	9.60929	5.43756e-06	UCN, RORA, PRDM2, HOXC11, LITAF, HOXC10, HOXA10, SPIB, MECP2, HEY1, CREB3L1, STK16, ZC3H12A, HEY2, ZIC1, CHP2, MYBL1, HOXA5, GTF2I, NCOA1, MEF2A, LMO4, WNT5A, TFEB, IL18, EN1, HNF1B, FOXL2, SOX12, TOX3, ZNF91, TFDP2, DDIT3, HAND1, IRF8, HCLS1, PPARG, SKAP1, ATF3, HOXB5, YAP1, CEBPD, CEBPG, LEF1, TWIST1, GATA3, HIF1A, NEUROD1, NHLH2, MAPK7, ABLIM3, PLAGL1, HLTF, E2F1, DVL3, ZNF107, ZNF304, TBL1X, …	901	1204	19308	1.61967	0.0235671	0.00397486	0.00393498	RDEA119
240	GOTERM_BP_DIRECT	GO:0006954~inflammatory response	40	4.22386	2.28697e-05	CSF1R, UCN, CALCA, ECM1, TNFAIP6, TCIRG1, LIPA, PRKCZ, PLD3, CXCL5, C3, PYCARD, HRH1, CYP26B1, CCRL2, CCL4, ZC3H12A, STAB1, NLRP2, SPP1, CCR7, ITGB6, SCN1A, SMAD1, CARD8, IL18, NKG7, CYBA, MFHAS1, ITCH, AIM2, VNN1, ADORA2A, BCL6, IL2RA, KIT, SCG2, MGLL, CHST2, EPHA2	901	412	19308	2.08054	0.0954408	0.0125383	0.0124125	RDEA119
241	GOTERM_BP_DIRECT	GO:0098609~cell-cell adhesion	24	2.53432	2.72982e-05	CD93, FOXF1, ITGA3, LAMA3, ICAM2, ITGAE, LPP, ICAM1, VMP1, TMEM47, VNN1, PERP, PDPN, CDH11, PKP2, FAT1, ITGAV, PKP4, STXBP6, CTNNA2, ITGA5, CD200, DSC3, LIMS1	901	190	19308	2.70689	0.112841	0.0126382	0.0125114	RDEA119
242	GOTERM_BP_DIRECT	GO:0043065~positive regulation of apoptotic process	34	3.59029	2.88148e-05	HTRA1, LPAR1, PTN, CLU, NEUROD1, PYCARD, CASP6, FRZB, UBD, E2F1, ANKRD1, CYP1B1, HMOX1, SLIT2, HOXA5, SPDEF, BARD1, NCOA1, WNT10B, TGFB3, OSGIN1, FOXL2, CCK, BMP7, POU4F1, GADD45G, MLLT11, NET1, SFRP4, NR4A1, BCL6, FAS, PPARG, EEF1E1	901	328	19308	2.22135	0.118723	0.0126382	0.0125114	RDEA119
243	GOTERM_BP_DIRECT	GO:0030335~positive regulation of cell migration	28	2.95671	7.69407e-05	GRB7, CSF1R, TNFAIP6, SEMA3A, LEF1, SEMA3E, PPM1F, GNAI2, GPNMB, PDGFD, PDPN, PDGFC, GCNT2, ITGAV, ZNF304, CGA, LYN, PDGFRA, EPHA4, WNT5B, SEMA4D, FOXF1, LAMB1, SOD2, KIT, ITGA5, TRIM32, EPHA2	901	258	19308	2.32568	0.28643	0.0293013	0.0290073	RDEA119
245	GOTERM_BP_DIRECT	GO:0043066~negative regulation of apoptotic process	45	4.75185	0.000134609	CSF1R, UCN, CDKN1A, ARL6IP1, HSPB6, LEF1, AKR1B1, TWIST1, PRKCZ, FSTL1, MAPK7, EDNRB, PDPN, UCP2, PIM1, FLNA, NKX2-5, BARD1, TFAP2A, NQO1, PRKCI, PCID2, SERPINB2, SEMA4D, TSC22D1, SIAH2, WNT5A, EIF2AK2, BRAF, SOD2, POU4F1, TBX3, KLHL20, FABP1, ITCH, COPS5, IL7, CEACAM5, ID1, CAT, FAS, ANGPTL4, BIRC2, HSPA1B, BIRC3	901	526	19308	1.83332	0.445914	0.0454151	0.0449595	RDEA119
247	GOTERM_BP_DIRECT	GO:0043066~negative regulation of apoptotic process	55	5.85729	3.83883e-08	SYCP2, PTEN, AKR1B1, CIB1, NR2E1, CX3CL1, RPS6KA1, PIM1, CD38, PIM2, MAGEA4, ANXA1, SERPINB2, MSX2, ANXA4, DKK1, CEACAM5, ATF5, FAIM, DDR2, PTGFR, LEF1, AMIGO2, PIK3R1, CLN8, FSTL1, AIF1, PRKCZ, PLAC8, CLN3, ERBB4, CBS, BNIP2, MSX1, TAF9B, SNCA, TFAP2A, NQO1, TFAP2B, XBP1, PLK2, EIF2AK2, BRAF, POU4F1, DHRS2, TBX3, MTOR, VEGFA, DNAJA1, FABP1, COPS5, IL7, ID1, HSPA1B, HSPA1A	896	526	19308	2.25323	0.000156919	0.000156931	0.000156279	SB590885
248	GOTERM_BP_DIRECT	GO:0008285~negative regulation of cell proliferation	48	5.11182	4.3506e-07	BTG3, CEBPA, PTPRU, APP, IFITM1, PTEN, CIB1, PTPRK, IFI35, PTGS2, RBPJ, PKD2, FGF2, SLC9A3R1, BRIP1, ERBB4, ADAMTS1, FRZB, LMNA, IGFBP7, MSX1, PIM2, CD33, TFAP2A, KLF11, CGREF1, TFAP2B, SMAD1, GABBR1, FGFBP1, MSX2, VDR, TPBG, EIF2AK2, NMI, DHRS2, CBFA2T3, EREG, BMP2, TMEM115, SST, FABP7, CDH13, ATF5, COPS8, HSPA1B, PTGES, HSPA1A	896	464	19308	2.22922	0.00177694	0.000711003	0.000708047	SB590885
249	GOTERM_BP_DIRECT	GO:0007155~cell adhesion	54	5.7508	5.21773e-07	LGALS3BP, PTPRU, APP, TNC, ICAM2, CIB1, LAMC2, PTPRK, LAMC1, CX3CL1, LOXL2, CDH3, ITGAV, CD33, ENTPD1, MYBPC2, OLFM4, RHOB, CLDN10, COL6A2, FEZ1, PXDN, CDH11, LY6D, COL6A3, ADAM9, MFGE8, SSX2IP, DSC2, DDR2, COL15A1, LAMA4, LAMA3, AMIGO2, THY1, NID2, THBS3, EFNB2, PDZD2, CHST10, CLCA2, IGFBP7, PCDHA3, CTNNAL1, CGREF1, TPBG, LSAMP, PARVB, GRHL2, COL1A1, MFAP4, CXCL12, COL5A1, PTK7	896	555	19308	2.09667	0.00213074	0.000711003	0.000708047	SB590885
250	GOTERM_BP_DIRECT	GO:0010628~positive regulation of gene expression	49	5.21832	3.72503e-06	APP, TNC, PTEN, PIK3CD, PIK3CB, RBPJ, PKD2, CLU, FGF2, FGF3, EPB41L4B, CYP26B1, CDH3, HEY2, LGALS9, MEF2A, DKK1, KAT6A, CRH, EZR, CEBPA, PTGFR, DLX5, LEF1, NFIL3, LMNA, MAPK1, NKX2-2, TFAP2A, IL33, SMAD1, ODAM, VDR, EPHX2, MSN, BRAF, POU4F1, MTOR, VEGFA, BMP2, PIP, ID1, FGF18, RLN2, ID4, KRAS, HSPA1B, PF4, HSPA1A	896	516	19308	2.04633	0.0151126	0.00380698	0.00379114	SB590885
251	GOTERM_BP_DIRECT	GO:0071456~cellular response to hypoxia	20	2.12993	3.44187e-05	EGLN3, B3GAT1, PTEN, STC1, RORA, PTGS2, MTOR, VEGFA, FABP1, NPEPPS, BRIP1, IRAK1, CBS, KCNMB1, LMNA, ANKRD1, EIF4EBP1, PMAIP1, ATP7A, DDR2	896	143	19308	3.01386	0.131255	0.0281408	0.0280237	SB590885
252	GOTERM_BP_DIRECT	GO:0010628~positive regulation of gene expression	49	5.28017	2.08106e-06	ACTG2, CDH5, CYP26B1, C1QTNF1, HEY1, SOX17, FGF9, LAMP3, ZC3H12A, ITGB8, ITGA3, TESC, SOX11, SERPINB9, ADAM19, ACTA2, IL1A, IL1B, TP53, TLR3, ATF3, RBMS3, PTGFR, FOXC1, CEBPE, NRXN1, LEF1, TWIST1, NTS, IL2RG, TTN, NKX2-1, AGR2, PLCG2, IL32, EGR1, SMAD1, EPHX2, ZNF804A, HMGA2, RAB27A, BRAF, INHBA, AZU1, POU4F1, BMP4, STAR, LCN2, HSPA1B	877	516	19308	2.09066	0.00844242	0.00533754	0.00533492	Sorafenib
253	GOTERM_BP_DIRECT	GO:0007165~signal transduction	94	10.1293	2.62029e-06	SH3GL3, ITK, PTPRR, RASL11B, IRS1, ADM, CBLB, TRH, LSP1, IGF1R, NRGN, SPN, ARHGAP44, GABRR1, AKAP10, EDNRA, RASSF2, FGF9, OSTF1, KIFAP3, PDE8B, PRKACB, APPL2, SH3GL1, IGFBP1, ANXA1, PRKCH, IGFBP5, MYOC, ANXA4, IGFBP2, ARAP2, ANK1, TNFRSF1A, SIGIRR, TOM1L1, DUSP22, PSG4, IL1B, CEACAM4, S100A6, UTS2, RIN3, LTB, OPTN, PDE9A, TLR3, HBEGF, SKAP2, GRIA2, BEX1, PHLPP1, RRAD, NRXN1, NRXN3, ADCY3, AGAP1, …	877	1267	19308	1.63339	0.0106183	0.00533754	0.00533492	Sorafenib
254	GOTERM_BP_DIRECT	GO:0043066~negative regulation of apoptotic process	46	4.9569	3.56909e-05	AVEN, PTGFR, TMF1, BCL2A1, MAPKAP1, LEF1, XIAP, AKR1B1, TWIST1, CIB1, PIK3R1, CLN8, AIF1, UNG, IGF1R, PRDX2, MAPK7, GRK5, MPZ, BAG1, ERC1, KIFAP3, TMEM14A, STIL, EGR3, OPN3, ANXA1, TSC22D1, HGF, ANXA4, HMGA2, SERPINB9, BRAF, AZU1, POU4F1, MMP9, ATOX1, BMP4, FABP1, HCK, TMBIM4, DPEP1, NAA38, TP53, HSPA1B, LIMS2	877	526	19308	1.92535	0.13533	0.0484683	0.0484445	Sorafenib
255	GOTERM_BP_DIRECT	GO:0010628~positive regulation of gene expression	55	5.90129	1.1413e-08	APP, TFRC, PDCD5, REG1A, TNC, ARRB2, LRRC32, CLU, ACTG2, ACTG1, ROBO1, CDH5, SOX17, LAMP3, CD36, HOXA5, PIAS3, TCF12, WNT5A, SERPINB9, TERF2, ADAM19, CLDN3, MAF, KAT6A, CD46, ATF3, RBMS3, CEBPA, NFAT5, CEBPE, HPN, TWIST1, LRP3, ALOX12B, NTS, CLEC7A, MAPK1, HES1, IL32, ANGPT1, BCL11A, VDR, CAV1, PDE2A, MSN, INHBA, RGCC, ACTC1, PIP, ID2, ID3, IL7R, LIMS1, HSPA1A	881	516	19308	2.33601	4.81275e-05	4.81287e-05	4.7889e-05	Tipifarnib
257	GOTERM_BP_DIRECT	GO:0045944~positive regulation of transcription from RNA polymerase II promoter	89	9.54936	7.06564e-06	APP, EHF, CSRNP3, ARRB1, RSF1, RORA, ASH2L, HOXC13, HOXC11, PPP3CA, RPS6KA3, MED14, SOX17, NAMPT, IER5, HOXA5, IER2, ACVR1, TEAD4, PEG3, RIPK2, HGF, TCF12, WNT5A, IL18, EN1, GAL, TFDP1, MAF, PAX8, ELF4, MTF1, KAT6A, TFEC, HOXB2, IRF6, IRF9, ATF3, HDAC4, GTF2A1, CEBPA, NFAT5, CEBPB, NFIX, CEBPE, CEBPG, LRP5, TWIST1, FOXO3, NPAS2, RXRA, IFI16, TBX21, PCBP2, CAMTA1, ALX1, HES1, ZBED4, E2F8, STAT5A, …	881	1204	19308	1.62004	0.0293564	0.00993193	0.00988247	Tipifarnib
258	GOTERM_BP_DIRECT	GO:0007565~female pregnancy	16	1.71674	2.79664e-05	STAT5B, SLC38A1, OXTR, IGFBP5, IGFBP2, PSG2, PGF, ADRA2A, HSD11B2, PSG4, UCP2, NAMPT, SCGB1A1, MAGED2, TAC3, ITGA5	881	96	19308	3.65267	0.111247	0.0294835	0.0293367	Tipifarnib
259	GOTERM_BP_DIRECT	GO:0001525~angiogenesis	28	3.00429	3.51011e-05	RORA, PRKX, APOLD1, ACTG1, TYMP, CASP8, SOX17, CALD1, HMOX1, APOD, NRCAM, EPHB1, ACVR1, ANGPT2, SYK, ANGPT1, MCAM, CAV1, IL18, PRKCA, EREG, KLF5, FAP, PXDN, AGGF1, ITGA5, SCG2, FGFR2	881	252	19308	2.43511	0.137589	0.0296042	0.0294568	Tipifarnib
260	GOTERM_BP_DIRECT	GO:0007165~signal transduction	88	9.44206	7.96711e-05	ALK, PTPRR, OLFML2B, CD83, REG1A, CBLC, ARRB1, IRS2, ARRB2, LSP1, FNBP1L, NR3C2, AKAP12, RPS6KA3, EDNRA, ALCAM, GRB14, NAMPT, PDE4B, CASP1, CLIC2, CHGB, TLE2, FGFBP1, IL4R, IGFBP5, RIPK2, IGFBP2, ACTL6A, OLFM4, PGF, GEM, TOM1L1, BCR, PSG4, CEACAM6, RASA1, UTS2, TFF1, RIN2, HBEGF, PTGES, CHRNA1, GRB7, NFAT5, CHRNA3, PHLPP1, TGFBRAP1, C5AR1, CRABP1, CHRNA9, DAPP1, AGAP1, ITPR2, TPTE, PRKX, NTS, NDR…	881	1267	19308	1.52219	0.285367	0.0466466	0.0464143	Tipifarnib
261	GOTERM_BP_DIRECT	GO:0000122~negative regulation of transcription from RNA polymerase II promoter	71	7.61803	9.03953e-05	ZNF512B, APP, FHL2, DACH1, CCND1, WWC3, CD36, ZNF587B, MAGEA4, SSX1, TLE4, KLF11, PIAS3, PEG3, FST, USP2, EN1, MAF, IFI27, TFEC, FBP1, ATF3, HDAC4, CEBPA, CEBPB, NFIX, LIN37, MAGED1, NOTCH4, CTR9, SHOX2, TWIST1, PRDM13, AEBP1, FOXO3, SDCBP, RXRA, IFI16, DEAF1, TBX21, ALX1, HES1, MSC, MAGEA10, E2F8, TCF7L2, CBX7, PRRX1, BCL11A, VDR, CAV1, PDE2A, NR1D2, NR2F2, SUPT5H, HOPX, POU4F2, RYBP, KLF5, MAFB…	881	969	19308	1.60582	0.316968	0.0466466	0.0464143	Tipifarnib
262	GOTERM_BP_DIRECT	GO:0050731~positive regulation of peptidyl-tyrosine phosphorylation	15	1.60944	9.8905e-05	ACVR1, SYK, ANGPT1, RIPK2, HGF, CD80, ARRB2, GHR, PTPRC, CLEC7A, BANK1, ADNP, CD36, ITGA5, PAK2	881	95	19308	3.46042	0.341047	0.0466466	0.0464143	Tipifarnib
263	GOTERM_BP_DIRECT	GO:0032496~response to lipopolysaccharide	20	2.14592	9.9554e-05	PTGER4, NOS2, CNP, IL10RA, F2R, C5AR1, MGST2, LY96, AKAP12, RPS6KA3, PRDX2, NR4A1, CASP8, CPS1, SCGB1A1, BDKRB1, REN, PCK1, FGFR2, PTGES	881	157	19308	2.79185	0.342848	0.0466466	0.0464143	Tipifarnib
264	GOTERM_BP_DIRECT	GO:0042493~response to drug	34	3.62473	1.78473e-06	COL18A1, CDKN1B, SLC1A3, TNFRSF11B, GATA3, PTN, PTGS2, THBS1, ENO3, CDH3, TIMP2, RAD54L, APOD, FYN, HADH, MAP2K6, VAV3, SPINK4, ABCC4, TFAP2B, CPT1A, HMGCS1, MGMT, ARG1, ABCA3, CARD9, GGH, SOD2, SFRP1, STAR, MAP1B, CAT, MDM2, PLIN2	884	293	19308	2.53452	0.00732081	0.00734773	0.0073049	WH-4-023
265	GOTERM_BP_DIRECT	GO:0043066~negative regulation of apoptotic process	47	5.01066	2.04718e-05	SERPINB10, CDKN1B, DDX3X, BCL2A1, FHL2, IFI6, TWIST1, VTCN1, THBS1, AQP1, PLAC8, RPS6KA3, CCND2, EPCAM, NNT, BAG3, PDPN, CLEC5A, ZNF268, BNIP3L, TFAP2B, STIL, TSC22D1, HSPA5, MGMT, SIAH2, WNT5A, HMGA2, ASNS, SOD2, POU4F1, TBX3, ATOX1, SUPV3L1, SFRP1, IL7, RASA1, ID1, CAT, MDM2, SPRY2, FAS, BIRC7, ATF5, BIRC2, HSPA1B, BIRC3	884	526	19308	1.95163	0.0808291	0.0325548	0.032365	WH-4-023
266	GOTERM_BP_DIRECT	GO:0032760~positive regulation of tumor necrosis factor production	17	1.81237	3.14185e-05	IL33, ORM1, SYK, CARD9, WNT5A, LY96, TWIST1, CLU, THBS1, AKAP12, TYROBP, PTPRC, OAS2, CD14, ARHGEF2, JAK2, PF4	884	108	19308	3.43803	0.121336	0.0325548	0.032365	WH-4-023
267	GOTERM_BP_DIRECT	GO:0001525~angiogenesis	28	2.98507	3.75151e-05	COL18A1, COL15A1, FOXC1, PLXND1, RORA, PRKX, THY1, PTGS2, SAT1, APOLD1, ACTG1, HEY1, APOD, VAV3, TNFRSF12A, SYK, ANXA2, C1GALT1, VASH1, RHOB, TGFBR3, EFNA1, CEACAM1, KLF5, FAP, ID1, NINJ1, RAMP1	884	252	19308	2.42685	0.143116	0.0325548	0.032365	WH-4-023
268	GOTERM_BP_DIRECT	GO:0016477~cell migration	29	3.09168	3.9537e-05	LAMA5, NCKAP1, FOXC1, RHOBTB3, PTPRK, PIK3C2A, THBS1, LIMA1, PODXL, PDPN, GPC3, WWC3, BDKRB1, CTNNA2, HOXA5, VAV3, SHROOM2, PSG2, RHOF, RHOC, RHOB, TGFBR3, EFNA1, ARC, CEACAM1, PALLD, ELMO1, CD248, CD47	884	267	19308	2.37231	0.150219	0.0325548	0.032365	WH-4-023
269	GOTERM_BP_DIRECT	GO:0030335~positive regulation of cell migration	28	2.98507	5.59465e-05	GRB7, ILK, IRS2, THBS1, ACTG1, MYLK, PODXL, PDGFD, PDPN, PDGFC, JAK2, ZNF268, CCR1, SEMA6C, WNT5B, HSPA5, FOXF1, RDX, RHOC, SOD2, ADRA2A, FGR, CXCL12, CEACAM6, PECAM1, SPRY2, ITGA6, HBEGF	884	258	19308	2.37041	0.205735	0.0383886	0.0381648	WH-4-023
271	GOTERM_BP_DIRECT	GO:0007155~cell adhesion	47	5.01066	7.58671e-05	DDR1, COL18A1, PTPRU, COL15A1, COL16A1, TGFB1I1, PRKX, ICAM4, THY1, PTPRK, THBS1, LY9, PCDH17, PSTPIP1, ALCAM, CDH3, PODXL, CCR8, LPXN, CTNNA2, MYH10, CTNNAL1, EDIL3, CCR1, POSTN, TNFRSF12A, PCDH9, CD300A, PARVB, MTSS1, RHOB, CLDN5, GP9, CEACAM1, CXCL12, SELL, FAP, PRPH2, NINJ2, NINJ1, ADAM12, ITGA7, ITGA6, DSG2, CD47, FOLR3, TLN1	884	555	19308	1.84965	0.268279	0.0390431	0.0388155	WH-4-023
272	GOTERM_BP_DIRECT	GO:0032496~response to lipopolysaccharide	20	2.1322	0.000104076	SPARC, KCNJ8, PTGER2, MGST2, LY96, IRAK3, PTPN22, PTGS2, SOD2, NFKB2, AKAP12, THBD, RPS6KA3, PELI1, BDKRB1, CCR7, JAK2, TAC1, ELANE, PCK2	884	157	19308	2.78237	0.348516	0.0476089	0.0473314	WH-4-023

## Sheet: GO-CC
	Category	Term	Count	%	PValue	Genes	List Total	Pop Hits	Pop Total	Fold Enrichment	Bonferroni	Benjamini	FDR	DrugName
0	GOTERM_CC_DIRECT	GO:0070062~extracellular exosome	164	17.5589	2.20599e-11	CYFIP1, FCGBP, STEAP4, REG1A, LY75, DEFB1, AQP5, CLU, ACTG2, ACTG1, GOLGA4, ALCAM, DMBT1, DPYSL2, ANPEP, PSMD2, ENPP4, PRSS8, IGHV3-7, PDE8A, CDK5RAP2, WNT5B, SERPINF1, SLC6A14, OLFM4, RNASE2, ATP1B1, BCR, PLA2G15, CRISPLD2, FSCN1, PADI2, S100A4, SLC27A2, PFN2, CFD, GPM6A, ABCB4, SLC1A1, AK1, RHOBTB3, PROZ, ABHD8, NEDD4L, PPL, NDRG1, ACAT2, C2, C3, CD79B, CYB5R1, C5, RAP1A, UBB, PODXL, PRKAR2B, N…	907	2218	20562	1.67626	1.46478e-08	1.46478e-08	1.39198e-08	A-770041
1	GOTERM_CC_DIRECT	GO:0005829~cytosol	328	35.1178	2.19146e-10	CYFIP1, MTRR, STMN2, MYLK, NUBP2, RNF115, GOLGA4, MT2A, PSMD2, DPYSL2, PPAT, DPYSL3, BBX, FBXO3, TRIM26, TNS3, TRIM22, RNF111, FBXO9, CDK5RAP2, UNC13B, PRKAB2, OXSM, COG4, PHKA1, AP1AR, CSNK1E, MYL4, BCR, MYL5, INPP4B, CH25H, ARC, RNF128, DAAM1, MAP1B, GRWD1, PADI2, LLGL2, GRB7, URI1, RRAD, SAR1B, PRKDC, ABCB4, COPS7B, NEDD4L, RPS4Y1, AAAS, PPL, OAZ3, CD79B, RIC8B, COMMD9, PRKAR2B, PDGFC, HMOX1, …	907	5510	20562	1.34952	1.45513e-07	7.27565e-08	6.91406e-08	A-770041
2	GOTERM_CC_DIRECT	GO:0005615~extracellular space	140	14.9893	4.31457e-09	FCGBP, TRIL, REG1A, DEFB1, CLU, ACTG2, LOXL1, ACTG1, VPREB1, DMBT1, FCGRT, ANPEP, DPYSL3, LIPG, ENPP2, PRSS8, IL13RA2, TLE2, WNT5B, HGF, SERPINF1, IGFBP3, FST, OLFM4, RNASE2, PLA2G15, CRISPLD2, MFNG, UTS2, SPARCL1, S100A4, CFD, PROZ, DPT, LY96, CD1E, C2, SCUBE2, C3, C5, IGLV6-57, UBB, PODXL, PDGFD, FLRT1, PDGFC, HMOX1, NDP, PI3, CD14, PROM1, PLTP, CRTAP, LRRN2, TNFSF15, TFPI2, MSN, GGH, INHBA, IN…	907	1938	20562	1.63769	2.86487e-06	9.54957e-07	9.07497e-07	A-770041
3	GOTERM_CC_DIRECT	GO:0005576~extracellular region	149	15.9529	1.02442e-08	CYFIP1, ICAM4, DEFB1, CLU, LOXL1, VPREB1, DMBT1, PSMD2, LIPG, ENPP2, NRTN, PRSS8, IL13RA2, IGHV3-7, SPA17, PAMR1, PRND, GYG1, SPINK4, WNT5B, IL11RA, HGF, SERPINF1, IGFBP3, IL1R2, FST, SPINK5, PSG1, PSG2, OLFM4, RNASE2, PLA2G15, CRISPLD2, PSG4, ADAM12, NINJ1, UTS2, SPARCL1, PADI2, S100A4, CFD, PROZ, LY96, FBLN2, C2, SCUBE2, C3, C5, COMMD9, IGLV6-57, PDGFD, PENK, NEU1, PDGFC, PLAC1, PI3, CD14, NPTX…	907	2129	20562	1.5866	6.80214e-06	1.70054e-06	1.61603e-06	A-770041
4	GOTERM_CC_DIRECT	GO:0048471~perinuclear region of cytoplasm	66	7.06638	3.04083e-07	CYFIP1, PTPRR, PPP1R13B, RAB3A, REG1A, STMN2, CLU, TRAPPC12, KIF1A, CDK5RAP2, SERPINF1, USP2, SLC11A2, SPINK5, OLFM4, DNM3, VAMP8, TMEM134, NPC1, RNF128, ALDH1A2, MAP1B, NOS1AP, RAB38, S100A4, ITGB1BP1, PPARG, LCP1, RAB1B, MVP, ODC1, SLC1A3, GDPD5, NDRG1, RASIP1, PPM1F, RASGRP3, RAP1A, PRKAR2B, NPY, FLRT1, ABL1, HMOX1, STOM, SEC31A, LYN, GSN, NDFIP1, CRBN, CAV2, PDE2A, CDC5L, MSN, INHBA, TPD52L1,…	907	764	20562	1.95843	0.00020189	4.03822e-05	3.83752e-05	A-770041
5	GOTERM_CC_DIRECT	GO:0005737~cytoplasm	312	33.4047	6.27667e-07	SLC23A2, LPGAT1, MT1M, STMN2, AQP7, MYLK, NUBP2, GJA1, GOLGA4, MT2A, TRIM29, SOX15, ALKBH1, DPYSL2, ANPEP, DPYSL3, ZC3H12A, FBXO3, TRIM26, SPA17, SOX4, TRIM22, RNF111, FBXO9, CDK5RAP2, PRKAB2, IL1R2, SLC11A2, CSNK1E, JMJD7, ISL1, MYL5, INPP4B, ARC, RNF128, PADI2, DNA2, PFN2, LLGL2, URI1, ABCB4, COPS7B, AGAP1, NEDD4L, PRAMEF11, ARPP19, PPL, OAZ3, RIC8B, PRKAR2B, NEU1, HLTF, ZNF268, SCN3A, SCAI, SE…	907	5576	20562	1.2685	0.000416684	6.94618e-05	6.60096e-05	A-770041
6	GOTERM_CC_DIRECT	GO:0005886~plasma membrane	287	30.7281	9.16506e-07	SLC23A2, CHIC2, IFITM2, AQP9, AQP7, ICAM4, AQP5, MYLK, GJA1, GOLGA4, ALCAM, DPYSL2, ANPEP, PIEZO1, PRSS8, IGHV3-7, UNC13B, IL1R2, SLC11A2, SLC6A14, PSG1, PHKA1, BCR, SLC5A6, CLDN5, ARC, DAAM1, PSG4, MAP1B, ORAI3, LLGL2, GPM6A, GRB7, RRAD, ABCB4, NEDD4L, PPL, LY9, C3, CD79B, FAM171A1, CYB5R1, RIC8B, PRKAR2B, KCNMB2, PENK, NEU1, FLRT1, PDGFC, CD14, PROM1, SCN3A, HLA-DQA1, CCR10, TRPM4, CCR1, LYN, T…	907	5071	20562	1.28306	0.000608375	8.69371e-05	8.26164e-05	A-770041
7	GOTERM_CC_DIRECT	GO:0009986~cell surface	56	5.99572	1.76439e-06	IGHM, ITGB5, PTPRK, LRRC32, CLU, ROBO1, GHR, THBD, CDH2, LIPG, CLEC5A, CCR9, CD36, FGFBP1, FCER1G, MME, SLC11A2, PSG1, PSG2, F3, IL1A, PSG4, CEACAM6, PXDN, DSG2, CD47, CD44, HBEGF, IGSF3, SLC1A1, SLC1A2, SLC1A3, HMMR, CLCN3, IL2RG, LY9, TSPAN32, SCUBE2, C3, EPCAM, P2RY1, PDGFC, NDP, PROM1, CCR10, PRNP, TRPV2, MSN, ACVR2A, TSPAN14, PTPRC, FAP, HLA-DPB1, SDC1, RAMP1, ADA	907	639	20562	1.98676	0.00117087	0.000146445	0.000139167	A-770041
8	GOTERM_CC_DIRECT	GO:1904813~ficolin-1-rich granule lumen	20	2.14133	2.06526e-06	CFD, ASAH1, CANT1, GSN, DDX3X, TNFAIP6, GSTP1, MVP, COMMD3, CTSS, CST3, COMMD9, GLB1, CRISPLD2, PSMD2, PSMC2, CAT, MNDA, GYG1, HSPA1B	907	124	20562	3.65651	0.00137039	0.00015237	0.000144797	A-770041
9	GOTERM_CC_DIRECT	GO:1904724~tertiary granule lumen	12	1.2848	2.30908e-05	CST3, CYFIP1, ASAH1, CANT1, TNFAIP6, GGH, PTX3, FOLR3, METTL7A, OLFM4, NIT2, CTSS	907	55	20562	4.94626	0.0152156	0.00153323	0.00145703	A-770041
10	GOTERM_CC_DIRECT	GO:0030027~lamellipodium	23	2.46253	4.09479e-05	CYFIP1, GSN, DDX3X, PLXND1, STMN2, ILK, DGKZ, ACTG2, MYLK, ACTA1, ACTC1, CDH2, FAP, PODXL, PALLD, CAPRIN1, PDPN, DPYSL3, FSCN1, CTNNA1, ITGB1BP1, MYH10, DBN1	907	192	20562	2.71572	0.0268236	0.00247176	0.00234892	A-770041
11	GOTERM_CC_DIRECT	GO:0005887~integral component of plasma membrane	99	10.5996	6.23483e-05	SLC23A2, PLXND1, AQP9, LY75, AQP7, ICAM4, AQP5, MILR1, GJA1, ALCAM, CDH2, CLEC5A, IL11RA, SLC11A2, SLC6A14, SLC5A6, CACNB2, NINJ2, STEAP1, PLGRKT, CHRNA5, ABCB4, SLC1A1, CHRNA9, SLC1A2, SLC1A3, CD1E, SLC1A6, FUT1, RASGRP3, CD79B, PODXL, KCNMB2, FLRT1, ST3GAL5, RCE1, PROM1, CCR10, HLA-DQA1, TRPM4, CCR1, CAV2, TNFSF15, KLRC3, TRPV2, GPR137B, PTPRC, SELL, PRPH2, SDC1, DDR1, ALK, PTPRU, GAL3ST1, PODX…	907	1508	20562	1.4883	0.0405553	0.00344994	0.00327848	A-770041
12	GOTERM_CC_DIRECT	GO:0001725~stress fiber	13	1.39186	7.67007e-05	ILK, LPP, MYLK, LIMA1, ACTA1, PDLIM3, DAAM1, PALLD, BAG3, FSCN1, MICALL2, LCP1, MYH10	907	73	20562	4.03718	0.049656	0.00391764	0.00372293	A-770041
13	GOTERM_CC_DIRECT	GO:0045121~membrane raft	26	2.78373	0.00013843	ABCB4, SLC1A1, SLC1A2, HK1, GJA1, PRKAR2B, PODXL, PDPN, STOM, CD14, CD36, LYN, PRNP, MME, SMURF2, CAV2, ARC, CD4, PTPRC, NPC1, PECAM1, CNTN1, MAL, TPP1, BIRC3, ABCG2	907	252	20562	2.339	0.0878255	0.00651481	0.00619103	A-770041
14	GOTERM_CC_DIRECT	GO:0005925~focal adhesion	37	3.96146	0.000147172	GRB7, CYFIP1, ITGB5, ABCB4, FHL2, ILK, SLA, LPP, ACTG1, LIMA1, GJA1, ALCAM, CDH2, CSRP1, FLRT1, CTNNA1, TNS3, CLASP2, MAP4K4, KLF11, MAP2K1, TLE2, GSN, MME, CAV2, MSN, ARHGAP26, RHOB, DAB2, ACTC1, PTPRC, FAP, PALLD, CAT, LCP1, CD44, HSPA1B	907	425	20562	1.97365	0.0931057	0.00651481	0.00619103	A-770041
15	GOTERM_CC_DIRECT	GO:0043231~intracellular membrane-bounded organelle	69	7.38758	0.000160586	DENND1C, DENND1B, CHIC2, RAB3A, RNF13, CELF2, AQP9, ICA1, PTPRK, OSBPL11, CLU, CTSS, RGS5, GJA1, CTSK, PMEPA1, CTSC, OVGP1, AGTPBP1, TCF12, SPINK5, PLA2G4A, LRRC40, GLRX2, RHOF, RHOC, VRK3, CGRRF1, RHOD, RHOB, PLA2G15, RCN3, LMBRD1, CLIP4, CAT, DSG2, PPARG, LLGL2, SAMD9, RHOBTB3, STK39, CLCN3, PTGS2, INPP5F, PODXL, NEU1, TRA2A, CTNNA1, ANO10, SEC31A, CYP2J2, LYN, IL33, PRNP, FZD7, SIAH2, FUCA1, H…	907	984	20562	1.58969	0.101148	0.0066643	0.00633309	A-770041
16	GOTERM_CC_DIRECT	GO:0005794~Golgi apparatus	77	8.24411	0.000215873	GALNT12, ARF4, CHIC2, LPCAT1, ICA1, STMN2, OSBPL11, CLU, SGCE, GJA1, HHAT, GOLGA4, LIPG, TRAPPC12, CD36, IFT57, SCYL2, CTSC, TRIM22, CDK5RAP2, UNC13B, MAP2K1, PLA2G4A, AP1AR, RAB33A, TPST2, DNM3, GAL, NPC1, RNF128, RP2, CAT, BIRC7, MPPE1, CD44, GALT, CANT1, HS3ST3A1, SAR1B, RAB1B, NEDD4L, CD1E, CLCN3, SLC1A6, FUT1, CST3, COMMD9, FUT9, PPP2R3C, PERP, NPY, CHST10, ST3GAL5, CD14, GBP1, TRPM4, CLASP2…	907	1141	20562	1.5299	0.133554	0.00837334	0.00795719	A-770041
17	GOTERM_CC_DIRECT	GO:0016020~membrane	149	15.9529	0.000226988	MTCH2, LPGAT1, PLXND1, NCF4, STMN2, CLU, ACTG1, CCND2, DMBT1, DPYSL2, PSMD2, PIEZO1, ENPP4, IL13RA2, SPA17, PHLDA2, GYG1, UNC13B, DDX18, IL11RA, HGF, IL1R2, SLC11A2, USP2, CSGALNACT2, ATP1B1, DGKZ, BCR, PLA2G15, SLC5A6, CH25H, ACAP2, DAAM1, SOAT1, ORAI3, RAB38, STEAP1, ABCG2, RRAD, PRKDC, ABCB4, SLC1A1, SLC1A2, SLC1A3, AGAP1, HMMR, RPS4Y1, SLC1A6, AAAS, PPL, FUT1, CYB5R2, CYB5R1, BAG3, CHST10, NE…	907	2547	20562	1.32622	0.139926	0.00837334	0.00795719	A-770041
18	GOTERM_CC_DIRECT	GO:0030426~growth cone	18	1.92719	0.000311878	PCDH9, REG1A, STMN2, ZNF804A, CRMP1, CSNK1E, GDPD5, CYTH2, PALLD, MAP1B, DPYSL2, DPYSL3, FSCN1, ABL1, ERC2, CALM2, DBN1, SHANK2	907	149	20562	2.7387	0.187077	0.0108993	0.0103576	A-770041
19	GOTERM_CC_DIRECT	GO:0030667~secretory granule membrane	14	1.49893	0.000488524	MOXD1, RAB3A, MME, ICA1, TCIRG1, RHOF, VAMP8, PTPRC, SELL, ANPEP, PECAM1, CD14, CD44, SIGLEC5	907	101	20562	3.14242	0.277082	0.0155116	0.0147407	A-770041
21	GOTERM_CC_DIRECT	GO:0071944~cell periphery	10	1.07066	0.000536814	SLC12A2, KRT19, ODAM, KRT14, SLC1A1, MSN, ITGB1BP1, CD36, CLU, ACTG2	907	54	20562	4.19821	0.299906	0.0155116	0.0147407	A-770041
22	GOTERM_CC_DIRECT	GO:0031012~extracellular matrix	25	2.67666	0.000542053	COLEC12, FCGBP, LRRC15, COL15A1, TRIL, HSD17B12, LRRC32, FBLN2, ADAMTS3, WNT11, DMBT1, FLRT1, TIMP3, PI3, NDP, TIMP1, LRRN2, TFPI2, TFIP11, CRISPLD2, MMP15, PXDN, COL9A3, PTX3, COL9A2	907	260	20562	2.17984	0.302338	0.0155116	0.0147407	A-770041
23	GOTERM_CC_DIRECT	GO:0009897~external side of plasma membrane	37	3.96146	0.000560662	IGHM, CXCL9, LY75, CD1E, CLCN3, IL2RG, LY9, GHR, CD79B, THBD, TMEM123, ALCAM, FCGRT, ANPEP, CTSK, CCR9, IL21R, TRDC, TNFRSF14, CD14, CD36, IL13RA2, SPA17, IGHV3-7, CCR10, CCR1, FCER1G, IL11RA, KLRC3, ATP6AP2, ENOX1, CD4, PTPRC, CXCL12, SDC1, IL7R, ADA	907	456	20562	1.83948	0.31091	0.0155116	0.0147407	A-770041
24	GOTERM_CC_DIRECT	GO:0043025~neuronal cell body	34	3.64026	0.000622385	GPM6A, CYFIP1, DDC, SLC1A1, STMN2, ILK, SLC1A3, GHR, ALCAM, UBB, INPP5F, PRKAR2B, SV2A, DPYSL2, PENK, ABL1, CKB, KIF1A, TRPM4, SLC12A2, MME, ELOVL5, SIAH2, ZNF804A, GLRX2, CSNK1E, ARC, GAL, MAP1B, EEF1A2, SERPINI1, SHANK2, ADA, PVALB	907	408	20562	1.8892	0.338597	0.0165305	0.015709	A-770041
25	GOTERM_CC_DIRECT	GO:0032991~macromolecular complex	50	5.35332	0.00107845	ALK, IFITM2, RAB3A, CITED2, REG1A, ILK, CLU, TCL1B, LBH, MYC, DPYSL2, ZC3H12A, CASP1, RNF111, ACTL6A, OLFM4, BCR, PCP4, GRWD1, CAT, PECAM1, PVALB, BIRC3, KHDRBS3, USP10, PRKDC, HIGD1A, PTGS2, RASIP1, PPM1F, C3, ABL1, EIF4EBP1, EPS8L2, CRTAP, GSN, GCH1, CAV2, AICDA, RAB11A, COQ4, DAZL, CPS1, NEDD4, MDM2, SDC1, CALM2, MYD88, RAB3GAP1, HSPA1B	907	703	20562	1.6124	0.51153	0.027542	0.0261732	A-770041
26	GOTERM_CC_DIRECT	GO:0005788~endoplasmic reticulum lumen	27	2.89079	0.00112465	COL15A1, PROZ, PTGS2, C3, CST3, CDH2, PDGFD, PDGFC, PENK, TIMP1, CTSC, BCHE, CRTAP, WNT5B, IGFBP3, BMP4, RCN3, TSPAN14, CD4, P4HA2, MGAT4A, MZB1, SPARCL1, COL9A3, COL9A2, GAS6, SLC27A2	907	306	20562	2.00032	0.526303	0.027658	0.0262835	A-770041
27	GOTERM_CC_DIRECT	GO:0043197~dendritic spine	18	1.92719	0.00123259	GPM6A, CYFIP1, ARF4, SLC1A1, ZNF804A, SLA, DNM3, BCR, ARHGAP44, ARHGAP32, ARC, PRKAR2B, MAP1B, NEDD4, PSMC2, ITPKA, APBA2, SHANK2	907	168	20562	2.42897	0.559104	0.02923	0.0277773	A-770041
28	GOTERM_CC_DIRECT	GO:0016324~apical plasma membrane	31	3.31906	0.00132875	SLC23A2, SLC47A1, ABCB4, SLC1A1, STK39, TCIRG1, AQP5, CLCN3, GJA1, CDH2, EPCAM, PODXL, CTSK, PDPN, P2RY1, CD36, PROM1, SLC12A2, SLC11A2, ATP6AP2, SLC6A14, SHROOM2, MSN, ATP1B1, SLC5A6, CEACAM6, MAL, CD44, SHANK2, ATP6V1B1, ABCG2	907	376	20562	1.8691	0.58641	0.0304239	0.0289119	A-770041
29	GOTERM_CC_DIRECT	GO:0030054~cell junction	22	2.35546	0.00149738	PTPRR, IFITM2, DOC2A, ITGB5, PTPRK, RTN4, CLDN5, GJA1, RAP1A, CDH2, SH3PXD2A, PPP1R13L, GJB3, DLG5, PDPN, NEU1, CTNNA1, PAK6, DSG2, LCP1, ADA, CDK5RAP2	907	232	20562	2.14977	0.630279	0.0331421	0.0314949	A-770041
30	GOTERM_CC_DIRECT	GO:0044297~cell body	12	1.2848	0.00165084	SLC12A2, ACTA1, ACTC1, PLXND1, DPYSL3, P2RY1, ATP6AP2, TRPV2, STK39, SLC1A2, RAB38, ACTG2	907	88	20562	3.09141	0.66615	0.0353599	0.0336026	A-770041
31	GOTERM_CC_DIRECT	GO:0070062~extracellular exosome	168	17.8914	1.22329e-12	SEMA5A, CYFIP2, ALDH1L1, CD81, UXS1, MPO, SMC2, LGALS3, STK10, CAPNS1, CAPN2, CPNE1, CPNE3, CAPN1, PTGDS, B2M, KRT6C, TOR3A, CD300A, WNT5A, ARMC9, RNASE1, CD2AP, TOM1L1, ACLY, AZGP1, TNIK, RHCG, SLC27A2, DSC2, FKBP5, RAB5C, PEF1, CFI, HTRA1, KLK3, SLC1A4, LTBP2, TRHDE, NID2, C3, LDHB, RAP1A, HSPH1, TSPAN8, C7, CD19, MYO6, PGK1, APOD, IGFBP7, APOE, NKX6-1, MYH10, ELANE, VAT1, MUC16, GOT1, FN1, PRG…	904	2218	20562	1.72284	8.12234e-10	8.12266e-10	7.68228e-10	AMG-706
32	GOTERM_CC_DIRECT	GO:0005737~cytoplasm	333	35.4633	5.89748e-11	CYFIP2, TES, UXS1, PLEKHB1, KEAP1, AQP7, FNBP1L, IFIT1, IFIT3, UBE2L3, SMC2, LGALS3, CAPNS1, DPYSL4, SOX15, PEG10, ZC3H12A, CPNE1, FBXO3, CPNE3, SEPHS2, RNF111, GAMT, RBFOX1, LIMCH1, CLEC11A, ARMC9, EML2, CD2AP, RNF123, RRAGC, FEZ1, ETHE1, DDIT4, MT1F, TXNIP, MT1G, RIN3, TTLL12, TLN2, NEIL1, TRIB1, CBLL1, MYL9, SKAP2, BEX4, BEX1, STC1, MTMR9, PIK3R1, GATA2, ADH7, KLK8, NCAPH, PRPSAP1, LDHB, HSPH1…	904	5576	20562	1.35837	3.91593e-08	1.95796e-08	1.85181e-08	AMG-706
33	GOTERM_CC_DIRECT	GO:0016020~membrane	176	18.7433	5.95968e-10	SEMA5A, CYFIP2, CMAS, CD81, FHOD1, ICAM2, ZDHHC3, FADS3, LGALS3, RIMS3, CAPNS1, CCND1, PEG10, CPNE1, CAPN1, IL13RA2, B2M, IL6R, CAST, TMOD1, NUP210, CD300A, ANK2, HLA-F, MED4, ANK1, GEM, TOM1L1, SLC5A6, ACLY, TXLNA, SLCO2A1, LY6D, KLRF1, ELMO2, STEAP1, PI4K2A, DGKI, ABCG2, FKBP5, LMAN2L, CFI, MTMR9, SLC1A4, PIK3R1, ARHGAP15, TRHDE, NCAPH, EFNB2, APH1A, LDHB, NUP85, TMEM127, MYO6, PGK1, APOE, BCL2…	904	2547	20562	1.57174	3.95723e-07	1.31908e-07	1.24756e-07	AMG-706
34	GOTERM_CC_DIRECT	GO:0005576~extracellular region	148	15.7614	1.44863e-08	PRSS1, C14ORF93, OLFML2A, MPO, LGALS3, CAPN1, IL13RA2, PTGDS, B2M, IL6R, IGFBP5, FST, WNT5A, CLEC11A, VASH2, KERA, EREG, ACLY, AZGP1, TXLNA, PLA2G10, LY6D, LY6H, SCG2, CFI, HTRA1, STC1, LPL, KLK3, LTBP2, NID2, FBLN2, KLK8, PLAC8, C3, HSPH1, C7, STC2, PENK, CLCA2, PLAC1, APOD, IGFBP7, APOE, ELANE, FGF21, VAT1, XRCC5, TNFSF15, FN1, PRG2, ISG15, INHBA, LYZ, FGF17, BST1, BMP2, IL6, COL5A1, PIP, PNOC,…	904	2129	20562	1.58119	9.61885e-06	2.40472e-06	2.27435e-06	AMG-706
35	GOTERM_CC_DIRECT	GO:0005829~cytosol	316	33.6528	2.76743e-08	CYFIP2, TES, KEAP1, FNBP1L, IFIT1, LIPA, IFIT3, UBE2L3, SMC2, LGALS3, CAPNS1, DPYSL4, PEG10, TRIM24, CPNE1, AP1S2, FBXO3, CPNE3, SYNPO, B2M, SEPHS2, RNF111, GAMT, MEF2A, ANK2, ANK1, CD2AP, MYL4, RNF123, RRAGC, PSME4, DDIT4, TXNIP, RIN3, NEIL1, TRIB1, CBLL1, MYL9, PI4K2A, SKAP2, BEX4, MAOA, MTMR9, PIK3R1, ADH7, NCAPH, LDHB, HSPH1, NUP85, FLRT3, MICAL1, MYO6, PNPO, TP53BP2, ELANE, CDT1, STAC, XRCC5…	904	5510	20562	1.30446	1.83756e-05	3.67515e-06	3.4759e-06	AMG-706
36	GOTERM_CC_DIRECT	GO:0005886~plasma membrane	291	30.9904	1.38427e-07	VIPR1, OXTR, TES, GLDC, ICAM2, AQP7, TMEM97, FNBP1L, LGALS3, CAPNS1, CPNE1, CPNE3, SYNPO, B2M, SLC34A2, SLC6A15, ANK2, HLA-F, ANK1, CD2AP, SLC5A6, FEZ1, SUCLG2, TLN2, BCORL1, PI4K2A, SKAP2, EPHA2, PIK3R1, TAPBPL, ADH7, C3, APH1A, C7, FLRT3, MICAL1, CD19, MYO6, PENK, FLRT1, TSPAN5, APOE, GPM6B, JAG2, ST14, FZD3, FZD2, ABCA5, TNFSF15, XRCC5, FZD7, SIAH1, FN1, BST2, BST1, EHD4, TNFSF4, PNOC, NMT2, R…	904	5071	20562	1.30526	9.19114e-05	1.53193e-05	1.44887e-05	AMG-706
37	GOTERM_CC_DIRECT	GO:0035580~specific granule lumen	15	1.59744	3.64948e-07	ORM1, ARG1, CXCL1, RETN, LYZ, ORM2, QPCT, TIMP2, CHI3L1, PTX3, PTPN6, BPI, SPTAN1, B2M, ELANE	904	62	20562	5.50296	0.000242296	3.4618e-05	3.27411e-05	AMG-706
38	GOTERM_CC_DIRECT	GO:0031012~extracellular matrix	31	3.30138	1.42617e-06	COLEC12, ECM1, COL11A1, ELN, CXCR4, LTBP2, OLFML2A, FBLN2, THSD4, RELN, FLRT3, ADAMTS1, EPYC, FLRT1, LRIG1, TIMP2, APOE, MUC4, POSTN, WNT5A, FN1, KERA, DCN, TGFBR3, MMP14, COL5A1, CHI3L1, COL9A3, PTX3, TGFBI, TLR3	904	260	20562	2.71197	0.000946529	0.000118372	0.000111954	AMG-706
39	GOTERM_CC_DIRECT	GO:0035578~azurophil granule lumen	17	1.81044	1.9822e-06	SERPINB3, VAT1, ARG1, HEXB, RETN, LYZ, MPO, ORM2, C3, PLAC8, ACLY, NPC2, MAPK1, CTSG, MNDA, BPI, ELANE	904	91	20562	4.24917	0.00131532	0.000144793	0.000136943	AMG-706
40	GOTERM_CC_DIRECT	GO:0005925~focal adhesion	42	4.47284	2.18062e-06	BCAR3, MDC1, TES, CD81, TGFB1I1, ITGB2, ASAP3, SYNE2, ARHGAP22, EFNB2, RAB21, CSRP2, FLRT3, FLRT1, ANXA6, CAPN2, MAPK1, CD59, ITGAV, CPNE3, CAPN1, B2M, CLASP1, SVIL, MAP2K1, FZD2, ANXA1, ITGA2, RRAS2, RHOB, MMP14, MARCKS, ACTC1, PTPRC, CDH13, VIM, TLN2, ITGA5, SNTB1, LIMS2, HSPA1A, EPHA2	904	425	20562	2.2478	0.00144689	0.000144793	0.000136943	AMG-706
41	GOTERM_CC_DIRECT	GO:0005615~extracellular space	126	13.4185	6.77627e-06	PRSS1, XYLT1, OLFML2A, MPO, LGALS3, TNN, IL13RA2, PTGDS, B2M, IL6R, POSTN, IGFBP5, FST, WNT5A, CLEC11A, KERA, FRMD4B, HLA-F, EREG, AZGP1, PLA2G10, SCG2, CFI, HTRA1, STC1, LPL, KLK3, LTBP2, NID2, KLK8, C3, C7, FLRT3, STC2, FLRT1, PGK1, APOD, IGFBP7, APOE, ELANE, FGF21, ST14, TNFSF15, FN1, INHBA, LYZ, FGF17, BMP2, IL6, COL5A1, CPD, TNFSF4, PIP, COL9A3, TGFBI, LGALS3BP, PCSK1, ECM1, ORM1, PTPRR, SER…	904	1938	20562	1.47881	0.00448935	0.000397166	0.000375633	AMG-706
42	GOTERM_CC_DIRECT	GO:0009986~cell surface	54	5.7508	7.17769e-06	SRPX, CLSTN2, ITGB2, PTPRK, MSLN, THBD, LGALS3, TNN, TIMP2, CCR7, ITGAV, CTSG, PPFIA4, FCER1G, ANXA1, CD93, ITGA2, WNT5A, HLA-F, AJAP1, TGFBR3, CEACAM6, LY6D, ITGA5, MET, EPHA2, RTN2, NLGN1, CXCR4, LPL, SLC1A4, PTN, C3, DUOX1, SRPX2, TSPAN8, CXCR2, CD59, SLIT2, ELANE, FZD3, TPBG, SULF1, ACVR2A, BST2, BMP2, TSPAN14, PTPRC, AXL, TNFSF4, IL2RB, HLA-DPB1, FOLR1, PAM	904	639	20562	1.92216	0.00475467	0.000397166	0.000375633	AMG-706
43	GOTERM_CC_DIRECT	GO:0005788~endoplasmic reticulum lumen	32	3.40788	1.41844e-05	TOR4A, SERPINA1, COL11A1, MSLN, CHRDL1, FSTL1, C3, STC2, PENK, MAPK1, TSPAN5, IGFBP7, APOE, B2M, TOR3A, SDF2L1, IGFBP5, SERPIND1, WNT5A, FN1, LAMB1, CKAP4, TSPAN14, CD4, IL6, COL5A1, MGAT4A, EOGT, MZB1, COL9A3, SCG2, SLC27A2	904	306	20562	2.37862	0.00937429	0.000724496	0.000685216	AMG-706
44	GOTERM_CC_DIRECT	GO:1904724~tertiary granule lumen	12	1.27796	2.23941e-05	ORM1, TNFAIP6, QPCT, TIMP2, PTPN6, ALDOC, CXCL1, PTX3, LYZ, SPTAN1, B2M, PGM1	904	55	20562	4.96267	0.0147598	0.00106212	0.00100454	AMG-706
45	GOTERM_CC_DIRECT	GO:0031410~cytoplasmic vesicle	31	3.30138	0.000108938	DGKD, TRAF3IP2, DENND1A, DYSF, CXCR4, FNBP1L, RHOBTB1, AP3M2, ATP7B, ADAMTS1, HYAL1, PDPN, FLRT1, MYO6, HAS2, RAC3, MAN1A1, AP1M2, SERPINB3, CADPS, DENND4C, RHOB, TM9SF1, MMP14, TBC1D2, RIN3, ANG, ITGA5, RHCG, PI4K2A, DSC2	904	325	20562	2.16958	0.0697842	0.00482232	0.00456087	AMG-706
46	GOTERM_CC_DIRECT	GO:0005911~cell-cell junction	21	2.23642	0.000314556	HEG1, AQP7, PTPRK, PIK3R1, CDC42BPA, RASIP1, CD2AP, TMEM47, DNMBP, SV2A, FLRT3, FLRT1, MICALL2, PTPN6, DSG3, PKP3, ITGA5, STEAP1, DSC2, LIMS2, JAM3	904	192	20562	2.4878	0.188522	0.0130541	0.0123463	AMG-706
47	GOTERM_CC_DIRECT	GO:0005887~integral component of plasma membrane	95	10.1171	0.000342834	KCNK5, RET, GABRB1, VIPR1, OXTR, CD83, CD81, HTR2B, ICAM2, AQP7, PTPRK, GRIK2, TM7SF2, THBD, ATP7B, MAEA, SCN9A, BDKRB2, BDKRB1, CD37, ITGAV, SLC34A2, RNF43, FCER1G, SLC6A15, TMC6, ADRA2C, SLC39A14, EREG, TGFBR3, SLC5A6, MMP14, SLC7A8, SLCO2A1, KLRF1, RHCG, TLR5, SLC29A1, STEAP1, MET, GPRC5C, TLR3, PI4K2A, EPHA2, NLGN1, IGSF6, SEMA3C, ATP10D, SLC1A4, TRHDE, TSPAN31, EFNB2, APH1A, TSPAN8, FLRT3, C…	904	1508	20562	1.43291	0.203622	0.0133907	0.0126647	AMG-706
48	GOTERM_CC_DIRECT	GO:0048471~perinuclear region of cytoplasm	55	5.85729	0.000407274	CYFIP2, PCSK1, PTPRR, PPP1R13B, TMEM100, ATP7B, HEPH, ANXA6, RAC3, PTGDS, RAB8B, ITGA2, TNFRSF1B, CKAP4, CD2AP, VAMP7, NOS1AP, CHI3L1, CDH13, TNIK, DGKI, MOSPD1, MTMR9, PTN, PIK3R1, RASIP1, RAP1A, PLN, STC2, MYO6, FLRT1, TP53BP2, APOD, SNCA, GALNT6, GALNT2, LIMK2, EIF2AK2, LAMB1, INHBA, TPD52L1, TPD52L2, MYO16, CENPF, TPPP3, CDK7, EHD4, KLHL7, CDK2AP1, RANGRF, SERHL2, NFKBIE, PAM, SERINC5, HSPA1A	904	764	20562	1.63744	0.236991	0.0150239	0.0142093	AMG-706
49	GOTERM_CC_DIRECT	GO:0043025~neuronal cell body	34	3.62087	0.000581716	RET, RTN1, STAU2, PTPRN, DENND1A, SLC1A4, GRIK2, NRGN, SV2A, TNN, CASP3, ENC1, PENK, TIMP2, CAPN2, RAC3, APOD, APOE, PPARGC1A, KCNJ2, SNCA, FZD3, ARG1, ADRA2C, TNFRSF1B, MTOR, FEZ1, PNOC, RIN3, ANG, ATP13A2, PI4K2A, DGKI, PVALB	904	408	20562	1.89546	0.320482	0.0186997	0.0176859	AMG-706
50	GOTERM_CC_DIRECT	GO:0005789~endoplasmic reticulum membrane	70	7.45474	0.000597574	FAAH, PGAP1, PGAP2, CLSTN2, TMEM41B, MOGAT2, CYB561D2, TM7SF2, FADS3, CYP26B1, DSE, RAC3, PTGDS, RNF43, NUP210, PLA2G4A, ELOVL6, TMC6, TEX2, LSS, CKAP4, VAMP7, SEC22B, SLC27A2, TLR3, CDS1, AGPAT5, PPP1R15A, RTN2, RTN1, LMAN2L, SFTPA2, STX17, ATP10D, MOSPD1, TAPBPL, CLN8, LTC4S, RTN4, AGPAT4, PTGS1, APH1A, RAB21, HSD11B2, EXTL2, FLRT3, FLRT1, HAS2, CD59, MEST, FDFT1, OSBPL8, SDF2L1, GALNT2, OSBPL3…	904	1054	20562	1.51062	0.327604	0.0186997	0.0176859	AMG-706
51	GOTERM_CC_DIRECT	GO:0005667~transcription factor complex	23	2.44941	0.000600281	MEF2A, ATF7IP, ABT1, NFAT5, BEX1, PARP1, ATF7IP2, GATA6, NFATC3, ARID5A, PBX2, GATA2, KLF4, NR4A2, DACH1, MAFB, LHX3, SOX15, HCLS1, TAF7, MSX1, SSBP3, TEAD3	904	232	20562	2.25495	0.328812	0.0186997	0.0176859	AMG-706
52	GOTERM_CC_DIRECT	GO:0035579~specific granule membrane	13	1.38445	0.000619568	CD93, ITGB2, TMC6, TNFRSF1B, CKAP4, STK10, BST1, TSPAN14, RAP1A, ITGAV, CD59, DEGS1, SLC27A2	904	91	20562	3.24937	0.337358	0.0186997	0.0176859	AMG-706
54	GOTERM_CC_DIRECT	GO:0005856~cytoskeleton	41	4.36635	0.000946405	FAAH, TGFB1I1, FHOD1, FNBP1L, RHOBTB1, TRIM9, PCLO, MAEA, ZC3H12A, ENC1, MAPK1, RAC3, SPTAN1, TMOD1, TPM1, SHROOM2, VASH2, ANK2, FRMD4B, PTPN13, CDC42BPA, ANK1, EML2, CKAP4, RHOB, FGR, MYO1E, DNMBP, MYO15B, TMSB15A, PPP2R2B, KRT16, KRT14, CDC42EP3, CDC42EP2, SPRY2, ALDOC, TNIK, VIM, TLN2, SNTB1	904	541	20562	1.72379	0.466721	0.0261839	0.0247643	AMG-706
56	GOTERM_CC_DIRECT	GO:1904813~ficolin-1-rich granule lumen	15	1.59744	0.00110138	SERPINA1, CAB39, TNFAIP6, PRG2, ACLY, HK3, ACTR1B, QPCT, TIMP2, MAPK1, ALDOC, MNDA, CAPN1, PGM1, HSPA1A	904	124	20562	2.75148	0.518918	0.0281275	0.0266025	AMG-706
57	GOTERM_CC_DIRECT	GO:0005769~early endosome	27	2.8754	0.00116243	RET, RAB5C, DYSF, CXCR4, AP3M2, RAB21, APH1A, RAP1A, TMEM127, AP1S2, MAPK1, APOE, SNX7, RAB11FIP5, MAP2K1, ANXA1, ANKRD27, SIAH1, ANK2, HPS5, RHOB, CD4, EHD4, KIF16B, F2RL1, RIN3, TLR3	904	308	20562	1.99393	0.538052	0.0285872	0.0270373	AMG-706
58	GOTERM_CC_DIRECT	GO:0005764~lysosome	27	2.8754	0.00121872	HEXB, CXCR4, LRP2, TMEM97, MPO, LIPA, HYAL1, SLC17A5, CAPN2, HAS2, CTSG, CAPN1, SNCA, ANKRD27, ABCA5, GOT1, USP4, PRSS16, ANK2, PAX2, MTOR, TOM1L1, RRAGC, NPC2, PLA2G10, TMEM106B, ATP13A2	904	309	20562	1.98748	0.55502	0.0286018	0.0270511	AMG-706
59	GOTERM_CC_DIRECT	GO:0005783~endoplasmic reticulum	73	7.77423	0.00124918	SRPX, SERPINA1, PGAP1, MOGAT2, KEAP1, SNX10, TMEM97, ZDHHC3, CYB561D2, TM7SF2, TMEM100, DSE, CAPN2, TSPO, BDKRB1, MAN1A1, CAST, TOR3A, MAP2K1, RRAS2, PLA2G4A, ELOVL6, TMC6, TEX2, HLA-F, CKAP4, TRAPPC6A, NPC2, CHI3L1, PLIN2, ITGA5, SLC27A2, CDS1, PPP1R15A, RTN2, GNAZ, RTN1, PEF1, STAU2, ATP10D, MTMR9, PTN, TAPBPL, LRP2, CLN8, LTC4S, RTN4, AGPAT4, APH1A, DUOX1, EXTL2, PLN, SV2A, STC2, APOD, APOE, M…	904	1142	20562	1.45396	0.563938	0.0286018	0.0270511	AMG-706
60	GOTERM_CC_DIRECT	GO:0032991~macromolecular complex	49	5.21832	0.00173882	TES, TCL1B, TRPS1, ZC3H12A, GRB10, RNF111, MREG, ANXA1, PARP1, SYK, PAX2, ACTA2, PCP4, BIRC5, PVALB, PI4K2A, DGKI, CAB39, CXCR4, MTMR9, KLK3, PTN, PIK3R1, PPM1E, RASIP1, RELB, C3, HSPH1, PLN, CD19, NDN, MAPK1, STX2, LY6G6D, SASH1, SNCA, XRCC5, ZBTB16, ARHGAP29, AICDA, SMAD7, NR4A2, FABP1, SPATS2L, RAB3GAP2, PTPN6, NAT9, SNTB1, HSPA1A	904	703	20562	1.5854	0.685126	0.0384859	0.0363993	AMG-706
61	GOTERM_CC_DIRECT	GO:0000139~Golgi membrane	46	4.89883	0.00185742	LEPROT, RTN1, ST6GALNAC2, CLSTN2, LMAN2L, PGAP2, TNKS, SLC35D2, XYLT1, MOSPD1, TAPBPL, ZDHHC3, RAB21, APH1A, ATP7B, DSE, AP1S2, CHST15, HAS2, ST3GAL5, CD59, MAN1A1, B2M, AP1M2, CYTH1, RAB11FIP5, CSGALNACT1, GALNT6, CHST7, ABCA5, ST8SIA1, GALNT2, PLA2G4A, RRAS2, HLA-F, MTOR, EXT1, ARHGAP32, MGAT4A, HLA-DPB1, SEC22B, ST6GALNAC4, FOLR1, PI4K2A, TLR3, B4GALT5	904	651	20562	1.60721	0.709011	0.0397846	0.0376276	AMG-706
62	GOTERM_CC_DIRECT	GO:0016323~basolateral plasma membrane	22	2.34292	0.00206008	ABCC4, ST14, ANXA1, CD81, AQP7, KCNJ16, ANK2, SLC39A14, ANK1, AJAP1, SLC5A6, SLC2A9, DLG2, ATP7B, SLC7A8, HEPH, CA2, PDPN, RHCG, STX2, SLC29A1, FOLR1	904	239	20562	2.09373	0.745717	0.0427467	0.0404291	AMG-706
63	GOTERM_CC_DIRECT	GO:0016324~apical plasma membrane	30	3.19489	0.0024811	OXTR, STC1, LRP2, DUOX1, PDPN, EPS15, IL6R, SLC34A2, ABCC4, FZD3, MREG, ANXA1, FN1, SHROOM2, ANK2, SLC39A14, AJAP1, SLC2A9, BST2, SLC5A6, SLC7A8, CEACAM6, TNIK, RHCG, SLC29A1, SLC26A4, KCNK1, SLC26A3, FOLR1, ABCG2	904	376	20562	1.81481	0.807853	0.0491891	0.0465222	AMG-706
65	GOTERM_CC_DIRECT	GO:0005829~cytosol	337	36.1588	3.77497e-12	CYFIP2, CDA, TES, LST1, KEAP1, MLC1, GPATCH3, FNBP1L, ENO2, RRP8, MYLK, NUDT4, HERC5, LGALS3, PSMD6, TCL1A, CCDC91, RPS6KA2, FAM110B, TRIM24, AP1S2, FBXO3, PLCE1, HOMER3, SYNPO, MEF2C, WSB1, PRKCB, ASRGL1, MYL4, NUP93, INPP4B, RRAGA, PRKD3, BIN1, DDIT3, PSME4, DDIT4, RBP1, PLBD1, RIN3, HPRT1, CBLL1, HOXB7, MYL9, OBSL1, SKAP1, IDO1, SKAP2, GNE, BEX4, GRB7, MTMR2, ABCB6, PLEKHA8P1, RRAD, SH2D2A, EN…	909	5510	20562	1.3835	2.58209e-09	2.58208e-09	2.41221e-09	Axitinib
66	GOTERM_CC_DIRECT	GO:0005737~cytoplasm	338	36.2661	1.11219e-11	CYFIP2, TES, PID1, CLPB, LST1, KEAP1, MLC1, GPATCH3, FZD10, FNBP1L, CLDN1, MYLK, NUDT4, EPS8, HERC5, LGALS3, RPS6KA2, FBXO3, HOMER3, MEF2C, RBFOX1, DAPK1, PRKCB, LIMCH1, DDX11, CIRBP, EML2, ASRGL1, SYTL2, INPP4B, SFRP4, RRAGA, CLDN3, PRKD3, BIN1, DDIT3, LGALS13, DDIT4, RIN3, HPRT1, CBLL1, MYL9, TRIB2, OBSL1, SKAP1, IDO1, SKAP2, GNE, BEX4, PTGFR, MTMR2, BEX1, MAGED1, SH2D2A, STC1, PTTG1IP, PPL, KL…	909	5576	20562	1.37118	7.60737e-09	3.80368e-09	3.55343e-09	Axitinib
67	GOTERM_CC_DIRECT	GO:0070062~extracellular exosome	163	17.4893	5.0111e-11	SEMA5A, CYFIP2, PLVAP, ALDH1L1, TFRC, CD82, CD81, DEFB1, PARK7, ENO2, CLU, ACTG2, EPS8, LGALS3, STK10, TUBB3, CAPN2, KRT6A, PRKCB, DDX11, WNT5A, TUBA4A, MINPP1, MAPKAPK2, TNIK, HPRT1, SLC27A2, CFB, FTL, MTMR2, ABCB6, CFI, ENDOD1, LTBP2, AEBP1, LTBP3, PTTG1IP, NID2, PPL, PRKCZ, CD79B, SDCBP, PCBP3, UBB, TSPAN8, C7, ALDH3B1, MYO6, IGFBP7, ST3GAL1, S100A11, ELANE, LYN, GSTM3, VCAM1, HSPA5, FUCA1, PR…	909	2218	20562	1.66237	3.42759e-08	1.14253e-08	1.06736e-08	Axitinib
68	GOTERM_CC_DIRECT	GO:0016020~membrane	175	18.7768	1.63782e-09	SEMA5A, CYFIP2, TFRC, CD81, DGKA, LST1, ICAM2, ENO2, CLU, IGF1R, LGALS3, CDH5, CCDC91, CDH3, CCND1, BCAP29, IL13RA2, PHLDA2, SLC16A3, IL6R, KRT6A, CAST, SLC30A3, ALG6, DIO2, TAP1, GEM, SYTL2, SIGIRR, NUP93, TXLNA, COL4A1, BIN1, PRKD3, EHBP1L1, STEAP1, SLC27A3, ABCG1, FTL, RASL12, MTMR2, CBFB, PLEKHA8P1, RRAD, IGSF1, CFI, ENDOD1, SLC1A3, HMMR, PTTG1IP, PPL, PRKCZ, FUT1, UGCG, SDCBP, MYO6, HLTF, ST…	909	2547	20562	1.55421	1.12027e-06	2.80068e-07	2.61642e-07	Axitinib
69	GOTERM_CC_DIRECT	GO:0005576~extracellular region	150	16.0944	6.75407e-09	CDA, PRSS1, TFRC, DEFB1, CLU, LOXL1, PYCARD, LGALS3, PSMD6, IL13RA2, PAMR1, IL6R, CHGB, PCID2, IGFBP5, FKBPL, WNT5A, DKK1, TUBA4A, EREG, SFRP4, TWSG1, TXLNA, COL4A1, SCG5, PLBD1, SPARCL1, CFB, FTL, COL17A1, PTGFR, CALCA, IGSF1, CFI, ENDOD1, KLK5, STC1, TNFRSF11B, LTBP2, AEBP1, LTBP3, NID2, FBLN2, KLK8, LTBP1, GLB1L2, PLAC8, SDCBP, C6ORF15, IGLV6-57, C7, IGFBP7, CLCA4, S100A11, ELANE, CPA4, TNFSF1…	909	2129	20562	1.59374	4.61977e-06	9.23956e-07	8.6317e-07	Axitinib
70	GOTERM_CC_DIRECT	GO:0005615~extracellular space	138	14.8069	1.62786e-08	PRSS1, TFRC, TRIL, DEFB1, ENO2, CLU, ACTG2, LOXL1, LGALS3, IL13RA2, IL6R, CHGB, IGFBP5, SEMA6D, WNT5A, DKK1, EREG, SFRP4, TWSG1, COL4A1, PLBD1, SPARCL1, CFB, COL17A1, CALCA, CFI, KLK5, STC1, TNFRSF11B, LTBP2, AEBP1, NID2, KLK8, SDCBP, IGLV6-57, UBB, C7, IGFBP7, S100A11, ELANE, CPA4, VCAM1, LRRN3, TNFSF15, DEFA4, MSN, BMP7, BMP6, MANF, FGF17, CXCL11, BMP1, TCN2, IL7, COL5A3, PIP, CPE, HPSE, TGFBI,…	909	1938	20562	1.61074	1.11345e-05	1.85576e-06	1.73367e-06	Axitinib
71	GOTERM_CC_DIRECT	GO:0009986~cell surface	59	6.33047	1.69532e-07	IGHM, PLVAP, TFRC, CTSZ, PTPRK, FZD10, ENO2, MSLN, CLU, CDH5, LGALS3, TIMP2, SLC39A6, FCER1A, ITGAV, PPFIA4, FCER1G, ANXA1, CD93, ITGA3, SEMA6D, ITGA2, WNT5A, SFRP4, CEACAM1, CEACAM6, CEACAM5, VAMP5, EPHA2, VAMP3, CXCR4, SLC1A3, MST1R, HMMR, IL2RG, LY9, DUOX1, HLA-DMA, SRPX2, TSPAN8, CLEC7A, EPCAM, CXCR2, GPC3, CD59, DMD, CD55, ELANE, DUOX2, VCAM1, HSPA5, FZD6, MSN, HSPA2, ACVR2A, BST2, AXL, IL2R…	909	639	20562	2.08859	0.000115953	1.65657e-05	1.54759e-05	Axitinib
72	GOTERM_CC_DIRECT	GO:0005886~plasma membrane	289	31.0086	5.31102e-07	VIPR1, TES, TRAF3IP3, TFRC, GLDC, LST1, ICAM2, CBLC, MLC1, TMEM97, FZD10, FNBP1L, ENO2, CLDN1, RRP8, MYLK, EPS8, LGALS3, TRBC2, GPR171, PLCE1, HOMER3, SYNPO, DAPK1, PRKCB, SOX11, DKK1, SYTL2, SIGIRR, CLDN5, CLDN3, BIN1, BCORL1, CFB, SKAP1, SKAP2, EPHA2, PTGFR, GRB7, ABCB6, RRAD, MAGED1, GYPB, MST1R, PPL, PRKCZ, LY9, CD79B, TRPM2, UGT8, C7, KCNMB1, MICAL1, MYO6, INPP5E, SLAMF7, PLEK2, HLA-DQA1, LY…	909	5071	20562	1.28916	0.000363208	4.54092e-05	4.24217e-05	Axitinib
73	GOTERM_CC_DIRECT	GO:0016324~apical plasma membrane	36	3.86266	2.85351e-05	CLIC5, SLC44A4, PTPRO, STK39, STC1, LRP2, PRKCZ, CLDN1, DUOX1, MUC1, P2RY6, EPCAM, PDPN, STX3, SLC16A3, IL6R, DUOX2, SLC39A4, CLCA4, TMEM30A, ANXA1, FZD6, AKR1A1, MSN, ATP2B1, BST2, CEACAM1, SLC6A8, SLC7A8, CEACAM6, CEACAM5, RAPGEF2, TNIK, FOLR1, ATP6V1B1, VAMP3	909	376	20562	2.16579	0.019329	0.00216867	0.00202599	Axitinib
74	GOTERM_CC_DIRECT	GO:0031012~extracellular matrix	28	3.00429	3.57063e-05	COL17A1, COL18A1, LRRC15, ECM1, TRIL, COL11A1, NCAN, CXCR4, LTBP2, TNFRSF11B, LTBP1, FBLN2, CPN2, C6ORF15, ADAMTS1, ADAMTSL3, LRIG1, TIMP2, LRRN3, WNT5A, DCN, COL3A1, COL4A1, COL5A3, MMP17, CD248, TGFBI, HPSE	909	260	20562	2.43605	0.0241277	0.00244231	0.00228164	Axitinib
75	GOTERM_CC_DIRECT	GO:0005788~endoplasmic reticulum lumen	31	3.32618	4.01751e-05	COL17A1, FKBP10, COL18A1, SERPINA1, POGLUT1, COL11A1, CTSZ, MIA3, MSLN, LTBP1, FSTL1, FSTL3, GPC3, IGFBP7, CHGB, BCHE, SDF2L1, IGFBP5, SERPIND1, HSPA5, WNT5A, PDIA5, MANF, MINPP1, COL3A1, COL4A1, COL5A3, EOGT, SPARCL1, COL21A1, SLC27A2	909	306	20562	2.29162	0.0271062	0.00249816	0.00233381	Axitinib
76	GOTERM_CC_DIRECT	GO:0005925~focal adhesion	38	4.07725	7.12173e-05	GRB7, TES, CD81, ASAP3, RND3, SYNE2, ARHGAP22, RAB21, AKAP12, SDCBP, CSRP2, INPP5E, PPFIA1, ANXA6, CAPN2, FLNA, CD59, ITGAV, CD99, JAK1, KLF11, SVIL, MAP2K1, ANXA1, HSPA5, ITGA3, ITGA2, ANXA5, RRAS2, MSN, PARVB, PTPN12, ARHGAP26, RHOB, ACTC1, SNTB1, HSPA1A, EPHA2	909	425	20562	2.02254	0.0475469	0.00405939	0.00379232	Axitinib
77	GOTERM_CC_DIRECT	GO:0048471~perinuclear region of cytoplasm	57	6.11588	0.000146953	CYFIP2, PLVAP, MS4A3, TFRC, WWC1, MLC1, LAMC2, PTPN22, PARK7, CLU, HERC5, AKAP13, PSTPIP1, HEPH, ANXA6, RAB8B, PPP1R16B, ITGA3, ITGA2, DNM3, VAMP8, PIK3CA, RAPGEF2, TNIK, VAMP5, OBSL1, VAMP3, MTMR2, SLC1A3, PRKCZ, RASGRP3, MYO6, TP53BP2, FLNA, DMD, SEC23B, PDLIM4, DYNC1I1, SNCA, RAP1GAP2, LYN, TRAPPC2, GALNT6, USP20, FUS, LIMK2, MX1, MSN, TPD52L1, MANF, EHD2, PINK1, RANGRF, SERHL2, SERINC5, HSPA1…	909	764	20562	1.68765	0.0956357	0.00773197	0.00722329	Axitinib
78	GOTERM_CC_DIRECT	GO:0005634~nucleus	313	33.5837	0.000248152	CYFIP2, TES, TRAF3IP2, TFRC, GPATCH3, NUDT4, NYNRIN, LGALS3, RPS6KA2, TRIM24, SYNPO, MAGEA4, MEF2C, RBFOX1, DAPK1, SFMBT1, PRKCB, DDX11, CIRBP, SOX11, CRNKL1, ZNF14, ASRGL1, SFRP4, RRAGA, HOXB9, BIN1, THAP7, DDIT3, PSME4, RBP1, MAGEB2, BCORL1, CBLL1, HOXB7, TRIB2, KCTD15, TSPYL4, ATF3, TSPYL5, BEX4, MTMR2, BEX1, MAGED1, STC1, PTTG1IP, RPAP2, ZNF26, PCBP3, MYO6, INPP5E, HLTF, HIVEP1, TP53BP2, MAGE…	909	5984	20562	1.18319	0.15613	0.011796	0.0110199	Axitinib
79	GOTERM_CC_DIRECT	GO:0031982~vesicle	20	2.14592	0.000258684	ANXA1, CD81, MSN, BMP7, PRKCZ, BMP6, VAMP8, EPS8, MUC1, BMP1, UBB, BIN1, ALDH3B1, MYO6, MYO5C, CD59, ATP13A2, RIN3, DYNC1I1, HSPA1A	909	174	20562	2.60005	0.162189	0.011796	0.0110199	Axitinib
80	GOTERM_CC_DIRECT	GO:0030018~Z disc	17	1.82403	0.000283309	RYR1, ATP2B4, PARVB, SYNE2, TTN, PPP3CA, KRT19, CSRP2, BIN1, FKBP1B, FLNA, DMD, SYNPO, PDLIM5, OBSL1, PDLIM4, MYL9	909	134	20562	2.86976	0.176186	0.0121115	0.0113147	Axitinib
81	GOTERM_CC_DIRECT	GO:0035580~specific granule lumen	11	1.18026	0.000357871	ORM1, ARG1, DEFA4, CTSZ, TIMP2, CXCL1, HPSE, RETN, DOCK2, CTSD, ELANE	909	62	20562	4.01331	0.21716	0.014399	0.0134517	Axitinib
82	GOTERM_CC_DIRECT	GO:0035579~specific granule membrane	13	1.39485	0.000650431	MS4A3, TMEM30A, CD93, CYBB, VAMP8, STK10, BST1, TRPM2, CEACAM1, ALDH3B1, ITGAV, CD59, SLC27A2	909	91	20562	3.23149	0.359201	0.0247164	0.0230903	Axitinib
83	GOTERM_CC_DIRECT	GO:0072562~blood microparticle	17	1.82403	0.000686911	LGALS3BP, BCHE, IGHM, ORM1, PRSS1, TFRC, MSN, HBD, HSPA2, CLU, ACTG2, AGT, CPN2, SDCBP, ACTC1, CFB, HSPA1A	909	145	20562	2.65205	0.375003	0.0247288	0.0231019	Axitinib
84	GOTERM_CC_DIRECT	GO:0005856~cytoskeleton	41	4.39914	0.00107227	FAAH, HIP1, ELAVL4, STK39, TCHH, FNBP1L, RND3, CLU, PPL, AKAP12, TRIM9, SDCBP, KIF13B, PLEK2, DMD, NEFH, CTNNAL1, PDLIM4, WASF3, JAK1, PLEKHG3, MSN, FRMD4A, WIPI1, PARVB, ARHGAP26, SYN1, EML2, TUBA4A, RHOB, FGR, ITPKB, KRT19, PINK1, BIN1, TRIM36, ALDOC, TNIK, DOCK2, TRIB2, SNTB1	909	541	20562	1.7143	0.519932	0.0366717	0.0342591	Axitinib
85	GOTERM_CC_DIRECT	GO:0043231~intracellular membrane-bounded organelle	65	6.97425	0.00128121	PCSK2, SERPINA1, HIP1, TFRC, CPQ, CTSZ, MIA3, PTPRK, RND3, CLU, IGF1R, TM7SF2, RGS5, ADAMTSL3, BLNK, AP1S2, RAB8B, CADPS2, MEF2C, PLA2G4A, RHOB, ACOX2, THAP7, FAR2, VAMP3, ZNF232, MTMR2, ASAP3, STK39, UGT8, HLA-DMA, RAB20, PLAGL1, E2F5, PRODH, AP1M2, LYN, TRAPPC2, OSBPL8, IL33, ABCA5, HSPA5, AGK, FANCL, FUCA1, B3GAT1, HSD3B1, ATP2B4, NR0B1, ATP2B1, ABCA8, SMARCA1, SMARCA2, BST2, CLCN6, EHD2, ITCH…	909	984	20562	1.49424	0.583933	0.0397535	0.0371382	Axitinib
86	GOTERM_CC_DIRECT	GO:0016328~lateral plasma membrane	11	1.18026	0.00133674	CLDN5, CEACAM1, CLDN3, ANXA1, EPCAM, PTPRO, DMD, ATP2B1, SLC16A3, CLDN1, ATP6V1B1	909	73	20562	3.40856	0.59946	0.0397535	0.0371382	Axitinib
87	GOTERM_CC_DIRECT	GO:0001725~stress fiber	11	1.18026	0.00133674	ACTA2, ABLIM1, LIMCH1, MST1R, SYNPO, PDLIM5, PRKCZ, PDLIM4, MYL9, SH2B2, MYLK	909	73	20562	3.40856	0.59946	0.0397535	0.0371382	Axitinib
88	GOTERM_CC_DIRECT	GO:0070062~extracellular exosome	191	20.3191	8.26523e-20	CD82, ATP8A1, REG1A, SERPINE1, ICAM3, CIB1, PLAT, CLU, EFEMP2, GOLGA4, ALCAM, LAMP2, ENPP4, PTGDS, PLS1, PRKCI, PRKCH, WNT5B, ACTN1, WNT5A, IGFBP2, ACOT11, SLC6A14, OLFM4, RNASE2, ATP1B1, RNASE1, TUBA4A, FOLH1, COL4A2, PRTN3, TNIK, HPRT1, EZR, FKBP4, S100A9, S100A8, FKBP5, CFD, GPM6A, ABCB1, HTRA1, NEDD4L, ALOX12, AEBP1, PTTG1IP, NID1, CORO1A, NDRG1, PRKCZ, ART3, C2, C3, LDHB, C5, HSPH1, RACGAP1,…	917	2218	20562	1.93094	5.33934e-17	5.33934e-17	5.00047e-17	AZ628
89	GOTERM_CC_DIRECT	GO:0005829~cytosol	338	35.9574	8.01838e-12	TES, TRIO, WIPF1, ECI2, CBLB, RRP8, DCAF7, DCAF6, MYLK, GOLGA4, CCDC91, RASSF2, PSMD5, DPYSL3, EIF2D, SYNPO, KIFAP3, TNS3, GAMT, PRKCI, PRKCH, KRT4, COG5, ACTN1, FBXO2, ANK3, ANK1, MYL4, MYL5, INPP4B, TIAM1, CDC34, RNF128, MAP1B, PLBD1, TRIB3, HPRT1, EZR, ATF5, TRIB1, ATF6, SKAP1, GRB7, ZNF395, RRAD, SH2D2A, KLK5, NEDD4L, MTMR9, RPS4Y1, PRKCZ, LDHB, HSPH1, SNX2, RACGAP1, MAP2, PRKAR2B, EPB41L2, P…	917	5510	20562	1.3755	5.17986e-09	2.58994e-09	2.42556e-09	AZ628
90	GOTERM_CC_DIRECT	GO:0005576~extracellular region	156	16.5957	3.58986e-10	SERPINE1, ICAM4, PLAT, SPATA20, SPINT2, CLU, LOXL1, EFEMP2, ENPP2, THSD7A, IL13RA2, PTGDS, WNT5B, IGFBP5, FKBPL, ACTN1, IL1R2, ENTPD5, WNT5A, F2R, IGFBP2, SPINK5, RNASE3, OLFM4, RNASE2, PDGFRL, TUBA4A, DKK2, COL4A2, LY6D, HHIPL2, PLBD1, UTS2, SPARCL1, PRTN3, SCG3, S100A9, SCG2, S100A8, CFD, FBN2, PTGFR, CALCB, NRN1, HTRA1, LYPD1, KLK5, AEBP1, NTS, NID1, ART3, C2, PLAC8, SCUBE2, C3, C6ORF15, C5, H…	917	2129	20562	1.64303	2.31905e-07	7.73016e-08	7.23955e-08	AZ628
91	GOTERM_CC_DIRECT	GO:0005737~cytoplasm	331	35.2128	9.7298e-10	SLC23A2, TES, TRIO, MT1M, CBLB, SPINT2, DCAF7, DCAF6, MYLK, RCBTB2, SPIB, GOLGA4, RASSF2, ALKBH1, DPYSL3, MAGEA1, EIF2D, CCDC92, GAMT, EPHA4, RBFOX1, PRKCH, ARL14, ACTN1, FBXO2, IL1R2, MTUS1, ISL1, THAP4, MYL5, INPP4B, RNF128, MT1G, HPRT1, DNA2, EZR, TRIB1, SKAP1, PTGFR, LIPT1, ZNF274, ZNF395, SH2D2A, LPAR1, AGAP1, NEDD4L, MTMR9, PTTG1IP, PRKCZ, LDHB, HSPH1, SNX2, MAP2, PRKAR2B, HLTF, PCBP2, S100…	917	5576	20562	1.33107	6.28545e-07	1.57136e-07	1.47163e-07	AZ628
92	GOTERM_CC_DIRECT	GO:0048471~perinuclear region of cytoplasm	69	7.34043	4.31818e-08	PTPRR, CALCOCO2, REG1A, CIB1, CLU, AKAP13, LAMP3, LAMP2, PDE4B, ANXA6, KIF1A, SCN5A, PTGDS, SH3GL2, UNC45A, TPD52, GGPS1, ITGA3, APLP1, SPINK5, COBL, OLFM4, MLF1, DNM3, TMEM134, NPC1, RNF128, MAP1B, RAB38, TNIK, EZR, FKBP4, MOSPD1, MTMR9, NDRG1, PRKCZ, RASIP1, EGFR, THBS3, RASGRP3, DNAJB2, PRKAR2B, STC2, S100A13, PLCG2, HMOX1, APOD, S100A14, GBP2, TSPAN1, SEC31A, LYN, GALNT6, GALNT2, CAV2, BDNF, …	917	764	20562	2.02512	2.7895e-05	5.57908e-06	5.22499e-06	AZ628
93	GOTERM_CC_DIRECT	GO:0016020~membrane	169	17.9787	7.62445e-08	DPAGT1, IFITM1, CMAS, ATP8A1, ECI2, ICAM3, CIB1, CLU, LOXL2, FADS3, CCDC91, RIMS3, LAMP2, ENPP4, IL13RA2, SH3GL2, SLC16A4, PDGFRA, NUP210, COG5, FBXO2, IL1R2, ENTPD5, ACSL5, CYBA, ATP1B1, ANK1, LAX1, SIGIRR, SLC5A6, TIAM1, CACNB3, FOLH1, COL4A2, SLCO2A1, LY6D, RAB38, EZR, SLC27A3, ATF6, FKBP5, SLC45A2, NRN1, ABCB1, RRAD, UBR4, SLC1A2, ITPR2, MTMR9, AGAP1, ALOX12, ADRB2, PTTG1IP, RPS4Y1, RASGRP1, …	917	2547	20562	1.48783	4.92527e-05	7.88228e-06	7.38201e-06	AZ628
94	GOTERM_CC_DIRECT	GO:0005615~extracellular space	136	14.4681	8.54117e-08	REG1A, SERPINE1, PLAT, CLU, LOXL1, LOXL2, EFEMP2, DPYSL3, LAMP2, ENPP2, IL13RA2, PTGDS, WNT5B, IGFBP5, ACTN1, ENTPD5, WNT5A, IGFBP2, MTUS1, RNASE3, OLFM4, RNASE2, DKK2, ALDH3A1, COL4A2, PLBD1, UTS2, SPARCL1, PRTN3, EZR, S100A9, SCG2, S100A8, CFD, CALCB, HTRA1, KLK5, AEBP1, C2, SCUBE2, C3, C5, IGLV6-57, STC2, PDGFC, PGK1, S100A13, HMOX1, APOD, TAC3, S100A14, PI3, CGA, PROM1, CPA4, WNT10B, NMB, BDN…	917	1938	20562	1.57355	5.51744e-05	7.88228e-06	7.38201e-06	AZ628
95	GOTERM_CC_DIRECT	GO:0005886~plasma membrane	294	31.2766	1.84175e-07	SLC23A2, IFITM1, OXTR, TES, SERPINE1, CBLC, ICAM3, ICAM4, CBLB, SPINT2, RRP8, MYLK, GOLGA4, RASSF2, ALCAM, MAGEA1, THSD7A, SYNPO, SLC12A7, EPHA4, PRKCI, PRKCH, ARL14, ACTN1, IL1R2, SLC6A14, MTUS1, ACSL5, SOX11, ANK3, ANK1, SLC5A6, SIGIRR, TIAM1, MAP1B, TRIB3, EZR, SKAP1, PTGFR, GPM6A, GRB7, NRN1, ABCB1, RRAD, GYPE, LYPD1, LPAR1, NEDD4L, PRKCZ, ART3, C3, FAM171A1, APH1B, PRKAR2B, EPB41L2, PDGFC, S…	917	5071	20562	1.30002	0.00011897	1.48721e-05	1.39282e-05	AZ628
96	GOTERM_CC_DIRECT	GO:0009986~cell surface	59	6.2766	2.27127e-07	IGHM, CTSZ, PLAT, PTPRK, SLC6A2, CLU, ROBO1, LAMP3, FCER1A, ITGB8, ITGAV, SCN5A, NEO1, PPFIA4, EPHA4, EGFL7, ANXA1, CD93, KRT4, MME, ITGA3, WNT5A, F2R, ANK3, FOLH1, CEACAM5, PXDN, LY6D, CLDND1, ABCB1, IGSF3, SLC1A2, LPAR1, LRP4, CLCN3, IL2RG, EGFR, SCUBE2, C3, HLA-DMA, SRPX2, PDGFC, GPC3, SLIT2, PROM1, MSN, DCBLD2, CD2, TSPAN14, PTPRC, FAP, ALPP, HLA-DPB1, FAS, RAMP1, FOLR1, PAM, FERMT2, CD200	917	639	20562	2.07037	0.000146714	1.63027e-05	1.5268e-05	AZ628
97	GOTERM_CC_DIRECT	GO:0005794~Golgi apparatus	89	9.46809	3.29792e-07	CLIC5, DOCK4, ATP8A1, UBXN2B, CPQ, CIB1, CLU, GOLGA4, CCDC91, RASSF2, KIFAP3, PTGDS, NEO1, SCYL2, PSENEN, UNC45A, PDGFRA, EPHA4, COG5, APLP1, F2R, MTUS1, SERPINB9, SLC35G2, CYBA, ANK3, LAX1, RAB33A, ZDHHC14, CAMKMT, TPST2, RNF144A, DNM3, BACE2, NPC1, CTTN, RNF128, ATF6, CHST2, TNKS, NEDD4L, ADCY3, ADRB2, CLCN3, CST7, RASGRP1, CST3, ZDHHC18, FUT9, STC2, PERP, CHST10, GCNT2, NLRP2, SCAP, ST8SIA5, S…	917	1141	20562	1.74904	0.000213023	2.13046e-05	1.99524e-05	AZ628
98	GOTERM_CC_DIRECT	GO:0043202~lysosomal lumen	18	1.91489	1.21694e-06	GAA, NCAN, RNASET2, HEXA, DCN, CTSS, SGSH, VCAN, TCN2, GLB1, MAN2B2, LAMP2, GPC3, ATP13A2, TPP1, CTSF, FMOD, GLA	917	97	20562	4.16099	0.000785837	7.14678e-05	6.69319e-05	AZ628
99	GOTERM_CC_DIRECT	GO:0005925~focal adhesion	42	4.46809	3.08936e-06	GRB7, TES, SLA, LIMD1, EGFR, DCAF6, AKAP12, LIMA1, ALCAM, EPB41L2, GNA12, PCBP2, CTNNA1, PPFIA1, ANXA6, ITGB8, ITGAV, WASF1, TNS3, CD99, MAP4K4, ANXA1, MME, CAV2, ITGA3, ACTN1, MSN, CYBA, ARHGAP26, DAB2, ACTC1, PTPRC, FAP, CTTN, FES, PALLD, ZYX, EZR, ARHGEF7, FERMT2, HSPA1B, DDR2	917	425	20562	2.21593	0.00199374	0.00016631	0.000155755	AZ628
100	GOTERM_CC_DIRECT	GO:0045121~membrane raft	29	3.08511	8.58574e-06	STOML1, TRADD, SLC1A2, CBLC, CBLB, SLC6A2, PRKCZ, EGFR, HK1, LDHB, PRKAR2B, LAMP2, PGK1, LYN, GABBR1, MME, SMURF2, CAV2, RFTN1, ERLIN2, CD2, CD4, PTPRC, NPC1, LCK, FAS, CD48, TPP1, BIRC3	917	252	20562	2.58044	0.00553106	0.000406132	0.000380356	AZ628
101	GOTERM_CC_DIRECT	GO:0005764~lysosome	33	3.51064	8.80162e-06	CPQ, HEXA, CTSZ, CTSW, ADRB2, CST7, CTSS, SGSH, CTSO, SNX2, LAMP2, HYAL3, VPS11, GPC3, CTSF, SERPINB1, GAA, RNASET2, HPS1, LAPTM5, NKG7, ANK3, TYR, ASS1, NPC1, MAN2B2, TRIP10, SIDT1, PLBD1, RAB38, ATP13A2, TPP1, GLA	917	309	20562	2.3947	0.00566974	0.000406132	0.000380356	AZ628
102	GOTERM_CC_DIRECT	GO:0016324~apical plasma membrane	36	3.82979	3.40917e-05	CLIC5, SLC23A2, OXTR, CLDND1, SLC44A4, ABCB1, PTPRO, SLC2A1, CIB1, ADRB2, CLCN3, PRKCZ, EGFR, SLC39A8, ATP6V0A4, PROM1, MPDZ, PRKCI, SLC16A1, ANXA1, JAG1, IGFBP2, SLC6A14, SHROOM2, MSN, CYBA, ATP1B1, SLC39A14, SLC5A6, CACNB3, CEACAM5, TNIK, EZR, SLC26A3, FOLR1, DDR2	917	376	20562	2.14689	0.0217829	0.00144988	0.00135786	AZ628
103	GOTERM_CC_DIRECT	GO:0005912~adherens junction	22	2.34043	3.59104e-05	LYN, EPHA4, SYNM, OXTR, ANXA1, JAG1, LAMA3, SHROOM2, TBCD, MSN, PTPRK, LIMD1, NDRG1, RND1, PKP2, ZYX, CDH12, CTNNA1, CTNNA2, EZR, FERMT2, TJP2	917	175	20562	2.81891	0.0229315	0.00144988	0.00135786	AZ628
104	GOTERM_CC_DIRECT	GO:0043197~dendritic spine	20	2.12766	0.000183245	GPM6A, EPHA4, GABBR1, ACTN1, FBXO2, PTPRO, ZNF804A, LPAR1, SLA, MT3, DNM3, TIAM1, ARHGAP32, CTTN, PRKAR2B, MAP1B, SYNDIG1, PDE4B, SYNPO, APBA2	917	168	20562	2.66942	0.111648	0.00696332	0.00652137	AZ628
105	GOTERM_CC_DIRECT	GO:0015629~actin cytoskeleton	26	2.76596	0.000232434	CLIC5, LAD1, WIPF1, ARPC1A, LSP1, CORO1A, RND1, MYLK, AKAP13, LIMA1, CTNNA1, CTNNA2, VILL, SYNPO, WASF1, GBP1, AUTS2, MSRA, ARHGAP32, PALLD, ZYX, AMPH, ANG, TAF5, EZR, DDR2	917	258	20562	2.25969	0.139438	0.00834178	0.00781235	AZ628
106	GOTERM_CC_DIRECT	GO:0042383~sarcolemma	15	1.59574	0.000256225	POPDC3, SYNM, ANXA1, KCNJ8, CAV2, SLC2A1, ALOX12, CIB1, ANK3, ATP1B1, ANK1, KRT19, SSPN, SCN5A, FGF13	917	106	20562	3.17308	0.152566	0.00871166	0.00815875	AZ628
107	GOTERM_CC_DIRECT	GO:0005783~endoplasmic reticulum	77	8.19149	0.000302863	ATP8A1, UBXN2B, CPQ, CTSZ, PIGZ, CIB1, CTSW, CYP46A1, CLU, LOXL2, CYB561D2, ALKBH1, HYAL3, BDKRB1, CTSF, SCN5A, KIFAP3, PSENEN, TPD52, EPHA4, ENTPD5, FBXO2, SPINK5, ACSL5, ELOVL6, ANK3, ZDHHC14, TPST2, ITPKB, ALDH3A1, BACE2, NPC1, RNF128, PXDN, RAB38, PLIN2, SLC27A3, ATF6, SLC27A5, INSIG2, TMPRSS3, LAMA3, MOSPD2, MTMR9, ITPR2, HSD17B6, CST7, CST3, ZDHHC18, EBP, APH1B, FAM172A, DDRGK1, STC2, SCAP,…	917	1142	20562	1.51189	0.177724	0.00973911	0.00912099	AZ628
108	GOTERM_CC_DIRECT	GO:0090575~RNA polymerase II transcription factor complex	16	1.70213	0.000316596	CEBPA, WWOX, BATF3, VDR, NFYC, TCF12, POU4F1, BATF, MAFB, POU2AF1, HLTF, NFE2L3, ATF5, ATF6, JUNB, RXRG	917	121	20562	2.96504	0.184989	0.00973911	0.00912099	AZ628
109	GOTERM_CC_DIRECT	GO:0005856~cytoskeleton	42	4.46809	0.000678396	CALCOCO2, TRADD, CORO1A, CLU, RND1, AKAP12, EPB41L2, ENC1, KIF13B, CTNNA1, CTNNA2, WASF1, CTNNAL1, DSP, MYLIP, AUTS2, USP9X, SPAG4, SHROOM2, MSN, RHOF, TUBB4B, ARHGAP26, ANK1, TUBA4A, ITPKB, KRT19, KRT17, CTTN, RNF128, FES, TMSB15A, KRT16, KRT14, TRIP10, TRIM36, ALDOC, TNIK, EZR, S100A9, S100A8, FERMT2	917	541	20562	1.7408	0.354927	0.0199202	0.0186559	AZ628
110	GOTERM_CC_DIRECT	GO:0005938~cell cortex	18	1.91489	0.00113726	GPSM2, CLIC5, CTSZ, PLA2G4C, SPINK5, COBL, ITPR2, RHOF, CORO1A, RND1, AKAP12, AKAP13, ARHGAP32, CTTN, EPB41L2, TRIP10, ARHGEF7, FERMT2	917	165	20562	2.44616	0.520535	0.031942	0.0299148	AZ628
111	GOTERM_CC_DIRECT	GO:0016328~lateral plasma membrane	11	1.17021	0.00142727	GPSM2, GJB1, SLC16A1, ANXA1, GNA12, PTPRO, TBCD, ANK3, SCN5A, ATP1B1, FGF13	917	73	20562	3.37883	0.602546	0.0384173	0.0359791	AZ628
112	GOTERM_CC_DIRECT	GO:0005829~cytosol	332	35.2068	4.62066e-10	MTRR, LST1, MYLK, LGALS4, HERC5, RPS6KA3, GOLGA4, MT2A, TDO2, PSMD5, RPS6KA2, DPYSL2, PPAT, FAM110B, LONP1, BBX, TRIM26, ANKS1A, KIFAP3, TNS3, HERC6, CDK5RAP2, GAMT, PRKAB2, METTL1, COG5, ACTN1, FBXO2, COG4, DNAAF1, ECH1, ASRGL1, MYL4, BCR, MYL5, CH25H, DYNC1LI2, MAP1B, TXNIP, PADI2, LAP3, ATF5, TLN1, TRIB1, HOXB5, LLGL2, URI1, ABCB6, CDCA4, PRKDC, STXBP1, SH2D2A, NCAPG, PIK3R1, EVPL, HSPH1, COMM…	925	5510	20562	1.3394	3.04963e-07	3.04963e-07	2.94336e-07	AZD-0530
113	GOTERM_CC_DIRECT	GO:0070062~extracellular exosome	156	16.5429	1.12804e-08	FCGBP, SPON2, STEAP4, APEH, ACTG2, ICAM1, AQP1, GOLGA4, ALCAM, DPYSL2, PRSS8, PDE8A, CDK5RAP2, WNT5B, ACTN1, ECH1, SLC6A14, HLA-C, OLFM4, RNASE2, BCR, AZGP1, CRISPLD2, CMPK1, PADI2, S100A4, LAP3, TLN1, DSC2, PFN2, ATP6V1A, CFD, GPM6A, ABCB1, CFH, ABCB6, STXBP1, SLC1A1, AK1, HTRA1, ABHD8, TACSTD2, GSTT1, LTBP2, EVPL, C2, C5, RAP1A, HSPH1, UBB, RACGAP1, PODXL, IGLV2-14, ZNHIT6, PDGFC, PCBP2, ATP6V1…	925	2218	20562	1.56346	7.44504e-06	3.72253e-06	3.59281e-06	AZD-0530
114	GOTERM_CC_DIRECT	GO:0005737~cytoplasm	326	34.5705	2.37386e-08	SLC23A2, LST1, IPP, AQP7, MT1X, AQP3, MYLK, AQP1, HERC5, RPS6KA3, GJA1, GOLGA4, MT2A, RASSF1, PPP4R2, SOX15, RPS6KA2, DPYSL2, ZC3H12A, MAGEA1, TRIM26, ANKS1A, SOX4, HERC6, PKNOX2, CDK5RAP2, GAMT, TIPIN, PRKAB2, ACTN1, FBXO2, IL1R2, DNAAF1, SLC11A2, CIRBP, MTUS1, RECQL, ISL1, ASRGL1, MYL5, DYNC1LI2, ETHE1, TXNIP, MT1G, PADI2, ULK2, CYP2E1, LAP3, TLN1, TRIB1, PFN2, LLGL2, URI1, ZNF274, LXN, STXBP1,…	925	5576	20562	1.29963	1.56673e-05	5.22248e-06	5.04049e-06	AZD-0530
115	GOTERM_CC_DIRECT	GO:1904724~tertiary granule lumen	13	1.37858	4.63907e-06	ORM1, TNFAIP6, HBB, GGH, OLFM4, MMP9, CTSS, CST3, TIMP2, PTX3, METTL7A, SPTAN1, PGM1	925	55	20562	5.25417	0.00305711	0.000765446	0.000738772	AZD-0530
116	GOTERM_CC_DIRECT	GO:0045335~phagocytic vesicle	14	1.48462	1.04508e-05	GSN, ITGB5, STX8, STXBP1, NOD2, CLCN3, CTSS, RAB11A, RAP1A, RAB20, RAB23, RAB38, ITGAV, CD36	925	69	20562	4.51027	0.00687384	0.00137951	0.00133143	AZD-0530
117	GOTERM_CC_DIRECT	GO:0005886~plasma membrane	284	30.1166	1.49081e-05	SLC23A2, VIPR1, OXTR, IFITM2, LST1, AQP9, AQP7, ICAM4, AQP3, MYLK, ICAM1, AQP1, ZDHHC4, LGALS4, GJA1, GOLGA4, ALCAM, STS, DPYSL2, MAGEA1, ARL6IP5, PIEZO1, PRSS8, ENTPD3, KCNK10, ACTN1, IL1R2, DNAAF1, SLC11A2, SLC6A14, PSG1, MTUS1, HLA-C, SOX11, BCR, PSG4, TFR2, MAP1B, TLN1, LLGL2, GPM6A, ABCB1, ABCB6, CDCA4, GYPB, STXBP1, GYPE, MGST2, SLCO5A1, PIK3R1, IGHV1-69, MST1R, LY9, PCDH17, FAM171A1, CD79A…	925	5071	20562	1.24494	0.0097912	0.0016399	0.00158275	AZD-0530
118	GOTERM_CC_DIRECT	GO:0009986~cell surface	53	5.62036	2.72611e-05	IGHM, SRPX, CLSTN2, ITGB5, LRRC32, ICAM1, GHR, THBD, CDH2, LAMP3, LIPG, CLEC5A, TIMP2, FCER1A, ITGAV, CD36, MME, SLC11A2, PSG1, HLA-C, TYROBP, PSG5, PSG4, CEACAM6, LY6D, DSG2, CEACAM8, TLN1, CD44, HBEGF, CLDND1, NOTCH1, ABCB1, IGSF3, SLC1A1, SLC1A2, CXCR4, MST1R, NOD2, CLCN3, IL2RG, LY9, SRPX2, PDGFC, LDLR, CD55, MICA, PRNP, MSN, ACVR2A, CD2, AXL, ALPP	925	639	20562	1.84374	0.0178317	0.00257033	0.00248076	AZD-0530
119	GOTERM_CC_DIRECT	GO:0032587~ruffle membrane	16	1.69671	3.46149e-05	KANK1, PLEK, RASGRP2, CLCN3, FGR, DLC1, PSD3, PDPN, ITGAV, EPS8L2, LCP1, EPS8L3, ARHGEF2, TLN1, PDE9A, CLASP2	925	99	20562	3.5926	0.0225872	0.00285573	0.00275621	AZD-0530
120	GOTERM_CC_DIRECT	GO:0016020~membrane	156	16.5429	4.27266e-05	MTCH2, PLXND1, LST1, GOLIM4, ICAM1, STS, CCND1, DPYSL2, ARL6IP5, LONP1, PIEZO1, SLC39A7, IL13RA2, SLC16A4, SH3GLB2, DDX18, CPT1A, ENTPD3, COG5, HGF, FBXO2, IL1R2, SLC11A2, ECH1, CSGALNACT2, RECQL, HLA-C, DGKZ, BCR, CH25H, DYNC1LI2, TXLNA, HNRNPUL2, LY6D, RAB38, STEAP1, ABCG2, ATP6V1A, ABCB1, PRKDC, SLC1A1, SLC1A2, TACSTD2, NCAPG, MGST2, AGAP1, PIK3R1, EVPL, FUT1, CYB5R2, CHST10, HLTF, PCBP2, MLEC…	925	2547	20562	1.36151	0.0278062	0.00313328	0.00302409	AZD-0530
121	GOTERM_CC_DIRECT	GO:0005576~extracellular region	134	14.21	5.09254e-05	ICAM4, SPATA20, APEH, VPREB1, LIPG, ENPP2, PRSS8, IL13RA2, PAMR1, CHGB, WNT5B, HGF, ACTN1, IGFBP3, IL1R2, DNAAF1, PSG1, OLFM4, GTPBP2, RNASE2, DKK2, AZGP1, TXLNA, PSG5, CRISPLD2, PSG4, ADAM12, NINJ1, LY6D, PADI2, S100A4, TLN1, PLA1A, CFD, FBN2, NOTCH1, CFH, HTRA1, LY96, LTBP2, IGHV1-69, SPATA6, FBLN2, C2, C5, HSPH1, COMMD9, IGLV2-14, PDGFC, PLAC1, PI3, CD14, NPTX2, PLTP, CPA4, S100A10, TNFSF15, D…	925	2129	20562	1.39911	0.033053	0.00314724	0.00303756	AZD-0530
122	GOTERM_CC_DIRECT	GO:0005794~Golgi apparatus	81	8.58961	5.2454e-05	EHF, ST6GALNAC2, UBXN2B, CPQ, PTPRN, LST1, LPCAT1, GOLIM4, PCSK5, USE1, GALNT10, ZDHHC4, NDST2, SGCE, GJA1, GOLGA4, STS, LIPG, BDKRB2, CD36, SLC39A7, KIFAP3, CTSC, CDK5RAP2, COG5, MTUS1, HLA-C, PLA2G4A, GFRA1, ARFGAP2, TPST2, DNM3, GAL, CTTN, EXOC3, S100A3, BIRC7, ARHGEF2, PDE9A, CD44, CHST2, FAM114A1, ABCB6, GNAI3, CD1E, NOD2, CLCN3, FUT1, CST3, COMMD9, RAB20, PRRC1, FUT9, RAB26, PERP, NPY, CHST…	925	1141	20562	1.57806	0.0340281	0.00314724	0.00303756	AZD-0530
124	GOTERM_CC_DIRECT	GO:0045121~membrane raft	27	2.8632	7.29916e-05	SLC1A1, GNAI3, SLC1A2, HK1, ICAM1, CD79A, GJA1, PODXL, PDPN, STOM, CSK, CD14, CD36, CD55, S100A10, PRNP, GABBR1, MME, SMURF2, CD2, CD4, DLC1, CD48, TPP1, BIRC2, BIRC3, ABCG2	925	252	20562	2.3817	0.0470342	0.00370573	0.00357659	AZD-0530
125	GOTERM_CC_DIRECT	GO:0005654~nucleoplasm	224	23.754	0.000108183	EHF, IFITM2, MTRR, POP4, AQP3, RPS6KA3, GJA1, GOLGA4, PPP4R2, PSMD5, RPS6KA2, CREB3L2, ZC3H12A, LONP1, BBX, ANKS1A, SOX4, HERC6, PKNOX2, TIPIN, PRKAB2, METTL1, COG5, CIRBP, MED8, RECQL, SOX11, LDOC1, ETHE1, AKIP1, CCDC86, HOXB2, LAP3, ATF5, CGGBP1, HOXB5, URI1, ABCB1, ABCB6, HOXD1, CDCA4, PRKDC, STXBP1, CTR9, TWIST1, PRDM14, HSD11B2, HSPH1, COMMD9, RACGAP1, HLTF, PCBP2, NKX2-1, ALX1, PPARGC1A, TR…	925	3963	20562	1.25646	0.0689149	0.00508443	0.00490724	AZD-0530
126	GOTERM_CC_DIRECT	GO:0005615~extracellular space	122	12.9374	0.000115555	FCGBP, ACTG2, ICAM1, LGALS4, VPREB1, FCGRT, LIPG, ENPP2, PRSS8, IL13RA2, CHGB, POSTN, WNT5B, HGF, ACTN1, IGFBP3, MTUS1, OLFM4, RNASE2, DKK2, AZGP1, CRISPLD2, S100A4, PLA1A, CFD, LXN, CFH, HTRA1, TACSTD2, LY96, CD1E, LTBP2, C2, C5, UBB, PODXL, IGLV2-14, PDGFC, PI3, CD14, PLTP, CPA4, S100A10, TNFSF15, DEFA4, MSN, GGH, INHBA, GDF5, INHBE, PPFIBP2, IL7, COL9A3, COL9A2, SERPINI1, DDR1, SERPINA3, MOXD1…	925	1938	20562	1.39936	0.0734348	0.00508443	0.00490724	AZD-0530
127	GOTERM_CC_DIRECT	GO:0000139~Golgi membrane	51	5.40827	0.000162532	GAL3ST1, STEAP4, ST6GALNAC2, CLSTN2, LST1, LPCAT1, GOLIM4, GALNT10, ZDHHC4, NDST2, GJA1, GOLGA4, PMEPA1, MAP4K2, COG5, COG4, CSGALNACT2, HLA-C, PLA2G4A, ZDHHC13, WIPI1, RHOD, ARFGAP2, TPST2, CYP2E1, CHST2, ATP6V1A, NOTCH1, ABCB6, GNAI3, CD1E, CLCN3, FUT1, CYTH2, FUT9, RAB26, CHST10, PDGFC, MAN1C1, ATP6V1H, ST3GAL5, HAS2, HLA-DQA1, CD55, ST8SIA1, TMEM132A, DHCR24, EXT1, ARHGAP32, UST, BET1	925	651	20562	1.74146	0.101726	0.00670446	0.00647082	AZD-0530
128	GOTERM_CC_DIRECT	GO:0016324~apical plasma membrane	34	3.60551	0.000202079	ATP6V1A, SLC23A2, OXTR, CLDND1, SLC47A1, NOTCH1, ABCB1, SLC1A1, STK39, CLCN3, AQP1, GJA1, ERBB3, CDH2, PODXL, CTSK, PDPN, PRKG2, CD36, MPDZ, SLC12A2, SLC11A2, SLC6A14, SHROOM2, CYBRD1, RAB27A, MSN, CEACAM6, NOX4, SLC29A1, CD44, SHANK2, ATP6V1B1, ABCG2	925	376	20562	2.01009	0.124872	0.00742029	0.00716171	AZD-0530
129	GOTERM_CC_DIRECT	GO:0005925~focal adhesion	37	3.92365	0.00021429	ITGB5, FHL2, ILK, SLA, CNN3, ICAM1, AKAP12, GJA1, ALCAM, EFS, CDH2, PCBP2, PPFIA1, ANXA6, ITGAV, TNS3, CLASP2, KLF11, SVIL, GSN, MME, ACTN1, MSN, PTPN12, CORO2B, RHOB, ATAT1, CTTN, PALLD, DLC1, NOX4, ARHGEF2, LCP1, LAP3, TLN1, CD44, SNTB2	925	425	20562	1.93525	0.131898	0.00742029	0.00716171	AZD-0530
130	GOTERM_CC_DIRECT	GO:0005856~cytoskeleton	44	4.66596	0.000222835	KANK1, STXBP1, ELAVL4, STK39, DNAJC24, NOD2, EVPL, CNN3, SGCE, AKAP12, TRIM9, PCLO, DPYSL2, ZC3H12A, ENC1, ARL6IP5, STOM, CTNNA2, SPTAN1, CDK5RAP2, AUTS2, SPAG4, SHROOM2, MSN, WIPI1, DHCR24, RHOF, RHOD, SSH3, RHOB, FGR, ITPKB, KRT19, MYO15B, CTTN, TMSB15A, KRT15, CDC42EP3, ITPKA, ARHGEF2, TLN1, DBN1, PFN2, SNTB2	925	541	20562	1.80792	0.136781	0.00742029	0.00716171	AZD-0530
131	GOTERM_CC_DIRECT	GO:0048471~perinuclear region of cytoplasm	57	6.04454	0.000224857	PTPRR, MS4A3, PPP1R13B, FAF1, AKR1B1, PTPN22, HERC5, LAMP3, ANXA6, KIF1A, CDK5RAP2, STX8, SLC11A2, OLFM4, RNF41, DNM3, TMEM134, RAD51C, OAS2, MAP1B, NOS1AP, EXOC3, RAB38, S100A4, LCP1, PDE9A, STXBP1, YTHDC2, GDPD3, PIK3R1, RASIP1, RASGRP3, DNAJB2, CYB5R4, RAP1A, HECTD3, NPY, STOM, GSN, PDE2A, CDC5L, MSN, LAMB1, INHBA, S100B, TPD52L1, MEIS2, RAB11A, BSPRY, DAB1, MLPH, RAB15, KLHL7, NOX4, TRIM37, N…	925	764	20562	1.65846	0.137933	0.00742029	0.00716171	AZD-0530
132	GOTERM_CC_DIRECT	GO:0002102~podosome	8	0.848356	0.000296917	SVIL, GSN, CTTN, SH3PXD2A, PALLD, NOS1AP, LCP1, PTPN12	925	30	20562	5.92778	0.177983	0.00933168	0.00900648	AZD-0530
133	GOTERM_CC_DIRECT	GO:0043025~neuronal cell body	35	3.71156	0.000426648	GPM6A, ZC4H2, PTPRN, SLC1A1, ILK, CNN3, GHR, AKAP12, ALCAM, UBB, INPP5F, SV2A, DPYSL2, ENC1, TIMP2, KIF1A, PPARGC1A, TRPM4, SLC12A2, GABRA2, GABBR1, MME, MYO10, TMEM50A, ARG1, GFRA1, S100B, DAB1, GAL, STAR, MAP1B, EEF1A2, CRH, SERPINI1, SHANK2	925	408	20562	1.90692	0.245461	0.0127994	0.0123534	AZD-0530
134	GOTERM_CC_DIRECT	GO:1904813~ficolin-1-rich granule lumen	15	1.59067	0.00136915	CFD, GSN, TNFAIP6, GSTP1, HBB, APEH, MMP9, CTSS, CST3, COMMD9, PSMC3, CRISPLD2, TIMP2, PLEKHO2, PGM1	925	124	20562	2.68901	0.595157	0.0392886	0.0379194	AZD-0530
135	GOTERM_CC_DIRECT	GO:0005887~integral component of plasma membrane	93	9.86214	0.00157695	DDR1, SLC23A2, VIPR1, OXTR, GAL3ST1, CD83, PLXND1, GPR65, AQP9, AQP7, ICAM4, LRRC32, ICAM1, AQP1, GHR, SGCE, THBD, GJA1, ALCAM, CDH2, CLEC5A, BDKRB2, FCER1A, BDKRB1, CD37, ITGAV, CD36, SLC16A4, CD96, KCNK10, MME, STX8, SLC11A2, SLC6A14, HLA-C, CLEC4A, CACNB2, TYROBP, SLC7A7, MEP1B, TFR2, NINJ2, TLR5, SLC29A1, STEAP1, CD44, HBEGF, SLC25A13, SLC20A2, GYPB, TM2D1, GYPE, SLC43A1, SLC1A1, CHRNA9, SLC1…	925	1508	20562	1.3709	0.647114	0.0431203	0.0416177	AZD-0530
137	GOTERM_CC_DIRECT	GO:0070062~extracellular exosome	189	20.0424	1.39026e-18	APP, SPON2, AHCYL1, SERPINE1, AQP5, ENO2, ICAM1, DOCK10, ANPEP, RUVBL2, C1RL, CAPN2, CPNE3, PTGDS, KRT6C, GLUL, KRT6A, DYNC2H1, ENTPD1, PRKCI, SPINK1, WNT5B, IGFBP2, STX7, SLC6A14, ARMC9, KRT7, ANXA11, OLFM4, RNASE1, TUBA4A, MINPP1, AZGP1, COL4A2, CRISPLD2, TNIK, TLN1, SQSTM1, DSC2, CFB, FKBP5, CFD, GPM6A, SLC26A2, PSMD12, MTMR2, ABCB1, HTRA1, TACSTD2, SLC1A4, LPO, THY1, NDRG2, TRHDE, CORO1A, C3,…	927	2218	20562	1.8901	9.565e-16	9.565e-16	8.98109e-16	AZD6244
138	GOTERM_CC_DIRECT	GO:0005794~Golgi apparatus	101	10.7105	1.03918e-10	APP, ATP8A2, GCC2, GALNT10, ZDHHC3, HHAT, DACH1, STK16, CAPN2, AP1S1, PTGDS, DYNC2H1, S100A1, APLP1, F2R, ANK3, ACSL3, MID1, CAMKMT, RAB36, PRKD1, ABCG1, HS3ST3A1, GLT8D2, CD1E, NDRG2, PLD1, RASGRP1, COMMD9, SI, STC2, NLRP2, ALX1, ST3GAL6, CD14, ST3GAL1, TRPM4, ASIC1, ABCA1, LYN, PRNP, YES1, CAV2, ST8SIA2, B3GALT4, EXT1, COL1A1, ID1, IFT27, TPP1, NFKBIE, ITM2A, LAT, ITM2B, B4GALT3, DOCK4, CPQ, US…	927	1141	20562	1.96346	7.14959e-08	3.57479e-08	3.35656e-08	AZD6244
139	GOTERM_CC_DIRECT	GO:0016020~membrane	181	19.1941	2.64394e-10	APP, IFITM1, DENND5B, DGKA, FHOD1, TNC, ICAM2, GCC2, ENO2, ZDHHC3, ICAM1, DOCK10, RUVBL2, CREB3L1, PIEZO2, AP1S1, IL13RA2, SLC39A2, SEC62, FADS1, KRT6A, ENTPD1, NUP210, HGF, ANXA11, ACSL3, PSG9, SLC5A6, COL4A2, SLCO2A1, LY6D, RAB38, PRKD1, STEAP1, ABCG1, DSC3, FKBP5, SLC26A2, PSMD12, MTMR2, ABCB1, PSMD13, TACSTD2, ITPR2, SLC1A4, PLD1, TRHDE, RASGRP1, CORO1A, CSF2RA, RAP1GAP, NCAPH, HSD11B1, CYB5R…	927	2547	20562	1.57629	1.81903e-07	4.85965e-08	4.56298e-08	AZD6244
140	GOTERM_CC_DIRECT	GO:0009986~cell surface	67	7.10498	2.82538e-10	APP, NRP1, ITGAM, CLSTN2, HILPDA, PTPRK, FZD10, ENO2, AMOT, ICAM1, CLEC5A, FCER1A, CD38, CCR7, ITGAV, SCN5A, CD33, HLA-DPA1, CD53, GPR37, MME, F2R, PSG1, EMP2, ANK3, PSG2, PSG9, BACE1, GREM1, GPRC5B, CEACAM1, PSG5, LY6D, ITGA7, ADAM8, ITGA5, TLN1, EPHA2, ABCB1, SLC1A4, SLC3A2, PTN, MST1R, THY1, LRP6, C3, DUOX1, EPCAM, PDGFC, SLIT2, NDP, ASIC1, MICB, WNT4, PRNP, NLGN4X, FZD5, TPBG, FZD6, TRPV2, MS…	927	639	20562	2.32573	1.94386e-07	4.85965e-08	4.56298e-08	AZD6244
141	GOTERM_CC_DIRECT	GO:0005886~plasma membrane	305	32.3436	6.2928e-09	APP, IFITM1, IFITM2, CERK, SERPINE1, ICAM2, AQP5, FZD10, FNBP1L, ENO2, AQP3, RRP8, MYLK, ICAM1, ANPEP, PIEZO2, PLCE1, CPNE3, GLUL, SCN1A, TBC1D10B, DYNC2H1, ENTPD1, PRKCI, SLC6A14, PSG1, ACSL3, ANK3, PSG9, SLC5A6, ARC, TRIB3, PRKD1, TLN1, CFB, SKAP1, EPHA2, GPM6A, ABCB1, LYPD1, MST1R, THY1, C3, TRPM2, INPP5A, FLRT3, SI, EPB41L2, PDGFC, ATP6V0A2, TSPAN5, ATP6V0A4, NCKAP1L, TRPM8, CD14, HLA-DQA1, T…	927	5071	20562	1.33411	4.32944e-06	8.65889e-07	8.13029e-07	AZD6244
142	GOTERM_CC_DIRECT	GO:0016324~apical plasma membrane	42	4.45387	1.67348e-07	SLC26A2, SLC47A1, AHCYL1, SLC44A4, ABCB1, STC1, SLC3A2, THY1, AQP5, PLD1, MTDH, DUOX1, EPCAM, SI, SLC39A8, ATP6V0A4, SLC12A2, ABCC4, MGAM, PRKCI, TMEM30A, SLC16A1, JAG1, FZD6, IGFBP2, SLC6A14, SHROOM2, MSN, EMP2, CYP4F12, SLC39A14, KISS1, SLC5A6, CEACAM1, SLC7A9, MAL, CSPG4, TNIK, RAB17, SLC26A3, ATP6V1B1, DDR2	927	376	20562	2.47769	0.000115129	1.91893e-05	1.80178e-05	AZD6244
143	GOTERM_CC_DIRECT	GO:0005576~extracellular region	144	15.2704	5.85862e-07	APP, SERPINE1, TNC, PYCARD, OSTF1, IL13RA2, PTGDS, WNT5B, FKBPL, S100A1, IGFBP4, HGF, F2R, IGFBP2, PSG1, VASH2, KERA, RNASE4, PSG2, OLFM4, GTPBP2, TUBA4A, PSG9, AZGP1, TWSG1, COL4A2, PSG5, LOX, CRISPLD2, NINJ1, PLA2G10, LY6D, HHIPL2, PLBD1, TLN1, SCG2, CFB, DSC3, LY6E, CFD, PSMD12, PSMD13, HTRA1, LYPD1, KLK5, STC1, LPO, THY1, CSF2RA, KLK6, GLB1L2, C3, C5, HSPH1, IGLV1-40, COMMD9, PDZD2, IGLV6-57,…	927	2129	20562	1.50028	0.000402992	5.75818e-05	5.40667e-05	AZD6244
144	GOTERM_CC_DIRECT	GO:0005829~cytosol	314	33.298	8.71431e-07	APP, AHCYL1, ARAF, UBE2L6, GCC2, FNBP1L, ENO2, RRP8, DCAF7, MYLK, HERC5, TCL1A, PSMD5, PPAT, FAM110B, DPF2, AP1S1, PLCE1, CPNE3, GLUL, IER3, TBC1D10B, PRKCI, KRT7, HUS1, ANK3, EML1, MYL5, ARC, PPP1R3C, RRAGD, PADI3, PLBD1, TRIB3, PRKD1, ATF5, TLN1, RIN2, SKAP1, MTMR2, SEH1L, PDE1A, KLK5, THY1, HIF1A, NCAPH, LDHB, HSPH1, COMMD9, NUP85, FLRT3, PRDX1, EPB41L2, PDGFC, CEP70, CEP192, NCKAP1L, MAGEC2, …	927	5510	20562	1.26405	0.000599365	7.49431e-05	7.03681e-05	AZD6244
145	GOTERM_CC_DIRECT	GO:0045121~membrane raft	31	3.28738	1.23459e-06	APP, THY1, ADCY1, ENO2, LRP6, ICAM1, LDHB, TUBA1A, CAPN2, STOM, BAALC, TRPM8, CD14, ABCA1, LYN, PRNP, GABBR1, MME, CAV2, EMP2, SYNJ2, SULF1, BACE1, CLIP3, ARC, CNTN1, MAL, KRAS, TPP1, LAT, BIRC3	927	252	20562	2.72864	0.00084904	9.43778e-05	8.86164e-05	AZD6244
146	GOTERM_CC_DIRECT	GO:0005737~cytoplasm	314	33.298	2.66444e-06	APP, AHCYL1, CERK, PLEKHB1, SMC5, FZD10, FNBP1L, AQP3, DCAF7, MYLK, RCBTB2, SPIB, HERC5, SOX15, ANPEP, CPNE3, CCDC92, IER5, GLUL, ARMC9, KRT7, MYL5, ARC, RRAGD, PADI3, MT1G, PRKD1, TLN1, SKAP1, MTMR2, XPA, STC1, DCUN1D2, GATA2, HIF1A, NCAPH, KLK6, MTDH, LDHB, HSPH1, NUAK2, PRDX1, CEP70, HLTF, CEP192, NKX2-5, PCK1, MAP9, CDR2, CCR1, LYN, GSTM3, EGR2, FZD2, CHKA, SIAH2, MAD2L1BP, PARVB, CDC6, HSPA1…	927	5576	20562	1.24909	0.00183146	0.000183314	0.000172123	AZD6244
147	GOTERM_CC_DIRECT	GO:0070821~tertiary granule membrane	15	1.59067	3.96161e-06	CD53, SNAP25, MGAM, ITGAM, GAA, SLC2A3, PLD1, SERPINB6, VAMP8, TRPM2, CEACAM1, CLEC5A, STOM, ADAM8, CD33	927	73	20562	4.55779	0.00272188	0.000247781	0.000232655	AZD6244
148	GOTERM_CC_DIRECT	GO:0005615~extracellular space	128	13.5737	9.09537e-06	APP, SERPINE1, TNC, ENO2, ICAM1, ANPEP, C1RL, IL13RA2, PTGDS, POSTN, WNT5B, IGFBP4, HGF, IGFBP2, KERA, RNASE4, OLFM4, THNSL2, ALDH3A1, AZGP1, TWSG1, COL4A2, LOX, CRISPLD2, PLA2G10, PLBD1, SCG2, CFB, CFD, HTRA1, KLK5, TACSTD2, STC1, CD1E, LPO, KLK6, C3, C5, IGLV1-40, IGLV6-57, FLRT3, STC2, PRDX1, PDGFC, IGFBP7, NDP, CD14, CGA, CPA4, WNT4, ABCA3, RARRES1, DEFA5, MSN, GDF5, BMP7, BMP4, COL1A1, COL1A…	927	1938	20562	1.46501	0.00623811	0.000521468	0.000489634	AZD6244
149	GOTERM_CC_DIRECT	GO:0048471~perinuclear region of cytoplasm	62	6.57476	1.07563e-05	SNAP25, APP, MS4A3, RAB3A, BUB1B, HERC5, ATP7B, STK16, PDE4B, TRIM68, SCN5A, PTGDS, MAP3K4, TPD52, APLP1, STX7, ACSL3, OLFM4, EML1, VAMP8, EXOC3, CHI3L1, RAB38, PKP4, TNIK, PLEC, MTMR2, SEC23A, PTN, PLD1, NDRG2, RASIP1, HDAC6, THBS3, MTDH, SCEL, STC2, ATP6V0A2, STOM, GBP2, DYNC1I1, SNCA, ABCA1, LYN, GALNT6, FZD5, CAV2, AMFR, ST8SIA2, ASPSCR1, MSN, SYNJ2, MEIS2, LRPPRC, EHD2, DAB1, MLPH, GLB1, NFK…	927	764	20562	1.80005	0.00737309	0.000534365	0.000501744	AZD6244
150	GOTERM_CC_DIRECT	GO:0005783~endoplasmic reticulum	84	8.90774	1.08737e-05	PLEKHF2, APP, CPQ, PDE3B, POMT1, AQP5, PKD2, ZDHHC3, CLGN, PYCARD, PANX1, TCL1A, HHAT, CREB3L1, DSE, CAPN2, BDKRB1, CTSF, SCN5A, SEC62, TPD52, GPR37, PLA2G4A, ACSL3, ANK3, ZDHHC14, BACE1, ITPKB, ALDH3A1, MINPP1, ERN2, NPC2, MAL, CHI3L1, RAB38, PLIN2, KDELR3, ITGA5, SQSTM1, CDS1, RTN1, INSIG2, TMPRSS3, SEMA3B, ATP10D, MOSPD2, ITPR2, PTN, THY1, AGPAT1, LTC4S, SEZ6L2, PTGS2, HSPA13, KLK6, LRP6, MTDH…	927	1142	20562	1.63154	0.00745324	0.000534365	0.000501744	AZD6244
151	GOTERM_CC_DIRECT	GO:0035579~specific granule membrane	16	1.69671	1.26339e-05	CD53, SNAP25, MS4A3, ITGAM, TMEM30A, MOSPD2, SLC2A3, PLD1, VAMP8, TRPM2, CEACAM1, CLEC5A, STOM, ADAM8, ITGAV, CD33	927	91	20562	3.9	0.00865453	0.000579476	0.000544101	AZD6244
152	GOTERM_CC_DIRECT	GO:0005667~transcription factor complex	27	2.8632	1.83966e-05	ATF1, ATF7IP2, CREM, AHR, GATA2, HIF1A, HOXA10, SIX6, DACH1, SOX15, ANKRD1, MSX1, NKX2-5, SKIL, ARNT2, SMAD3, LMO4, FOXF1, LMO2, HNF1B, NR4A1, MEIS1, MAFB, KLF5, RCOR3, ATF5, SSBP3	927	232	20562	2.58144	0.0125772	0.000768028	0.000721143	AZD6244
153	GOTERM_CC_DIRECT	GO:0005911~cell-cell junction	24	2.54507	1.89774e-05	CD53, APP, ILK, PTPRK, PKD2, AQP3, CORO1A, RASIP1, VAV1, TMEM47, CNKSR1, CEACAM1, PDZD2, FLRT3, PKP4, DSG3, PRKD1, ITGA5, ECT2, STEAP1, LAT, DSC2, SKAP1, DSC3	927	192	20562	2.77265	0.0129717	0.000768028	0.000721143	AZD6244
154	GOTERM_CC_DIRECT	GO:0000139~Golgi membrane	54	5.72641	2.41393e-05	B4GALT3, ATP8A2, CLSTN2, RND3, GALNT10, ZDHHC3, PYCARD, HHAT, ATP7B, DSE, AP1S1, PLCE1, HLA-DPA1, CSGALNACT1, PRKCI, PLA2G4A, EMP2, COPZ1, RAB36, KDELR3, ABCG1, CHST3, SEC23A, HS3ST3A1, RTN1, CD1E, PLD1, RASGRP1, RAP1GAP, RAB26, PDGFC, GCNT2, ATP6V0A2, ST3GAL6, GBP2, ST3GAL1, HLA-DQA1, GALNT7, GALNT6, FZD5, RNF24, CAV2, ST8SIA2, B3GAT1, B3GALT4, FIG4, EXT1, HLA-DPB1, IFT27, HLA-DRA, KRAS, CHPT1, …	927	651	20562	1.83992	0.0164709	0.000922658	0.000866333	AZD6244
155	GOTERM_CC_DIRECT	GO:0005856~cytoskeleton	47	4.98409	2.87202e-05	SNAP25, LRP1, FHOD1, KRT23, FNBP1L, RND3, CORO1A, RHOBTB1, OSBPL10, SGCE, PCLO, EPB41L2, TCTN2, STOM, CTNNA2, CTNNAL1, CCT3, DSP, MYLIP, USP9X, LIMK1, SPAG4, SHROOM2, VASH2, MSN, PARVB, SYNJ2, EML1, LRPPRC, TUBA4A, RHOB, ITPKB, KRT19, MYO15B, KRT17, TMSB15A, GAN, KRT16, KRT14, ALDOC, PKP4, TNIK, TAGLN3, TLN1, PTPN3, PLEC, SNTB2	927	541	20562	1.92702	0.0195659	0.00103997	0.000976488	AZD6244
156	GOTERM_CC_DIRECT	GO:0005887~integral component of plasma membrane	100	10.6045	9.06227e-05	APP, CD83, ICAM2, AQP5, FZD10, ICAM1, MILR1, CLEC5A, CCRL2, SLC39A8, SLC39A2, ENTPD1, F2R, SLC6A14, TM4SF1, SLC5A6, SLCO2A1, ADAM8, STEAP1, EPHA2, SLC26A2, SLC1A4, CD1E, MST1R, THY1, TRHDE, CSF2RA, TRPM2, FLRT3, TSPAN5, SLC38A6, NCKAP1L, TRPM8, HLA-DQA1, TRPM4, ASIC1, ABCA1, CCR1, JAG1, FZD5, CAV2, FZD6, TRPV2, LPAR6, SSPN, HLA-DRA, CSPG4, SLC26A3, RYR1, ALK, NRP1, SLC2A3, PTPRK, PKD2, SGCE, ATP7…	927	1508	20562	1.4709	0.0604472	0.00311742	0.00292711	AZD6244
157	GOTERM_CC_DIRECT	GO:0043231~intracellular membrane-bounded organelle	71	7.52916	0.000103239	AHCYL1, RAB3A, CPQ, PTPRK, RND3, OSBPL10, DPF2, AP1S1, CTSH, OIP5, CTSF, ANKRD2, CCDC92, CTSE, FADS1, HLA-DPA1, ZNF365, GAA, PLA2G4A, HNF1B, RHOB, RNF144A, ALDH3A2, GPRC5B, GPRC5A, VGF, RRAGD, BLVRB, FAR2, SQSTM1, MTMR2, ARHGAP19, PRCP, LTC4S, PLD1, PTGS2, CYP2C18, HSPA13, RHOBTB1, HSD11B1, PDZD2, RBBP8, NLRP2, ATP6V0A2, STAP1, PRODH, ABCA1, LYN, PRNP, EGR2, SLC16A1, ODF2, ABCA3, SIAH2, DEFA5, B3…	927	984	20562	1.60047	0.0685677	0.00338229	0.00317582	AZD6244
158	GOTERM_CC_DIRECT	GO:0005764~lysosome	30	3.18134	0.000162368	RAB3A, CPQ, PRCP, TRPM2, GGA3, RPS6KC1, SMPD1, CAPN2, CTSH, CTSF, SNCA, UVRAG, GAA, RNASET2, STX7, PRSS16, NAGA, ANK3, BACE1, GALC, NPC2, PLA2G10, RRAGD, PLBD1, HLA-DRA, RAB38, TPP1, SQSTM1, LGMN, PCYOX1	927	309	20562	2.15352	0.105704	0.00507769	0.00476771	AZD6244
159	GOTERM_CC_DIRECT	GO:0016323~basolateral plasma membrane	25	2.65111	0.00021149	SLC47A1, LRP1, SLC43A3, SLC3A2, LPO, PKD2, AQP3, ATP7B, EPCAM, CD38, SLC39A8, ATP6V0A4, ABCC3, ABCA1, SLC12A2, DSP, ABCC4, SLC16A1, KCNJ16, MSN, ANK3, SLC39A14, SLC5A6, RAB17, ATP6V1B1	927	239	20562	2.32021	0.135428	0.00609906	0.00572674	AZD6244
160	GOTERM_CC_DIRECT	GO:0043025~neuronal cell body	36	3.8176	0.000212758	GPM6A, NRP1, NRSN2, RTN1, LRP1, PDE1A, ZC4H2, TMPRSS3, ILK, SLC1A4, SEZ6L2, RAP1GAP, LRP6, NRGN, PYCARD, KIF5C, CAMK2N1, CAPN2, TRPM4, SNCA, SCN1A, SLC12A2, GABBR1, DYNLT1, MME, ANXA3, AMFR, SIAH2, BACE1, KISS1, ARC, DAB1, VGF, CRH, ANG, RAB17	927	408	20562	1.95717	0.136182	0.00609906	0.00572674	AZD6244
161	GOTERM_CC_DIRECT	GO:0030659~cytoplasmic vesicle membrane	17	1.80276	0.000248712	RYR1, SLC12A2, ABCA3, FZD6, SNX24, ITPR2, AQP5, PKD2, LAMP5, TRPM2, GPRC5B, GPRC5A, APPBP2, DSE, SH3BP5, AP1S1, SNX7	927	130	20562	2.90062	0.157292	0.00684456	0.00642672	AZD6244
162	GOTERM_CC_DIRECT	GO:0030666~endocytic vesicle membrane	12	1.27253	0.000313516	LYN, COLEC12, LRP1, WNT5B, WNT7B, GPR161, HLA-DPB1, HLA-DRA, AP2B1, HLA-DQA1, HLA-DPA1, WNT4	927	71	20562	3.74894	0.19405	0.00829612	0.00778967	AZD6244
164	GOTERM_CC_DIRECT	GO:0030667~secretory granule membrane	14	1.48462	0.000599506	MOXD1, RAB3A, MME, ITPR2, SLC2A3, SERPINB6, VAMP8, VGF, RAB26, ANPEP, EXOC3, CD38, NCKAP1L, CD14	927	101	20562	3.07463	0.338062	0.0147307	0.0138314	AZD6244
165	GOTERM_CC_DIRECT	GO:0005788~endoplasmic reticulum lumen	28	2.96925	0.000704378	APP, TNC, PTGS2, CHRDL1, PRSS23, C3, ARSJ, STC2, PDGFC, TSPAN5, IGFBP7, UGGT1, WNT4, SDF2L1, WNT5B, GOLM1, IGFBP4, WNT7B, RNASET2, BACE1, BMP4, COL1A1, MINPP1, COL1A2, VGF, COL4A2, COL5A1, SCG2	927	306	20562	2.02966	0.384169	0.0166741	0.0156562	AZD6244
166	GOTERM_CC_DIRECT	GO:0031012~extracellular matrix	25	2.65111	0.000727067	COLEC12, SPON2, LRRC17, FLRT3, EPYC, TIMP3, NDP, MUC4, TIMP4, WNT4, POSTN, KERA, MUC5B, MMP8, MMP10, MUC5AC, ASPN, COL1A1, COL1A2, COL4A2, COL5A1, LOX, CRISPLD2, CHI3L1, PTX3	927	260	20562	2.13281	0.393714	0.0166741	0.0156562	AZD6244
167	GOTERM_CC_DIRECT	GO:0032991~macromolecular complex	51	5.40827	0.00097739	ALK, APP, IFITM1, IFITM2, RAB3A, ILK, AHR, DCAF7, SERPINA5, PYCARD, CASP9, PANX1, TCL1B, TCL1A, TMEM147, MYC, TRPS1, GLUL, SYK, DESI1, S100A1, OLFM4, CAMKMT, METTL22, BIRC3, ZC4H2, PTN, PTGS2, CORO1A, HIF1A, RASIP1, HDAC6, C3, HIRA, HSPH1, GGA3, IRAK1, STAP1, NKX2-5, UGGT1, SKIL, SNCA, UVRAG, CAV2, AMFR, ARHGAP29, SMAD7, CD69, SIPA1, HSPA1B, SNTB2	927	703	20562	1.60916	0.489708	0.0216917	0.0203675	AZD6244
168	GOTERM_CC_DIRECT	GO:0005789~endoplasmic reticulum membrane	70	7.42312	0.00114268	MOXD1, AHCYL1, CLSTN2, POMT1, PKD2, CLGN, NR3C2, PANX1, CYP26B1, HHAT, TMEM147, CREB3L1, DSE, PTGDS, LBR, FADS1, GPR37, NUP210, RHBDF2, PLA2G4A, ACSL3, COPZ1, ZDHHC14, ALDH3A2, CTDNEP1, ERN2, TMX2, KDELR3, ABCG1, MGLL, CDS1, SEC23A, RTN1, SFTPA2, INSIG2, TMPRSS3, ATP10D, MOSPD2, ITPR2, AGPAT1, LTC4S, PLD1, SEZ6L2, PTGS2, RASGRP1, CYP2C18, GRAMD4, MTDH, HSD11B1, CYB5R2, PTDSS2, FLRT3, TRPM8, UGT1A…	927	1054	20562	1.47314	0.544614	0.0245675	0.0230678	AZD6244
169	GOTERM_CC_DIRECT	GO:0005925~focal adhesion	34	3.60551	0.0017606	NRP1, LRP1, FHL2, TNC, ILK, THY1, RND3, ICAM1, FLRT3, EPB41L2, CAPN2, ATP6V0A2, ITGAV, CPNE3, KLF11, YES1, FZD2, MME, CAV2, LIMK1, MSN, PARVB, CORO2B, RHOB, PALLD, KRAS, CSPG4, ITGA5, TLN1, HSPA1B, PLEC, EPHA2, SNTB2, DDR2	927	425	20562	1.7745	0.702505	0.0367058	0.034465	AZD6244
170	GOTERM_CC_DIRECT	GO:0070062~extracellular exosome	188	19.7479	2.16043e-18	SPON2, SCARB1, STEAP4, TFRC, PDCD6, PDCD5, SERPINE1, PLAT, PARK7, PLOD1, ENO1, FBL, ISLR, DMBT1, BASP1, DPYSL2, PSMD2, C1RL, NAMPT, CAPN2, TOM1, KRT6B, AP2M1, DYNC2H1, ECH1, KRT7, ANXA11, SCRIB, HLA-A, ACTN4, MIF, BCR, DAAM2, FSCN1, ADAM9, EZR, TLN1, MXRA5, DSC1, SQSTM1, CFB, VPS28, PFN2, FTL, GPM6A, NPR3, CFI, RHOBTB3, PROZ, AK2, LIN7A, FBLN1, TXN, IQGAP2, EVPL, NDRG1, SLC9A3R1, C5, FUT8, PRDX4,…	924	2218	20562	1.88621	1.5123e-15	1.5123e-15	1.44317e-15	BIBW2992
171	GOTERM_CC_DIRECT	GO:0005829~cytosol	339	35.6092	1.45754e-11	PANK2, IFIT5, ENO1, NOC2L, NUDT4, PSMD8, EFR3A, CCDC91, PSMD5, PEG10, PSMD2, DPYSL2, NAMPT, AP1S1, PLCE1, SYNPO, LGALS8, EPHB3, MCCC2, PRKAB2, WSB2, COG4, ECH1, GOLPH3L, KRT7, ACTN4, MIF, ATG14, ASRGL1, BCR, AR, RBP1, PLBD1, TRIB3, RBCK1, EZR, ANKRA2, TLN1, TRIB1, VPS28, GNE, FLG, PDE1C, CDCA4, PRKDC, PDE1A, MYCBP2, CRABP1, COPS7B, TXN, BCL10, IQGAP2, EVPL, OAZ3, SULT1A1, PRDX4, COMMD9, PDCD11, P…	924	5510	20562	1.36912	1.02028e-08	5.10139e-09	4.86819e-09	BIBW2992
172	GOTERM_CC_DIRECT	GO:0005615~extracellular space	150	15.7563	2.86351e-11	SPON1, TFRC, SERPINE1, TNC, PLAT, ENO1, NPPB, DMBT1, NPPA, C1RL, NAMPT, LIPG, IL13RA2, LGALS8, IGFBP1, IL15RA, POSTN, CXADR, HGF, IGFBP3, ACTN4, MIF, ADCYAP1, OLFM1, LOX, PAPPA, COL8A2, IGKV4-1, PLBD1, ADAM9, EZR, SCG2, CFB, CFI, EBI3, PROZ, PLA2G3, FBLN1, LYPD3, PCSK1N, C5, PRDX4, UBB, PODXL, SCGB1D2, PDGFD, PRDX1, SFN, APOE, PLTP, GSDMD, CRTAP, LRRN2, RARRES2, GDF5, CP, BMP6, INHBE, COL1A1, BMP…	924	1938	20562	1.72239	2.00446e-08	6.68152e-09	6.37608e-09	BIBW2992
173	GOTERM_CC_DIRECT	GO:0005576~extracellular region	160	16.8067	5.25105e-11	TFRC, CLSTN1, SERPINE1, TNC, ICAM4, PLAT, SPINT2, NPPB, ISLR, DMBT1, PSMD2, NPPA, LIPG, IL13RA2, EPHB3, IGFBP1, CXADR, HGF, IGFBP3, F2R, PSG2, ACTN4, MIF, PSG9, ADCYAP1, OLFM1, TXLNA, PSG5, LOX, IL23A, PAPPA, COL8A2, IGKV4-1, PLBD1, PPIE, TLN1, LY6H, MXRA5, SCG2, CFB, DSC3, FTL, PTGFR, NRN1, CFI, EBI3, PROZ, PLA2G3, FBLN1, LYPD3, TXN, FBLN2, C5, PRDX4, COMMD9, ANKH, PDGFD, APOE, NPTX2, PLTP, GSDM…	924	2129	20562	1.67239	3.67574e-08	8.61751e-09	8.22357e-09	BIBW2992
174	GOTERM_CC_DIRECT	GO:0016020~membrane	183	19.2227	6.15537e-11	TFRC, CLSTN1, TNC, ICAM2, ENO1, MKI67, EDC4, FBL, CCDC91, CDH3, DMBT1, DPYSL2, PEG10, PSMD2, TOM1, AP1S1, SLC39A7, IL13RA2, LGALS8, AGFG2, SLC16A5, ACVR1, PDGFRA, ALG9, HGF, ECH1, ANXA11, TAP1, HLA-A, GEM, PSG9, BCR, ACAP2, TXLNA, ADAM9, EZR, ANKRA2, STEAP1, DSC1, ABCG1, DSC3, FTL, ABCG2, NRN1, TUBGCP2, PRKDC, MYCBP2, CFI, SDC3, UBR4, SLC1A3, EVPL, HSD11B1, CYB5R2, SLC9A3R1, PTDSS1, PORCN, FUT8, …	924	2547	20562	1.59888	4.30876e-08	8.61751e-09	8.22357e-09	BIBW2992
175	GOTERM_CC_DIRECT	GO:0005737~cytoplasm	325	34.1387	3.10819e-08	CCNI, CERK, TESK2, SPINT2, ENO1, RCBTB2, NUDT4, GJA1, PEG10, DPYSL2, NAMPT, MAGEA1, LGALS8, AGFG2, PRKAB2, CXADR, KRT7, SLC6A11, ACTN4, MIF, ASRGL1, AR, IFT81, FEZ2, TBPL1, SIK1, TLN2, EZR, ZFPM2, ANKRA2, TLN1, TRIB1, TRIB2, VPS28, PFN2, GNE, PTGFR, ZNF274, BEX1, MYCBP2, CRABP1, NOLC1, COPS7B, TXN, BCL10, IQGAP2, EVPL, OAZ3, SULT1A1, PRDX4, NUAK2, PRDX1, CEP70, SFN, APOE, VPS16, WWTR1, STARD13, E…	924	5576	20562	1.29704	2.17571e-05	3.62623e-06	3.46046e-06	BIBW2992
176	GOTERM_CC_DIRECT	GO:0005788~endoplasmic reticulum lumen	38	3.9916	4.46564e-08	TOR4A, SPON1, EBI3, PROZ, TNC, LAMC1, PTGS2, ADAMTS5, PDGFD, ESD, MAPK1, DNAJB9, QSOX1, APOE, CTSC, IGFBP1, CRTAP, GOLM1, IGFBP3, WNT7A, LAMB1, CP, CKAP4, COL1A1, COL2A1, COL1A2, P4HA2, IL23A, COL6A2, COL7A1, DNAJC10, COL8A2, NUCB1, HYOU1, COL9A2, GAS6, SCG2, FBN1	924	306	20562	2.76348	3.1259e-05	4.46564e-06	4.2615e-06	BIBW2992
177	GOTERM_CC_DIRECT	GO:0031012~extracellular matrix	33	3.46639	2.40769e-07	COLEC12, SPON2, SPON1, NDNF, FBLN1, FBLN2, HAPLN1, ADAMTS5, RELN, MUC2, DMBT1, TIMP3, APOE, POSTN, LRRN2, MMP1, LUM, MMP2, RARRES2, WNT7A, MMP10, TGFBR3, COL1A1, COL2A1, COL1A2, LOX, COL6A2, MGP, COL8A2, CHI3L1, COL9A2, FBN1, MATN2	924	260	20562	2.82445	0.000168524	2.10673e-05	2.01042e-05	BIBW2992
178	GOTERM_CC_DIRECT	GO:0009986~cell surface	54	5.67227	1.29272e-05	SCARB1, CPM, ITGB5, TFRC, CLSTN1, HILPDA, PLAT, PTPRK, ENO1, SLC7A11, THBD, UPK1A, LIPG, ITGAV, IL15RA, CD93, MME, F2R, HLA-A, PSG2, MIF, F3, AJAP1, TGFBR3, PSG9, CEACAM1, PSG5, CEACAM5, ADAM9, DSG2, CD47, TLN1, CDH17, EPHA2, LTF, RAMP2, SDC3, SLC1A3, PTN, IQGAP2, LRP8, WIF1, SLIT2, NTSR1, JAM2, NGFR, CD74, WNT7A, BST2, BMP2, IL2RB, FGFR3, FGFR2, FERMT2	924	639	20562	1.88056	0.0090083	0.00100545	0.000959488	BIBW2992
179	GOTERM_CC_DIRECT	GO:0005911~cell-cell junction	23	2.41597	5.39403e-05	NGFR, CXADR, HEG1, LIN7A, SCRIB, PTPRK, RASIP1, TMEM47, CLDN4, CEACAM1, SV2A, PERP, KIT, FSCN1, FLOT1, KRIT1, DSG2, PKP4, STEAP1, DSC1, LAT, DSC3, LIMS1	924	192	20562	2.66575	0.0370553	0.00377582	0.00360321	BIBW2992
180	GOTERM_CC_DIRECT	GO:0043005~neuron projection	34	3.57143	0.000220051	GPI, GPM6A, AHCY, CLSTN1, CHRNA9, SLC1A3, ABAT, PARK7, PTGS2, CALB2, RELN, CALB1, UBB, SV2A, BAG3, SLC17A6, BAALC, FLNB, KIF1B, GABRE, CAMK2G, EPHB3, GABRA2, GABRP, CXADR, MYO10, ATP2B4, SLC6A11, ACTN4, KISS1, ADCYAP1, DCX, VIM, EPHA2	924	378	20562	2.00161	0.142773	0.0140032	0.0133631	BIBW2992
181	GOTERM_CC_DIRECT	GO:0005604~basement membrane	14	1.47059	0.000318354	EGFL6, TNC, LAMB1, FBLN1, PTN, LAMC1, THBS2, THBS4, ACTA2, COL2A1, COL7A1, COL8A2, TIMP3, FBN1	924	95	20562	3.27943	0.199792	0.0182303	0.0173969	BIBW2992
182	GOTERM_CC_DIRECT	GO:0005912~adherens junction	20	2.10084	0.000341422	OXTR, CXADR, SHROOM2, SCRIB, PTPRK, PARK7, ALOX15B, NDRG1, AJAP1, TMEM47, MYO1E, CEACAM1, CDH3, PDLIM2, FLOT1, MYH9, PKP4, EZR, TLN1, FERMT2	924	175	20562	2.54323	0.212614	0.0182303	0.0173969	BIBW2992
183	GOTERM_CC_DIRECT	GO:0005902~microvillus	12	1.2605	0.000390648	FOXA1, VIL1, MYO1E, PDGFRA, SLC9A3R1, OXTR, PODXL, FSCN1, ICAM2, ATP6V1B2, IQGAP2, EZR	924	73	20562	3.65807	0.239293	0.0182303	0.0173969	BIBW2992
184	GOTERM_CC_DIRECT	GO:0001725~stress fiber	12	1.2605	0.000390648	ACTA2, PDLIM2, ABLIM3, BAG3, FSCN1, MYH9, NOX4, FLNB, ACTN4, SYNPO, LPP, FERMT2	924	73	20562	3.65807	0.239293	0.0182303	0.0173969	BIBW2992
185	GOTERM_CC_DIRECT	GO:0001726~ruffle	14	1.47059	0.000581608	MYO10, ASAP3, KLHL2, VIL1, SLC9A3R1, ACAP2, PODXL, RASA1, FSCN1, ATP6V1B2, MYH9, TLN2, EZR, TLN1	924	101	20562	3.08461	0.334518	0.0254454	0.0242821	BIBW2992
186	GOTERM_CC_DIRECT	GO:0015629~actin cytoskeleton	25	2.62605	0.000625106	IFIT5, IQGAP2, SLC9A3R1, ABLIM3, FLNB, SYNPO, SNCA, SVIL, TPM2, KLHL2, PAWR, ACTN4, ARPC5, VIL1, ACTA2, MSRA, MYO1E, STK17B, FSCN1, SPRY2, MYH9, TLN2, INTS6, TAF5, EZR	924	258	20562	2.15632	0.354488	0.0257397	0.024563	BIBW2992
187	GOTERM_CC_DIRECT	GO:0005856~cytoskeleton	42	4.41176	0.000781767	RHOBTB3, SLC7A11, EVPL, RHOBTB1, EPB41L4B, TRIM9, BASP1, DPYSL2, RAC2, KRIT1, MAPK1, NEFH, PLEKHG3, MARCKSL1, ACTR6, TPM2, SHROOM2, KRT34, KLHL3, ACTN4, ALOX15B, CKAP4, RHOB, MYO1E, KRT19, PINK1, TMSB15B, KRT36, FSCN1, DCX, GAS2, SPRY2, PKP4, VIM, TLN2, EZR, ANKRA2, TLN1, TRIB2, FERMT2, PLEC, PFN2	924	541	20562	1.72761	0.421578	0.0304021	0.0290123	BIBW2992
188	GOTERM_CC_DIRECT	GO:0005886~plasma membrane	269	28.2563	0.00107786	OXTR, CERK, TFRC, SERPINE1, IFIT5, ICAM2, ICAM4, SPINT2, ENO1, EFR3A, GJA1, EDNRB, DPYSL2, NAMPT, MAGEA1, PLCE1, SYNPO, EPHB3, ACVR1, DYNC2H1, IL15RA, SLC34A2, CXADR, SLC6A11, SCRIB, HLA-A, ACTN4, MIF, PSG9, BCR, AR, CLDN4, IGKV4-1, TRIB3, TLN2, EZR, TLN1, CFB, VPS28, EPHA2, PTGFR, GPM6A, NRN1, CDCA4, MYCBP2, EBI3, SDC3, PLA2G3, LYPD3, IQGAP2, ANKH, PIP5K1B, NCKAP1L, APOE, NTSR1, ABCA1, GSDMD, NG…	924	5071	20562	1.18046	0.529945	0.0397105	0.0378952	BIBW2992
189	GOTERM_CC_DIRECT	GO:1904813~ficolin-1-rich granule lumen	15	1.57563	0.00135526	GSDMD, GPI, TNFAIP6, GSTP1, PRG2, PYGL, ARPC5, MIF, COMMD9, PRDX4, PSMC3, PSMD2, CTSH, PPIE, MAPK1	924	124	20562	2.69193	0.612998	0.0474341	0.0452657	BIBW2992
191	GOTERM_CC_DIRECT	GO:0005829~cytosol	340	36.286	1.13772e-12	TRIO, ECI2, CBLB, FNBP1L, DCAF6, PEX26, HERC5, MT2A, RASSF2, CDC23, RPS6KA2, PPAT, BBX, CPNE3, ANKS1A, LGALS8, GLUL, TNS3, PRKACB, WLS, IER3, CDK5RAP2, PRKCI, WSB1, RBFOX2, ACTN3, COG5, ACTN1, OXSM, PHKA1, ARMC8, CD2AP, MYL5, CH25H, ARC, PRKD3, BTK, HOXB5, FLG, GRB7, URI1, MAOA, RRAD, TEX264, EPAS1, PDE1A, HSPA4L, CRABP1, NEDD4L, PIK3R3, MTMR9, IQGAP1, PIK3R1, RPS4Y1, MTMR4, HIF1A, EVPL, PPL, RPA…	911	5510	20562	1.39275	7.12236e-10	7.12212e-10	6.95146e-10	BMS-536924
192	GOTERM_CC_DIRECT	GO:0070062~extracellular exosome	167	17.8228	4.49e-12	CD86, SPON2, ALDH1L1, REG1A, LY75, PLOD1, APEH, ACTG2, DOCK10, ALCAM, DMBT1, ANPEP, ARHGDIB, BSG, ENPP4, CPNE3, PRSS8, IGHV3-7, PRKACB, GLUL, KRT6A, WLS, CDK5RAP2, PRKCI, HGD, ACTN3, ACTN1, SLC6A14, OLFM4, RNASE2, CD2AP, PLA2G15, AZGP1, FOLH1, SLPI, CRISPLD2, PRTN3, FKBP4, IL6ST, SQSTM1, CFD, GPM6A, SDC4, HTRA1, AK2, NEDD4L, IQGAP1, AEBP1, TRHDE, EVPL, PPL, NDRG1, CORO1B, C2, C3, CD79B, PRDX2, HS…	911	2218	20562	1.69942	2.81072e-09	1.40537e-09	1.3717e-09	BMS-536924
193	GOTERM_CC_DIRECT	GO:0005737~cytoplasm	326	34.7919	3.84551e-09	SPARC, TRIO, LPGAT1, AQP7, STMN4, CBLB, SPINT2, FNBP1L, DCAF6, HERC5, LGALS2, MT2A, RASSF2, CDC23, PPP4R2, SOX15, RPS6KA2, ANPEP, CPNE3, ANKS1A, LGALS8, IER5, GLUL, CDK5RAP2, EPHA4, TIPIN, RBFOX2, ACTN1, IL1R2, ARMC8, AARSD1, CD2AP, MYL5, ARC, PRKD3, BTK, MT1F, MT1G, NECAB2, URI1, ZNF274, EPAS1, HSPA4L, CRABP1, AGAP1, NEDD4L, DCUN1D2, MTMR9, IQGAP1, PIK3R1, MTMR4, HIF1A, EVPL, PPL, OAZ3, PRDX2, H…	911	5576	20562	1.3196	2.40728e-06	8.02429e-07	7.83202e-07	BMS-536924
194	GOTERM_CC_DIRECT	GO:0005925~focal adhesion	48	5.12273	7.85652e-09	GRB7, FOCAD, RALA, ITGB5, SDC4, ASAP3, IQGAP1, CORO1B, EGFR, DCAF6, CNN3, AKAP12, CNN1, ALCAM, CSRP1, GNA12, PCBP2, BSG, PACSIN2, RAC2, LPXN, CD59, CPNE3, TNS3, MAP4K4, VASP, KLF11, TLE2, MME, ACTN3, MCAM, ACTN1, CAV1, MSN, PARVB, ARHGAP26, CORO2B, GAK, ACTC1, PALLD, CAT, NOX4, ITGA6, EVL, ARHGEF2, LCP1, MAPRE2, LIMS1	911	425	20562	2.54917	4.91817e-06	1.22955e-06	1.20008e-06	BMS-536924
195	GOTERM_CC_DIRECT	GO:0005615~extracellular space	133	14.1942	2.97461e-07	SPARC, REG1A, XYLT1, ACTG2, LOXL1, DMBT1, ANPEP, PRSS8, IL13RA2, LGALS8, IGFBP1, POSTN, TLE2, IGFBP5, IGFBP4, ACTN1, IGFBP3, FST, FRMD4B, RNASE3, OLFM4, RNASE2, EREG, PLA2G15, AZGP1, FNDC4, SLPI, CRISPLD2, MFNG, UTS2, SPARCL1, PRTN3, IL6ST, CFD, HTRA1, LY96, CD1E, AEBP1, MTMR4, C2, C3, PODXL, STC2, PDGFD, PDGFC, HMOX1, SFN, PI3, IGFBP6, PLTP, FGF22, ELANE, CRTAP, TGFB3, TNFSF15, MCAM, MSN, INHBA,…	911	1938	20562	1.54898	0.000186193	3.19412e-05	3.11759e-05	BMS-536924
196	GOTERM_CC_DIRECT	GO:0005886~plasma membrane	291	31.0566	3.06146e-07	SPARC, AQP7, CBLB, SPINT2, FNBP1L, ZDHHC4, RASSF2, ALCAM, ANPEP, BSG, CPNE3, PRSS8, IGHV3-7, GLUL, PRKACB, WLS, SCN1A, ACVR1, EPHA4, PRKCI, ACTN3, ACTN1, IL1R2, SLC6A15, SLC6A14, PSG1, PHKA1, CD2AP, SLC5A6, SIGIRR, ARC, FNDC4, CLDN7, BTK, NECAB2, GPM6A, GRB7, SDC4, TTYH1, RRAD, NEDD4L, IQGAP1, PIK3R1, SLC6A20, PPL, SLC5A3, C3, CD79B, UGT8, CD79A, APH1B, INPP5A, PENK, PDGFC, TSPAN5, NCKAP1L, SCN3A…	911	5071	20562	1.29523	0.000191629	3.19412e-05	3.11759e-05	BMS-536924
197	GOTERM_CC_DIRECT	GO:0005576~extracellular region	142	15.1547	5.83108e-07	SPARC, CLSTN1, SPINT2, APEH, LOXL1, DMBT1, NRTN, PRSS8, IL13RA2, IGHV3-7, PRND, IGFBP1, IGFBP5, IGFBP4, ACTN1, IGFBP3, IL1R2, FST, SPINK5, PSG1, RNASE3, ARMC8, OLFM4, RNASE2, EREG, PLA2G15, AZGP1, FNDC4, CD8B, SLPI, CRISPLD2, ADAM12, SCG5, LY6D, UTS2, SPARCL1, PRTN3, SCG3, LY6H, IL6ST, CFD, PSMD11, TEX264, HTRA1, LY96, AEBP1, NTS, C2, C3, HSPH1, STC2, PDGFD, PENK, PDGFC, PI3, IGFBP6, PLTP, FGF22,…	911	2129	20562	1.50543	0.000364959	5.21466e-05	5.0897e-05	BMS-536924
198	GOTERM_CC_DIRECT	GO:0043025~neuronal cell body	42	4.48239	9.30492e-07	GPM6A, STAU2, PDE1A, DENND1A, TMPRSS3, LRP4, SEZ6L2, RAP1GAP, PTPRF, CNN3, GHR, AKAP12, ALCAM, CALB1, GNA12, ENC1, PENK, TIMP2, CKB, KIF1A, KCNJ2, SH3GL2, TRPM4, SCN1A, SLC12A2, MME, PMM1, TGFB3, AMFR, GLRX2, SNCAIP, SORL1, ARC, GAL, EEF1A2, CRH, SERPINI1, RAB17, FKBP4, IL6ST, ADA, PVALB	911	408	20562	2.32346	0.000582319	7.2811e-05	7.10663e-05	BMS-536924
199	GOTERM_CC_DIRECT	GO:0016020~membrane	161	17.1825	2.2397e-06	DGKG, SPARC, LPGAT1, PLXND1, CLSTN1, ECI2, DOCK10, CDH5, DMBT1, ARHGDIB, BSG, ENPP4, IL13RA2, LGALS8, SH3GL2, SLC16A4, KRT6A, MAGI1, ACVR1, COG5, IL1R2, PLA2G15, SIGIRR, SLC5A6, CH25H, ACAP2, FOLH1, SOAT1, PRKD3, ELMO1, LY6D, IL6ST, ABCG1, PSMD11, LMAN2L, RRAD, ITPR1, MTMR9, AGAP1, PIK3R1, RPS4Y1, MTMR4, PLD1, TRHDE, CYP19A1, EVPL, PPL, RASGRP1, FUT1, RAP1GAP, HSD11B1, CYB5R2, INPP5A, DHRS7B, HLT…	911	2547	20562	1.42674	0.00140107	0.000155784	0.000152051	BMS-536924
200	GOTERM_CC_DIRECT	GO:0005794~Golgi apparatus	85	9.0715	3.05315e-06	GALNT12, ARF4, EHF, CPQ, LPCAT1, STMN4, PCSK5, ZDHHC4, SGCE, HHAT, RASSF2, NDST4, CD36, IFT57, TMED5, CDK5RAP2, WLS, IGFBP1, ABCC4, EPHA4, COG5, MMD, PLA2G4A, SERPINB9, AP3B2, MID1, RAB33A, ZDHHC14, SYN1, ARFGAP2, GAK, ADAM19, GAL, NPC1, SLPI, CAT, CASQ1, ARHGEF2, ABCG1, PDE9A, GOLGA8A, NLGN1, CANT1, HS3ST3A1, FAM114A1, LMAN2L, NEDD4L, ADCY3, CD1E, CLCN3, PLD1, RASGRP1, FUT1, CAMSAP2, JAKMIP2, AP…	911	1141	20562	1.68144	0.00190945	0.000191127	0.000186548	BMS-536924
201	GOTERM_CC_DIRECT	GO:0005856~cytoskeleton	49	5.22946	3.95272e-06	DGKG, DYRK4, CALCOCO2, SLC7A11, FNBP1L, SGCE, AKAP12, TRIM9, PCLO, ARHGDIB, ENC1, RAC2, SPTAN1, CDK5RAP2, MYLIP, SHROOM2, RHOH, RHOF, FRMD4B, SYN1, FGR, ITPKB, PSRC1, TMSB15A, ITPKA, DCX, EVL, TAGLN3, ARHGEF2, ROCK2, EVPL, PPL, CORO1B, CNN3, CNN1, CALD1, PACSIN2, STOM, WASF3, MPZL2, VASP, AUTS2, MSN, PARVB, ARHGAP26, SSH3, SMTN, MYO15B, KRT14	911	541	20562	2.04431	0.00247135	0.000224946	0.000219556	BMS-536924
202	GOTERM_CC_DIRECT	GO:0045121~membrane raft	29	3.09498	7.55848e-06	SDC4, CBLB, IQGAP1, EGFR, HK1, CD79A, PODXL, BSG, STOM, BAALC, CD36, PRNP, MME, ANXA2, CAV1, ERLIN1, ERLIN2, TGFBR2, CLIP3, ARC, RIT2, NPC1, BTK, CNTN1, MAL, FAS, HPSE, IL6ST, BIRC3	911	252	20562	2.59743	0.00472045	0.000394301	0.000384853	BMS-536924
203	GOTERM_CC_DIRECT	GO:0009986~cell surface	53	5.65635	1.79928e-05	CD86, SRPX, SPARC, ITGB5, CLSTN1, PTPRK, SLC7A11, AMOT, ROBO1, GHR, CDH5, LAMP3, TIMP2, CD36, SCN5A, EPHA4, FGFBP1, CD93, ANXA2, MME, PSG1, TGFBR3, GREM1, FOLH1, CD8B, LY6D, DSG2, ITGA6, CD47, HBEGF, USP14, RALA, NLGN1, SDC4, IGSF3, LRP4, CLCN3, TFPI, EGFR, C3, PDGFC, CD59, ELANE, JAM2, MICB, PRNP, TGFB3, TRPV2, MSN, SORL1, ALPP, FAS, ADA	911	639	20562	1.87207	0.0112004	0.000866424	0.000845663	BMS-536924
204	GOTERM_CC_DIRECT	GO:0048471~perinuclear region of cytoplasm	59	6.29669	4.54645e-05	PTPRR, PPP1R13B, CALCOCO2, WWC1, REG1A, HERC5, LAMP3, KIF1A, SCN5A, PRKACB, SH3GL2, MAP3K4, CDK5RAP2, TPD52, ANXA2, SPINK5, OLFM4, MLF1, CD2AP, GAK, VAMP8, TMEM134, NPC1, NOS1AP, BTK, LCP1, FKBP4, PDE9A, ITPR1, MTMR9, PIK3R1, GDPD5, PLD1, NDRG1, SLC5A3, RASIP1, EGFR, CORO1B, THBS3, STC2, LPXN, HMOX1, STOM, AMFR, SYNRG, SEC16A, CAV1, MSN, LAMB1, INHBA, MEIS2, BSPRY, PER2, EHD1, GLB1, NEDD4, AGGF1,…	911	764	20562	1.74303	0.0280602	0.00203291	0.0019842	BMS-536924
205	GOTERM_CC_DIRECT	GO:0005789~endoplasmic reticulum membrane	73	7.79082	0.000162702	LMBR1L, MOXD1, MCTP1, PGAP1, LPGAT1, CLSTN1, LPCAT1, PLOD1, SLC7A11, CYP46A1, CLGN, ZDHHC4, UFL1, HHAT, BSG, RAC2, CYP1B1, SLC18A1, TMEM14A, TMED5, WLS, CERS4, SPINK5, PLA2G4A, ZDHHC14, CH25H, LMBRD1, PITPNM1, SOAT1, FMO6P, ABCG1, AGPAT5, CANT1, LMAN2L, TEX264, TMPRSS3, MOSPD2, ITPR1, HSD17B12, PLD1, SEZ6L2, PTGS2, RASGRP1, CYP19A1, EGFR, HSD11B1, CYB5R2, NRAS, APH1B, DHRS7B, HMOX1, CD59, CYP2J2,…	911	1054	20562	1.56325	0.096844	0.00679011	0.00662741	BMS-536924
207	GOTERM_CC_DIRECT	GO:0043231~intracellular membrane-bounded organelle	65	6.93703	0.00133308	DYRK4, SPARC, ABCD3, CALCOCO2, CPQ, DENND1A, ECI2, PTPRK, RGS5, LAMP3, CTSK, BSG, BLNK, RAC2, CYP1B1, PMEPA1, SPTAN1, SLC18A2, GAA, SPINK5, RHOH, PLA2G4A, GLRX2, RHOF, ARMC8, VRK3, RUNDC3A, EPN2, GAK, PLA2G15, LMBRD1, PITPNM1, CAT, PRTN3, DSG2, SQSTM1, GPRC5C, PHLPP1, TGFBRAP1, ASAP3, PRCP, CLCN3, NTS, PLD1, PTGS2, AP3M2, HSD11B1, UGT8, PODXL, PACSIN2, E2F5, SLC15A3, RANBP2, CYP2J2, PRNP, ANKRD27…	911	984	20562	1.49096	0.566154	0.0490887	0.0479125	BMS-536924
208	GOTERM_CC_DIRECT	GO:0005829~cytosol	344	36.0209	1.42539e-12	CYFIP2, ARL6IP1, PREP, KEAP1, DCAF6, GLS, SOX2, HERC5, MT2A, RASSF2, LGALS1, PEG10, RPS6KA2, DPYSL3, NAMPT, CPNE1, AP1S2, AP1S1, BBX, PIP4K2A, CPNE3, ANKS1A, KIFAP3, B2M, TNS3, PRKACB, TRIM22, IER3, HERC6, STARD3, COG5, ACTN1, COG4, KRT7, ANK3, PHKA2, ASRGL1, NUP93, ARC, PRKAR1A, MAP1B, RRAGD, AKAP9, PADI3, PRKD2, FLG, GRB7, MAOA, RRAD, SH2D2A, CRABP1, MTTP, KLK5, NEDD4L, MTMR9, IQGAP2, MTMR4, EV…	925	5510	20562	1.38781	9.37923e-10	9.37907e-10	9.05123e-10	BMS-754807
209	GOTERM_CC_DIRECT	GO:0070062~extracellular exosome	156	16.3351	1.12804e-08	CYFIP2, ALDH1L1, REG1B, SERPINE1, LY75, ICAM3, TM7SF3, ACTG2, DOCK10, TGM1, LGALS1, ALCAM, NAMPT, BSG, CPNE1, CPNE3, B2M, GOLGA7, PRKACB, KRT6A, ARSA, TPM4, CD300A, ACTN1, IGFBP2, KRT7, ANXA11, LIFR, CEL, HLA-A, SCAMP2, PLA2G15, CMPK1, TNIK, IL6ST, CES2, ATP6V1A, ABCB1, SDC4, AK1, NEDD4L, LTBP2, IQGAP2, EVPL, CORO1B, PRDX2, LDHB, SLC9A3R1, TSPAN8, CD19, EPB41L2, PCBP2, PACSIN3, SFN, PCK1, TSPAN1,…	925	2218	20562	1.56346	7.42248e-06	3.71125e-06	3.58153e-06	BMS-754807
210	GOTERM_CC_DIRECT	GO:0005737~cytoplasm	326	34.1361	2.37386e-08	CYFIP2, SLC23A2, PREP, KEAP1, DCAF6, RCBTB2, SOX2, HERC5, LGALS2, MT2A, RASSF2, LGALS1, PPP4R2, SOX15, PEG10, RPS6KA2, DPYSL3, ZC3H12A, NAMPT, CPNE1, CPNE3, ANKS1A, IER5, TRIM22, IER2, HERC6, STARD3, ACTN1, IL1R2, MTUS1, KRT7, CEL, ASRGL1, ARC, PRKAR1A, RRAGD, AKAP9, PADI3, MT1G, SIK1, PRKD2, LXN, SH2D2A, CRABP1, NEDD4L, DCUN1D2, MTMR9, IQGAP2, MTMR4, EVPL, SAMSN1, MTDH, SULT1A1, PRDX2, LDHB, NUA…	925	5576	20562	1.29963	1.56198e-05	5.20666e-06	5.02466e-06	BMS-754807
211	GOTERM_CC_DIRECT	GO:0005654~nucleoplasm	242	25.3403	1.35676e-07	KEAP1, DCAF6, SOX2, RASSF2, PPP4R2, MYC, PEG10, RPS6KA2, ZC3H12A, CPNE1, BBX, PIP4K2A, CPNE3, ANKS1A, IER5, NFRKB, PRKACB, TRIM22, IER2, SCN1A, HERC6, STARD3, TSPYL1, COG5, REV1, SOX11, LDOC1, RRAGD, PRKD2, ABCB1, MEAF6, HOXD1, NEDD4L, ANAPC10, HSD11B2, NUAK1, PPP3R1, COMMD9, EPB41L2, PCBP2, HMOX1, CEP72, ALX1, TSPAN1, NHEJ1, TRPM4, STAT5A, GSDMD, ZRSR2, CDT1, PLK3, EGR1, ACD, XBP1, GADD45A, NR0B…	925	3963	20562	1.35742	8.92706e-05	2.23186e-05	2.15385e-05	BMS-754807
212	GOTERM_CC_DIRECT	GO:0005886~plasma membrane	290	30.3665	1.89711e-06	SLC23A2, VIPR1, SERPINE1, ICAM2, CBLC, ICAM3, ZDHHC4, RASSF2, ALCAM, EDNRB, STS, BSG, NAMPT, CPNE1, ARL6IP5, PIP4K2A, CPNE3, B2M, PRKACB, SCN1A, ACTN1, IL1R2, MTUS1, SOX11, TM4SF5, HLA-A, ANK3, PHKA2, ARC, PRKAR1A, MAP1B, CLDN7, SUCLG2, PRKD2, GRB7, ABCB1, SDC4, RRAD, LYPD1, NEDD4L, IQGAP2, SLC6A20, SLC5A3, UGT8, FAM171A1, APH1B, CD19, EPB41L2, TSPAN5, TSPAN1, CCR10, TRPM4, ATP6V0A1, VASP, GSDMD,…	925	5071	20562	1.27124	0.00124752	0.00024966	0.000240933	BMS-754807
213	GOTERM_CC_DIRECT	GO:0043231~intracellular membrane-bounded organelle	72	7.53927	5.59002e-05	DYRK4, SERPINA1, ABCD3, CPQ, CTSZ, GLI3, RND1, STS, GRB14, LAMP3, BSG, AP1S2, CYP1B1, AP1S1, CTSG, CTSF, HLA-DPA1, STARD3, MYOF, RHOH, PLA2G4A, RHOF, HDHD3, RUNDC3A, IL17RB, SCAMP2, EPN2, RNF144A, PLA2G15, LMBRD1, RNF125, AKAP9, RRAGD, DSG2, CES2, ATP6V1A, CEBPA, PHLPP1, CSTF2T, PRCP, ALOX12B, HSD17B6, NTS, UGT8, HSD11B2, RAB40B, INPP5F, NLRP2, S1PR1, TMEM208, ANO10, TSPAN1, ATP6V0A1, CYP2J2, SLC…	925	984	20562	1.62653	0.036115	0.00568883	0.00548998	BMS-754807
214	GOTERM_CC_DIRECT	GO:0005634~nucleus	323	33.822	6.05195e-05	CYFIP2, PREP, DCAF6, SOX2, MT2A, RASSF2, LGALS1, PPP4R2, MYC, SOX15, RPS6KA2, ZC3H12A, CPNE1, CYP1B1, BBX, CPNE3, IER5, NFRKB, PRKACB, TRIM22, IER2, MAGEA4, IER3, TSPYL1, MECR, ACTN1, MTUS1, REV1, KRT7, SOX11, LDOC1, HDHD3, ASRGL1, RFX7, RRAGD, MAGEB2, PADI3, MT1G, SIK1, PRKD2, TSPYL5, FLG, MEAF6, HOXD1, DCUN1D4, SHOX2, CRABP1, DCUN1D2, SAMSN1, MTDH, NUAK1, NUAK2, PCBP2, HMOX1, SFN, ALX1, ZNF268,…	925	5984	20562	1.19987	0.0390405	0.00568883	0.00548998	BMS-754807
215	GOTERM_CC_DIRECT	GO:0005789~endoplasmic reticulum membrane	75	7.8534	9.18118e-05	LMBR1L, MCFD2, ARL6IP1, CLSTN1, LPCAT1, SLC7A11, CYP46A1, NR3C2, ZDHHC4, HERPUD1, UFL1, STS, TMEM147, BSG, ARL6IP5, CYP1B1, BCAP29, PSENEN, EIF5A, PDGFRA, STARD3, GPR37, CERS6, DGAT1, PLA2G4A, ELOVL6, CYBA, HLA-A, ZDHHC14, PDIA5, CKAP4, LMBRD1, SOAT1, CYP21A2, ILVBL, TMEM33, KDELR3, ABCG1, AGPAT5, GRIA1, RTN2, ABHD4, TMPRSS3, MOSPD2, TOR1AIP2, MOSPD1, GDPD3, SEZ6L2, CYP19A1, MTDH, HSD11B2, PTDSS1…	925	1054	20562	1.58177	0.0586262	0.00755152	0.00728756	BMS-754807
216	GOTERM_CC_DIRECT	GO:0005667~transcription factor complex	25	2.6178	0.000131718	GCM1, CEBPA, NFAT5, AHR, LIMD1, HDAC9, SOX2, SOX15, DHRS7B, PITX1, TLE3, ARNT2, SMAD3, ASCC1, LMO4, FOXF1, LMO2, TBX5, POU3F2, PBX1, MED23, NR4A1, TFDP2, HCLS1, TCF4	925	232	20562	2.39539	0.083026	0.00880667	0.00849884	BMS-754807
217	GOTERM_CC_DIRECT	GO:0016020~membrane	153	16.0209	0.00013384	CYFIP2, ARL6IP1, DENND5B, CLSTN1, ICAM2, PREP, ICAM3, EDC3, DOCK10, TGM1, CDH5, STS, PEG10, BSG, ARL6IP5, SLC16A6, CPNE1, AP1S1, BCAP29, SLC16A8, ACAA1, B2M, KRT6A, MAP2K3, PDGFRA, TPM4, CD300A, COG5, HGF, IL1R2, CSGALNACT2, ANXA11, CYBA, HLA-A, GEM, PLA2G15, NUP93, SOAT1, PRKAR1A, ILVBL, ELMO1, LY6D, IL6ST, STEAP1, SLC27A3, ABCG1, ATP6V1A, ABCB1, RRAD, TOR1AIP2, PDGFA, SLC1A3, MTMR9, MTMR4, CYP1…	925	2547	20562	1.33532	0.0843056	0.00880667	0.00849884	BMS-754807
218	GOTERM_CC_DIRECT	GO:0009986~cell surface	49	5.13089	0.000361719	CLSTN1, CTSZ, SLC7A11, LRRC32, AMOT, CDH5, LGALS1, LAMP3, CTSG, CD36, HLA-DPA1, FGFBP1, ANXA1, GPR37, CD93, ANK3, CEL, HLA-A, F3, PXDN, LY6D, DSG2, CEACAM8, CD47, GRIA1, RTN2, CX3CR1, USP14, RALA, ABCB1, SDC4, IGSF3, PDGFA, SLC1A3, SLC3A2, IQGAP2, TFPI, TSPAN8, SLIT2, CCR10, NLGN4X, TGFB3, MSN, SULF1, IGF2R, DCBLD2, ALPP, FGFR2, ADA	925	639	20562	1.70459	0.21184	0.0216175	0.0208619	BMS-754807
219	GOTERM_CC_DIRECT	GO:0005902~microvillus	12	1.25654	0.000394241	ATP6V1A, PDGFRA, SLC9A3R1, MYO1B, ANGPT1, MYO1A, KIF13B, ICAM2, PDGFA, MSN, IQGAP2, JAM3	925	73	20562	3.65411	0.228533	0.0216175	0.0208619	BMS-754807
220	GOTERM_CC_DIRECT	GO:0005925~focal adhesion	36	3.76963	0.000440054	GRB7, RALA, SDC4, FHL1, FHL2, LIMD1, LPP, CORO1B, SYNE2, DCAF6, ALCAM, EPB41L2, G3BP1, PCBP2, BSG, ANXA6, CPNE3, B2M, TNS3, VASP, KLF11, YES1, ANXA1, TPM4, MCAM, ACTN1, MSN, CYBA, PARVB, IGF2R, MARCKS, TRIP6, PI4KA, NOX4, HSPA1B, HSPA1A	925	425	20562	1.88294	0.251452	0.0222735	0.021495	BMS-754807
221	GOTERM_CC_DIRECT	GO:0048471~perinuclear region of cytoplasm	55	5.75916	0.000685266	CYFIP2, PCSK1, WWC1, TMEM100, HERC5, HEPH, LAMP3, ANXA6, KIF1A, PRKACB, FBXW7, STX8, MLF1, CKAP4, TMEM134, ALDH1A2, MAP1B, TNIK, CX3CR1, MVP, SLC1A3, MOSPD1, MTMR9, GDPD3, ALOX12B, GDPD5, SLC5A3, RASIP1, CORO1B, MTDH, SLC9A3R1, RAB40B, STC2, HMOX1, TSPAN1, PDLIM4, ATP6V0A1, RAB4A, NDFIP1, AMFR, PDE2A, MSN, INHBA, IGF2R, PER2, MYO1B, EHD4, PRKRA, KLHL7, NEDD4, TRIP10, AGGF1, NOX4, HSPA1B, HSPA1A	925	764	20562	1.60027	0.363047	0.0322075	0.0310817	BMS-754807
222	GOTERM_CC_DIRECT	GO:0005856~cytoskeleton	42	4.39791	0.000800559	KANK1, DYRK4, MVP, SLC7A11, KRT20, EVPL, CORO1B, RND1, SGCE, TRIM9, CALD1, EPB41L2, ZC3H12A, ENC1, KIF13B, PDE6D, ARL6IP5, LRRFIP1, NEFH, PDLIM4, WASF3, VASP, TPM4, USP9X, RHOH, MSN, FRMD4A, WIPI1, PARVB, RHOF, CKAP4, PSRC1, KRT15, TMSB15B, KRT14, AKAP9, TRIP6, DCX, TRIP10, TRIM36, TNIK, RAI14	925	541	20562	1.72574	0.409614	0.0351178	0.0338903	BMS-754807
223	GOTERM_CC_DIRECT	GO:0001533~cornified envelope	10	1.04712	0.00119647	FLG, TGM1, CSTA, ANXA1, SERPINB2, DSG2, PI3, SPRR1A, EVPL, SERPINB5	925	59	20562	3.76766	0.545132	0.0489944	0.0472818	BMS-754807
224	GOTERM_CC_DIRECT	GO:0000785~chromatin	70	7.32984	0.00126581	AHCTF1, CSRNP3, CITED2, RORA, AHR, HOXC11, NR3C2, SOX2, DBP, PPP4R2, MYC, SOX15, BCL7C, ENC1, BBX, ZNF446, PITX1, DFFB, KLF11, ZGPAT, TSPYL1, ACTL6A, SOX11, FOXL2, POU3F2, PAX8, TFDP2, RFX7, IRF8, IRF9, TSPYL5, CEBPA, GCM1, NFAT5, HOXD1, DLX5, SHOX2, NEUROD2, ALX1, HES1, TFAP2A, STAT5A, EGR1, ARNT2, CBX7, SMAD3, PRRX1, FOXF1, NR1H3, ESRRG, NR0B1, FOXN3, TBX5, SMARCA2, KLF3, NR0B2, FLI1, TBX3, HOP…	925	1059	20562	1.46935	0.565445	0.0489944	0.0472818	BMS-754807
225	GOTERM_CC_DIRECT	GO:0005615~extracellular space	157	16.6844	7.3813e-14	APP, PRSS1, XYLT1, PLAT, ENO2, CXCL14, TNF, LOXL1, ICAM1, VPREB1, EFEMP2, FCGRT, NPPA, DPYSL3, LIPG, LGALS9, IL13RA2, IL6R, IL15RA, HGF, IGFBP2, CD180, PDIA6, DKK1, AZGP1, TWSG1, COL4A2, COL4A1, CRISPLD2, PLBD1, SERPING1, CFD, CPB2, TACSTD2, TNFRSF11B, LYPD3, LTBP2, CFP, PCSK1N, C5, PRDX4, IGLV6-57, UBB, SERPINH1, CYTL1, APOE, PI3, PLTP, CPA4, CRTAP, VCAM1, LRRN2, ABCA3, MSN, GDF5, BMP6, CXCL11, …	912	1938	20562	1.82649	4.8137e-11	4.81261e-11	4.5395e-11	Bosutinib
226	GOTERM_CC_DIRECT	GO:0070062~extracellular exosome	170	18.0659	6.55972e-13	SEMA5A, NCKAP1, APP, SPON2, PLVAP, STEAP4, CIB1, PLAT, PLOD2, PARK7, ENO2, ICAM1, EPS8, STK10, EFEMP2, BASP1, CAPN2, CPNE1, ATP6V1E1, TGM2, PRKCB, CACNA2D1, ECH1, IGFBP2, ACOT11, SLC6A14, KRT7, PDIA6, RNASE1, AZGP1, COL4A2, CRISPLD2, SERPING1, PADI2, MXRA5, DSC1, SQSTM1, DSC2, PFN2, FTL, CFD, CPB2, MTMR2, ABCB6, RHOBTB3, TACSTD2, LTBP2, IQGAP2, EVPL, PRKCZ, PLD3, ART3, LDHB, SLC9A3R1, CYB5R1, C5,…	912	2218	20562	1.72806	4.2766e-10	2.13847e-10	2.01711e-10	Bosutinib
227	GOTERM_CC_DIRECT	GO:0009986~cell surface	70	7.43889	7.18903e-12	IGHM, CPM, APP, PLVAP, ITGB4, HILPDA, PLAT, PTPRK, FZD10, SLC7A11, LRRC32, ENO2, MSLN, TNF, ICAM1, GHR, THBD, HYAL2, LIPG, SLC39A6, ITGAV, PPFIA4, HLA-DPA1, IL15RA, FGFBP1, CD93, ITGA3, PSG1, PSG2, AJAP1, PSG9, NCR2, GPRC5B, CEACAM1, PSG5, MMP16, CEACAM6, DSG2, ROR1, CRYAB, CD44, EPHA2, LTF, LRP4, MST1R, HMMR, IQGAP2, LRP6, HLA-DMA, SRPX2, TSPAN8, WIF1, GPC3, NTSR1, VCAM1, TPBG, FZD6, MSN, KRT10,…	912	639	20562	2.46983	4.68725e-09	1.56242e-09	1.47375e-09	Bosutinib
228	GOTERM_CC_DIRECT	GO:0005576~extracellular region	158	16.7906	6.75231e-11	APP, CDA, PRSS1, PLAT, SPINT2, TNF, LOXL1, VPREB1, EFEMP2, NPPA, LIPG, OSTF1, IL13RA2, PAMR1, IL6R, SPINK4, MAP2K2, FKBPL, HGF, IGFBP2, PSG1, PSG2, DKK1, PSG9, AZGP1, TWSG1, COL4A2, PSG5, COL4A1, CRISPLD2, PLBD1, SERPING1, PADI2, MXRA5, DSC3, FTL, CFD, PTGFR, CPB2, IGSF1, LYPD1, TNFRSF11B, LYPD3, LTBP2, IGHV1-69, CFP, LTBP1, ART3, C5, PRDX4, PDZD2, IGLV6-57, APOE, PI3, PLTP, CLCA4, CPA4, NDFIP1, …	912	2129	20562	1.67322	4.40251e-08	1.10063e-08	1.03817e-08	Bosutinib
229	GOTERM_CC_DIRECT	GO:0005829~cytosol	331	35.1753	1.1132e-10	NCKAP1, APP, CDA, STMN2, MLC1, IFIT1, ENO2, RRP8, MYLK, CCDC91, PEG10, RPS6KA2, DPYSL3, CPNE1, DPF2, PLCE1, MPV17, LGALS9, ATP6V1E1, MEF2C, PRKCB, OXSM, ECH1, COG2, KRT7, WDR73, ASRGL1, MYL4, INPP4B, PPA2, SCO2, MAP1B, DDIT3, GRWD1, RBP1, KCTD13, PLBD1, PADI2, NUP98, HOXB7, CASZ1, MTMR2, ABCB6, SH2D2A, COPS7A, IQGAP2, ADH7, EVPL, PRKCZ, RPAP3, SULT1A1, LDHB, PRDX4, PDCD11, CEP76, CDT1, WWTR1, GST…	912	5510	20562	1.3544	7.25805e-08	1.45161e-08	1.36923e-08	Bosutinib
230	GOTERM_CC_DIRECT	GO:0031012~extracellular matrix	38	4.03826	3.56187e-10	COLEC12, SPON2, LRRC15, ECM1, LTBP2, TNFRSF11B, LRRC32, LTBP1, ADAMTS5, EFEMP2, RELN, SPOCK2, LRIG1, PI3, APOE, TIMP4, TGM2, LRRN2, CD180, MMP10, DCN, VEGFA, MMP13, COL1A2, COL4A2, COL5A1, MMP16, COL4A1, CRISPLD2, COL6A2, COL6A1, MGP, ALPL, PTX3, TGFBI, COL9A2, FBN1, MATN2	912	260	20562	3.29519	2.32234e-07	3.87057e-08	3.65092e-08	Bosutinib
231	GOTERM_CC_DIRECT	GO:0016020~membrane	172	18.2784	1.0771e-08	SEMA5A, APP, CMAS, PLXND1, DENND5B, DGKA, STMN2, CIB1, MSMO1, ENO2, TNF, ICAM1, CCND3, CCDC91, IPO9, GOLGA5, CDH3, PEG10, PIEZO2, CPNE1, IL13RA2, SLC39A2, PHLDA2, IL6R, ABCG5, HGF, ECH1, COG2, GEM, PSG9, RAB32, COL4A2, COL4A1, STEAP1, DSC1, DSC3, FTL, MTMR2, IGSF1, UBR4, TACSTD2, HMMR, ADIPOR1, EVPL, PRKCZ, LDHB, SLC9A3R1, UGCG, CYB5R1, PORCN, FUT8, PMVK, DHX38, APOE, WWTR1, TRAP1, OSBPL8, CPSF7,…	912	2547	20562	1.52254	7.02264e-06	1.00324e-06	9.46305e-07	Bosutinib
232	GOTERM_CC_DIRECT	GO:0031258~lamellipodium membrane	10	1.0627	1.8679e-07	NCKAP1, PLXND1, PDPN, SLC39A6, PLEK2, ITGAV, CSPG4, CD44, FERMT2, EPHA2	912	22	20562	10.2482	0.00012178	1.52234e-05	1.43595e-05	Bosutinib
233	GOTERM_CC_DIRECT	GO:0005737~cytoplasm	309	32.8374	3.16357e-06	APP, PLEKHB1, STMN2, MLC1, AQP7, SPINT2, FZD10, IFIT1, CLDN1, MYLK, RCBTB2, EPS8, PEG10, RPS6KA2, DPYSL3, CPNE1, MPV17, LGALS9, PKNOX2, TSPYL2, MEF2C, PRKCB, LIMCH1, CIRBP, KRT7, ASRGL1, INPP4B, CLDN3, PPA2, DDIT3, FEZ2, PADI2, SIK1, CYP2E1, TRIB2, PFN2, PTGFR, ZNF274, MTMR2, BEX1, SH2D2A, COPS7A, IQGAP2, ADH7, EVPL, PRKCZ, SULT1A1, LDHB, PRPSAP2, PRDX4, NUAK2, PRRC1, PLEK2, APOE, CEP76, MAP9, CD…	912	5576	20562	1.24941	0.00206053	0.000229183	0.000216177	Bosutinib
234	GOTERM_CC_DIRECT	GO:0005604~basement membrane	17	1.80659	3.98816e-06	LAD1, EGFL6, ITGB4, LAMA4, LAMA3, LAMC2, THBS2, LOXL1, THBS4, ACTA2, EFEMP2, COL4A2, COL5A1, COL4A1, COL7A1, TGFBI, FBN1	912	95	20562	4.03456	0.00259691	0.000260028	0.000245272	Bosutinib
235	GOTERM_CC_DIRECT	GO:0048471~perinuclear region of cytoplasm	62	6.58874	6.52946e-06	APP, PLVAP, MS4A3, STMN2, HMGB2, MLC1, AKR1B1, CIB1, LAMC2, PARK7, HEPH, STBD1, HYAL2, NPPA, ANXA6, TRIM68, ATP7A, TGM2, MAP2K2, SLC2A10, ITGA3, MYRIP, DNM3, VAMP8, PLSCR1, BANK1, ALDH1A2, MAP1B, SYNC, MTMR2, ODC1, AIF1, PRKCZ, MALT1, PPM1F, CLN5, SLC9A3R1, PLN, HECTD3, SPP1, FYN, SNCA, NDFIP1, PLA2G2A, EIF2AK3, EIF2AK2, MSN, TPD52L1, LRPPRC, DNAJA1, NELL1, EHD2, MLPH, GLB1, CDK2AP1, RANGRF, SERH…	912	764	20562	1.82965	0.00424817	0.000387019	0.000365056	Bosutinib
236	GOTERM_CC_DIRECT	GO:0005667~transcription factor complex	27	2.86929	1.39019e-05	CEBPA, BEX1, SATB2, LEF1, CREM, HDAC9, NHLH2, DACH1, SOX17, SOX9, MSX1, WWTR1, ARNT2, TLE1, FOXF2, FOXF1, LMO2, POU3F2, MLXIPL, NR4A1, MAFB, LHX3, DDIT3, HCLS1, TCF4, SSBP3, RCOR1	912	232	20562	2.62389	0.00902312	0.000755334	0.00071247	Bosutinib
237	GOTERM_CC_DIRECT	GO:0005788~endoplasmic reticulum lumen	32	3.40064	1.68424e-05	APP, SERPINA1, MIA3, CFP, PTGS2, MSLN, LTBP1, ADAMTS5, GPC3, SERPINH1, SPP1, MAPK1, APOE, MEN1, BCHE, CRTAP, SDF2L1, ERAP2, RNASET2, PDIA6, PDIA5, COL1A2, COL4A2, COL5A1, COL4A1, P4HA2, COL6A2, COL7A1, COL6A1, SERPING1, COL9A2, FBN1	912	306	20562	2.35776	0.0109213	0.000844712	0.000796775	Bosutinib
238	GOTERM_CC_DIRECT	GO:0000785~chromatin	76	8.07651	3.99901e-05	FOXA1, HMGB2, ARRB1, RORA, PARK7, FOXM1, MEOX1, HOXC10, HHEX, HEY1, SOX17, BASP1, MYC, TRPS1, CREB3L2, CAPN2, DPF2, SOX9, HOXA5, TGM2, MEN1, TSPYL2, KLF11, DFFA, ZHX2, EMX2, MEF2C, FOXL2, POU3F2, PAX7, DDIT3, HAND1, ERF, IRF8, HOXB7, TSPYL4, CEBPA, CASZ1, FOXC1, SATB1, SATB2, CEBPG, ZBTB43, CREM, NHLH2, MUC1, NACC2, HSF2, NRIP1, MXI1, ZBED2, MSX1, NKX2-2, SMARCE1, ARNT2, EGR2, EGR3, DMRT1, FOXF2,…	912	1059	20562	1.61804	0.0257371	0.00186239	0.00175671	Bosutinib
240	GOTERM_CC_DIRECT	GO:0001725~stress fiber	13	1.38151	8.08281e-05	NEBL, LIMCH1, FHL3, MST1R, PRKCZ, LPP, MYLK, ACTA2, ABLIM3, TRIP6, FLNB, ROR1, FERMT2	912	73	20562	4.01505	0.0513374	0.00329374	0.00310683	Bosutinib
241	GOTERM_CC_DIRECT	GO:0005783~endoplasmic reticulum	78	8.28905	0.000158884	APP, SERPINA1, CPQ, MLC1, CIB1, MSMO1, SNX10, PLOD2, PARK7, PHTF1, CLGN, PANX1, VPREB1, STBD1, HYAL2, CREB3L2, CAPN2, SLC39A6, BDKRB1, ATP7A, TGM2, CERS6, MAP2K2, PLA2G4A, PDIA6, PDIA5, HADHB, RAB32, ITPKB, DNAJC1, PLIN2, SQSTM1, CDS1, PPP1R15A, VAC14, ABCB6, LAMA3, HMGCR, HSD17B11, PTGS2, THBS4, CLN5, LRP6, EBP, PORCN, PRDX4, PLN, PDZD2, SV2A, MAN1C1, AGR2, SERPINH1, AGA, APOE, METTL7A, NTSR1, F…	912	1142	20562	1.53992	0.0984147	0.00609367	0.00574786	Bosutinib
242	GOTERM_CC_DIRECT	GO:0031982~vesicle	20	2.1254	0.000269599	STX12, SLC47A1, SLC6A14, MSN, CIB1, PRKCZ, BMP6, VAMP8, EPS8, SLC9A3R1, MUC1, PLN, UBB, BASP1, ALDH3B1, SPP1, ARHGEF2, CALM2, HSPA1B, SYBU	912	174	20562	2.5915	0.161216	0.00976548	0.0092113	Bosutinib
243	GOTERM_CC_DIRECT	GO:0005911~cell-cell junction	21	2.23167	0.000352232	PTPRU, APP, MAP2K2, HEG1, AQP7, PTPRK, PRKCZ, TMEM47, CEACAM1, CLDN3, PDZD2, SV2A, PERP, DSG2, PTPN6, DSG3, FGFR4, STEAP1, DSC1, DSC2, DSC3	912	192	20562	2.46597	0.205225	0.0120871	0.0114012	Bosutinib
244	GOTERM_CC_DIRECT	GO:0032991~macromolecular complex	52	5.52604	0.000385336	TOP2A, APP, HMGB2, TNF, CLDN1, PANX1, CASP8, MYC, TRPS1, NPPA, SOX9, MEN1, DFFA, MEF2C, SYK, DESI1, CAD, ACTA2, CLDN3, COL6A2, GRWD1, COL6A1, ARHGEF2, CRYAB, LTF, BLM, PTGS2, LTBP1, MALT1, PPM1F, PLN, IRAK1, EMC1, MAPK1, CEP76, SASH1, SNCA, SMARCE1, ZBTB17, CRTAP, RFTN1, CARD9, ATP2B4, ARHGAP29, FABP1, CPS1, MDM2, SDC1, PTPN6, CD69, CALM2, HSPA1B	912	703	20562	1.6677	0.222201	0.0125619	0.0118491	Bosutinib
245	GOTERM_CC_DIRECT	GO:0010008~endosome membrane	25	2.65675	0.000580243	VAC14, PARM1, RHOBTB1, LAMP5, HLA-DMA, IRAK1, UBB, FCGRT, SLC15A3, HLA-DPA1, ATP6V0E1, NDFIP1, VPS37B, MCOLN1, SORL1, RHOB, RNF144A, CLCN6, EHD2, CLCN5, PLEKHM2, HLA-DRA, STEAP1, HLA-DRB1, HLA-DQB1	912	260	20562	2.16789	0.315063	0.0180152	0.0169928	Bosutinib
246	GOTERM_CC_DIRECT	GO:1904724~tertiary granule lumen	10	1.0627	0.000641981	CDA, TNFAIP6, TCN1, IDH1, PTPN6, PTX3, METTL7A, CFP, CTSS, LTF	912	55	20562	4.09928	0.342102	0.0186308	0.0175735	Bosutinib
247	GOTERM_CC_DIRECT	GO:0043025~neuronal cell body	34	3.61318	0.000678176	GRIA2, LRP1, STMN2, LRP4, CIB1, TNF, LRP6, NRGN, GHR, AKAP12, CALB1, UBB, KIF5C, SV2A, KIF3A, CAPN2, FLNB, APOE, ATP7A, KCNJ2, SNCA, SCN1A, SLC12A2, GABRA2, NQO1, FBXW11, CAD, SORL1, MTOR, KISS1, ADORA2A, MAP1B, SERPINI1, CD200	912	408	20562	1.87884	0.357457	0.0186308	0.0175735	Bosutinib
248	GOTERM_CC_DIRECT	GO:0005925~focal adhesion	35	3.71945	0.000685795	NCKAP1, LRP1, ITGB4, ASAP3, FHL3, LPP, ICAM1, MRC2, AKAP12, EFS, ANXA6, CAPN2, MAPK1, FLNB, ITGAV, CD99, JAK1, TGM2, KLF11, SVIL, MAP2K2, ITGA3, SPRY4, MSN, CORO2B, RHOB, HCK, TRIP6, CSPG4, ARHGEF2, MAPRE2, CD44, FERMT2, HSPA1B, EPHA2	912	425	20562	1.85673	0.360642	0.0186308	0.0175735	Bosutinib
249	GOTERM_CC_DIRECT	GO:0043005~neuron projection	32	3.40064	0.000771479	STMN2, PTEN, CIB1, PARK7, PTGS2, CALB2, TRPM2, RGS2, CASP8, RELN, CALB1, UBB, SV2A, BDKRB1, SLC17A6, BAALC, FLNB, KIF1B, NPTX1, ATP7A, SLC12A2, GABRA2, GABRP, FBXW11, ATP2B4, QDPR, KISS1, FOSL1, DCX, VAMP1, CD200, EPHA2	912	378	20562	1.90866	0.395406	0.0201202	0.0189784	Bosutinib
250	GOTERM_CC_DIRECT	GO:0045121~membrane raft	24	2.55048	0.000869854	STX12, APP, PLLP, RFTN1, ATP2B4, MLC1, PARK7, ENO2, TNF, PRKCZ, LRP6, ICAM1, LDHB, SLC9A3R1, PLSCR1, CASP8, HYAL2, PDPN, SERPINH1, CAPN2, BAALC, FYN, ATP7A, NTSR1	912	252	20562	2.14724	0.432998	0.0218133	0.0205754	Bosutinib
251	GOTERM_CC_DIRECT	GO:0016323~basolateral plasma membrane	23	2.44421	0.00100026	ABCC3, SLC12A2, SLC47A1, LRP1, SLC43A3, ITGA3, ATP2B4, STK39, MLC1, AQP7, MSN, ARRB1, SLC7A11, ABCC10, ATP12A, CLDN1, AJAP1, HEPH, PDPN, CA9, SLC39A8, ATP7A, CD44	912	239	20562	2.1697	0.479255	0.0235982	0.0222591	Bosutinib
252	GOTERM_CC_DIRECT	GO:0005886~plasma membrane	266	28.2678	0.00101342	APP, VIPR1, TRAF3IP3, MLC1, AQP7, SPINT2, FZD10, ENO2, CLDN1, RRP8, MYLK, ICAM1, EPS8, CPNE1, PIEZO2, PLCE1, SCN1A, IL15RA, PRKCB, SLC6A14, PSG1, DKK1, PSG9, CLDN3, MAP1B, EPHA2, PTGFR, ABCB6, LYPD1, LYPD3, IGHV1-69, MST1R, IQGAP2, CFP, ADH7, PRKCZ, ART3, TRPM2, CYB5R1, KCNMB1, PLEK2, APOE, NTSR1, WWTR1, ABCA3, FZD6, GDF5, GNG11, EHD2, TRIP6, SDC1, FXYD6, CALM2, HLA-DRB1, FERMT2, CD200, GPR18, IT…	912	5071	20562	1.18266	0.483709	0.0235982	0.0222591	Bosutinib
253	GOTERM_CC_DIRECT	GO:0001533~cornified envelope	10	1.0627	0.00108354	TCHH, PKP1, DSG2, PI3, KRT10, DSG3, EVPL, DSC1, DSC2, DSC3	912	59	20562	3.82136	0.506804	0.0243609	0.0229784	Bosutinib
254	GOTERM_CC_DIRECT	GO:1904813~ficolin-1-rich granule lumen	15	1.59405	0.00119764	CFD, CDA, SERPINA1, TNFAIP6, IDH1, FGL2, PRG2, CTSS, PRDX4, GLB1, CRISPLD2, MAPK1, PLEKHO2, OSTF1, HSPA1B	912	124	20562	2.72735	0.542203	0.0260287	0.0245517	Bosutinib
255	GOTERM_CC_DIRECT	GO:0016324~apical plasma membrane	31	3.29437	0.00143855	CLIC5, SLC47A1, STK39, PTEN, CIB1, ATP12A, PRKCZ, CLDN1, SLC9A3R1, MUC1, HYAL2, PDPN, SLC39A8, ATP6V1E1, ATP7A, EPS15, IL6R, CLCA4, SLC12A2, ABCG5, FZD6, IGFBP2, SLC6A14, MSN, AJAP1, KISS1, CEACAM1, CEACAM6, CSPG4, PFKM, CD44	912	376	20562	1.85885	0.608828	0.0302559	0.0285389	Bosutinib
256	GOTERM_CC_DIRECT	GO:0030659~cytoplasmic vesicle membrane	15	1.59405	0.00188665	GABRA2, SLC12A2, IL15RA, ABCA3, FZD6, MYOF, DYSF, AQP7, ARRB1, LAMP5, TRPM2, GPRC5B, KIF1B, SNX7, GPR18	912	130	20562	2.60147	0.708075	0.0384405	0.036259	Bosutinib
257	GOTERM_CC_DIRECT	GO:0070062~extracellular exosome	177	18.9711	2.76341e-15	NCKAP1, APP, SPON2, TFRC, PROS1, REG1A, PLOD2, PARK7, PLOD1, ENO2, CLU, AQP1, EPS8, STK10, EFEMP2, ALCAM, DMBT1, PSMD3, TNFSF10, CAPN2, PDE8A, GSTK1, SPINK1, ANXA13, IGFBP2, ACOT11, SLC6A14, KRT7, CEL, DICER1, OLFM4, RNASE1, CD2AP, MINPP1, COL4A2, PADI2, TAGLN2, TNIK, HPRT1, UTRN, FKBP4, S100A8, PPIC, MTMR2, ABCB1, ABCB6, KLK1, NPR3, RHOBTB3, AK2, GSTT1, LTBP2, AEBP1, PRKCZ, FBLN5, PLD3, GLG1, SL…	907	2218	20562	1.80913	1.80134e-12	1.58645e-12	1.51311e-12	CEP-701
258	GOTERM_CC_DIRECT	GO:0005737~cytoplasm	352	37.7278	4.8889e-15	GLTP, APP, PID1, CCNI, CERK, MLC1, AQP7, CBLB, MT1X, IFIT1, MYLK, AQP1, EPS8, HERC5, RPS6KA2, MAGEA1, SPA17, PELO, STARD3, ARL14, FBXO2, KRT7, CEL, DICER1, CD2AP, INPP4B, CLDN3, PRKAR1B, FEZ1, ETHE1, LGALS13, FEZ2, PADI2, HPRT1, MYL9, TRIB2, SKAP2, PTGFR, MTMR2, HSPA4L, LPAR1, NMD3, KLK8, PRKCZ, KLK6, HSPH1, LARP1, PRRC1, HLTF, SFN, SCN3A, BARD1, TOE1, CDK18, WWTR1, GSTM3, GADD45B, SETDB1, TREX1,…	907	5576	20562	1.43113	3.17035e-12	1.58645e-12	1.51311e-12	CEP-701
259	GOTERM_CC_DIRECT	GO:0005829~cytosol	342	36.6559	2.03169e-13	GLTP, NCKAP1, APP, MLC1, CBLB, IFIT1, ENO2, MYLK, HERC5, TCL1A, PSMD5, RPS6KA2, PSMD3, BBX, EPHB2, SYNPO, STARD3, GSTK1, FBXO2, OXSM, COG2, KRT7, AP1AR, DICER1, WDR73, ATG14, CD2AP, INPP4B, POR, CDC34, PRKAR1B, SCO2, PADI2, TAGLN2, TRIB3, HPRT1, NUP98, RBCK1, MYL9, SKAP2, FLG, GRB7, MTMR2, ABCB6, HSPA4L, PRKCZ, DSN1, HSPH1, LARP1, SFN, MCTS1, CDT1, WWTR1, GSTM3, JUN, TREX1, PDE2A, EIF2AK2, PTK6, …	907	5510	20562	1.40712	1.31858e-10	4.39523e-11	4.19206e-11	CEP-701
260	GOTERM_CC_DIRECT	GO:0016020~membrane	169	18.1136	3.48456e-08	GLTP, APP, IFITM1, PLXND1, TFRC, DENND5B, FHOD1, TNC, IL1RAP, NR3C1, ENO2, CLU, IGF1R, CCND2, DMBT1, CREB3L1, PSMD3, SLC16A6, IL13RA2, SPA17, SH3GL2, CAST, TMOD1, GSTK1, ENTPD3, FBXO2, COG2, DNAJB14, GEM, SIGIRR, POR, TXLNA, COL4A2, LGSN, UTRN, STEAP1, MTMR2, ABCB1, SDC3, SLC1A3, MGST2, NMD3, PRKCZ, RAP1GAP, GLG1, EFNB2, HSD11B1, SLC9A3R1, PORCN, INPP5A, LARP1, HLTF, ST3GAL4, ST3GAL1, HLA-DQA1, W…	907	2547	20562	1.50424	2.26145e-05	5.6537e-06	5.39235e-06	CEP-701
261	GOTERM_CC_DIRECT	GO:0048471~perinuclear region of cytoplasm	67	7.18114	1.40785e-07	APP, CDKN1A, MS4A3, TFRC, WWC1, REG1A, MLC1, PARK7, CLU, HERC5, HEPH, AP1G1, STBD1, TRAPPC12, ANXA6, SH3GL2, MAP3K4, TPD52, ITGA3, ANXA4, DICER1, OLFM4, CDC25C, CD2AP, DNM3, VAMP8, RAD51C, INF2, PIK3CA, EXOC3, TNIK, FKBP4, CHODL, MTMR2, SLC1A3, GDPD3, ATP2C2, PRKCZ, SLC5A3, CLN5, SLC9A3R1, CYB5R4, PLN, DNAJB6, ERBB2, SEC23B, ATP9A, RAP1GAP2, TRAPPC2, GALNT3, GALNT2, KCNB1, PDE2A, EIF2AK2, INHBB, …	907	764	20562	1.98811	9.13654e-05	1.82739e-05	1.74292e-05	CEP-701
262	GOTERM_CC_DIRECT	GO:0005576~extracellular region	140	15.0054	1.21272e-06	APP, TFRC, PROS1, TNC, IL1RAP, CLU, VPREB1, EFEMP2, DMBT1, PSMD3, LIPG, TNFSF10, EPHB2, IL13RA2, SPA17, PCID2, FKBPL, S100A1, IGFBP2, CEL, OLFM4, DKK1, EREG, TXLNA, COL4A2, ADAM12, PLA2G10, SPARCL1, PADI2, TAGLN2, S100A8, LY6E, PTGFR, REG3A, C1ORF56, LY96, LYPD3, LTBP2, AEBP1, KLK8, FBLN5, KLK6, DSN1, HSPH1, PDZD2, ARSJ, ST3GAL4, A2M, NPTX2, JAG1, RARRES2, IDH1, TFPI2, DEFA5, CRIM1, PRG2, INHBB, …	907	2129	20562	1.49077	0.000786749	0.000131176	0.000125113	CEP-701
263	GOTERM_CC_DIRECT	GO:0009986~cell surface	55	5.89496	3.77841e-06	CPM, APP, CD40, TFRC, PTPRK, ENO2, MSLN, CLU, ROBO1, GHR, LIPG, SLC39A6, ITGAX, CD38, ITGB8, ITGAV, EPHB2, GPR37, ABCC2, MME, ITGA3, SEMA6D, ANXA4, EMP2, CEL, AJAP1, BACE1, CEACAM1, ITGA5, ABCB1, SDC2, SDC3, LPAR1, LRP4, SLC1A3, MST1R, NOD2, TSPAN8, GPC3, MICA, NLGN4X, FZD4, KCNB1, TPBG, FZD6, KRT10, HSPA2, SORL1, DCBLD2, HLA-DPB1, HLA-DRA, CSPG4, HLA-DRB1, ADA, CD200	907	639	20562	1.95128	0.00244919	0.000350312	0.000334119	CEP-701
264	GOTERM_CC_DIRECT	GO:0005887~integral component of plasma membrane	102	10.9325	1.4318e-05	APP, VIPR1, CD83, PLXND1, TFRC, AQP7, IL1RAP, AQP1, IGF1R, CDH4, MAEA, ALCAM, CCRL2, TNFSF10, SLC16A6, SLC39A6, SLC39A8, EPHB2, SLC12A7, SLC39A4, KCNK12, SEMA6D, SLC6A14, CEL, EREG, CLDN3, STIM1, STEAP1, PTGFR, NPR3, CHRNA9, LPAR1, SLC1A3, SLCO5A1, CSF2RB, MST1R, SLC5A3, EFNB2, TRPM1, HRH1, TSPAN8, TSPAN5, KCNMB4, SLC38A6, PCDHA9, HLA-DQA1, CD99, JAG1, FZD4, FZD6, BFAR, PCDHGA10, SLC6A8, REEP2, H…	907	1508	20562	1.53341	0.00924942	0.00115802	0.00110449	CEP-701
265	GOTERM_CC_DIRECT	GO:0001725~stress fiber	14	1.50054	1.60588e-05	NEBL, FHOD1, MST1R, PRKCZ, MYLK, ACTA2, ABLIM1, TRIP6, ZYX, NOX4, FLNB, SYNPO, MYH10, MYL9	907	73	20562	4.34774	0.0103681	0.00115802	0.00110449	CEP-701
266	GOTERM_CC_DIRECT	GO:0005886~plasma membrane	278	29.7964	2.12139e-05	APP, VIPR1, IFITM1, CERK, TFRC, CBLC, MLC1, AQP7, CBLB, ENO2, MYLK, AQP1, EPS8, ALCAM, MAGEA1, EPHB2, SYNPO, SLC12A7, ARL14, ENTPD3, SLC6A14, DKK1, CD2AP, SIGIRR, CLDN5, CLDN3, PRKAR1B, FEZ1, TRIB3, SKAP2, PTGFR, GRB7, ABCB1, ABCB6, SDC2, SDC3, LPAR1, MGST2, SLCO5A1, LYPD3, MST1R, SLC5A3, PRKCZ, GLG1, TRPM1, INPP5A, KCNMB4, TSPAN5, SCN3A, HLA-DQA1, MCTS1, WWTR1, JUN, JAG1, FZD4, FZD7, PDE2A, FZD6…	907	5071	20562	1.24282	0.0136736	0.00137678	0.00131314	CEP-701
267	GOTERM_CC_DIRECT	GO:0005783~endoplasmic reticulum	81	8.68167	2.78003e-05	APP, CPQ, MLC1, PLOD2, PARK7, PLOD1, ARHGAP5, CLU, CLGN, PIK3C2B, PANX1, VPREB1, TCL1A, STBD1, CREB3L1, HYAL3, CASP4, CREB3L2, CAPN2, SLC39A6, SLC37A4, CAST, TPD52, MAP2K1, GPR37, CERS6, ELOVL4, FBXO2, RRAS2, GPX7, ELOVL6, DNAJB14, CEL, TMC6, DHDDS, BACE1, MINPP1, POR, STIM1, MAL, PLIN2, ITGA5, CDS1, TMED10, ABCB6, EI24, RAP1GDS1, MGST2, GDPD3, ATP2C2, HSD17B12, THBS4, KLK6, CLN5, PORCN, CYB5R4, …	907	1142	20562	1.60797	0.0178808	0.00164022	0.0015644	CEP-701
268	GOTERM_CC_DIRECT	GO:0016324~apical plasma membrane	35	3.75134	6.32378e-05	CLIC5, SLC47A1, SLC44A4, ABCB1, PTPRO, PTEN, SLC3A1, PRKCZ, AQP1, SLC9A3R1, MUC1, PDPN, ERBB2, SLC39A8, EPS15, SLC39A4, MGAM, ABCC2, JAG1, KCNB1, FZD6, IGFBP2, SLC6A14, ANXA13, EMP2, AJAP1, CEACAM1, SLC6A8, SLC7A8, NOX4, MAL, CSPG4, TNIK, PFKM, ATP6V1B1	907	376	20562	2.11027	0.0402118	0.00327718	0.00312569	CEP-701
269	GOTERM_CC_DIRECT	GO:0030424~axon	34	3.64416	6.56445e-05	APP, MTMR2, PLXND1, PTPRO, PARK7, RAP1GAP, ROBO1, IGF1R, NRGN, AQP1, TRPM1, ALCAM, PCLO, BAG2, CA2, NTF3, KIF13B, EPHB2, SCN3A, MME, KCNB1, ANXA3, MX2, NMNAT2, CD2AP, DNM3, BACE1, TH, SYT11, FEZ1, FEZ2, SARM1, TNFRSF21, CD200	907	361	20562	2.13516	0.0417099	0.00327718	0.00312569	CEP-701
270	GOTERM_CC_DIRECT	GO:0005856~cytoskeleton	44	4.71597	0.000148057	FHOD3, FHOD1, RHOBTB3, NOD2, CLU, RHOBTB1, GLG1, OSBPL10, AKAP12, EPB41L4B, TRIM9, CASP8, FGD6, PCLO, MAEA, KIF13B, CTNNAL1, JAK1, TMOD1, FARP1, MARCKSL1, SPAG4, RHOH, FRMD4A, WIPI1, KRT10, CDC42BPB, RHOF, RHOB, FGR, FERMT1, KRT19, GAN, TRIP6, GAS2, TAGLN2, ALDOC, TNIK, UTRN, TRIB2, S100A8, PTPN3, RAI14, SNTB2	907	541	20562	1.8438	0.0916234	0.0068635	0.00654624	CEP-701
271	GOTERM_CC_DIRECT	GO:0031410~cytoplasmic vesicle	30	3.21543	0.000268008	TFRC, RHOBTB3, MLC1, SLC1A3, ARRB1, ATP2C2, RHOBTB1, AP3M2, GPNMB, PDPN, ERBB2, HYAL3, GBP1, SLC39A4, MME, ARL14, ANXA4, MX2, IGFBP2, ANXA13, RHOH, EMP2, RHOF, RHOB, DNM3, ITCH, TH, ATM, AMOTL2, ITGA5	907	325	20562	2.09265	0.15967	0.0115958	0.0110598	CEP-701
272	GOTERM_CC_DIRECT	GO:0005938~cell cortex	19	2.03644	0.000366433	CLIC5, PLA2G4C, RHOBTB3, AQP7, RHOH, RHOF, ENO2, FRY, RHOBTB1, RHOB, EPS8, AKAP12, MKLN1, ITCH, SCIN, FLNB, MYH10, MYL9, RAI14	907	165	20562	2.61052	0.211686	0.0148634	0.0141764	CEP-701
273	GOTERM_CC_DIRECT	GO:0016323~basolateral plasma membrane	24	2.57235	0.000390553	CA11, SLC47A1, TFRC, ITGA3, ANXA13, ATP2B4, MLC1, AQP7, ARRB1, ABCA8, ATP2C2, NOD2, AQP1, AJAP1, SLC7A8, HEPH, ERBB4, CA2, PDPN, ERBB2, CD38, CA9, SLC39A8, ATP6V1B1	907	239	20562	2.27652	0.223935	0.01491	0.0142207	CEP-701
274	GOTERM_CC_DIRECT	GO:0032991~macromolecular complex	51	5.46624	0.000618804	ALK, APP, CDKN1A, IFITM1, WWC1, REG1A, NR3C1, CLU, PANX1, TCL1A, LBH, CASP8, CASP4, GRB10, SLC12A7, MEN1, DFFA, GPX4, S100A1, CAD, OLFM4, ACTA2, METTL22, RABEP1, CLDN3, COL6A2, UTRN, FKBP4, ASF1B, KHDRBS3, NPR3, NOD2, HSPH1, PLN, EMC1, E2F1, EPS8L1, STAP1, HES1, LY6G6D, MAPK6, SMAD1, ATP2B4, ARHGAP29, SMAD5, FABP1, ITCH, ID2, CD69, HSPA1B, SNTB2	907	703	20562	1.64465	0.330837	0.0223113	0.02128	CEP-701
275	GOTERM_CC_DIRECT	GO:0043202~lysosomal lumen	13	1.39335	0.00113333	ASAH1, MANBA, SDC2, RNASET2, HEXA, SDC3, DCN, PLD3, GPC3, IDS, CSPG4, HPSE, LGMN	907	97	20562	3.03829	0.52095	0.0376931	0.0359507	CEP-701
276	GOTERM_CC_DIRECT	GO:0005615~extracellular space	114	12.2186	0.00116157	APP, TFRC, PROS1, REG1A, TNC, XYLT1, ENO2, CLU, VPREB1, EFEMP2, DMBT1, FCGRT, LIPG, TNFSF10, IL13RA2, POSTN, SEMA6D, ANXA13, IGFBP2, CEL, OLFM4, DKK1, EREG, COL4A2, PLA2G10, SPARCL1, S100A8, REG3A, LY96, LYPD3, LTBP2, AEBP1, KLK8, FBLN5, KLK6, SFN, A2M, LRRN3, FZD4, RARRES2, TFPI2, DEFA5, INHBB, GDF5, BMP7, CXCL11, COL5A1, IL7, FGF18, LCN2, HPSE, TGFBI, SERPINI1, HLA-DRB1, ADA, CPM, CD40, TNFAIP6…	907	1938	20562	1.33355	0.52966	0.0376931	0.0359507	CEP-701
277	GOTERM_CC_DIRECT	GO:0031012~extracellular matrix	24	2.57235	0.00124706	SPON2, LRRC15, POSTN, LRRN3, RARRES2, TFPI2, LTBP2, HSD17B12, DCN, GLG1, FBLN5, MMP12, ADAMTS5, ADAMTS2, EFEMP2, RELN, COL4A2, COL5A1, DMBT1, COL6A2, PTX3, TGFBI, HPSE, MATN3	907	260	20562	2.09265	0.555074	0.0385401	0.0367586	CEP-701
278	GOTERM_CC_DIRECT	GO:0005829~cytosol	328	34.8195	5.11817e-10	APP, ECI2, STMN2, HSF2BP, ENO2, RRP8, PSMD9, TCL1A, CCDC91, CDC23, RUSC2, PSMD5, PPP2R1A, DPYSL2, FAM110B, DPYSL3, DPF2, PLCE1, CPNE3, MNX1, RNF111, TBC1D10B, MEF2A, COG5, FBXO2, OXSM, KRT7, HCFC2, ASRGL1, PRKAR1B, MAP1B, ZW10, RBP1, PADI3, PLBD1, TRIB3, LAP3, RBCK1, CBLL1, RIN2, SKAP1, GRB7, CASZ1, MTMR2, RRAD, EPAS1, THY1, EVPL, GSPT2, PRKCZ, CD79B, PPP3R1, HSPH1, FLRT3, PRKAR2B, EPB41L2, MYO6,…	913	5510	20562	1.34065	3.32169e-07	3.32169e-07	3.15791e-07	CI-1040
279	GOTERM_CC_DIRECT	GO:0005576~extracellular region	151	16.0297	5.09069e-09	APP, TNC, IL1RAP, FGF3, FGF7, OSTF1, IL13RA2, PTGDS, IL6R, CTRB2, WNT5A, ADIPOQ, IGFBP2, KERA, RNASE4, PCOLCE, PSG2, RNASE3, OLFM4, TUBA4A, EREG, SFRP4, TWSG1, TXLNA, EMCN, COL4A2, PSG5, COL4A1, PLA2G10, LY6D, PLBD1, SERPING1, SPARCL1, SCG3, MXRA5, SCG2, PLA1A, CALCA, NRN1, HTRA1, LYPD1, TNFRSF11B, FBLN1, THY1, LTBP1, SCUBE2, C5, HSPH1, PDZD2, IGLV6-57, STC2, PDGFD, PENK, CLCA2, IGFBP7, APOE, CGA…	913	2129	20562	1.59733	3.30385e-06	1.49202e-06	1.41845e-06	CI-1040
280	GOTERM_CC_DIRECT	GO:0016020~membrane	173	18.3652	6.89685e-09	SEMA5A, APP, IFITM1, CMAS, RASL11B, DENND5B, DGKA, ECI2, TNC, ICAM2, STMN2, CIB1, IL1RAP, ENO2, FBL, CCND3, CCDC91, PPP2R1A, DPYSL2, PIEZO2, BCAP29, IL13RA2, SLC16A3, IL6R, DDX18, RALBP1, ABCG5, ALG9, NUP210, COG5, FBXO2, ANXA11, UGT2B17, FRS3, NRBP1, FOLH1, TXLNA, COL4A2, COL4A1, ZW10, SLCO2A1, LY6D, RAB38, HECA, STEAP1, ABCG1, FKBP5, RASL12, SLC26A2, MTMR2, NRN1, RRAD, UBR4, SLC1A2, SLC1A3, MGS…	913	2547	20562	1.52972	4.47604e-06	1.49202e-06	1.41845e-06	CI-1040
281	GOTERM_CC_DIRECT	GO:0070062~extracellular exosome	154	16.3482	1.41671e-08	SEMA5A, APP, FCGBP, CIB1, PARK7, AQP5, ENO2, EPS8, FBL, C1GALT1C1, ALCAM, RUSC2, PPP2R1A, DPYSL2, C1RL, CAPN2, CPNE3, PTGDS, WNT5A, IGFBP2, KRT7, ANXA11, PCOLCE, OLFM4, RNASE1, TUBA4A, FOLH1, COL4A2, SERPING1, TNIK, LAP3, FKBP4, MXRA5, FKBP5, SLC26A2, MTMR2, SDC4, HTRA1, RHOBTB3, AK2, FBLN1, THY1, PTTG1IP, TRHDE, EVPL, PRKCZ, PLD3, CD79B, C5, FUT8, HSPH1, TSPAN8, PRKAR2B, EPB41L2, MYO6, IGFBP7, S…	913	2218	20562	1.5637	9.19441e-06	2.29861e-06	2.18528e-06	CI-1040
282	GOTERM_CC_DIRECT	GO:0009986~cell surface	61	6.47558	3.68933e-08	IGHM, APP, HILPDA, ITGB2, FZD10, ENO2, HYAL2, SLC39A6, ITGAV, LBP, PPFIA4, HLA-DPA1, IL15RA, GPR37, CD93, ITGA3, ADIPOQ, WNT5A, EMP2, PSG2, SFRP4, NCR2, GPRC5B, CEACAM1, FOLH1, PSG5, LY6D, ITGA5, HBEGF, EPHA2, CSF1R, NLGN1, SDC4, SLC1A2, LRP4, SLC1A3, MST1R, THY1, IL2RG, LRP8, SCUBE2, HLA-DMA, TSPAN8, DMD, SLIT2, GPC4, JAM2, MICB, FZD1, TGFB3, FZD6, KRT10, HSPA2, SULF1, SORL1, TSPAN14, ALPP, HLA-…	913	639	20562	2.14993	2.39435e-05	4.78875e-06	4.55263e-06	CI-1040
283	GOTERM_CC_DIRECT	GO:0005615~extracellular space	135	14.3312	1.14916e-07	APP, FCGBP, TNC, XYLT1, ENO2, FGF3, FGF7, DPYSL3, C1RL, IL13RA2, PTGDS, IL6R, IL15RA, CTRB2, WNT5A, ADIPOQ, IGFBP2, MTUS1, KERA, RNASE4, PCOLCE, RNASE3, OLFM4, EREG, SFRP4, ALDH3A1, TWSG1, COL4A2, COL4A1, MTHFD2, PLA2G10, PLBD1, SERPING1, SPARCL1, SCG2, PLA1A, RTN3, CALCA, HTRA1, TNFRSF11B, FBLN1, SCUBE2, C5, IGLV6-57, FLRT3, STC2, PDGFD, IGFBP7, SFN, APOE, CGA, PIBF1, CPA4, BDNF, TGFB3, TNFSF15,…	913	1938	20562	1.56883	7.45774e-05	1.243e-05	1.18172e-05	CI-1040
284	GOTERM_CC_DIRECT	GO:0005886~plasma membrane	293	31.104	1.74487e-07	APP, IFITM1, OXTR, TRAF3IP3, ICAM2, AQP7, AQP5, FZD10, ENO2, RRP8, EPS8, ALCAM, DPYSL2, MAGEA1, PIEZO2, PLCE1, CPNE3, SLC12A7, TBC1D10B, IL15RA, DAPK1, MTUS1, HCFC2, FRS3, PRKAR1B, MAP1B, TRIB3, TLN2, SKAP1, EPHA2, GRB7, NRN1, SDC4, RRAD, MAGED1, LYPD1, MGST2, SLCO5A1, MST1R, THY1, PRKCZ, SLC5A4, TRPM1, CD79B, FLRT3, PRKAR2B, EPB41L2, MYO6, PENK, TSPAN5, APOE, TSPAN1, TRPM4, ABCA1, FZD1, LYN, ABC…	913	5071	20562	1.30127	0.000113236	1.61774e-05	1.53798e-05	CI-1040
285	GOTERM_CC_DIRECT	GO:0005887~integral component of plasma membrane	109	11.5711	4.32699e-07	APP, OXTR, CD83, ICAM2, AQP7, AQP5, FZD10, IL1RAP, MILR1, ALCAM, CCRL2, SLC39A6, SLC39A8, SLC16A3, SLC12A7, SLC39A4, ABCG5, NPY1R, EREG, CACNB2, FOLH1, SLCO2A1, STEAP1, EPHA2, CSF1R, SLC26A2, SDC4, SLC1A2, SLC1A3, SLCO5A1, MST1R, ADRB2, THY1, TRHDE, RASGRP3, CD79B, TRPM1, KCNV1, EBP, HRH1, TSPAN8, FLRT3, CLCA2, TSPAN5, TSPAN1, CD99, TRPM4, ABCA1, TNFSF15, FZD6, NKG7, PILRB, GPR137B, DCLK1, PTK7, …	913	1508	20562	1.62787	0.000280782	3.51027e-05	3.33719e-05	CI-1040
286	GOTERM_CC_DIRECT	GO:0005737~cytoplasm	314	33.3333	5.86452e-07	APP, CCNI, PLEKHB1, STMN2, TESK2, AQP7, FZD10, EPS8, PSMD9, CDC23, PPP2R1A, DPYSL2, DPYSL3, ZC3H12A, MAGEA1, CPNE3, RNF111, DAPK1, FBXO2, MTUS1, KRT7, HCFC2, FRS3, ASRGL1, SFRP4, PRKAR1B, ZW10, FEZ2, PADI3, HECA, CYP2E1, TLN2, LAP3, CBLL1, SKAP1, ZNF274, MTMR2, MAGED1, EPAS1, XPA, PTTG1IP, EVPL, PRKCZ, MTDH, HSPH1, NUAK2, PRKAR2B, MYO6, HLTF, SFN, APOE, PPARGC1A, TSPAN1, SEC31A, LYN, EGR2, SIAH2,…	913	5576	20562	1.26824	0.000380535	4.22897e-05	4.02045e-05	CI-1040
287	GOTERM_CC_DIRECT	GO:0043231~intracellular membrane-bounded organelle	74	7.85563	1.14735e-05	SERPINA1, CALCOCO2, BNC1, CELF2, ECI2, CROT, BLNK, DPF2, CYP1B1, HOXA2, ANKRD2, SPTAN1, SYBU, HLA-DPA1, ZNF365, OVGP1, LIG1, SPHK1, MYOF, TCF12, UGT2B17, HNF1B, RHOF, RHOC, RHOD, RNF144A, GPRC5B, CAT, CYP2E1, VAMP2, CEBPA, CSF1R, MTMR2, CASZ1, PARM1, RHOBTB3, ASAP3, STK39, MGST2, CSTF2T, SLCO5A1, PRCP, RCHY1, HSPA13, RHOBTB1, HSD11B1, HLA-DMA, PDZD2, PLAGL1, SLC15A3, PPARGC1A, TSPAN1, RAB11FIP3, …	913	984	20562	1.69368	0.00741869	0.00074463	0.000707915	CI-1040
288	GOTERM_CC_DIRECT	GO:0048471~perinuclear region of cytoplasm	60	6.36943	2.56148e-05	APP, CDKN1A, PTPRR, CALCOCO2, WWC1, STMN2, CIB1, PARK7, NXT2, ATP7B, HYAL2, PDE4B, ANXA6, TRIM68, KIF1A, PTGDS, MAP3K4, SLC2A10, ITGA3, OLFM4, VAMP8, MAP1B, EXOC3, RAPGEF2, RAB38, PKP4, TNIK, FKBP4, VAMP2, MTMR2, SLC1A3, PRKCZ, RASIP1, RASGRP3, MTDH, ATXN2, PLN, PRKAR2B, STC2, MYO6, STOM, DMD, TSPAN1, SEC31A, ABCA1, LYN, GALNT6, BDNF, MX1, TPD52L1, KLHL20, CYLD, NELL1, EHD2, MLPH, TH, CDK2AP1, HS…	913	764	20562	1.76869	0.0164868	0.00151127	0.00143676	CI-1040
289	GOTERM_CC_DIRECT	GO:0031410~cytoplasmic vesicle	32	3.39703	5.51006e-05	DGKD, CALCOCO2, RHOBTB3, SLC1A3, CST7, PKD2, RHOBTB1, EBP, ATP7B, GPNMB, RUSC2, HYAL1, HYAL2, PDPN, MYO6, SLC39A4, SYBU, MYOF, IGFBP2, MX1, EMP2, RHOF, RHOC, RHOD, SOD1, TH, ANG, AMOTL2, ACSBG1, ITGA5, HAP1, VAMP2	913	325	20562	2.21749	0.0351294	0.00271378	0.00257997	CI-1040
290	GOTERM_CC_DIRECT	GO:0005783~endoplasmic reticulum	80	8.49257	5.7937e-05	PLEKHF2, APP, SERPINA1, RNF19B, CIB1, CTSW, PARK7, AQP5, PKD2, CYP46A1, CLGN, PANX1, TCL1A, HYAL2, CREB3L2, CAPN2, SLC39A6, BNIP3L, GPR37, ELOVL4, ELOVL2, FBXO2, ADIPOQ, ELOVL6, PDIA5, ITPKB, ALDH3A1, ZW10, CAT, MAL, RAB38, ACSBG1, PLIN2, PIGL, HAP1, ITGA5, CRELD2, PIGH, CDS1, RTN3, LAMA3, MGST2, THY1, CST7, HSD17B11, CYP19A1, HSPA13, MTDH, EBP, PLN, PDZD2, FAM172A, STC2, AGR2, STOM, APOE, METTL7…	913	1142	20562	1.57768	0.036904	0.00271378	0.00257997	CI-1040
291	GOTERM_CC_DIRECT	GO:0045121~membrane raft	27	2.86624	5.85408e-05	APP, SDC4, SLC1A2, THY1, PARK7, ENO2, PRKCZ, HK1, TUBA1B, PRKAR2B, HYAL2, PDPN, CAPN2, STOM, BAALC, DMD, ABCA1, LYN, SMURF2, ATP2B4, EMP2, SULF1, ANO1, CD4, MAL, CD48, KRAS	913	252	20562	2.413	0.0372813	0.00271378	0.00257997	CI-1040
292	GOTERM_CC_DIRECT	GO:0005925~focal adhesion	37	3.92781	0.000164962	GRB7, SDC4, ITGB2, ASAP3, TNC, NEDD9, FHL3, THY1, ALCAM, FLRT3, EPB41L2, ANXA6, CAPN2, FLNB, ITGAV, PGM5, CPNE3, WASF1, CD99, FZD1, ZNF185, ITGA3, PARVB, ALOX15B, APBB1IP, ACTC1, PTK7, CAT, KRAS, EVL, TLN2, ITGA5, LAP3, HSPA1B, HSPA1A, EPHA2, DDR2	913	425	20562	1.96068	0.101537	0.00713736	0.00678544	CI-1040
294	GOTERM_CC_DIRECT	GO:0005667~transcription factor complex	24	2.54777	0.000277599	MEF2A, SMAD1, CEBPA, MSX2, EPAS1, FOXF1, SATB2, LEF1, TCF12, ATF7IP2, PBX3, HNF1B, POU3F2, HOXA10, NHLH2, NR4A1, MAFB, TFDP2, CREG1, SIX2, ANKRD1, HCLS1, TAF7, SSBP3	913	232	20562	2.3298	0.164886	0.0105978	0.0100752	CI-1040
295	GOTERM_CC_DIRECT	GO:0098978~glutamatergic synapse	33	3.50318	0.00029988	NLGN1, PTPRO, SLC1A2, PPM1H, IL1RAP, PRKCZ, EPS8, ARHGAP44, PPP3R1, CALB1, ABLIM3, PRKAR2B, PPP2R1A, FLRT3, EIF4EBP1, APOE, GPC4, ERC2, WASF3, LYN, FARP1, KCND2, WNT5A, ATP2B4, MAPK10, ACTC1, CACNB4, ADORA2A, PRKAR1B, ADORA2B, SPARCL1, TNIK, SCN2A	913	373	20562	1.99251	0.176878	0.0108123	0.0102792	CI-1040
296	GOTERM_CC_DIRECT	GO:0005856~cytoskeleton	43	4.56476	0.000333716	CALCOCO2, STK39, RHOBTB3, EVPL, RHOBTB1, DPYSL2, EPB41L2, ZC3H12A, KIF13B, STOM, DMD, CTNNA2, GAS2L1, WASF1, CTNNAL1, SPTAN1, WASF3, FARP1, AUTS2, SHROOM2, KRT34, KRT10, PARVB, RHOF, RHOC, RHOD, ALOX15B, TUBA4A, FGR, APBB1IP, ITPKB, KRT19, CABYR, KIF4A, KRT14, TRIM36, EVL, ALDOC, PKP4, TNIK, TLN2, HAP1, PTPN3	913	541	20562	1.79005	0.194762	0.0109069	0.0103691	CI-1040
297	GOTERM_CC_DIRECT	GO:0016324~apical plasma membrane	33	3.50318	0.00034524	CLIC5, OXTR, SLC26A2, SLC47A1, PTPRO, STK39, CIB1, NOD1, ADRB2, THY1, AQP5, PRKCZ, MTDH, HYAL2, PDPN, SLC39A8, SLC16A3, IL6R, SLC39A4, MGAM, ABCG5, FZD6, IGFBP2, SHROOM2, EMP2, SLC39A14, ANO1, CEACAM1, MAL, RAPGEF2, TNIK, SLC26A6, DDR2	913	376	20562	1.97661	0.200764	0.0109069	0.0103691	CI-1040
298	GOTERM_CC_DIRECT	GO:0070821~tertiary granule membrane	12	1.27389	0.00035292	VAMP8, TSPAN14, CEACAM1, MGAM, CD93, ITGB2, UBR4, STOM, VAMP1, LAIR1, SERPINB6, SIGLEC5	913	73	20562	3.70214	0.204739	0.0109069	0.0103691	CI-1040
299	GOTERM_CC_DIRECT	GO:0005782~peroxisomal matrix	10	1.06157	0.000488093	FABP1, ACOX1, EPHX2, IDH1, ECI2, AGPS, CAT, PIPOX, CROT, CRYM	913	53	20562	4.24931	0.27156	0.0143987	0.0136888	CI-1040
300	GOTERM_CC_DIRECT	GO:0043235~receptor complex	22	2.33546	0.000688693	CSF1R, APP, ABCG5, NLGN1, GPR37, ITGA3, ITGB2, NR1H3, TNFRSF11B, MST1R, VLDLR, ADRB2, IL2RG, LRP8, GPRC5B, KIT, IL13RA2, IL6R, RAMP1, IL12RB2, EPHA2, DDR2	913	217	20562	2.28327	0.36053	0.0194331	0.0184749	CI-1040
301	GOTERM_CC_DIRECT	GO:0031982~vesicle	19	2.01699	0.000748466	SLC47A1, SLC1A2, CIB1, BMP7, PRKCZ, BMP5, VAMP8, EPS8, PLN, MYO6, STOM, RAB38, ATP13A2, TSPAN1, HSPA1B, SLC26A6, SYBU, VAMP2, HSPA1A	913	174	20562	2.45923	0.384879	0.0202398	0.0192418	CI-1040
302	GOTERM_CC_DIRECT	GO:0000785~chromatin	70	7.431	0.000905504	RORA, PARK7, HOXA10, HEY1, BCL7A, SIX2, HEY2, CREB3L2, CAPN2, DPF2, HOXA2, HOXA1, HOXA5, MNX1, MEF2A, EMX2, TSPYL1, FOXD1, MSX2, TCF12, EN1, HNF1B, SOX12, KIF22, POU3F2, TFDP2, IRF8, TSPYL4, ASF1A, MCM2, TSPYL5, CEBPA, CASZ1, SMARCD3, MAGED1, SATB1, EPAS1, SATB2, CEBPG, NEUROD1, NHLH2, NFIL3, NEUROD6, NACC2, ZBED2, DVL3, PPARGC1A, SPDEF, SMAD1, EGR2, TFAP2C, DMRT1, FOXF1, PCGF2, NFYC, NR1H2, PRRX…	913	1059	20562	1.48866	0.444529	0.0231999	0.022056	CI-1040
303	GOTERM_CC_DIRECT	GO:0030027~lamellipodium	20	2.12314	0.000929425	TESC, PTPRO, STMN2, NEDD9, CIB1, PARVB, PKD2, NRBP1, APBB1IP, ACTC1, ABLIM3, PDPN, DPYSL3, PLCE1, EVL, DMD, WASF1, MYH10, WASF3, EPHA2	913	192	20562	2.34597	0.453094	0.0231999	0.022056	CI-1040
304	GOTERM_CC_DIRECT	GO:0005788~endoplasmic reticulum lumen	27	2.86624	0.00121902	APP, SERPINA1, TNC, LTBP1, FSTL1, STC2, PDGFD, PENK, TSPAN5, IGFBP7, APOE, SDF2L1, WFS1, WNT5A, PDIA5, TSPAN14, CD4, COL4A2, COL5A1, COL4A1, MGAT4A, SERPING1, SPARCL1, SCG3, COL9A2, SCG2, FBN1	913	306	20562	1.98718	0.546892	0.0293016	0.0278568	CI-1040
305	GOTERM_CC_DIRECT	GO:0032587~ruffle membrane	13	1.38004	0.00143458	TESC, WWC1, PLEK, CIB1, EPS8, FGR, PSD3, PDPN, MYO6, ITGAV, PLEKHO1, ITGA5, EPHA2	913	99	20562	2.95735	0.606121	0.0332516	0.031612	CI-1040
307	GOTERM_CC_DIRECT	GO:0070062~extracellular exosome	176	18.7633	1.16953e-14	NCKAP1, CYFIP1, FCGBP, SPON2, LY75, ENO2, CLU, ACTG2, ACTG1, DOCK10, PPP1CB, ALCAM, SIT1, DPYSL2, ARHGDIB, ENPP4, PRSS8, PDE8A, CDK5RAP2, ATP6V1G1, PRKCH, WNT5B, CD300A, SERPINF1, WNT5A, ACOT11, SLC6A14, PCOLCE, OLFM4, RNASE2, BCR, PLA2G15, SFRP1, MYL6, AZGP1, FOLH1, COL4A2, CRISPLD2, FSCN1, PADI2, S100A4, FKBP4, SLC27A2, DSC2, CFD, GPM6A, ABCB1, ABCB6, ABCB4, HTRA1, RHOBTB3, NEDD4L, LTBP2, AEBP1…	914	2218	20562	1.78513	7.58893e-12	7.61364e-12	7.22769e-12	Dasatinib
308	GOTERM_CC_DIRECT	GO:0005829~cytosol	336	35.8209	1.35707e-11	NCKAP1, CYFIP1, TRIO, MTRR, WIPF1, LST1, ADARB1, ENO2, MYLK, RPS6KA3, MT2A, DPYSL2, PPAT, FAM110B, BBX, TNS3, RNF111, CDK5RAP2, UNC13B, ATP6V1G1, PRKCH, OXSM, COG4, GOLPH3L, AP1AR, ANK1, MYL4, BCR, MYL5, INPP4B, CH25H, MYL6, ARC, SFRP1, RNF128, DAAM1, BIN1, PRKAR1A, MAP1B, MAP1A, DDIT4, PADI2, RIN3, ATF5, NEIL1, MMADHC, SKAP1, LLGL2, GRB7, ABCB6, CDCA4, ABCB4, SH2D2A, HSPA4L, COPS7B, NEDD4L, GSPT…	914	5510	20562	1.37185	8.83453e-09	4.41725e-09	4.19333e-09	Dasatinib
309	GOTERM_CC_DIRECT	GO:0005737~cytoplasm	326	34.7548	5.79259e-09	IPO13, TRIO, CERK, PLEKHB1, LST1, MT1M, AQP7, ADARB1, MYLK, TPGS2, RPS6KA3, MT2A, PPP4R2, SOX15, DPYSL2, ZC3H12A, SOX4, RNF111, CDK5RAP2, TIPIN, PRKCH, SLC11A2, MYL5, INPP4B, ARC, RNF128, BIN1, PRKAR1A, MAP1A, DDIT4, PADI2, RIN3, NEIL1, MMADHC, SKAP1, LLGL2, ZNF274, ABCB4, SH2D2A, HSPA4L, COPS7B, AGAP1, NEDD4L, ARPP19, OAZ3, HSPH1, PRRC1, SNX2, HLTF, SFN, APOD, HIVEP3, PLCG1, NKX2-5, ZNF268, SCN3…	914	5576	20562	1.31527	3.77097e-06	1.25699e-06	1.19327e-06	Dasatinib
310	GOTERM_CC_DIRECT	GO:0005925~focal adhesion	48	5.11727	8.81781e-09	GRB7, CYFIP1, NCKAP1, TGFB1I1, ABCB4, ASAP3, FHL2, TNC, ILK, SLA, SYNE2, ACTG1, AKAP12, PPP1CB, LIMA1, ALCAM, CDH2, G3BP1, FLNA, LPXN, TNS3, CLASP2, KLF11, SVIL, MAP2K1, TLE2, MME, HSPA5, MSN, IL16, PARVB, PTPN12, ARHGAP26, CORO2B, RHOB, ATAT1, ACTC1, PTPRC, FAP, PALLD, DLC1, CAT, ITGA8, ARHGEF2, LAMTOR3, CD44, HSPA1B, HSPA1A	914	425	20562	2.54081	5.74038e-06	1.4351e-06	1.36235e-06	Dasatinib
311	GOTERM_CC_DIRECT	GO:0005576~extracellular region	148	15.7783	3.0129e-08	CYFIP1, COL16A1, TNC, CLU, VPREB1, PRSS8, PAMR1, GYG1, PCID2, WNT5B, IGFBP5, SERPINF1, ENTPD5, FST, WNT5A, PSG1, PCOLCE, PSG2, OLFM4, RNASE2, PGF, PLA2G15, SFRP1, AZGP1, COL4A2, COL4A1, CRISPLD2, IL23A, ADAM12, NINJ1, LY6D, UTS2, SPARCL1, PADI2, S100A4, SCG2, PLA1A, CFD, CALCB, HTRA1, LY96, LTBP2, AEBP1, FBLN2, C2, PLAC8, C5, HSPH1, PDGFD, PDGFC, PLAC1, APOD, PI3, CD14, PLTP, ELANE, VAT1, TNFSF15…	914	2129	20562	1.56389	1.96138e-05	3.9228e-06	3.72395e-06	Dasatinib
312	GOTERM_CC_DIRECT	GO:0005615~extracellular space	135	14.3923	1.21335e-07	FCGBP, COL16A1, TNC, ENO2, CLU, ACTG2, ACTG1, VPREB1, FCGRT, PRSS8, TLE2, WNT5B, IGFBP5, SERPINF1, ENTPD5, FST, WNT5A, PCOLCE, VASH1, OLFM4, RNASE2, PGF, PLA2G15, SFRP1, AZGP1, COL4A2, COL4A1, CRISPLD2, MFNG, UTS2, SPARCL1, S100A4, SCG2, PLA1A, CFD, RTN3, CALCB, HTRA1, LY96, LTBP2, AEBP1, C2, C5, UBB, PODXL, PDGFD, PDGFC, APOD, SFN, PI3, CD14, KDSR, PROM1, PLTP, ELANE, ST14, CRTAP, TNFSF15, DEFA4…	914	1938	20562	1.56711	7.8986e-05	1.31649e-05	1.24975e-05	Dasatinib
313	GOTERM_CC_DIRECT	GO:0009986~cell surface	55	5.86354	4.71717e-06	CLSTN2, CLSTN3, CD80, LRRC32, ENO2, CLU, GHR, THBD, CDH2, CLEC5A, TIMP2, FCER1A, CCR7, CD36, HLA-DPA1, FCER1G, CD93, ANXA2, MME, SLC11A2, WNT5A, PSG1, PSG2, AJAP1, SFRP1, TYROBP, FOLH1, CEACAM6, LY6D, ITGA8, DSG2, CEACAM8, CD47, CD44, HBEGF, ABCB1, IGSF3, HMMR, IL2RG, TSPAN32, EPCAM, PDGFC, SLIT2, PROM1, CCR10, ELANE, ASIC1, PRNP, HSPA5, MSN, PTPRC, FAP, HLA-DPB1, PLXNB2, RAMP1	914	639	20562	1.93634	0.00306617	0.000438696	0.000416458	Dasatinib
314	GOTERM_CC_DIRECT	GO:1904813~ficolin-1-rich granule lumen	19	2.02559	9.22377e-06	CFD, GPI, TNFAIP6, GSTP1, PRG2, CTSS, HK3, GLB1, CRISPLD2, CAT, TIMP2, ALDOC, MNDA, PLEKHO2, CTSD, GYG1, HSPA1B, PGM1, HSPA1A	914	124	20562	3.44708	0.00598671	0.000750584	0.000712536	Dasatinib
315	GOTERM_CC_DIRECT	GO:0005886~plasma membrane	282	30.064	1.07129e-05	VIPR1, IFITM2, CERK, LST1, AQP9, AQP7, ENO2, MYLK, ALCAM, DPYSL2, PIEZO1, PRSS8, SLC12A7, UNC13B, ATP6V1G1, PRKCH, SLC11A2, SLC6A14, PSG1, CACNA2D2, ANK1, BCR, SLC5A6, SIGIRR, ARC, SFRP1, DAAM1, BIN1, PRKAR1A, MAP1B, SUCLG2, SKAP1, LLGL2, GPM6A, GRB7, ABCB1, ABCB6, CDCA4, GYPB, ABCB4, GYPE, NEDD4L, PCDH17, CD79B, FAM171A1, EPB41L1, KCNMB2, PDGFC, MLEC, PLCG1, CD14, PROM1, SCN3A, HLA-DQA1, CCR10, …	914	5071	20562	1.25105	0.00694985	0.000774897	0.000735616	Dasatinib
316	GOTERM_CC_DIRECT	GO:1904724~tertiary granule lumen	12	1.27932	2.47903e-05	CYFIP1, TNFAIP6, TIMP2, ALDOC, PTX3, FOLR3, METTL7A, OLFM4, CTSD, NIT2, CTSS, PGM1	914	55	20562	4.90837	0.0160092	0.00161385	0.00153204	Dasatinib
317	GOTERM_CC_DIRECT	GO:0005788~endoplasmic reticulum lumen	31	3.3049	4.42759e-05	COL18A1, COL16A1, ITIH2, TNC, PTGS2, CDH2, PDGFD, PDGFC, CRTAP, WNT5B, IGFBP5, HSPA5, GOLM1, WNT5A, TMEM132A, FMO1, LAMB1, MANF, RCN3, CD4, COL4A2, P4HA1, COL4A1, P4HA2, IL23A, MZB1, SPARCL1, COL21A1, COL9A2, SCG2, SLC27A2	914	306	20562	2.27908	0.0284128	0.00262033	0.0024875	Dasatinib
318	GOTERM_CC_DIRECT	GO:0035580~specific granule lumen	12	1.27932	7.93147e-05	CYFIP1, ARG1, DEFA4, TIMP2, LCN2, PTX3, BPI, FOLR3, OLFM4, CTSD, NIT2, ELANE	914	62	20562	4.3542	0.0503254	0.00430282	0.00408471	Dasatinib
319	GOTERM_CC_DIRECT	GO:0031982~vesicle	20	2.1322	0.000277098	MUC16, DCTN2, ANXA2, GSTP1, SLC6A14, MSN, RAB11A, MYO1E, MYL6, UBB, BIN1, STOM, RAB38, CALM3, RIN3, ARHGEF2, PROM1, CALM2, HSPA1B, HSPA1A	914	174	20562	2.58583	0.165077	0.013641	0.0129495	Dasatinib
320	GOTERM_CC_DIRECT	GO:0031258~lamellipodium membrane	7	0.746269	0.000304906	NCKAP1, PLXND1, FAP, PDPN, PIEZO1, CD44, SYNE2	914	22	20562	7.15805	0.18006	0.013641	0.0129495	Dasatinib
321	GOTERM_CC_DIRECT	GO:0016020~membrane	149	15.8849	0.000327377	MTCH2, AMHR2, PLXND1, CLSTN3, LST1, TNC, ENO2, CLU, ACTG1, DOCK10, CCND2, DPYSL2, ARHGDIB, PIEZO1, ENPP4, GYG1, UNC13B, DDX18, CPT1A, ALG9, CD300A, ENTPD5, SLC11A2, HPCAL1, ANK1, PGF, BCR, PLA2G15, SIGIRR, SLC5A6, CH25H, MYL6, FOLH1, COL4A2, DAAM1, COL4A1, BIN1, HNRNPUL2, PRKAR1A, ORAI2, LY6D, RAB38, ABCG2, ABCB1, DDX1, ABCB4, MGST3, AGAP1, HMMR, FUT1, SNX2, CLTCL1, HLTF, MLEC, LPXN, KDSR, BCL2L1…	914	2547	20562	1.31606	0.191971	0.013641	0.0129495	Dasatinib
322	GOTERM_CC_DIRECT	GO:0005856~cytoskeleton	43	4.58422	0.000335736	TGFB1I1, STK39, RHOBTB3, KRT23, CLU, ACTG1, AKAP12, PSTPIP2, EPB41L1, DPYSL2, ARHGDIB, ZC3H12A, KIF13B, STOM, CTNNA2, NEFH, SGCG, WASF3, CDK5RAP2, TPM2, SHROOM2, ARHGEF18, MSN, PARVB, RHOF, RHOC, ARHGAP26, ANK1, SSH3, RHOB, FGR, MYO1E, MYO15B, RNF128, TMSB15A, BIN1, KRT16, KRT14, CDC42EP3, FSCN1, ALDOC, PKP4, ARHGEF2	914	541	20562	1.78809	0.196357	0.013641	0.0129495	Dasatinib
323	GOTERM_CC_DIRECT	GO:0070821~tertiary granule membrane	12	1.27932	0.000356217	RAP2C, FCER1G, CD93, CD300A, CLEC5A, ATP6AP2, STOM, CEACAM8, CD47, LILRA3, LAMTOR3, SERPINB6	914	73	20562	3.69809	0.207005	0.013641	0.0129495	Dasatinib
324	GOTERM_CC_DIRECT	GO:0035579~specific granule membrane	13	1.38593	0.000682579	CD93, CMTM6, MOSPD2, LILRA3, MMP25, CLEC5A, MLEC, STOM, CEACAM8, CD47, CD36, LAMTOR3, SLC27A2	914	91	20562	3.21382	0.358862	0.0242067	0.0229796	Dasatinib
325	GOTERM_CC_DIRECT	GO:0043025~neuronal cell body	34	3.62473	0.000706493	GPM6A, CYFIP1, NRSN2, DDC, CHRNA3, DENND1A, ILK, PTPRF, GHR, AKAP12, DNAJB1, ALCAM, UBB, SV2A, DPYSL2, TIMP2, APOD, KIF1A, KCNJ2, TRPM4, GABBR1, MME, ARG1, SIAH2, GLRX2, TUBB4A, ARC, GAL, STAR, MAP1B, MAP1A, RIN3, SERPINI1, FKBP4	914	408	20562	1.87473	0.368773	0.0242067	0.0229796	Dasatinib
326	GOTERM_CC_DIRECT	GO:0048471~perinuclear region of cytoplasm	54	5.75693	0.000912906	CYFIP1, PTPRR, PLEKHF1, PPP1R13B, CLU, CLINT1, KIF1A, RAB8B, CDK5RAP2, ANXA2, SERPINF1, SLC11A2, OLFM4, MLF1, DNM3, TMEM134, RNF128, MAP1B, NOS1AP, EXOC3, RAB38, S100A4, PKP4, PPARG, FKBP4, ODC1, RASIP1, THBS3, DNAJB2, NPY, FLNA, LPXN, STOM, APOD, TRAPPC2, PDE2A, CDC5L, MSN, LAMB1, INHBA, TPD52L1, MEIS2, RAB11A, BSPRY, MANF, EHD1, MLPH, GLB1, RAB15, AGGF1, NFKBIE, FBXL5, HSPA1B, HSPA1A	914	764	20562	1.59008	0.448202	0.0297151	0.0282088	Dasatinib
327	GOTERM_CC_DIRECT	GO:0005739~mitochondrion	89	9.48827	0.00129111	HRK, MTCH2, ALAS1, HCCS, CLU, SYNE2, HK1, GHR, HK3, ABHD10, ALDH2, NNT, ZMIZ2, FAM110B, ME1, EFHD1, CCR7, DLAT, HADH, SOX4, SLC25A46, BNIP3L, PDHX, CPT1A, MAP2K1, AGTPBP1, ABCC8, OXSM, SLC11A2, HAUS3, GLRX2, OLFM4, PRODH2, ATAD3A, CYP27A1, SLC25A16, PALLD, DDIT4, CAT, NOS1AP, SUCLG2, RAB38, SGK1, AURKAIP1, FKBP4, MMADHC, SLC25A13, KANK2, MRPS35, ABCB6, STX17, GSTP1, PNKP, DDX1, IFI6, GRAMD4, HSPA…	914	1437	20562	1.39332	0.568746	0.0398639	0.0378431	Dasatinib
328	GOTERM_CC_DIRECT	GO:0031012~extracellular matrix	24	2.55864	0.00136579	COLEC12, COL18A1, SPON2, LRRC15, FCGBP, COL16A1, TFPI2, WNT5A, TFIP11, LTBP2, LRRC32, FBLN2, MMP25, ADAMTS3, MUC2, RELN, COL4A2, COL4A1, CRISPLD2, TIMP2, PTX3, PI3, COL9A2, MATN2	914	260	20562	2.07662	0.589237	0.0398639	0.0378431	Dasatinib
329	GOTERM_CC_DIRECT	GO:0043231~intracellular membrane-bounded organelle	65	6.92964	0.00145718	DENND1C, DENND1A, AQP9, SAYSD1, DBH, CLU, CLINT1, CTSS, TM7SF2, CTSK, PMEPA1, DLAT, HLA-DPA1, RAB8B, OVGP1, AGTPBP1, TCF12, GLRX2, RHOF, RHOC, VRK3, HDHD3, RHOB, PLA2G15, RCN3, CLIP4, CAT, DSG2, PPARG, AURKAIP1, LLGL2, MGST3, RHOBTB3, ASAP3, STK39, LTC4S, PTGS2, HSPA13, RAB20, PODXL, CNNM3, BUB1, TRAPPC2, PRNP, CYB5A, SLC16A1, HSPA5, FZD7, SIAH2, CYP4F2, CMTM6, HSD3B1, DENND4C, FMO1, STAM, SMARCA…	914	984	20562	1.48606	0.612994	0.0398639	0.0378431	Dasatinib
331	GOTERM_CC_DIRECT	GO:0030667~secretory granule membrane	13	1.38593	0.00172267	MOXD1, CD93, MME, TCIRG1, RHOF, DBH, SERPINB6, TYROBP, PTPRC, SELL, EXOC3, CD14, CD44	914	101	20562	2.89562	0.67451	0.0448583	0.0425844	Dasatinib
332	GOTERM_CC_DIRECT	GO:0002102~podosome	7	0.746269	0.00179164	SVIL, SH3PXD2A, PALLD, NOS1AP, FSCN1, LPXN, PTPN12	914	30	20562	5.24923	0.688825	0.0448598	0.0425858	Dasatinib
333	GOTERM_CC_DIRECT	GO:0045121~membrane raft	23	2.45203	0.00201456	PRNP, GABBR1, ANXA2, MME, ABCB4, KCNA3, ERLIN2, ENO2, HK1, ARC, CD4, PTPRC, PODXL, DLC1, PDPN, STOM, TPP1, CD14, CD36, CTSD, BIRC2, BIRC3, ABCG2	914	252	20562	2.05327	0.730934	0.0485732	0.0461109	Dasatinib
334	GOTERM_CC_DIRECT	GO:0070062~extracellular exosome	172	18.4549	7.66632e-14	APP, FCGBP, IL1RN, STEAP4, PLAT, APEH, EPX, MPO, ENO3, PPP1CB, ISLR, GOLGA4, SLK, ALCAM, ANPEP, LAMP2, BSG, CPNE1, ENPP4, PDE8A, KRT6B, KRT6A, SLC38A1, PRKCI, CD300A, ACTN1, STX7, SLC6A14, KRT7, CEL, OLFM4, ATP1B1, RNASE1, SLPI, CRISPLD2, CMPK1, FSCN1, PADI2, S100A4, EZR, MXRA5, DSC1, ALDH7A1, DSC2, ARL8B, ATP6V1A, CFD, GPM6A, ABCB1, ARL3, HTRA1, RHOBTB3, TACSTD2, FBLN1, TXN, NDRG1, PRKCZ, C2, C3…	904	2218	20562	1.76386	5.16301e-11	5.15943e-11	4.97544e-11	Erlotinib
335	GOTERM_CC_DIRECT	GO:0005829~cytosol	338	36.2661	1.00406e-12	APP, TES, WIPF1, LST1, STMN2, CCP110, CBLB, IFIT1, ENO3, DCAF6, GOLGA4, MT2A, CCDC91, RPS6KA2, DPYSL3, CPNE1, BBX, LGALS9, KIFAP3, TNS3, TRIM22, IER3, PRKCI, WSB1, ACTN1, FBXO2, OXSM, KRT7, AP1AR, CSNK1E, ASRGL1, CH25H, DYNC1LI1, RNF128, DAAM1, MAP1B, PLBD1, PADI2, EZR, ALDH7A1, STX1A, URI1, RRAD, PRKDC, TXN, RPS4Y1, NLK, PRKCZ, SULT1A1, LDHB, COMMD9, PCBP3, PCBP4, PRKAR2B, INPP5D, PDGFC, PCK1, Z…	904	5510	20562	1.39528	6.7575e-10	3.37866e-10	3.25817e-10	Erlotinib
336	GOTERM_CC_DIRECT	GO:0005737~cytoplasm	319	34.2275	2.91086e-08	SLC23A2, APP, IL1RN, TES, CERK, LST1, STMN2, CBLB, SPINT2, IFIT1, DCAF6, GOLGA4, MT2A, RASSF1, RPS6KA2, ANPEP, DPYSL3, MAGEA1, CPNE1, LGALS9, SOX4, TRIM22, PKNOX2, ACTN1, FBXO2, IL1R2, CIRBP, KRT7, CEL, CSNK1E, ISL1, ASRGL1, DYNC1LI1, BIN2, RNF128, FEZ2, PADI2, HECA, CYP2E1, EZR, URI1, ZNF274, LXN, AGAP1, TXN, NLK, PRKCZ, SULT1A1, LDHB, PCBP3, PCBP4, PRKAR2B, NEU1, PLEK2, PCK1, ZNF268, SCN3A, MAP…	904	5576	20562	1.30126	1.95899e-05	6.53002e-06	6.29715e-06	Erlotinib
337	GOTERM_CC_DIRECT	GO:0005576~extracellular region	142	15.2361	3.67163e-07	APP, COL16A1, CALML5, PLAT, SPINT2, APEH, EPX, MPO, LOXL1, ISLR, HGF, ACTN1, IGFBP3, IL1R2, KERA, CEL, OLFM4, DKK3, SLPI, BIN2, CRISPLD2, ADAM12, PLBD1, UTS2, PADI2, S100A4, LY6H, MXRA5, STX1A, CFD, NRN1, NOTCH1, HTRA1, PLA2G3, LY96, FBLN1, TXN, NTS, GLB1L2, C2, PLAC8, C3, COMMD9, IGLV6-57, PDGFD, PSAP, PENK, NEU1, PDGFC, CLCA2, THEM6, CD14, CPA4, S100A10, VAT1, JAG1, RARRES2, IDH1, TFPI2, CRIM1,…	904	2129	20562	1.51708	0.000247071	6.17752e-05	5.95723e-05	Erlotinib
338	GOTERM_CC_DIRECT	GO:0045121~membrane raft	30	3.21888	2.24033e-06	APP, CBLB, PRKCZ, HK1, LDHB, CASP8, EDNRB, PRKAR2B, PODXL, INPP5D, HYAL2, PDPN, LAMP2, BSG, CD14, CD36, CD55, NTSR1, S100A10, MME, ANGPT1, SMURF2, PLLP, ATP2B1, TGFBR2, ANO1, NPC1, DLC1, RAB5A, BIRC3	904	252	20562	2.70781	0.00150661	0.000301548	0.000290795	Erlotinib
339	GOTERM_CC_DIRECT	GO:0005615~extracellular space	126	13.5193	6.77627e-06	APP, FCGBP, IL1RN, COL16A1, XYLT1, PLAT, EPX, MPO, ENO3, LOXL1, ANPEP, DPYSL3, LAMP2, LGALS9, IL15RA, HGF, ACTN1, IGFBP3, CD180, KERA, CEL, OLFM4, DKK3, SLPI, CRISPLD2, PLBD1, UTS2, S100A4, EZR, CFD, LXN, HTRA1, TACSTD2, PLA2G3, LY96, FBLN1, C2, C3, IGLV6-57, PODXL, PDGFD, PSAP, PDGFC, CYTL1, CD14, CPA4, S100A10, RARRES2, TFPI2, INHBB, BMP6, BMP5, PPFIBP2, COL9A3, COL9A2, TGFBI, SERPINI1, NRP1, M…	904	1938	20562	1.47881	0.00455006	0.000760071	0.000732966	Erlotinib
340	GOTERM_CC_DIRECT	GO:0043231~intracellular membrane-bounded organelle	72	7.72532	2.70663e-05	DENND1B, WDR48, IRS1, HEXA, CTSZ, OSBPL11, MPO, HK2, GRB14, AP1G1, CTSK, BSG, LAMP2, CYP1B1, PMEPA1, ZNF365, SEC13, TCF12, PLA2G4A, LRRC40, RHOD, RHOB, RNF144A, CYP2A7, KIN, HCK, LMBRD1, PITPNM1, OAS2, CLIP4, DSG2, CYP2E1, VAMP2, ATP6V1A, VAC14, PHLPP1, SAMD9, MGRN1, MGST3, RHOBTB3, STK39, AOAH, CLCN3, NTS, PTGS2, RHOBTB1, HSD11B2, HLA-DMB, INPP5F, PODXL, NEU1, PSAP, EXOSC8, HSD17B2, SLC15A3, CNN…	904	984	20562	1.66431	0.018051	0.00260223	0.00250943	Erlotinib
341	GOTERM_CC_DIRECT	GO:0016020~membrane	153	16.4163	4.20018e-05	APP, MTCH2, PLXND1, LST1, STMN2, MSMO1, ENO3, CDH5, CCDC91, LAMP2, BSG, CPNE1, ENPP4, SLC16A4, KRT6A, ALG9, CD300A, HGF, FBXO2, IL1R2, USP2, HPCAL1, TSC2, CYBA, ATP1B1, SIGIRR, SLC5A6, RAB32, TPST1, CH25H, DYNC1LI1, MSH2, DAAM1, HECA, EZR, DSC1, DGKI, ARL8B, ATP6V1A, RASL12, NRN1, ABCB1, RETSAT, RRAD, TUBGCP2, PRKDC, DDX1, MGST3, DNAJC22, ITPR1, TACSTD2, AGAP1, RPS4Y1, CYP19A1, PRKCZ, CYB5R2, LDH…	904	2547	20562	1.36634	0.027872	0.0035334	0.0034074	Erlotinib
342	GOTERM_CC_DIRECT	GO:1904813~ficolin-1-rich granule lumen	16	1.71674	0.000355712	CFD, DDX3X, TNFAIP6, CALML5, GSTP1, IDH1, CTSZ, FGL2, APEH, MMP9, COMMD9, BIN2, CRISPLD2, IMPDH2, ALDOC, PGM1	904	124	20562	2.93491	0.212929	0.0265993	0.0256508	Erlotinib
343	GOTERM_CC_DIRECT	GO:0005654~nucleoplasm	214	22.9614	0.000578433	IFITM2, CBLB, SMC6, DCAF6, GOLGA4, CCDC91, SOX17, ZNF606, RPS6KA2, CREB3L2, CPNE1, BBX, SOX4, TRIM22, PKNOX2, PRKCI, SP110, CIRBP, SOX12, CSNK1E, HOXB2, CGGBP1, URI1, ABCB1, HOXD1, PRKDC, GATA6, ZNF22, TXN, RPS4Y1, HTATSF1, NLK, HSD11B2, COMMD9, DHX38, NKX2-2, BARD1, WWTR1, TRAP1, AMMECR1, NR0B1, NR2F2, SMARCA1, NR0B2, POLA1, MSRA, ID4, PAF1, CUTC, APOBEC3B, INTS12, WDR48, OGG1, HILPDA, ASH2L, LR…	904	3963	20562	1.22825	0.322536	0.0344408	0.0332126	Erlotinib
344	GOTERM_CC_DIRECT	GO:0043025~neuronal cell body	34	3.64807	0.000581716	GPM6A, NRP1, PTPRN, STMN2, CACNA1A, LRP4, SEZ6L2, PTPRF, ALCAM, CALB1, INPP5F, PRKAR2B, SV2A, PENK, CKB, KIF1A, CNNM4, GABRA2, NQO1, SLC38A1, MME, MYO10, ELOVL5, ARG1, CAD, ZNF804A, CYBA, CSNK1E, SNCAIP, GAL, MAP1B, SERPINI1, RAB5A, DGKI	904	408	20562	1.89546	0.324031	0.0344408	0.0332126	Erlotinib
345	GOTERM_CC_DIRECT	GO:0005765~lysosomal membrane	32	3.43348	0.000614101	ATP6V1A, OCA2, IFITM2, TRAF3IP3, WDR41, TCIRG1, CLCN3, SLC2A6, DRAM1, HLA-DMB, AP1G1, GNA11, ANPEP, LAMP2, NEU1, PSAP, SLC39A8, SLC15A3, SPG11, HLA-DQA1, SEC13, STX7, TM6SF1, SLC39A14, CLCN5, LMBRD1, NPC1, OSTM1, GNB1, CHMP2B, RAB7A, ARL8B	904	376	20562	1.93579	0.338614	0.0344408	0.0332126	Erlotinib
346	GOTERM_CC_DIRECT	GO:0005886~plasma membrane	265	28.4335	0.000741753	SLC23A2, APP, VIPR1, IL1RN, TES, IFITM2, TRAF3IP3, CERK, LST1, CBLB, SPINT2, ENO3, GOLGA4, ALCAM, EDNRB, ANPEP, BSG, MAGEA1, CPNE1, SLC12A7, IL15RA, SLC34A2, PRKCI, KCNK10, ACTN1, IL1R2, SLC6A14, SLC5A6, SIGIRR, DYNC1LI1, BIN2, DAAM1, MAP1B, CLDN7, EZR, STX1A, GPM6A, NRN1, ABCB1, RRAD, PLA2G3, PRKCZ, C3, FAM171A1, CYB5R1, RRAS, PRKAR2B, INPP5D, KCNMB2, PENK, NEU1, PDGFC, MLEC, PLEK2, CD14, SCN3A,…	904	5071	20562	1.18864	0.393096	0.0384	0.0370306	Erlotinib
348	GOTERM_CC_DIRECT	GO:0016324~apical plasma membrane	31	3.32618	0.00125556	ATP6V1A, CLIC5, SLC23A2, CLDND1, NOTCH1, ABCB1, STK39, TCIRG1, CLCN3, PRKCZ, PODXL, CTSK, HYAL2, PDPN, SLC39A8, CD36, SLC34A2, PRKCI, JAG1, SLC6A14, SHROOM2, CYBA, ATP2B1, ATP1B1, SLC39A14, SLC5A6, ANO1, CEACAM6, KCNMA1, EZR, RAPGEF6	904	376	20562	1.8753	0.570668	0.0489644	0.0472183	Erlotinib
350	GOTERM_CC_DIRECT	GO:0032587~ruffle membrane	13	1.39485	0.00131892	CLCN3, AIF1, FERMT1, SH3YL1, DLC1, PSD3, PDPN, SPRY2, ITGAV, EPS8L3, EZR, PDE9A, CLASP2	904	99	20562	2.98679	0.588613	0.0489644	0.0472183	Erlotinib
351	GOTERM_CC_DIRECT	GO:0030424~axon	30	3.21888	0.00135294	APP, NRP1, PLXND1, ELAVL4, ROBO1, ALCAM, CALB1, PCLO, INPP5F, BSG, PPFIA1, NEFL, KIF1A, SPG11, SCN3A, MAP9, GABRA2, SLC38A1, SYT1, MME, MX2, CCK, SYT13, PRSS12, MAP1B, FEZ2, CRYAB, RAB5A, DGKI, STX1A	904	361	20562	1.89021	0.597937	0.0489644	0.0472183	Erlotinib
353	GOTERM_CC_DIRECT	GO:0070062~extracellular exosome	165	17.4234	4.78795e-11	SEMA5A, SPON2, ALDH1L1, UXS1, CPNE7, LY75, ICAM3, ENO3, ACTG2, SMC2, EPS8, LGALS3, LGALS1, PPP2R1B, DMBT1, TUBB3, CPNE1, PRSS8, PTGDS, KRT6B, PLS1, PDIA3, CD300A, WNT5A, ECH1, IGFBP2, SLC6A14, KRT7, PRKCA, RNASE1, TOM1L1, RBP4, FOLH1, FSCN1, HPRT1, EZR, IL6ST, S100A8, ATP6V1A, CETP, TSG101, ABCB6, ABCB4, HTRA1, GSTT1, LTBP2, SLC1A5, AEBP1, FBLN5, FUT3, CD79B, VTN, CYB5R1, NEU1, APOD, ATP6V0A4, CD…	923	2218	20562	1.65724	3.16005e-08	3.16005e-08	3.02599e-08	FTI-277
354	GOTERM_CC_DIRECT	GO:0005886~plasma membrane	305	32.207	3.86532e-09	SLC23A2, VIPR1, IFITM2, CPNE7, NUDT1, ICAM3, TMEM97, SLC4A2, SLC4A3, ENO3, EPS8, LGALS3, EDNRA, RASSF2, RNF114, STS, TRBC2, CPNE1, PRSS8, IL1R1, SLC6A14, PRKCA, ANK1, CLDN4, BIN1, MAP1B, CLDN7, PRKD1, EZR, SKAP1, LLGL2, LRPAP1, ABCB6, ABCB4, SDC2, MYCBP2, LYPD1, FPR1, CD79B, FAM171A1, CYB5R1, INPP5A, TERT, EPB41L1, PENK, NEU1, FLRT1, MLEC, TSPAN5, ATP6V0A4, CD14, PROM1, TSPAN1, HLA-DQA1, GPM6B, C…	923	5071	20562	1.33989	2.55111e-06	1.27556e-06	1.22144e-06	FTI-277
355	GOTERM_CC_DIRECT	GO:0005829~cytosol	314	33.1573	5.68281e-07	ECI2, NUDT1, CCP110, IFI30, LIPA, ENO3, UBE2L3, SMC2, CCT6B, LGALS3, MT2A, RASSF2, RNF114, LGALS1, DPYSL4, CHEK1, CPNE1, BBX, ANKS1A, KIFAP3, PDK2, TRIM22, IER3, AGFG1, KRT4, MAP1S, FBXO2, ECH1, KRT7, AFAP1, PRKCA, ANK1, CH25H, CDC34, RNF128, BIN1, MAP1B, RIN3, HPRT1, PRKD1, EZR, HOXB7, OPTN, SKAP1, LLGL2, ABCB6, MAOA, ABCB4, MYCBP2, RPN1, RPAP3, NCAPH, SULT1A1, CD79B, ABR, TERT, EPB41L1, RAD21, …	923	5510	20562	1.26953	0.000374995	9.83705e-05	9.41972e-05	FTI-277
356	GOTERM_CC_DIRECT	GO:0005737~cytoplasm	317	33.4741	5.96185e-07	SLC23A2, UXS1, CPNE7, NUDT1, MT1X, NUDT6, UBE2L3, SMC2, EPS8, LGALS3, LGALS2, MT2A, RASSF2, LGALS1, DPYSL4, PPP2R1B, TRIM29, ALKBH1, CHEK1, CPNE1, ANKS1A, PELO, SOX4, TRIM22, IER2, AGFG1, LIMCH1, FBXO2, KRT7, PRKCA, ISL1, RNF128, BIN1, MT1G, RIN3, HPRT1, PRKD1, EZR, TRIB2, OPTN, SKAP1, LLGL2, LIPT1, ZNF274, LXN, NECAB3, ABCB4, MYCBP2, FPR1, STC1, NCAPH, SULT1A1, TERT, NEU1, SEC14L5, APOD, NRBF2, …	923	5576	20562	1.26649	0.000393405	9.83705e-05	9.41972e-05	FTI-277
357	GOTERM_CC_DIRECT	GO:0016020~membrane	165	17.4234	7.87533e-07	SEMA5A, RASL11B, FMR1, ECI2, ICAM3, SLC4A2, NR3C1, SLC4A3, ENO3, LGALS3, CDH5, CCND3, RIMS3, CCND2, STS, DMBT1, CPNE1, PLXNC1, SLC16A4, CD300A, IL1R1, FBXO2, ECH1, MAGI2, PRKCA, CYBA, ANK1, TOM1L1, CH25H, FOLH1, BIN1, LY6D, ADTRP, PRKD1, EZR, IL6ST, STEAP1, ATP6V1A, SLC45A2, UBIAD1, DDX1, ABCB4, MYCBP2, RPN1, SLC1A5, ADIPOR1, RAP1GAP, NCAPH, FUT3, CYB5R2, ABR, CYB5R1, INPP5A, CHST12, RAD21, NEU1,…	923	2547	20562	1.44317	0.000519637	0.000103954	9.95441e-05	FTI-277
358	GOTERM_CC_DIRECT	GO:0005925~focal adhesion	43	4.54065	1.49135e-06	ITGB5, TGFB1I1, ABCB4, FHL2, NEDD9, SLA, SLC4A2, EGFR, GNA13, IL1RL1, EFS, CDH2, FLRT1, PPFIA1, FLNC, CD99, MAP4K4, PDIA3, ANXA1, MME, MCAM, CAV1, RDX, PLAUR, AFAP1, KIF23, CYBA, PTPN12, ARHGAP26, SORBS3, HCK, FERMT1, NFASC, ACTC1, PTPRC, CTTN, FES, DLC1, FAT1, VIM, ITGA5, EZR, HSPA1A	923	425	20562	2.25394	0.000983807	0.000164048	0.000157089	FTI-277
359	GOTERM_CC_DIRECT	GO:0009897~external side of plasma membrane	44	4.64625	3.79731e-06	IGHM, CD83, ITGAM, LY75, CSF2RB, IDE, IL2RG, SLC4A3, CD79B, THBD, IL1RL1, CDH5, IGKC, TRBC2, CCRL2, CCR8, NRCAM, CD14, LY6G6C, CD36, CCR10, FGB, LAG3, FCER1G, IL4R, VCAM1, IL1R1, MCAM, HEG1, OSMR, TGFBR2, ENOX1, PTPRC, CLEC2B, TCN2, IGLL1, IL2RA, CD248, ITGA5, MFGE8, LY6G5C, IL6ST, TLR4, HLA-DQB1	923	456	20562	2.14957	0.00250309	0.000358032	0.000342843	FTI-277
360	GOTERM_CC_DIRECT	GO:0005794~Golgi apparatus	81	8.55333	4.7724e-05	GALNT11, CNTNAP2, BICD2, FGF7, STS, ATP7B, RASSF2, TMEM43, NCS1, TMED3, QSOX1, CD36, KIFAP3, IFT57, PTGDS, TRIM22, MMD, GLCE, PLA2G4A, SERPINB9, EMP2, CYBA, DUSP26, MID1, RAB33A, SYN1, BET1L, CAMKMT, TPST2, DNM3, HCK, NPC1, TMEM214, CTTN, RNF128, GORASP1, PRKD1, ITGA5, CRYAB, TLR4, OPTN, ST6GALNAC5, CHST2, B4GALT4, HLA-DQB1, LRPAP1, NECAB3, PARM1, ABCB6, PRUNE2, NEDD9, GLT8D2, PMF1, CLN5, FUT3, R…	923	1141	20562	1.58148	0.0310077	0.00393723	0.0037702	FTI-277
361	GOTERM_CC_DIRECT	GO:0005856~cytoskeleton	46	4.85744	5.4344e-05	KANK1, FAAH, TGFB1I1, USH1C, RHOBTB2, TRIM9, SNX27, CALD1, EPB41L1, KIF13B, FLNC, CTNNA2, LRRFIP1, PDLIM4, MPZL2, MARCKSL1, AUTS2, NOS3, RIPK2, RDX, SHROOM2, ARHGAP26, ANK1, SORBS3, SYN1, HCK, FERMT1, DNMBP, KRT17, CTTN, RNF128, FES, FRMD8, BIN1, KRT16, TMSB15B, KRT14, FSCN1, DCX, SPRY2, ALDOC, PKP4, VIM, EZR, TRIB2, S100A8	923	541	20562	1.89419	0.0352324	0.00398523	0.00381616	FTI-277
362	GOTERM_CC_DIRECT	GO:0005887~integral component of plasma membrane	100	10.5597	7.60223e-05	SLC23A2, VIPR1, CD83, LY75, ICAM3, SLC4A3, EDNRA, CDH4, CDH2, MPZ, CCRL2, NRCAM, PLXNC1, SLC39A4, SLC16A4, CD96, SLC15A1, IL4R, SLC6A16, IL1R1, SLC6A14, EREG, CLDN4, FOLH1, STEAP1, CHRNA3, ABCB4, C5AR1, CHRNA9, CSF2RB, SLC1A5, CD79B, FLRT1, TSPAN5, PROM1, TSPAN1, SLC38A2, CCR10, HLA-DQA1, CD99, VCAM1, TNFSF15, CAV1, SLC52A1, NKG7, DCLK1, PTPRC, FXYD3, FAT1, RYR1, KCNK5, PTPRO, PTPRG, ROBO1, THBD,…	923	1508	20562	1.47728	0.0489386	0.00499989	0.00478777	FTI-277
363	GOTERM_CC_DIRECT	GO:0016324~apical plasma membrane	35	3.69588	8.86394e-05	ATP6V1A, SLC23A2, ABCB4, PTPRO, SLC3A1, STC1, SLC4A2, EGFR, DSTYK, CDH2, PDPN, ATP6V0A4, CD36, PROM1, MPDZ, EPS15, SLC39A4, SLC15A1, ANXA1, CAV1, RDX, IGFBP2, SLC6A14, SHROOM2, EMP2, CYBA, ATP2B1, OSMR, SLC4A7, BST2, ASPM, CLDN4, FAT1, RAB17, EZR	923	376	20562	2.07369	0.0568261	0.00499989	0.00478777	FTI-277
364	GOTERM_CC_DIRECT	GO:0030424~axon	34	3.59029	9.09071e-05	CNTNAP2, SEMA3A, FMR1, SSNA1, MYCBP2, PTPRO, KCNA3, RAP1GAP, ROBO1, ABR, CALB1, TUBB3, NCS1, KIF13B, PPFIA1, NRCAM, CTNNA2, KIF1A, SLC38A2, NTRK1, GABRA2, MME, STAT1, MX2, SYN1, DNM3, NFASC, BIN1, MAP1B, ALDH1A1, RIN3, VIM, FGF13, CRYAB	923	361	20562	2.09814	0.0582368	0.00499989	0.00478777	FTI-277
365	GOTERM_CC_DIRECT	GO:0005615~extracellular space	122	12.8828	0.000106888	NUDT1, F13A1, XYLT1, ENO3, ACTG2, LOXL1, VPREB3, LGALS3, FGF7, LGALS1, FGF9, DMBT1, CHEK1, PRSS8, PTGDS, PDIA3, IL4R, IGFBP5, IGFBP3, WNT5A, IGFBP2, KMO, EREG, RBP4, EZR, IL6ST, SCG2, S100A8, CETP, LXN, HTRA1, LY96, STC1, LTBP2, AEBP1, FBLN5, SCUBE2, VTN, PDGFD, FLRT1, HMOX1, CYTL1, APOD, PI3, CD14, PROM1, FGF21, VCAM1, TNFSF15, MCAM, DEFA4, TFPI2, RDX, LIF, GGH, INHBB, INHBA, PPBP, BMP7, INHBE, …	923	1938	20562	1.40239	0.0681189	0.00542664	0.00519642	FTI-277
366	GOTERM_CC_DIRECT	GO:0071944~cell periphery	11	1.16156	0.000124242	FERMT1, MYO1B, KRT17, TUBB3, KRT14, RDX, INHBB, CD36, EZR, ARHGEF5, ACTG2	923	54	20562	4.53798	0.0787322	0.0058571	0.00560862	FTI-277
367	GOTERM_CC_DIRECT	GO:0005911~cell-cell junction	22	2.32313	0.000151391	MPP3, CADM1, HEG1, MAGI2, VAV1, CDH5, CLDN4, DNMBP, PDZD2, CDH2, FLRT1, FSCN1, FAT1, PECAM1, CSK, DSG2, PKP4, PRKD1, ITGA5, STEAP1, PAK2, SKAP1	923	192	20562	2.55261	0.0950952	0.0066612	0.0063786	FTI-277
368	GOTERM_CC_DIRECT	GO:0005576~extracellular region	130	13.7276	0.000223875	F13A1, IFI30, LOXL1, VPREB3, LGALS3, FGF7, LGALS1, FGF9, DMBT1, NRCAM, PRSS8, PTGDS, PRND, LAG3, IGFBP5, IL1R1, IGFBP3, WNT5A, IGFBP2, PDGFRL, EREG, RBP4, LY6D, IL6ST, SCG2, S100A8, CETP, LRPAP1, HTRA1, LYPD1, LY96, STC1, LTBP2, AEBP1, NTS, FBLN5, PLAC8, SCUBE2, VTN, C6ORF15, PDZD2, PDGFD, PENK, NEU1, PLAC1, APOD, PI3, CD14, FGF21, TNFSF15, MCAM, DEFA4, TFPI2, CRIM1, LIF, GGH, INHBB, INHBA, PPBP,…	923	2129	20562	1.36029	0.137374	0.00923486	0.00884308	FTI-277
369	GOTERM_CC_DIRECT	GO:0010008~endosome membrane	26	2.74551	0.000292486	ATP6V1A, SLC48A1, OCA2, STEAP3, TSG101, PARM1, LY96, EGFR, RHOBTB2, GRB14, ATP6V0A4, CD14, HLA-DQA1, HLA-DPA1, NTRK1, ANXA1, TOM1L1, EHD2, MYO1B, CLCN5, SLC9A6, CHMP6, STEAP1, TLR4, MYD88, HLA-DQB1	923	260	20562	2.22774	0.175575	0.0113553	0.0108736	FTI-277
370	GOTERM_CC_DIRECT	GO:0009986~cell surface	49	5.17423	0.000348729	IGHM, CNTNAP2, ITGAM, ITGB5, IDE, ROBO1, THBD, CDH5, LGALS3, LGALS1, CDH2, CD36, HLA-DPA1, FGB, PDIA3, EGFL7, FCER1G, ANXA1, KRT4, MME, WNT5A, PLAUR, EMP2, FOLH1, PXDN, LY6D, DSG2, CD47, ITGA5, ADTRP, CRYAB, TLR4, LRPAP1, SDC2, C5AR1, IL2RG, EGFR, SCUBE2, GPC3, PROM1, CCR10, NTRK1, AOC3, VCAM1, BST2, LRFN4, PTPRC, AXL, RAMP1	923	639	20562	1.70828	0.205626	0.0127867	0.0122443	FTI-277
371	GOTERM_CC_DIRECT	GO:0016323~basolateral plasma membrane	24	2.53432	0.000495144	SLC23A2, ANXA1, CADM1, SLC43A3, CAV1, C5AR1, ATP2B1, IDE, SLC4A2, ANK1, EGFR, SLC4A7, DSTYK, SLC7A7, ATP7B, CDH2, HEPH, MPZ, PDPN, CLDN7, CA9, ATP6V0A4, RAB17, EZR	923	239	20562	2.23706	0.278827	0.0171997	0.01647	FTI-277
372	GOTERM_CC_DIRECT	GO:0045177~apical part of cell	12	1.26716	0.00069057	CLCN5, MYO1B, VCAM1, CDH2, C5AR1, RDX, USH1C, ATP6V0A4, EMP2, EZR, MPDZ, BYSL	923	78	20562	3.42729	0.366144	0.0227888	0.021822	FTI-277
374	GOTERM_CC_DIRECT	GO:0030175~filopodium	12	1.26716	0.00095301	MYO1B, VCAM1, ACTC1, TUBB3, PDPN, RDX, FSCN1, FAT1, FGF13, EZR, ACTG2, DNALI1	923	81	20562	3.30035	0.467028	0.0285903	0.0273774	FTI-277
375	GOTERM_CC_DIRECT	GO:0045121~membrane raft	24	2.53432	0.00102625	MME, PLLP, CAV1, ABCB4, KCNA3, EMP2, ATP2B1, TNFRSF1B, EGFR, TGFBR2, BST2, PTPRC, NPC1, PPP2R1B, DLC1, PDPN, PECAM1, CSK, CD14, CD36, IL6ST, GPM6B, RHOQ, BIRC3	923	252	20562	2.12165	0.492204	0.029449	0.0281997	FTI-277
377	GOTERM_CC_DIRECT	GO:0070062~extracellular exosome	167	17.7094	3.77168e-12	SEMA5A, NCKAP1, PDCD5, SERPINE1, DEFB1, PLAT, APEH, ACTG2, ISLR, TUBB6, C1GALT1C1, DMBT1, BASP1, DPYSL2, PSMD2, TNFSF10, CAPN1, GLUL, SLC38A1, ACOT7, WNT5B, ECH1, KRT7, SCRIB, HLA-A, MIF, OLFM4, PGD, BCR, SULT2B1, COL4A2, ADAM9, DSC1, SQSTM1, CFB, VPS28, PFN2, FTL, ATP6V1A, CFD, GPM6A, CPB2, PSMD12, ABCB6, ARL3, CFI, ENDOD1, RHOBTB3, TACSTD2, LIN7A, ALOX12, TXN, IQGAP2, FUT2, PLD3, PCBP3, PODXL, …	909	2218	20562	1.70316	2.57227e-09	2.57228e-09	2.42142e-09	Gefitinib
378	GOTERM_CC_DIRECT	GO:0005737~cytoplasm	327	34.6766	1.87322e-09	SLC23A2, CCNI, CERK, PLEKHB1, LST1, IPP, KEAP1, STMN4, AQP3, CLDN1, DCAF7, DPYSL2, PPP4R4, DPYSL3, MAGEA1, AKT1, LGALS9, LGALS8, GLUL, TRIM22, LIMCH1, FBXO2, KRT7, MIF, EML2, ASRGL1, SULT2B1, RUFY1, AR, CLDN3, SIK1, HECA, ZFPM2, TRIB1, MYL9, TRIB2, SKAP1, VPS28, PFN2, GNE, ZNF274, STC1, TXN, IQGAP2, SULT1A1, NUAK2, PCBP3, APOD, APOE, PPARGC1A, VPS16, WWTR1, EGR2, PLK2, FUCA1, NR0B1, PARVB, MEX3C,…	909	5576	20562	1.32656	1.27753e-06	6.38768e-07	6.01303e-07	Gefitinib
379	GOTERM_CC_DIRECT	GO:0005576~extracellular region	149	15.8006	1.19437e-08	PRSS1, CALML5, GMFG, SERPINE1, TNC, DEFB1, PLAT, APEH, TNF, FGF3, NPPB, ISLR, DMBT1, PSMD2, TNFSF10, CAPN1, PAMR1, IGFBP1, WNT5B, HGF, F2R, MIF, OLFM4, PSG9, ADCYAP1, OLFM1, COL4A2, PSG5, LOX, PSG4, PAPPA, COL8A2, PLBD1, PPIE, LY6H, SCG2, CFB, FTL, CFD, FBN2, CPB2, PSMD12, CFI, ENDOD1, PLA2G3, STC1, LPL, TXN, GLB1L2, PDZD2, ST3GAL4, FGF20, APOD, APOE, CPA4, GSDMD, NDFIP1, TNFSF15, IDH1, FUCA1, FN…	909	2129	20562	1.58311	8.1456e-06	2.71521e-06	2.55596e-06	Gefitinib
380	GOTERM_CC_DIRECT	GO:0005615~extracellular space	134	14.21	1.54185e-07	PRSS1, SERPINE1, TNC, DEFB1, PLAT, TNF, ACTG2, FGF3, NPPB, LGALS4, DMBT1, DPYSL3, TNFSF10, LGALS9, LGALS8, IGFBP1, IL15RA, WNT5B, HGF, MIF, OLFM4, ADCYAP1, OLFM1, ALDH3A1, COL4A2, LOX, PAPPA, COL8A2, PLBD1, ADAM9, SCG2, CFB, CFD, RTN3, CPB2, CFI, TACSTD2, DPT, PLA2G3, STC1, LPL, PCSK1N, PODXL, FLRT3, FGF20, CLCA1, APOD, APOE, CPA4, GSDMD, CRTAP, FZD4, TNFSF15, FN1, MSN, INHBE, SMARCA4, COL1A1, BM…	909	1938	20562	1.56406	0.000105148	2.62885e-05	2.47466e-05	Gefitinib
381	GOTERM_CC_DIRECT	GO:0032991~macromolecular complex	62	6.57476	3.85735e-07	ALK, CDKN1A, IFITM2, HMGB2, TNF, CLDN1, DCAF7, SERPINA5, NPPB, PANX1, TCL1A, UPK1A, TMEM147, DPYSL2, GRB10, AKT1, SOX9, GLUL, MEN1, PDGFRA, OLFM4, DDB2, ACTA2, BCR, DDB1, AR, RABEP1, CLDN3, COL6A2, TRAF6, GRWD1, LTF, PRKDC, PTN, NOD2, PTGS2, RASIP1, MALT1, PPM1F, EMC1, EIF4EBP1, MAPK1, DMD, UGGT2, SASH1, STRA6, SNCA, CRTAP, RFTN1, GOT2, ARHGAP29, AICDA, SMARCA4, SMAD7, NR4A2, CPS1, ID2, SEMG1, MD…	909	703	20562	1.99498	0.000263037	5.26142e-05	4.95284e-05	Gefitinib
382	GOTERM_CC_DIRECT	GO:0016020~membrane	163	17.2853	7.73142e-07	SEMA5A, RASL11B, LST1, TNC, ICAM2, TNF, DMBT1, DPYSL2, PSMD2, OSBP, SLC16A6, CAPN1, LGALS8, PDGFRA, HGF, FBXO2, ECH1, USP2, HPCAL1, ACSL5, CYBA, HLA-A, PSG9, BCR, RAB32, ACAP2, COL4A2, MSH2, DAAM1, SOAT1, ADAM9, HECA, TMEM126B, STEAP1, DSC1, FTL, ABCG2, ATP6V1A, PSMD12, PLEKHA8P1, PRKDC, MGST3, CFI, SDC3, ENDOD1, UBR4, TACSTD2, ALOX12, CHST11, ST3GAL4, DHX38, APOE, FANCI, WWTR1, TNFSF15, HPS4, BF…	909	2547	20562	1.44764	0.000527144	8.78805e-05	8.27262e-05	Gefitinib
383	GOTERM_CC_DIRECT	GO:0030027~lamellipodium	26	2.75716	1.30398e-06	NCKAP1, NEDD9, IQGAP2, ACTG2, ABLIM3, PODXL, DPYSL3, CTNNA1, FLOT1, RAC2, AKT1, RAC3, PLCE1, APBB2, DMD, MYO10, TESC, KLHL2, SCRIB, PARVB, VIL1, ACTA2, ENAH, FAT1, EVL, EPHA2	909	192	20562	3.06319	0.000888921	0.000127045	0.000119594	Gefitinib
384	GOTERM_CC_DIRECT	GO:0005829~cytosol	306	32.4496	2.23631e-06	NCKAP1, PANK2, LST1, KEAP1, NOC2L, LIPA, RRP8, DCAF7, LGALS4, TCL1A, PSMD2, DPYSL2, PPP4R4, DPYSL3, MYB, AKT1, PLCE1, LGALS9, LGALS8, GLUL, MNX1, TRIM22, NUP214, ACOT7, FBXO2, MCCC1, ECH1, GOLPH3L, KRT7, MIF, ASRGL1, BCR, SULT2B1, RUFY1, AR, DAAM1, GRWD1, RBP1, PLBD1, TRIB3, TRIB1, MYL9, SKAP1, VPS28, HOXB5, GNE, GRB7, ABCB6, PLEKHA8P1, PRKDC, ENDOD1, TXN, IQGAP2, SULT1A1, PCBP3, PDCD11, FLRT3, E…	909	5510	20562	1.25624	0.00152401	0.000189119	0.000178027	Gefitinib
385	GOTERM_CC_DIRECT	GO:0005925~focal adhesion	42	4.45387	2.49571e-06	GRB7, NCKAP1, FAM107A, TNC, NEDD9, MRC2, CSRP2, FLRT3, EPB41L2, TSPAN4, CTNNA1, FLOT1, RAC2, FLNA, MAPK1, FLNB, ITGAV, CAPN1, SVIL, YES1, ZNF185, MME, MSN, CYBA, PARVB, ALOX15B, ARHGAP24, RHOB, ENAH, UBOX5, FAT1, PI4KA, NOX4, ADAM9, EVL, HYOU1, VIM, CD44, PLEC, EPHA2, SNTB2, DDR2	909	425	20562	2.23543	0.00170063	0.000189119	0.000178027	Gefitinib
386	GOTERM_CC_DIRECT	GO:0009986~cell surface	55	5.83245	3.97643e-06	CPM, CLSTN2, PLAT, SLC7A11, TNF, THBD, UPK1A, CCR7, ITGAV, ANXA9, IL15RA, MMP7, MME, F2R, HLA-A, MIF, F3, AJAP1, TGFBR3, PSG9, PSG5, PSG4, CEACAM6, ADAM9, ROR1, CEACAM8, CD47, MET, CDH17, CD44, EPHA2, LTF, SDC3, LPL, PTN, NOD2, IQGAP2, LRP8, WIF1, DMD, GPC4, NTSR1, ASIC1, MICB, PRNP, FZD4, GOT2, WNT7A, TNFRSF10B, MSN, SULF1, SORL1, TSPAN14, FAS, CD200	909	639	20562	1.94699	0.00270825	0.000271192	0.000255287	Gefitinib
387	GOTERM_CC_DIRECT	GO:0043025~neuronal cell body	39	4.13574	1.29729e-05	GPM6A, PTPRN, TNF, LRP8, PGRMC1, CALB1, INPP5F, DPYSL2, RAC3, FLNB, APOD, DMD, APOE, KIF1A, ATP7A, PPARGC1A, KCNJ2, VPS16, SNCA, SCN1A, GABRA2, EPHA5, NQO1, SLC38A1, MME, MYO10, PMM1, CYBA, S100B, SORL1, MTOR, KISS1, OLFM1, GAL, ADORA2A, PNOC, CRH, CD200, BMPR1A	909	408	20562	2.16225	0.00880854	0.000804319	0.000757145	Gefitinib
388	GOTERM_CC_DIRECT	GO:0005788~endoplasmic reticulum lumen	32	3.39343	1.58494e-05	TOR4A, FKBP14, TNC, PTGS2, CHRDL1, OS9, MAPK1, APOE, UGGT2, MEN1, IGFBP1, CRTAP, WNT5B, ERAP2, GOLM1, FN1, WNT7A, LAMB1, CKAP4, COL1A1, TSPAN14, COL2A1, COL1A2, COL4A2, COL6A2, COL7A1, DNAJC10, COL8A2, COL9A3, HYOU1, COL9A2, SCG2	909	306	20562	2.36554	0.0107512	0.000900774	0.000847942	Gefitinib
389	GOTERM_CC_DIRECT	GO:0005886~plasma membrane	278	29.4804	2.52464e-05	SLC23A2, OXTR, IFITM2, TRAF3IP3, CERK, LST1, SERPINE1, ICAM2, AQP3, CLDN1, RRP8, LGALS4, DPYSL2, MAGEA1, AKT1, PLCE1, GLUL, SCN1A, EPHA5, IL15RA, ACSL5, SCRIB, HLA-A, MIF, PSG9, BCR, SLC5A7, AR, CLDN4, CLDN3, DAAM1, PSG4, CLDN7, TRIB3, CFB, SKAP1, VPS28, EPHA2, GPM6A, GRB7, ABCB6, SDC3, PLA2G3, IQGAP2, FLRT3, EPB41L2, TSPAN4, PIP5K1B, APOE, NTSR1, GSDMD, WWTR1, YES1, FZD4, TNFSF15, FN1, NBEAL2, P…	909	5071	20562	1.24009	0.0170709	0.00132446	0.00124678	Gefitinib
390	GOTERM_CC_DIRECT	GO:0005856~cytoskeleton	45	4.772	7.72017e-05	KANK1, RHOBTB3, KRT23, SLC7A11, NOD2, KRT20, RHOBTB1, CALD1, BASP1, DPYSL2, EPB41L2, CTNNA1, RAC2, MAPK1, STOM, RAC3, DMD, NEFH, ACTR6, SHROOM2, MSN, WIPI1, DHCR24, PARVB, ALOX15B, EML2, ARHGAP24, CKAP4, RHOB, ENAH, MYO1E, KRT19, CABYR, KIF4A, CDC42EP4, CDC42EP2, DCX, EVL, PKP4, VIM, DOCK2, TRIB2, PLEC, PFN2, SNTB2	909	541	20562	1.88155	0.0512914	0.00356137	0.00335249	Gefitinib
391	GOTERM_CC_DIRECT	GO:0005902~microvillus	13	1.37858	7.83292e-05	ATP6V1A, PDGFRA, OXTR, ICAM2, MSN, IQGAP2, VIL1, MYO1E, PODXL, ATP6V1B2, CLCA1, ATP7A, CD44	909	73	20562	4.0283	0.0520207	0.00356137	0.00335249	Gefitinib
392	GOTERM_CC_DIRECT	GO:0031012~extracellular matrix	27	2.8632	9.29467e-05	FBN2, RELN, MUC2, DMBT1, FLRT3, SPOCK2, TIMP3, APOE, TIMP4, MMP7, MMP1, MMP3, FN1, WNT7A, TFIP11, MMP8, TGFBR3, COL1A1, COL2A1, COL1A2, COL4A2, LOX, COL6A2, MGP, COL8A2, COL9A3, COL9A2	909	260	20562	2.34905	0.0614251	0.00396185	0.00372949	Gefitinib
394	GOTERM_CC_DIRECT	GO:0005604~basement membrane	14	1.48462	0.000271914	TNC, FN1, LAMB1, PTN, THBS2, THBS4, ACTA2, ATRN, COL2A1, COL4A2, COL7A1, COL8A2, TIMP3, COL9A3	909	95	20562	3.33354	0.169287	0.0103025	0.00969826	Gefitinib
395	GOTERM_CC_DIRECT	GO:0005911~cell-cell junction	21	2.22694	0.000337665	FZD4, LIN7A, SCRIB, AQP3, RASIP1, TMEM47, CLDN4, CLDN3, PDZD2, FLRT3, FLOT1, FAT1, CTNNA1, FLNA, AKT1, PKP4, FGFR4, STEAP1, PAK2, DSC1, SKAP1	909	192	20562	2.47411	0.205726	0.0121204	0.0114095	Gefitinib
396	GOTERM_CC_DIRECT	GO:0030141~secretory granule	14	1.48462	0.000409939	ATP6V1A, PTPRN, PLAT, CYBA, KLK12, COL1A1, PCSK1N, GAL, SCGB1A1, DMD, ATP7A, PAK2, SCG2, LTF	909	99	20562	3.19885	0.243941	0.0139789	0.013159	Gefitinib
398	GOTERM_CC_DIRECT	GO:0005794~Golgi apparatus	75	7.95334	0.000612471	CLIC5, DOCK4, EHF, ATP8A2, PTPRN, LST1, STMN4, MANEA, NDST2, OSBP, BDKRB2, ATP7A, IFT57, TRIM22, IGFBP1, PDGFRA, F2R, GOLPH3L, PLA2G4A, CYBA, HLA-A, TPST2, RNF144A, TRAPPC6A, GAL, RAB36, MPPE1, PDE9A, CD44, CHST2, RTN3, STX12, HS3ST3A1, PARM1, SLC35D1, ABCB6, ARL3, NEDD9, NOD2, FUT2, PLAGL1, NPY, ST3GAL4, MAPK1, MGAT1, APBB2, DMD, PRAME, APOE, KCNJ2, NTSR1, ASIC1, SNCA, B3GALNT1, SLC35A1, PRNP, T…	909	1141	20562	1.48688	0.341528	0.0189866	0.017873	Gefitinib
399	GOTERM_CC_DIRECT	GO:0000139~Golgi membrane	48	5.09014	0.000669569	ATP6V1A, RTN3, STX12, TRAF3IP3, HS3ST3A1, ATP8A2, PARM1, ABCB6, CLSTN2, ARL3, LST1, MOSPD1, FUT2, MANEA, PLD3, STX10, HS2ST1, NDST2, C1GALT1C1, CHST11, OSBP, ST3GAL4, CHST15, PLCE1, MGAT1, DENND5A, ERC1, CSGALNACT1, B3GALNT1, IL15RA, SLC35A1, NDFIP1, GOLPH3L, PLA2G4A, WIPI1, DHCR24, NMNAT2, HLA-A, SORL1, SREBF2, MTOR, TPST2, ARHGAP32, TMEM59, MPHOSPH9, RAB36, CHST2, MBTPS2	909	651	20562	1.66787	0.366692	0.0198542	0.0186897	Gefitinib
400	GOTERM_CC_DIRECT	GO:0005783~endoplasmic reticulum	74	7.8473	0.000960348	PLEKHF2, KEAP1, CLGN, HERPUD1, PANX1, TCL1A, UPK1A, CREB3L2, UBXN8, CTSF, ATP7A, ELOVL4, FBXO2, PLA2G4A, ACSL5, HLA-A, TEX2, SREBF2, CKAP4, TPST2, SULT2B1, RAB32, OLFM1, ALDH3A1, DNAJC1, TRAPPC6A, ASPH, SOAT1, ACSBG1, SQSTM1, PDE9A, RTN3, ABCB6, MGRN1, MGST3, RAP1GDS1, PTN, HMGCR, PTGS2, THBS4, PGRMC1, PDZD2, SRP72, OS9, RNF139, EMC2, STOM, APBB2, APOD, APOE, UGGT2, NTSR1, PRNP, CRTAP, TMEM30A, N…	909	1142	20562	1.46577	0.480699	0.0272899	0.0256893	Gefitinib
401	GOTERM_CC_DIRECT	GO:1904813~ficolin-1-rich granule lumen	15	1.59067	0.00116074	CFD, GSDMD, PSMD12, TNFAIP6, CALML5, GSTP1, IDH1, GMFG, MIF, APEH, PSMD2, CTSH, PPIE, MAPK1, CAPN1	909	124	20562	2.73635	0.547102	0.0316651	0.0298079	Gefitinib
402	GOTERM_CC_DIRECT	GO:0043204~perikaryon	18	1.9088	0.00153151	PTPRN, GOT2, SLC2A3, CCK, ASS1, SLC5A7, OLFM1, ADCYAP1, NPY, CRH, FLNA, MAPK1, VIP, ATP7A, KCNK1, GLUL, PDE9A, NTSR1	909	171	20562	2.3811	0.648411	0.0401728	0.0378166	Gefitinib
403	GOTERM_CC_DIRECT	GO:0005634~nucleus	305	32.3436	0.00185975	PANK2, EHF, CCNI, MYT1L, MAML1, NOC2L, DCAF7, PSMD2, CREB3L2, MYB, MAGEA1, AKT1, SOX9, LGALS9, GLUL, MNX1, TRIM22, HOXA5, ZNF281, SOX14, KRT7, LDOC1, ASRGL1, SULT2B1, AR, GRWD1, RBP1, MAGEB2, SIK1, TRIB3, HECA, ZFPM2, TRIB1, TRIB2, HOXB6, TSPYL4, ATF3, HOXB5, ZNF274, HOXD1, PRKDC, FOXG1, GATA6, STC1, ZNF22, TXN, ZNF26, NUAK2, PCBP3, PDCD11, DHX38, ZBED1, MAGEC2, APOE, PPARGC1A, NKX2-2, ZNF264, WW…	909	5984	20562	1.15295	0.719036	0.0469758	0.0442206	Gefitinib
404	GOTERM_CC_DIRECT	GO:0005829~cytosol	345	36.8196	6.01511e-13	CDA, TES, TRIO, MTRR, WIPF1, LST1, STMN2, IFI30, ENO2, BACH2, MYLK, HERC5, RPS6KA3, GOLGA4, CCDC91, PSMD5, ZMIZ1, FBXO3, HOMER3, UBASH3A, LGALS9, SYNPO, KIFAP3, TNS3, GTSE1, RBFOX2, METTL1, ACTN1, GAPVD1, PRKAB1, BCR, MYL6, DYNC1LI2, PLBD1, LLGL2, CDCA3, CDCA4, SH2D2A, KLK5, NCAPG, NEDD4L, C9ORF78, PIK3R1, IQGAP2, RPS4Y1, GSPT2, PPL, ANAPC10, NUP85, MICAL1, MYO6, PDGFC, HMOX1, CEP72, PLCG1, DECR2…	923	5510	20562	1.39486	4.0001e-10	4.00005e-10	3.85569e-10	Imatinib
405	GOTERM_CC_DIRECT	GO:0070062~extracellular exosome	162	17.2892	3.0376e-10	SEMA5A, ALDH1L1, ATP8A1, REG1A, ICAM3, CALML3, ENO2, DOCK10, GOLGA4, SCN11A, UBASH3A, KRT6A, TOR3A, ACTN1, ACOT11, HLA-B, RNASE2, BCR, MYL6, COL4A2, MAPKAPK2, RHCG, S100A9, CFB, S100A8, PFN2, GPM6A, NEDD4L, SLC1A4, IQGAP2, TRHDE, NID2, PPL, SLC9A1, C2, DPP4, UBB, KIF3B, TSPAN8, TSPAN6, MYO6, ESD, PDGFC, ST3GAL6, S100A14, S100A11, S100A10, MPST, LYN, RAB4A, FUCA1, RARRES1, TMEM132A, PRG2, MSN, RAB…	923	2218	20562	1.62711	2.02e-07	1.01e-07	9.7355e-08	Imatinib
406	GOTERM_CC_DIRECT	GO:0005794~Golgi apparatus	92	9.81857	5.9654e-08	GALNT12, DOCK4, SERPINA1, ATP8A1, UBXN2B, CPQ, LST1, XYLT2, LPCAT1, STMN2, DBI, PKD2, RPGR, ZDHHC4, GOLGA4, CCDC91, DACH1, NDST3, BDKRB2, UBASH3A, KIFAP3, ERMAP, CTSC, FBXW7, SEMA6D, F2R, HLA-B, MTUS1, PLA2G4A, SERPINB9, SLC35G2, LAX1, RAB33A, TPST2, RNF144A, DNM3, VGF, TMBIM4, EXOC3, BIRC7, MAN1B1, B4GALT6, VAMP5, ST6GALNAC4, PDE9A, CHST2, HS3ST3A1, TNKS, ARL1, ZDHHC24, NEDD4L, ATP2C1, FUT1, FUT…	923	1141	20562	1.79625	3.96692e-05	1.32233e-05	1.27461e-05	Imatinib
407	GOTERM_CC_DIRECT	GO:0009986~cell surface	55	5.8698	6.26372e-06	IGHM, CPM, CLIC4, CTSZ, SLC7A11, ENO2, TNF, ROBO1, GHR, CLEC5A, TIMP2, FCER1A, PPFIA4, HLA-DPA1, KCNH2, CD93, ITGA3, SEMA6D, F2R, HLA-B, TGFBR3, CEACAM6, PXDN, LY6D, ITGA8, ITGA7, DSG2, ROR1, VAMP5, LTF, CD63, SDC2, CXCR4, LPL, SLC1A4, IQGAP2, IL2RG, FUT4, SLC9A1, DPP4, TSPAN8, CLEC7A, PDGFC, GPC5, SLIT2, LDLR, ASIC1, NGFR, CD74, FZD6, MSN, PTPRC, FAP, ALPP, IL2RB	923	639	20562	1.91746	0.00415672	0.000851076	0.000820361	Imatinib
408	GOTERM_CC_DIRECT	GO:0005886~plasma membrane	286	30.5229	6.39907e-06	TES, IFITM2, TRAF3IP3, LST1, ICAM3, ICAM4, ENO2, CLDN1, MYLK, ZDHHC4, GOLGA4, EDNRA, SCN11A, PIEZO1, HOMER3, SYNPO, PTGDR, PAQR6, ACTN1, HLA-B, MTUS1, GAPVD1, DKK1, BCR, CLDN7, CFB, LLGL2, SLC22A4, GPM6A, GYPC, CDCA4, GYPB, SDC2, GYPE, NEDD4L, PIK3R1, IGHV1-69, IQGAP2, PPL, PCDH17, CD79A, MICAL1, MYO6, PDGFC, PLCG1, HLA-DQA1, GPM6B, TRPM4, S100A10, LYN, NGFR, JUN, ABCA3, FZD7, FZD6, PTK6, RAB27B,…	923	5071	20562	1.25642	0.00424635	0.000851076	0.000820361	Imatinib
409	GOTERM_CC_DIRECT	GO:0005576~extracellular region	134	14.301	4.50604e-05	CDA, ICAM4, SPATA20, IFI30, TNF, LOXL1, SCGN, IL13RA2, PAMR1, PRND, IGFBP5, HGF, ACTN1, IGFBP3, F2R, CLEC11A, RNASE4, RNASE3, RNASE2, DKK1, COL4A2, COL4A1, IL23A, LY6D, PLBD1, S100A9, CFB, S100A8, FBN2, REG3A, KLK5, LPL, C1ORF54, TNFRSF11B, IGHV1-69, NID2, LTBP1, C2, DPP4, IGLV1-40, STC2, PDGFC, CLCA2, PLAC1, S100A11, S100A10, FGF21, NGFR, NDFIP1, BDNF, FUCA1, LIF, PRG2, RAB27A, INHBB, AZU1, GDF5…	923	2129	20562	1.40214	0.0295213	0.0049942	0.00481395	Imatinib
410	GOTERM_CC_DIRECT	GO:0005788~endoplasmic reticulum lumen	31	3.30843	5.32545e-05	SERPINA1, POGLUT1, COL11A1, SDC2, CTSZ, DBI, PTGS2, LTBP1, PRSS23, CST3, STC2, PDGFC, ESD, TIMP1, CTSC, TOR3A, IGFBP5, WFS1, IGFBP3, TMEM132A, EDEM2, CKAP4, VGF, COL4A2, P4HA1, COL4A1, IL23A, EOGT, COL21A1, COL9A3, COL9A2	923	306	20562	2.25686	0.0347954	0.00505918	0.0048766	Imatinib
411	GOTERM_CC_DIRECT	GO:0005615~extracellular space	123	13.127	7.02629e-05	REG1A, XYLT2, ENO2, TNF, LOXL1, LGALS9, IL13RA2, POSTN, IGFBP5, HGF, ACTN1, SEMA6D, IGFBP3, CLEC11A, MTUS1, RNASE4, VASH1, RNASE3, RNASE2, DKK1, COL4A2, COL4A1, PLBD1, S100A9, CFB, S100A8, REG3A, KLK5, LPL, TNFRSF11B, NID2, C2, IGLV1-40, UBB, STC2, PDGFC, HMOX1, S100A14, S100A11, S100A10, FGF21, BDNF, ABCA3, RARRES1, LIF, MSN, INHBB, AZU1, GDF5, SELP, PPFIBP2, IL7, LCN2, COL9A3, COL9A2, SERPINI1,…	923	1938	20562	1.41389	0.0456516	0.0058406	0.00562982	Imatinib
412	GOTERM_CC_DIRECT	GO:0005737~cytoplasm	302	32.2305	8.34504e-05	TES, TRIO, CCNJ, LST1, STMN2, CLDN1, MYLK, RCBTB2, HERC5, RPS6KA3, GOLGA4, RPS6KA5, PPP4R2, ZMIZ1, FBXO3, HOMER3, UBASH3A, LGALS9, RBFOX2, ACTN1, CLEC11A, CIRBP, MTUS1, PRKAB1, DYNC1LI2, MT1G, SIK1, CYP2E1, ZFPM2, CCNO, PFN2, LLGL2, SH2D2A, NCAPG, AGAP1, NEDD4L, PIK3R1, IQGAP2, PPL, CIAO1, CYP27B1, NUAK2, MICAL1, MYO6, PLCG1, PPARGC1A, S100A11, SCAI, S100A10, BARD1, LYN, EGR1, GADD45B, APOBEC3G, …	923	5576	20562	1.20656	0.053985	0.00616606	0.00594352	Imatinib
413	GOTERM_CC_DIRECT	GO:0016020~membrane	153	16.3287	0.000118661	SEMA5A, AMHR2, ATP8A1, LST1, STMN2, ICAM3, MSMO1, ENO2, TNF, BEST1, TOMM22, DOCK10, FADS3, FADS2, CCDC91, PIEZO1, IL13RA2, GTSE1, SLC16A3, FADS1, KRT6A, SLC30A3, ALG6, HGF, CSGALNACT2, HLA-B, TAP1, LAX1, NRBP1, BCR, MYL6, DPM3, DYNC1LI2, COL4A2, COL4A1, SLCO2A1, LY6D, RAB38, ABCG2, GYPC, MGST3, NCAPG, AGAP1, SLC1A4, PIK3R1, RPS4Y1, TRHDE, PPL, FUT1, FUT4, MTM1, DPP4, EFNB2, PORCN, KIF3B, NUP85, T…	923	2547	20562	1.33822	0.075881	0.00789097	0.00760619	Imatinib
414	GOTERM_CC_DIRECT	GO:0035580~specific granule lumen	11	1.17396	0.000403863	PDXK, ORM1, QPCT, CTSZ, TIMP2, LCN2, RAB27A, CHI3L1, BPI, SPTAN1, LTF	923	62	20562	3.95243	0.235569	0.0244153	0.0235342	Imatinib
415	GOTERM_CC_DIRECT	GO:0005887~integral component of plasma membrane	96	10.2455	0.000445817	RET, GPR65, HTR2B, SLC2A1, ICAM3, ICAM4, TCIRG1, PKD2, TNF, CLDN1, TM7SF2, ROBO1, GHR, MILR1, FADS2, CDH4, EDNRA, CLEC5A, BDKRB2, FCER1A, BDKRB1, SLC16A3, SLC39A4, HLA-DPA1, KCNH2, CD96, SLC30A3, SEMA6D, F2R, NPY1R, HLA-B, TAP1, SLC35G2, TGFBR3, CLEC4A, FCER2, GPRC5A, SLC7A7, MEP1B, ADORA2A, ADRB3, ADORA2B, NINJ2, SLCO2A1, VAMP1, ROR1, RHCG, VAMP5, SLC25A13, SLC22A4, CD63, SEMA3C, GYPC, GYPB, GYP…	923	1508	20562	1.41819	0.25661	0.0247057	0.0238141	Imatinib
416	GOTERM_CC_DIRECT	GO:0000139~Golgi membrane	49	5.22946	0.000527024	GALNT12, TRAF3IP3, LST1, XYLT2, LPCAT1, SLC2A1, HS2ST1, ZDHHC4, GOLGA4, NDST3, HLA-DPA1, CSGALNACT2, HLA-B, PLA2G4A, WIPI1, RAB33A, TPST2, RNF125, TMBIM4, CYP2E1, B4GALT6, ST6GALNAC4, CHST2, HS3ST3A1, TNKS, GCNT1, ARL1, ATP2C1, FUT1, FUT4, ZDHHC18, PDGFC, MAN1C1, GCNT2, ST3GAL5, ST3GAL6, HLA-DQA1, AP1M2, RAB11FIP5, CD74, NDFIP1, CAV2, TMEM132A, C1GALT1, DHCR24, EXT1, ARHGAP32, RAB9A, BET1	923	651	20562	1.67679	0.295709	0.0269593	0.0259864	Imatinib
417	GOTERM_CC_DIRECT	GO:0031012~extracellular matrix	25	2.66809	0.000689937	FBN2, COL11A1, LRRC17, CXCR4, TNFRSF11B, LTBP1, MMP25, RELN, ADAMTS3, ADAMTS1, TIMP2, TIMP1, POSTN, LUM, MMP2, DCN, TGFBR3, MMP13, COL4A2, COL4A1, PXDN, CHI3L1, COL9A3, CD248, COL9A2	923	260	20562	2.14205	0.368063	0.032772	0.0315892	Imatinib
419	GOTERM_CC_DIRECT	GO:0048471~perinuclear region of cytoplasm	54	5.76307	0.00110652	CLIC4, PPP1R13B, RAB3A, FAF1, REG1A, STMN2, PTPN22, HERC5, CNTRL, ANXA6, ABCD1, RAB8B, KCNH2, ITGA3, FBXW7, CKAP4, DNM3, OAS2, ALDH1A2, EXOC3, CHI3L1, RAB38, VAMP5, PDE9A, PIK3R1, RASIP1, MALT1, SLC9A1, RASGRP3, DNAJB2, CYB5R4, PLN, STC2, MYO6, HMOX1, FYN, S100A14, LYN, TRAPPC2, RAB4A, NDFIP1, USP20, CAV2, BDNF, PLA2G2A, LAPTM5, MSN, INHBB, TPD52L1, MEIS2, NELL1, RAB15, NFKBIE, SERINC5	923	764	20562	1.57458	0.521091	0.0459899	0.0443301	Imatinib
420	GOTERM_CC_DIRECT	GO:0070062~extracellular exosome	173	18.3652	5.00296e-14	CYFIP2, SLC46A3, APP, FCGBP, STEAP4, ATP8A1, HP, ICAM3, PLAT, ENO3, ACTG2, GOLGA4, ALCAM, TUBB3, ANPEP, RUVBL1, COTL1, ENPP4, KRT6B, TGM3, KRT6A, PLS1, PRKCI, ACOT7, WNT5B, SERPINF1, ACTN1, ECH1, PRKCD, SLC6A14, KRT7, ANXA11, HLA-A, OLFM4, KRT75, ATP1B1, RNASE1, SULT2B1, FOLH1, FSCN1, VDAC3, LAP3, EZR, IL6ST, ATP6V1A, SLC26A2, RAB5C, CFH, CNP, SLC1A1, RHOBTB3, PROZ, AK2, TACSTD2, GSTT1, AEBP1, CO…	907	2218	20562	1.76825	3.32472e-11	3.32196e-11	3.17187e-11	Lapatinib
421	GOTERM_CC_DIRECT	GO:0016020~membrane	176	18.6837	7.83556e-10	CYFIP2, SLC46A3, APP, LPGAT1, PLXND1, ATP8A1, TNC, STMN2, ICAM3, ENO3, CDH5, CCND3, RIMS3, HERC1, RUVBL1, ENPP4, PLXNC1, ACAA1, SPA17, SLC16A4, KRT6A, IL11RA, IL1R2, ECH1, PRKCD, RECQL, HPCAL1, ANXA11, TSC2, OCRL, HLA-A, ATP1B1, ANK1, EML4, SIGIRR, TPST1, CH25H, FOLH1, MAP7D3, DAAM1, SOAT1, COL4A1, ELMO1, VDAC3, HECA, EZR, IL6ST, STEAP1, ATF6, PI4K2A, DGKI, PTGES, ABCG2, ATP6V1A, SLC26A2, NRN1, C…	907	2547	20562	1.56654	5.20281e-07	2.60141e-07	2.48387e-07	Lapatinib
422	GOTERM_CC_DIRECT	GO:0005737~cytoplasm	323	34.2887	8.07656e-09	CYFIP2, APP, TES, LPGAT1, STMN2, NUDT1, AQP7, SPINT2, FNBP1L, DCAF6, MYLK, GJA1, GOLGA4, MT2A, CDC23, HERC1, KAT5, ANPEP, LGALS9, SPA17, PELO, SOX4, TRIM22, HERC6, GAMT, MEF2C, MBNL2, CXADR, ACTN1, IL1R2, PRKCD, RECQL, KRT7, ARMC8, PASK, ISL1, SULT2B1, EML4, MYL5, RNF128, IFT81, MAP1A, DDIT4, PADI3, SIK1, HECA, CYP2E1, LAP3, EZR, TRIB1, BEX4, SLBP, URI1, NECAB3, ANP32A, CRABP1, GATA2, NLK, HIF1A,…	907	5576	20562	1.31322	5.36282e-06	1.78761e-06	1.70685e-06	Lapatinib
423	GOTERM_CC_DIRECT	GO:0005829~cytosol	319	33.8641	1.17329e-08	CYFIP2, APP, TES, STMN2, NUDT1, FNBP1L, IFI30, ENO3, DCAF6, MYLK, LGALS4, CDC20, GOLGA4, MT2A, CDC23, HERC1, KAT5, CDK5RAP1, LGALS9, KIFAP3, TNS3, TRIM22, HERC6, GAMT, ATG3, MEF2C, PRKCI, ACOT7, ACTN1, ECH1, PRKCD, KRT7, ARMC8, PASK, PHKA2, ANK1, SULT2B1, EML4, MYL5, CH25H, RNF128, DAAM1, MAP1A, DDIT4, PADI3, PLBD1, LAP3, EZR, TRIB1, ATF6, PI4K2A, BEX4, SLBP, URI1, RRAD, PRKDC, CRABP1, RPS4Y1, NL…	907	5510	20562	1.31249	7.79059e-06	1.94765e-06	1.85966e-06	Lapatinib
424	GOTERM_CC_DIRECT	GO:0005576~extracellular region	142	15.0743	4.4567e-07	APP, CSF3R, CALML5, TNC, HP, PLAT, SPINT2, IFI30, LIPF, FGF9, COTL1, NRTN, THSD7A, ACAA1, SPA17, SPINK2, CXADR, WNT5B, IL11RA, SERPINF1, ACTN1, IGFBP3, IL1R2, FST, PRKCD, PSG1, VASH2, PSG3, PSG2, ARMC8, OLFM4, DKK2, DKK3, COL4A1, PSG4, PLBD1, IL6ST, NRN1, CFH, NTM, PROZ, LY96, C1ORF54, AEBP1, NTS, FBLN2, ART3, C2, C3, PDGFD, PENK, NEU1, PLAC1, APOD, PI3, CD14, TBC1D15, CPA4, VAT1, FN1, GGH, RAB27…	907	2129	20562	1.51207	0.000295881	5.9185e-05	5.65109e-05	Lapatinib
425	GOTERM_CC_DIRECT	GO:0035580~specific granule lumen	14	1.4862	2.42065e-06	ORM1, ARG1, HP, GGH, RAB27A, RETN, ARMC8, OLFM4, TCN1, NEU1, TIMP2, CHI3L1, PTX3, ACAA1	907	62	20562	5.11911	0.00160602	0.000267885	0.000255782	Lapatinib
426	GOTERM_CC_DIRECT	GO:0043025~neuronal cell body	39	4.14013	1.23922e-05	RET, CHRNA3, DCTN1, HDAC1, TMPRSS3, SLC1A1, STMN2, SLC1A3, CNN3, AKAP12, ALCAM, CALB1, INPP5F, TUBB3, SV2A, TBX21, GNA12, PENK, SLC38A7, TIMP2, APOD, CKB, KIF1A, CNNM4, ELOVL5, ARG1, P2RX4, STAR, SST, MAP1A, PNOC, EEF1A2, CRH, ANG, IL6ST, RAB5A, PI4K2A, DGKI, CD200	907	408	20562	2.16702	0.00819473	0.00117549	0.00112238	Lapatinib
427	GOTERM_CC_DIRECT	GO:1904724~tertiary granule lumen	12	1.27389	2.30908e-05	ORM1, TNFAIP6, TCN1, TIMP2, HP, GGH, PTX3, METTL7A, ARMC8, OLFM4, MMP9, PGM1	907	55	20562	4.94626	0.0152156	0.00191654	0.00182995	Lapatinib
428	GOTERM_CC_DIRECT	GO:0005615~extracellular space	123	13.0573	3.15052e-05	APP, FCGBP, TNC, HP, NUDT1, PLAT, ENO3, ACTG2, TSKU, LGALS4, FGF9, ANPEP, LGALS9, IL15RA, TLE2, CXADR, WNT5B, SERPINF1, ACTN1, IGFBP3, FST, OLFM4, DKK2, DKK3, COL4A1, PLBD1, EZR, IL6ST, CFH, CNP, PROZ, TACSTD2, LY96, AEBP1, C2, C3, PODXL, PDGFD, PRDX1, CYTL1, APOD, SFN, PI3, CD14, PROM1, CPA4, CRTAP, VCAM1, FN1, GGH, BMP6, INHBE, BMP5, BMP4, COL5A1, TCN1, REN, COL9A2, MOXD1, ORM1, TNFAIP6, PCSK5,…	907	1938	20562	1.43883	0.0207025	0.00232438	0.00221937	Lapatinib
430	GOTERM_CC_DIRECT	GO:0005765~lysosomal membrane	35	3.7155	6.32378e-05	ATP6V1A, IFITM2, CSF3R, RAB5C, WDR41, LRP2, CLCN3, SLC2A6, LAMP5, AP5M1, DRAM1, HLA-DMB, LAMP3, ANPEP, NEU1, TSPAN1, HLA-DQA1, HLA-DPA1, HGSNAT, ANXA2, MMD, STX8, LAPTM5, CYBRD1, HLA-A, TM6SF1, SLC39A14, MFSD12, DAB2, CLCN5, P2RX4, NPC1, PI4K2A, TMEM9B, RAB7A	907	376	20562	2.11027	0.0411218	0.00381726	0.0036448	Lapatinib
431	GOTERM_CC_DIRECT	GO:0005886~plasma membrane	273	28.9809	0.000101279	APP, TES, IFITM2, NUDT1, ICAM3, AQP7, SPINT2, FNBP1L, ENO3, MYLK, LGALS4, GJA1, GOLGA4, EDNRA, GPR176, ALCAM, ANPEP, THSD7A, SLC12A7, IL15RA, SLC34A2, PRKCI, CXADR, ACTN1, IL1R2, PRKCD, SLC6A14, PSG1, PSG3, HLA-A, SCAMP1, PHKA2, ANK1, SIGIRR, CLDN4, DAAM1, PSG4, CLDN7, EZR, PI4K2A, NRN1, TTYH1, RRAD, ART3, C3, SNX4, FAM171A1, CYB5R1, APH1B, RRAS, PENK, NEU1, CD14, PROM1, TSPAN1, HLA-DQA1, CADM1, …	907	5071	20562	1.22047	0.0650413	0.00560413	0.00535093	Lapatinib
432	GOTERM_CC_DIRECT	GO:0032991~macromolecular complex	53	5.62633	0.000191365	APP, TES, IFITM2, CITED2, KIF11, POLB, CDC20, TCL1B, LBH, CASP8, MYC, TRPS1, SOX9, SLC12A7, TGM3, MEF2C, CXADR, ANXA2, OLFM4, GCHFR, METTL22, PCP4, EZR, CRYAB, PI4K2A, DGKI, SLC27A5, KHDRBS3, NUFIP1, PRKDC, HDAC1, NOD2, PTGS2, CORO1A, HIF1A, C3, SNX4, COX11, CNNM4, CRTAP, KIDINS220, CAV1, CARD8, LAPTM5, SMAD5, AICDA, SMAD7, CPS1, ID2, CD69, PKN1, MYD88, HSPA1B	907	703	20562	1.70914	0.119335	0.00977432	0.00933271	Lapatinib
433	GOTERM_CC_DIRECT	GO:0005604~basement membrane	14	1.4862	0.000266185	LAMA5, ANXA2, LAMC3, SERPINF1, LAMA3, TNC, FN1, EFNA5, DLG1, COL5A1, FGF9, COL4A1, TIMP3, ANG	907	95	20562	3.34089	0.162028	0.0126248	0.0120544	Lapatinib
434	GOTERM_CC_DIRECT	GO:0005925~focal adhesion	36	3.82166	0.00030851	RALA, TES, ITGB5, FHL2, TNC, NEDD9, DCAF6, CNN3, ARHGAP22, AKAP12, GJA1, ALCAM, RRAS, CSRP1, GNA12, G3BP1, TNS3, MPZL1, CLASP2, TLE2, PDCD6IP, ACTN1, CAV1, PARVB, PTPN12, RHOB, FERMT1, DAB2, FAP, FES, DLC1, ITGBL1, CDH13, LAP3, EZR, HSPA1B	907	425	20562	1.92031	0.185257	0.0136567	0.0130397	Lapatinib
435	GOTERM_CC_DIRECT	GO:0010008~endosome membrane	25	2.65393	0.000542053	ATP6V1A, RET, STEAP3, ATP8A2, TYRP1, LY96, CLCN3, LAMP5, APH1B, HLA-DMB, GRB14, RAB23, PMEPA1, CD14, HLA-DQA1, HLA-DPA1, HLA-A, RHOB, FIG4, ARHGAP32, CLCN5, STEAP1, RAB5A, MYD88, RAB7A	907	260	20562	2.17984	0.302338	0.0224952	0.0214788	Lapatinib
436	GOTERM_CC_DIRECT	GO:0005667~transcription factor complex	23	2.44161	0.000632096	ATF7IP, TLE2, PRKDC, SATB2, TCF12, GPS2, LDB2, GATA2, HIF1A, SMAD5, ARNTL2, DACH1, TFDP1, SOX17, TFDP2, KAT5, CREG1, SIX2, SIX3, ANKRD1, SOX9, PITX1, SOX4	907	232	20562	2.24749	0.342851	0.0246889	0.0235735	Lapatinib
437	GOTERM_CC_DIRECT	GO:0043231~intracellular membrane-bounded organelle	66	7.00637	0.000744068	DENND1B, ABCD3, ATP8A1, HEXA, IFI30, LIPF, GJA1, KAT5, GRB14, LAMP3, CTSK, PMEPA1, SLC18A2, HLA-DPA1, ZNF365, CADPS2, MEF2C, PDCD6IP, TCF12, LRRC40, ARMC8, CGRRF1, RHOB, EPN2, SULT2B1, SLC7A6, DCT, OAS2, CLIP4, DSG2, CYP2E1, ATP6V1A, RHOBTB3, CLCN3, NTS, PTGS2, HSD11B2, HLA-DMB, RAB11FIP1, INPP5F, PODXL, NEU1, EXOSC8, RBBP8, ANO10, CNNM3, TSPAN1, CNNM4, OSBPL9, EGR2, FZD7, YIPF5, MUC5B, SMARCA2, …	907	984	20562	1.52057	0.389969	0.0274478	0.0262077	Lapatinib
438	GOTERM_CC_DIRECT	GO:0045335~phagocytic vesicle	11	1.16773	0.000842815	ITGB5, RAB23, STX8, ANXA11, CD36, NOD2, SRGAP2, CLCN3, RAB5A, CORO1A, RAB7A	907	69	20562	3.61411	0.428714	0.0294542	0.0281234	Lapatinib
439	GOTERM_CC_DIRECT	GO:0031902~late endosome membrane	16	1.69851	0.00122555	OSBPL9, IFITM2, ANXA2, MMD, STX8, SLC1A1, CLCN3, SLC39A14, RHOB, FIG4, LAMP5, AP5M1, HLA-DMB, NPC1, LAMP3, RAB7A	907	139	20562	2.60954	0.557035	0.0406883	0.03885	Lapatinib
440	GOTERM_CC_DIRECT	GO:0016324~apical plasma membrane	31	3.29087	0.00132875	ATP6V1A, SLC26A2, SLC1A1, LRP2, CLCN3, GJA1, PODXL, CTSK, MUC13, CD36, PROM1, MPDZ, SLC39A4, SLC34A2, PRKCI, CAV1, SLC6A14, FN1, SHROOM2, CYBRD1, RAB27A, OSMR, ATP1B1, SLC39A14, DLG1, CLDN4, KCNMA1, EZR, SLC26A4, FOLR1, ABCG2	907	376	20562	1.8691	0.58641	0.042014	0.0401157	Lapatinib
441	GOTERM_CC_DIRECT	GO:0070062~extracellular exosome	192	20.1681	4.63872e-20	REG1A, CIB1, ACTG2, CHCHD3, EFEMP1, ALCAM, SIT1, ARHGDIB, BSG, CPNE1, ENPP4, IGHV3-7, PDE8A, GOLGA7, PRKACB, KRT6A, WLS, CDK5RAP2, SERPINF1, PRKCD, CEL, PGD, RNASE2, TUBA4A, TOM1L1, PLA2G15, MINPP1, RBP4, SLPI, CRISPLD2, CMPK1, PADI2, PRTN3, MXRA5, CFD, GPM6A, ABCB1, HTRA1, RHOBTB3, AK2, NEDD4L, GSTT1, FBLN1, LTBP2, THY1, EVPL, PPL, NDRG1, CORO1B, PLD3, C3, PRDX2, NCSTN, C5, HSPH1, RRAS, UBB, POD…	919	2218	20562	1.93682	2.95022e-17	2.95022e-17	2.81106e-17	NVP-TAE684
442	GOTERM_CC_DIRECT	GO:0005829~cytosol	353	37.0798	3.92448e-15	ECI2, PREP, GCC2, IFIT1, LIPA, DCAF6, GLS, RPS6KA3, RASSF2, RPS6KA2, PPAT, DPYSL3, WDR91, CPNE1, AP1S2, DPF2, BBX, SYNPO, TRIM21, PRKACB, TRIM22, WLS, IER3, CDK5RAP2, MEF2C, WSB2, COG5, FBXO2, COG4, PRKCD, PHKA1, RUNX3, EML1, MYL5, CH25H, MAP1B, BTK, PADI3, PADI2, ATF5, RIN2, BEX4, GRB7, TEX264, PDE1A, NEDD4L, PIK3R3, TRMT2A, PIK3R1, THY1, AAAS, EVPL, PPL, RPAP3, SULT1A1, PRDX2, HSPH1, COMMD9, IN…	919	5510	20562	1.43342	2.47136e-12	1.24798e-12	1.18912e-12	NVP-TAE684
443	GOTERM_CC_DIRECT	GO:0005737~cytoplasm	332	34.8739	8.21754e-10	LPGAT1, PID1, MT1M, PREP, AQP7, SPINT2, IFIT1, RBPJ, DCAF6, RCBTB2, RPS6KA3, RASSF2, SOX15, RPS6KA2, DPYSL3, ZC3H12A, CPNE1, IER5, TRIM21, TRIM22, CDK5RAP2, TSPYL2, MEF2C, TIPIN, FBXO2, PRKCD, CIRBP, MTUS1, CEL, RUNX3, MYL5, FEZ1, BTK, MT1F, PADI3, PADI2, ULK2, BEX4, LIPT1, ZNF274, AGAP1, NEDD4L, DCUN1D2, PIK3R1, ARPP19, EVPL, PPL, SULT1A1, PRDX2, HSPH1, MIER2, PCBP1, PCBP2, TP53BP2, SFN, APOD, Z…	919	5576	20562	1.33219	5.22635e-07	1.4558e-07	1.38713e-07	NVP-TAE684
444	GOTERM_CC_DIRECT	GO:0005615~extracellular space	144	15.1261	9.15599e-10	REG1A, CXCL14, ACTG2, LOXL1, VPREB1, EFEMP1, FCGRT, DPYSL3, ENPP2, SIL1, POSTN, IGFBP5, SERPINF1, ENTPD5, MTUS1, CEL, RNASE3, RNASE2, DKK1, EREG, PLA2G15, RBP4, SLPI, CRISPLD2, MFNG, PLA2G10, UTS2, PRTN3, CFD, EBI3, HTRA1, LY96, FBLN1, LTBP2, CFP, SCUBE2, C3, C5, UBB, PODXL, STC2, PDGFD, HMOX1, CLCA1, CYTL1, APOD, SFN, NDP, PI3, IGFBP6, A2M, ELANE, S100A10, ST14, TGFB3, TFPI2, INHBA, AZU1, IGF1, …	919	1938	20562	1.66249	5.82321e-07	1.4558e-07	1.38713e-07	NVP-TAE684
445	GOTERM_CC_DIRECT	GO:0043025~neuronal cell body	47	4.93697	8.23368e-09	GPM6A, CD40, RTN1, PDE1A, MAST1, CIB1, SEZ6L2, RAP1GAP, TRAK2, CNN3, GHR, AKAP12, DNAJB1, PURA, ALCAM, CALB1, UBB, INPP5F, KIF3A, TBX21, ENC1, PENK, TIMP2, FLNB, APOD, KIF1A, SH3GL2, SCN1A, MME, PMM1, SORT1, ELOVL5, TGFB3, TMEM50A, CAD, GLRX2, TRPV1, S100B, SNCAIP, SORL1, MAP1B, FEZ1, EEF1A2, CRH, SERPINI1, RAB5A, ADA	919	408	20562	2.57743	5.23661e-06	1.04732e-06	9.97922e-07	NVP-TAE684
446	GOTERM_CC_DIRECT	GO:0005576~extracellular region	150	15.7563	1.40445e-08	CALML5, SPINT2, LOXL1, VPREB1, EFEMP1, ENPP2, NRCAM, OSTF1, IGHV3-7, PRND, GOLGA7, IGFBP5, SERPINF1, ENTPD5, PRKCD, PSG1, CEL, RNASE3, RNASE2, DKK1, TUBA4A, EREG, PLA2G15, RBP4, SLPI, CRISPLD2, PLA2G10, LY6D, UTS2, PADI2, PRTN3, MXRA5, CFD, TEX264, EBI3, HTRA1, LYPD1, LY96, FBLN1, LTBP2, THY1, NTS, CFP, FBLN2, SCUBE2, C3, C5, HSPH1, COMMD9, STC2, PDGFD, PENK, APOD, PI3, IGFBP6, A2M, ARSB, ELANE, …	919	2129	20562	1.5764	8.93228e-06	1.48872e-06	1.4185e-06	NVP-TAE684
447	GOTERM_CC_DIRECT	GO:0009986~cell surface	60	6.30252	1.09862e-07	IGHM, SRPX, CD40, CD80, PTPRK, AMOT, ROBO1, GHR, THBD, CDH5, CDH2, LAMP3, TIMP2, SLC39A6, CTSG, CD36, FGFBP1, ANXA1, ANXA2, MME, PSG1, CEL, F3, AJAP1, GREM1, NCR2, TYROBP, PXDN, LY6D, DSG2, ITGA6, CEACAM8, CD47, HBEGF, RTN2, RALA, ABCB1, THY1, CLCN3, IL2RG, SCUBE2, C3, EPCAM, CD59, NDP, ARSB, ELANE, MICB, SLAMF1, SORT1, TGFB3, TRPV2, SORL1, DCBLD2, PTPRC, FAS, CLEC2D, CD22, HLA-DRB1, ADA	919	639	20562	2.10088	6.987e-05	9.98177e-06	9.51094e-06	NVP-TAE684
448	GOTERM_CC_DIRECT	GO:0035578~azurophil granule lumen	18	1.89076	4.90328e-07	VAT1, PYGB, ANXA2, RNASET2, PRKCD, RNASE3, AZU1, RNASE2, C6ORF120, C3, GLB1, PADI2, CTSG, MNDA, PRTN3, MAN2B1, ELANE, ARSB	919	91	20562	4.42569	0.0003118	3.78756e-05	3.6089e-05	NVP-TAE684
449	GOTERM_CC_DIRECT	GO:0005925~focal adhesion	44	4.62185	5.35976e-07	GRB7, FOCAD, RALA, TGFB1I1, FHL1, FHL2, THY1, CORO1B, SYNE2, DCAF6, CNN3, PDLIM1, AKAP12, NCSTN, ALCAM, EFS, RRAS, CDH2, PCBP2, BSG, PACSIN2, CD59, FLNB, FLNC, MAP4K4, VASP, MAP2K1, FZD2, ANXA1, MME, DST, PARVB, PTPN12, SORBS3, ATAT1, PTPRC, PALLD, CAT, NOX4, ITGA6, EVL, ARHGEF2, LCP1, HSPA1B	919	425	20562	2.3164	0.000340823	3.78756e-05	3.6089e-05	NVP-TAE684
450	GOTERM_CC_DIRECT	GO:1904724~tertiary granule lumen	13	1.36555	4.33972e-06	ASAH1, CFP, MMP9, CTSS, CST3, TIMP2, PTX3, PTPN6, FOLR3, GOLGA7, NIT2, CAMP, PGM1	919	55	20562	5.28848	0.00275627	0.000276006	0.000262987	NVP-TAE684
451	GOTERM_CC_DIRECT	GO:0005886~plasma membrane	282	29.6218	1.64435e-05	IFITM2, AQP7, SPINT2, RASSF2, ALCAM, BSG, CPNE1, ARL6IP5, SYNPO, IGHV3-7, PRKACB, SLC12A7, WLS, SCN1A, SLC6A15, PRKCD, PSG1, MTUS1, PHKA1, DKK1, SLC5A6, SIGIRR, MAP1B, FEZ1, BTK, GPM6A, GRB7, ABCB1, EBI3, LYPD1, NEDD4L, PIK3R1, THY1, CFP, SLC6A20, PPL, C3, CD79A, NCSTN, INPP5A, RRAS, INPP5D, KCNMB2, PENK, TSPAN5, SLAMF7, NCKAP1L, SCN3A, TSPAN1, HLA-DQA1, GPM6B, S100A10, ABCA1, VASP, WWTR1, ST14, …	919	5071	20562	1.24424	0.0104037	0.000950734	0.000905888	NVP-TAE684
452	GOTERM_CC_DIRECT	GO:0005794~Golgi apparatus	82	8.61345	2.43395e-05	GALNT12, ARF4, HIP1, CPQ, LPCAT1, CIB1, GCC2, PCSK5, CXCL14, SGCE, ATP7B, RASSF2, NDST4, AP1S2, CD36, IFT57, SCYL2, TRIM22, CDK5RAP2, WLS, PRMT5, MAP2K1, COG5, SLC30A5, MTUS1, PLA2G4A, CEL, LAX1, RAB33A, ZDHHC14, ARFGAP2, TPST2, RNF144A, NPC1, SLPI, RP2, FEZ1, CAT, EXOC3, BIRC7, ARHGEF2, PDE9A, EI24, RAB1B, NEDD4L, CLCN3, RASGRP1, CST3, AP3M2, NCSTN, COMMD9, STC2, CHST10, ALX1, IGFBP6, ARSB, BEND…	919	1141	20562	1.60797	0.0153609	0.00122087	0.00116328	NVP-TAE684
453	GOTERM_CC_DIRECT	GO:0045121~membrane raft	28	2.94118	2.49549e-05	THY1, HK1, CD79A, PODXL, INPP5D, PDPN, BSG, CD36, GPM6B, S100A10, ABCA1, MME, ANXA2, SMURF2, TGFBR2, CLIP3, LAT2, CD4, PTPRC, NPC1, BTK, CNTN1, MAL, FAS, CD48, TPP1, RAB5A, BIRC3	919	252	20562	2.48604	0.0157462	0.00122087	0.00116328	NVP-TAE684
454	GOTERM_CC_DIRECT	GO:0009897~external side of plasma membrane	41	4.30672	4.02461e-05	IGHM, CD40, CD80, EBI3, TNFRSF11A, THY1, CLCN3, IL2RG, AMOT, GHR, CD79A, THBD, TMEM123, CDH5, ALCAM, IGKC, FCGRT, CTSK, SLAMF7, NRCAM, TRDC, CD36, IGHV3-7, SLAMF1, MICB, ABCA1, TNFRSF9, TRPV1, TGFBR2, ENOX1, CD4, PTPRC, FAS, CD48, ITGA6, CD248, IL7R, CLEC2D, ADA, CD22, HLA-DRB1	919	456	20562	2.01173	0.0252722	0.00182832	0.00174208	NVP-TAE684
455	GOTERM_CC_DIRECT	GO:0005856~cytoskeleton	46	4.83193	4.95562e-05	HIP1, TGFB1I1, MAST1, ELAVL4, RHOBTB3, EVPL, PPL, CORO1B, RND1, CNN3, SGCE, PDLIM1, AKAP12, TRIM9, INPP5D, ARHGDIB, ZC3H12A, ENC1, KIF13B, PACSIN2, ARL6IP5, KRIT1, FLNC, NEFH, CDK5RAP2, MARK1, VASP, DST, TPM2, TMOD3, SPAG4, PARVB, RHOF, EML1, SORBS3, TUBA4A, FGR, KRT19, DNMBP, TMSB15A, KRT16, KRT14, ITPKA, EVL, ARHGEF2, TAGLN3	919	541	20562	1.90244	0.031027	0.00210118	0.00200207	NVP-TAE684
456	GOTERM_CC_DIRECT	GO:0016020~membrane	153	16.0714	9.72611e-05	LPGAT1, PLXND1, NCF2, ECI2, PREP, CIB1, GCC2, CDH5, RIMS3, ARHGDIB, BSG, ARL6IP5, CPNE1, ENPP4, SH3GL2, KRT6A, SH3GLB2, RALBP1, COG5, FBXO2, SLC30A5, ENTPD5, CSGALNACT2, PRKCD, LAX1, RNF40, TOM1L1, PLA2G15, SIGIRR, SLC5A6, CH25H, SOAT1, ELMO1, LY6D, ABCB1, DDX1, AGAP1, PIK3R1, AAAS, EVPL, PPL, RASGRP1, RAP1GAP, HSD11B1, NCSTN, INPP5A, RRAS, DHRS7B, PCBP1, CHST10, PCBP2, HMOX1, NCKAP1L, TSPAN1, BC…	919	2547	20562	1.34404	0.0599865	0.00386613	0.00368376	NVP-TAE684
457	GOTERM_CC_DIRECT	GO:1904813~ficolin-1-rich granule lumen	17	1.78571	0.000129438	CFD, ASAH1, CALML5, GSTP1, MMP9, CTSS, CST3, COMMD9, GLB1, CRISPLD2, CAT, TIMP2, MNDA, OSTF1, HSPA1B, PGM1, ARSB	919	124	20562	3.06745	0.0790302	0.00484251	0.00461409	NVP-TAE684
458	GOTERM_CC_DIRECT	GO:0005788~endoplasmic reticulum lumen	29	3.04622	0.000279216	COL15A1, EBI3, CFP, PTGS2, C3, CST3, ADAMTS5, CDH2, STC2, PDGFD, PENK, TSPAN5, SIL1, ARSB, BCHE, IGFBP5, GOLM1, RNASET2, GPX7, BMP4, MINPP1, CD4, IL6, COL5A1, COL6A2, MGAT4A, DNAJC10, COL21A1, COL9A2	919	306	20562	2.12044	0.162728	0.00986564	0.00940028	NVP-TAE684
459	GOTERM_CC_DIRECT	GO:0005634~nucleus	313	32.8782	0.000560177	MT1M, PREP, RBPJ, DCAF6, MAGEA8, RASSF2, SOX15, RPS6KA2, CREB3L2, ZC3H12A, CPNE1, DPF2, CYP1B1, BBX, SYNPO, IER5, TRIM21, PRKACB, TRIM22, MAGEA4, IER3, TSPYL2, MEF2C, TIPIN, IFRD1, PRKCD, CIRBP, MTUS1, LDOC1, HDHD3, RUNX3, BTK, MT1F, PADI3, PADI2, HOXB2, TAGLN3, ATF5, TSPYL5, BEX4, ZNF274, HOXD1, TEX264, PDE1A, AGAP1, DCUN1D2, PIK3R1, AAAS, HSPH1, NHLH1, MIER2, PCBP1, PCBP2, TP53BP2, HMOX1, HOXC4…	919	5984	20562	1.17031	0.299788	0.0187512	0.0178667	NVP-TAE684
460	GOTERM_CC_DIRECT	GO:0048471~perinuclear region of cytoplasm	55	5.77731	0.000616241	PTPRR, WWC1, REG1A, CIB1, ATP7B, LAMP3, KIF1A, PRKACB, SH3GL2, MAP3K4, CDK5RAP2, TPD52, ANXA2, STX8, SERPINF1, PRKCD, EML1, MLF1, NPC1, MAP1B, NOS1AP, BTK, EXOC3, LCP1, NUPR1, PDE9A, SEC23A, RAB1B, PIK3R1, NDRG1, AIF1, RASIP1, CORO1B, STC2, TP53BP2, HMOX1, APOD, TSPAN1, SEC31A, ABCA1, RAP1GAP2, GALNT6, RAB4A, SORT1, SEC16A, PDE2A, INHBA, S100B, RAB11A, EHD1, GLB1, PRKRA, NEDD4, NOX4, HSPA1B	919	764	20562	1.61072	0.32433	0.0195965	0.0186721	NVP-TAE684
461	GOTERM_CC_DIRECT	GO:0043231~intracellular membrane-bounded organelle	67	7.03782	0.000648692	DENND1C, CD40, HIP1, ABCD3, CPQ, CELF2, ECI2, STON1, PTPRK, LIPA, CTSS, RND1, LAMP3, CTSK, BSG, AP1S2, DPF2, CYP1B1, PMEPA1, CTSG, OVGP1, MEF2C, GAA, MYOF, PLA2G4A, GLRX2, RHOF, HDHD3, RUNX3, EPN2, RNF144A, PLA2G15, CYP2A7, PITPNM1, CAT, PRTN3, DSG2, GPRC5C, PHLPP1, PON1, RHOBTB3, CLCN3, NTS, PTGS2, AP3M2, HSD11B1, INPP5F, PODXL, PACSIN2, EPS15, TSPAN1, SEC31A, ABCA1, TGFB3, FZD7, HSD3B1, NR0B1, …	919	984	20562	1.52345	0.338141	0.0196461	0.0187194	NVP-TAE684
462	GOTERM_CC_DIRECT	GO:0042383~sarcolemma	14	1.47059	0.000878743	ANXA1, ANXA2, CIB2, CIB1, SLC2A5, SGCE, KRT19, NCSTN, CDH2, COL6A2, BSG, NOS1AP, FLNC, PDE9A	919	106	20562	2.9551	0.428291	0.0254036	0.0242054	NVP-TAE684
463	GOTERM_CC_DIRECT	GO:0045335~phagocytic vesicle	11	1.15546	0.000931813	ABCA1, STX8, RAB9A, FLNB, CD36, CLCN3, RAB5A, CTSS, ELANE, RAB11A, SLAMF1	919	69	20562	3.56692	0.447283	0.0257667	0.0245513	NVP-TAE684
464	GOTERM_CC_DIRECT	GO:0031012~extracellular matrix	24	2.52101	0.00147245	POSTN, COL15A1, MMP2, TFPI2, FBLN1, TFIP11, LTBP2, HSD17B12, FBLN2, ASPN, ADAMTS5, WNT11, EFEMP1, COL5A1, CRISPLD2, COL6A2, PXDN, TIMP2, CD248, PTX3, TGFBI, PI3, COL9A2, NDP	919	260	20562	2.06532	0.608264	0.0386689	0.0368449	NVP-TAE684
466	GOTERM_CC_DIRECT	GO:0035580~specific granule lumen	10	1.05042	0.00163858	SLPI, TIMP2, PTPN6, PTX3, FOLR3, CFP, NIT2, CAMP, ELANE, DNASE1L1	919	62	20562	3.60876	0.647601	0.0400822	0.0381915	NVP-TAE684
467	GOTERM_CC_DIRECT	GO:0005783~endoplasmic reticulum	73	7.66807	0.00203194	SRPX, LPGAT1, CPQ, LPCAT1, CIB1, CYP46A1, VPREB1, CREB3L2, SLC39A6, BDKRB1, SIL1, WLS, SLC36A1, VKORC1, TPD52, MAP2K1, ELOVL5, STX8, ENTPD5, FBXO2, PRKCD, GPX7, PLA2G4A, CEL, FOS, ZDHHC14, TPST2, RINT1, MINPP1, NPC1, SOAT1, PXDN, CAT, MAL, PLIN2, DNASE1L3, PDE9A, DNASE1L1, CDS1, RTN2, RTN1, EI24, THY1, HSD17B12, SEZ6L2, PTGS2, CST3, NCSTN, STC2, HMOX1, SLAMF7, APOD, MEST, S100A10, SEC31A, XBP1, T…	919	1142	20562	1.43023	0.725726	0.0478634	0.0456057	NVP-TAE684
468	GOTERM_CC_DIRECT	GO:0070062~extracellular exosome	173	18.0962	2.0227e-13	SEMA5A, CYFIP2, RAB3B, NCKAP1, ALDH1L1, REG1A, ICAM3, PLAT, ACTB, ACTG2, DOCK10, TGM1, BSG, TNFSF10, CHP1, CPNE3, PDE8A, B2M, PRKACB, KRT6A, CDK5RAP2, TPM4, HGD, CD300A, IGFBP2, ANXA11, LIFR, ACTN4, SCAMP2, TOM1L1, PLA2G15, RBP4, SLPI, CMPK1, ADAM9, TAGLN2, EZR, IL6ST, SLC27A2, CES2, S100A8, CRABP2, SDC4, CFI, HTRA1, NEDD4L, GSTT1, FBLN1, IQGAP2, NDRG1, PRKCZ, C2, C3, PRDX2, LDHB, SYNGR2, TSPAN8,…	921	2218	20562	1.74137	1.34316e-10	1.34307e-10	1.28037e-10	OSI-906
469	GOTERM_CC_DIRECT	GO:0005829~cytosol	345	36.0879	4.33632e-13	EPHB6, CYFIP2, NCKAP1, CDA, ARL6IP1, ECI2, PREP, KEAP1, SMC4, ACTB, DCAF7, DCAF6, NUBP2, LGALS4, GOLGA3, RASSF2, RPS6KA2, OGFOD1, MYB, AP1S2, BBX, PIP4K2A, CPNE3, CHAC1, B2M, TNS3, PRKACB, TRIM22, IER3, AGFG1, HERC6, CDK5RAP2, STARD5, COG5, FBXO2, COG2, PHKA1, ACTN4, ANK3, PHKA2, NUP93, MYL5, CH25H, TIAM1, RRAGA, PRKAR1A, RRAGD, PADI3, TAGLN2, PRKD2, EZR, NEIL1, RIN2, IDO1, LLGL2, FLG, GRB7, ZNF3…	921	5510	20562	1.39789	2.87946e-10	1.43966e-10	1.37244e-10	OSI-906
470	GOTERM_CC_DIRECT	GO:0005737~cytoplasm	334	34.9372	4.44226e-10	CYFIP2, PLEKHB1, MT1M, PREP, KEAP1, ACTB, DCAF7, DCAF6, RCBTB2, NUBP2, RASSF2, PPP4R2, RPS6KA2, OGFOD1, RCC1, CPNE3, CHAC1, IER5, TRIM22, AGFG1, HERC6, CDK5RAP2, ARL14, FBXO2, IL1R2, SOX13, ACTN4, GTPBP3, MYL5, RRAGA, PRKAR1A, RRAGD, PADI3, MT1G, ULK2, PRKD2, EZR, NEIL1, IDO1, LLGL2, ZNF395, CRABP2, SH2D2A, CRABP1, STC1, AGAP1, NEDD4L, MTMR9, IQGAP2, HIF1A, SAMSN1, PRKCZ, RIC8A, CYP27B1, PRDX2, L…	921	5576	20562	1.3373	2.94966e-07	9.83221e-08	9.37317e-08	OSI-906
471	GOTERM_CC_DIRECT	GO:0016020~membrane	172	17.9916	2.16607e-08	SEMA5A, CYFIP2, ARL6IP1, CLSTN1, ECI2, ICAM2, PREP, ICAM3, MSMO1, ACTB, DOCK10, TGM1, CDH5, GOLGA3, CCND1, BSG, ARL6IP5, SLC16A8, CLCC1, B2M, KRT6A, TPM4, CD300A, COG5, HGF, FBXO2, IL1R2, ENTPD6, COG2, ANXA11, HLA-F, GEM, TOM1L1, PLA2G15, NUP93, CH25H, TIAM1, ACAP1, SOAT1, PRKAR1A, LY6D, ADAM9, EZR, IL6ST, STEAP1, DSC3, LMAN2L, CFI, PDGFA, ITPR2, MTMR9, AGAP1, ARHGAP15, AAAS, CYP19A1, PRKCZ, LDHB…	921	2547	20562	1.50767	1.43826e-05	3.59567e-06	3.4278e-06	OSI-906
472	GOTERM_CC_DIRECT	GO:0009986~cell surface	57	5.96234	1.29383e-06	EPHB6, CLSTN1, PLAT, SLC7A11, AMOT, ROBO1, CDH5, LAMP3, CTSG, CD36, SCN5A, ITGB6, ANXA1, ANXA2, ENTPD6, ANK3, HLA-F, F3, LY6D, ADAM9, DSG2, CEACAM8, CD47, MET, MS4A1, CDH17, RTN2, CX3CR1, RALA, NLGN1, SDC4, IGSF3, PDGFA, CLCN3, IQGAP2, TFPI, C3, TSPAN8, P2RY1, MBP, SLIT2, AAMP, ELANE, NGFR, NLGN4X, TRPV2, WNT7A, MSN, SULF1, BST2, ALPP, IL2RB, FAS, CLEC2D, PAM, FGFR2, ADA	921	639	20562	1.9915	0.000858735	0.000171821	0.000163799	OSI-906
473	GOTERM_CC_DIRECT	GO:0005886~plasma membrane	286	29.9163	5.18521e-06	EPHB6, VIPR1, IFITM2, ICAM2, ICAM3, ACTB, LGALS4, RASSF2, BSG, ARL6IP5, PIP4K2A, CPNE3, THSD7A, B2M, PRKACB, SLC12A7, SCN1A, ARL14, IL1R2, ENTPD6, PHKA1, ACTN4, ANK3, HLA-F, PHKA2, TIAM1, PRKAR1A, CLDN7, SUCLG2, PRKD2, EZR, LLGL2, GRB7, SDC4, LYPD1, NEDD4L, LYPD3, IQGAP2, SLC6A20, SLC5A3, PRKCZ, C3, RIC8A, UGT8, FAM171A1, CD79A, PRKAR2B, EPB41L1, EPB41L2, EPB41L3, TSPAN5, SCN3A, TSPAN1, ATP6V0A1,…	921	5071	20562	1.25915	0.00343707	0.00057383	0.000547039	OSI-906
474	GOTERM_CC_DIRECT	GO:0005925~focal adhesion	40	4.1841	1.87906e-05	GRB7, NCKAP1, FOCAD, RALA, SDC4, TGFB1I1, FHL2, LPP, SYNE2, ACTB, DCAF6, CNN3, LASP1, EPB41L2, G3BP1, PCBP2, BSG, CTNNA1, ANXA6, CHP1, CPNE3, ITGB6, B2M, TNS3, VASP, KLF11, YES1, ANXA1, ZNF185, TPM4, MSN, ACTN4, PARVB, ALOX15B, NFASC, ADAM9, EZR, MAPRE2, HSPA1A, DDR2	921	425	20562	2.10125	0.0123996	0.00178242	0.00169921	OSI-906
475	GOTERM_CC_DIRECT	GO:0005856~cytoskeleton	47	4.91632	2.45455e-05	KANK1, CALCOCO2, TGFB1I1, SLC7A11, BICD1, ACTB, CNN3, SGCE, PCLO, EPB41L1, EPB41L2, EPB41L3, ENC1, KIF13B, CTNNA1, ARL6IP5, NEFH, WASF2, WASF3, CDK5RAP2, DSP, VASP, MYLIP, TPM4, RIPK2, SPAG4, SHROOM2, MSN, WIPI1, KCNAB2, ACTN4, PARVB, CDC42BPB, RHOF, FRMD4B, ALOX15B, CKAP4, SMTN, PSRC1, MYO15B, KRT15, ITPKA, DCX, TRIM36, TAGLN2, EZR, S100A8	921	541	20562	1.93957	0.0161663	0.00203728	0.00194216	OSI-906
476	GOTERM_CC_DIRECT	GO:0032991~macromolecular complex	55	5.75314	7.95292e-05	IFITM2, REG1A, ACTB, DCAF7, POLB, UFL1, RASSF2, TMEM147, LBH, TRPS1, GRB10, RCC1, NEK2, SOX9, SLC12A7, MAP3K5, MEN1, DFFB, ANXA1, ANXA2, SYK, RIPK2, FBXW7, ACTN4, DDB2, METTL22, RBP4, PRKAR1A, RAPGEF2, EZR, SSX2IP, PVALB, BIRC3, MTMR9, HIF1A, LTBP1, RASIP1, C3, KLC2, IRAK1, COX11, MBP, HES1, WASF2, SMAD1, AMFR, ERLIN1, ARHGAP29, ERLIN2, AICDA, SMAD7, NR4A2, CPS1, RAB3GAP1, HSPA1A	921	703	20562	1.74668	0.0514393	0.005431	0.00517745	OSI-906
477	GOTERM_CC_DIRECT	GO:0005654~nucleoplasm	224	23.431	8.17922e-05	EHF, IFITM2, CCNH, KEAP1, SMC4, ACTB, DCAF7, DCAF6, GOLGA3, RASSF2, PPP4R2, RPS6KA2, OGFOD1, MYB, RCC1, BBX, PIP4K2A, CPNE3, SOX9, CCNL2, IER5, PRKACB, TRIM22, SCN1A, HERC6, COG5, SOX13, LDOC1, EID1, RRAGA, RRAGD, HOXB2, PRKD2, NEIL1, ZNF395, CRABP2, HOXD1, GATA6, NEDD4L, AAAS, HIF1A, HSD11B2, NUAK1, PGBD5, PCBP1, EPB41L2, HLTF, PCBP2, HMOX1, CEP72, ALX1, TSPAN1, NKX2-2, STAT5A, NFE2, NGFR, PLK3,…	921	3963	20562	1.26191	0.0528637	0.005431	0.00517745	OSI-906
478	GOTERM_CC_DIRECT	GO:0005794~Golgi apparatus	78	8.159	0.000210952	GALNT12, RAB3B, DOCK4, EHF, SECTM1, PCSK5, CXCL14, BICD1, SGCE, GOLGA3, RASSF2, AP1S2, CD36, IFT57, TMED7, B2M, SCYL2, TRIM22, CDK5RAP2, PSENEN, ST6GAL1, COG5, MMD, FBXW7, ENTPD6, COG2, PLA2G4A, ANK3, AP3B2, RAB33A, SCAMP2, TPST2, ADAM19, GAL, NPC1, SLPI, PRKD2, CASQ1, CHST2, NLGN1, HS3ST3A1, LMAN2L, ARL1, NEDD4L, ATP1A3, LRP2, CLCN3, CST7, TM9SF4, CAMSAP2, AP3M2, RAB20, STC2, NLRP2, ALX1, RABAC1…	921	1141	20562	1.52621	0.130717	0.0127338	0.0121393	OSI-906
479	GOTERM_CC_DIRECT	GO:0030054~cell junction	24	2.51046	0.000313304	DSP, YAP1, IFITM2, MIOS, ACTN4, PRKCZ, DDB2, AMOT, CDH5, EPB41L2, EPB41L3, PDPN, CTNNA1, RAPGEF2, DSG2, CPNE3, ITGB6, CDH17, TSPAN1, ADA, DCP2, DSC3, FOXA2, CDK5RAP2	921	232	20562	2.30956	0.187847	0.0173361	0.0165268	OSI-906
480	GOTERM_CC_DIRECT	GO:0045121~membrane raft	25	2.61506	0.000424279	SDC4, PRKCZ, HK1, CD79A, LDHB, PRKAR2B, PODXL, PDPN, BSG, CHP1, BAALC, CD36, ANXA2, ERLIN1, ERLIN2, SULF1, CLIP3, BST2, NPC1, CNTN1, MAL, FAS, CD48, IL6ST, BIRC3	921	252	20562	2.21485	0.245561	0.0206771	0.0197117	OSI-906
481	GOTERM_CC_DIRECT	GO:0000785~chromatin	72	7.53138	0.000435963	FOXA1, AHCTF1, EHF, RORA, TFCP2L1, CHD3, HOXC11, ACTB, NR3C2, DBP, PPP4R2, BCL7C, TRPS1, ENC1, BBX, RCC1, SOX9, ZNF446, PITX1, MEN1, TEAD4, DFFB, KLF11, EMX2, ZGPAT, SOX13, EN1, FOXL2, FOS, TFDP2, ERF, IRF8, HOXB2, IRF9, TSPYL5, CREB5, GCM1, HOXD1, DLX5, GATA6, HIF1A, MUC1, ALX1, HES1, MSX1, NKX2-2, TFAP2A, STAT5A, NFE2, SMAD1, SMAD3, PRRX1, FOXF2, FOXF1, PRRX2, NAP1L2, NR0B1, SMARCA1, TBX3, HOPX…	921	1059	20562	1.5179	0.251394	0.0206771	0.0197117	OSI-906
482	GOTERM_CC_DIRECT	GO:0005576~extracellular region	127	13.2845	0.000639928	EPHB6, CDA, CLSTN1, PLAT, SPATA20, LOXL1, TNFSF10, THSD7A, B2M, PRND, SPINK4, ST6GAL1, IGFBP5, HGF, IGFBP3, IL1R2, FST, IGFBP2, ENTPD6, ACTN4, EREG, PLA2G15, RBP4, SLPI, PLA2G10, LY6D, TAGLN2, IL6ST, SCG2, S100A8, DSC3, CALCA, CALCB, CFI, HTRA1, LYPD1, PDGFA, STC1, FBLN1, LYPD3, NTS, LTBP1, GLB1L2, C2, C3, PDZD2, STC2, PDGFD, PI3, ELANE, NGFR, NDFIP1, HSPA6, ISG15, C6ORF120, INHBE, BMP5, IL6, COL…	921	2129	20562	1.33178	0.346262	0.0283275	0.027005	OSI-906
483	GOTERM_CC_DIRECT	GO:0005615~extracellular space	117	12.2385	0.000685382	SPON1, REG1A, XYLT1, PLAT, CXCL14, ACTB, ACTG2, LOXL1, LGALS4, TNFSF10, ZNF446, B2M, POSTN, IGFBP5, HGF, IGFBP3, FST, IGFBP2, ENTPD6, ACTN4, FRMD4B, HLA-F, EREG, PLA2G15, RBP4, SLPI, PLA2G10, ADAM9, EZR, IL6ST, SCG2, S100A8, CALCA, CALCB, CFI, HTRA1, PDGFA, STC1, FBLN1, LYPD3, C2, C3, PODXL, STC2, PDGFD, HMOX1, PI3, ELANE, ABCA3, MSN, INHBE, BMP5, IL6, PPFIBP2, COL5A1, PIP, PAEP, SERPINI1, ADA, P…	921	1938	20562	1.34784	0.365711	0.0284434	0.0271154	OSI-906
484	GOTERM_CC_DIRECT	GO:0016324~apical plasma membrane	32	3.34728	0.000828586	STC1, LRP2, CLCN3, SLC2A5, SLC6A20, PRKCZ, MUC1, PODXL, CTSK, PDPN, P2RY1, SLC16A8, SLC39A8, CD36, MPDZ, SLC15A1, ANXA1, IGFBP2, SHROOM2, CYBRD1, MSN, OSMR, SLC2A9, BST2, SLC7A8, SLC7A9, MAL, RAPGEF2, RAB17, EZR, SLC29A1, DDR2	921	376	20562	1.90006	0.423286	0.0323636	0.0308526	OSI-906
485	GOTERM_CC_DIRECT	GO:0090575~RNA polymerase II transcription factor complex	15	1.56904	0.00103452	STAT5A, NFE2, XBP1, ANXA2, LMO4, FOS, HIF1A, PBX1, FOSL1, DBP, TFDP2, POU2AF1, HLTF, MYB, MYF5	921	121	20562	2.76765	0.497057	0.0381623	0.0363807	OSI-906
486	GOTERM_CC_DIRECT	GO:0001533~cornified envelope	10	1.04603	0.00116075	FLG, DSP, TGM1, CSTA, ANXA1, SERPINB2, ANXA2, DSG2, PI3, DSC3	921	59	20562	3.78402	0.537534	0.0397325	0.0378776	OSI-906
488	GOTERM_CC_DIRECT	GO:0070062~extracellular exosome	190	20	7.00541e-20	CYFIP2, FCGBP, SPON2, ALDH1L1, CD82, UPK2, PDCD5, ICAM3, DEFB1, PLAT, TM7SF3, APEH, MPO, ENO3, ACTG2, ICAM1, DOCK10, LGALS3, GOLGA4, ALCAM, TUBB3, BASP1, ANPEP, CPNE3, IGHV3-7, B2M, GOLGA7, KRT6A, WLS, G6PD, CD300A, RPL22, WNT5A, PRKCA, HLA-A, ACTN4, ATP1B1, RNASE1, CD2AP, TOM1L1, BCR, ACLY, MYL6, AZGP1, FOLH1, SLPI, DPEP1, TNIK, HPRT1, CUTA, GPM6A, MTMR2, NDRG3, ABCB1, ABCB6, CRABP2, SDC4, CNP, …	909	2218	20562	1.93773	4.42742e-17	4.42742e-17	4.22426e-17	Pazopanib
489	GOTERM_CC_DIRECT	GO:0005829~cytosol	348	36.6316	1.08494e-14	CYFIP2, PANK4, TES, NUDT1, KEAP1, STMN3, UBE2L6, NOC2L, LIPA, ENO3, BACH2, DCAF7, PSMD8, LGALS3, GOLGA4, HERC2, CPNE3, EIF2D, ANKS1A, B2M, WLS, AGFG1, UNC13B, COG4, RPL22, MCCC1, PRKCA, ACTN4, CLPX, ASRGL1, CD2AP, JMJD6, BCR, CH25H, DYNC1LI1, MYL6, ARC, DDIT4, PRKD2, HPRT1, TRIB1, CBLL1, OPTN, MTMR1, MTMR2, ABCB6, CRABP2, HSPA4L, CRABP1, ENDOD1, KLK5, PIK3R1, ADH7, MTMR4, PPL, OAZ2, LDHB, PCBP4, …	909	5510	20562	1.42866	6.87628e-12	3.42839e-12	3.27108e-12	Pazopanib
490	GOTERM_CC_DIRECT	GO:0016020~membrane	181	19.0526	5.04964e-11	CYFIP2, ERCC6L, SPARC, CLSTN1, ICAM2, ICAM3, ENO3, ZDHHC3, ICAM1, IGF1R, DOCK10, LGALS3, EIF4ENIF1, HERC2, PIEZO1, IL13RA2, SPA17, B2M, SLC16A4, KRT6A, GTF2I, UNC13B, CAST, ACVR1, G6PD, SLC30A3, CD300A, SLC11A2, OCRL, PRKCA, HLA-A, ATP1B2, HLA-F, ATP1B1, TOM1L1, BCR, ACLY, CH25H, DYNC1LI1, MYL6, ACAP2, FOLH1, COL4A4, ELMO1, ABCG1, ABCG2, CUTA, MTMR1, MTMR2, ABCB1, CBFB, CNP, SLC1A1, ENDOD1, SLC1A…	909	2547	20562	1.6075	3.19137e-08	1.06379e-08	1.01498e-08	Pazopanib
491	GOTERM_CC_DIRECT	GO:0005737~cytoplasm	329	34.6316	7.70772e-10	CYFIP2, PANK4, SPARC, TES, CLPB, NUDT1, KEAP1, STMN3, SPINT2, DCAF7, LGALS3, GOLGA4, RPS6KA5, HERC2, TRIM29, ANPEP, CPNE3, EIF2D, SPA17, ANKS1A, AGFG1, TIPIN, RPL22, SLC11A2, PRKCA, ACTN4, JMJD7, EML2, ASRGL1, CD2AP, JMJD6, DYNC1LI1, ARC, DDIT4, MT1F, PRKD2, HPRT1, TRIB1, CBLL1, OPTN, MTMR1, MTMR2, LXN, CRABP2, HSPA4L, CRABP1, XPA, AGAP1, PIK3R1, ADH7, MTMR4, PPL, OAZ2, CYP27B1, LDHB, PCBP4, TP53…	909	5576	20562	1.33467	4.87128e-07	1.21782e-07	1.16194e-07	Pazopanib
492	GOTERM_CC_DIRECT	GO:0005886~plasma membrane	298	31.3684	1.41621e-08	SPARC, TES, ICAM2, NUDT1, ICAM3, SPINT2, ENO3, ICAM1, LGALS3, GOLGA4, EDNRA, ALCAM, HERC2, ANPEP, TRBC2, PIEZO1, CPNE3, THSD7A, IGHV3-7, B2M, WLS, ACVR1, UNC13B, IL15RA, SLC11A2, PSG1, KCNK15, SOX11, PSG3, PRKCA, HLA-A, ACTN4, HLA-F, CD2AP, JMJD6, BCR, DYNC1LI1, ARC, ADCY9, PRKD2, MTMR1, GPM6A, ABCB1, SDC4, COL13A1, ABCB6, SDC2, MGST2, PIK3R1, PLA2G5, TAPBPL, ADH7, PPL, UGT8, PDGFC, TSPAN5, NCKAP…	909	5071	20562	1.3293	8.9504e-06	1.79009e-06	1.70795e-06	Pazopanib
493	GOTERM_CC_DIRECT	GO:0005576~extracellular region	143	15.0526	3.06105e-07	SPARC, CLSTN1, DEFB1, PLAT, SPATA20, SPINT2, APEH, SRP14, MPO, FGF5, LGALS3, LIPG, FAM3A, THSD7A, IL13RA2, IGHV3-7, SPA17, PAMR1, B2M, GOLGA7, IFNAR2, SPAG11B, IGFBP5, IGFBP4, FST, WNT5A, PSG1, PSG3, ACTN4, EREG, ACLY, AZGP1, SLPI, COL4A4, UTS2, SPARCL1, LY6H, PLA1A, REG3A, COL13A1, ENDOD1, HTRA1, KLK5, C1ORF54, AEBP1, PLA2G5, NID2, FBLN2, LTBP1, C2, C5, DEAF1, PDGFC, PLAC1, APOD, PI3, CD14, NPTX…	909	2129	20562	1.51936	0.00019344	3.22431e-05	3.07636e-05	Pazopanib
494	GOTERM_CC_DIRECT	GO:0045177~apical part of cell	15	1.57895	7.12048e-06	ACVR1, SLC11A2, USH1C, PLAT, SLC7A11, VASH1, MYO1B, DAB1, CDH2, FAP, CHL1, CA2, DPEP1, REN, MPDZ	909	78	20562	4.35009	0.00449005	0.000642878	0.000613379	Pazopanib
495	GOTERM_CC_DIRECT	GO:0005615~extracellular space	126	13.2632	8.92633e-06	FCGBP, SPON1, SPARC, POP1, XYLT2, NUDT1, DEFB1, PLAT, MPO, ENO3, ACTG2, ICAM1, FGF5, LGALS3, ANPEP, LIPG, FAM3A, IL13RA2, B2M, IFNAR2, IL15RA, POSTN, IGFBP5, IGFBP4, FST, WNT5A, VASH1, ACTN4, CARTPT, HLA-F, EREG, AZGP1, SLPI, COL4A4, DPEP1, UTS2, SPARCL1, PLA1A, REG3A, LXN, COL13A1, CNP, HTRA1, KLK5, AEBP1, MTMR4, NID2, C2, C5, PDGFC, APOD, PI3, CD14, PROM1, ELANE, GSDMD, LRRN3, LIF, INHBA, COL5A…	909	1938	20562	1.47068	0.00562558	0.00070518	0.000672822	Pazopanib
496	GOTERM_CC_DIRECT	GO:0031012~extracellular matrix	29	3.05263	1.31818e-05	COLEC12, SNED1, FCGBP, SPON2, SPON1, COL13A1, LRRC17, CXCR4, LTBP1, FBLN2, ADAMTS5, RELN, LRIG1, TIMP2, PI3, POSTN, LRRN3, WNT5A, MMP10, MMP13, COL5A1, COL4A4, COL5A3, PXDN, CHI3L1, COL9A3, CD248, FMOD, MATN2	909	260	20562	2.52305	0.00829634	0.000925655	0.00088318	Pazopanib
497	GOTERM_CC_DIRECT	GO:0009986~cell surface	53	5.57895	1.70592e-05	IGHM, SPARC, CLSTN2, CLSTN1, PLAT, SLC7A11, ICAM1, GHR, LGALS3, CDH2, LAMP3, LIPG, TIMP2, FCER1A, CTSG, NEO1, HLA-DPA1, IL15RA, FCER1G, SLC11A2, WNT5A, PSG1, PSG3, HLA-A, HLA-F, FOLH1, PXDN, CD46, CRYAB, RALA, ABCB1, SDC4, IGSF3, SDC2, SLC1A1, CXCR4, SLC1A3, SLC1A4, TSPAN8, PDGFC, GPC3, GPC4, PROM1, ELANE, NLGN4X, TRPV2, ACVR2A, TSPAN14, FAP, HLA-DPB1, KCNK2, PAM, ADA	909	639	20562	1.87619	0.0107236	0.00107814	0.00102867	Pazopanib
498	GOTERM_CC_DIRECT	GO:0098978~glutamatergic synapse	36	3.78947	2.41402e-05	GPM6A, SNAP25, SPARC, RGS14, CLSTN2, CLSTN1, ELAVL4, PPM1H, PLAT, ABHD6, NDRG1, RAP1A, SV2A, LRRTM2, GPC4, PAK3, NPTX2, RGS9, CACNG5, KPNA1, SRGN, CADPS2, SLC30A3, RPL22, WNT5A, STAT3, ADRA2C, DNM3, MAPK10, BCR, ARC, ACTC1, SPARCL1, FXYD6, TNIK, SHANK2	909	373	20562	2.18321	0.015141	0.00138696	0.00132332	Pazopanib
499	GOTERM_CC_DIRECT	GO:0000139~Golgi membrane	53	5.57895	2.81171e-05	GALNT12, GAL3ST1, ATP8A2, ST6GALNAC2, CLSTN2, CLSTN1, XYLT2, LPCAT1, SLC2A1, ZDHHC3, HHAT, GOLGA4, PMEPA1, MAN1A1, GOLGA7, B2M, SYBU, HLA-DPA1, WLS, IL15RA, COG4, PAQR3, RRAS2, ZDHHC13, HLA-A, HLA-F, RAB33A, ARFGAP1, TPST2, RAB36, ABCG1, OPTN, HLA-DQB1, B4GALT5, HS3ST3A1, ABCB6, TAPBPL, RASGRP1, RAP1GAP, CHSY1, CHST12, PDGFC, ATP6V1H, HAS2, CYTH1, MBTPS1, GALNT3, ABCA5, DHCR24, ARHGAP32, PIKFYVE,…	909	651	20562	1.8416	0.0176133	0.00148083	0.00141288	Pazopanib
500	GOTERM_CC_DIRECT	GO:0010008~endosome membrane	27	2.84211	9.29467e-05	RET, STEAP3, ATP8A2, WDR44, GGA2, GGA1, RAP1A, IRAK1, GRB14, RAB23, ATP6V1H, PMEPA1, CD14, SLC15A3, HLA-DOB, HLA-DPA1, HLA-A, RHOB, TOM1L1, ARHGAP32, CLCN6, PIKFYVE, MYO1B, ACAP2, EHD3, HLA-DPB1, HLA-DQB1	909	260	20562	2.34905	0.0570529	0.00451864	0.0043113	Pazopanib
501	GOTERM_CC_DIRECT	GO:0031982~vesicle	20	2.10526	0.000258684	SNAP25, STX8, MYO19, CST4, CD2AP, SLC9A3R1, MUC1, MYO1B, MYL6, GPRC5A, BASP1, LAMP3, STOM, ATP13A2, EPS8L2, PROM1, CALM2, DYNC1I1, SYBU, HSPA1A	909	174	20562	2.60005	0.150841	0.0116777	0.0111419	Pazopanib
502	GOTERM_CC_DIRECT	GO:1904724~tertiary granule lumen	10	1.05263	0.000626969	GSDMD, ORM1, CANT1, TNFAIP6, QPCT, TIMP2, ALDOC, GOLGA7, B2M, PGM1	909	55	20562	4.11281	0.327241	0.0264163	0.0252042	Pazopanib
503	GOTERM_CC_DIRECT	GO:0043231~intracellular membrane-bounded organelle	66	6.94737	0.000795596	PHLDB1, SPARC, SMARCB1, IRS1, DENND1A, CROT, MPO, LIPA, IGF1R, RND1, PIK3C2B, TM7SF2, EIF4ENIF1, MAP1LC3B, GRB14, LAMP3, CTSK, PMEPA1, CTSG, SYBU, HLA-DPA1, RAB8B, AGFG1, CADPS2, G6PD, VBP1, HDHD3, RHOB, EPN3, GPRC5A, ACOX2, CAT, FAR2, MTMR2, RHOBTB3, MGST2, UGT8, GGA1, RAB20, TMEM208, ANO10, NPHP4, SLC15A3, IL33, ABCA5, AGK, FZD7, OSBPL3, DENND4C, STAM, ABCA8, SMARCA1, CYP4F11, CLCN6, SQLE, PIKF…	909	984	20562	1.51723	0.395296	0.031426	0.029984	Pazopanib
504	GOTERM_CC_DIRECT	GO:0005788~endoplasmic reticulum lumen	27	2.84211	0.00115044	SPON1, COL13A1, SDC2, LTBP1, PRSS23, ADAMTS5, CDH2, PDGFC, GPC3, TSPAN5, UGGT2, B2M, MBTPS1, IGFBP5, IGFBP4, WNT5A, GPX7, PDIA5, CKAP4, TSPAN14, COL5A1, COL4A4, COL5A3, EOGT, MZB1, SPARCL1, COL9A3	909	306	20562	1.99592	0.516883	0.040755	0.0388849	Pazopanib
505	GOTERM_CC_DIRECT	GO:1904813~ficolin-1-rich granule lumen	15	1.57895	0.00116074	GSDMD, CANT1, TNFAIP6, PRG2, APEH, SRP14, ACLY, GLB1, QPCT, CAT, TIMP2, ALDOC, MNDA, PGM1, HSPA1A	909	124	20562	2.73635	0.520023	0.040755	0.0388849	Pazopanib
506	GOTERM_CC_DIRECT	GO:0043005~neuron projection	31	3.26316	0.0014822	CYFIP2, GPM6A, SNAP25, CLSTN1, CHRNA9, SLC1A3, STMN3, RASGRP2, RELN, RAP1A, CDH2, SV2B, SV2A, MICALL2, SPA17, ANKS1A, RGS9, BCL11B, SLC30A3, ACTN4, FOS, PTPN13, POU4F1, MAPK10, DAB1, GLRB, DCX, ATP13A2, FGF13, PAM, SHANK2	909	378	20562	1.85512	0.608373	0.0480156	0.0458124	Pazopanib
507	GOTERM_CC_DIRECT	GO:0035580~specific granule lumen	10	1.05263	0.00151948	GSDMD, ORM1, CANT1, SLPI, QPCT, TIMP2, LCN2, CHI3L1, B2M, ELANE	909	62	20562	3.64846	0.617506	0.0480156	0.0458124	Pazopanib
508	GOTERM_CC_DIRECT	GO:0005829~cytosol	342	36.0759	2.36953e-12	CDA, ECI2, KEAP1, UBE2L6, IFIT1, ENO2, MYLK, NUDT4, HERC3, CCDC91, PSMD5, ZMIZ1, FTH1, FAM110B, DPF2, PLCE1, CPNE3, SEPHS2, EPHB3, GAMT, STARD3, PRKCI, COG5, ECH1, GOLPH3L, AFAP1, ANK3, ASRGL1, TIAM1, PRKAR1B, MAP1B, RBP1, PLBD1, TRIB3, TRIB1, RIN2, STX1A, SKAP1, VPS28, MTMR1, ZNF395, RRAD, SHMT2, SAR1B, EPAS1, ABCB4, SH2D2A, STXBP2, ENDOD1, KLK5, NEDD4L, TXN, ADH7, NLK, GSPT2, PRKCZ, ANAPC10, CD…	922	5510	20562	1.38423	1.56627e-09	1.56626e-09	1.47859e-09	PD-0325901
509	GOTERM_CC_DIRECT	GO:0070062~extracellular exosome	158	16.6667	2.91548e-09	SEMA5A, FCGBP, LY75, PLOD2, ENO2, CLU, COMP, ISLR, ALCAM, FTH1, C1RL, CAPN2, ENPP4, CPNE3, PTGDS, PRKCI, WNT5A, ECH1, STX7, PCOLCE, OLFM4, RNASE1, TUBA4A, RBP4, FOLH1, COL4A2, SERPING1, MXRA5, DSC1, VPS28, PFN2, FKBP5, GPM6A, SDC4, SHMT2, ABCB4, STXBP2, ENDOD1, HTRA1, NEDD4L, GSTT1, TXN, AEBP1, PTTG1IP, TRHDE, NDRG1, PRKCZ, PLD3, C3, CD79B, LDHB, C5, HSPH1, PRKAR2B, ZNHIT6, EPB41L2, PCK1, MYH10, …	922	2218	20562	1.58866	1.92713e-06	8.16448e-07	7.70747e-07	PD-0325901
510	GOTERM_CC_DIRECT	GO:0009986~cell surface	64	6.75105	3.70551e-09	IGHM, CLIC4, ITGB2, FZD10, ENO2, CLU, THBD, HYAL2, FCER1A, CCR7, ITGAV, NEO1, HLA-DPA1, TMEM8B, IL15RA, EPHA4, GPR37, ANXA2, ITGA3, WNT5A, PSG1, EMP2, ANK3, PSG2, GPRC5B, FOLH1, PSG5, CEACAM6, CEACAM5, LY6D, ITGA5, EPHA2, NLGN1, SDC4, IGSF3, SLC1A2, PDGFA, LRP4, SLC1A3, PTN, MST1R, C3, HLA-DMA, NT5E, EPCAM, P2RY1, DMD, SLIT2, CACNG4, FZD1, TGFB3, KCNB1, FZD6, TRPV2, SULF1, SORL1, BST2, ALPP, TNFS…	922	639	20562	2.23364	2.44934e-06	8.16448e-07	7.70747e-07	PD-0325901
511	GOTERM_CC_DIRECT	GO:0005737~cytoplasm	325	34.2827	2.41746e-08	PLEKHB1, KEAP1, AQP7, SPINT2, FZD10, IFIT1, MYLK, NUDT4, SPIB, GJA1, HERC3, ZMIZ1, FTH1, ZC3H12A, CPNE3, SEPHS2, SOX4, GAMT, STARD3, EPHA4, RBFOX1, CXADR, LIMCH1, METTL3, ASRGL1, CLDN3, PRKAR1B, FEZ2, MT1G, TLN2, TRIB1, SKAP1, VPS28, PFN2, MTMR1, ZNF395, SHMT2, EPAS1, ABCB4, SH2D2A, NEDD4L, DCUN1D2, TXN, PTTG1IP, ADH7, NLK, PRKCZ, MTDH, LDHB, HSPH1, PRKAR2B, CEP70, HLTF, PLEK2, PCK1, PPARGC1A, CD…	922	5576	20562	1.29986	1.59793e-05	3.99485e-06	3.77123e-06	PD-0325901
512	GOTERM_CC_DIRECT	GO:0005615~extracellular space	138	14.557	3.92701e-08	FCGBP, TNC, XYLT1, ENO2, CLU, FGF2, LOXL1, COMP, C1RL, ENPP2, IL13RA2, PTGDS, IL15RA, CXADR, IGFBP5, WNT5A, PCOLCE, OLFM4, EREG, RBP4, COL4A2, MTHFD2, PLA2G10, PLBD1, SERPING1, SPARCL1, SCG2, RTN3, CALCA, HTRA1, KLK5, PDGFA, LYPD3, AEBP1, C3, C5, IGLV6-57, FLRT3, STC2, PDGFD, PIBF1, TGFB2, TGFB3, TNFSF15, ABCA3, MCAM, DEFA5, LIF, PPBP, NMI, BMP5, PPFIBP2, COL5A1, TNFSF4, PIP, COL9A2, HLA-DRB1, PC…	922	1938	20562	1.58803	2.59572e-05	4.40256e-06	4.15612e-06	PD-0325901
513	GOTERM_CC_DIRECT	GO:0016020~membrane	171	18.038	3.99627e-08	SEMA5A, IFITM1, DGKA, FHOD1, ECI2, TNC, MSMO1, ENO2, CLU, CCDC91, RIMS3, CDH3, ENPP4, SLC39A7, IL13RA2, SBF1, MAP2K3, NUP210, ACSL1, COG5, IL1R1, ECH1, DIO2, TAP1, MED4, TPST1, TIAM1, FOLH1, TXLNA, COL4A2, MSH2, ILVBL, SLCO2A1, LY6D, RAB38, STEAP1, DSC1, FKBP5, MTMR1, NRN1, RRAD, ABCB4, ENDOD1, SLC1A2, PDGFA, SLC1A3, ADRB2, PTTG1IP, TRHDE, PRKCZ, LDHB, PTDSS1, BAG3, HLTF, SYNDIG1, BCL2L14, SDF2L1…	922	2547	20562	1.49728	2.6415e-05	4.40256e-06	4.15612e-06	PD-0325901
514	GOTERM_CC_DIRECT	GO:0005576~extracellular region	145	15.2954	2.53629e-07	CDA, TNC, SPINT2, CLU, FGF2, LOXL1, COMP, ISLR, FTH1, ENPP2, IL13RA2, PTGDS, EPHB3, SPINK2, PCID2, CXADR, IGFBP5, FKBPL, IL1R1, WNT5A, PSG1, VASH2, PCOLCE, PSG2, OLFM4, TUBA4A, EREG, RBP4, TXLNA, COL4A2, PSG5, ADAM12, PLA2G10, LY6D, PLBD1, SERPING1, SPARCL1, SCG3, MXRA5, SCG2, STX1A, CALCA, NRN1, STXBP2, ENDOD1, HTRA1, LYPD1, KLK5, PDGFA, LYPD3, TXN, AEBP1, C3, C5, HSPH1, IGLV6-57, STC2, PDGFD, P…	922	2129	20562	1.51889	0.000167635	2.39498e-05	2.26092e-05	PD-0325901
515	GOTERM_CC_DIRECT	GO:0005886~plasma membrane	291	30.6962	9.73551e-07	IFITM1, OXTR, GLDC, AQP7, SPINT2, FZD10, ENO2, MYLK, SCAMP5, GJA1, ALCAM, PLCE1, CPNE3, EPHB3, TMEM8B, IL15RA, EPHA4, PRKCI, CXADR, ACSL1, IL1R1, PSG1, ANK3, TIAM1, CLDN3, PRKAR1B, MAP1B, TRIB3, TLN2, STX1A, SKAP1, VPS28, EPHA2, MTMR1, GPM6A, NRN1, SDC4, RRAD, ABCB4, STXBP2, LYPD1, NEDD4L, LYPD3, MST1R, ADH7, PRKCZ, C3, CD79B, FLRT3, PRKAR2B, EPB41L2, PENK, TSPAN5, PLEK2, TRPM8, TRPM4, FZD1, LYN,…	922	5071	20562	1.27978	0.000643311	8.04397e-05	7.5937e-05	PD-0325901
516	GOTERM_CC_DIRECT	GO:0048471~perinuclear region of cytoplasm	65	6.85654	1.11905e-06	PCSK1, CDKN1A, PTPRR, CLIC4, AKR1B1, NXT2, CLU, ATP7B, HYAL2, STK16, TRAPPC12, ANXA6, TRIM68, KIF1A, SBF1, PTGDS, MAP3K4, TPD52, ANXA2, ITGA3, STX8, STX7, OLFM4, VAMP8, RAD51C, MAP1B, EXOC3, RAPGEF2, RAB38, PKP4, SLC1A3, PTN, ATP2C2, NDRG1, PRKCZ, RASIP1, RASGRP3, MTDH, CYB5R4, PLN, PRKAR2B, STC2, SPP1, FLNA, DMD, SEC31A, SNCA, RAP1GAP2, LYN, CRBN, KCNB1, STAT1, MX1, TPD52L1, MEIS2, KLHL20, CYLD,…	922	764	20562	1.89738	0.000739422	8.21883e-05	7.75878e-05	PD-0325901
517	GOTERM_CC_DIRECT	GO:0098978~glutamatergic synapse	37	3.90295	1.35272e-05	GPM6A, NLGN1, PTPRO, SLC1A2, PPM1H, ADCY1, PRKCZ, NDRG1, PURA, PPP3R1, CALB1, ABLIM3, PRKAR2B, FLRT3, SV2A, LRRTM4, P2RY1, EIF4EBP1, FLNA, NPTX1, ERC2, CACNG4, WASF3, LYN, EPHA4, PRKCI, GABBR1, KCND2, CADPS, WNT5A, TIAM1, ACTC1, PRKAR1B, SPARCL1, SCN2A, STX1A, PFN2	922	373	20562	2.21221	0.00890168	0.000894148	0.000844097	PD-0325901
518	GOTERM_CC_DIRECT	GO:0045121~membrane raft	28	2.95359	2.61232e-05	SDC4, ABCB4, SLC1A2, ADCY1, ENO2, PRKCZ, LDHB, TUBA1B, GJA1, PRKAR2B, HYAL2, PDPN, CAPN2, BAALC, DMD, TRPM8, LYN, GABBR1, CXADR, ANXA2, SMURF2, EMP2, SULF1, BST2, MAL, FAS, KRAS, BIRC3	922	252	20562	2.47795	0.0171195	0.00156977	0.0014819	PD-0325901
519	GOTERM_CC_DIRECT	GO:0005887~integral component of plasma membrane	100	10.5485	7.3127e-05	OXTR, CD83, LY75, AQP7, FZD10, TM7SF2, GJA1, ALCAM, CCRL2, SLC39A8, EPHB3, EPHA4, CXADR, IL1R1, STX8, NPY1R, TAP1, EREG, CACNB2, FOLH1, CLDN3, STIM1, SLCO2A1, STEAP1, EPHA2, SDC4, ABCB4, SLC1A2, SLC1A3, MST1R, ADRB2, TRHDE, RASGRP3, CD79B, EBP, HRH1, FLRT3, SYNDIG1, TSPAN5, TRPM8, CD99, TRPM4, OPN3, TNFSF15, FZD6, TRPV2, NKG7, PILRB, SELL, TNFSF4, SSPN, HLA-DRA, SCN2A, HLA-DRB1, KCNK5, PTPRU, PTP…	922	1508	20562	1.47888	0.047189	0.00402808	0.0038026	PD-0325901
520	GOTERM_CC_DIRECT	GO:0090575~RNA polymerase II transcription factor complex	17	1.79325	0.000100238	CEBPA, DR1, ANXA2, STAT1, LMO4, NFYC, TCF12, NR1H3, POU4F1, PBX1, HIPK2, FOSL1, MAFB, NFIL3, HYAL2, HLTF, STAT4	922	121	20562	3.13327	0.0641129	0.0050967	0.00481141	PD-0325901
521	GOTERM_CC_DIRECT	GO:0031902~late endosome membrane	18	1.89873	0.0001634	STARD3, MCOLN3, YIPF1, ANXA2, MMD, STX8, SLC39A14, PLD3, RHOB, VAMP8, LAMP5, HLA-DMA, HLA-DMB, ANXA6, HLA-DRA, ATP13A2, HLA-DRB1, VPS28	922	139	20562	2.88797	0.102387	0.0077148	0.00728296	PD-0325901
522	GOTERM_CC_DIRECT	GO:0005739~mitochondrion	93	9.81013	0.00031818	CLIC4, ABCD3, GLDC, ECI2, ABAT, CLU, IFIH1, GJA1, MRPL2, ATP7B, AUH, ALDH2, NNT, MYC, KYNU, FPGS, FAM110B, ANXA6, CYP1B1, EFHD1, CPNE3, CCR7, SOX4, GIT1, SLC25A46, TMEM8B, ACOT9, STARD3, PDHX, PHYH, LIG1, PARP1, ACSL1, ECH1, OLFM4, QRSL1, PRODH2, SLC25A16, RAD51C, AIM2, TMX2, MTHFD2, PALLD, FDX1, CAT, AGPS, HCLS1, RAB38, BCAT1, FXN, ABHD4, POLDIP2, SHMT2, PPM1E, NAPG, PLN, PDPN, P2RY1, UCP2, CKB,…	922	1437	20562	1.44331	0.1897	0.0140211	0.0132363	PD-0325901
523	GOTERM_CC_DIRECT	GO:0001725~stress fiber	12	1.26582	0.000383546	ACTA2, ABLIM3, LIMCH1, BAG3, PALLD, FHOD1, TRIP6, MST1R, GAS2L1, MYH10, PRKCZ, MYLK	922	73	20562	3.666	0.223977	0.0148665	0.0140343	PD-0325901
524	GOTERM_CC_DIRECT	GO:0043025~neuronal cell body	35	3.69198	0.000396643	GPM6A, CALCA, DDC, LRP1, PTPRN, LRP4, SLC1A3, SEZ6L2, PURA, ALCAM, CALB1, PRKAR2B, SV2A, PENK, CAPN2, DMD, CKB, KIF1A, PPARGC1A, TRPM4, SNCA, NQO1, TGFB2, GABBR1, TGFB3, SIAH2, CAD, SORL1, SOD1, TIAM1, MAP1B, RAPGEF2, ANG, ATP13A2, SOS1	922	408	20562	1.91312	0.230668	0.0148665	0.0140343	PD-0325901
525	GOTERM_CC_DIRECT	GO:0005911~cell-cell junction	21	2.21519	0.000404837	PTPRU, CLIC4, CXADR, POLDIP2, AQP7, PRKCZ, RASIP1, TMEM47, TIAM1, CLDN3, SV2A, FLRT3, KIT, PKP2, FLNA, RAPGEF2, PKP4, ITGA5, STEAP1, DSC1, SKAP1	922	192	20562	2.43923	0.234826	0.0148665	0.0140343	PD-0325901
526	GOTERM_CC_DIRECT	GO:0005782~peroxisomal matrix	10	1.05485	0.000524049	FABP1, PHYH, ABCD3, EPHX2, ECH1, ECI2, AGPS, CAT, CROT, CRYM	922	53	20562	4.20783	0.292832	0.0179564	0.0169513	PD-0325901
528	GOTERM_CC_DIRECT	GO:0005783~endoplasmic reticulum	76	8.01688	0.000577656	FKBP10, SERPINA1, CPQ, RNF19B, KEAP1, MSMO1, PLOD2, CTSW, CLU, CLGN, CYB561D2, TM7SF2, PANX1, GJA1, HHAT, HYAL2, DSE, CAPN2, BDKRB1, CTSF, SLC39A7, TMEM8B, TPD52, EPHA4, GPR37, ACSL1, STX8, TAP1, ANK3, CGRRF1, ZDHHC14, TSN, ITPKB, STIM1, CAT, MAL, RAB38, PLIN2, PIGL, ITGA5, PIGH, RTN3, SAR1B, LAMA3, ATP10D, PTN, ATP2C2, LTC4S, HSD17B11, SEZ6L2, MTDH, EBP, CYB5R4, PLN, SV2A, STC2, AGR2, METTL7A, P…	922	1142	20562	1.48416	0.317465	0.0181824	0.0171646	PD-0325901
529	GOTERM_CC_DIRECT	GO:0030054~cell junction	23	2.42616	0.000776941	YAP1, PTPRR, CXADR, C4ORF19, CAPG, PRKCZ, DDB2, GJA1, TBC1D2, RAD51C, CDH3, FLRT3, DLG5, EPB41L2, PDPN, PKP2, RAPGEF2, PKP4, DMD, CPNE3, SPTAN1, DCP2, RAI14	922	232	20562	2.21093	0.401757	0.0233436	0.0220369	PD-0325901
530	GOTERM_CC_DIRECT	GO:0005925~focal adhesion	35	3.69198	0.000826591	BCAR3, LRP1, SDC4, ABCB4, ITGB2, FHL2, TNC, GJA1, ALCAM, FLRT3, EPB41L2, ANXA6, CAPN2, FLNA, ITGAV, CPNE3, GIT1, CD99, FZD1, ITGA3, MCAM, AFAP1, ARHGAP26, CORO2B, RHOB, APBB1IP, ACTC1, PALLD, CAT, TRIP6, KRAS, TLN2, ITGA5, HSPA1B, EPHA2	922	425	20562	1.8366	0.421087	0.0237555	0.0224258	PD-0325901
531	GOTERM_CC_DIRECT	GO:0001533~cornified envelope	10	1.05485	0.00116959	SERPINB2, ANXA2, KRT16, TCHH, PKP2, PKP1, PKP4, SPRR1A, DSC1, SERPINB5	922	59	20562	3.77992	0.53863	0.0322126	0.0304094	PD-0325901
532	GOTERM_CC_DIRECT	GO:0044297~cell body	12	1.26582	0.00187891	ACTA2, PINK1, CXADR, ACTC1, P2RY1, SYNDIG1, TRPV2, SLC1A2, GNB3, BRAF, RAB38, CACNG4	922	88	20562	3.04112	0.711519	0.0496784	0.0468976	PD-0325901
533	GOTERM_CC_DIRECT	GO:0005737~cytoplasm	333	36.1171	3.73143e-11	IL1RN, TES, RPL31, KEAP1, MLC1, AQP7, ARR3, DCAF7, AQP1, EPS8, PNP, TRIM29, RPS6KA2, ANPEP, FBXO3, AKT1, CHAC1, TRIM22, RBFOX1, CXADR, LIMCH1, KRT1, MTUS1, CEL, DICER1, PASK, ASRGL1, CD2AP, BIN1, TEP1, ETHE1, FEZ2, MT1G, RIN3, DNA2, NEIL1, CDC42SE1, MTMR1, PARPBP, CRABP1, TWF2, STC1, DCUN1D2, KLK8, PRKCZ, KLK6, TTBK2, PRRC1, PRKAR2B, PDCD10, PRDX1, HLTF, TP53BP1, ATG7, SEC31B, S100A10, BARD1, GST…	901	5576	20562	1.36289	2.43662e-08	1.83183e-08	1.71121e-08	PD-173074
534	GOTERM_CC_DIRECT	GO:0005829~cytosol	329	35.6833	5.61051e-11	EIF4A2, TES, RPL31, KEAP1, MLC1, ENO2, LIPA, RRP8, DCAF7, PNP, RUSC1, RPS6KA2, AP1S2, TRIM25, FBXO3, AKT1, CHAC1, SYNPO, MNX1, PDK2, TRIM22, EPHB3, WLS, MEF2A, GSTK1, KRT1, DICER1, PASK, ASRGL1, CD2AP, BIN1, PLBD1, RIN3, TRIB3, RBCK1, ATF5, NEIL1, HOXB7, MTMR1, PDE1A, CRABP1, ENDOD1, THY1, CD1B, PRKCZ, TTBK2, APOO, COMMD8, PRKAR2B, PDCD10, PRDX1, EPB41L2, HIVEP1, PIP5K1A, PIP5K1B, NCKAP1L, RCE1, …	901	5510	20562	1.36265	3.66366e-08	1.83183e-08	1.71121e-08	PD-173074
535	GOTERM_CC_DIRECT	GO:0048471~perinuclear region of cytoplasm	74	8.02603	2.97547e-10	EIF4A2, SNAP25, MLC1, TMEM100, STK16, ANXA6, TRIM68, PTGDS, CD34, HRAS, SH3GL2, MAP3K4, CCR2, RAB8B, PPP1R16B, GGPS1, APLP1, COBL, ACSL3, DICER1, CD2AP, NME1, EPN3, INF2, ALDH1A2, NOS1AP, CHI3L1, CDH13, RAB38, PKP4, LCP1, VAMP5, PDE9A, PLEC, SPRR3, MVP, TWF2, SLC1A3, GDPD5, PRKCZ, RASIP1, PPM1F, DNAJB6, PRKAR2B, STC2, NPY, STOM, DMD, DYNC1I1, SNCA, ABCA1, CHGA, GALNT6, NDFIP1, AMFR, LAPTM5, CIDEB…	901	764	20562	2.21044	1.94298e-07	6.4766e-08	6.05012e-08	PD-173074
536	GOTERM_CC_DIRECT	GO:0070062~extracellular exosome	157	17.0282	9.82784e-10	IL1RN, RPL31, TM7SF3, ENO2, AQP1, EPS8, COMP, PNP, PLAU, ANPEP, TNFSF10, CAPN2, PRSS8, PTGDS, KRT6A, WLS, DYNC2H1, GSTK1, KRT1, CEL, HLA-A, DICER1, RNASE1, CD2AP, HLA-E, TOM1L1, IL6ST, SLC27A2, CFB, PPIC, RAB5C, CFI, HPN, ENDOD1, TWF2, KLK3, GSTT1, THY1, NID2, PRKCZ, EFNB1, UBB, KIF3B, TSPAN8, PRKAR2B, PDCD10, CD19, PRDX1, EPB41L2, PSAP, IGFBP7, ATP6V0A4, NCKAP1L, ST3GAL1, S100A10, GSTM3, DSTN, M…	901	2218	20562	1.61539	6.41758e-07	1.6044e-07	1.49875e-07	PD-173074
537	GOTERM_CC_DIRECT	GO:0005576~extracellular region	142	15.4013	3.00888e-07	SRP14, COMP, VPREB3, PYCARD, BPIFA1, PNP, PLAU, TNFSF10, ENPP2, PRSS8, OSTF1, PRSS3, PTGDS, EPHB3, CHGB, SPINK4, SPINK2, CXADR, KRT1, F2R, ENTPD6, CEL, OLFM1, TWSG1, TXLNA, IGKV4-1, PLBD1, SPARCL1, IL6ST, SCG2, CFB, LY6E, CALCB, COL13A1, CFI, ENDOD1, STC1, KLK3, THY1, NID2, KLK8, LTBP1, KLK6, GLB1L2, APOO, IGLV6-57, STC2, PSAP, IGFBP7, NPTX2, ATG7, PLTP, TBC1D15, S100A10, NDFIP1, TGFB1, RARRES2, …	901	2129	20562	1.52214	0.00019646	3.92959e-05	3.67083e-05	PD-173074
538	GOTERM_CC_DIRECT	GO:0016020~membrane	163	17.679	4.38782e-07	IFITM1, RPL31, DGKA, FHOD1, ICAM2, GOLIM4, ENO2, IGF1R, CCND1, SH3GL2, FADS1, KRT6A, CAST, GSTK1, KRT1, ENTPD6, OCRL, HLA-A, ACSL3, NRBP1, HLA-E, TOM1L1, TXLNA, BIN1, ILVBL, RAB38, IL6ST, ABCG1, MTMR1, MGST3, CFI, HPN, ENDOD1, SLC1A3, PRKCZ, HSD11B1, CCNB2, UGCG, INPP5A, KIF3B, HLTF, NCKAP1L, RCE1, ST3GAL1, S100A10, OSBPL2, NBEAL2, NR0B1, HSPA2, CLK3, GPR137B, TMPRSS15, EHD1, FA2H, EHD4, STAG2, F…	901	2547	20562	1.46049	0.000286484	4.77542e-05	4.46095e-05	PD-173074
539	GOTERM_CC_DIRECT	GO:0005886~plasma membrane	285	30.9111	1.04027e-06	VIPR1, IFITM1, IL1RN, TES, IFITM2, ICAM2, MLC1, AQP7, ENO2, RRP8, AQP1, EPS8, EDNRB, ANPEP, TRBC2, AKT1, PRSS8, SYNPO, EPHB3, WLS, SCN1A, DYNC2H1, IL15RA, CXADR, SLC6A15, KRT1, ENTPD6, MTUS1, HLA-A, ACSL3, CD2AP, HLA-E, BIN1, CLDN7, TYRO3, IGKV4-1, TRIB3, CFB, EPHA2, CDC42SE1, MTMR1, COL13A1, HPN, THY1, SLC6A20, CD1B, PRKCZ, INPP5A, PRKAR2B, PDCD10, KCNMB1, CD19, EPB41L2, PIP5K1A, TSPAN5, PIP5K1B…	901	5071	20562	1.2826	0.000679067	9.70424e-05	9.06522e-05	PD-173074
540	GOTERM_CC_DIRECT	GO:0005794~Golgi apparatus	84	9.11063	3.67216e-06	EHF, ST6GALNAC2, GOLIM4, PRDM2, DUSP10, AP1G2, RUSC1, STK16, DSE, CAPN2, AP1S2, TRIM68, IFT57, PTGDS, HRAS, CD33, TMED5, TRIM22, WLS, DYNC2H1, PRMT5, COG7, IL15, MMD, SEMA6D, ENTPD6, APLP1, F2R, MTUS1, ACSL3, CEL, HLA-A, ARAP1, ARFGAP3, MSH6, ADAM19, RNF144A, TRAPPC6A, UNC50, PLIN3, VAMP5, SLC29A3, ABCG1, PDE9A, CHST2, SPRR3, CD1B, PTGS1, RAB20, PRRC1, PDCD10, STC2, NPY, NLRP2, ST8SIA5, HAS2, ALX…	901	1141	20562	1.6801	0.00239505	0.00029974	0.000280002	PD-173074
541	GOTERM_CC_DIRECT	GO:0005856~cytoskeleton	47	5.09761	1.42136e-05	CDC42SE1, SNAP25, TGFB1I1, MVP, FHOD1, ELAVL4, TWF2, RHOBTB1, RND1, RHOBTB2, AKAP12, EPB41L4B, PCLO, CALD1, EPB41L2, KIF13B, RAC2, STOM, DMD, CTNNA2, WASF1, NEFH, CTNNAL1, MARK1, PLEKHG3, AUTS2, TPM1, KRT1, SPAG4, RHOH, MSN, PARVB, CDC42BPB, RHOF, ENAH, MYO1E, FERMT1, KRT19, ABI2, BIN1, KRT16, TMSB15B, PKP4, DOCK2, PTPN3, PLEC, SNTB2	901	541	20562	1.98263	0.00923861	0.00103128	0.000963367	PD-173074
542	GOTERM_CC_DIRECT	GO:0032991~macromolecular complex	56	6.07375	2.33518e-05	IFITM1, TES, IFITM2, IRS2, AHR, DCAF7, COMP, PYCARD, PANX1, LBH, TRPS1, GRB10, AKT1, DFFA, ANXA1, CXADR, GPX4, ZNF10, DDB2, ACTA2, CRYAA, SLC27A5, ZC4H2, CXCR4, KLK3, PTGS2, LTBP1, RASIP1, PPM1F, RELB, CD19, EPS8L1, STAP1, HES1, DMD, MAPK6, WASF1, SASH1, SNCA, CBX5, AMFR, CARD8, LAPTM5, NR0B2, AICDA, TJP1, NR4A2, TFCP2, CPS1, ID2, BCL3, CD69, CALM2, HSPA1B, HSPA1A, SNTB2	901	703	20562	1.81791	0.0151332	0.00152487	0.00142446	PD-173074
543	GOTERM_CC_DIRECT	GO:0009986~cell surface	52	5.63991	2.78061e-05	IGHM, SRPX, PTPRK, ENO2, AMOT, THBD, CDH2, PLAU, TIMP2, CCR9, ITGAV, CD33, IL15RA, FCER1G, ANXA1, CD93, IL15, SEMA6D, ENTPD6, F2R, CEL, HLA-A, HLA-E, IL1A, TYRO3, CD47, CD46, VAMP5, CDH17, EPHA2, RTN2, CSF1R, HPN, CXCR4, SLC1A3, THY1, IL2RG, CD1B, THBS1, TSPAN8, CD59, DMD, SLIT2, LDLR, ASIC1, TGFB1, NLGN4X, TPBG, MSN, HSPA2, ALPP, FOLR1	901	639	20562	1.85713	0.0179938	0.00165067	0.00154197	PD-173074
544	GOTERM_CC_DIRECT	GO:0043025~neuronal cell body	37	4.01302	5.57584e-05	RTN1, PDE1A, ZC4H2, TMPRSS3, HPN, SLC1A3, GRIK2, SEZ6L2, ASCL1, IGF1R, NRGN, PYCARD, AKAP12, UBB, PRKAR2B, TIMP2, CAPN2, FLNB, DMD, SH3GL2, CCR2, TRPM4, SNCA, SCN1A, TGFB1, MYO10, AMFR, COBL, SNCAIP, ADRA2A, OLFM1, ADORA2A, FUBP3, EFHC1, RIN3, SERPINI1, IL6ST	901	408	20562	2.06958	0.0357563	0.00291168	0.00271994	PD-173074
545	GOTERM_CC_DIRECT	GO:0005615~extracellular space	121	13.1236	5.7966e-05	IL1RN, TRIL, ENO2, COMP, VPREB3, BPIFA1, PLAU, ANPEP, TNFSF10, ENPP2, PRSS8, PRSS3, PTGDS, CHGB, IL15RA, POSTN, CXADR, SEMA6D, KRT1, ENTPD6, MTUS1, CEL, HLA-E, OLFM1, TWSG1, MFNG, IGKV4-1, PLBD1, SPARCL1, IL6ST, SCG2, CFB, CALCB, COL13A1, CFI, STC1, KLK3, NID2, CD1B, KLK8, KLK6, TTBK2, APOO, IGLV6-57, UBB, SCGB1D2, STC2, PRDX1, PSAP, IGFBP7, PLTP, S100A10, TGFB1, RARRES2, TFPI2, LIF, MSN, IL7, OG…	901	1938	20562	1.42486	0.0371454	0.00291168	0.00271994	PD-173074
546	GOTERM_CC_DIRECT	GO:0031982~vesicle	21	2.27766	7.88769e-05	SNAP25, ANXA1, MSN, PRKCZ, CD2AP, EPS8, MYO1E, MUC1, UBB, BIN1, AKT1, STOM, RAB38, CD59, RIN3, CALM2, MUC4, HSPA1B, DYNC1I1, SYBU, HSPA1A	901	174	20562	2.7543	0.0502046	0.00367904	0.00343678	PD-173074
547	GOTERM_CC_DIRECT	GO:0005938~cell cortex	20	2.1692	0.000115121	NDFIP1, MYO10, COBL, AQP7, RHOH, CRIP2, RHOF, ENO2, NRBP1, RHOBTB1, RHOBTB2, RND1, EPS8, AKAP12, MKLN1, EPB41L2, RAC2, FLNB, ECT2, SNCA	901	165	20562	2.76622	0.0724217	0.00501158	0.00468157	PD-173074
548	GOTERM_CC_DIRECT	GO:0031012~extracellular matrix	26	2.81996	0.000201841	COLEC12, SNED1, ECM1, COL13A1, TRIL, CXCR4, THBS1, LTBP1, COMP, ADAMTS2, LRIG1, TIMP2, TIMP3, MUC4, MUC6, POSTN, TGFB1, RARRES2, TFPI2, MMP10, MUC5AC, OGN, CHI3L1, TGFBI, COL9A2, MATN2	901	260	20562	2.28213	0.123497	0.00823763	0.00769518	PD-173074
549	GOTERM_CC_DIRECT	GO:0030054~cell junction	24	2.60304	0.000230118	YAP1, CDC42SE1, IFITM2, CXADR, TES, PLEKHG6, CXCR4, PTPRK, PRKCZ, DDB2, AMOT, TJP1, CDH6, ENAH, FERMT1, CDH2, ABI2, PPP1R13L, EPB41L2, PKP4, DMD, LCP1, CDH17, SNTB2	901	232	20562	2.36083	0.139537	0.00883922	0.00825716	PD-173074
550	GOTERM_CC_DIRECT	GO:0005925~focal adhesion	36	3.90456	0.000270385	BCAR3, TES, RPL31, TGFB1I1, ASAP3, THY1, MRC2, AKAP12, CSRP2, CDH2, PLAU, EPB41L2, ANXA6, CAPN2, RAC2, PIP5K1A, CD59, FLNB, ITGAV, WASF1, CD99, ANXA1, ZNF185, MSN, PARVB, ENAH, FERMT1, NOX4, CDH13, LCP1, CD46, HSPA1B, PLEC, HSPA1A, EPHA2, SNTB2	901	425	20562	1.9331	0.161873	0.00980897	0.00916305	PD-173074
551	GOTERM_CC_DIRECT	GO:0005783~endoplasmic reticulum	76	8.24295	0.000294938	SRPX, POGLUT1, PGAP1, MOGAT2, MLC1, KEAP1, MAGT1, CLGN, PYCARD, PANX1, TMEM100, VPREB3, NSDHL, DSE, CAPN2, CTSF, TMED5, WLS, CAST, CERS4, CERS6, ELOVL4, ELOVL6, ACSL3, CEL, HLA-A, FOS, PDIA5, OLFM1, TRAPPC6A, MAL, CHI3L1, RAB38, TLR7, SLC27A2, PDE9A, SLC27A5, CDS1, RTN2, NDUFB8, RTN1, MGST3, TMPRSS3, ATP10D, ATP10B, THY1, HMGCR, SEZ6L2, PTGS2, THBS1, KLK6, STC2, AGR2, STOM, APBB2, SPTSSA, S100A10…	901	1142	20562	1.51876	0.175207	0.0101366	0.00946907	PD-173074
552	GOTERM_CC_DIRECT	GO:0001725~stress fiber	12	1.30152	0.00031532	ACTA2, PDLIM3, LIMCH1, FHOD1, TPM1, NOX4, FLNB, LCP1, SYNPO, PDLIM5, PRKCZ, AMOT	901	73	20562	3.75145	0.186115	0.0102952	0.00961726	PD-173074
553	GOTERM_CC_DIRECT	GO:0005654~nucleoplasm	214	23.2104	0.000478619	EHF, IFITM2, RPL31, RTCA, KEAP1, LIPA, RRP8, DCAF7, RPS6KA2, TRIM25, HOXA2, FBXO3, AKT1, MNX1, PDK2, TRIM22, SCN1A, MEF2A, CXADR, ETHE1, TRIB3, DNA2, ATF5, NEIL1, HOXB7, PARPBP, GATA6, MYNN, COMMD8, EPB41L2, HLTF, HIVEP1, PIP5K1A, ALX1, TP53BP1, TRPM4, NKX2-2, BARD1, EGR1, EGR2, EGR4, BCL11A, XRCC2, SS18L1, NR2F1, UPF3B, AMMECR1, MAD2L1BP, NR0B1, NR0B2, MLLT11, STAG2, FUBP3, ID2, REL, NOX4, ATM, …	901	3963	20562	1.23234	0.268467	0.0148828	0.0139027	PD-173074
554	GOTERM_CC_DIRECT	GO:0005764~lysosome	28	3.03688	0.000532518	TNFAIP3, MLC1, CXCR4, LIPA, TRIM29, HYAL1, CTSK, PSAP, CAPN2, HAS2, CTSF, CTSD, LDLR, CD34, SNCA, USP4, LAPTM5, PRSS16, OCRL, TYR, ASS1, TOM1L1, AKR1B10, PLBD1, RAB38, TLR7, LGMN, PCYOX1	901	309	20562	2.06795	0.293779	0.0158061	0.0147653	PD-173074
556	GOTERM_CC_DIRECT	GO:0030027~lamellipodium	20	2.1692	0.000794809	MYO10, TESC, TWF2, CDC42BPB, PARVB, MCC, NRBP1, AMOT, ACTA2, ENAH, CDH2, ABI2, CAPRIN1, RAC2, PIP5K1A, AKT1, APBB2, DMD, WASF1, EPHA2	901	192	20562	2.37722	0.405013	0.0216254	0.0202014	PD-173074
557	GOTERM_CC_DIRECT	GO:0030426~growth cone	17	1.84382	0.000841272	SNAP25, CXADR, AUTS2, AMFR, ELAVL4, TWF2, DICER1, THY1, GDPD5, ENO2, EPS8, TIMP2, NEFL, APBB2, FGF13, CALM2, SNCA	901	149	20562	2.60377	0.422809	0.021974	0.020527	PD-173074
558	GOTERM_CC_DIRECT	GO:0043231~intracellular membrane-bounded organelle	65	7.04989	0.00102351	DENND1B, ABCD3, PTPRK, LIPA, IGF1R, RND1, GM2A, CTSK, BLNK, AP1S2, RAC2, CYP1B1, HOXA2, CTSF, GUSB, FADS1, SYBU, RAB8B, COG7, RHOH, RHOF, ARAP1, IL17RB, EPN3, MSH6, RNF144A, SLC7A5, SLC9A6, FAR2, SLC29A3, PPIC, CSF1R, MGST3, ASAP3, PTGS2, CD1B, RHOBTB1, RHOBTB2, PTGS1, HSD11B1, RAB20, PSAP, NLRP2, STAP1, EPS15, ABCA1, CPSF4, CYB5A, EGR2, XRCC2, OSBPL2, NR0B1, TYR, NR0B2, EHD1, DIAPH2, EHD4, ABI2,…	901	984	20562	1.50751	0.487624	0.025706	0.0240132	PD-173074
559	GOTERM_CC_DIRECT	GO:1904813~ficolin-1-rich granule lumen	15	1.6269	0.001067	MVP, KRT1, PYGL, SRP14, MMP9, PNP, GLB1, TIMP2, OSTF1, GUSB, ATG7, CTSD, HSPA1B, PGM1, HSPA1A	901	124	20562	2.76064	0.501985	0.0258057	0.0241064	PD-173074
560	GOTERM_CC_DIRECT	GO:0032587~ruffle membrane	13	1.40998	0.00128214	PLEKHA1, TESC, TPM1, PLEK, NME1, EPS8, FERMT1, PIP5K1A, EPS8L1, ITGAV, LCP1, PDE9A, EPHA2	901	99	20562	2.99674	0.567327	0.0299013	0.0279323	PD-173074
561	GOTERM_CC_DIRECT	GO:0005667~transcription factor complex	22	2.38612	0.00137117	MEF2A, NFAT5, ARNT2, FOXF2, LMO2, GATA6, PBX2, AHR, FOS, ARNTL2, NR4A2, NR4A1, SIX6, TFDP1, TFDP2, SIX3, REL, ANKRD1, E2F3, ATF5, SSBP3, TAF1	901	232	20562	2.16409	0.591797	0.0301113	0.0281285	PD-173074
562	GOTERM_CC_DIRECT	GO:0005789~endoplasmic reticulum membrane	68	7.37527	0.00138337	PGAP1, PIGN, MOGAT2, MAGT1, CLGN, PANX1, CYP26B1, NSDHL, DSE, RAC2, CYP1B1, PTGDS, SLC18A1, HRAS, FADS1, TMED5, WLS, IL15RA, CERS4, CERS6, COPZ2, ELOVL6, ACSL3, HLA-A, PDIA5, IFI27, SLC9A6, ILVBL, PIGA, TYRO3, TLR7, SGK1, SLC27A2, ABCG1, MGLL, SLC27A5, CDS1, RTN2, RTN1, MGST3, TMPRSS3, HPN, ATP10D, ATP10B, HMGCR, SEZ6L2, PTGS2, PTGS1, HSD11B1, APOO, UBB, HAS2, CD59, RCE1, SPTSSA, SEC31B, ABCA1, C…	901	1054	20562	1.47234	0.595039	0.0301113	0.0281285	PD-173074
564	GOTERM_CC_DIRECT	GO:0000785~chromatin	68	7.37527	0.00160214	EHF, CHD7, RORA, HOXC13, AHR, SIX6, TRPS1, HEY2, SIX3, CAPN2, HOXA2, MNX1, MEF2A, PRMT5, DFFA, PBRM1, FOXD1, TFEB, EBF2, FOS, MSH6, TFDP1, TFDP2, IRF8, ATF5, HOXB7, IRF9, HOXB6, NFAT5, PARPBP, SATB1, SHOX2, GATA6, ASCL1, HOXD10, NPAS3, RELB, MUC1, CUX2, ALX1, E2F3, HES1, NKX2-2, EGR1, ARNT2, AKIRIN1, EGR2, EGR4, FOXF2, PLK2, PRRX2, PBX2, NR0B1, ZFHX4, NR0B2, TBX3, HOPX, NR4A2, NR4A1, STAG2, TFCP2…	901	1059	20562	1.46539	0.649023	0.0326937	0.0305408	PD-173074
565	GOTERM_CC_DIRECT	GO:0045121~membrane raft	23	2.49458	0.00169577	ABCA1, CXADR, SMURF2, PLLP, MLC1, THY1, ENO2, ADCY8, PRKCZ, GNAI2, LAT2, EFNB1, EDNRB, PRKAR2B, CD19, CAPN2, CNTN1, MAL, STOM, DMD, IL6ST, CTSD, S100A10	901	252	20562	2.0829	0.669872	0.0335556	0.031346	PD-173074
566	GOTERM_CC_DIRECT	GO:0005912~adherens junction	18	1.95228	0.00179045	ANXA1, CXADR, MSN, PTPRK, RND1, TJP1, CDH6, TMEM47, MYO1E, PDLIM3, CDH2, ABI2, TRIM29, CDH12, PKP4, CTNNA2, PDLIM5, CYTH1	901	175	20562	2.34733	0.689699	0.0343872	0.0321228	PD-173074
567	GOTERM_CC_DIRECT	GO:0016323~basolateral plasma membrane	22	2.38612	0.00197738	ABCC3, ABCA1, ABCC1, ANXA1, CXADR, MLC1, AQP7, MSN, ADCY8, SLC39A14, ADRA2A, AQP1, TJP1, SLC7A5, GM2A, CDH2, ERBB4, CLDN7, ATP6V0A4, FOLR1, LDLR, CDH17	901	239	20562	2.10071	0.725418	0.0368922	0.0344629	PD-173074
568	GOTERM_CC_DIRECT	GO:0045177~apical part of cell	11	1.19306	0.00208283	TJP1, DYNC2H1, EPB41L4B, CLCN5, CDH2, CETN2, MSN, ATP6V0A4, LDLR, AQP1, LGMN	901	78	20562	3.21839	0.743725	0.0377802	0.0352924	PD-173074
569	GOTERM_CC_DIRECT	GO:0030018~Z disc	15	1.6269	0.00224511	RTN2, GGPS1, PARVB, KRT19, PDLIM3, CSRP2, DNAJB6, BIN1, NOS1AP, FLNB, DMD, SYNPO, PDLIM5, SCN1A, PLEC	901	134	20562	2.55462	0.769546	0.0396232	0.037014	PD-173074
571	GOTERM_CC_DIRECT	GO:0030424~axon	29	3.14534	0.00258195	SEMA3A, ELAVL4, ADCY8, IGF1R, NRGN, AQP1, PCLO, KIF13B, NEFL, DMD, CTNNA2, ACADM, NEFH, ATG7, SNCA, SCN1A, TGFB1, SYT1, COBL, NMNAT2, TANC2, CD2AP, OLFM1, BIN1, FEZ2, CNTN1, RIN3, FGF13, PLEC	901	361	20562	1.83329	0.815147	0.0432311	0.0403844	PD-173074
572	GOTERM_CC_DIRECT	GO:0030175~filopodium	11	1.19306	0.0027651	ACTA2, ENAH, CXADR, ABI2, MYO10, NOS1AP, TWF2, MSN, DMD, LCP1, FGF13	901	81	20562	3.09919	0.836036	0.0440727	0.0411705	PD-173074
574	GOTERM_CC_DIRECT	GO:0070062~extracellular exosome	188	19.7272	1.92142e-18	UXS1, PDCD6, PROS1, DEFB1, F11R, ENO2, ICAM1, CHCHD3, ALCAM, ARHGDIB, COTL1, ENPP4, PRSS8, PIP4K2C, IGHV3-9, KRT6A, WLS, CDK5RAP2, GSTK1, ACTN3, SERPINF1, APLP2, ACTN1, RNASE2, UPB1, RNASE1, MINPP1, FOLH1, SPINT1, SLPI, S100A6, PADI2, PRTN3, FKBP4, S100A8, CFD, ABCB1, SLC22A5, KLK1, SLC1A1, AK1, LIN7A, LTBP2, THY1, TRHDE, CORO1B, ADH5, FUT3, LDHB, FUT8, RAP1A, HSPH1, RRAS, UBB, MAN2A1, KIF3A, APO…	923	2218	20562	1.88825	1.21434e-15	1.21434e-15	1.16438e-15	PF-02341066
575	GOTERM_CC_DIRECT	GO:0005886~plasma membrane	313	32.8437	9.87764e-11	SLC23A2, VIPR1, IFITM1, MLC1, SPINT2, ABCA12, F11R, SLC4A3, ENO2, AQP3, RAPGEFL1, ICAM1, ZDHHC4, RASSF2, ALCAM, PIP4K2A, PRSS8, PIP4K2C, SYNPO, SLC12A7, IGHV3-9, WLS, ACVR1, ACTN3, ENTPD3, ACTN1, SLC6A15, MTUS1, SOX11, DKK1, SLC5A6, SIGIRR, ARC, SPINT1, MAP1B, FEZ1, TRIB3, PRKD1, CFTR, SKAP2, GRB7, ABCB1, SLC22A5, MAPKAP1, LYPD1, PIK3R1, THY1, CD1C, CD79A, RRAS, INPP5D, MICAL1, PENK, PDGFC, S100A…	923	5071	20562	1.37504	6.24266e-08	3.12133e-08	2.99292e-08	PF-02341066
576	GOTERM_CC_DIRECT	GO:0005615~extracellular space	143	15.0052	2.30268e-09	CSF3, PROS1, DEFB1, IFI35, OLFML2A, ENO2, LOXL1, ICAM1, LOXL2, FGF9, FCGRT, LIPG, ENPP2, PRSS8, LGALS9, IL13RA2, POSTN, TLE2, SERPINF1, ACTN1, ENTPD5, CD180, MTUS1, RNASE3, KMO, RNASE2, DKK1, THNSL2, ALDH3A1, SPINT1, LOX, SLPI, COL8A2, PRTN3, S100A8, CFD, REG3A, LXN, TNFRSF11B, LTBP2, CD1C, KLK6, UBB, APOH, STC2, PSAP, PDGFC, S100A13, HMOX1, IGFBP6, PLTP, S100A10, ST14, TGFB3, LRRN2, TFPI2, AZU1,…	923	1938	20562	1.64379	1.45529e-06	4.85098e-07	4.65141e-07	PF-02341066
577	GOTERM_CC_DIRECT	GO:0005829~cytosol	326	34.2078	4.81307e-09	MTRR, ECI2, MLC1, IFI35, ABCA12, IFIT1, ENO2, LIPA, IFIT3, DCAF6, GLS, IFIT2, CDC20, CCDC91, RASSF2, PSMD5, RPS6KA2, MAGOH, WDR91, AP1S2, PIP4K2A, LGALS9, PIP4K2C, SYNPO, TNS3, WLS, HERC6, CDK5RAP2, GSTK1, ACTN3, COG5, ACTN1, UPB1, EML1, ASRGL1, CH25H, ARC, MAP1B, TXNIP, PADI2, TRIB3, PRKD1, ATF5, TP53, CFTR, SKAP2, GRB7, ZNF395, SLC22A5, MAPKAP1, COPS7A, PIK3R1, THY1, RPS4Y1, GSPT2, ADH5, RPAP3,…	923	5510	20562	1.31804	3.04185e-06	7.60464e-07	7.29179e-07	PF-02341066
578	GOTERM_CC_DIRECT	GO:0045121~membrane raft	35	3.67261	1.00127e-08	SLC1A1, MLC1, THY1, ENO2, EGFR, HK1, ICAM1, CD79A, LDHB, TUBA1A, INPP5D, PDPN, CSK, FYN, CD36, CTSD, GPM6B, S100A10, RGS7, ABCA1, SMURF2, ERLIN2, ATP2B1, TGFBR2, CLIP3, ANO1, ARC, DLG1, MYO1C, DLC1, P2RX1, CD48, TPP1, HPSE, BIRC3	923	252	20562	3.09408	6.32803e-06	1.26561e-06	1.21354e-06	PF-02341066
579	GOTERM_CC_DIRECT	GO:0005576~extracellular region	149	15.6348	3.19481e-08	CSF3, PROS1, DEFB1, SPATA20, SPINT2, OLFML2A, LOXL1, FGF9, LIPG, ENPP2, COTL1, PRSS8, IL13RA2, PRND, IGHV3-9, SERPINF1, ACTN1, ENTPD5, RNASE3, RNASE2, DKK1, SPINT1, LOX, SLPI, ADAM12, COL8A2, SCG5, S100A6, PADI2, PRTN3, S100A8, DSC3, CFD, REG3A, NTM, LYPD1, TNFRSF11B, LTBP2, THY1, NTS, FBLN2, KLK6, HSPH1, APOH, STC2, PSAP, PENK, PDGFC, S100A13, IGFBP6, PLTP, TBC1D15, ARSB, S100A10, TGFB3, TFPI2, …	923	2129	20562	1.5591	2.0191e-05	3.3652e-06	3.22676e-06	PF-02341066
580	GOTERM_CC_DIRECT	GO:0005737~cytoplasm	321	33.6831	1.32526e-07	SLC23A2, PID1, UXS1, MT1M, MLC1, IFI35, SPINT2, ABCA12, IFIT1, RBPJ, AQP3, IFIT3, DCAF6, RCBTB2, IFIT2, RASSF2, SOX15, RPS6KA2, MAGOH, LGALS9, IER5, HERC6, CDK5RAP2, TSPYL2, LIMCH1, ACTN1, MTUS1, ASRGL1, ARC, FEZ1, ETHE1, MT1F, TBPL1, TXNIP, PADI2, ULK2, PRKD1, ZFPM2, TP53, CFTR, SKAP2, LIPT1, ZNF274, ZNF395, BEX1, LXN, SLC22A5, MAPKAP1, AGAP1, COPS7A, PIK3R1, KLK6, LDHB, HSPH1, NUAK2, PRRC1, MIC…	923	5576	20562	1.28247	8.37526e-05	1.19652e-05	1.14729e-05	PF-02341066
581	GOTERM_CC_DIRECT	GO:0005925~focal adhesion	44	4.617	5.96782e-07	GRB7, TGFB1I1, ITGB3, FHL1, FHL2, SLA, THY1, CORO1B, EGFR, DCAF6, ICAM1, RAB21, ALCAM, RRAS, CSRP1, G3BP1, PCBP2, PPFIA1, FLNC, RSU1, TNS3, JAK1, MAP4K4, TLE2, ZNF185, ACTN3, ACTN1, ITGA2, PTPN12, RHOB, FERMT1, NFASC, CTTN, PALLD, PTK7, DLC1, TRIP6, ITGA8, ZYX, CDH13, ARHGEF2, LCP1, HSPA1B, LIMS1	923	425	20562	2.30636	0.000377095	4.71458e-05	4.52062e-05	PF-02341066
582	GOTERM_CC_DIRECT	GO:0005794~Golgi apparatus	85	8.9192	5.05775e-06	CLIC5, GALNT11, ST6GALNAC2, CPQ, LPCAT1, ZDHHC7, MSLN, ZDHHC4, SGCE, RPH3A, CCDC91, RASSF2, DUSP10, LIPG, AP1S2, CD36, CDK5RAP2, WLS, ABCC4, COG5, PAQR3, MTUS1, GFRA1, MID1, LAX1, RAB33A, RNF144A, BACE2, VGF, SLPI, CTTN, FEZ1, TMBIM1, KIF20A, PRKD1, BIRC7, ARHGEF2, B4GALT6, VAMP5, ABCG1, HLA-DQB1, CUL7, MAPKAP1, ADCY3, CD1C, FUT4, FUT3, PTGS1, CST3, ZDHHC18, FUT8, PRRC1, FUT9, PPP2R3C, RAB26, STC…	923	1141	20562	1.65958	0.0031914	0.000355166	0.000340555	PF-02341066
583	GOTERM_CC_DIRECT	GO:0009986~cell surface	53	5.56139	2.60168e-05	IGHM, SRPX, BMPR2, CLSTN2, ITGB3, PTPRK, ENO2, MSLN, AMOT, ICAM1, GHR, LIPG, CLEC5A, CD36, HLA-DPA1, FGFBP1, CD93, ITGA2, F3, IL1A, GPRC5B, TYROBP, FOLH1, ITGA8, DSG2, ADAM8, VAMP5, CFTR, HBEGF, RTN2, ABCB1, SLC1A1, THY1, EGFR, FUT4, HLA-DMA, SRPX2, APOH, SLITRK3, PDGFC, CXCR2, SLIT2, ARSB, SLAMF1, NLGN4Y, CD74, TGFB3, ABCA7, LILRB4, DCBLD2, ALPP, TNFSF4, HLA-DRA	923	639	20562	1.84773	0.0163084	0.00164426	0.00157662	PF-02341066
584	GOTERM_CC_DIRECT	GO:0031012~extracellular matrix	28	2.93809	4.64103e-05	COLEC12, COL18A1, LRRC15, COL15A1, LTBP2, TNFRSF11B, HSD17B12, OLFML2A, FBLN2, ADAMTS5, MMP25, RELN, ADAMTSL3, POSTN, LRRN2, MMP2, CD180, TFPI2, MUC5B, ASPN, MMP13, LOX, COL6A2, MGP, COL8A2, TGFBI, COL9A2, HPSE	923	260	20562	2.3991	0.028906	0.00266648	0.00255678	PF-02341066
586	GOTERM_CC_DIRECT	GO:0016020~membrane	152	15.9496	0.000171346	IFITM1, CMAS, NCF2, ECI2, IFI35, SLC4A3, ENO2, RAPGEFL1, ICAM1, IGF1R, TOMM22, LOXL2, RPH3A, CCDC91, CCND1, ARHGDIB, SLC16A6, ENPP4, PLXNC1, IL13RA2, PHLDA2, FADS1, KRT6A, CAST, ACVR1, SH3GLB2, GSTK1, ENTPD3, COG5, APLP2, ENTPD5, LAX1, SIGIRR, SLC5A6, CH25H, FOLH1, MAP7D3, SPINT1, LGSN, PRKD1, SLC27A3, CFTR, ABCG1, DSC3, ABCB1, SLC1A1, ITPR1, AGAP1, PIK3R1, RPS4Y1, TRHDE, RAP1GAP, FUT4, FUT3, LDH…	923	2547	20562	1.32947	0.102642	0.00833005	0.00798735	PF-02341066
590	GOTERM_CC_DIRECT	GO:0005788~endoplasmic reticulum lumen	28	2.93809	0.000665496	COL18A1, COL15A1, MIA3, PTGS2, MSLN, CST3, FOXRED2, ADAMTS5, STC2, PDGFC, PENK, SPP1, ARSB, BCHE, LAMB2, APLP2, RNASET2, TMEM132A, GPX7, BMP4, MINPP1, F8, VGF, COL6A2, COL8A2, MZB1, COL21A1, COL9A2	923	306	20562	2.03845	0.343435	0.0247408	0.023723	PF-02341066
592	GOTERM_CC_DIRECT	GO:0030666~endocytic vesicle membrane	11	1.15425	0.00120676	COLEC12, GRIA2, CD74, UBB, HLA-DRA, CD36, HLA-DQA1, WLS, HLA-DPA1, HLA-DQB1, HBEGF	923	71	20562	3.45142	0.533796	0.0394056	0.0377845	PF-02341066
593	GOTERM_CC_DIRECT	GO:0043202~lysosomal lumen	13	1.36411	0.00131585	CD74, CSF3, GAA, RNASET2, LIPA, CTSS, PSAP, TPP1, HPSE, AGRN, CTSD, ARSB, LGMN	923	97	20562	2.98563	0.564895	0.0394056	0.0377845	PF-02341066
594	GOTERM_CC_DIRECT	GO:0031225~anchored component of membrane	14	1.46905	0.00140611	PSCA, NTM, LYPD1, GFRA1, THY1, MSLN, EFNA5, PRSS21, MMP25, ALPP, CDH13, CD48, LY6G6D, PRND	923	111	20562	2.80976	0.589051	0.0394056	0.0377845	PF-02341066
595	GOTERM_CC_DIRECT	GO:0009897~external side of plasma membrane	36	3.77754	0.00146815	GRIA2, IGHM, CD83, ITGB3, THY1, CD1C, SLC4A3, AMOT, ICAM1, GHR, CD79A, ALCAM, IGKC, FCGRT, CXCR2, SLAMF7, CD36, IL13RA2, LY6G6D, IGHV3-9, CCR2, SLAMF1, ABCA1, CD74, ITGA2, IL13, GFRA1, TGFBR2, ENOX1, P2RX1, ITGA8, CDH13, CD48, ABCG1, CD244, HLA-DQB1	923	456	20562	1.75874	0.604874	0.0394056	0.0377845	PF-02341066
596	GOTERM_CC_DIRECT	GO:0001725~stress fiber	11	1.15425	0.00149841	LIMCH1, PALLD, ACTN1, TRIP6, ZYX, LCP1, SYNPO, PDLIM5, MYH10, CORO1B, AMOT	923	73	20562	3.35686	0.61237	0.0394056	0.0377845	PF-02341066
597	GOTERM_CC_DIRECT	GO:0032587~ruffle membrane	13	1.36411	0.00157284	ITGB3, ABCA7, AIF1, EGFR, FGR, FERMT1, MYO1C, DLC1, PDPN, PLEKHO1, EPS8L2, LCP1, ARHGEF2	923	99	20562	2.92531	0.630209	0.0394056	0.0377845	PF-02341066
598	GOTERM_CC_DIRECT	GO:0030141~secretory granule	13	1.36411	0.00157284	CHGA, KLK1, TGFB3, TMPRSS4, RAB27B, SNX10, TRH, KLK6, RPH3A, IL1B, SCG5, TFF3, RAB11FIP5	923	99	20562	2.92531	0.630209	0.0394056	0.0377845	PF-02341066
599	GOTERM_CC_DIRECT	GO:0043025~neuronal cell body	33	3.46275	0.00162112	GRIA2, CHRNA3, BMPR2, SLC1A1, RAP1GAP, IGF1R, GHR, PURA, ALCAM, UBB, SV2A, KIF3A, TBX21, PENK, PPARGC1A, SRSF10, CCR2, TRPM4, SLC12A2, PMM1, TGFB3, TMEM50A, CAD, GFRA1, GLRX2, MYO1D, ARC, VGF, ADORA2A, STAR, MAP1B, FEZ1, FKBP4	923	408	20562	1.80185	0.641339	0.0394056	0.0377845	PF-02341066
600	GOTERM_CC_DIRECT	GO:0043235~receptor complex	21	2.20357	0.00188121	ACVR1, VIPR1, BMPR2, VDR, ITGB3, GPR63, NR1H3, GFRA1, TNFRSF11B, VLDLR, EGFR, TGFBR2, IGF1R, GHR, GPRC5B, NT5DC3, CAPRIN2, SLITRK5, CD36, IL13RA2, GPRC5C	923	217	20562	2.15587	0.695792	0.0440342	0.0422227	PF-02341066
602	GOTERM_CC_DIRECT	GO:0070062~extracellular exosome	196	21.2121	2.20275e-22	ICAM3, F11R, ICAM1, LGALS3, ALCAM, PRSS8, DYNC2H1, PRKCB, SERPINF1, ACTN1, SLC6A14, HLA-A, RNASE1, CD2AP, SULT2B1, SFRP1, DAAM2, MXRA5, ABCB1, CFH, CFI, THY1, PPL, C2, SNX3, LDHB, CYB5R1, C5, HSPH1, SYNGR2, TSPAN8, PROM1, ST3GAL1, ELANE, VASP, LYN, GSTM3, FUCA1, FN1, PRG2, AZU1, LYZ, UBAC1, FXYD3, FAT2, LGMN, ITM2C, CLIC5, IGHM, BTG2, AHCTF1, ORM1, SERPINA1, SLC44A4, HEXB, ARPC1A, QPRT, WFDC2, CS…	904	2218	20562	2.00998	1.42738e-19	1.42738e-19	1.37672e-19	PHA-665752
603	GOTERM_CC_DIRECT	GO:0005737~cytoplasm	317	34.3074	6.52275e-08	SLC23A2, TES, TRIO, PID1, MT1M, STMN2, MLC1, IFI35, IFIT1, AQP3, RCBTB2, LGALS3, MT2A, RASSF2, DPYSL4, AKT3, CDK20, MLYCD, ANKS1A, IER5, HERC6, JMJD4, MEF2C, TIPIN, CXADR, PRKCB, LIMCH1, ACTN1, FBXO2, RSAD1, CD2AP, SULT2B1, EML4, RUFY1, MYL5, FEZ1, BTK, TRIM13, ZFPM2, TRIB2, CLOCK, LLGL2, ZNF274, ZNF395, STC1, ZC3HAV1, GATA2, PPL, KLK8, KLK6, SNX3, LDHB, NUAK1, HSPH1, TERT, MICAL1, PPARGC1A, MAP9…	904	5576	20562	1.2931	4.22666e-05	2.11337e-05	2.03836e-05	PHA-665752
604	GOTERM_CC_DIRECT	GO:0005886~plasma membrane	291	31.4935	1.38427e-07	SLC23A2, IFITM1, TES, CBLC, MLC1, ICAM3, ICAM4, F11R, AQP3, RAPGEFL1, ICAM1, LGALS3, EDNRA, RASSF2, ALCAM, PRSS8, SYNPO, VSTM4, SLC12A7, DYNC2H1, CXADR, KCNK10, PRKCB, ACTN1, SLC6A14, PSG1, HLA-A, CD2AP, SLC5A6, SFRP1, FEZ1, BTK, SUCLG2, TRIB3, LLGL2, ABCB1, GYPC, IL20RA, LYPD1, THY1, PPL, CYB5R1, SCFD1, SYNGR1, TERT, GALR1, MICAL1, KCNMB4, TSPAN5, PROM1, HLA-DQA1, JAG2, VASP, LYN, ST14, CADM1, T…	904	5071	20562	1.30526	8.96968e-05	2.99003e-05	2.8839e-05	PHA-665752
605	GOTERM_CC_DIRECT	GO:0005576~extracellular region	141	15.2597	6.10716e-07	CDA, COL16A1, OLFML2B, PROS1, TNC, ICAM4, PLAT, OLFML2A, NPPB, LGALS3, FGF9, COTL1, NRTN, PRSS8, IL13RA2, VSTM4, PRND, CXADR, SERPINF1, ACTN1, PSG1, VASH2, RNASE4, PCOLCE, ACLY, SFRP1, COL4A2, PSG5, ADAM12, COL8A2, HHIPL2, PRTN3, MXRA5, SCG2, CFH, CFI, LYPD1, C1ORF56, STC1, THY1, AEBP1, NTS, KLK8, KLK6, C2, DPP4, C5, HSPH1, DEAF1, STC2, CLCA2, IGFBP7, NPTX2, TBC1D15, ELANE, CD164, BDNF, DNASE2B, …	904	2129	20562	1.5064	0.000395666	9.89361e-05	9.54244e-05	PHA-665752
606	GOTERM_CC_DIRECT	GO:0005887~integral component of plasma membrane	106	11.4719	1.49652e-06	SLC23A2, CD82, NPY2R, ICAM3, ICAM4, ICAM1, EDNRA, ALCAM, CLEC5A, SCN9A, SLC16A7, PLXNC1, SLC12A7, SEMA6B, CD96, CXADR, SLC30A3, KCNK10, KCNK12, SLC6A14, HLA-A, SLC5A6, NINJ2, GYPC, IL20RA, SLC1A4, THY1, TRHDE, TSPAN8, GALR1, TSPAN7, CLCA2, TSPAN5, ST3GAL5, KCNMB4, SLC38A6, PROM1, HLA-DQA1, SLC38A4, JAG2, CD164, ST14, TNFSF15, TRPV2, TRPV1, PTPRC, SELL, FXYD3, TNFSF4, REEP2, HLA-DRA, DEGS1, CSPG4,…	904	1508	20562	1.59883	0.000969278	0.00019395	0.000187066	PHA-665752
607	GOTERM_CC_DIRECT	GO:0016020~membrane	159	17.2078	3.38025e-06	IFITM1, CMAS, TNC, STMN2, ICAM3, MSMO1, IFI35, RAPGEFL1, ICAM1, LGALS3, CCDC91, AKT3, ARHGDIB, PLXNC1, IL13RA2, FADS1, KRT6A, SEC63, TMOD1, SLC30A3, CD300A, COG5, FBXO2, CYBA, HLA-A, NRBP1, EML4, SLC5A6, ACLY, CH25H, COL4A2, LGSN, PREB, RAB38, SLC27A3, ABCG1, ABCB1, GYPC, CNP, PRKDC, MGST3, CFI, SLC1A4, TRHDE, PPL, DPP4, LDHB, SLC9A3R1, CYB5R1, FUT8, RAB11FIP1, MAN2A1, CHST10, ST3GAL1, HLA-DQA1, …	904	2547	20562	1.41992	0.00218801	0.000347911	0.000335562	PHA-665752
608	GOTERM_CC_DIRECT	GO:0005829~cytosol	303	32.7922	3.7583e-06	CDA, TES, TRIO, STMN2, MLC1, IFI35, IFIT1, LGALS3, MT2A, TCL1A, CCDC91, RASSF2, DPYSL4, PSMD5, PPAT, BBX, MLYCD, SYNPO, ANKS1A, SKP2, HERC6, MEF2C, COG5, PRKCB, ACTN1, FBXO2, CD2AP, MYL4, SULT2B1, EML4, RUFY1, MYL5, CH25H, SFRP1, MYL1, BTK, TFAM, TRIB3, HOXB7, CLOCK, LLGL2, ZNF395, MAOA, PRKDC, THY1, ZC3HAV1, PPL, SNX3, LDHB, SCFD1, HSPH1, RAB11FIP1, TERT, MICAL1, CEP72, ELANE, HOXC6, PCK2, VASP,…	904	5510	20562	1.2508	0.00243242	0.000347911	0.000335562	PHA-665752
609	GOTERM_CC_DIRECT	GO:0001725~stress fiber	13	1.40693	7.43129e-05	LIMCH1, ACTN1, TPM1, CYBA, AMOT, ACTA2, LIMA1, MICALL2, ZYX, LCP1, SYNPO, PDLIM5, MYH10	904	73	20562	4.05058	0.0470154	0.00601935	0.0058057	PHA-665752
610	GOTERM_CC_DIRECT	GO:0009986~cell surface	50	5.41126	0.000114424	IGHM, CPM, NRP1, CLSTN2, PLAT, PTPRK, AMOT, ICAM1, ROBO1, LGALS3, LAMP3, CLEC5A, ITGAV, CTSG, NEO1, HLA-DPA1, GPR37, ITGA4, PSG1, HLA-A, IL1A, SFRP1, GPRC5B, CEACAM1, PSG5, CEACAM5, ITGA8, DSG2, ITGA6, CLDND1, ABCB1, SLC1A4, THY1, THBS1, DPP4, TSPAN8, CXCR2, PROM1, ELANE, MICA, TRPV2, ACVR2A, CD2, PTPRC, FAP, ALPP, TNFSF4, IL2RB, HLA-DRA, CSPG4	904	639	20562	1.77978	0.0714685	0.00823852	0.00794611	PHA-665752
611	GOTERM_CC_DIRECT	GO:0043231~intracellular membrane-bounded organelle	68	7.35931	0.000248768	SERPINA1, CPQ, CELF2, ICA1, PTPRK, LITAF, GRB14, LAMP3, RAC3, CTSG, FADS1, AASS, HLA-DPA1, MEF2C, PLA2G4A, HDHD3, ZDHHC17, RHOB, SULT2B1, RNF144A, RUFY1, GPRC5B, RNF125, VGF, ATP6V1B2, PRTN3, DSG2, GPRC5D, GPRC5C, ERGIC2, CLOCK, LLGL2, PHLPP2, MGST3, TGFBRAP1, ABHD5, HSD17B6, NTS, LTC4S, PTGS2, AP3M2, RAB40B, RAB11FIP1, RBBP8, BNIP2, TMEM208, ANO10, PPARGC1A, AP1M2, LYN, IL33, SLC16A1, FZD7, FUCA…	904	984	20562	1.57185	0.148897	0.0156043	0.0150504	PHA-665752
612	GOTERM_CC_DIRECT	GO:0005925~focal adhesion	36	3.8961	0.000290299	NRP1, TES, FHL2, TNC, SLA, THY1, ICAM1, DPP4, LIMA1, ALCAM, CSRP2, CSRP1, G3BP1, ANXA6, ITGAV, WASF1, TGM2, VASP, TLE2, GSN, ITGA4, ACTN1, ZFYVE21, CYBA, RHOB, PTPRC, FAP, ITGA8, ZYX, CD9, KRAS, ITGA6, CSPG4, VIM, LCP1, SNTB2	904	425	20562	1.92668	0.171502	0.0156043	0.0150504	PHA-665752
613	GOTERM_CC_DIRECT	GO:0016324~apical plasma membrane	33	3.57143	0.000290505	CLIC5, SLC23A2, CLDND1, SLC44A4, ABCB1, SLC3A1, STC1, THY1, DPP4, SLC9A3R1, SLC22A18, PDPN, PRKG2, PROM1, SLC17A3, SLC12A2, MGAM, SLC16A1, SLC6A14, FN1, SHROOM2, ARHGEF18, CYBA, SLC39A14, SLC4A7, SLC5A6, CEACAM1, CEACAM5, ATP6V1B2, CD9, CSPG4, TNIK, SHANK2	904	376	20562	1.99629	0.171613	0.0156043	0.0150504	PHA-665752
614	GOTERM_CC_DIRECT	GO:0005794~Golgi apparatus	76	8.22511	0.000313049	CLIC5, GALNT11, DOCK4, SERPINA1, DCLRE1C, CPQ, ICA1, STMN2, USE1, LITAF, GALNT10, CCDC91, RASSF2, AP1G2, NDST3, MAN1A1, IFT57, NEO1, SCYL2, DYNC2H1, SRGN, COG5, PAQR3, PLA2G4A, CYBA, HLA-A, ZDHHC17, TPST2, RNF144A, BACE2, GAL, VGF, FEZ1, EXOC3, BIRC7, MAN1B1, ERGIC2, ABCG1, HLA-DQB1, BECN1, CST3, AP3M2, FUT8, FUT9, STC2, CHST10, ST3GAL5, ALX1, RABAC1, GBP1, ST3GAL1, KCNJ2, SNCA, LYN, GALNT6, KCNJ…	904	1141	20562	1.51504	0.18363	0.0156043	0.0150504	PHA-665752
615	GOTERM_CC_DIRECT	GO:0030141~secretory granule	14	1.51515	0.000388988	SRGN, PLAT, SNX10, CYBA, BRCA2, KLK8, THBS1, KLK6, GAL, IL1B, TFF3, CTSG, SCG2, ELANE	904	99	20562	3.21655	0.222843	0.0180046	0.0173655	PHA-665752
616	GOTERM_CC_DIRECT	GO:0015629~actin cytoskeleton	25	2.70563	0.000458401	CLIC5, ARPC1A, LSP1, MYLK3, LIMA1, SLC9A3R1, MICAL1, SYNPO, WASF1, PDLIM5, GBP1, SNCA, VASP, GSN, SWAP70, TPM1, CD2AP, ACTA2, ARHGAP32, CAPZA2, ZYX, AMPH, LCP1, KPTN, DBN1	904	258	20562	2.20403	0.257039	0.0198029	0.0191001	PHA-665752
617	GOTERM_CC_DIRECT	GO:0005604~basement membrane	13	1.40693	0.000914824	LAMA4, SERPINF1, LAMA3, TNC, FN1, ACTA2, COL4A2, FGF9, COL8A2, TIMP3, TIMP1, AGRN, FBN1	904	95	20562	3.11255	0.447376	0.0370504	0.0357353	PHA-665752
618	GOTERM_CC_DIRECT	GO:0005615~extracellular space	114	12.3377	0.00103484	FCGBP, COL16A1, OLFML2B, PROS1, TNC, PLAT, IFI35, OLFML2A, ICAM1, NPPB, LGALS3, FGF9, FCGRT, C1RL, PRSS8, IL13RA2, SEMA6B, POSTN, TLE2, CXADR, SERPINF1, ACTN1, RNASE4, PCOLCE, SFRP1, COL4A2, COL8A2, PRTN3, SCG2, CFH, CNP, CFI, STC1, AEBP1, KLK8, KLK6, C2, C5, STC2, IGFBP7, PROM1, ELANE, ST14, BDNF, TNFSF15, RARRES1, FN1, INHBB, AZU1, LYZ, BMP6, CXCL11, PPFIBP2, IL7, TNFSF4, CPE, MAN2B1, COL9A2, F…	904	1938	20562	1.33798	0.488762	0.0394455	0.0380454	PHA-665752
619	GOTERM_CC_DIRECT	GO:0031012~extracellular matrix	24	2.5974	0.00118334	COLEC12, FCGBP, POSTN, OLFML2B, COL16A1, MMP2, FN1, OLFML2A, MUC5B, THBS1, DCN, ASPN, VCAN, COL4A2, MGP, COL8A2, TIMP3, CD248, PTX3, TIMP1, COL9A2, TGM2, MATN2, FBN1	904	260	20562	2.09959	0.535716	0.0426003	0.0410883	PHA-665752
620	GOTERM_CC_DIRECT	GO:0070062~extracellular exosome	174	18.6695	3.03198e-14	APP, STEAP4, REG1A, CIB1, DEFB1, PLAT, APEH, MPO, CLU, NPEPPS, EFEMP2, C1GALT1C1, AKR7A3, DPYSL2, STMN1, TNFSF10, CPNE1, SIRPA, PTGDS, PDE8A, WLS, CD300A, OLFM4, KRT75, RNASE1, FOLH1, CRISPLD2, HPRT1, EZR, ATP6V0D1, MXRA5, S100A9, DSC2, S100A8, FTL, ABCB1, STXBP3, KLK1, LIN7A, LTBP2, THY1, EVPL, CORO1A, PRKCZ, DPP3, LDHB, SLC9A3R1, SYNGR2, UBB, TSPAN8, PRKAR2B, ALDH3B1, EPB41L2, PMVK, SFN, A2M, M…	909	2218	20562	1.77455	1.99737e-11	1.99807e-11	1.89196e-11	PLX4720
621	GOTERM_CC_DIRECT	GO:0005576~extracellular region	166	17.8112	2.43672e-13	APP, COL16A1, DEFB1, PLAT, IL1RAP, APEH, MPO, CLU, LOXL1, FGF3, EFEMP2, BPIFA1, NPPA, TNFSF10, OSTF1, IL13RA2, PTGDS, VSTM4, CPA3, SPINK4, IGFBP1, HGF, RNASE6, KERA, RNASE4, PSG2, OLFM4, DKK1, PSG9, CRISPLD2, PSG4, PAPPA, PLA2G10, PLBD1, MXRA5, S100A9, S100A8, FTL, PTGFR, NOTCH1, LTBP2, IGHV1-69, THY1, GLB1L2, PLAC8, IGLV6-57, STC2, A2M, CGA, CPA4, BDNF, TFPI2, CRIM1, LIF, PRG2, GGH, ISG15, CP, E…	909	2129	20562	1.76374	1.60594e-10	8.02899e-11	7.60257e-11	PLX4720
622	GOTERM_CC_DIRECT	GO:0005615~extracellular space	141	15.1288	2.74553e-09	APP, COL16A1, REG1A, NUDT1, XYLT1, DEFB1, PLAT, MPO, CLU, LOXL1, FGF3, EFEMP2, BPIFA1, NPPA, DPYSL3, TNFSF10, IL13RA2, PTGDS, CPA3, IGFBP1, HGF, RNASE6, KERA, RNASE4, OLFM4, DKK1, CRISPLD2, MFNG, PAPPA, PLA2G10, PLBD1, EZR, S100A9, S100A8, LTBP2, IGLV6-57, UBB, FLRT3, STC2, SERPINH1, SFN, A2M, CGA, CPA4, BDNF, LRRN2, TFPI2, LIF, GGH, CP, SELP, COL1A1, TF, PPFIBP2, COL5A1, CNOT1, IL7, PIP, FGF18, …	909	1938	20562	1.64576	1.80931e-06	6.03102e-07	5.71071e-07	PLX4720
623	GOTERM_CC_DIRECT	GO:0005829~cytosol	320	34.3348	9.95382e-09	GLTP, APP, LST1, NUDT1, GCC2, DCAF7, MYLK, NUDT4, RABGEF1, CCDC91, TDO2, RUSC1, PSMD5, DPYSL2, DPYSL3, STMN1, CPNE1, TRIM25, MPV17, KIFAP3, MNX1, WLS, MEF2A, PRKAB2, STARD5, RBFOX2, COG4, FNDC3A, ASRGL1, NUP93, INPP4B, CARHSP1, RNF128, PPP1R3C, MAP1B, RBP1, PLBD1, HPRT1, EZR, HOXB7, RIN2, STXBP3, PDE1A, SH2D2A, THY1, ADH7, EVPL, SAMSN1, PRKCZ, LDHB, FLRT3, PRKAR2B, EPB41L2, INPP5J, PIP5K1A, SFN, …	909	5510	20562	1.31371	6.55955e-06	1.37473e-06	1.30172e-06	PLX4720
624	GOTERM_CC_DIRECT	GO:0005737~cytoplasm	323	34.6567	1.04304e-08	GLTP, APP, LST1, MT1M, NUDT1, CLDN1, RCBTB1, DCAF7, MYLK, NUDT4, TRIM29, DPYSL2, DPYSL3, STMN1, CDK20, MAGEA1, CPNE1, MPV17, IER2, PKNOX2, PRKAB2, RBFOX2, DAPK1, LIMCH1, RSAD1, FNDC3A, ASRGL1, THAP4, INPP4B, CARHSP1, RNF128, SIK1, HPRT1, EZR, TRIB2, PTGFR, SH2D2A, LPAR1, ADH7, EVPL, SAMSN1, PRKCZ, OSGEP, LDHB, PRKAR2B, HLTF, INPP5J, SFN, SCN3A, MAP9, NFE2, GSTM3, EGR1, PLK2, SIAH1, IFI44, EIF2AK2…	909	5576	20562	1.31033	6.87364e-06	1.37473e-06	1.30172e-06	PLX4720
625	GOTERM_CC_DIRECT	GO:0016020~membrane	164	17.5966	4.82487e-07	GLTP, APP, DGKA, LST1, ICAM2, CIB1, GCC2, IL1RAP, CLU, CCDC91, CCND1, DPYSL2, STMN1, CPNE1, SIRPA, CLCC1, IL13RA2, SLC39A2, PHLDA2, FADS1, PDGFRA, CD300A, HGF, USP2, HPCAL1, DIO2, UGT2B17, ATP11B, FNDC3A, PSG9, NUP93, RAB32, FOLH1, SLCO2A1, TMEM126B, EZR, ATP6V0D1, FTL, ABCB1, CBFB, MGST3, ADRB2, EVPL, RASGRP1, CORO1A, PRKCZ, FUT4, LDHB, SLC9A3R1, CCNB2, DHRS7B, PMVK, HLTF, ST3GAL1, PRPH, TRAP1, …	909	2547	20562	1.45652	0.000317908	5.29931e-05	5.01786e-05	PLX4720
626	GOTERM_CC_DIRECT	GO:0016324~apical plasma membrane	40	4.29185	7.36594e-07	CLIC5, SLC47A1, SLC44A4, NOTCH1, ABCB1, STXBP3, PTPRO, PTEN, CIB1, NOD1, TCIRG1, ADRB2, THY1, SLC2A5, PRKCZ, CLDN1, SLC9A3R1, MUC1, GM2A, EPCAM, HYAL2, ERBB2, SLC39A8, ATP7A, CD34, SLC39A4, ANXA1, SHROOM2, TJP1, TF, RAPGEF2, CD9, CSPG4, EZR, ATP6V0D1, SLC29A1, KCNK1, PFKM, SHANK2, DDR2	909	376	20562	2.40643	0.000485298	6.93451e-05	6.56621e-05	PLX4720
627	GOTERM_CC_DIRECT	GO:0048471~perinuclear region of cytoplasm	64	6.86695	1.44302e-06	SNAP25, APP, REG1A, PTPRM, CIB1, CLU, CX3CL1, HEPH, HYAL2, NPPA, PDE4B, ANXA6, KIF1A, ATP7A, PTGDS, CD34, TPD52, VPS33A, USP2, APLP1, COBL, OLFM4, VAMP8, TMEM134, RNF128, MAP1B, EXOC3, CHI3L1, RAPGEF2, LCP1, EZR, MOSPD1, PTN, AIF1, PRKCZ, RASIP1, THBS3, RASGRP3, SLC9A3R1, PRKAR2B, STC2, NPY, ERBB2, ATP6V0A2, FYN, GBP2, SEC23B, SNX5, SNCA, TRAPPC2, BDNF, TNK2, LAPTM5, EIF2AK2, S100B, MEIS2, LRPPRC…	909	764	20562	1.89491	0.000950501	0.000117211	0.000110986	PLX4720
628	GOTERM_CC_DIRECT	GO:0031012~extracellular matrix	31	3.32618	1.60075e-06	SNED1, LRRC15, COL15A1, COL16A1, ECM2, LRRC17, CXCR4, LTBP2, EFEMP2, RELN, FLRT3, SPOCK2, ADAMTSL3, LRIG1, MMP7, LRRN2, MMP3, TFPI2, KERA, COL1A1, MMP13, COL5A1, CRISPLD2, COL6A2, PXDN, MGP, MMP17, CHI3L1, COL9A3, PTX3, MATN2	909	260	20562	2.69706	0.00105434	0.000117211	0.000110986	PLX4720
629	GOTERM_CC_DIRECT	GO:0005886~plasma membrane	283	30.3648	4.71739e-06	APP, VIPR1, CHIC2, TRAF3IP3, LST1, ICAM2, NUDT1, CBLC, ANTXR1, CLDN1, MYLK, DPYSL2, TRBC2, MAGEA1, CPNE1, VSTM4, SLC12A7, WLS, SCN1A, DAPK1, DKK1, PSG9, PSG4, MAP1B, SUCLG2, EZR, PTGFR, ABCB1, STXBP3, LPAR1, IGHV1-69, THY1, ADH7, PRKCZ, OSGEP, TRPM2, NKAIN1, FLRT3, PRKAR2B, KCNMB1, EPB41L2, INPP5J, ATP6V0A2, PIP5K1A, SCN3A, CCR10, JAG2, LRBA, SIAH1, PARVB, GNG11, ALOX15B, CP, VANGL1, CYLD, TF, PT…	909	5071	20562	1.26239	0.00310394	0.000310876	0.000294365	PLX4720
630	GOTERM_CC_DIRECT	GO:0005764~lysosome	32	3.43348	1.9247e-05	CXCR4, PRCP, TCIRG1, ADRB2, MPO, CTSS, TRPM2, TRIM29, HYAL2, ACP5, CTSD, HLA-DOB, LDLR, CD34, SNCA, USP6, GOT1, LRBA, VPS33A, RNASET2, RNASE6, LAPTM5, MTOR, NPC2, PLA2G10, TMEM106B, PLBD1, HLA-DRA, TLR7, ITM2C, SIDT2, PCYOX1	909	309	20562	2.34257	0.0126038	0.00115307	0.00109183	PLX4720
631	GOTERM_CC_DIRECT	GO:0043025~neuronal cell body	38	4.07725	3.00523e-05	RTN1, PRKAA2, PDE1A, PTPRN, TMPRSS3, LPAR1, CIB1, GRIK2, SEZ6L2, CX3CL1, AKAP12, UCHL1, UBB, PRKAR2B, SV2A, DPYSL2, KIF1A, ATP7A, KCNJ2, SNCA, SCN1A, NQO1, ZNF804A, CYBB, COBL, S100B, PLXDC1, SORL1, ADRA2A, MTOR, GAL, MAP1B, CRH, RAPGEF2, ANG, MAPT, SOS1, SHANK2	909	408	20562	2.10681	0.0196099	0.00165037	0.00156272	PLX4720
632	GOTERM_CC_DIRECT	GO:0030426~growth cone	19	2.03863	0.000104156	SNAP25, APP, PTPRO, REG1A, ZNF804A, CRMP1, CIB1, THY1, MAP1B, DPYSL2, DPYSL3, INPP5J, EXOC3, ANG, MAPT, FGF13, CDK5R2, SHANK2, SNCA	909	149	20562	2.88449	0.0663397	0.00527993	0.00499951	PLX4720
633	GOTERM_CC_DIRECT	GO:0032991~macromolecular complex	53	5.6867	0.000198236	GPSM2, APP, REG1A, CLU, CLDN1, DCAF7, PANX1, TMEM147, MYC, DPYSL2, NPPA, CASP4, SLC12A7, MEN1, PDGFRA, ANXA1, RIPK2, OLFM4, ACTA2, COL6A2, MYH9, RAPGEF2, EZR, CXCR4, PTN, PTGS2, CORO1A, RASIP1, RAD51AP1, HMGCL, IRAK1, STAP1, UGGT1, SNCA, PTPN1, SMAD1, GCH1, ZBTB16, RFTN1, CARD9, GOT2, ATP2B4, LAPTM5, SMAD7, TJP1, NR4A2, FABP1, MDM2, SPATS2L, CD9, CD69, HSPA1B, HSPA1A	909	703	20562	1.70538	0.122476	0.00906011	0.00857892	PLX4720
634	GOTERM_CC_DIRECT	GO:0015629~actin cytoskeleton	26	2.7897	0.000206224	CLIC5, LSP1, CORO1A, MYLK, SLC9A3R1, ABLIM1, PDLIM5, GBP1, PKNOX2, SNCA, ZNF185, DAPK1, PARVB, CORO2B, FGR, ACTA2, ARHGAP32, SMTN, CDC42EP4, MYH9, AMPH, ANG, TAF5, LCP1, EZR, DDR2	909	258	20562	2.27958	0.127084	0.00906011	0.00857892	PLX4720
635	GOTERM_CC_DIRECT	GO:0005788~endoplasmic reticulum lumen	29	3.11159	0.000231711	TOR4A, APP, COL15A1, COL16A1, LAMC1, PTGS2, MSLN, CHRDL1, PRSS23, FSTL1, STC2, SERPINH1, UGGT1, MEN1, IGFBP1, BCHE, GOLM1, RNASET2, GBF1, PLAUR, CP, COL1A1, TF, COL5A1, P4HA1, P4HA2, COL6A2, MGAT4A, COL9A3	909	306	20562	2.14377	0.141626	0.00944812	0.00894632	PLX4720
636	GOTERM_CC_DIRECT	GO:0009986~cell surface	49	5.25751	0.00024373	CPM, APP, CLSTN2, PLAT, PTPRK, MSLN, CLU, ANTXR1, CX3CL1, HYAL2, CCR9, CD38, SIRPA, ITGAV, ANXA1, GPR37, MMP7, PLAUR, PSG2, PSG9, FOLH1, PSG4, PXDN, ROR1, RTN2, CSF1R, NOTCH1, ABCB1, LPAR1, CXCR4, PTN, THY1, TFPI, FUT4, HLA-DMA, TSPAN8, CLEC7A, EPCAM, GPC5, SLIT2, GPC4, LDLR, CCR10, GOT2, SORL1, TF, HLA-DPB1, HLA-DRA, CSPG4	909	639	20562	1.73459	0.148399	0.00944812	0.00894632	PLX4720
637	GOTERM_CC_DIRECT	GO:0005912~adherens junction	20	2.14592	0.000278453	SYNM, ANXA1, NOTCH1, TNK2, SHROOM2, PTPRM, PTPRK, ALOX15B, SMAD7, PDLIM1, TJP1, DLG2, TRIM29, CDC42EP4, CDH12, MYH9, FAT2, EZR, PDLIM5, DSC2	909	175	20562	2.5852	0.16767	0.0101945	0.00965304	PLX4720
638	GOTERM_CC_DIRECT	GO:0043204~perikaryon	19	2.03863	0.000578912	APP, PTPRN, GOT2, CRMP1, CCK, CIB1, GRIK2, AIF1, TRPM2, GAP43, DLG2, MAP1B, GHRH, NPY, NPPA, CRH, ATP7A, KCNK1, PRPH	909	171	20562	2.51338	0.317241	0.0200791	0.0190127	PLX4720
639	GOTERM_CC_DIRECT	GO:0090575~RNA polymerase II transcription factor complex	15	1.60944	0.000912184	NFE2, CEBPA, CEBPB, CEBPD, NR1H3, BATF, DRAP1, MAFB, TFDP1, NFIL3, HYAL2, HLTF, HAND1, STAT4, JUNB	909	121	20562	2.80419	0.451958	0.0291031	0.0275574	PLX4720
640	GOTERM_CC_DIRECT	GO:0005604~basement membrane	13	1.39485	0.000959546	LAMA5, APLP1, PTN, LAMC1, THBS2, LOXL1, ACTA2, EFEMP2, COL5A1, PXDN, COL9A3, ANG, MEGF9	909	95	20562	3.09543	0.468815	0.0291031	0.0275574	PLX4720
642	GOTERM_CC_DIRECT	GO:0010008~endosome membrane	24	2.57511	0.00127724	ANXA1, VPS33A, TCIRG1, ADRB2, ANTXR1, SORL1, LAMP5, CLCN6, ARHGAP32, HLA-DMA, TF, IRAK1, UBB, CHMP1B, ERBB2, HLA-DPB1, ATP6V0A2, HLA-DRA, TLR7, ATP6V0D1, CTSD, HLA-DOB, LDLR, ITM2B	909	260	20562	2.08804	0.569256	0.0365958	0.0346522	PLX4720
643	GOTERM_CC_DIRECT	GO:0001725~stress fiber	11	1.18026	0.00133674	PDLIM1, ACTA2, ABLIM1, LIMCH1, MYH9, ROR1, LCP1, PDLIM5, MYH10, PRKCZ, MYLK	909	73	20562	3.40856	0.58584	0.0367047	0.0347553	PLX4720
644	GOTERM_CC_DIRECT	GO:0048471~perinuclear region of cytoplasm	71	7.49736	9.48615e-09	CDKN1A, CALCOCO2, AKR1B1, CLU, STK16, PDE4B, ANXA6, TRIM68, KIF1A, SBF1, PTGDS, TPD52, SLC2A10, ITGA3, SERPINF1, STX7, OLFM4, EPN3, VAMP8, TMEM134, RAD51C, MAP1B, EXOC3, RAPGEF2, RAB38, PKP4, PPARG, TNIK, LCP1, OPTN, VAMP2, MTMR9, PTN, PRKCZ, SLC5A3, RASIP1, PPM1F, RASGRP3, CYB5R4, PRKAR2B, STC2, ERBB2, SPP1, FLNA, HMOX1, DMD, TSPAN1, SEC31A, LYN, TRAPPC2, GALNT6, GALNT3, KCNB1, PDE2A, MX1, LAPTM…	919	764	20562	2.07929	6.32724e-06	6.32726e-06	5.97627e-06	RDEA119
645	GOTERM_CC_DIRECT	GO:0016020~membrane	167	17.6346	2.33099e-07	DPAGT1, IFITM1, ARL6IP1, DENND5B, DGKA, ECI2, TNC, ICAM2, MSMO1, ENO2, CLU, ICAM1, CCDC91, RIMS3, CREB3L1, ENPP4, SLC39A2, SBF1, FADS1, GTF2I, PDGFRA, SH3GLB2, DDX18, ABCG5, NUP210, ENTPD3, ACSL1, ECH1, HLA-B, DIO2, TAP1, CYBA, ATP1B1, NRBP1, RAB32, FOLH1, TXLNA, COL4A2, COL4A1, PRKD3, LY6D, RAB38, HECA, STEAP1, ABCG1, DSC3, FKBP5, MTMR1, NRN1, RRAD, SLC1A2, ITPR2, MGST2, MTMR9, CYP19A1, EVPL, CS…	919	2547	20562	1.46702	0.000155465	3.77409e-05	3.56474e-05	RDEA119
646	GOTERM_CC_DIRECT	GO:0009986~cell surface	59	6.2302	2.51042e-07	FZD10, ENO2, CLU, ICAM1, FCER1A, ITGB8, CCR7, ITGAV, ITGB6, PPFIA4, HLA-DPA1, TMEM8B, FCRL2, IL15RA, EPHA4, GPR37, CD93, ITGA3, ADIPOQ, WNT5A, HLA-B, EMP2, ANK3, PSG2, SFRP4, FOLH1, RER1, CEACAM5, LY6D, ITGA5, EPHA2, CSF1R, IGSF3, SLC1A2, LPAR1, SLC3A2, PTN, MST1R, C3, HLA-DMA, WIF1, LMAN2, PDGFC, DMD, SLIT2, FZD1, TGFB3, KCNB1, FZD6, HSPA2, SORL1, BST2, FAP, ALPP, HLA-DPB1, HLA-DRA, FAS, RAMP1, …	919	639	20562	2.06586	0.000167431	3.77409e-05	3.56474e-05	RDEA119
647	GOTERM_CC_DIRECT	GO:0005789~endoplasmic reticulum membrane	84	8.87012	3.25345e-07	DPAGT1, MCFD2, ARL6IP1, RNF13, PIGN, RNF19B, MSMO1, CYP46A1, CLGN, CYB561D2, TM7SF2, PANX1, GJA1, CYP26B1, HHAT, TMEM147, CREB3L1, DSE, C3ORF52, CYP1B1, SBF1, PTGDS, FADS1, IL15RA, PDGFRA, RNF43, GPR37, ATP6AP1, NUP210, ACSL1, ELOVL2, HLA-B, TAP1, CYBA, ERN2, PIGL, CYP2E1, PIGF, ABCG1, MGLL, SLC27A5, PIGH, RTN3, GRIA2, SLC35D1, SAR1B, SEL1L, MOSPD2, DERL1, MGST2, ITPR2, CYP19A1, PLD3, TRPM1, EBP,…	919	1054	20562	1.78315	0.000216982	3.77409e-05	3.56474e-05	RDEA119
648	GOTERM_CC_DIRECT	GO:0005887~integral component of plasma membrane	110	11.6156	3.37571e-07	OXTR, CD82, ICAM2, AQP7, AQP5, FZD10, ICAM1, TM7SF2, MILR1, GJA1, CDH4, EDNRB, CCRL2, SLC39A2, SLC12A7, PDGFRA, RNF43, EPHA4, ABCG5, SLC6A14, NPY1R, HLA-B, TAP1, EREG, FOLH1, STEAP1, EPHA2, GRIA2, CSF1R, SLC1A2, LPAR1, SLCO5A1, MST1R, SLC5A3, CSF2RA, FUT1, RASGRP3, CD79B, TRPM1, EBP, HRH1, FLRT3, TSPAN7, CLCA2, TSPAN5, SLC38A6, TRPM8, TSPAN1, CD99, TNFSF15, FZD6, NKG7, PTPRD, SSPN, FAT1, HLA-DRA,…	919	1508	20562	1.63208	0.000225134	3.77409e-05	3.56474e-05	RDEA119
649	GOTERM_CC_DIRECT	GO:0005829~cytosol	314	33.1573	3.63435e-07	ARL6IP1, ECI2, UBE2L6, PPP2R2A, NOC2L, ENO2, LIPA, RRP8, NUDT4, CCDC91, CDC23, PSMD5, PLCE1, MPV17, TNS3, MEF2A, PRKCI, WSB1, ECH1, GOLPH3L, ANK3, MYL5, PRKD3, MAP1B, DDIT3, PLBD1, TRIB3, RIN2, OPTN, SKAP1, HOXB5, MTMR1, GRB7, RRAD, SAR1B, SH2D2A, MTMR9, HIF1A, EVPL, PRKCZ, RPAP3, OAZ3, CD79B, HSPH1, SNX2, MAP2, FLRT3, PRKAR2B, EPB41L2, PDGFC, HMOX1, SFN, PCK1, SULT1A2, SEC31A, LYN, YES1, SIAH2, …	919	5510	20562	1.27505	0.000242382	3.77409e-05	3.56474e-05	RDEA119
650	GOTERM_CC_DIRECT	GO:0090575~RNA polymerase II transcription factor complex	21	2.21753	3.96082e-07	NCOA1, CEBPD, LMO4, NFYC, CEBPG, NR1H3, POU4F1, HIF1A, PBX1, NEUROD1, MAFB, TRIM28, TFDP2, DDIT3, HLTF, HAND1, E2F1, PPARG, NKX2-5, RXRG, ATF3	919	121	20562	3.88315	0.000264152	3.77409e-05	3.56474e-05	RDEA119
651	GOTERM_CC_DIRECT	GO:0005576~extracellular region	142	14.9947	9.54027e-07	TNC, CLU, FGF3, PYCARD, EFEMP2, ENPP2, PTGDS, PCID2, WNT5B, IGFBP5, SERPINF1, WNT5A, ADIPOQ, IGFBP2, PSG2, OLFM4, TUBA4A, EREG, SFRP4, TXLNA, COL4A2, COL4A1, LY6D, IGKV4-1, PLBD1, SCG3, SCG2, DSC3, CFD, CALCA, NRN1, EBI3, HTRA1, LYPD1, TNFRSF11B, FBLN1, CSF2RA, KLK8, LTBP1, C3, HSPH1, PDZD2, IGLV6-57, STC2, PDGFD, PSAP, PDGFC, CLCA2, CGA, WNT10B, TGFB2, CD160, TGFB3, TNFSF15, IDH1, FUCA1, TFPI2, …	919	2129	20562	1.49232	0.000636134	7.9542e-05	7.51296e-05	RDEA119
652	GOTERM_CC_DIRECT	GO:0070062~extracellular exosome	146	15.4171	1.32717e-06	CD82, AQP5, ENO2, CLU, ICAM1, EFEMP2, CAPN2, ENPP4, PTGDS, PRKCI, WNT5B, SERPINF1, WNT5A, ECH1, IGFBP2, STX7, SLC6A14, HLA-B, OLFM4, ATP1B1, RNASE1, TUBA4A, FOLH1, COL4A2, TNIK, PFN2, FKBP5, CFD, HTRA1, FBLN1, EVPL, PRKCZ, PLD3, C3, CD79B, HSPH1, UBB, MAN2A1, PRKAR2B, ZNHIT6, EPB41L2, PSAP, PDGFC, SFN, PCK1, MYH10, ST3GAL1, TSPAN1, LYN, YES1, EPHX2, IDH1, FUCA1, DSTN, RAB27A, HSPA2, PTPRD, BST2, …	919	2218	20562	1.47279	0.000884832	9.83581e-05	9.2902e-05	RDEA119
653	GOTERM_CC_DIRECT	GO:0005886~plasma membrane	285	30.095	6.01858e-06	IFITM1, OXTR, IFITM2, GLDC, ICAM2, AQP7, AQP5, FZD10, ENO2, RRP8, ICAM1, SCAMP5, GJA1, EDNRB, MAGEA1, PLCE1, SLC12A7, TMEM8B, SCN1A, IL15RA, EPHA4, PRKCI, ENTPD3, ACSL1, SLC6A14, HLA-B, ANK3, MAP1B, IGKV4-1, TRIB3, SKAP1, EPHA2, MTMR1, GRB7, NRN1, RRAD, EBI3, LYPD1, LPAR1, MGST2, SLCO5A1, MST1R, SLC5A3, PRKCZ, C3, TRPM1, CD79B, FLRT3, PRKAR2B, EPB41L2, PDGFC, TSPAN5, TRPM8, STXBP6, SCN3B, TSPAN1,…	919	5071	20562	1.25748	0.00400636	0.000401439	0.00037917	RDEA119
654	GOTERM_CC_DIRECT	GO:0005737~cytoplasm	308	32.5238	8.99617e-06	AQP7, MT1X, FZD10, ARR3, NUDT4, SPIB, GJA1, CDC23, ZC3H12A, MAGEA1, MPV17, EPHA4, LIMCH1, METTL3, MYL5, SFRP4, PRKD3, DDIT3, FEZ2, MT1G, HECA, CYP2E1, OPTN, SKAP1, PFN2, MTMR1, SH2D2A, XPA, LPAR1, MTMR9, HIF1A, EVPL, KLK8, PRKCZ, OAZ3, HSPH1, SNX2, MAP2, PRKAR2B, HLTF, SEC14L5, SFN, NKX2-5, PCK1, PPARGC1A, TSPAN1, SEC31B, SULT1A2, SEC31A, BARD1, LYN, EGR2, SIAH2, FUCA1, PDE2A, EIF2AK2, HARS2, LAR…	919	5576	20562	1.23588	0.00598251	0.000545495	0.000515235	RDEA119
655	GOTERM_CC_DIRECT	GO:0043231~intracellular membrane-bounded organelle	74	7.81415	1.43468e-05	DPAGT1, ABCD3, RNF13, CALCOCO2, BNC1, CPQ, CELF2, ECI2, LIPA, CLU, LITAF, PIK3C2B, TM7SF2, AP4M1, GJA1, CYP1B1, ME2, SPTAN1, FADS1, CTSC, SYBU, HLA-DPA1, ZNF365, LIG1, HNF1B, VRK3, CGRRF1, EPN3, MSH6, RNF144A, RAD51C, CLIP4, CAT, BLVRB, PPARG, CYP2E1, VAMP2, CSF1R, ARHGAP19, MGST2, SLCO5A1, RCHY1, RHOBTB1, HLA-DMA, PDZD2, PLAGL1, PSAP, NLRP2, PPARGC1A, TSPAN1, CNNM4, SEC31A, LYN, TRAPPC2, CYB5A, …	919	984	20562	1.68262	0.00952371	0.00079744	0.000753204	RDEA119
656	GOTERM_CC_DIRECT	GO:0005794~Golgi apparatus	82	8.65892	2.43395e-05	CLIC5, DOCK4, MCFD2, HSPB6, CPQ, PRDM2, CLU, LITAF, CXCL14, GALNT10, AP4M1, GJA1, HHAT, CCDC91, STK16, DSE, CAPN2, TRIM68, PTGDS, CTSC, PDGFRA, EPHA4, MMD, HLA-B, GOLPH3L, SLC35G2, EMP2, CYBA, ANK3, CAMKMT, MSH6, RNF144A, RER1, CAT, EXOC3, KIF20A, ITGA5, ST6GALNAC4, ABCG1, OPTN, CHST2, B4GALT4, HLA-DQB1, RTN3, SLC35D1, FAM114A1, SAR1B, PRUNE2, CLEC16A, FUT1, NAPG, GGA3, STC2, PERP, PLAGL1, LMAN2,…	919	1141	20562	1.60797	0.0161036	0.0012488	0.00117953	RDEA119
657	GOTERM_CC_DIRECT	GO:0045121~membrane raft	27	2.85111	6.64632e-05	SLC1A2, ADCY1, ENO2, PRKCZ, GNAI2, ICAM1, TUBA1B, GJA1, EDNRB, PRKAR2B, PDPN, CAPN2, BAALC, DMD, TRPM8, LYN, GABBR1, SMURF2, EMP2, BST2, ANO1, FAS, CD48, KRAS, TPP1, BIRC2, BIRC3	919	252	20562	2.39725	0.0433641	0.0031665	0.00299084	RDEA119
658	GOTERM_CC_DIRECT	GO:0005615~extracellular space	121	12.7772	0.000132208	TNC, XYLT1, ENO2, CXCL14, CLU, FGF3, ICAM1, EFEMP2, ENPP2, PTGDS, IL15RA, WNT5B, IGFBP5, SERPINF1, WNT5A, ADIPOQ, IGFBP2, OLFM4, EREG, SFRP4, COL4A2, COL4A1, MTHFD2, IGKV4-1, PLBD1, SCG2, CFD, RTN3, CALCA, EBI3, HTRA1, TNFRSF11B, FBLN1, KLK8, C3, IGLV6-57, UBB, FLRT3, STC2, PDGFD, PSAP, PDGFC, HMOX1, SFN, CGA, WNT10B, TGFB2, TGFB3, TNFSF15, TFPI2, DEFA5, INHBA, GDF5, BMP7, BMP5, PPFIBP2, COL5A1, …	919	1938	20562	1.39695	0.0844117	0.00587884	0.00555273	RDEA119
659	GOTERM_CC_DIRECT	GO:0032991~macromolecular complex	54	5.70222	0.000147186	CDKN1A, IFITM1, IFITM2, CLU, PYCARD, PANX1, TCL1B, TMEM147, TRIM28, ZC3H12A, SLC12A7, NCOA1, PDGFRA, OLFM4, CAMKMT, CAT, RAPGEF2, SLC27A5, BIRC3, MTMR9, PTN, HIF1A, LTBP1, RASIP1, PPM1F, C3, HSPH1, SNX2, GGA3, EIF4EBP1, E2F1, RAD54L, DMD, LY6G6D, NKX2-5, WASF1, UGGT1, CNNM4, RBM10, SMAD1, CBX5, GCH1, KIDINS220, CARD8, LAPTM5, ARHGAP29, AICDA, FABP1, ITCH, TFCP2, CPS1, NAT9, HSPA1B, LIMS1	919	703	20562	1.71865	0.0935147	0.00613583	0.00579546	RDEA119
660	GOTERM_CC_DIRECT	GO:0005783~endoplasmic reticulum	78	8.23654	0.000203614	RNF13, CPQ, RNF19B, MSMO1, CTSW, AQP5, CYP46A1, CLU, CLGN, PIK3C2B, CYB561D2, TM7SF2, PYCARD, PANX1, GJA1, HHAT, CREB3L1, DSE, CAPN2, TMEM8B, TPD52, EPHA4, GPR37, ELOVL4, ACSL1, ELOVL2, ADIPOQ, HLA-B, TAP1, ANK3, CGRRF1, RAB32, ITPKB, ERN2, RER1, CAT, RAB38, PLIN2, PIGL, ITGA5, SLC27A5, PIGH, RTN3, SAR1B, SEL1L, LAMA3, MOSPD2, DERL1, MGST2, MTMR9, ITPR2, PTN, CYP19A1, EBP, CYB5R4, PDZD2, SV2A, ST…	919	1142	20562	1.52819	0.127004	0.00798885	0.00754569	RDEA119
661	GOTERM_CC_DIRECT	GO:0000785~chromatin	73	7.70855	0.000253808	DSCC1, RORA, HOXC11, HOXC10, WDR43, HOXA10, SPIB, HEY1, TRIM28, CREB3L1, BCL7B, HEY2, CAPN2, HOXA5, SOX5, NCOA1, MEF2A, EMX2, TFEB, EN1, HNF1B, FOXL2, SOX12, MSH6, TFDP2, DDIT3, HAND1, IRF8, PPARG, ATF3, HOXB5, CEBPD, SATB1, FOXG1, CEBPG, TWIST1, GATA3, HIF1A, NEUROD1, NHLH2, E2F1, DVL3, NKX2-5, PPARGC1A, RXRG, SPDEF, TFAP2A, SMAD1, EGR2, PRRX1, IRX5, DMRT1, FOXF1, PCGF2, NFYC, PBX3, NR1H3, FOXN3…	919	1059	20562	1.54233	0.155754	0.009405	0.00888329	RDEA119
662	GOTERM_CC_DIRECT	GO:0000139~Golgi membrane	50	5.27983	0.000269238	RNF13, PGAP3, XYLT1, LITAF, GALNT10, SCAMP5, PYCARD, GJA1, HHAT, DSE, PLCE1, SYBU, HLA-DPA1, CHST8, IL15RA, PRKCI, ATP6AP1, HLA-B, GOLPH3L, NOSIP, EMP2, CYP2E1, ST6GALNAC4, ABCG1, OPTN, CHST2, B4GALT4, HLA-DQB1, CHST3, RTN3, FUT1, PLD3, MAN2A1, PDGFD, LMAN2, PDGFC, GCNT2, ST3GAL1, RAB6B, GALNT6, GALNT3, SORL1, TMEM59, MGAT4A, HLA-DPB1, IFT27, HLA-DRA, KRAS, ACBD3, EBAG9	919	651	20562	1.71846	0.1644	0.00945166	0.00892735	RDEA119
663	GOTERM_CC_DIRECT	GO:0031982~vesicle	20	2.11193	0.000296651	SLC47A1, STX7, SLC6A14, SLC1A2, CLEC16A, BMP7, PRKCZ, BMP5, CYB561D2, VAMP8, TUBA1C, UBB, SPP1, RAB38, ATP13A2, TSPAN1, HSPA1B, SLC26A6, SYBU, VAMP2	919	174	20562	2.57176	0.179544	0.00947827	0.00895249	RDEA119
664	GOTERM_CC_DIRECT	GO:0043235~receptor complex	23	2.42872	0.000298416	PDGFRA, EPHA4, CSF1R, ABCG5, GPR37, ITGA3, EBI3, NR1H3, ITPR2, TNFRSF11B, MST1R, PLXDC1, GFRA2, CSF2RA, TM7SF2, KIT, ERBB2, PPARG, ITGB6, RAMP1, IL12RB2, EPHA2, FGFR1	919	217	20562	2.37147	0.18051	0.00947827	0.00895249	RDEA119
665	GOTERM_CC_DIRECT	GO:0005925~focal adhesion	36	3.80148	0.000395379	GRB7, TNC, FHL3, LPP, ICAM1, MRC2, AKAP12, GJA1, FLRT3, EPB41L2, ANXA6, CAPN2, FLNA, ITGB8, ITGAV, ITGB6, WASF1, TNS3, CD99, FZD1, YES1, ITGA3, CYBA, ARHGAP26, CORO2B, APBB1IP, FAP, PALLD, CAT, FAT1, KRAS, ITGA5, LCP1, HSPA1B, LIMS1, EPHA2	919	425	20562	1.89524	0.23185	0.0119872	0.0113222	RDEA119
666	GOTERM_CC_DIRECT	GO:0005782~peroxisomal matrix	10	1.05597	0.000511829	FABP1, ABCD3, ACOX1, EPHX2, IDH1, ECH1, ECI2, AGPS, CAT, CRYM	919	53	20562	4.22157	0.28928	0.014843	0.0140197	RDEA119
668	GOTERM_CC_DIRECT	GO:0030054~cell junction	23	2.42872	0.000754354	YAP1, PDGFRA, IFITM2, PRKCZ, ELL3, GJA1, RAD51C, PPP1R13L, FLRT3, EPB41L2, PDPN, CLCA2, PKP2, RAPGEF2, PKP4, DMD, LCP1, ITGB6, SPTAN1, TSPAN1, DCP2, DSC3, RAI14	919	232	20562	2.21814	0.395494	0.0193521	0.0182786	RDEA119
669	GOTERM_CC_DIRECT	GO:0005667~transcription factor complex	23	2.42872	0.000754354	NCOA1, MEF2A, SMAD1, FOXF1, LMO4, LEF1, ATF7IP2, PBX3, HNF1B, HIF1A, PBX1, HOXA10, MED23, NHLH2, NR4A1, MEIS1, MAFB, TFDP2, DDIT3, ANKRD1, HCLS1, TAF7, NKX2-5	919	232	20562	2.21814	0.395494	0.0193521	0.0182786	RDEA119
670	GOTERM_CC_DIRECT	GO:0005654~nucleoplasm	216	22.8089	0.000806076	IFITM2, GLDC, UBE2L6, PPP2R2A, FZD10, NOC2L, LIPA, RRP8, GJA1, CCDC91, CDC23, TRIM28, PSMD5, ZC3H12A, SCN1A, MEF2A, PRKCI, METTL3, HNF1B, SOX12, PRKD3, TRIB3, KIF20A, OPTN, SKAP1, ATF3, HOXB5, FOXG1, XPA, TWIST1, GATA3, HIF1A, OAZ3, CD79B, HSPH1, EPB41L2, HLTF, HMOX1, PPARGC1A, TSPAN1, BARD1, EGR2, SIAH2, ELL2, FLI1, ELL3, PBX1, MLLT11, POLA1, STAG2, ID1, CDK14, CDKN1A, SUV39H1, AKR1B1, HOXC11, L…	919	3963	20562	1.21949	0.416009	0.0199131	0.0188084	RDEA119
671	GOTERM_CC_DIRECT	GO:0005911~cell-cell junction	20	2.11193	0.00100379	ITK, AQP7, PRKCZ, RASIP1, TMEM47, PDZD2, SV2A, FLRT3, PERP, KIT, PKP2, FAT1, FLNA, RAPGEF2, PKP4, ITGA5, STEAP1, SKAP1, DSC3, LIMS1	919	192	20562	2.33066	0.488221	0.0239116	0.0225852	RDEA119
672	GOTERM_CC_DIRECT	GO:0005604~basement membrane	13	1.37276	0.00105449	LAMA4, SERPINF1, LAMA3, TNC, LAMB1, FBLN1, PTN, THBS2, EFEMP2, COL4A2, COL5A1, COL4A1, ANG	919	95	20562	3.06175	0.505257	0.0242533	0.0229079	RDEA119
673	GOTERM_CC_DIRECT	GO:0030666~endocytic vesicle membrane	11	1.16156	0.00116791	LYN, COLEC12, GRIA2, UBB, WNT5B, WNT5A, STAB1, HLA-DPB1, HLA-DRA, HLA-DPA1, HLA-DQB1	919	71	20562	3.46644	0.541341	0.0259664	0.024526	RDEA119
674	GOTERM_CC_DIRECT	GO:0031012~extracellular matrix	24	2.53432	0.00147245	COLEC12, ECM1, NCAN, TFPI2, WNT5A, FBLN1, TNFRSF11B, MUC5B, LTBP1, THSD4, EFEMP2, MMP13, RELN, COL4A2, COL5A1, COL4A1, FLRT3, MGP, OGN, COL5A2, COL9A2, FMOD, TIMP4, MATN2	919	260	20562	2.06532	0.625756	0.0316814	0.029924	RDEA119
675	GOTERM_CC_DIRECT	GO:0070062~extracellular exosome	179	19.0628	7.36632e-16	APP, IL1RN, AHCYL1, CD82, ATP8A1, CIB1, PLAT, HNMT, ENO2, CLU, TGM1, FBL, NPEPPS, PLAU, TNFSF10, CAPN2, KRT6A, DYNC2H1, GSTK1, ENTPD1, ANXA13, IGFBP2, SLC6A14, ARMC9, KRT7, HLA-C, CEL, OLFM4, PGD, RNASE1, MINPP1, COL4A2, SLPI, CRISPLD2, ADAM9, EZR, MXRA5, S100A9, DSC2, CFB, S100A8, PFN2, GPM6A, ABCB1, SLC22A5, SHMT1, CFI, RHOBTB3, AK2, LTBP2, THY1, NID2, PPL, CORO1A, PRKCZ, SLC9A3R1, C5, FUT8, HS…	909	2218	20562	1.82555	5.09037e-13	4.82494e-13	4.64078e-13	SB590885
676	GOTERM_CC_DIRECT	GO:0005576~extracellular region	168	17.8914	5.87832e-14	APP, OLFML2B, TNC, F13A1, PLAT, SPINT2, IL1RAP, CLU, FGF2, LOXL1, FGF3, PYCARD, VPREB1, PLAU, TNFSF10, GYG1, CPA3, FKBPL, S100A1, ENTPD5, IGFBP2, ENTPD6, CEL, OLFM4, DKK1, EREG, TWSG1, COL4A2, SLPI, COL4A1, CRISPLD2, PSG4, LY6D, PLBD1, SCG3, MXRA5, S100A9, SCG2, CFB, S100A8, PTGFR, CFI, C1ORF56, STC1, TNFRSF11B, LTBP2, THY1, NID2, LTBP1, GLB1L2, PLAC8, C5, HSPH1, PDZD2, IGLV6-57, PENK, ST3GAL4, C…	909	2129	20562	1.78499	3.84687e-11	1.37692e-11	1.32437e-11	SB590885
677	GOTERM_CC_DIRECT	GO:0005737~cytoplasm	348	37.0607	6.3065e-14	APP, IL1RN, AHCYL1, CCNJ, PITPNB, MT1M, IFI35, SPINT2, RBPJ, DCAF7, MYLK, RCBTB2, UBE2L3, SPIB, HERC5, RASSF2, PEG10, RPS6KA1, ARFIP2, TRIM26, CHAC1, LGALS9, PKNOX2, RBFOX1, ARL14, RSAD1, MTUS1, ARMC9, KRT7, CEL, FNDC3A, RUFY1, MYL5, INPP4B, RRAGB, PRKAR1A, FEZ1, RRAGD, MT1G, PRKD1, EZR, PFN2, PTGFR, LIPT1, LXN, SLC22A5, SHMT1, XPA, LPAR1, STC1, PIK3R1, PPL, PRKCZ, SULT1A1, BRIP1, HSPH1, PRRC1, P…	909	5576	20562	1.41175	4.13047e-11	1.37692e-11	1.32437e-11	SB590885
678	GOTERM_CC_DIRECT	GO:0005615~extracellular space	156	16.6134	1.1688e-13	APP, IL1RN, OLFML2B, TRIL, TNC, F13A1, XYLT1, PLAT, IFI35, ENO2, CLU, FGF2, LOXL1, FGF3, LOXL2, VPREB1, PLAU, TNFSF10, LGALS9, CPA3, ENTPD5, ANXA13, IGFBP2, ENTPD6, MTUS1, CEL, HLA-F, OLFM4, HLA-G, DKK1, EREG, TWSG1, COL4A2, SLPI, COL4A1, CRISPLD2, MFNG, PLBD1, ADAM9, EZR, S100A9, SCG2, CFB, S100A8, LXN, CFI, STC1, TNFRSF11B, LTBP2, NID2, C5, IGLV6-57, FLRT3, PRDX1, IGFBP7, KDSR, CGA, PLTP, ELANE…	909	1938	20562	1.82084	7.65737e-11	1.91391e-11	1.84086e-11	SB590885
679	GOTERM_CC_DIRECT	GO:0016020~membrane	181	19.2758	5.04964e-11	APP, IFITM1, CMAS, ATP8A1, TNC, ICAM2, CIB1, GCC2, IFI35, IL1RAP, ENO2, CLU, IPO5, LOXL2, RPH3A, TGM1, FBL, EIF4ENIF1, CDH3, PEG10, GYG1, KRT6A, CAST, GSTK1, ENTPD1, ENTPD4, ENTPD5, USP2, ENTPD6, HPCAL1, HLA-C, FNDC3A, HLA-F, HLA-G, COL4A2, COL4A1, PRKAR1A, SLCO2A1, LY6D, ADAM9, RAB38, PRKD1, EZR, PTGES, SLC45A2, ABCB1, CFI, ITPR2, ADRB2, PIK3R1, PPL, CORO1A, PRKCZ, EFNB2, HSD11B1, SLC9A3R1, CCNB…	909	2547	20562	1.6075	3.30751e-08	6.61503e-09	6.36254e-09	SB590885
680	GOTERM_CC_DIRECT	GO:0005829~cytosol	312	33.2268	2.47481e-07	APP, AHCYL1, GCC2, IFI35, ENO2, DCAF7, MYLK, UBE2L3, PEX26, HERC5, RASSF2, PEG10, RPS6KA1, ARFIP2, TRIM26, CHAC1, LGALS9, SYNPO, MEF2A, GSTK1, METTL1, COG4, KRT7, FNDC3A, ATG14, RUFY1, MYL5, INPP4B, RRAGB, PRKAR1A, RRAGD, PLBD1, TRIB3, PRKD1, EZR, ATF5, HOXB7, SLC22A5, SHMT1, PIK3R1, THY1, PPL, PRKCZ, SULT1A1, HSPH1, RAB11FIP1, FLRT3, PRDX1, EPB41L2, CEP70, PIP5K1B, ELANE, TRPM4, LHPP, WWTR1, GST…	909	5510	20562	1.28087	0.000162087	2.70166e-05	2.59855e-05	SB590885
681	GOTERM_CC_DIRECT	GO:0005788~endoplasmic reticulum lumen	35	3.72737	7.91768e-07	FKBP10, APP, COL15A1, PRKCSH, TNC, LAMC1, PTGS2, CHRDL1, LTBP1, FSTL1, FOXRED2, PENK, MAPK1, TSPAN5, IGFBP7, APOL1, CRTAP, SDF2L1, ERAP2, RNASET2, CP, COL1A1, MINPP1, F8, COL4A2, COL5A1, COL4A1, COL6A2, COL6A3, VWA1, SCG3, COL9A2, MFGE8, SCG2, FBN1	909	306	20562	2.58731	0.000518474	7.40869e-05	7.12592e-05	SB590885
682	GOTERM_CC_DIRECT	GO:0031012~extracellular matrix	31	3.30138	1.60075e-06	COL15A1, OLFML2B, TRIL, CXCR4, LTBP2, TNFRSF11B, LTBP1, FLRT3, ADAMTS1, LRIG1, MMP1, LUM, TFPI2, MUC5B, MMP10, MUC5AC, VEGFA, COL1A1, COL4A2, COL5A1, COL4A1, CRISPLD2, COL6A2, PXDN, MGP, COL6A3, PTX3, COL9A2, FMOD, FBN1, MATN2	909	260	20562	2.69706	0.00104794	0.000131062	0.000126059	SB590885
683	GOTERM_CC_DIRECT	GO:0005886~plasma membrane	282	30.0319	6.66673e-06	APP, IFITM1, IL1RN, IFITM2, ICAM2, CBLC, SPINT2, ENO2, MYLK, RASSF2, TRBC2, ARFIP2, SYNPO, DYNC2H1, ENTPD1, ARL14, KCNK10, ENTPD6, SLC6A14, MTUS1, HLA-C, HLA-F, HLA-G, DKK1, PSG4, PRKAR1A, FEZ1, TRIB3, PRKD1, EZR, CFB, L3MBTL1, PTGFR, GPM6A, ABCB1, SLC22A5, LPAR1, PIK3R1, THY1, SLC6A20, PPL, PRKCZ, FLRT3, KCNMB1, EPB41L2, PENK, KCNMB4, TSPAN5, PIP5K1B, PCDHA3, HLA-DQA1, TRPM4, S100A10, WWTR1, DTN…	909	5071	20562	1.25793	0.0043572	0.00048519	0.000466671	SB590885
684	GOTERM_CC_DIRECT	GO:0005604~basement membrane	15	1.59744	7.09288e-05	LAMA4, LAMA3, TNC, LAMC2, LAMC1, NID2, LOXL1, LOXL2, COL4A2, COL5A1, COL4A1, ADAMTS1, PXDN, VWA1, FBN1	909	95	20562	3.57165	0.0453973	0.00464584	0.00446851	SB590885
685	GOTERM_CC_DIRECT	GO:0043231~intracellular membrane-bounded organelle	70	7.45474	0.000100636	PCSK2, AHCYL1, ATP8A1, IRS1, PRKCSH, CELF2, HEXA, PTPRK, PIK3CB, CLU, HK2, OSBPL10, EIF4ENIF1, CTSG, CCNL2, CTSF, SUN1, DIO3, FNDC3A, ARAP1, VRK3, HDHD3, RHOB, RNF144A, RUFY1, RNF125, DNAJC6, CLIP4, RRAGD, BLVRB, FAR2, CEBPA, PHLPP1, MAK16, RHOBTB3, PRCP, PTGS2, CYP2C18, RHOBTB1, HSD11B1, HLA-DMA, RAB11FIP1, PDZD2, PLAGL1, TRA2A, BNIP2, PRODH, CYP2J2, IL33, CYB5A, ANKRD27, FANCL, YIPF4, DEFA5, B3…	909	984	20562	1.60918	0.0637941	0.00599241	0.00576369	SB590885
686	GOTERM_CC_DIRECT	GO:0005794~Golgi apparatus	78	8.30671	0.000141918	GALNT12, APP, DOCK4, EHF, DCLRE1C, ATP8A1, PTPRN, PITPNB, CIB1, GCC2, PRDM2, PKD2, CLU, RPH3A, HHAT, RASSF2, DACH1, DSE, CAPN2, ATP7A, CD33, DYNC2H1, ENTPD4, S100A1, ENTPD6, MTUS1, VPS13A, HLA-C, CEL, FNDC3A, ARAP1, MID1, RAB33A, RNF144A, DNM3, TRAPPC6A, RAB36, SLPI, RER1, TMEM214, FEZ1, EXOC3, PRKD1, GOLGA8A, LRP1, GLT8D2, ADRB2, CLN3, NRAS, FUT8, PRRC1, PLAGL1, CHST10, ST3GAL4, MAPK1, ALX1, GBP…	909	1141	20562	1.54636	0.0887724	0.00746056	0.0071758	SB590885
687	GOTERM_CC_DIRECT	GO:0016324~apical plasma membrane	34	3.62087	0.000148072	SLC47A1, AHCYL1, SLC44A4, SLC22A5, ABCB1, PTEN, STC1, CIB1, ADRB2, THY1, SLC6A20, PRKCZ, SLC9A3R1, P2RY6, ATP7A, SLC39A4, ABCC1, MGAM, ANXA1, IGFBP2, SLC6A14, ANXA13, SHROOM2, MSN, SORBS2, SLC7A8, CEACAM6, CEACAM5, MAL, CSPG4, EZR, KCNK1, SLC26A3, DDR2	909	376	20562	2.04547	0.0924389	0.00746056	0.0071758	SB590885
688	GOTERM_CC_DIRECT	GO:0009986~cell surface	48	5.11182	0.000448767	RTN2, APP, IGHM, ABCB1, CLSTN2, LPAR1, CXCR4, PLAT, THY1, PTPRK, ENO2, CLU, CX3CL1, AMOT, THBD, HLA-DMA, PLAU, CCR9, CD38, ITGAV, CTSG, SLIT2, ELANE, CD33, FGFBP1, ANXA1, MME, ANXA4, TPBG, ENTPD6, HLA-C, MSN, CEL, HSPA2, HLA-F, SORL1, VEGFA, BMP2, RER1, CEACAM6, PSG4, CEACAM5, PXDN, TREML2, LY6D, HLA-DPB1, ADAM9, CSPG4	909	639	20562	1.69919	0.25473	0.0203076	0.0195325	SB590885
689	GOTERM_CC_DIRECT	GO:0048471~perinuclear region of cytoplasm	55	5.85729	0.00046506	PCSK1, SNAP25, APP, MS4A3, AKR1B1, CIB1, LAMC2, CLU, CX3CL1, HERC5, ATP7A, MAP3K4, ANXA4, USP2, COBL, OLFM4, DNM3, VAMP8, INF2, EXOC3, CDH13, RAB38, PKP4, LCP1, EZR, PTGES, MOSPD1, PIK3R1, GDPD5, AIF1, PRKCZ, RASIP1, THBS3, SLC9A3R1, LMNA, BNIP2, FYN, DYNC1I1, SNCA, GALNT6, BDNF, LIMK2, EIF2AK2, MSN, SORBS2, DEF6, EHD1, DNAJA1, CYLD, CDK7, COPS5, COPS8, HSPA1B, LGMN, HSPA1A	909	764	20562	1.62844	0.262645	0.0203076	0.0195325	SB590885
691	GOTERM_CC_DIRECT	GO:0001533~cornified envelope	10	1.06496	0.00105875	TGM1, ANXA1, SERPINB2, PKP2, PKP4, DSG3, PPL, DSC2, IVL, SERPINB5	909	59	20562	3.83398	0.50035	0.040793	0.039236	SB590885
692	GOTERM_CC_DIRECT	GO:0030141~secretory granule	13	1.38445	0.00138218	PCSK2, CPA3, PTPRN, DEFA5, PLAT, SNX10, VEGFA, RPH3A, COL1A1, CTSG, ATP7A, SCG2, ELANE	909	99	20562	2.97036	0.595844	0.0498897	0.0479855	SB590885
694	GOTERM_CC_DIRECT	GO:0070062~extracellular exosome	168	18.1034	1.08161e-12	SCARB1, ATP8A1, PROS1, ICAM3, CIB1, PLAT, ACTG2, NPEPPS, EFEMP2, BASP1, CPNE3, PRKACB, IGHV3-9, CDK5RAP2, SLC38A1, PRKCH, SERPINF1, ACTN1, ECH1, IGFBP2, ACOT11, STX7, SLC6A14, ATP1B1, RNASE1, TUBA4A, TOM1L1, AZGP1, FOLH1, SLPI, CRISPLD2, S100A6, DPEP1, PRTN3, S100A4, TNIK, HPRT1, ATP6V0D1, PFN2, GPM6A, CETP, ABCB1, SLC22A5, STXBP1, HTRA1, THY1, NID2, CORO1A, NDRG1, PRDX2, C5, RAP1A, IGLV2-14, ZNH…	903	2218	20562	1.72475	6.82477e-10	6.82495e-10	6.46802e-10	Sorafenib
695	GOTERM_CC_DIRECT	GO:0005576~extracellular region	152	16.3793	1.29746e-09	FCN1, SERPINE2, PROS1, PLAT, SPATA20, SPINT2, VPREB1, EFEMP2, FGF9, ENPP2, FAM3A, OSTF1, IGHV3-9, EPHB3, IFNAR2, IGFBP1, CXADR, IGFBP5, HGF, SERPINF1, ACTN1, IGFBP2, PDGFRL, TUBA4A, AZGP1, SLPI, CRISPLD2, PSG4, S100A6, UTS2, PRTN3, S100A4, DSC3, PLA1A, FBN2, CETP, PTGFR, NRN1, HTRA1, STC1, C1ORF54, TNFRSF11B, IGHV1-69, THY1, NTS, CFP, NID2, FBLN2, C5, IGLV2-14, PSAP, PI3, IGFBP6, TBC1D15, S100A11…	903	2129	20562	1.62572	8.18695e-07	4.09348e-07	3.8794e-07	Sorafenib
696	GOTERM_CC_DIRECT	GO:0005615~extracellular space	139	14.9784	5.88428e-09	FCN1, SERPINE2, PROS1, PLAT, ACTG2, TSKU, LOXL2, VPREB1, EFEMP2, FGF9, FCGRT, DPYSL3, ENPP2, FAM3A, IFNAR2, IGFBP1, POSTN, CXADR, IGFBP5, HGF, SERPINF1, ACTN1, IGFBP2, CD180, MTUS1, VASH1, FRMD4B, KMO, AZGP1, SLPI, CRISPLD2, DPEP1, UTS2, PRTN3, S100A4, PLA1A, CETP, HTRA1, STC1, TNFRSF11B, CD1E, CFP, CD1C, NID2, PCSK1N, C5, IGLV2-14, PSAP, HMOX1, PI3, IGFBP6, PROM1, S100A11, NMB, LRRN3, MCAM, DEFA…	903	1938	20562	1.6332	3.71298e-06	1.23766e-06	1.17293e-06	Sorafenib
697	GOTERM_CC_DIRECT	GO:0005829~cytosol	318	34.2672	1.06455e-08	SERPINE2, UBE2L6, CBLB, DCAF6, RASSF2, HERC1, DPYSL4, DPYSL3, CPNE3, HOMER3, SYNPO, KIFAP3, TNS3, PRKACB, EPHB3, HERC6, CDK5RAP2, PRKCH, ENDOG, ACTN1, ECH1, FNDC3A, ANK1, RUNX3, ASRGL1, CH25H, TIAM1, KEL, PRKD3, DDIT4, TXNIP, RIN3, TRIB3, HPRT1, NEIL1, TRIB1, TP53, CFTR, OPTN, SKAP2, ZNF395, SLC22A5, MAOA, RRAD, STXBP1, MAPKAP1, FLII, PIK3R1, THY1, ZC3HAV1, RPS4Y1, DYNC2LI1, PRDX2, RAB11FIP1, INP…	903	5510	20562	1.31417	6.71726e-06	1.67932e-06	1.59149e-06	Sorafenib
698	GOTERM_CC_DIRECT	GO:0005886~plasma membrane	294	31.681	3.70327e-08	OXTR, ICAM3, CBLB, SPINT2, EDNRA, RASSF2, MAGEA1, PIEZO1, CPNE3, HOMER3, SYNPO, SEPHS1, PRKACB, SLC12A7, IGHV3-9, EPHB3, SLC34A2, PAQR6, PRKCH, CXADR, ACTN1, SLC6A14, MTUS1, SOX11, ANK1, SIGIRR, TIAM1, KEL, PSG4, TRIB3, CFTR, SKAP2, SLC22A4, PTGFR, GPM6A, SLC22A3, NRN1, ABCB1, SLC22A5, RRAD, STXBP1, MAPKAP1, PIK3R1, LPAR4, IGHV1-69, MST1R, THY1, CFP, CD1C, FAM171A1, CD79A, INPP5A, INPP5D, MYO6, P…	903	5071	20562	1.32017	2.33674e-05	4.67353e-06	4.42911e-06	Sorafenib
699	GOTERM_CC_DIRECT	GO:0005794~Golgi apparatus	89	9.59052	1.70024e-07	DCLRE1C, ATP8A1, UBXN2B, CPQ, LPCAT1, ICA1, CIB1, PCSK5, GALNT10, RASSF2, HERC1, MAN1A2, NDST4, KIFAP3, NEO1, SCYL2, CDK5RAP2, IGFBP1, ABCC4, PDGFRA, MYOC, SLC30A5, PAQR3, MTUS1, PLA2G4A, SERPINB9, GFRA1, CYBA, FNDC3A, LAX1, TPST2, ADAM19, RNF144A, DNM3, TPST1, HCK, KEL, TMBIM4, SLPI, ELF3, CTTN, EXOC3, ARHGEF2, VAMP5, OPTN, PDE9A, CHST2, GOLGA8A, HLA-DQB1, COLEC10, TMF1, MAPKAP1, ADCY3, CD1E, NO…	903	1141	20562	1.77616	0.000107279	1.78809e-05	1.69457e-05	Sorafenib
700	GOTERM_CC_DIRECT	GO:0005737~cytoplasm	310	33.4052	8.36677e-07	CCNJ, CBLB, SPINT2, RCBTB1, DCAF6, RCBTB2, RASSF2, HERC1, DPYSL4, TRIM29, DPYSL3, ZC3H12A, MAGEA1, CPNE3, HOMER3, SEPHS1, IER2, HERC6, CDK5RAP2, PRKCH, CXADR, ACTN1, MTUS1, FNDC3A, ISL1, RUNX3, ASRGL1, PRKD3, DDIT4, MT1F, TXNIP, MT1G, RIN3, HPRT1, NEIL1, TRIB1, TP53, CFTR, OPTN, PFN2, SKAP2, PTGFR, ZNF395, BEX1, SLC22A5, STXBP1, MAPKAP1, FLII, STC1, AGAP1, PIK3R1, ZC3HAV1, DYNC2LI1, PRDX2, PRPSAP…	903	5576	20562	1.26595	0.000527804	7.54204e-05	7.14761e-05	Sorafenib
701	GOTERM_CC_DIRECT	GO:0009986~cell surface	53	5.71121	1.4494e-05	IGHM, SCARB1, SRPX, CPM, CLIC4, PLAT, GHR, SPN, CDH5, LAMP3, ITGB8, NEO1, PPFIA4, HLA-DPA1, KCNH2, EGFL7, ANXA1, GPR37, ANXA2, MME, ITGA3, ANXA4, TNFRSF1A, IL1A, FOLH1, PSG4, CEACAM4, CEACAM8, VAMP5, CFTR, HBEGF, CLDND1, ABCB1, IGSF3, NRXN1, LRP4, FURIN, MST1R, THY1, NOD2, IL2RG, HLA-DMA, SRPX2, SLITRK3, SLIT2, PROM1, CD55, FZD3, SORL1, PTPRC, CD22, FERMT2, ADA	903	639	20562	1.88865	0.00910405	0.00107446	0.00101826	Sorafenib
702	GOTERM_CC_DIRECT	GO:0001725~stress fiber	14	1.50862	1.53251e-05	FHOD1, ACTN1, CYBA, MST1R, PDLIM1, ACTA2, LIMA1, ABLIM1, PDLIM3, MICALL2, ZYX, SYNPO, PDLIM5, FERMT2	903	73	20562	4.367	0.00962358	0.00107446	0.00101826	Sorafenib
703	GOTERM_CC_DIRECT	GO:0031982~vesicle	22	2.37069	2.63203e-05	SLC34A2, CETP, ANXA1, ANXA2, NRXN1, STX7, SLC6A14, CIB1, NOD2, CST3, BASP1, LAMP3, ALDH3B1, MYO6, SPP1, RAB38, RIN3, ARHGEF2, PROM1, GPRC5C, HSPA1B, APPL2	903	174	20562	2.87906	0.0164712	0.00166081	0.00157395	Sorafenib
704	GOTERM_CC_DIRECT	GO:0005769~early endosome	31	3.34052	4.00428e-05	RNF11, DYSF, CD1E, CORO1A, RAP1A, INPP5F, LAMP3, KIAA0319, ATP9A, RAB11FIP5, VPS16, PTPN1, UVRAG, ANXA1, MME, ANXA2, STX7, SORL1, EHD1, CD4, CLCN5, RAB31, NUMB, RAB38, RIN3, ASTN2, ATP6V0D1, CD22, CFTR, TLR3, HLA-DQB1	903	308	20562	2.29186	0.024951	0.002297	0.00217687	Sorafenib
705	GOTERM_CC_DIRECT	GO:0016324~apical plasma membrane	35	3.77155	5.8409e-05	SLC22A4, OXTR, CLDND1, SLC22A5, ABCB1, STC1, CIB1, THY1, SLC2A5, SLC39A8, PROM1, MPDZ, SLC39A4, SLC12A2, SLC34A2, ABCC4, SLC15A1, FZD3, ANXA1, SLC30A5, IGFBP2, SLC6A14, SHROOM2, ARHGEF18, RAB27A, CYBA, ATP1B1, SLC6A9, DPEP1, TNIK, ATP6V0D1, KCNK1, SLC26A3, SHANK2, CFTR	903	376	20562	2.11962	0.0361862	0.00307134	0.00291072	Sorafenib
706	GOTERM_CC_DIRECT	GO:0090575~RNA polymerase II transcription factor complex	17	1.8319	7.86347e-05	STAT5A, BATF3, POU2F1, HLF, ANXA2, CEBPE, NFYC, POU4F1, HIPK2, MAFB, POU2AF1, MAFF, NFE2L3, STAT4, MXD3, ATF3, E2F8	903	121	20562	3.1992	0.0484095	0.00381681	0.0036172	Sorafenib
707	GOTERM_CC_DIRECT	GO:0016020~membrane	151	16.2716	8.66245e-05	DGKG, ATP8A1, RASL11B, FHOD1, ICAM3, CIB1, IPO5, IGF1R, LOXL2, FADS3, CDH5, RIMS3, HERC1, SLC16A6, PIEZO1, SLC16A4, SLC16A5, PDGFRA, SH3GLB2, SLC30A3, HGF, SLC30A5, ECH1, CYBA, FNDC3A, ATP1B1, ANK1, LAX1, TOM1L1, SIGIRR, TPST1, CH25H, TIAM1, FOLH1, PRKD3, SLCO2A1, RAB38, ATP6V0D1, STEAP1, SLC27A3, CFTR, DSC3, SLC22A3, NRN1, ABCB1, RRAD, AGAP1, PIK3R1, RPS4Y1, CORO1A, HSD11B1, INPP5A, RAB11FIP1, C…	903	2547	20562	1.34997	0.0531953	0.00390429	0.00370011	Sorafenib
708	GOTERM_CC_DIRECT	GO:0001726~ruffle	15	1.61638	0.000130041	MYO10, ANXA2, TESC, ACTN1, PTK6, FRMD4B, S100B, AIF1, MKLN1, LIMA1, CTTN, MYO6, S100A6, S100A11, APPL2	903	101	20562	3.3818	0.0787844	0.00547039	0.0051843	Sorafenib
709	GOTERM_CC_DIRECT	GO:0010008~endosome membrane	26	2.80172	0.000209625	STEAP3, FURIN, CD1C, HLA-DMA, RAP1A, FCGRT, PIP5K1C, SLC15A3, SCYL2, APPL2, HLA-DQA1, VPS16, HLA-DPA1, ANXA1, SORL1, RNF144A, TOM1L1, EHD1, ARHGAP32, CLCN5, NUMB, ATP6V0D1, STEAP1, CFTR, TLR3, HLA-DQB1	903	260	20562	2.27708	0.123911	0.00793457	0.00751961	Sorafenib
712	GOTERM_CC_DIRECT	GO:0043025~neuronal cell body	35	3.77155	0.000276919	GPM6A, GRIA2, SLC22A3, NRXN1, TMPRSS3, LRP4, CIB1, PTPRF, IGF1R, NRGN, GHR, INPP5F, CNNM4, TRPM4, VPS16, SLC12A2, SLC38A1, FZD3, GABBR1, MME, MYO10, GLRX5, ZNF804A, GFRA1, CYBA, S100B, SORL1, TIAM1, STAR, EEF1A2, RGS10, STRN, RIN3, SHANK2, ADA	903	408	20562	1.95337	0.160341	0.00904266	0.00856975	Sorafenib
714	GOTERM_CC_DIRECT	GO:0035580~specific granule lumen	11	1.18534	0.000339551	SLPI, QPCT, DEFA4, LCN2, RAB27A, CHI3L1, BPI, CFP, SPTAN1, CEP290, CAMP	903	62	20562	4.03997	0.192888	0.0102018	0.00966831	Sorafenib
715	GOTERM_CC_DIRECT	GO:0031225~anchored component of membrane	15	1.61638	0.00035569	CPM, NRN1, PSCA, LSAMP, GFRA1, THY1, GFRA2, PRSS21, BST1, DPEP2, DPEP1, CEACAM8, LY6G6D, SMPDL3B, CD55	903	111	20562	3.07713	0.201069	0.0102018	0.00966831	Sorafenib
716	GOTERM_CC_DIRECT	GO:0030667~secretory granule membrane	14	1.50862	0.000468568	MOXD1, MME, SLC30A5, PTAFR, ICA1, RAB27A, RHOF, RAB31, PTPRC, RAB26, ALDH3B1, EXOC3, CPE, CD55	903	101	20562	3.15634	0.256016	0.0128551	0.0121828	Sorafenib
717	GOTERM_CC_DIRECT	GO:0005887~integral component of plasma membrane	94	10.1293	0.000497545	KCNK5, SCARB1, OXTR, GPR65, ICAM3, TSPAN12, SLC2A5, PTPRF, IGF1R, PTPRG, GHR, SPN, GABRR1, UPK1B, EDNRA, C1QTNF1, MPZ, SLC16A6, BDKRB1, SLC39A8, NEO1, SLC12A7, SLC16A4, SLC39A4, EPHB3, SLC16A5, HLA-DPA1, KCNH2, IFNAR2, PDGFRA, SLC34A2, SLC38A1, SLC15A1, GPR37, CXADR, MME, SLC30A3, SLC30A5, SLC6A14, NPY1R, IL17RB, TNFRSF1A, FOLH1, ADRB3, ADORA2B, SLCO2A1, CEACAM4, STEAP1, VAMP5, GPRC5C, CFTR, TLR3…	903	1508	20562	1.4194	0.269502	0.0130813	0.0123972	Sorafenib
718	GOTERM_CC_DIRECT	GO:0048471~perinuclear region of cytoplasm	54	5.81897	0.000687423	PTPRR, CLIC4, AKR1B1, CIB1, TMEM100, LAMP3, PRKACB, RAB8B, CDK5RAP2, KCNH2, PPP1R16B, TPD52, ANXA2, ITGA3, ANXA4, SERPINF1, STX7, MLF1, DNM3, BANK1, S100A6, EXOC3, CHI3L1, RAB38, S100A4, TNIK, VAMP5, OPTN, PDE9A, CHODL, STXBP1, PIK3R1, NDRG1, AIF1, SCEL, RAP1A, MYO6, SPP1, PLCG2, HMOX1, ATP9A, TRAPPC2, GALNT6, GALNT2, INHBB, INHBA, S100B, TPD52L1, MEIS2, EHD1, NELL1, MLPH, GLB1, HSPA1B	903	764	20562	1.60945	0.352032	0.0173506	0.0164432	Sorafenib
719	GOTERM_CC_DIRECT	GO:0045335~phagocytic vesicle	11	1.18534	0.00081476	UVRAG, RAP1A, RAB31, STXBP1, ZYX, RAB38, NOD2, CORO1A, CTSS, RAB8B, RAB11FIP5	903	69	20562	3.63012	0.402095	0.0197736	0.0187395	Sorafenib
720	GOTERM_CC_DIRECT	GO:0098978~glutamatergic synapse	31	3.34052	0.00109883	GPM6A, SH3GL3, STXBP1, NRXN1, PPM1H, PLAT, ABHD6, CORO1A, NDRG1, NRGN, ARHGAP22, ARHGAP44, PPP3CA, GABRR1, RAP1A, HOMER3, WASF3, SH3GL1, GABBR1, SLC30A3, ACTN1, DNM3, TIAM1, CACNB4, ADORA2B, NUMB, TNIK, ARHGEF2, DBN1, SHANK2, PFN2	903	373	20562	1.89248	0.500297	0.02568	0.024337	Sorafenib
721	GOTERM_CC_DIRECT	GO:0005925~focal adhesion	34	3.66379	0.00115926	FLII, SLA, THY1, DCAF6, ARHGAP22, PDLIM1, LIMA1, PCBP2, ITGB8, CPNE3, PIP5K1C, TNS3, SVIL, ANXA1, MME, ITGA3, MCAM, ACTN1, CYBA, CORO2B, HCK, PTPRC, CTTN, PTK7, DLC1, NUMB, ZYX, EVL, ARHGEF2, MAPRE2, FERMT2, HSPA1B, LIMS2, SNTB2	903	425	20562	1.82166	0.519013	0.0261247	0.0247584	Sorafenib
722	GOTERM_CC_DIRECT	GO:0032587~ruffle membrane	13	1.40086	0.00130656	TESC, CIB1, AIF1, FGR, TIAM1, DLC1, MYO6, PLCG2, PLEKHO1, PIP5K1C, ARHGEF2, PDE9A, APPL2	903	99	20562	2.9901	0.561757	0.0281446	0.0266727	Sorafenib
723	GOTERM_CC_DIRECT	GO:0043005~neuron projection	31	3.34052	0.0013381	GPM6A, RGS17, ABAT, CIB1, PTPRF, CALB2, GABRR1, WRN, RAP1A, SV2B, MICALL2, BDKRB1, NCAM2, BBS7, EPHB3, SLC12A2, NMB, CXADR, SLC30A3, MYO10, NPY1R, BRAF, POU4F1, ANK1, QDPR, STAR, GLRB, DCX, S100A4, FGF13, SHANK2	903	378	20562	1.86744	0.570401	0.0281446	0.0266727	Sorafenib
724	GOTERM_CC_DIRECT	GO:0043231~intracellular membrane-bounded organelle	64	6.89655	0.00176436	DENND1C, SCARB1, ATP8A1, CPQ, IRS1, CELF2, ICA1, HK2, CTSS, IGF1R, RGS5, LAMP3, CTSF, GUSB, SPTAN1, HLA-DPA1, RAB8B, PLA2G4A, FNDC3A, RHOF, RUNX3, IL17RB, RNF144A, CYP39A1, KIN, HCK, RNF125, CTTN, PRTN3, FAR2, GPRC5C, PON3, PHLPP1, LPAR4, AOAH, CD1C, NTS, LTC4S, HSD11B1, HLA-DMA, RAB11FIP1, ALDH1B1, INPP5F, PSAP, ANO10, SLC15A3, KIAA0319, CNNM4, RAB11FIP5, TRAPPC2, EGR2, POU2F1, OSBPL3, BRAF, AZU…	903	984	20562	1.48103	0.671854	0.0359133	0.0340351	Sorafenib
725	GOTERM_CC_DIRECT	GO:0005912~adherens junction	18	1.93966	0.00183274	SYNM, OXTR, ANXA1, CXADR, ANXA2, SHROOM2, FRMD4B, NDRG1, PDLIM1, CDH5, PDLIM3, TRIM29, ZYX, PIP5K1C, PDLIM5, FERMT2, S100A11, TJP2	903	175	20562	2.34214	0.685736	0.0361394	0.0342493	Sorafenib
726	GOTERM_CC_DIRECT	GO:0015629~actin cytoskeleton	23	2.47845	0.00234182	SVIL, CLIC4, FLII, ARPC1A, LSP1, CORO1A, CORO2B, ACTA2, FGR, ARHGAP32, LIMA1, ABLIM1, SMTN, SIPA1L1, CALD1, MYO6, ZYX, AMPH, INTS6, SYNPO, PDLIM5, GBP1, DBN1	903	258	20562	2.02995	0.77223	0.0437027	0.0414172	Sorafenib
727	GOTERM_CC_DIRECT	GO:0042383~sarcolemma	13	1.40086	0.00235482	POPDC3, SYNM, ANXA1, ANXA2, DYSF, CIB1, ATP1B1, SLC2A5, ANK1, PPP3CA, FGF13, PDE9A, SGCG	903	106	20562	2.79264	0.774096	0.0437027	0.0414172	Sorafenib
728	GOTERM_CC_DIRECT	GO:0070062~extracellular exosome	176	18.6638	3.30792e-15	RAB3B, ALDH1L1, DEFB1, PLAT, F11R, MPO, STK10, BASP1, CPNE1, ENPP4, CPNE3, PRSS8, IGHV3-7, KRT6C, PRKACB, ENTPD1, CD300A, ACTN1, IGFBP2, OLFM4, UPB1, TUBA4A, CD2AP, FOLH1, SLPI, PADI2, PRTN3, TNIK, HPRT1, FKBP4, IL6ST, GPM6A, CRABP2, SDC4, CFI, SLC1A1, STXBP2, NEDD4L, KLK3, LIN7A, LPO, THY1, AEBP1, PPL, NDRG1, PRKCZ, C2, LDHB, C5, RAP1A, HSPH1, RRAS, TSPAN8, KIF3A, ALDH3B1, MYO6, NEU1, PGK1, PCK1…	902	2218	20562	1.80888	2.28484e-12	2.26923e-12	2.17992e-12	Sunitinib
729	GOTERM_CC_DIRECT	GO:0016020~membrane	171	18.1336	7.98113e-09	ANKLE2, SPARC, LPGAT1, PLXND1, ICAM2, PREP, RAPGEFL1, LOXL2, CCND2, IPO9, CDH3, CPNE1, ENPP4, IL13RA2, SPA17, SLC16A4, CAST, TMOD1, DDX18, ENTPD1, CD300A, USP2, MATK, TSC2, HLA-F, SIGIRR, SLC5A6, NUP93, TIAM1, ACAP2, FOLH1, DAAM1, BIN1, PRKD3, ELMO1, IL6ST, CFTR, SLC22A3, CFI, SLC1A1, MTMR9, AGAP1, ITPR3, PIK3R1, PPL, PRKCZ, FUT1, RAP1GAP, EFNB2, HSD11B1, LDHB, RRAS, DHRS7B, MYO6, NEU1, HLTF, PGK…	902	2547	20562	1.53047	5.47504e-06	2.25829e-06	2.16941e-06	Sunitinib
730	GOTERM_CC_DIRECT	GO:0005737~cytoplasm	321	34.0403	9.8759e-09	SPARC, TES, LPGAT1, PREP, MLC1, AQP7, MT1X, SPINT2, AQP3, LGALS2, RASSF2, DPYSL4, MAGOH, ZC3H12A, CPNE1, CPNE3, SPA17, ANKS1A, PKNOX2, MEF2C, TIPIN, MBNL2, ARL14, LIMCH1, ACTN1, JMJD7, ASRGL1, CD2AP, INPP4B, ARC, PRKD3, BIN1, FEZ1, MT1F, MT1G, PADI2, HPRT1, CFTR, OPTN, ZNF274, ZNF395, CRABP2, XPA, STC1, AGAP1, NEDD4L, MTMR9, PIK3R1, ADH7, NLK, ARPP19, PPL, KLK8, PRKCZ, LDHB, HSPH1, RIC8B, MYO6, N…	902	5576	20562	1.31232	6.77484e-06	2.25829e-06	2.16941e-06	Sunitinib
731	GOTERM_CC_DIRECT	GO:0005829~cytosol	317	33.6161	1.42401e-08	TES, PREP, MLC1, RRP8, PEX26, CCT6B, RASSF2, DPYSL4, MAGOH, CPNE1, AP1S2, BBX, CPNE3, SYNPO, ANKS1A, PRKACB, MEF2C, ACTN1, COG4, PHKA1, UPB1, ASRGL1, CD2AP, NUP93, INPP4B, TIAM1, ARC, DAAM1, PRKD3, BIN1, MAP1B, RBP1, PADI2, HPRT1, ATF5, HOXB7, CFTR, OPTN, ZNF395, CRABP2, STXBP2, KLK5, NEDD4L, MTMR9, WDR61, PIK3R1, THY1, ADH7, NLK, GSPT2, PPL, PRKCZ, LDHB, HSPH1, RIC8B, MYO6, HMOX1, PCK1, SPTBN1, …	902	5510	20562	1.31149	9.76866e-06	2.44218e-06	2.34606e-06	Sunitinib
732	GOTERM_CC_DIRECT	GO:0005576~extracellular region	147	15.5885	2.20784e-08	SPARC, DEFB1, PLAT, SPINT2, MPO, LOXL1, PRSS8, THSD7A, IL13RA2, IGHV3-7, SPA17, PAMR1, ACTN1, IGFBP3, IGFBP2, OLFM4, TUBA4A, EREG, SLPI, PSG4, ADAM12, UTS2, SPARCL1, PADI2, PRTN3, LY6H, IL6ST, LY6E, CFI, STXBP2, LYPD1, KLK5, STC1, KLK3, LPO, THY1, AEBP1, NTS, KLK8, GLB1L2, C2, C5, HSPH1, ARSJ, NEU1, PI3, PLTP, ELANE, S100A10, VAT1, HSPA6, INHBB, ISG15, INHBA, AZU1, INHBE, BMP4, CXCL10, BST1, IL6,…	902	2129	20562	1.57398	1.51457e-05	3.02916e-06	2.90994e-06	Sunitinib
733	GOTERM_CC_DIRECT	GO:0005886~plasma membrane	293	31.071	5.00258e-08	VIPR1, SPARC, TES, IFITM2, ICAM2, CBLC, MLC1, AQP7, TMEM97, SPINT2, F11R, AQP3, RRP8, RAPGEFL1, RASSF2, CPNE1, CPNE3, PRSS8, THSD7A, SYNPO, IGHV3-7, PRKACB, SCN1A, ENTPD1, ARL14, ACTN1, SLC6A15, PTOV1, SOX11, PHKA1, HLA-F, CD2AP, SLC5A6, SIGIRR, TIAM1, ARC, DAAM1, PSG4, BIN1, MAP1B, FEZ1, CLDN7, CFTR, GPM6A, SLC22A3, SDC4, STXBP2, LYPD1, NEDD4L, PIK3R1, THY1, ADH7, PPL, PRKCZ, PCDH17, TRPM2, RIC8…	902	5071	20562	1.31714	3.43171e-05	5.71962e-06	5.49451e-06	Sunitinib
734	GOTERM_CC_DIRECT	GO:0005615~extracellular space	129	13.6797	1.35712e-06	SPARC, XYLT1, DEFB1, PLAT, MPO, CXCL14, LOXL1, LOXL2, FCGRT, PRSS8, IL13RA2, POSTN, TLE2, ACTN1, IGFBP3, IGFBP2, VASH1, FRMD4B, HLA-F, OLFM4, EREG, SLPI, UTS2, SPARCL1, PRTN3, IL6ST, CFI, KLK5, STC1, KLK3, LPO, AEBP1, KLK8, C2, C5, FLRT1, PGK1, HMOX1, PI3, PLTP, ELANE, S100A10, LRRN2, INHBB, INHBA, AZU1, INHBE, BMP4, CXCL10, IL6, PPFIBP2, IL7, CPD, PIP, LCN2, HPSE, SERPINI1, LGALS3BP, MOXD1, ORM1…	902	1938	20562	1.51738	0.000930549	0.000132997	0.000127763	Sunitinib
735	GOTERM_CC_DIRECT	GO:0005925~focal adhesion	40	4.24178	1.17198e-05	MDC1, TES, SDC4, THY1, SYNE2, CNN3, ARHGAP22, EFNB2, AKAP12, RRAS, CDH2, CSRP1, FLRT1, ANXA6, CD59, ITGAV, CPNE3, MAP4K4, KLF11, SVIL, TLE2, ANXA1, GSN, DST, CAV2, ACTN1, CAV1, LMO7, PPFIBP1, MARCKS, ACTC1, PTPRC, FAP, PTK7, CAT, ITGA6, CD46, LIMS1, HSPA1A, SNTB2	902	425	20562	2.14551	0.00800756	0.00100497	0.000965415	Sunitinib
736	GOTERM_CC_DIRECT	GO:0048471~perinuclear region of cytoplasm	60	6.36267	1.76936e-05	RAB3B, PTPRR, MS4A3, MLC1, TMEM100, PSTPIP1, HEPH, NCS1, ANXA6, PRKACB, USP2, PTOV1, AXIN1, TSC2, OLFM4, MLF1, CD2AP, DNM3, TMEM134, BANK1, MAP1B, NOS1AP, CHI3L1, TNIK, FKBP4, VAMP5, OPTN, CUL7, MTMR9, PTN, PIK3R1, NDRG1, PRKCZ, RAP1A, NPY, VPS52, MYO6, FLRT1, HMOX1, STOM, SEC23B, DYNC1I1, SNX5, GSN, CAV2, CAV1, PLA2G2A, EIF2AK2, INHBB, INHBA, MEX3D, BSPRY, EHD1, MLPH, GLB1, KLHL7, NEDD4, FBXL5, …	902	764	20562	1.79026	0.0120646	0.00134865	0.00129557	Sunitinib
737	GOTERM_CC_DIRECT	GO:0009986~cell surface	52	5.51432	2.87122e-05	CD40, SPARC, PLAT, PTPRK, MSLN, ROBO1, GHR, CDH2, CCR7, ITGAV, CTSG, HLA-DPA1, FGA, EGFL7, ANXA1, CD93, IL15, LMO7, HLA-F, FOLH1, PSG4, CEACAM6, PXDN, DSG2, ITGA6, CD46, VAMP5, CFTR, RTN2, SDC4, IGSF3, SLC1A1, PTN, THY1, IL2RG, TFPI, TSPAN8, EPCAM, GPC3, CD59, SLIT2, ELANE, MICA, MICB, NLGN4Y, SORL1, ACVR2A, TSPAN14, PTPRC, FAP, IL2RB, FAS	902	639	20562	1.85507	0.0195041	0.00196966	0.00189213	Sunitinib
738	GOTERM_CC_DIRECT	GO:0035580~specific granule lumen	12	1.27253	7.04603e-05	ORM1, SLPI, NEU1, LCN2, CHI3L1, PTX3, HPSE, RETN, OLFM4, CAMP, ELANE, DNASE1L1	902	62	20562	4.41213	0.0471878	0.00439416	0.00422121	Sunitinib
739	GOTERM_CC_DIRECT	GO:0045121~membrane raft	26	2.75716	0.000126183	STOML1, SDC4, SLC1A1, CBLC, MLC1, THY1, PRKCZ, HK1, LDHB, TUBA1A, PDPN, PGK1, STOM, BAALC, S100A10, SMURF2, CAV2, CAV1, ERLIN2, ARC, CD4, PTPRC, FAS, CD48, HPSE, IL6ST	902	252	20562	2.35197	0.082926	0.00670987	0.00644578	Sunitinib
740	GOTERM_CC_DIRECT	GO:0043025~neuronal cell body	36	3.8176	0.000127155	GPM6A, SLC22A3, CD40, STAU2, DENND1A, SLC1A1, ITPR3, GRIK2, PPP1R9A, RAP1GAP, PTPRF, NRGN, CNN3, GHR, AKAP12, SV2A, KIF3A, TBX21, ENC1, PPARGC1A, KCNJ2, SCN1A, NQO1, ANXA3, CAD, SORL1, TIAM1, ARC, MAP1B, FEZ1, EEF1A2, ATP13A2, SERPINI1, FKBP4, IL6ST, PVALB	902	408	20562	2.01141	0.0835372	0.00670987	0.00644578	Sunitinib
741	GOTERM_CC_DIRECT	GO:0035579~specific granule membrane	14	1.48462	0.000162822	MS4A3, CD93, SLC2A5, LILRA3, STK10, BST1, TRPM2, TSPAN14, RAP1A, ALDH3B1, STOM, ITGAV, CD59, DEGS1	902	91	20562	3.50708	0.105692	0.00797828	0.00766427	Sunitinib
742	GOTERM_CC_DIRECT	GO:0031225~anchored component of membrane	15	1.59067	0.000351746	LSAMP, LYPD1, THY1, MSLN, TFPI, PRSS21, BST1, EFNA3, VNN2, CEACAM6, CD48, CD59, LY6H, RECK, LY6E	902	111	20562	3.08054	0.214426	0.0160865	0.0154534	Sunitinib
743	GOTERM_CC_DIRECT	GO:0098978~glutamatergic synapse	32	3.39343	0.000515131	GPM6A, SPARC, PLAT, GRIK2, PPP1R9A, PRKCZ, NDRG1, PCDH17, NRGN, ARHGAP22, EFNB2, PPP3CA, RAP1A, ERBB4, SV2A, NCS1, EPS15, SPTBN1, KPNA1, SYT1, ACTN1, PLEKHA5, DNM3, TIAM1, ARC, ACTC1, CACNB4, BIN1, NOS1AP, SPARCL1, TNIK, NPTXR	902	373	20562	1.95569	0.297753	0.0220862	0.0212169	Sunitinib
744	GOTERM_CC_DIRECT	GO:0005794~Golgi apparatus	74	7.8473	0.000779937	RAB3B, ST6GALNAC2, LPCAT1, ICA1, MSLN, CXCL14, GALNT10, SGCE, AP4M1, RASSF2, NCS1, AP1S2, IFT57, TMED7, SCYL2, IL15, TSC2, RAB33A, ARFGAP2, TPST2, ADAM19, DNM3, TRAPPC6A, SLPI, RP2, FEZ1, CAT, B3GNT2, VAMP5, OPTN, CUL7, HS3ST3A1, SLC35D2, GOSR1, NEDD4L, ADCY3, FUT1, FSTL3, JAKMIP2, PTGS1, AP3M2, RAB20, NPY, VPS52, MYO6, ST3GAL5, GBP1, ST3GAL1, KCNJ2, RAB11FIP5, KCNJ6, ABCA5, SYT1, GDF15, GOLM1, C…	902	1141	20562	1.47844	0.414474	0.0314728	0.030234	Sunitinib
745	GOTERM_CC_DIRECT	GO:0005938~cell cortex	18	1.9088	0.000950449	DST, CAV1, PLA2G4C, MICAL3, AXIN1, AQP7, CRIP2, RHOF, RHOC, AKAP12, ARHGAP32, ARC, MARCKS, RIC8B, NEDD4, MYO6, MYH10, RAI14	902	165	20562	2.48684	0.479163	0.0362227	0.034797	Sunitinib
746	GOTERM_CC_DIRECT	GO:0070062~extracellular exosome	182	19.5279	3.31611e-17	CD86, APP, FCGBP, TFRC, REG1B, REG1A, PDCD5, ICAM3, PLAT, TM7SF3, CLU, ACTG2, ACTG1, TUBB6, ALCAM, NAGLU, RUSC2, DMBT1, TUBB3, BASP1, NAMPT, CPNE1, B2M, GOLGA7, EPHB1, TGM3, SLC38A1, ACTN1, RPL22, WNT5A, ECH1, IGFBP2, ACOT11, TALDO1, PRKCA, OLFM4, UPB1, RNASE1, TOM1L1, BCR, PROCR, FOLH1, DPEP1, TNIK, TLN1, IL6ST, CFD, GPM6A, ABCB1, ABCB6, SDC4, CNP, SHMT2, SLC1A1, HPN, TACSTD2, SLC1A4, AEBP1, NID…	907	2218	20562	1.86024	2.18532e-14	2.18532e-14	2.04936e-14	Tipifarnib
747	GOTERM_CC_DIRECT	GO:0005615~extracellular space	156	16.7382	9.64426e-14	APP, FCGBP, OLFML2B, TFRC, POP1, REG1B, REG1A, TNC, XYLT1, PLAT, CLU, ACTG2, ACTG1, VPREB1, DMBT1, NAMPT, LIPG, ZNF446, B2M, CHGB, POSTN, TLE2, IL4R, IGFBP5, HGF, ACTN1, FST, WNT5A, IGFBP2, OLFM4, PGF, EREG, PROCR, ALDH3A1, DPEP1, UTS2, ADNP, IL6ST, SCG2, PLA1A, CFD, LXN, CNP, KLK5, TACSTD2, LY96, AEBP1, MTMR4, KLK7, C2, C3, SDCBP, FLRT2, PDGFD, SERPINH1, HMOX1, APOD, TAC3, PI3, KDSR, S100A11, CP…	907	1938	20562	1.82486	6.35793e-11	3.17778e-11	2.98008e-11	Tipifarnib
748	GOTERM_CC_DIRECT	GO:0005886~plasma membrane	313	33.5837	1.00421e-11	APP, VIPR1, IFITM1, OXTR, TFRC, AQP9, ICAM2, PRF1, CBLC, ICAM3, SPINT2, FNBP1L, RAPGEFL1, ZDHHC4, EDNRA, ALCAM, NAMPT, CPNE1, B2M, SLC12A7, EPHB1, ACVR1, ARL14, ACTN1, IL1R2, PHKA1, PRKCA, BCR, SLC5A6, CLDN3, DAAM1, PSG4, MAP1B, SUCLG2, TLN1, GPM6A, GRB7, ABCB1, SDC4, ABCB6, TTYH1, MAGED1, HPN, LYPD1, MGST2, SLC6A20, C3, UGT8, CYB5R1, APH1B, RRAS, FLRT2, INPP5D, EPB41L3, TSPAN5, KCNN3, CCR10, ABC…	907	5071	20562	1.39929	6.61773e-09	2.20591e-09	2.06867e-09	Tipifarnib
749	GOTERM_CC_DIRECT	GO:0005576~extracellular region	157	16.8455	8.32315e-11	APP, OLFML2B, TFRC, CLSTN1, TNC, PRF1, PLAT, SPINT2, CLU, VPREB1, DMBT1, LIPG, NRCAM, SPA17, B2M, PRND, GOLGA7, EPHB1, CHGB, IGFBP5, HGF, ACTN1, IL1R2, FST, WNT5A, F2R, IGFBP2, PSG2, OLFM4, PDGFRL, PGF, EREG, PROCR, PSG4, SCG5, LY6D, UTS2, TLN1, IL6ST, SCG2, PLA1A, CFD, NTM, NOTCH4, LYPD1, KLK5, LY96, C1ORF54, AEBP1, NTS, NID1, KLK7, GLB1L2, C2, C3, SDCBP, DEAF1, PDGFD, APOD, TAC3, PI3, S100A11, …	907	2129	20562	1.67179	5.48496e-08	1.37124e-08	1.28593e-08	Tipifarnib
750	GOTERM_CC_DIRECT	GO:0009986~cell surface	65	6.97425	7.75958e-10	CD86, IGHM, APP, ITGB5, TFRC, CD80, CLSTN1, PLAT, LRRC32, CLU, ROBO1, GHR, CDH5, CDH2, LAMP3, LIPG, CD36, FGFBP1, FCER1G, KRT4, WNT5A, F2R, PSG2, PROCR, FOLH1, RER1, PSG4, CEACAM6, PXDN, LY6D, DSG2, CEACAM8, ITGA5, TLN1, CD46, HBEGF, CHRNA1, ABCB1, SDC4, NOTCH4, HPN, C5AR1, SLC1A1, CXCR4, SLC1A4, CLCN3, TFPI, C3, CLEC7A, CD59, GPC4, CCR10, NLGN4Y, AOC3, FZD4, MSN, L1CAM, SORL1, ACVR2A, PTPRC, FAP…	907	639	20562	2.30606	5.11356e-07	1.02271e-07	9.59084e-08	Tipifarnib
751	GOTERM_CC_DIRECT	GO:0016020~membrane	168	18.0258	5.81571e-08	APP, IFITM1, TFRC, CLSTN1, ECI2, TNC, ICAM2, STMN2, PREP, PRF1, ICAM3, MSMO1, CLU, RAPGEFL1, ACTG1, CDH5, CCND1, DMBT1, PEG10, CPNE1, SPA17, B2M, SLC16A4, SLC16A5, ACVR1, DDX18, HGF, IL1R2, ECH1, USP2, AIP, PRKCA, PGF, GEM, TOM1L1, BCR, SLC5A6, NUP93, ACAP2, FOLH1, MAP7D3, DAAM1, SOAT1, LY6D, IL6ST, STEAP1, SLC27A3, PTGES, ABCG2, ABCB1, CNP, SLC1A1, HPN, TACSTD2, ITPR2, MGST2, AGAP1, SLC1A4, MTMR…	907	2547	20562	1.49533	3.83248e-05	6.38759e-06	5.99018e-06	Tipifarnib
752	GOTERM_CC_DIRECT	GO:0005925~focal adhesion	45	4.82833	1.43406e-07	GRB7, ITGB5, SDC4, ARPC1B, FHL2, TNC, LIMD1, LPP, CORO1B, SYNE2, ACTG1, CNN3, AKAP12, IL1RL1, CNN1, SDCBP, ALCAM, FLRT2, RRAS, CDH2, PCBP2, MAPK1, CD59, B2M, KLF11, TLE2, MCAM, ACTN1, CAV1, RPL22, MSN, L1CAM, HCK, PROCR, EHD3, ACTC1, PTPRC, FAP, TRIP6, ITGA5, CD46, TLN1, FGFR3, LIMS1, HSPA1A	907	425	20562	2.40039	9.44998e-05	1.35006e-05	1.26607e-05	Tipifarnib
753	GOTERM_CC_DIRECT	GO:0005829~cytosol	307	32.9399	1.26713e-06	APP, WIPF1, ECI2, STMN2, PREP, PRF1, FNBP1L, PEX26, RPS6KA3, MT2A, RUSC2, PEG10, NAMPT, CPNE1, ARFIP1, ANKS1A, B2M, EPHB1, RBFOX2, WSB2, KRT4, ACTN1, RPL22, ECH1, TALDO1, PHKA1, PRKCA, UPB1, ASRGL1, BCR, NUP93, MYL5, RNF128, DAAM1, MAP1B, NEIL1, TLN1, RIN2, GRB7, SEH1L, ABCB6, MAOA, SHMT2, HSPA4L, CRABP1, KLK5, MTMR4, SAMSN1, MTMR6, SULT1A1, ABR, PRDX2, INPP5D, EPB41L3, PCBP2, HMOX1, CEP72, ASL, …	907	5510	20562	1.26312	0.000834691	0.00010438	9.78858e-05	Tipifarnib
754	GOTERM_CC_DIRECT	GO:0090575~RNA polymerase II transcription factor complex	19	2.03863	5.85031e-06	STAT5A, STAT5B, CEBPA, CEBPB, CEBPE, VDR, NFYC, TCF12, CEBPG, PBX1, MAFB, RXRA, TFDP1, MAF, POU2AF1, NFE2L3, ADNP, ATF3, E2F8	907	121	20562	3.55981	0.00384795	0.000428373	0.000401722	Tipifarnib
755	GOTERM_CC_DIRECT	GO:0005737~cytoplasm	301	32.2961	2.67494e-05	APP, MAPKBP1, PLEKHB1, MT1M, STMN2, PREP, MT1X, SPINT2, FNBP1L, RPS6KA3, LGALS2, MT2A, PPP4R2, PEG10, NAMPT, CPNE1, SPA17, ANKS1A, IER5, PELO, IER2, TIPIN, RBFOX2, ARL14, ACTN1, IL1R2, RPL22, TALDO1, PRKCA, ASRGL1, MYL5, NIF3L1, CLDN3, RNF128, MT1F, MT1G, SIK1, NEIL1, TLN1, CCNO, LXN, MAGED1, SHMT2, HSPA4L, CRABP1, AGAP1, DCUN1D2, MTMR4, SAMSN1, MTMR6, SULT1A1, PRDX2, NUAK2, PCBP2, APOD, ASL, KCN…	907	5576	20562	1.22378	0.0174736	0.00165333	0.00155046	Tipifarnib
756	GOTERM_CC_DIRECT	GO:0030141~secretory granule	16	1.71674	2.75972e-05	PCSK2, SRGN, TMPRSS4, KLK5, PLAT, CLCN3, KLK10, KLK7, GAL, SCGB1A1, SCG5, TFF3, PAK2, SCG2, RAB11FIP5, CHGB	907	99	20562	3.66389	0.0180224	0.00165333	0.00155046	Tipifarnib
757	GOTERM_CC_DIRECT	GO:0043235~receptor complex	25	2.6824	3.34044e-05	ALK, APP, VIPR1, ITGB5, LRP5, LY96, ITPR2, NR3C2, GHR, RXRA, NT5DC3, OLR1, CD36, EPHB1, IL13RA1, ACVR1, IL4R, VDR, ADRA2A, ACVR2A, TGFBR2, IL6ST, GPRC5C, FGFR3, FGFR2	907	217	20562	2.61179	0.0217733	0.00183446	0.00172033	Tipifarnib
758	GOTERM_CC_DIRECT	GO:0000785~chromatin	75	8.04721	5.88376e-05	EHF, CSRNP3, ARRB1, RORA, HOXC13, HOXC11, NR3C2, PPP4R2, SOX17, BASP1, BCL7C, ZNF446, HOXA5, TEAD4, KLF11, TIPIN, TCF12, ACTL6A, EN1, ELF2, TFDP1, MAF, PAX8, ELF4, RFX7, TFEC, HOXB2, IRF6, ADNP, IRF9, ATF3, TSPYL5, CEBPA, NFAT5, CEBPB, NFIX, MAGED1, CEBPE, CEBPG, SHOX2, TWIST1, PDS5B, FOXO3, NPAS2, RXRA, DEAF1, ALX1, HES1, MSC, ZBED4, E2F8, STAT5A, TCF7L2, CBX7, STAT5B, PRRX1, PHF10, VDR, PLK2, N…	907	1059	20562	1.60555	0.038033	0.00298261	0.00279705	Tipifarnib
759	GOTERM_CC_DIRECT	GO:0048471~perinuclear region of cytoplasm	58	6.22318	7.60157e-05	APP, PTPRR, TFRC, CALCOCO2, REG1A, STMN2, CLU, LAMP3, PDE4B, KIF1A, CTSB, FBXW7, USP2, PRKCA, OLFM4, DNM3, PROCR, TMEM134, RNF128, BANK1, MAP1B, TNIK, PTGES, CNP, DCTN3, ALOX12B, GDPD5, NDRG1, MTMR6, CORO1B, THBS3, CLN5, SLC9A3R1, NPY, HMOX1, STOM, APOD, PAK2, SNX5, ABCA1, NOS2, SYNRG, CAV1, PDE2A, MX1, MSN, INHBA, BSPRY, MYO1B, EHD3, MLPH, RAB15, PRKRA, AGGF1, FBXL5, LIMS1, ITM2C, HSPA1A	907	764	20562	1.72105	0.0488621	0.00357817	0.00335555	Tipifarnib
760	GOTERM_CC_DIRECT	GO:0045121~membrane raft	26	2.7897	0.00013843	APP, SDC4, SLC1A1, CBLC, SLC9A3R1, SDCBP, CASP8, INPP5D, SERPINH1, OLR1, STOM, BAALC, CD36, CTSD, EPHB1, ABCA1, ANGPT1, CAV1, TGFBR2, PTPRC, FAS, CD48, HPSE, MAPT, IL6ST, ABCG2	907	252	20562	2.339	0.0871939	0.0060817	0.00570332	Tipifarnib
761	GOTERM_CC_DIRECT	GO:0005887~integral component of plasma membrane	96	10.3004	0.000244823	ALK, APP, VIPR1, OXTR, CD83, PODXL2, TFRC, AQP9, ICAM2, ICAM3, LRRC32, SLC2A5, ROBO1, GHR, SGCE, CDH4, EDNRA, MAEA, ALCAM, CDH2, OLR1, BDKRB1, NRCAM, CD37, CD36, SLC12A7, EPHB1, SLC16A4, SLC16A5, ACVR1, SLC38A1, FCER1G, IL4R, GPR35, F2R, TMC5, SLC39A14, ADRA2A, TGFBR2, EREG, IL17RA, SLC5A6, PROCR, FOLH1, CLDN3, SLC7A8, MEP1A, SLCO4A1, MMP15, VAMP1, CD46, STEAP1, GPRC5C, HBEGF, CHRNA1, CHRNA3, SLC…	907	1508	20562	1.4432	0.149013	0.0100837	0.00945631	Tipifarnib
762	GOTERM_CC_DIRECT	GO:0016323~basolateral plasma membrane	24	2.57511	0.000390553	ABCA1, SLC12A2, SLC38A1, ST14, SLC16A1, CADM1, TFRC, SLC43A3, CAV1, AQP9, C5AR1, MSN, ARRB1, ARRB2, ABCC10, SLC39A14, ADRA2A, SLC5A6, SLC2A9, DSTYK, SLC7A8, CDH2, MYO1A, RAB17	907	239	20562	2.27652	0.22696	0.0151397	0.0141978	Tipifarnib
763	GOTERM_CC_DIRECT	GO:0071944~cell periphery	10	1.07296	0.000536814	SLC12A2, SLC9A3R1, MYO1B, TUBB3, SLC1A1, MSN, CD36, CLU, CORO1B, ACTG2	907	54	20562	4.19821	0.298024	0.0194461	0.0182363	Tipifarnib
764	GOTERM_CC_DIRECT	GO:0009897~external side of plasma membrane	37	3.96996	0.000560662	CD86, IGHM, CD83, TFRC, CD80, CXCR4, CLCN3, GHR, IL1RL1, CDH5, ALCAM, IGKC, IL21R, NRCAM, CD36, GPC4, SPA17, LY6G6D, B2M, CCR10, IL13RA1, CTSB, ABCA1, FCER1G, IL4R, MCAM, TGFBR2, PTPRC, ITGA10, IGHD, FAS, CD48, CD69, ITGA5, IL6ST, IL7R, ADA	907	456	20562	1.83948	0.308975	0.0194461	0.0182363	Tipifarnib
765	GOTERM_CC_DIRECT	GO:0016324~apical plasma membrane	32	3.43348	0.000651997	OXTR, ABCB1, SLC1A1, HPN, SLC3A1, CLCN3, SLC2A5, SLC6A20, SLC9A3R1, DSTYK, CDH2, CD36, CTSB, SLC12A2, TMEM30A, SLC16A1, CAV1, IGFBP2, SHROOM2, CYBRD1, MSN, SLC39A14, SLC2A9, SLC5A6, ASPM, SLC7A8, CEACAM6, MYO1A, DPEP1, TNIK, RAB17, ABCG2	907	376	20562	1.92939	0.349365	0.0209382	0.0196355	Tipifarnib
766	GOTERM_CC_DIRECT	GO:0072562~blood microparticle	17	1.82403	0.000670925	BCHE, IGHM, C1S, TFRC, HBE1, HSPA6, MSN, CLU, ACTG2, ACTG1, C3, SDCBP, ACTC1, IGKC, IGHD, STOM, HSPA1A	907	145	20562	2.6579	0.357435	0.0209382	0.0196355	Tipifarnib
767	GOTERM_CC_DIRECT	GO:0030424~axon	31	3.32618	0.000698999	ROBO3, APP, SLC1A1, RAP1GAP, ROBO1, ABR, ALCAM, CALB1, INPP5F, BAG2, TUBB3, NEFL, MAPK1, NEFM, NRCAM, NCAM2, CTNNA2, KIF1A, NEFH, EPHB1, MAP9, SLC38A1, ANXA3, MX1, L1CAM, DNM3, BCR, MAP1B, ADNP, MAPT, SCN2A	907	361	20562	1.94676	0.369222	0.0209382	0.0196355	Tipifarnib
771	GOTERM_CC_DIRECT	GO:0031225~anchored component of membrane	14	1.50215	0.00120161	NTM, LYPD1, TFPI, PRSS21, CEACAM6, LY6D, DPEP1, CD48, CD59, CEACAM8, LY6G6D, SMPDL3B, PRND, RECK	907	111	20562	2.85932	0.547214	0.0303346	0.0284473	Tipifarnib
772	GOTERM_CC_DIRECT	GO:0043025~neuronal cell body	33	3.54077	0.00124284	GPM6A, CHRNA3, TMPRSS3, SLC1A1, HPN, STMN2, SLC1A4, RAP1GAP, CNN3, GHR, AKAP12, ALCAM, CALB1, INPP5F, TUBB3, TBX21, APOD, KCNN3, KIF1A, SLC12A2, NQO1, SLC38A1, ANXA3, L1CAM, SORL1, ADRA2A, GAL, MAP1B, RAB17, ADNP, MAPT, IL6ST, ADA	907	408	20562	1.83363	0.559367	0.0303346	0.0284473	Tipifarnib
773	GOTERM_CC_DIRECT	GO:0005856~cytoskeleton	40	4.29185	0.00187713	DYRK4, CALCOCO2, KRT23, FNBP1L, CLU, FGD1, CORO1B, ACTG1, CNN3, SGCE, AKAP12, CNN1, SDCBP, CASP8, MAEA, CALD1, BASP1, INPP5D, EPB41L3, MAPK1, STOM, CTNNA2, NEFH, RIPK2, SPAG4, SHROOM2, RHOH, MSN, FUZ, FRMD4A, DHCR24, RHOF, SSH1, FGR, HCK, RNF128, TRIP6, TNIK, TLN1, RAI14	907	541	20562	1.67618	0.710092	0.0436269	0.0409126	Tipifarnib
774	GOTERM_CC_DIRECT	GO:0005912~adherens junction	18	1.93133	0.00191985	SYNM, OXTR, SHROOM2, MSN, FRMD4A, LIMD1, NDRG1, CNN3, PPP1CA, CDH5, SDCBP, CYTH2, CDH2, CTNNA2, TLN1, S100A11, CDH18, TJP2	907	175	20562	2.33181	0.718155	0.0436269	0.0409126	Tipifarnib
775	GOTERM_CC_DIRECT	GO:0009986~cell surface	68	7.24947	6.1916e-11	IGHM, SPARC, CLSTN2, PTPRK, LRRC32, ENO2, CLU, GHR, THBD, CLEC5A, TIMP2, SLC39A6, FCER1A, CCR7, ANXA9, PPFIA4, HLA-DPA1, KCNH2, SEMA6C, FCER1G, CD93, ANXA2, SLC11A2, WNT5A, PSG1, PSG2, TGFBR3, SFRP1, CEACAM1, TYROBP, FOLH1, CEACAM6, ITGA7, DSG2, ITGA6, CEACAM8, CD47, TLN1, HBEGF, IGSF3, SLC1A1, SLC1A3, PTN, THY1, HMMR, CLCN3, IL2RG, THBS1, LY9, SCUBE2, EPCAM, P2RY1, PDGFC, CXCR2, GPC3, CCR10, ELA…	915	639	20562	2.3914	3.98739e-08	3.68692e-08	3.53234e-08	WH-4-023
776	GOTERM_CC_DIRECT	GO:0070062~extracellular exosome	162	17.2708	1.56814e-10	NCKAP1, CYFIP1, LY75, DEFB1, ENO2, CLU, ENO3, ACTG2, ACTG1, AQP1, DOCK10, TUBB6, ALCAM, ARHGDIB, ENPP4, PRSS8, CDK5RAP2, ATP6V1G1, WNT5B, CD300A, WNT5A, PCOLCE, RNASE2, BCR, SFRP1, FOLH1, CRISPLD2, S100A4, TNIK, TLN1, SQSTM1, SLC27A2, GPM6A, ABCB4, SLC1A1, RHOBTB3, TWF2, NEDD4L, THY1, PTTG1IP, EVPL, C2, CD79B, C5, UBB, PODXL, ZNHIT6, CLTCL1, PDGFC, APOD, CD14, MYH10, ELANE, HSPA5, RDX, PRG2, CYBR…	915	2218	20562	1.64134	1.00988e-07	3.68692e-08	3.53234e-08	WH-4-023
777	GOTERM_CC_DIRECT	GO:0005829~cytosol	331	35.2878	1.71751e-10	EIF4A2, NCKAP1, CYFIP1, TRIO, MTRR, WIPF1, LST1, ADARB1, ENO2, ENO3, RRP8, MYLK, HERC5, RPS6KA3, RNF115, MT2A, FAM110B, DPYSL3, BBX, ANKS1A, TNS3, CDK5RAP2, ATP6V1G1, PRKAB2, COG4, GOLPH3L, AP1AR, MYL4, BCR, NUP93, INPP4B, ARC, SFRP1, RNF128, DAAM1, BIN1, PRKAR1A, MAP1B, DDIT4, ATF5, TLN1, HOXB5, LLGL2, GRB7, RRAD, CDCA4, ABCB4, HSPA4L, COPS7B, NEDD4L, THY1, EVPL, GSPT2, CD79B, PDGFC, ZNF268, ELA…	915	5510	20562	1.34996	1.10607e-07	3.68692e-08	3.53234e-08	WH-4-023
778	GOTERM_CC_DIRECT	GO:0005886~plasma membrane	297	31.6631	4.37562e-08	VIPR1, CHIC2, SPARC, LST1, ICAM4, ENO2, ENO3, RRP8, MYLK, AQP1, ZDHHC4, ALCAM, PIEZO1, PRSS8, SLC12A7, ATP6V1G1, SLC11A2, PSG1, CACNA2D2, BCR, SLC5A6, CLDN5, ARC, SFRP1, DAAM1, BIN1, PRKAR1A, MAP1B, TLN1, LLGL2, GPM6A, GRB7, RRAD, CDCA4, GYPB, ABCB4, GYPE, MGST2, NEDD4L, THY1, LY9, PCDH17, CD79B, KCNMB2, PDGFC, MLEC, CD14, SCN3A, HLA-DQA1, GPM6B, CCR10, SLC19A2, CCR1, MCTS1, GSDMD, DTNB, TNFSF15,…	915	5071	20562	1.31616	2.81786e-05	7.04475e-06	6.74939e-06	WH-4-023
779	GOTERM_CC_DIRECT	GO:0005925~focal adhesion	46	4.90405	6.91176e-08	GRB7, CYFIP1, NCKAP1, TGFB1I1, ABCB4, FHL2, ILK, SLA, THY1, ACTG1, AKAP12, LIMA1, ALCAM, CSRP1, G3BP1, PPFIA1, ANXA6, LPXN, JAK2, TNS3, JAK1, CLASP2, KLF11, SVIL, TLE2, HSPA5, CAV2, RDX, PARVB, ARHGAP26, CORO2B, RHOB, ATAT1, ENAH, PTPRC, FAP, CTTN, PALLD, DLC1, CAT, KRAS, ITGA6, ARHGEF2, TLN1, HSPA1B, SNTB1	915	425	20562	2.43228	4.45107e-05	8.90235e-06	8.52911e-06	WH-4-023
780	GOTERM_CC_DIRECT	GO:0005737~cytoplasm	318	33.9019	1.65357e-07	SPARC, TRIO, LPGAT1, PLEKHB1, LST1, MT1X, ADARB1, MYLK, TPGS2, AQP1, HERC5, RPS6KA3, MT2A, PPP4R2, SOX15, DPYSL3, ANKS1A, SOX4, CDK5RAP2, PRKAB2, SLC11A2, JMJD7, INPP4B, ARC, RNF128, BIN1, PRKAR1A, ETHE1, DDIT4, TLN1, LLGL2, ABCB4, HSPA4L, TWF2, COPS7B, AGAP1, NEDD4L, PTTG1IP, ARPP19, EVPL, HLTF, APOD, HIVEP3, ZNF268, SCN3A, CDR2, ELANE, SCAI, CDK17, CCR1, GADD45B, DTNB, SIVA1, HOMER2, SIAH2, RDX…	915	5576	20562	1.28159	0.000106484	1.77484e-05	1.70042e-05	WH-4-023
781	GOTERM_CC_DIRECT	GO:0035580~specific granule lumen	14	1.49254	2.66666e-06	GSDMD, CYFIP1, ORM1, ARG1, DEFA4, CRISP3, GGH, TOLLIP, TIMP2, PTX3, BPI, FOLR3, NIT2, ELANE	915	62	20562	5.07435	0.00171586	0.000245332	0.000235047	WH-4-023
782	GOTERM_CC_DIRECT	GO:1904724~tertiary granule lumen	13	1.38593	4.14977e-06	GSDMD, CYFIP1, ASAH1, ORM1, CRISP3, GGH, CTSS, CST3, TIMP2, PTX3, FOLR3, NIT2, PGM1	915	55	20562	5.31159	0.00266889	0.000334057	0.000320051	WH-4-023
783	GOTERM_CC_DIRECT	GO:1904813~ficolin-1-rich granule lumen	19	2.02559	9.36188e-06	GSDMD, ASAH1, SERPINA1, DDX3X, PRG2, COMMD3, CTSS, CST3, HK3, GLB1, CRISPLD2, CAT, TIMP2, MNDA, PLEKHO2, OSTF1, GYG1, HSPA1B, PGM1	915	124	20562	3.44331	0.00601094	0.000669894	0.000641809	WH-4-023
784	GOTERM_CC_DIRECT	GO:0005887~integral component of plasma membrane	103	10.9808	1.251e-05	VIPR1, CD83, PLXND1, GPR65, LY75, ICAM4, AQP1, TM7SF2, FADS2, ALCAM, CLEC5A, CCRL2, SLC39A6, SLC16A3, SLC12A7, KCNH2, SEMA6C, RNF43, SLC11A2, NPY1R, SLC5A6, FOLH1, TYROBP, STIM1, NINJ2, PLGRKT, GYPB, ABCB4, GYPE, SLC1A1, CHRNA9, SLC1A3, THY1, SLC1A6, FUT1, PCDH17, CD79B, PODXL, KCNMB2, ST3GAL5, CCR10, HLA-DQA1, ASIC1, STRA6, CCR1, CAV2, TNFSF15, KLRC3, TRPV2, GPR137B, GP9, PTPRC, SELL, PRPH2, DDR…	915	1508	20562	1.5349	0.00802415	0.000805646	0.000771869	WH-4-023
[truncated: 13 more rows]

## Sheet: GO-MF
	Category	Term	Count	%	PValue	Genes	List Total	Pop Hits	Pop Total	Fold Enrichment	Bonferroni	Benjamini	FDR	DrugName
[truncated: 118 more rows]

## Sheet: KEGG
	Category	Term	Count	%	PValue	Genes	List Total	Pop Hits	Pop Total	Fold Enrichment	Bonferroni	Benjamini	FDR	DrugName
[truncated: 48 more rows]
