# Supplementary material for: MCLRP: enhanced prediction of anticancer drug response through low-rank matrix completion and transcriptomic profiling
Source: BMC Biol. 2025 Dec 3;24:4. doi: 10.1186/s12915-025-02457-8 (PMC12781783; doi:10.1186/s12915-025-02457-8)
Supplement: Supplementary file 2 — Additional file 2. Tables S1-S4. The data for the predictive high sensitivity response values selected by different thresholds. Table S5. The data for the relationship between additional drugs and co-mutations on one or more genes. Tables S6-S9. The top 1000 genes corresponding to each drug in the five datasets. Table S10-S13. Functional enrichment analysis of the top 1000 genes for each drug and the terms with a Benjamin false discovery rate of < 0.05. Table S14. Conditions of use for the methods. [file 12915_2025_2457_MOESM2_ESM.zip › Table S12 PI3KAUC-Common.xlsx]

## Sheet: Sheet1
	Category	Term	Count	%	PValue	Genes	List Total	Pop Hits	Pop Total	Fold Enrichment	Bonferroni	Benjamini	FDR	DrugName
0	GOTERM_BP_DIRECT	GO:0007165~signal transduction	115	12.1822	4.07196e-12	CD83, RASL11B, REG1A, IRS2, FNBP1L, NR3C1, IGF1R, NR3C2, PYCARD, RPS6KA3, ALCAM, GRB14, DPYSL2, ANPEP, CLEC5A, PRKACB, TLE2, IGFBP5, ANK3, VRK3, OLFM4, INPP4B, TYROBP, PSG4, IL23A, S100A6, UTS2, RIN2, SKAP2, GRB7, CHRNA3, SH2D2A, CRABP1, C5AR1, CHRNA9, FPR1, ITPR1, AGAP1, IQGAP1, NDRG1, RAP1GAP, SAV1, SCUBE2, C3, CD79B, RRAS, INPP5D, PENK, CYTL1, SFN, IGFBP6, ASIC3, STAC, TNFSF15, ARHGAP28, MCC, …	895	1267	19308	1.9581	1.78393e-08	1.78392e-08	1.77171e-08	A-443654
1	GOTERM_BP_DIRECT	GO:0045944~positive regulation of transcription from RNA polymerase II promoter	92	9.74576	2.33202e-06	APP, CSRNP3, CITED2, PSIP1, RORA, HOXC13, NR3C1, HOXC10, ETS2, DCAF6, PPP3CA, RPS6KA3, HYAL2, ZC3H12A, PELP1, DDX17, TEAD4, MEF2C, PEG3, RIPK2, ZBTB38, LMO2, EN1, MITF, POU3F2, ISL1, UTF1, DCN, IL1A, ZNF91, MAF, ELF4, IL23A, KAT6A, HOXB2, ARHGEF2, IRF9, SKAP1, NFIX, HLF, NUFIP1, PLAG1, LEF1, LRP5, ADRB2, EGFR, NHLH2, PCBP2, STAT4, ZNF107, CYTL1, ZNF304, TBL1X, ZNF544, ZNF268, NKX2-2, TFAP2A, EGR1…	895	1204	19308	1.64845	0.0101646	0.00358269	0.00355816	A-443654
2	GOTERM_BP_DIRECT	GO:0030335~positive regulation of cell migration	31	3.2839	3.48219e-06	GRB7, LRRC15, TNFAIP6, LEF1, PIK3CD, PIK3R3, IRS2, EGFR, PPM1F, IGF1R, MYLK, PPP3CA, PODXL, PDGFD, ITGAX, ZNF304, ZNF268, MAP4K4, TGFB1, FOXF1, SEMA4G, RHOC, FGR, TIAM1, DAB2, CEACAM6, TMSB15B, KIT, SPRY2, INSM1, HBEGF	895	258	19308	2.59213	0.0151397	0.00358269	0.00355816	A-443654
3	GOTERM_BP_DIRECT	GO:0010628~positive regulation of gene expression	49	5.19068	3.5822e-06	APP, CITED2, REG1A, TNC, PTEN, PIK3CD, TREM2, ARRB2, LRRC32, C1QTNF1, CDH3, ZC3H12A, ITGAX, CD36, LGALS9, MEF2C, IFNGR1, MITF, ANK3, ACTA2, IL1A, TYROBP, MAF, KAT6A, NOS1AP, GAS6, SLC24A3, PLAG1, LEF1, PIK3R3, IL2RG, PPM1F, NKX2-2, IL32, TFAP2A, EGR1, CD74, TGFB1, GSN, ODAM, VDR, HMGA2, INHBA, POU4F1, BMP4, ACTC1, WT1, SPRY2, HSPA1B	895	516	19308	2.04862	0.0155711	0.00358269	0.00355816	A-443654
5	GOTERM_BP_DIRECT	GO:0045766~positive regulation of angiogenesis	22	2.33051	2.35446e-05	NTRK1, NRP1, ANXA3, ITGB2, C5AR1, VASH2, PIK3CD, HMGA2, ISL1, HK2, AQP1, C3, IL1A, DDAH1, RRAS, ADAM12, ZC3H12A, ITGAX, AGGF1, CYP1B1, HMOX1, ZNF304	895	164	19308	2.89396	0.0980083	0.0155751	0.0154684	A-443654
6	GOTERM_BP_DIRECT	GO:0007155~cell adhesion	49	5.19068	2.4886e-05	DDR1, LGALS3BP, SRPX, APP, ITGAM, TNFAIP6, ITGB2, TNC, PTPRK, F11R, MSLN, PSTPIP1, ALCAM, CDH3, CDH2, ITGAX, CYP1B1, PLXNC1, CD36, POSTN, DST, CD300A, OLFM4, NINJ2, PXDN, CLDN7, ADAM12, LY6D, DSG2, TLN2, TLN1, COL15A1, LAMA3, AMIGO2, PRKX, THBS2, THBS3, VTN, RELN, EFS, PODXL, MYH10, IL32, MUC16, PARVB, FERMT1, CD4, FAP, AGGF1	895	555	19308	1.90466	0.103294	0.0155751	0.0154684	A-443654
7	GOTERM_BP_DIRECT	GO:0006508~proteolysis	39	4.13136	3.82827e-05	CFD, COLEC11, TMPRSS3, TMPRSS4, CTSZ, KLK5, PLAT, PRCP, PRSS23, WFDC2, CTSS, ADAMTS5, MMP25, RELN, PITRM1, CASP6, ANPEP, CTSK, CASP1, CTSF, PRSS8, TBL1X, CTSD, ELANE, ST14, MME, FBXO2, VASH2, PRSS16, ASRGL1, MMP10, AGBL5, FOLH1, FAP, XPNPEP1, MMP15, ADAM12, DPEP1, PRTN3	895	409	19308	2.0571	0.154409	0.0209646	0.020821	A-443654
9	GOTERM_BP_DIRECT	GO:0071560~cellular response to transforming growth factor beta stimulus	13	1.37712	6.95043e-05	POSTN, MEF2C, TGFB1, NR3C1, IGF1R, SMAD7, DAB2, COL4A2, CTSK, HYAL2, PDGFD, PENK, NOX4	895	69	19308	4.06451	0.262514	0.0287661	0.0285691	A-443654
10	GOTERM_BP_DIRECT	GO:0007275~multicellular organism development	25	2.64831	7.22272e-05	FLG, DDR1, HLF, DDX1, POMT1, CRABP1, GREB1L, RPS4Y1, FSTL1, FGD1, EGFR, IGF1R, HLX, ARHGDIB, HOXC6, NTRK1, VDR, LMO2, SPINK5, HMGA2, KLF3, KIT, ANGPTL2, HOXB2, CLC	895	217	19308	2.48539	0.27126	0.0287661	0.0285691	A-443654
11	GOTERM_BP_DIRECT	GO:0050731~positive regulation of peptidyl-tyrosine phosphorylation	15	1.58898	0.000116809	CD74, NRP1, TGFB1, RIPK2, TREM2, ARRB2, GHR, EFNA1, VTN, CD4, RELN, BANK1, ENPP2, CD36, ARHGEF2	895	95	19308	3.40629	0.400566	0.0414826	0.0411986	A-443654
13	GOTERM_BP_DIRECT	GO:0001822~kidney development	17	1.80085	0.000132563	DYNC2H1, TFAP2A, TFAP2B, KCNJ8, MME, PLXND1, TREX1, C1GALT1, GREB1L, PCSK5, DCN, BMP4, WT1, CA2, HYAL2, IFT27, HMGCS2	895	120	19308	3.0562	0.440547	0.0414826	0.0411986	A-443654
16	GOTERM_BP_DIRECT	GO:0042493~response to drug	41	4.4181	4.5269e-10	BCAR3, COL18A1, CDKN1A, ABCB1, TRAF3IP2, MAOB, OGG1, HTR2B, PTPRM, SLC1A3, TNFRSF11B, GATA3, PTN, COMT, CCND1, MDK, TIMP2, DNMT3B, HMOX1, CA9, B2M, FZD1, NTRK1, BCHE, SS18, JUN, PTCH1, FOS, PGF, ASS1, HADHA, ALDH3A1, ADORA2A, CPS1, CAT, SCGB1A1, PPARG, PLIN2, GCLM, PAM, ADA	875	293	19308	3.08777	1.91216e-06	1.91216e-06	1.90763e-06	AKT inhibitor VIII
17	GOTERM_BP_DIRECT	GO:0009410~response to xenobiotic stimulus	33	3.55603	4.41018e-08	BCAR3, ABCB1, TRAF3IP2, MAOB, OGG1, HTR2B, PTPRM, SLC1A3, TNFRSF11B, GATA3, CCND1, MDK, HMOX1, CA9, FZD1, NTRK1, CBX7, SS18, JUN, PTCH1, FOS, PGF, ASS1, HADHA, GCLC, ADORA2A, CPS1, CAT, SCGB1A1, PLIN2, GCLM, PAM, SHANK2	875	240	19308	3.03411	0.000186269	9.31431e-05	9.29226e-05	AKT inhibitor VIII
18	GOTERM_BP_DIRECT	GO:0045944~positive regulation of transcription from RNA polymerase II promoter	91	9.80603	1.63911e-06	UCN, ZNF175, ONECUT2, CITED1, PRDM4, CITED2, RORA, ASH2L, HOXC13, LDB2, GLI1, NR3C1, GLI3, ETS2, SOX2, SOX3, ZIC1, HOXA7, JUNB, MYBL1, HOXA5, IER2, GTF2I, HTATIP2, TEAD4, SS18, SLC30A9, MEF2C, IL18, PAX6, FOS, TNFRSF1A, ZNF91, TFDP1, ELF4, MYOD1, IRF1, IL1B, IRF7, HOXB2, ITGA6, PPARG, ATF5, ATF3, GTF2A1, HDAC5, ZNF395, BEX1, EPAS1, LRP5, GATA3, ASCL1, HIF1A, FOXO1, PLAC8, MAPK7, EPCAM, HOXC4, PLA…	875	1204	19308	1.6678	0.00689968	0.00230786	0.0023024	AKT inhibitor VIII
19	GOTERM_BP_DIRECT	GO:0030335~positive regulation of cell migration	31	3.34052	2.21738e-06	GRB7, ONECUT2, SEMA3A, ILK, IRS2, GLI1, CORO1A, CLDN1, ACTG1, IGF1R, PAK1, MDK, PDGFD, PDPN, GCNT2, CPNE3, EPHA4, WNT5B, EGF, F2R, MMP9, F3, ADRA2A, CLDN3, CEACAM6, IL1B, TRIP6, PLP1, F2RL1, ITGA6, HBEGF	875	258	19308	2.65138	0.0093225	0.00234155	0.00233601	AKT inhibitor VIII
20	GOTERM_BP_DIRECT	GO:0008284~positive regulation of cell proliferation	49	5.28017	1.08808e-05	CNTFR, VIPR1, BNC1, HTR2B, TNC, KIF14, ILK, IRS2, ASH2L, GLI1, IGF1R, EDNRB, KRT6A, SS18, EPHA4, ACTL6A, F2R, RHOG, ADRA2A, PGF, ALDH3A1, CEACAM6, IL1B, CLDN7, FXN, SHANK2, ATF3, HBEGF, TSPYL5, LRP5, PRAMEF11, PTN, PLAC8, PAK1, HLX, EPCAM, PDGFD, GCNT2, NMB, EGF, LIF, AKR1C3, TBX3, CXCL10, KITLG, KLF5, MAB21L2, VIP, EZH2	875	550	19308	1.96591	0.0449204	0.00919208	0.00917032	AKT inhibitor VIII
21	GOTERM_BP_DIRECT	GO:0007165~signal transduction	89	9.59052	3.66171e-05	BCAR3, CNTFR, NRP1, CTNND2, PTPRM, SECTM1, IRS2, NR3C1, IPO7, CXCL14, IGF1R, NR3C2, PSTPIP1, RASSF2, GRB14, IMPA2, MDK, ANPEP, AKT3, PPFIA1, CASP1, KIFAP3, IGFBP1, FGFBP1, ANXA5, ACTL6A, ARAP2, OLFM4, PGF, GEM, CD2AP, TNFRSF1A, DUSP22, INPP4B, TYROBP, VGF, CEACAM6, IL1B, ULK2, PPARG, TFF1, GAS6, HBEGF, GRB7, GRIA2, LRPAP1, CALCB, BEX1, ROCK1, EPAS1, TGFBRAP1, PEX11B, CHRNA9, ITPR1, ARHGAP17, TNFR…	875	1267	19308	1.55004	0.143305	0.0257785	0.0257174	AKT inhibitor VIII
22	GOTERM_BP_DIRECT	GO:0042493~response to drug	41	4.36635	6.27768e-10	COL18A1, OXTR, SEMA3C, MAOB, GATA6, HTR2B, LPL, ABAT, TNFRSF11B, TYMS, AACS, HSD11B2, CCND1, SCN11A, MDK, CASP3, MYO6, TIMP2, TSPO, HMOX1, DRD1, PPARGC1A, B2M, MAP2K6, VAV3, ABCC4, EMX2, ANXA1, ITGA3, XRCC5, ITGA2, VEGFC, CTPS1, INHBA, DUSP6, TJP1, CENPF, ACTC1, MAP1B, PLIN2, PAM	885	293	19308	3.05288	2.72388e-06	2.72388e-06	2.71196e-06	AMG-706
23	GOTERM_BP_DIRECT	GO:0009410~response to xenobiotic stimulus	33	3.51438	5.71304e-08	OXTR, SEMA3C, MAOB, GATA6, HTR2B, LPL, ABAT, TNFRSF11B, TYMS, HSD11B2, CCND1, SCN11A, MDK, CASP3, TSPO, SLITRK5, HMOX1, DRD1, MAP2K6, VAV3, EMX2, ITGA3, XRCC5, ITGA2, VEGFC, CTPS1, INHBA, DUSP6, CENPF, MAP1B, PLIN2, PAM, SHANK2	885	240	19308	2.99983	0.000247858	0.000123945	0.000123402	AMG-706
24	GOTERM_BP_DIRECT	GO:0030335~positive regulation of cell migration	31	3.30138	2.77744e-06	LRRC15, SEMA3C, TNFAIP6, TRADD, SEMA3F, PIK3R1, SYNE2, MYLK, PPP3CA, MDK, PDPN, MAPK1, HAS2, ITGAV, CPNE3, DRD1, CGA, SERPINB3, EPHA4, MMP7, CAV1, F2R, LAMB1, FGR, TJP1, CEACAM6, TMSB15B, F2RL1, CDH13, CBLL1, EPHA2	885	258	19308	2.62142	0.011979	0.0040171	0.00399951	AMG-706
25	GOTERM_BP_DIRECT	GO:0032722~positive regulation of chemokine production	12	1.27796	4.22624e-06	PYCARD, IL33, IL6, IL7, TNFSF4, F2RL1, LPL, HMOX1, EIF2AK2, TICAM1, IL6R, TLR3	885	45	19308	5.81785	0.0181706	0.00458441	0.00456433	AMG-706
26	GOTERM_BP_DIRECT	GO:0007155~cell adhesion	48	5.11182	3.83192e-05	LGALS3BP, COL18A1, SRPX, NLGN1, TNFAIP6, TGFB1I1, AMIGO2, PTPRK, SLC7A11, THBS2, MSLN, NID2, EFNB2, RELN, MAEA, CHL1, FLRT1, CLCA2, CYP1B1, CCL2, SPOCK1, IGFBP7, ITGAV, SUSD5, MYH10, EPHA4, POSTN, MUC16, ITGA3, ITGA2, TPBG, FN1, LAMB1, PARVA, GRHL2, RHOB, AJAP1, FERMT1, CD4, FAP, PTK7, FEZ1, PXDN, DSG2, TGFBI, MFGE8, FOLR1, EPHA2	885	555	19308	1.88687	0.153182	0.0332534	0.0331077	AMG-706
27	GOTERM_BP_DIRECT	GO:0006954~inflammatory response	47	5.01066	2.28871e-08	PTGFR, UCN, TNFAIP6, TRIL, STK39, CXCR4, CXCL1, PARK7, HDAC9, AIF1, TNF, PRKCZ, HK1, PYCARD, HRH1, IL18RAP, CLEC7A, CCL5, CCRL2, CCL4, CXCR2, BLNK, NLRP2, SPP1, CCL2, BDKRB1, CERS6, IL18, CYBB, FOS, BMP6, NFKB1, SELP, HCK, CXCL11, ADORA2A, AXL, TNFSF4, CHST1, F2RL1, TLR5, S100A9, CHST2, PF4, IDO1, EPHA2, NFKBIB	885	412	19308	2.48883	9.8524e-05	4.96929e-05	4.92427e-05	Axitinib
28	GOTERM_BP_DIRECT	GO:0042493~response to drug	38	4.05117	2.30861e-08	BCAR3, COL18A1, WFDC1, SLC1A3, LRP8, AACS, CDH3, DPYSL2, MYO6, TIMP2, DNMT3B, HMOX1, CD38, FYN, LYN, NQO1, EMX2, ITGA3, ARG1, ABCA3, ITGA2, CARD9, VEGFC, CYBB, CTPS1, FOS, CDK9, POR, FABP3, ACTC1, ADORA2A, CPS1, STAR, MAP1B, SCGB1A1, LCN2, MDM2, PLIN2	885	293	19308	2.8295	9.93809e-05	4.96929e-05	4.92427e-05	Axitinib
29	GOTERM_BP_DIRECT	GO:0030335~positive regulation of cell migration	34	3.62473	9.72116e-08	GRB7, LRRC15, TNFAIP6, LEF1, FAM107A, LAMC2, GLI1, AIF1, CLDN1, SYNE2, IGF1R, MYLK, PPP3CA, SDCBP, GPNMB, CLEC7A, CCL5, PDPN, GCNT2, ITGAV, LYN, HSPA5, MMP2, SEMA6D, RDX, MMP9, FGR, CEACAM6, TRIP6, PECAM1, F2RL1, SNAI2, HBEGF, EPHA2	885	258	19308	2.8751	0.000418408	0.000139499	0.000138235	Axitinib
30	GOTERM_BP_DIRECT	GO:0010628~positive regulation of gene expression	51	5.4371	4.91964e-07	PID1, PTPN22, PARK7, PRDM1, PKD2, FGF2, TNF, ACTG2, EPB41L4B, GJA1, CDH3, HEY1, BLNK, DNMT3B, MEF2C, ITGA3, WNT5A, SOX11, DKK1, TERF2, OVOL2, EDAR, TYROBP, PTGFR, FOXC1, SLC24A3, LEF1, IL2RG, NFIL3, CLEC7A, LDLR, IL32, EGR1, IL33, EPHX2, RDX, MSN, BMP7, POU4F1, NR0B2, BMP6, ACTC1, STAR, RLN2, ID4, LCN2, MDM2, ATP13A2, IL7R, PF4, HSPA1A	885	516	19308	2.15633	0.00211566	0.000481822	0.000477457	Axitinib
31	GOTERM_BP_DIRECT	GO:0032722~positive regulation of chemokine production	13	1.38593	5.59608e-07	EGR1, IL33, CARD9, WNT5A, IL18, AIF1, TNF, PYCARD, IL7, TNFSF4, F2RL1, HMOX1, IL6R	885	45	19308	6.30267	0.00240621	0.000481822	0.000477457	Axitinib
33	GOTERM_BP_DIRECT	GO:0008284~positive regulation of cell proliferation	49	5.22388	1.47631e-05	VIPR1, LAMC2, GLI1, FGF2, IGF1R, TCL1A, ITGAV, IL6R, KRT6A, TSC22D1, SOX11, POU3F2, EREG, HCK, CEACAM6, TRAF5, CLDN7, HCLS1, MVD, HBEGF, TSPYL5, PTGFR, LEF1, MST1R, AIF1, PRKCZ, TSPAN31, EFNB2, PLAC8, SDCBP, CLEC7A, CXCR2, GCNT2, STX3, TRPM4, LYN, EGR4, VEGFC, CDC7, S100B, SMARCA2, BMP6, MEIS1, IL7, TNFSF4, MDM2, PTPN6, CD248, IL7R	885	550	19308	1.94369	0.0615782	0.00907932	0.00899707	Axitinib
34	GOTERM_BP_DIRECT	GO:0043066~negative regulation of apoptotic process	47	5.01066	2.10039e-05	PRR5, PTGFR, UCN, TMF1, MAPKAP1, LEF1, FHL2, PARK7, AIF1, PRKCZ, FOXO1, IGF1R, COMP, PLAC8, TCL1A, PDPN, FLNA, CD38, MAGEA4, NQO1, EGR3, OPN3, SERPINB2, MSX2, TSC22D1, HSPA5, DAPK1, WFS1, PLK2, WNT5A, ANXA5, WDR73, POU4F1, MMP9, DKK1, TOPORS, NFKB1, HCK, ACTC1, AXL, IL7, CEACAM5, CLDN7, MDM2, BIRC7, LIMS2, HSPA1A	885	526	19308	1.94942	0.086455	0.0113027	0.0112003	Axitinib
36	GOTERM_BP_DIRECT	GO:0001525~angiogenesis	28	2.98507	3.75324e-05	COL18A1, FOXC1, SH2D2A, RORA, TSPAN12, ARHGAP22, SRPX2, HEY1, CYP1B1, CCL2, FLNA, HMOX1, ITGAV, EPHB3, TNFRSF12A, SYK, MMP2, TIE1, IL18, VASH1, RHOB, EREG, OVOL2, MEIS1, CEACAM1, ANGPTL2, AMOTL2, TGFBI	885	252	19308	2.42411	0.149202	0.0161577	0.0160113	Axitinib
37	GOTERM_BP_DIRECT	GO:0009410~response to xenobiotic stimulus	27	2.87846	4.33223e-05	BCAR3, SLC1A3, ENO2, TNF, LRP8, CDH3, SLITRK5, HMOX1, CD38, LYN, EMX2, ITGA3, ARG1, ABCA3, MMP2, ITGA2, CARD9, VEGFC, CYBB, CTPS1, FOS, CDK9, ADORA2A, CPS1, MAP1B, SCGB1A1, PLIN2	885	240	19308	2.45441	0.170147	0.0169548	0.0168012	Axitinib
38	GOTERM_BP_DIRECT	GO:0007165~signal transduction	89	9.48827	5.5424e-05	BCAR3, LGALS3BP, SH3GL3, CLIC3, CD83, TNFAIP6, SECTM1, CXCL1, VLDLR, LSP1, FGF2, PITPNC1, IGF1R, PYCARD, GJA1, RASSF1, RASSF2, DPYSL2, PPFIA1, GRB10, CD38, PDE8B, CHGB, IGFBP5, DAPK1, ANXA5, GAPVD1, GEM, SIGIRR, RAP2C, ITPKB, INPP4B, CEACAM1, TYROBP, CEACAM6, TRAF5, PECAM1, RIN3, LTB, HBEGF, CDS1, GRB7, RASL12, BEX1, INPP1, SH2D2A, CHRNA9, STK39, STC1, MST1R, IQGAP2, IL2RG, TRHDE, PRKCZ, LRP8, AR…	885	1267	19308	1.53252	0.212275	0.0198833	0.0197032	Axitinib
41	GOTERM_BP_DIRECT	GO:0007155~cell adhesion	47	5.01066	7.73215e-05	LGALS3BP, COL18A1, TNFAIP6, NCAN, LAMA3, LAMC2, THBS2, MSLN, RND3, NID2, CLDN1, EFNB2, COMP, CDH3, GPNMB, CCL4, SPP1, CYP1B1, CCL2, SPOCK1, IGFBP7, ITGAV, CTNNAL1, IL32, POSTN, TOR1A, NLGN4X, VCAM1, TNFRSF12A, ITGA3, ITGA2, PCDH8, GP1BA, PARVB, RHOB, SELP, HCK, GP9, CEACAM1, COL5A1, CLDN15, CLDN7, ITGA8, TGFBI, FOLR1, GNE, EPHA2	885	555	19308	1.84756	0.283145	0.0221913	0.0219902	Axitinib
45	GOTERM_BP_DIRECT	GO:0043123~positive regulation of I-kappaB kinase/NF-kappaB signaling	22	2.34542	0.000200106	RNF31, TRIM62, NDFIP1, PLK2, PELI2, CARD9, SECTM1, S100B, TNF, EDAR, AKAP13, GJA1, CLEC7A, TRIM5, TSPAN6, TRAF5, F2RL1, FLNA, HMOX1, FYN, LTBR, TRIM21	885	192	19308	2.49986	0.57749	0.0439219	0.043524	Axitinib
46	GOTERM_BP_DIRECT	GO:0030198~extracellular matrix organization	20	2.1322	0.000204051	COL17A1, COL18A1, POSTN, FOXF2, COL13A1, COL11A1, MMP2, TNF, FBLN2, MMP9, C6ORF15, COL2A1, COL5A1, COL4A1, ADAMTS1, ADAMTSL3, COL5A3, ITGA8, TGFBI, COL9A2	885	165	19308	2.64448	0.584606	0.0439219	0.043524	Axitinib
47	GOTERM_BP_DIRECT	GO:0071222~cellular response to lipopolysaccharide	22	2.34542	0.000215084	MEF2C, ARG1, DEFA4, CTR9, WNT5A, CXCL1, KMO, TNF, NFKB1, PYCARD, EFNB2, CXCL11, STAR, AXL, TNFSF4, CAPN2, LCN2, CCL2, BPI, TLR5, PF4, NFKBIB	885	193	19308	2.48691	0.60388	0.0440923	0.0436928	Axitinib
48	GOTERM_BP_DIRECT	GO:0042060~wound healing	15	1.59915	0.000249093	FKBP10, IL33, POSTN, SERPINB2, WNT5A, MIA3, FGF2, PPL, DCN, EREG, EXT1, EPB41L4B, PPP3CA, CDH3, KRT6A	885	103	19308	3.17723	0.657841	0.048743	0.0483014	Axitinib
50	GOTERM_BP_DIRECT	GO:0071560~cellular response to transforming growth factor beta stimulus	12	1.27932	0.000278694	MEF2C, POSTN, STAR, ARG1, CTSK, WNT5A, FYN, CLDN1, SOX5, ZFP36L1, IGF1R, OVOL2	885	69	19308	3.79425	0.69879	0.0499908	0.0495379	Axitinib
51	GOTERM_BP_DIRECT	GO:0042493~response to drug	38	4.09924	2.05892e-08	HDAC4, BECN1, OXTR, ABCB1, SEMA3C, MAOB, OGG1, GATA6, HTR2B, SLC1A3, LPL, GATA3, FOXO3, HSD11B2, LGALS1, CCND1, MDK, MYC, NCKAP1L, B2M, NQO1, BCHE, HMGCS1, INHBA, SOD2, COL1A1, FOSL1, ALDH3A1, SFRP1, ACTC1, GAL, MAP1B, CAT, SCGB1A1, LCN2, PPARG, PLIN2, KCNK3	881	293	19308	2.84235	8.8715e-05	8.87189e-05	8.83277e-05	BAY 61-3606
52	GOTERM_BP_DIRECT	GO:0009410~response to xenobiotic stimulus	33	3.55987	5.16433e-08	BECN1, OXTR, ABCB1, SEMA3C, MAOB, OGG1, SLC1A1, GATA6, HTR2B, SLC1A3, LPL, GATA3, AHR, FOXO3, HSD11B2, CCND1, MDK, MYC, SLITRK5, NCKAP1L, INHBA, SOD2, P2RX7, COL1A1, FOSL1, SFRP1, GAL, MAP1B, CAT, SCGB1A1, PLIN2, KCNK3, SHANK2	881	240	19308	3.01345	0.000222506	0.000111265	0.000110775	BAY 61-3606
53	GOTERM_BP_DIRECT	GO:0045893~positive regulation of transcription, DNA-templated	62	6.68824	2.99094e-06	CDKN1C, RORA, AHR, PQBP1, MED14, LBH, MDK, MYC, ZIC1, TP63, YWHAH, ABT1, MEF2C, ACTN1, ZNF281, ACTL6A, RHOG, ARID5B, SOX11, MITF, SFRP1, MDFIC, PAX8, ELF4, IRF1, PPARG, IRF6, ATF5, VGLL1, CREB5, HDAC4, NOTCH4, GATA6, LRP5, GATA3, FOXO3, CAMKK2, CAND2, SERTAD3, SERTAD2, MAPK1, TFAP2A, TAF15, TAF12, TGFB3, CDKN2A, FOXF1, FZD7, WNT7A, INHBA, BMP4, PER2, COL1A1, BMP2, MAFB, NFIB, BAMBI, ID2, BCL3, TR…	881	725	19308	1.8742	0.0128053	0.00413558	0.00411734	BAY 61-3606
54	GOTERM_BP_DIRECT	GO:0043066~negative regulation of apoptotic process	49	5.28587	3.99668e-06	TNFAIP8, SYCP2, OGG1, HTR2B, FHL2, MPO, CCND2, NNT, MYC, KIFAP3, MAGEA4, TSC22D1, HGF, MITF, ATAD3A, HCK, SFRP1, CAT, ANGPTL4, BIRC7, ATF5, IL6ST, CRYAB, BECN1, PRKDC, GSTP1, AMIGO2, GATA6, TWIST1, PIK3R1, SOCS2, PRDX2, NUAK2, UCP2, NCKAP1L, TFAP2A, NQO1, ANGPT1, PLK2, WNT7A, ASNS, SOD2, BMP4, ACTC1, BCL3, SPRY2, EVI2B, HSPA1B, HSPA1A	881	526	19308	2.0416	0.0170743	0.00413558	0.00411734	BAY 61-3606
55	GOTERM_BP_DIRECT	GO:0000122~negative regulation of transcription from RNA polymerase II promoter	76	8.19849	4.79877e-06	FOXA1, APP, RIF1, ZBTB25, FHL2, ARID4A, NOC2L, HEY1, CCND1, PPP1R13L, MYC, MAGEA1, CD36, LRRFIP1, LMCD1, ZFP37, TP63, ZNF587B, MAGEA4, TLE4, KLF11, MEF2C, PEG3, FST, ZNF281, ARID5B, EN1, SOX11, MITF, ISL1, MAF, MAGEB2, PPARG, ZFPM2, SQSTM1, ATF3, HDAC4, CEBPA, ZNF274, LIN37, NOTCH4, SHOX2, GATA6, TWIST1, GATA3, FOXO3, HDAC9, SDCBP, SMYD2, CRYM, MAGEA10, ELANE, TFAP2A, HEXIM1, PRRX1, BCL11A, FOXF1…	881	969	19308	1.7189	0.0204656	0.00413558	0.00411734	BAY 61-3606
56	GOTERM_BP_DIRECT	GO:0007507~heart development	26	2.80475	2.34012e-05	OXTR, PRKDC, HTR2B, SRI, PCSK5, HDAC9, CRIP1, ZFP36L1, CASP8, MB, SMYD2, PLCE1, PDLIM4, HEXIM1, MKKS, MEF2C, FOXF1, SOD2, ISL1, ACVR2B, BMP2, TFDP2, ID2, ALPK3, PPARG, ZFPM2	881	219	19308	2.6019	0.0959194	0.0168059	0.0167318	BAY 61-3606
58	GOTERM_BP_DIRECT	GO:0010628~positive regulation of gene expression	45	4.85437	5.21465e-05	CEBPA, APP, PLAG1, TWIST1, ALOX12B, CLU, ACTG2, ROBO1, CDH5, HEY1, MYC, MAPK1, ITGB8, CD36, SLC38A2, IL32, TFAP2A, MEF2C, GSN, ANGPT1, CDKN2A, BCL11A, RDX, PDE2A, EIF2AK3, WNT7A, SOX11, MITF, ANK3, INHBA, BMP4, P2RX7, BMP2, ACTC1, RGCC, MAF, ID2, LCN2, SPRY2, PPARG, ATF3, HSPA1B, RBMS3, HSPA1A, NFE2L2	881	516	19308	1.91128	0.201248	0.0280874	0.0279635	BAY 61-3606
59	GOTERM_BP_DIRECT	GO:0098609~cell-cell adhesion	26	2.73396	2.96286e-06	SHC1, ICAM2, ICAM4, LPP, ICAM1, TMEM47, CDH3, PERP, PDPN, ITGAV, SOX9, JAM2, CD93, SCRIB, COL8A2, DSG2, PKP4, TLN2, FAT4, TLN1, CD44, DSC2, CD200, TJP3, LIMS1, DSC3	904	190	19308	2.92273	0.0127209	0.0128025	0.0127551	BIBW2992
60	GOTERM_BP_DIRECT	GO:0006508~proteolysis	41	4.31125	9.01611e-06	CFD, COLEC11, PRSS1, C1S, CFI, CTSZ, HTRA1, PLAT, CPZ, LRP8, MALT1, PSMD8, ADAMTS5, DPP6, RELN, ERMP1, SCRN1, ANPEP, UBD, CASP1, CAPN2, NRIP3, CTSH, OLR1, PRSS8, CAPN1, TBL1X, CTSC, GGT5, USP25, MME, MMP1, MMP2, FBXO2, MMP10, FAM111A, BMP1, PAPPA, REN, CFB, LTF	904	409	19308	2.14106	0.0382097	0.0194793	0.0194072	BIBW2992
61	GOTERM_BP_DIRECT	GO:0007155~cell adhesion	50	5.25762	1.5396e-05	PTPRU, SPON1, COL16A1, TNFAIP6, ITGB5, CLSTN1, TNC, ICAM2, ICAM4, LAMC1, SLC7A11, HAPLN1, ICAM1, CDH6, LGALS4, ISLR, CDH3, ITGAV, EGFL6, PCDHGA1, RHOB, CLDN10, CLDN4, CEACAM1, CLDN3, DSG2, CD47, TLN2, TLN1, CDH16, CDH17, DSC2, CD44, ITGB3BP, DSC3, GNE, EPHA2, NTM, THBS2, RELN, PODXL, SPP1, NCAM2, IL32, PCDH8, LAMB1, PCDHGA10, COL1A1, COL7A1, FERMT2	904	555	19308	1.92418	0.0643619	0.0221753	0.0220932	BIBW2992
62	GOTERM_BP_DIRECT	GO:0045944~positive regulation of transcription from RNA polymerase II promoter	88	9.25342	3.13137e-05	FOXA1, ZNF493, HOXC13, HOXC11, FGF2, MEOX1, PTMS, HEY1, LRP5L, NAMPT, CREB3L2, SOX9, PITX1, HMGN3, MYBL1, ACVR1, IL11, EDN1, FOXD1, ATMIN, CHUK, HGF, ZBTB38, LMO2, IL18, EN2, FOXL2, PAX6, ETV4, KAT2B, AR, ADCYAP1, PLSCR1, MAF, IL23A, HCLS1, ZFPM2, SQSTM1, ATF3, HDAC4, CASZ1, FOXC1, CEBPD, PRKDC, SATB2, GATA3, NOD2, MAPK7, ABLIM3, PLAGL1, HIVEP1, ZNF227, MSX1, SMYD3, TBL1X, SMAD2, STAT5A, ZNF143, …	904	1204	19308	1.56108	0.126554	0.0329766	0.0328545	BIBW2992
63	GOTERM_BP_DIRECT	GO:0006915~apoptotic process	52	5.46793	3.9007e-05	HRK, STEAP3, SYCP2, PDCD5, NOC2L, GJA1, PEG10, TNFSF10, PIM1, CASP1, CTSH, KIF1B, CTSC, DAXX, IGFBP3, LGALS14, PAWR, TRAF1, RHOB, PLSCR1, AIM2, ADORA2A, CEACAM6, CEACAM5, SQSTM1, ITGB3BP, PPP1R15A, KANK2, RTN3, BCL2A1, SEMA3A, BCL10, DRAM1, NUAK2, PUF60, PLAGL1, NLRP2, MFN2, S100A14, GADD45B, BAD, CIDEB, WNT7A, DHCR24, ALOX15B, GULP1, VIL1, NR4A1, DAP, DLC1, STK17B, BAX	904	607	19308	1.82972	0.155113	0.0329766	0.0328545	BIBW2992
64	GOTERM_BP_DIRECT	GO:0010628~positive regulation of gene expression	46	4.83701	4.57903e-05	KDM5B, PTGFR, FOXC1, TFRC, PDCD5, TNC, FBLN1, CTCF, PIK3CB, PRDM1, FGF2, GJA1, CDH3, HEY1, CAMK2N1, CREB3L2, AGR2, CTSH, SOX9, SLC38A2, IL32, SMAD2, FOXD1, ATMIN, ZNF804A, PAWR, HMGA2, WNT7A, PAX6, TERF2, F3, MTOR, ACTA2, OLFM1, AR, PLSCR1, CLDN3, MAF, ID2, FUBP1, ID4, SPRY2, FGFR4, GAS6, ATF3, LIMS1	904	516	19308	1.90404	0.179519	0.0329766	0.0328545	BIBW2992
65	GOTERM_BP_DIRECT	GO:0008285~negative regulation of cell proliferation	42	4.4164	7.39849e-05	HDAC4, KANK2, BTG3, PTPRU, TES, BTG1, PDCD5, TPTE, GATA3, CTCF, PPM1D, PTGS2, FGF2, NDRG1, SLC9A3R1, RNF139, CAMK2N1, PDPN, MSX1, SMAD2, PBRM1, FGFBP1, TGFB3, IGFBP3, FBXO2, RARRES1, F2R, HMGA1, DHCR24, ALOX15B, KAT2B, AR, CLDN3, ADORA2A, FABP6, DLC1, FABP7, NF1, SPRY2, NUPR1, INSM1, CD200	904	464	19308	1.9333	0.273633	0.038317	0.0381751	BIBW2992
66	GOTERM_BP_DIRECT	GO:0048661~positive regulation of smooth muscle cell proliferation	13	1.36698	8.84377e-05	HDAC4, ZNF143, EDN1, MMP2, IL18, HMGCR, PTGS2, FGF2, MTOR, ID2, PDGFD, NAMPT, HBEGF	904	70	19308	3.96656	0.317612	0.038317	0.0381751	BIBW2992
68	GOTERM_BP_DIRECT	GO:0007507~heart development	25	2.62881	9.73838e-05	OXTR, FOXC1, SPARC, SHC1, PRKDC, PTN, SRI, CRIP1, GJA1, PDLIM2, PLCE1, SOX9, ACVR1, EDN1, MAP2K2, CXADR, KCNJ8, HEG1, MMP2, MBD1, KAT2B, ID2, NF1, DZIP1, ZFPM2	904	219	19308	2.43817	0.343489	0.038317	0.0381751	BIBW2992
69	GOTERM_BP_DIRECT	GO:0043123~positive regulation of I-kappaB kinase/NF-kappaB signaling	23	2.41851	9.75439e-05	MAP3K3, ECM1, NDFIP1, CHUK, TFRC, SLC20A1, PLK2, F2R, PELI2, IFIT5, BCL10, NOD2, MALT1, TRIM8, FKBP1A, GJA1, UBD, CTH, CASP1, TNFSF10, PELI1, RBCK1, LTF	904	192	19308	2.55856	0.343943	0.038317	0.0381751	BIBW2992
70	GOTERM_BP_DIRECT	GO:0007165~signal transduction	114	12.1665	1.56677e-11	OLFML2B, DGKD, CD83, CBLC, CXCL14, ALCAM, RGS1, ANPEP, RPS6KA2, NAMPT, TNFSF10, GRB10, SOX9, PDE8B, PRKACB, SH3GL2, IGFBP1, TLE2, IGFBP5, IGFBP4, PRKCD, PSG1, OLFM4, CD2AP, UTS2, SPARCL1, CLOCK, PDE9A, CDS1, GRB7, RRAD, EPAS1, PDE1A, SH2D2A, CRABP1, CHRNA9, ITPR2, AGAP1, PIK3R1, NTS, TRHDE, RASGRP1, NDRG1, PRKCZ, RAP1GAP, C3, LPXN, SFN, IGFBP6, SRGAP3, LYN, LRRN2, TNFSF15, CDC7, ARHGAP26, GNG12, …	903	1267	19308	1.92388	6.44725e-08	6.44727e-08	6.42377e-08	BMS-536924
72	GOTERM_BP_DIRECT	GO:0045944~positive regulation of transcription from RNA polymerase II promoter	90	9.60512	1.02636e-05	FOXA1, EHF, CSRNP3, CITED1, SIX1, ARRB1, RORA, HOXC13, MEOX2, HOXC10, DCAF6, MED14, DBP, NAMPT, SOX9, IER5, KLF10, SREBF1, ANXA2, RIPK2, LMO4, EN1, HNF1B, FOS, POU3F2, TOX3, GAL, TFDP1, TFDP2, MORF4L2, KAT6A, TFEC, IRF8, HCLS1, ITGA6, ARHGEF2, CLOCK, IRF9, HOXB5, PPARD, HDAC4, YAP1, CEBPA, NFAT5, NFIX, PLAG1, EPAS1, GATA4, PIK3R1, NEUROD2, IFI16, HLTF, PCBP2, HOXC4, CAMTA1, ZNF107, ALX1, SMYD3, T…	903	1204	19308	1.59833	0.0413556	0.0140783	0.014027	BMS-536924
73	GOTERM_BP_DIRECT	GO:0042493~response to drug	32	3.41515	1.94594e-05	HDAC4, ABCD3, FECH, SLC1A3, GATA4, ARRB1, TYMS, PTGS2, LRP8, MDK, GNA12, TIMP2, DNMT3B, HMOX1, VAV3, LYN, SREBF1, BCHE, TFAP2B, STAT3, HNF1B, INHBA, FOS, ASS1, GAL, NPC1, CPS1, CAT, SCGB1A1, CRH, PLIN2, ADA	903	293	19308	2.33524	0.0769538	0.0200188	0.0199458	BMS-536924
74	GOTERM_BP_DIRECT	GO:0001525~angiogenesis	28	2.98826	5.27371e-05	COL15A1, ECM1, PLXND1, EPAS1, SH2D2A, PDCD6, TNFAIP2, PDGFA, RORA, PRKX, PTGS2, MEOX2, RASIP1, TYMP, AMOT, CALD1, ANPEP, BSG, CYP1B1, HMOX1, GLUL, VAV3, ANXA2, TGFBR3, KLF5, FAP, AGGF1, TGFBI	903	252	19308	2.37578	0.195085	0.0351942	0.0350659	BMS-536924
75	GOTERM_BP_DIRECT	GO:0016477~cell migration	29	3.09498	5.65718e-05	LAMA5, ITGB5, WWC1, TNFAIP1, PTPRK, PRKCZ, RND1, ERBB4, PODXL, GPC3, BDKRB1, IGFBP6, VAV3, USP9Y, SHROOM2, LAMB1, PSG2, RHOF, RHOD, SORL1, VAV1, CD2AP, TGFBR3, ARC, COL5A1, ELMO1, CD47, LCP1, FGFR1	903	267	19308	2.3224	0.207687	0.0351942	0.0350659	BMS-536924
76	GOTERM_BP_DIRECT	GO:0009410~response to xenobiotic stimulus	27	2.88154	5.98686e-05	ABCD3, PDGFA, SLC1A3, GATA4, TYMS, PTGS2, LRP8, MDK, GNA12, HMOX1, HMGCS2, VAV3, LYN, SREBF1, TFAP2B, HNF1B, OXSR1, INHBA, FOS, ASS1, GAL, NPC1, CPS1, CAT, SCGB1A1, PLIN2, SHANK2	903	240	19308	2.40548	0.218364	0.0351942	0.0350659	BMS-536924
77	GOTERM_BP_DIRECT	GO:0009410~response to xenobiotic stimulus	28	2.95047	1.65071e-05	ABCD3, ABCB1, MAOB, OGG1, SLC1A1, HTR2B, PDGFA, SLC1A3, HSD11B2, MDK, MYC, SLITRK5, HMOX1, VAV3, CBX7, EMX2, MGMT, ABCA3, GSS, IGFBP2, HNF1B, INHBA, TGFBR2, GAL, CPS1, SCGB1A1, PLIN2, SHANK2	887	240	19308	2.53957	0.0652088	0.0426891	0.0425846	BMS-754807
78	GOTERM_BP_DIRECT	GO:0043065~positive regulation of apoptotic process	34	3.58272	2.11421e-05	TNFAIP8, HTRA1, LGALS2, ING3, RASSF2, LGALS1, AIFM1, CASP6, FRZB, UBD, RPS6KA2, ARL6IP5, CASP2, CYP1B1, HMOX1, SLIT2, ZNF268, SPDEF, BARD1, KLF11, TGFB3, GADD45A, DUSP1, BNIP3, FOXL2, CCK, PNMA2, MMP9, IGF2R, CLIP3, GAL, SHQ1, ALDH1A2, FAS	887	328	19308	2.25641	0.0827421	0.0426891	0.0425846	BMS-754807
79	GOTERM_BP_DIRECT	GO:0008284~positive regulation of cell proliferation	48	5.05796	3.25676e-05	HDAC4, VIPR1, CD81, HTR2B, PDGFA, CRIP2, PRKCZ, PLAC8, UFL1, MYC, PDGFD, BCL7C, NTF3, HES1, PRAME, SOX9, ZNF268, TRPM4, IL13RA1, KRT6A, PDGFRA, ARNT2, TGFB3, AKR1C3, LIFR, EMP2, CCK, OSMR, SMARCA2, POU3F2, TBX3, PBX1, TGFBR2, ALDH3A1, CNOT6, KLF5, CEACAM6, ALDH1A2, MAB21L2, HCLS1, CD47, IL6ST, IL7R, FGFR2, SHANK2, TSPYL5, FGFR1, BCL2L1	887	550	19308	1.89973	0.12457	0.0426891	0.0425846	BMS-754807
81	GOTERM_BP_DIRECT	GO:0001525~angiogenesis	31	3.34412	1.6397e-06	ENPEP, SH2D2A, NRXN3, PTEN, NDNF, RORA, TSPAN12, RASIP1, APOLD1, CASP8, HEY1, CCL2, ITGAV, THSD7A, SLC12A6, HTATIP2, VAV3, JUN, ANGPT2, TIE1, IL18, GAB1, VASH1, PLXDC1, HAND1, AGGF1, ANGPTL2, AMOTL2, TGFBI, PRKD1, SCG2	883	252	19308	2.68991	0.00662532	0.00481775	0.00479636	BX-795
82	GOTERM_BP_DIRECT	GO:0045944~positive regulation of transcription from RNA polymerase II promoter	91	9.81661	2.37679e-06	ZNF451, ZNF175, CD40, DDX3X, CHD7, AKAP8L, RORA, PARK7, NR3C1, HOXC10, HEY1, DPF2, HOXA1, JAK2, PITX1, MYBL1, IER2, HTATIP2, TEAD3, CDON, MEN1, SS18, MEF2C, LMO4, ZBTB38, IL18, EN1, SOX12, FOS, ETV5, DCN, MMP12, ARMCX3, KAT2B, TOX3, THAP3, ZNF91, TFDP1, MAF, TFDP2, MED21, TFEC, HAND1, RFX5, HCLS1, PRKD1, ARHGEF2, HOXB7, SKAP1, CEBPB, HLF, CEBPE, LEF1, TWIST1, MAPK7, NHLH1, HSF2, MYO6, HLTF, PCBP2…	883	1204	19308	1.65269	0.00958925	0.00481775	0.00479636	BX-795
84	GOTERM_BP_DIRECT	GO:0007568~aging	25	2.69687	9.13271e-06	PTEN, RETN, MPO, ENO3, IGF1R, SRR, WRN, KCNMB1, MAPK1, PCK1, SNCA, IGFBP1, NTRK1, NQO1, JUN, TPRA1, GSN, MME, IGFBP5, ARG1, FOS, DCN, AGT, SOD1, SERPING1	883	194	19308	2.81783	0.0363472	0.009256	0.00921491	BX-795
85	GOTERM_BP_DIRECT	GO:0007165~signal transduction	96	10.3004	8.61694e-07	BCAR3, ALK, TNFAIP6, RNF14, DGKA, REG1A, DIRAS2, PIK3CD, CBLC, ARRB1, CBLB, PTPRK, OLFML2A, ARHGAP5, FNBP1L, NR3C1, IGF1R, NRGN, AKAP12, IMPA2, RPS6KA2, KIF13B, PDE4B, GRB10, CD38, JAK2, SH3GL2, CHRNB1, DFFA, MAP2K1, ANXA4, IGFBP2, PPP2R5B, RRAS2, VRK1, GAB2, OLFM4, MOB3B, GEM, CD2AP, SIGIRR, TOM1L1, DUSP22, INPP4B, RAP2A, CEACAM1, RABEP1, FEZ2, SOS1, TNFRSF21, SKAP2, CDS1, GRB7, GRIA2, BEX1, PHL…	878	1267	19308	1.66624	0.00357737	0.00358378	0.00357086	CEP-701
86	GOTERM_BP_DIRECT	GO:0007155~cell adhesion	51	5.4721	3.30303e-06	COL18A1, SPON2, APP, TNFAIP6, TNC, PTPRK, ARHGAP5, MSLN, RND3, ROBO1, CDH4, CDH3, CYP1B1, ITGB8, ITGAV, POSTN, EGFL6, DST, ITGA3, OLFM4, AJAP1, HCK, CEACAM1, CLDN3, CLDN15, COL6A2, FEZ1, ADAM12, CDH11, TLN2, ITGA5, DSC3, LAMA2, THBS4, THBS3, EFNB2, RELN, PDZD2, CCL2, HES1, MYH10, CD72, JUP, PCDH8, PCDHGA10, FERMT1, PPFIBP1, AGGF1, TGFBI, SIGLEC6, ADA	878	555	19308	2.02078	0.0136434	0.00405047	0.00403586	CEP-701
87	GOTERM_BP_DIRECT	GO:0042493~response to drug	33	3.54077	4.26589e-06	BCAR3, COL18A1, CDKN1A, ABCB1, SEMA3C, PTEN, WFDC1, SLC1A3, ARRB1, RELA, CDH3, TIMP2, DNMT3B, DVL3, CD38, CA9, VAV3, APOBEC1, NQO1, BCHE, SS18, JUN, EMX2, ITGA3, IGFBP2, VEGFC, HNF1B, FOS, DUSP6, POR, FOSB, PLIN2, ADA	878	293	19308	2.47679	0.0175854	0.00405047	0.00403586	CEP-701
88	GOTERM_BP_DIRECT	GO:0001525~angiogenesis	30	3.21888	4.27664e-06	COL18A1, PTEN, RORA, NR2E1, TSPAN12, AMOT, CASP8, HEY1, CYP1B1, CCL2, ITGAV, EPHB2, HTATIP2, VAV3, JUN, ANGPT2, JAG1, MMP2, TIE1, IL18, VASH1, EREG, CEACAM1, COL4A2, PIK3CA, AGGF1, ANGPTL2, CSPG4, TGFBI, ITGA5	878	252	19308	2.61796	0.0176293	0.00405047	0.00403586	CEP-701
89	GOTERM_BP_DIRECT	GO:0010628~positive regulation of gene expression	48	5.15021	4.86952e-06	CEBPA, APP, PTGFR, TFRC, REG1A, LEF1, PTEN, TNC, PIK3CD, CLU, RELA, ROBO1, TTN, EPB41L4B, CDH3, HEY1, NFIL3, DDRGK1, LAMP3, RPS6KA2, ERBB2, AGR2, DNMT3B, ITGB8, STAP1, HES1, EPHB2, NKX2-5, SMAD1, MAP2K1, SLC2A10, ITGA3, EPHX2, PDE2A, MSN, HNF1B, BMP7, DKK1, TERF2, MED23, P2RX7, SFRP4, CLDN3, ID2, KAT6A, RLN2, ATM, HSPA1B	878	516	19308	2.04566	0.0200487	0.00405047	0.00403586	CEP-701
90	GOTERM_BP_DIRECT	GO:0009612~response to mechanical stimulus	14	1.50215	5.8687e-06	PTGER4, POSTN, JUN, ANGPT2, MMP2, IGFBP2, TNC, GDF5, PPL, DCN, P2RX7, CAPN2, FOSB, PSPH	878	65	19308	4.7365	0.0241125	0.00406799	0.00405331	CEP-701
92	GOTERM_BP_DIRECT	GO:0042493~response to drug	35	3.74332	7.80939e-07	ABCB1, MAOB, OGG1, SLC1A2, SLC1A3, HTR2A, ADCY1, PTGS2, MDK, DPYSL2, GNA12, TIMP2, CA9, HADH, PPARGC1A, VAV3, NTRK1, BCHE, TFAP2B, TGFB1, HMGCS1, ACSL1, ABCC8, VEGFC, INHBA, SOD2, ASS1, SFRP1, ACTC1, GAL, CPS1, CAT, LCN2, MDM2, PPARG	893	293	19308	2.58277	0.0032123	0.00321747	0.00320497	Dasatinib
93	GOTERM_BP_DIRECT	GO:0007155~cell adhesion	52	5.5615	2.39363e-06	SRPX, TNFAIP6, ITGB5, TGFB1I1, CDH4, ALCAM, CDH2, BSG, CYP1B1, CD36, POSTN, OLFM4, RHOB, CLDN5, CEACAM1, CLDN15, ADAM12, LY6D, ITGA8, DSG2, ITGA6, CLDN16, CD47, TLN1, DSC2, CD44, DSC3, TTYH1, LAMA3, DPT, PRKX, LY9, PCDH17, VTN, RELN, PODXL, CTNNA1, LPXN, CTNNA2, MYH10, CCR1, MUC16, PCDH8, FN1, LAMB1, PARVB, PCDHGA10, FAP, CNTN1, AGGF1, FOLR3, PCDHB8	893	555	19308	2.0258	0.00981331	0.00493088	0.00491173	Dasatinib
95	GOTERM_BP_DIRECT	GO:0043065~positive regulation of apoptotic process	34	3.63636	2.39238e-05	HRK, TNFAIP8, PRR7, PRKDC, FAF1, HTRA1, PTGS2, CLU, LGALS2, TCTN3, CYP1B1, CTSD, ZNF268, HOXA5, KLF11, TGFB1, GADD45B, CDKN2A, IGFBP3, HMGA2, POU4F1, RHOB, NET1, ALDH1A3, SFRP1, RYBP, GAL, SHQ1, EEF1A2, ID3, ITGA6, PPARG, TAF6, SQSTM1	893	328	19308	2.24125	0.0938651	0.0246415	0.0245458	Dasatinib
96	GOTERM_BP_DIRECT	GO:0007568~aging	24	2.56684	3.31661e-05	NTRK1, SLC12A2, TGFB1, GSN, IGFBP5, MME, OGG1, ELAVL4, GFRA1, ATP2B1, HTR2A, PTGS2, SOD2, ASS1, KRT33B, POLB, KRT16, NPY, CAT, KRT14, TIMP2, CTNNA1, TIMP1, PPARGC1A	893	194	19308	2.67482	0.127722	0.0273289	0.0272228	Dasatinib
97	GOTERM_BP_DIRECT	GO:0016477~cell migration	29	3.1016	4.66238e-05	ITGB5, SDC2, LAMA3, RHOBTB3, RND1, VTN, PODXL, PDPN, CTNNA1, BDKRB1, CTNNA2, HOXA5, VAV3, TGFB1, SHROOM2, LAMB1, GFRA1, PSG2, RHOF, DGKZ, RHOD, RHOB, EFNA1, CEACAM1, FSCN1, SDC1, CD47, INSM1, CD44	893	267	19308	2.3484	0.174771	0.032015	0.0318907	Dasatinib
98	GOTERM_BP_DIRECT	GO:0010628~positive regulation of gene expression	45	4.81283	7.02162e-05	PLAG1, DLX5, LEF1, PIK3R3, TWIST1, ARRB2, LRRC32, CLU, ACTG2, PPM1F, CYP26B1, HEY1, ZC3H12A, CD36, PPARGC1A, LDLR, HOXA5, CD74, TGFB1, GSN, CDKN2A, MST1, TCF12, LIF, FN1, HMGA2, MSN, INHBA, POU4F1, MED23, CLDN5, ACTC1, RGCC, MAF, ID1, NOS1AP, LCN2, MDM2, CNTN1, ID3, SPRY2, PPARG, IL7R, GAS6, RBMS3	893	516	19308	1.8856	0.251213	0.0413273	0.0411668	Dasatinib
99	GOTERM_BP_DIRECT	GO:0008285~negative regulation of cell proliferation	54	5.86319	7.98555e-10	DDR1, TES, ATP8A2, INPPL1, CDH5, RPS6KA2, FTH1, NCK2, KIFAP3, SOX4, IGFBP3, TESC, FBXO2, SULT2B1, SFRP1, AZGP1, CACNB4, ALDH1A2, RAF1, EEF1E1, PTGES, NOTCH1, HDAC1, PDS5B, PTGS2, TOB1, NDRG1, PTHLH, RNF139, CLMN, NACC2, PDPN, SLIT3, ZNF268, TFAP2A, BCHE, TGFB3, NOS3, TNFRSF9, LIF, ALOX15B, ST18, BMP5, BMP4, FOSL1, BCL6, FABP6, DLG5, DLC1, PMP22, NF1, SPRY2, NOX4, HSPA1B	883	464	19308	2.54479	3.36111e-06	3.36112e-06	3.34994e-06	Erlotinib
100	GOTERM_BP_DIRECT	GO:0043065~positive regulation of apoptotic process	38	4.12595	4.02364e-07	FOXA1, MTCH2, DDX3X, PRKDC, HTRA1, PTN, PTGS2, PNMA1, FAM162A, UBD, RPS6KA2, SLIT2, ZNF268, SOX4, MAP2K6, CDK19, TNFRSF12A, GADD45B, TGFB3, IGFBP3, TNFRSF10B, HMGA2, CCK, DUSP6, RHOB, BMP4, FOSL1, ALDH1A3, SFRP1, GAL, SHQ1, BCL6, ALDH1A2, KCNMA1, EEF1A2, NF1, NOX4, EEF1E1	883	328	19308	2.5333	0.00169212	0.000846776	0.000843959	Erlotinib
101	GOTERM_BP_DIRECT	GO:0010628~positive regulation of gene expression	49	5.3203	2.53328e-06	DDX3X, TNC, TREM2, ARRB2, PARK7, LRRC32, CDH5, HEY1, SOX17, RPS6KA2, ITGAX, LGALS9, MEF2C, FOXD1, IFNGR1, TESC, TCF12, MITF, ADAM19, MED23, MAF, ALDH1A2, ADTRP, EZR, RBMS3, NFAT5, FOXC1, NOTCH1, PLAG1, HDAC1, FBLN1, NTS, GATA2, HIF1A, CLEC7A, NKX2-2, TFAP2A, ANGPT1, ZNF580, NOS3, LIF, ZNF804A, HMGA2, BMP4, ID4, SPRY2, MYD88, HSPA1B, LIMS1	883	516	19308	2.07646	0.010606	0.0035542	0.00354238	Erlotinib
102	GOTERM_BP_DIRECT	GO:0045944~positive regulation of transcription from RNA polymerase II promoter	90	9.77199	4.25384e-06	FOXA1, DDX3X, TCF21, ASH2L, PARK7, LDB2, ETS2, DCAF6, HHEX, HEY1, SOX17, MECOM, SIX2, HYAL2, NCK2, SOX4, MEF2C, EDN1, FOXD1, ANXA2, CHUK, HGF, LMO3, TCF12, MITF, SOX12, ISL1, ETV5, ZNF91, GAL, MAF, TFDP2, ELF4, MED21, TFEC, TET3, IRF8, HOXB2, RAF1, HOXB7, NFAT5, FOXC1, NOTCH1, PLAG1, PRKDC, HDAC1, SATB2, TXK, GATA6, NOD2, GATA2, HIF1A, PLAC8, PPP3R1, EXOSC9, HLTF, ZNF107, ZNF268, RXRG, NKX2-2, TF…	883	1204	19308	1.63453	0.0177451	0.0044761	0.00446121	Erlotinib
105	GOTERM_BP_DIRECT	GO:0042493~response to drug	31	3.36591	3.29439e-05	HDAC1, GATA6, LPL, ABAT, XPC, PTN, PTGS2, PFAS, ENO3, HSD11B2, CDH1, CA9, HADH, TIMP4, MAP2K6, NQO1, BCHE, CHUK, ARG1, MBD1, VEGFC, GGH, CTPS1, CYBA, DUSP6, FOSL1, SFRP1, GAL, NPC1, CPS1, PAM	883	293	19308	2.31351	0.129479	0.0198087	0.0197428	Erlotinib
106	GOTERM_BP_DIRECT	GO:0007165~signal transduction	89	9.66341	5.15794e-05	HBS1L, NRP1, IL1RN, GMFB, CD83, TNFAIP6, CALML5, IRS1, CBLB, ARRB2, ARHGAP5, NR3C2, ALCAM, ANPEP, RPS6KA2, PPFIA1, CASP1, NCK2, KIFAP3, PDE8B, PDE8A, INSL4, KCNK10, IFNGR1, ARAP2, LRRC40, OLFM4, DGKZ, SIGIRR, CEACAM6, FEZ2, RAF1, PDE9A, TNFRSF21, PTGES, VAC14, NFAT5, CALCB, CRABP2, RRAD, SH2D2A, NPR3, CHRNA9, STK39, NEDD9, AGAP1, ARHGAP17, RETN, NTS, HIF1A, NDRG1, PRKCZ, ARHGAP12, ARHGAP22, C3, G…	883	1267	19308	1.536	0.195153	0.0271372	0.0270469	Erlotinib
107	GOTERM_BP_DIRECT	GO:0098609~cell-cell adhesion	23	2.49729	5.91706e-05	DSP, LAMA5, CSTA, ITGAM, ANXA2, TTYH1, TMOD3, LAMA3, LPP, CNN3, VMP1, CDH5, DLG2, CDH1, DLG5, CDH10, PDPN, ITGAX, ITGAV, DSG2, FAT4, DSC2, LIMS1	883	190	19308	2.64698	0.220464	0.0276721	0.0275801	Erlotinib
108	GOTERM_BP_DIRECT	GO:0043065~positive regulation of apoptotic process	41	4.3617	1.44507e-08	LPAR1, CLU, SAV1, CALHM2, CASP6, ZMAT3, FRZB, UBD, RPS6KA2, ABL1, TNFSF10, ANKRD1, CTLA4, NTSR1, TGM2, SNCA, PHLDA3, WNT10B, DFFA, JUN, CAMK1D, CDKN2A, RIPK2, BNIP3, SIAH1, PAWR, HMGA2, FOXL2, LILRB1, BMP7, DUSP6, RHOB, DHODH, CLIP3, OLFM1, SFRP4, SFRP1, IL6, BAX, ITGA6, SPRY1	880	328	19308	2.74261	6.39565e-05	4.29465e-05	4.24322e-05	GDC0941
109	GOTERM_BP_DIRECT	GO:0006954~inflammatory response	47	5	1.94065e-08	CX3CR1, CSF1R, PTGFR, ORM1, CEBPB, ECM1, LXN, TRIL, TNFAIP3, LY96, TCIRG1, PARK7, HDAC9, AIF1, LIPA, PLD3, HYAL1, DHRS7B, CCRL2, HYAL3, NLRP2, SPP1, LGALS9, CCR2, PTGDR, CAMK1D, ANXA1, IL10RB, CCL20, RIPK2, NR1H4, NKG7, FOS, AZU1, NFKB1, P2RX7, ITCH, IL6, ADORA2A, IL23A, AXL, SDC1, SCG2, CD44, CHST2, LAT, EPHA2	880	412	19308	2.50297	8.58893e-05	4.29465e-05	4.24322e-05	GDC0941
110	GOTERM_BP_DIRECT	GO:0010628~positive regulation of gene expression	53	5.6383	7.10042e-08	CITED1, TFRC, TNC, ARRB2, PARK7, CLU, EPB41L4B, GJA1, HEY1, RPS6KA2, LAMP3, LGALS9, MEF2C, SLC2A10, PAWR, ANK3, DKK1, F3, ACTA2, SFRP4, OLFM1, PLSCR1, CLDN3, RARA, EZR, PPARD, CEBPA, PTGFR, RBM4B, TTN, CUX2, NFIL3, AGR2, STAP1, HES1, NTSR1, EGR1, ANGPT1, CDKN2A, LIF, HMGA2, MSN, LILRB1, AZU1, BMP7, P2RX7, IL6, RGCC, ACTC1, FUBP1, ID2, KRAS, ATP13A2	880	516	19308	2.25362	0.000314215	0.000104755	0.0001035	GDC0941
111	GOTERM_BP_DIRECT	GO:0043066~negative regulation of apoptotic process	50	5.31915	1.7221e-06	TFRC, AKR1B1, PARK7, EDNRB, PIM1, CD38, PIM2, MAGEA4, TGM2, IL10, PCID2, CAMK1D, ANXA1, NPY5R, DKK1, SFRP1, CAT, ATF5, CD44, BIRC3, PPARD, CSF1R, PTGFR, IFI6, AIF1, MAPK7, NUAK2, EPCAM, PDPN, NTSR1, SNCA, NTRK1, ARNT2, EGR3, ANGPT1, BNIP3, NR1H4, HMGA2, ASNS, BFAR, AZU1, SOD2, TBX3, NFKB1, ITCH, IL6, ACTC1, AXL, CD27, LIMS2	880	526	19308	2.08564	0.00759305	0.00162515	0.00160569	GDC0941
112	GOTERM_BP_DIRECT	GO:0098609~cell-cell adhesion	26	2.76596	1.83592e-06	TTYH1, CTNND2, CELSR3, CDH7, CNN3, TMEM47, EPCAM, PERP, PDPN, ABL1, NEO1, S100A11, DSP, ANXA1, CD93, VMP1, ITGA10, CDH11, ITGA6, DSG2, PKP4, TLN2, ITGA5, CD44, TJP3, LIMS2	880	190	19308	3.00244	0.00809285	0.00162515	0.00160569	GDC0941
113	GOTERM_BP_DIRECT	GO:0045893~positive regulation of transcription, DNA-templated	61	6.48936	5.9384e-06	CITED1, RORA, HOXC13, GLI1, SOX2, LBH, ZIC3, PIM1, ANKRD1, CD38, PIM2, TRIM21, TEAD1, MYBL1, IL10, ACVR1, MEF2C, PCID2, FOXL2, FOS, ARID1A, UCHL5, SFRP1, IRF1, ZNF318, RARA, TRIM13, ATF5, SKAP1, PPARD, BLM, CEBPB, MAGED1, GATA3, SERTAD3, NFIL3, SPP1, TNNI2, ALX1, TBL1X, EGR1, ARNT2, JUN, EGR2, CDKN2A, NR1H4, HMGA2, BMP7, FLI1, TBX3, NFKB1, IL6, ARL2BP, ID2, SNAI1, TAF7, MMS19, TRIM37, HLA-DRB1, L…	880	725	19308	1.84606	0.0259411	0.00438056	0.00432811	GDC0941
114	GOTERM_BP_DIRECT	GO:0071222~cellular response to lipopolysaccharide	25	2.65957	7.8952e-06	CX3CR1, CEBPB, TNFAIP3, LY96, TFPI, EDNRB, CASP1, PDE4B, ABL1, ANKRD1, CAPN2, STAP1, LBP, B2M, IL10, MEF2C, NR1H4, LILRB1, AZU1, KMO, NFKB1, IL6, AXL, RARA, PPARD	880	193	19308	2.84209	0.0343408	0.00499202	0.00493225	GDC0941
115	GOTERM_BP_DIRECT	GO:0006915~apoptotic process	53	5.6383	9.41867e-06	NCKAP1, CITED1, TNFAIP3, TCIRG1, GJA1, CASP6, PEG10, TNFSF10, PIM1, CASP1, PIM2, CTSC, MEF2C, SEMA6A, PEG3, RIPK2, CKAP2, PAWR, RHOB, TOX3, PLSCR1, ADORA2A, CEACAM6, IRF1, ELMO1, MAL, BIRC3, PPARD, MAGEH1, RNF34, IFI6, RTN4, ZFP36L1, SAV1, NUAK2, ZMAT3, EPB41L3, NLRP2, BCL2L14, JUN, CDKN2A, BNIP3, SIAH1, MX1, BFAR, C6ORF120, NFKB1, ITCH, ERCC2, BAX, LTBR, XAF1, FGFR2	880	607	19308	1.91576	0.0408303	0.00521088	0.00514848	GDC0941
116	GOTERM_BP_DIRECT	GO:0071560~cellular response to transforming growth factor beta stimulus	14	1.48936	1.19647e-05	CX3CR1, POSTN, MEF2C, PDGFA, CLDN1, ZFP36L1, SFRP1, MAPK7, COL4A2, HYAL2, ANKRD1, ABL1, FGFR2, FBN1	880	69	19308	4.45178	0.0515784	0.00588398	0.00581352	GDC0941
118	GOTERM_BP_DIRECT	GO:0045944~positive regulation of transcription from RNA polymerase II promoter	87	9.25532	2.01955e-05	ZNF175, CITED1, KDM1A, FHOD1, CHD7, ARRB1, RORA, HOXC13, PARK7, GLI1, SOX2, HEY1, ZIC3, HYAL2, TEAD1, MYBL1, TEAD3, IL10, ACVR1, MEF2C, PEG3, RIPK2, CKAP2, FOXL2, FOS, TOX3, PLSCR1, TFDP1, IL23A, IRF1, TFEC, RARA, ITGA6, ATF5, HOXB7, SKAP1, PPARD, CEBPA, CEBPB, ZNF395, CEBPD, CEBPG, GATA3, MAPK7, EPCAM, PCBP1, HLTF, ABL1, PLAGL2, ALX1, APBB2, HES1, SMYD3, TBL1X, ZNF544, STAT5A, EGR1, ARNT2, JUN, …	880	1204	19308	1.58543	0.0855077	0.00812594	0.00802863	GDC0941
120	GOTERM_BP_DIRECT	GO:0042493~response to drug	31	3.29787	3.07492e-05	COL18A1, WFDC1, SLC1A3, ABAT, ARRB1, GATA3, DPYSL2, RAD54L, CD38, B2M, PMS1, SNCA, IL10, SPINK4, NTRK1, BCHE, TGFB2, JUN, ANXA1, FOS, SOD2, DUSP6, DHODH, GNPAT, SFRP1, ACTC1, NPC1, ADORA2A, CPS1, CAT, PLIN2	880	293	19308	2.32139	0.127243	0.0104689	0.0103435	GDC0941
123	GOTERM_BP_DIRECT	GO:0007568~aging	23	2.44681	7.70188e-05	IL10, NTRK1, JUN, MME, NPY5R, TFRC, FOXG1, ELAVL4, ABAT, FOS, RETN, KMO, SOD2, CLDN1, EDNRB, COL4A2, ADRB3, KCNMB1, CAT, ERCC2, DMD, CTSC, SNCA	880	194	19308	2.60124	0.288869	0.0213053	0.0210502	GDC0941
125	GOTERM_BP_DIRECT	GO:0007165~signal transduction	87	9.25532	0.000122829	ECM1, CD83, DGKA, CTNND2, CBLC, ARRB1, IRS2, CBLB, ARRB2, CXCL14, GJA1, IMPA2, RGS1, DPYSL2, RPS6KA2, PDE4B, TNFSF10, CASP1, CD38, CHGB, IL10, CSNK1G3, CHRNB1, DFFA, FGFBP1, ANXA1, CAMLG, RIPK2, ANK3, OLFM4, SIGIRR, OLFM1, DOK2, MAPKAPK3, CEACAM6, IL23A, FEZ2, SAG, RARA, SPARCL1, ULK1, SOS1, CDS1, GUCY2C, CHRNA1, CSF1R, COL15A1, RRAD, SH2D2A, PEX11A, AGAP1, RETN, GATA3, SAV1, MAPK7, HLX, CHN2, SP…	880	1267	19308	1.5066	0.419388	0.0302022	0.0298405	GDC0941
127	GOTERM_BP_DIRECT	GO:0071347~cellular response to interleukin-1	14	1.48936	0.000210854	CEBPB, CCL20, RORA, KMO, TFPI, NFKB1, SFRP1, HYAL1, HYAL2, HYAL3, ANKRD1, HAS2, HES1, GBP1	880	90	19308	3.41303	0.606761	0.046662	0.0461032	GDC0941
129	GOTERM_BP_DIRECT	GO:0030335~positive regulation of cell migration	34	3.59029	1.03256e-07	SEMA5A, GRB7, TNFAIP6, SEMA3A, NEDD9, PIK3CD, LAMC2, CLDN1, PPM1F, MYLK, GPNMB, PODXL, PDGFD, PDPN, MAPK1, CTSH, ITGAV, EPHB2, PDGFRA, XBP1, EDN1, MMP7, WNT5B, F2R, F3, VIL1, CLDN4, CLDN3, CEACAM6, TMSB15B, KIT, ADAM9, TRIM32, EPHA2	887	258	19308	2.86862	0.000461136	0.000461243	0.000456699	Gefitinib
130	GOTERM_BP_DIRECT	GO:0070371~ERK1 and ERK2 cascade	14	1.47835	8.85917e-07	PTGER4, EDN1, OXTR, BTN2A2, NOD2, FGF2, DUSP9, GRB10, CTSH, MAPK1, ITGAV, SPRY1, SOX9, LGALS9	887	55	19308	5.54088	0.00394957	0.0019787	0.00195921	Gefitinib
131	GOTERM_BP_DIRECT	GO:0032496~response to lipopolysaccharide	23	2.42872	3.00825e-06	PTGER4, PTGFR, JUN, EDN1, IL10RA, F2R, HMGB2, ADM, PTGS2, CLDN1, AKAP12, THBD, NR4A1, CPS1, SCGB1A1, BDKRB1, CCR7, REN, LGALS9, TRIB1, TIMP4, IL12RB2, SNCA	887	157	19308	3.18891	0.013348	0.00447928	0.00443516	Gefitinib
132	GOTERM_BP_DIRECT	GO:0006915~apoptotic process	54	5.70222	5.56219e-06	AVEN, NCKAP1, SYCP2, NOC2L, CASP6, PPP1R13L, PEG10, TNFSF10, PIM1, CASP1, CTSH, KIF1B, IFT57, PHLDA2, LGALS14, RHOB, AIM2, ADORA2A, CEACAM6, CEACAM5, SQSTM1, ITGB3BP, MCM2, PPP1R15A, RTN3, SEMA3A, AKAP1, BCL2L13, NUAK2, CHST11, MAPK1, PMAIP1, PRAME, PAK2, JUN, XBP1, BAD, TNFSF15, GZMA, CIDEB, WNT7A, GZMB, TNFRSF10B, BFAR, ALOX15B, NFKB1, GULP1, VIL1, NR4A1, DAP, MDM2, PAEP, BAX, FAS	887	607	19308	1.93651	0.0245402	0.00519455	0.00514338	Gefitinib
133	GOTERM_BP_DIRECT	GO:0016477~cell migration	31	3.2735	5.81436e-06	NCKAP1, SDC3, WWC2, ASAP3, RHOBTB3, NEDD9, PIK3CD, RND3, FUT8, PODXL, PDPN, CTNNA1, WWC3, BDKRB1, HES1, ITGAV, EPHB3, LAMB3, SHROOM2, SCRIB, SORL1, RHOB, TGFBR3, ATRN, CEACAM1, FAT1, ADAM9, CD47, MET, CD44, EPHA2	887	267	19308	2.52734	0.0256384	0.00519455	0.00514338	Gefitinib
136	GOTERM_BP_DIRECT	GO:0045944~positive regulation of transcription from RNA polymerase II promoter	88	9.2925	1.59672e-05	ZNF451, ZNF493, PRDM4, MAML1, PTPRN, HMGB2, HOXC13, HOXC11, FGF2, TNF, MEOX1, PTMS, HEY1, LRP5L, NAMPT, ZIC1, MYB, SOX9, PITX1, HMGN3, MYBL1, OSR2, EDN1, FOXD1, ZBTB38, IL18, EN2, FOXL2, ETV1, PAX6, SREBF2, PAX2, ARMCX3, KAT2B, AR, HCLS1, MZF1, ZFPM2, MET, HOXB7, SQSTM1, ATF3, HOXB5, SMARCD3, PRKDC, SATB2, GATA6, PIK3R2, GATA3, NOD2, ABLIM3, ZBED1, APBB2, HES1, ZNF227, ZNF226, ZNF544, NKX2-2, WWT…	887	1204	19308	1.591	0.0688418	0.00891569	0.00882787	Gefitinib
137	GOTERM_BP_DIRECT	GO:0043066~negative regulation of apoptotic process	47	4.96304	2.25175e-05	AVEN, PTGFR, CDKN1A, PRKAA2, SYCP2, PRKDC, GSTP1, AMIGO2, GATA6, MALT1, PTMS, TCL1A, NUAK2, CHST11, PDPN, PIM1, FLNA, CTSH, PRAME, SOX9, TAF9B, PAK2, MAGEA4, SNCA, NQO1, XBP1, SERPINB2, MSX2, WFS1, DUSP1, PLK2, PLAUR, HMGA2, WNT7A, BFAR, MIF, PAX2, MTOR, NFKB1, CEACAM5, CLDN7, IL2RB, MDM2, FAS, CD44, LTF, MAD2L1	887	526	19308	1.94503	0.0956933	0.0111762	0.0110661	Gefitinib
138	GOTERM_BP_DIRECT	GO:0007568~aging	24	2.53432	2.98691e-05	IGFBP1, EIF2B5, NQO1, JUN, ATP8A2, MMP7, MME, ADM, ALOX12, HMGCR, RETN, PTGS2, FGF2, CLDN1, PAX2, ASS1, COL4A2, KCNMB1, NAMPT, CTNNA1, MAPK1, APOD, DMD, SNCA	887	194	19308	2.69292	0.124909	0.0133425	0.0132111	Gefitinib
139	GOTERM_BP_DIRECT	GO:0000122~negative regulation of transcription from RNA polymerase II promoter	73	7.70855	3.69504e-05	MYT1L, WWC2, MAGEF1, HMGB2, NOC2L, TNF, DACH1, HEY1, PPP1R13L, SAP130, MYB, WWC3, SOX9, ANKRD2, MAGEA4, DACT1, OSR2, LEFTY1, EDN1, MSX2, ZNF281, ARID5B, FOXL2, PAX6, SREBF2, HIC2, AR, MAGEB2, CRY1, HCLS1, TRIB3, MZF1, ZFPM2, SQSTM1, ATF3, ZNF274, PCNA, SATB1, SATB2, GATA6, GATA3, PCBP3, MXI1, APBB2, HES1, MAGEC2, MAGEA11, MSC, TAF9B, SNCA, WWTR1, JUN, XBP1, ZNF140, WFS1, VDR, PDE2A, HMGA2, NR0B1,…	887	969	19308	1.63988	0.152158	0.0150052	0.0148574	Gefitinib
140	GOTERM_BP_DIRECT	GO:0010628~positive regulation of gene expression	45	4.75185	6.1516e-05	PTGFR, TNC, PIK3CD, ALOX12, FGF2, TNF, ACTG2, PPM1F, EPB41L4B, HEY1, CAMK2N1, MAPK1, CTSH, HES1, SOX9, LGALS9, EPHB2, NKX2-2, OSR2, FOXD1, ITGA3, VDR, EPHX2, PDE2A, HMGA2, RAB27A, WNT7A, MSN, NRG1, PAX6, MMP8, F3, MTOR, ACTA2, OLFM1, AR, CLDN3, MAFG, ID2, ID4, MDM2, VIM, ERCC6, ATF3, LIMS1	887	516	19308	1.89835	0.240276	0.0215863	0.0213737	Gefitinib
141	GOTERM_BP_DIRECT	GO:0007275~multicellular organism development	25	2.63992	6.28211e-05	FLG, ALK, DGKD, ZNF45, MEOX1, CDH6, TCL1A, CREG1, PIM1, EPHB2, EPHB3, PDGFRA, VDR, EN2, HMGA2, BMP1, CDH10, KIT, CDH12, PAEP, ROR1, MET, HOXB7, CHST2, EPHA2	887	217	19308	2.50781	0.244693	0.0215863	0.0213737	Gefitinib
142	GOTERM_BP_DIRECT	GO:0048661~positive regulation of smooth muscle cell proliferation	13	1.37276	7.37904e-05	EDN1, IL18, ALOX12, CYBA, HMGCR, PTGS2, FGF2, TNF, MTOR, ID2, PDGFD, NAMPT, MYB	887	70	19308	4.04258	0.280813	0.0235444	0.0233125	Gefitinib
143	GOTERM_BP_DIRECT	GO:0043065~positive regulation of apoptotic process	32	3.37909	0.000119766	PRKDC, ADM, ALOX12, PTGS2, TNF, CALHM2, PNMA1, CASP6, TNFSF10, PMAIP1, PHLDA2, SNCA, EIF2B5, JUN, DUSP1, BAD, GZMA, OSGIN1, TNFRSF10B, HMGA2, SCRIB, FOXL2, DUSP9, RHOB, NET1, OLFM1, NR4A1, CDK4, BAX, FAS, SPRY1, SQSTM1	887	328	19308	2.12368	0.414346	0.0356663	0.035315	Gefitinib
145	GOTERM_BP_DIRECT	GO:0071260~cellular response to mechanical stimulus	14	1.47835	0.000160968	PTGER4, MMP7, BAD, PDE2A, TNFRSF10B, CYBA, PTGS2, FGF2, NFKB1, CASP1, FAS, SOX9, KCNJ2, PLEC	887	87	19308	3.50286	0.512811	0.0422968	0.0418802	Gefitinib
147	GOTERM_BP_DIRECT	GO:0030198~extracellular matrix organization	20	2.11193	0.000209982	PDGFRA, EGFL6, MMP7, MMP1, MMP3, MMP8, TNF, ADAMTS5, COL2A1, COL1A2, COL4A2, SPOCK2, COL8A2, COL9A3, SLC39A8, SOX9, COL9A2, MATN4, RECK, MATN2	887	165	19308	2.63852	0.608625	0.0474188	0.0469517	Gefitinib
149	GOTERM_BP_DIRECT	GO:0042493~response to drug	37	3.96146	7.6564e-08	HDAC4, CDKN1B, SEMA3C, GATA6, WFDC1, GATA4, SCN11A, MDK, CASP3, DPYSL2, MYO6, TIMP2, DNMT3B, HMOX1, FYN, HADH, S100A10, LYN, ABCC4, JUN, ITGA3, SRD5A1, ABCA3, ITGA2, CARD9, DNMT3A, CYBB, CDK9, CENPF, ADORA2A, STAR, LCK, MAP1B, LCN2, PPARG, PLIN2, CCNO	887	293	19308	2.74883	0.000325191	0.000325244	0.000322947	Imatinib
150	GOTERM_BP_DIRECT	GO:0009612~response to mechanical stimulus	15	1.606	1.13685e-06	POSTN, JUN, BTG2, MMP2, GATA4, GDF5, MEIS2, PPL, DCN, CLCN6, MAP1B, PIEZO2, BDKRB1, CHI3L1, PPARG	887	65	19308	5.02333	0.00481772	0.00165589	0.0016442	Imatinib
152	GOTERM_BP_DIRECT	GO:0009410~response to xenobiotic stimulus	29	3.10493	5.80179e-06	CDKN1B, SEMA3C, GATA6, GATA4, ENO2, TNF, SCN11A, MDK, CASP3, SLITRK5, HMOX1, HADH, LYN, JUN, ITGA3, SRD5A1, ABCA3, MMP2, ITGA2, CARD9, DNMT3A, CYBB, CDK9, CENPF, ADORA2A, LCK, MAP1B, PLIN2, CCNO	887	240	19308	2.63027	0.0243448	0.00542101	0.00538273	Imatinib
153	GOTERM_BP_DIRECT	GO:0010628~positive regulation of gene expression	48	5.13919	6.38067e-06	FOXC1, SLC24A3, PRKAG1, PTPN22, ALOX12, IL2RG, PKD2, TNF, HMGN5, ERBB3, HEY1, NFIL3, CLEC7A, PLCG2, DNMT3B, STAP1, CD36, LDLR, HOXA5, IL32, OSR2, EGR1, GSN, ATMIN, ITGA3, TESC, ZNF804A, EIF2AK3, RAB27A, MSN, PAX6, SERPINB9, AZU1, POU4F1, DKK1, PRKAB1, OVOL2, AR, CDK6, STAR, FEV, ID4, LCN2, PLP1, PPARG, TLR4, HSPA1B, PF4	887	516	19308	2.02491	0.0267411	0.00542101	0.00538273	Imatinib
154	GOTERM_BP_DIRECT	GO:0043066~negative regulation of apoptotic process	47	5.03212	2.25175e-05	PRR5, CDKN1B, TMF1, SYCP2, BCL2A1, MAPKAP1, GATA6, AKR1B1, FOXO1, MALT1, SLC9A1, PLAC8, RPS6KA3, HMGN5, NNT, CASP3, CLEC5A, TIMP1, KIFAP3, IER3, EGR3, OPN3, SERPINB2, TSC22D1, HSPA5, WFS1, ANXA5, SERPINB9, DHCR24, WDR73, AZU1, POU4F1, MMP9, DKK1, ATOX1, TOPORS, TMBIM4, IL7, NDUFAF4, CLDN7, IL2RB, TMBIM6, BIRC7, NAA15, HSPA1B, BIRC3, LTF	887	526	19308	1.94503	0.0912228	0.0159424	0.0158298	Imatinib
157	GOTERM_BP_DIRECT	GO:0043123~positive regulation of I-kappaB kinase/NF-kappaB signaling	23	2.46253	7.40294e-05	NDFIP1, F2R, PELI2, CARD9, S100B, TNF, MALT1, TRIM8, FKBP1A, AKAP13, CLEC7A, TSPAN6, CASP1, PELI1, REL, S100A12, HMOX1, FYN, CD36, TRIM32, TLR4, BIRC3, LTF	887	192	19308	2.6076	0.269838	0.031306	0.0310849	Imatinib
158	GOTERM_BP_DIRECT	GO:0010976~positive regulation of neuron projection development	18	1.92719	7.78661e-05	LYN, ATF1, ATP8A2, HSPA5, BDNF, ITGA3, ZNF804A, PTK6, PPP1R9A, AGT, RGS2, MDK, FES, FYN, CAMK1, SERPINI1, S100A9, ARSB	887	128	19308	3.06109	0.281642	0.031306	0.0310849	Imatinib
159	GOTERM_BP_DIRECT	GO:0006954~inflammatory response	38	4.06852	8.10654e-05	HDAC4, TNFAIP6, STK39, CXCR4, ADM, TCIRG1, ITGAL, HDAC9, TNF, FUT4, CXCL5, HK1, MMP25, IFI16, CLEC7A, SPP1, S100A12, CCL2, BDKRB1, PTGDR, CD96, ABCC2, F2R, CYBB, AZU1, SELP, TPST1, NCR3, ADORA2A, KRT16, IL23A, REL, PLP1, CHI3L1, S100A9, TLR4, CHST2, PF4	887	412	19308	2.00771	0.29134	0.031306	0.0310849	Imatinib
162	GOTERM_BP_DIRECT	GO:0007165~signal transduction	87	9.31478	0.000160965	LGALS3BP, SH3GL3, DGKD, CD83, TNFAIP6, PRKAG1, ADM, IRS2, VLDLR, TRH, LSP1, ITGAL, LRRC2, PITPNC1, CXCL5, ARHGAP4, RPS6KA3, EDNRA, GRB14, MDK, RGS1, DPYSL2, CLEC5A, CASP1, TIMP1, KIFAP3, TLE2, IGFBP5, FNBP1, CLEC11A, ANXA5, GAPVD1, TEX2, PRKAB1, RAP2C, BCR, ITPKB, AR, GPRC5A, PSG4, CEACAM6, IL23A, CDC42EP3, SAG, CD226, PPARG, LTB, PDE9A, PHLPP1, INPP1, SH2D2A, STK39, DAPP1, AGAP1, IQGAP2, IL2RG, …	887	1267	19308	1.49471	0.495321	0.0488412	0.0484963	Imatinib
163	GOTERM_BP_DIRECT	GO:0007165~signal transduction	103	10.8307	2.44663e-08	CD83, REG1A, IRS2, FNBP1L, NR3C1, CXCL14, ALCAM, DPYSL2, PDE8B, PRKACB, CHGB, TLE2, PSG1, ANK2, OLFM4, GEM, CD2AP, SIGIRR, INPP4B, PSG4, UTS2, ULK2, ATF6, RIN2, NSMAF, CDS1, GRB7, LRPAP1, CHRNA5, EPAS1, CRABP1, CHRNA9, ITPR1, STC1, GATA3, TNFRSF11A, IQGAP1, PIK3R1, NTS, PRKCZ, SAV1, SCUBE2, C3, CD79B, INPP5D, PENK, TNFSF15, MCC, CXCL12, DLG5, IL7R, FGF12, FBN1, ARHGAP11A, NRP1, PTPRR, TNFAIP6, IL…	894	1267	19308	1.75574	0.000105151	0.000105156	0.000104643	JW-7-25-1
164	GOTERM_BP_DIRECT	GO:0045944~positive regulation of transcription from RNA polymerase II promoter	92	9.67403	2.2221e-06	APP, CSRNP3, KDM1A, CD81, PSIP1, RORA, HOXC13, LDB2, NR3C1, HOXC11, HOXC10, DCAF6, SPIB, PPP3CA, DBP, SOX15, ZIC1, CREB3L2, JUNB, PELP1, TEAD4, RIPK2, ZBTB38, WNT5A, PTOV1, EN1, SOX11, MITF, POU3F2, ETV5, DCN, IL1A, CREB3, ZEB2, GAL, TFDP1, MAF, HAND1, HOXB2, ITGA6, TLR7, ARHGEF2, ATF5, ATF6, TP53, IRF9, NFIX, PLAG1, EPAS1, LEF1, TWIST1, PIK3R1, GATA3, EGFR, MAPK7, PCBP2, HOXC4, CAMTA1, ZNF107, Z…	894	1204	19308	1.65029	0.00950511	0.00477528	0.00475195	JW-7-25-1
165	GOTERM_BP_DIRECT	GO:0051607~defense response to virus	28	2.94427	1.10194e-05	SPON2, IFITM1, IFITM2, DDX1, IFI6, LYST, DMBT1, PCBP2, IL12B, GBP1, MICA, TRIM22, CXADR, KCNJ8, TREX1, MX2, ISG15, AZU1, AICDA, AGBL5, VAMP8, IL6, OAS1, IFI27, TRAF3, TLR7, MAP3K14, IRF9	894	233	19308	2.59539	0.0462577	0.0157872	0.01571	JW-7-25-1
166	GOTERM_BP_DIRECT	GO:0042060~wound healing	17	1.78759	1.96964e-05	POSTN, TGFB1, SPARC, SDC4, DST, TPM1, IL24, REG1A, WNT5A, DCN, EGFR, AQP1, DCBLD2, EREG, PPP3CA, CDH3, SDC1	894	103	19308	3.56461	0.0811715	0.0211637	0.0210603	JW-7-25-1
167	GOTERM_BP_DIRECT	GO:0050731~positive regulation of peptidyl-tyrosine phosphorylation	16	1.68244	2.91731e-05	NRP1, TGFB1, CD81, RIPK2, LRP4, TREM2, CCK, GHR, EFNA1, VTN, IL6, BANK1, ENPP2, CD36, ARHGEF2, TP53	894	95	19308	3.63744	0.117845	0.0250772	0.0249546	JW-7-25-1
169	GOTERM_BP_DIRECT	GO:0043065~positive regulation of apoptotic process	37	3.92365	1.33736e-06	FOXA1, HRK, APP, DDX3X, PRKDC, PDCD5, PTGS2, LGALS2, CASP8, ING3, CALHM2, PNMA1, TCTN3, INPP5D, ANKRD1, ATG7, SOX4, MAP2K6, JUN, GADD45B, DUSP1, IGFBP3, HMGA2, CCK, DUSP9, RHOB, BMP4, NET1, ALDH1A3, SHQ1, BCL6, KCNMA1, EEF1A2, BAX, FAS, SPRY1, IAPP	890	328	19308	2.44723	0.00582323	0.00405149	0.00403757	Lapatinib
170	GOTERM_BP_DIRECT	GO:0045944~positive regulation of transcription from RNA polymerase II promoter	92	9.7561	1.8555e-06	ATF1, FOXA1, APP, DDX3X, LDB1, ZNF292, PSIP1, SIX1, ARRB1, RORA, ASH2L, HOXC13, PARK7, LDB2, HOXC11, DCAF6, HHEX, KAT5, HEY1, SOX17, LRP5L, SIX2, NAMPT, SOX9, PITX1, TEAD1, HMGN3, SOX4, MEF2C, EDN1, ZBTB38, TCF12, IL18, SOX12, BAZ1B, ISL1, ETV5, PRPF6, TFDP2, KAT6A, TFEC, CDH13, RAF1, ATF3, GTF2A1, HDAC5, FOXC1, CEBPD, MAX, PRKDC, HDAC1, GPS2, GATA2, HIF1A, PLAC8, MAPK7, ABLIM3, TBX21, MYO6, HLTF…	890	1204	19308	1.65771	0.00807024	0.00405149	0.00403757	Lapatinib
171	GOTERM_BP_DIRECT	GO:0032496~response to lipopolysaccharide	23	2.43902	3.17683e-06	JUN, EDN1, VCAM1, SPARC, KCNJ8, NOS3, HDAC1, PTGER2, LY96, IRAK3, PTGS2, AKAP12, THBD, CYP27B1, CASP8, DUSP10, CPS1, PENK, REN, LGALS9, TRIB1, TIMP4, PTGES	890	157	19308	3.17816	0.0137774	0.00462441	0.00460852	Lapatinib
172	GOTERM_BP_DIRECT	GO:0007155~cell adhesion	51	5.40827	4.80396e-06	LGALS3BP, SRPX, PTPRU, APP, CSF3R, ITGAM, LDB1, TNFAIP6, ITGB5, TNC, SLC7A11, ARHGAP5, ICAM1, LGALS4, CDH3, ITGAV, CD36, EDIL3, POSTN, OLFM4, ATP1B1, RHOB, CLDN4, CFDP1, NINJ2, CLDN7, DSG2, CDH17, DSC2, CD44, EPHA2, TTYH1, LAMA3, LY9, EFNB2, RELN, PODXL, NCAM2, VCAM1, MUC16, PARVA, PARVB, PCDHGA10, FERMT1, COL5A1, FAP, FES, PTK7, SSPN, AGGF1, FERMT2	890	555	19308	1.99354	0.0207604	0.00524472	0.0052267	Lapatinib
173	GOTERM_BP_DIRECT	GO:0010628~positive regulation of gene expression	47	4.98409	1.49813e-05	APP, FOXC1, DDX3X, HDAC1, PDCD5, TNC, TREM2, ARRB2, PIK3CB, PARK7, GATA2, NTS, HIF1A, ACTG2, FGF7, CYP26B1, CDH3, SOX17, HEY1, CAMK2N1, AGR2, SOX9, CD36, LGALS9, KDM6A, MEF2C, ANGPT1, NOS3, CAV1, TCF12, HMGA2, RAB27A, SERPINB9, TERF2, F3, BMP4, ADAM19, ACTA2, ID2, KAT6A, PLP1, IAPP, EZR, MYD88, ATF3, HSPA1B, RBMS3	890	516	19308	1.97604	0.0633294	0.0130846	0.0130397	Lapatinib
174	GOTERM_BP_DIRECT	GO:0001822~kidney development	18	1.9088	3.53535e-05	TFAP2B, FOXC1, KCNJ8, MME, TIPARP, ARL3, ODC1, LRP4, SIX1, LRP2, PCSK5, HSPB11, BMP4, CYP26B1, PTK7, SIX2, BAX, REN	890	120	19308	3.25416	0.143064	0.0257315	0.0256431	Lapatinib
175	GOTERM_BP_DIRECT	GO:0071560~cellular response to transforming growth factor beta stimulus	13	1.37858	6.58688e-05	WWOX, POSTN, MEF2C, EDN1, CAV1, PDCD5, IGF1R, MAPK7, PDGFD, PENK, ANKRD1, FYN, SOX9	890	69	19308	4.08735	0.249982	0.037164	0.0370364	Lapatinib
176	GOTERM_BP_DIRECT	GO:0048661~positive regulation of smooth muscle cell proliferation	13	1.37858	7.62109e-05	EDN1, HDAC1, IL18, CYBA, PTGS2, IGF1R, BMP4, SMPD3, ID2, PDGFD, NAMPT, CDH13, MYD88	890	70	19308	4.02896	0.283105	0.037164	0.0370364	Lapatinib
177	GOTERM_BP_DIRECT	GO:0007507~heart development	25	2.65111	7.65918e-05	FOXC1, SPARC, PRKDC, PCSK5, HSPB11, EDNRA, CASP8, SOX17, MB, PLCE1, TNNI3, SOX9, SOX4, KDM6A, MEF2C, EDN1, KCNJ8, HEG1, CAD, TSC2, MICAL2, ISL1, TFDP2, ID2, RAF1	890	219	19308	2.47653	0.284296	0.037164	0.0370364	Lapatinib
179	GOTERM_BP_DIRECT	GO:0008285~negative regulation of cell proliferation	41	4.34783	0.000110574	PTPRU, APP, TES, SERPINE2, HDAC1, PDCD5, TPTE, PDS5B, PTGS2, TOB1, NDRG1, CYP27B1, CAMK2N1, TIMP2, SLIT3, KIFAP3, SOX4, FKTN, BCHE, TFAP2B, JUN, BCL11B, NOS3, DUSP1, IGFBP3, FBXO2, TSC2, ALOX15B, BMP5, BMP4, SULT2B1, BCL6, DLC1, CDH13, SPRY1, IAPP, TFF1, RAF1, HSPA1B, CD200, PTGES	890	464	19308	1.91696	0.38301	0.0438978	0.043747	Lapatinib
180	GOTERM_BP_DIRECT	GO:0007165~signal transduction	105	11.1465	2.66221e-09	CBLB, IRS2, FNBP1L, NR3C1, FGF3, IGF1R, CCND3, HPGDS, RASSF2, FGF9, TNFSF10, GRB10, CHGB, IGFBP1, TLE2, IL4R, IGFBP5, PSG1, OCRL, ANK3, OLFM4, CD2AP, TOM1L1, INPP4B, MAPKAPK3, FEZ2, CSNK2B, UTS2, SPARCL1, BEX1, SHC3, PDE1C, CRABP1, CHRNA9, CREBL2, CSF2RB, GATA3, IQGAP2, NTS, RASGRP1, NDRG1, RAP1GAP, RSU1, NAE1, TNFSF15, ARHGAP26, GNG11, SMAD5, IGF2R, NET1, STK24, DLG5, GNB2, PI4KA, FGF13, LRP12, …	880	1267	19308	1.81831	1.08458e-05	1.08458e-05	1.08219e-05	Midostaurin
181	GOTERM_BP_DIRECT	GO:0042493~response to drug	36	3.82166	1.91634e-07	ABCB1, SEMA3C, HTR2B, SLC1A3, GATA3, ENO3, HSD11B2, SRR, LGALS1, CCND1, CA9, APOD, B2M, PMS1, BCHE, TFAP2B, USP47, EMX2, MGMT, ABCA3, VEGFC, CYBA, INHBA, ASS1, TGFBR2, ALDH3A1, FABP3, ACTC1, CPS1, LOX, SCGB1A1, CYP1A1, CTNNB1, PLIN2, GCLM, ADA	880	293	19308	2.69581	0.000780413	0.000390359	0.000389497	Midostaurin
184	GOTERM_BP_DIRECT	GO:0045944~positive regulation of transcription from RNA polymerase II promoter	88	9.34183	1.16827e-05	EHF, CD40, CD81, CHD7, RSF1, RORA, NR3C1, PTMS, HEY1, HOXA1, HOXA7, PITX1, HOXA5, PELP1, EIF5A, NCOA1, TEAD4, LMO4, LMO3, LMO2, EN1, SOX11, POU3F2, ISL1, DCN, MMP12, ELF1, ZNF91, TFDP1, MAF, PAX8, ELF3, ELF4, MORF4L2, IRF1, DDIT3, HAND2, TFEC, CDH13, PRKD2, HOXB7, TLR4, IRF9, HOXB5, FOXC1, BEX1, LEF1, LRP5, TWIST1, GATA3, FOXO1, ATAD2B, PLAC8, MAPK7, IFI16, HIVEP1, HOXC4, CAMTA1, ALX1, ZNF544, ZN…	880	1204	19308	1.60365	0.0464806	0.00833972	0.0083213	Midostaurin
185	GOTERM_BP_DIRECT	GO:0008284~positive regulation of cell proliferation	49	5.2017	1.28265e-05	CD81, HTR2B, CIB1, LAMC2, IRS2, FGF3, IGF1R, EDNRB, FGF9, ITGAV, CAMP, IL13RA1, KRT6A, TSC22D1, F2R, SOX11, LIFR, EMP2, GAB2, OSMR, POU3F2, ISL1, TGFBR2, ALDH3A1, HCK, CEACAM6, MZB1, CD47, IL6ST, SHANK2, TSPYL5, LEF1, LRP5, PLAC8, SDCBP, HLX, CXCR2, ZNF268, ARNT2, TFAP2B, VEGFC, AKR1C2, SMARCA2, MEIS2, EPOR, MEIS1, KLF5, CD248, VIP	880	550	19308	1.95474	0.0509136	0.00833972	0.0083213	Midostaurin
186	GOTERM_BP_DIRECT	GO:0009410~response to xenobiotic stimulus	28	2.9724	1.43294e-05	ABCB1, SEMA3C, SLC1A1, HTR2B, SLC1A3, GATA3, HSD11B2, SRR, CCND1, CA9, PMS1, TFAP2B, USP47, EMX2, MGMT, ABCA3, VEGFC, CYBA, INHBA, ASS1, TGFBR2, CPS1, LOX, SCGB1A1, CTNNB1, PLIN2, GCLM, SHANK2	880	240	19308	2.55977	0.0567071	0.00833972	0.0083213	Midostaurin
187	GOTERM_BP_DIRECT	GO:0043066~negative regulation of apoptotic process	45	4.77707	7.94065e-05	TNFAIP8, GSTP1, LEF1, HTR2B, TWIST1, CIB1, VTCN1, FOXO1, PTMS, IGF1R, AQP1, PLAC8, PRDX2, MAPK7, EDNRB, NUAK2, CHST11, TAF9B, ZNF268, TMEM14A, MAGEA4, TFAP2B, USP47, ARNT2, MSX2, TSC22D1, BCL11B, MGMT, PLAUR, MMP9, HCK, UFM1, ACTC1, RASA1, ID1, PDCD4, DPEP1, CTNNB1, FAS, ANGPTL4, VIP, IL6ST, CRYAB, CD44, HSPA1A	880	526	19308	1.87707	0.276399	0.0404377	0.0403484	Midostaurin
188	GOTERM_BP_DIRECT	GO:0007165~signal transduction	100	10.4384	3.01492e-07	DGKD, CBLC, FNBP1L, CXCL14, ARHGAP44, RASSF2, ALCAM, RGS1, RPS6KA2, PDE8B, PRKACB, SH3GL2, IGFBP5, PRKCD, PSG1, CSNK1D, MOB3B, TOM1L1, UTS2, SPARCL1, PRKD1, RIN2, PDE9A, CDS1, GRB7, CHRNA5, RRAD, PDE1A, CHRNA9, AGAP1, NTS, RASGRP1, NDRG1, PRKCZ, RAP1GAP, C3, RRAS, INPP5D, PENK, CYTL1, SFN, IGFBP6, SRGAP3, LYN, STAC, PDE2A, IGF1, GNG12, GNG11, ARHGAP32, WNK1, RLN2, PKIG, IL7R, HLA-DRB1, ARHGAP11A,…	905	1267	19308	1.68388	0.0013034	0.000662134	0.000659685	NVP-TAE684
189	GOTERM_BP_DIRECT	GO:0032496~response to lipopolysaccharide	25	2.6096	3.06118e-07	PTGER4, PCSK1, LY96, MGST2, ADM, PTGS2, MPO, LOXL1, AKAP12, THBD, PRDX2, PENK, BDKRB1, CCR7, ELANE, PCK2, GCH1, KCNJ8, FOS, GNG12, SOD2, CPS1, SLPI, BTK, S100A8	905	157	19308	3.39726	0.00132339	0.000662134	0.000659685	NVP-TAE684
190	GOTERM_BP_DIRECT	GO:0008285~negative regulation of cell proliferation	45	4.69729	7.55699e-06	DDR1, BTG3, PTPRU, BTG2, GGNBP2, TGFB1I1, ADM, TPTE, PTPRK, PTGS2, NDRG1, CDH5, ERBB4, RPS6KA2, TIMP2, CYP1B1, PIM2, IGFBP6, ZNF268, LYN, TFAP2A, BCHE, FGFBP1, CDKN2C, TGFB3, VDR, TESC, IGFBP3, FBXO2, LDOC1, INHBA, SOD2, SMARCA2, BMP5, EREG, BMP4, CACNB4, RGCC, BCL6, NOX4, PTPN6, TAF6, IRF6, ATF5, HSPA1B	905	464	19308	2.06911	0.0321631	0.0108972	0.0108569	NVP-TAE684
191	GOTERM_BP_DIRECT	GO:0007568~aging	25	2.6096	1.37204e-05	ELAVL4, ADM, TYMS, PTGS2, MPO, EDNRB, PENK, TIMP2, APOD, CTSC, SLC12A2, GSN, MME, IGFBP5, TGFB3, AMFR, SERPINF1, GLRX2, FOS, SOD2, TGFBR2, DNMBP, CAT, KRT14, ADA	905	194	19308	2.74933	0.0576276	0.0148386	0.0147837	NVP-TAE684
192	GOTERM_BP_DIRECT	GO:0007155~cell adhesion	49	5.11482	3.36453e-05	DDR1, SRPX, PTPRU, TNFAIP6, TGFB1I1, CLSTN1, PTPRK, ROBO1, CDH4, ALCAM, CDH2, BSG, CYP1B1, CD36, POSTN, DST, EMP2, AJAP1, COL6A2, NINJ2, PXDN, LY6D, DSG2, CD47, SSX2IP, COL15A1, AMIGO2, PRKX, THBS3, VTN, RELN, EFS, PODXL, CHST10, MYH10, CTNNAL1, IL32, LAMB1, PARVB, PCDHGA10, MFAP4, CD4, COL5A1, FAT1, CNTN1, AGGF1, TGFBI, SIGLEC6, ADA	905	555	19308	1.88361	0.135455	0.0291099	0.0290023	NVP-TAE684
193	GOTERM_BP_DIRECT	GO:0030335~positive regulation of cell migration	28	2.92276	8.36448e-05	GRB7, TNFAIP6, LEF1, PIK3CD, PIK3R3, CORO1A, SYNE2, GNAI2, CDH5, PODXL, CPNE3, ZNF268, MAP4K4, LYN, PDGFRA, XBP1, HGF, CAV1, LAMB1, IGF1, SOD2, MMP9, F3, ADRA2A, FGR, TMSB15B, SNAI2, HBEGF	905	258	19308	2.31541	0.303622	0.049617	0.0494335	NVP-TAE684
194	GOTERM_BP_DIRECT	GO:0045766~positive regulation of angiogenesis	21	2.19207	8.55532e-05	XBP1, PDCD6, HGF, SERPINE1, PIK3CD, TWIST1, ADM, EMP2, NR2E1, F3, TGFBR2, C3, CDH5, RRAS, ZC3H12A, RLN2, AGGF1, CYP1B1, HMOX1, PRKD1, CAMP	905	164	19308	2.7319	0.309348	0.049617	0.0494335	NVP-TAE684
195	GOTERM_BP_DIRECT	GO:0045944~positive regulation of transcription from RNA polymerase II promoter	86	8.97704	9.17559e-05	FOXA1, ARF4, PSIP1, RORA, PRDM2, HOXC13, NR2E1, AHR, HOXC10, DCAF6, MED14, DBP, HEY1, SOX15, ZC3H12A, IER5, ANXA2, HGF, EN1, SOX11, SOX12, FOS, TOX3, ZEB2, TFDP2, ELF4, KAT6A, IRF8, HOXB2, IRF6, PRKD1, ARHGEF2, ATF5, IRF9, PPARD, NFIX, PLAG1, LEF1, TWIST1, ADRB2, NEUROD2, MAPK7, EPCAM, HLTF, PCBP2, HOXC4, ZNF107, ALX1, CYTL1, ZNF544, ZNF268, ZBED4, NKX2-2, TFAP2A, STAT5A, XBP1, PRRX1, AUTS2, EYA1…	905	1204	19308	1.52391	0.327635	0.049617	0.0494335	NVP-TAE684
196	GOTERM_BP_DIRECT	GO:0007165~signal transduction	96	10.0946	1.53132e-06	NRP1, DGKD, CD83, TRADD, LRRK1, DIRAS2, PIK3CD, SECTM1, FNBP1L, CXCL14, CXCL5, NR3C2, ARHGAP44, ING2, GRB14, MDK, ANPEP, RPS6KA2, STMN1, PDE4B, TNFSF10, CASP1, GRB10, SOX9, PDE8B, PRKACB, INSL4, YWHAH, CD53, CSNK1G3, FGFBP1, ANXA1, IGFBP5, IFNGR1, IGFBP2, ARAP2, ANK3, OXSR1, TEX2, OLFM4, GEM, TOM1L1, RAP2C, CRH, TFF1, GAS6, MET, RIN2, CDS1, GRB7, GRIA2, NFAT5, PHLPP1, CHRNA5, PDE1A, SH2D2A, CRABP…	890	1267	19308	1.64377	0.00641245	0.00643309	0.00641778	OSI-906
197	GOTERM_BP_DIRECT	GO:0007568~aging	27	2.80374	1.53311e-06	ATP8A2, ELAVL4, NUDT1, TYMS, MPO, ENO3, IGF1R, PPP3CA, CASP7, IRAK1, UCP2, TIMP2, APOD, JUN, TGFB1, IGFBP5, STAT3, GFRA1, FOS, TNFRSF1B, AGT, TGFBR2, COL4A2, KRT16, CAT, ERCC2, ADA	911	194	19308	2.94972	0.00682348	0.00684686	0.00683153	Pazopanib
198	GOTERM_BP_DIRECT	GO:0030335~positive regulation of cell migration	31	3.21911	4.95452e-06	RET, LRRC15, TNFAIP6, ROCK2, SEMA3A, IRS2, SYNE2, IGF1R, PPP3CA, CLEC7A, MDK, PDPN, PDGFC, NTF3, HAS2, ITGAV, CPNE3, ACVR1, TGFB1, HGF, SPHK1, STAT3, RRAS2, LAMB1, ACTN4, SEMA4G, FGR, SNAI2, CBLL1, TRIM32, FERMT2	911	258	19308	2.5466	0.021884	0.00834843	0.00832974	Pazopanib
200	GOTERM_BP_DIRECT	GO:0007507~heart development	27	2.80374	1.43932e-05	POPDC3, SPARC, SRI, HDAC9, HSPB11, ZFP36L1, GYS1, CASP7, EDNRA, SOX17, OXCT1, SMYD2, PDLIM5, RXRG, PDLIM4, SOX4, ACVR1, MEF2C, TGFB1, HEG1, ISL1, ACVR2B, TGFBR2, JMJD6, RBP4, TFDP2, PAM	911	219	19308	2.61299	0.0622582	0.01607	0.0160341	Pazopanib
201	GOTERM_BP_DIRECT	GO:0042493~response to drug	32	3.32295	2.3377e-05	RET, HDAC4, SLC1A3, TYMS, ENO3, ICAM1, OXCT1, MDK, FPGS, TIMP2, APOD, NCKAP1L, HADH, B2M, VAV3, ABCC4, JUN, TGFB1, TRPA1, STAT3, INHBA, FOS, TGFBR2, DAB1, ACTC1, MAP1B, CAT, PLIN2, PAM, KCNK3, CCNO, ADA	911	293	19308	2.31473	0.0991376	0.0208803	0.0208336	Pazopanib
202	GOTERM_BP_DIRECT	GO:0006954~inflammatory response	43	4.61373	1.27921e-06	UCN, IL1RN, ECM1, LXN, TRIL, ITGB2, TNFAIP3, CXCR4, CXCL1, PTGS2, THBS1, LIPA, RELB, PYCARD, HRH1, CYP26B1, CLEC7A, CCRL2, BLNK, NLRP2, CCL2, AKT1, TAC1, CCR2, TGFB1, CERS6, ANXA1, CCL20, CARD8, F2R, IL18, FOS, BMP6, IL1A, CXCL10, ADORA2A, KRT16, DPEP1, CHI3L1, SCG2, CHST2, LAT, EPHA2	890	412	19308	2.26422	0.00562035	0.0056362	0.00560806	PD-173074
203	GOTERM_BP_DIRECT	GO:0010628~positive regulation of gene expression	48	5.15021	6.89984e-06	YAP1, MYOM1, NFAT5, GSK3B, HPN, IL2RG, LRRC32, PPM1F, RELB, EPB41L4B, CYP26B1, CUX2, CLEC7A, LAMP3, HEY2, CREB3L2, BLNK, AGR2, AKT1, STAP1, HES1, EMILIN1, EPHB2, LDLR, NKX2-2, MARK1, IL32, EGR1, TGFB1, BCL11A, NOS3, TESC, LIF, MSN, TERF2, NR0B2, BMP6, ADAM19, SFRP4, IL1A, RGCC, FUBP3, NOS1AP, RARA, CNTN1, CTNNB1, ATM, HSPA1A	890	516	19308	2.01808	0.0299433	0.0114694	0.0114121	PD-173074
205	GOTERM_BP_DIRECT	GO:0007568~aging	25	2.6824	1.04125e-05	ITGB2, TYMS, PTGS2, ENO3, IGF1R, PPP3CA, EDNRB, KCNMB1, NPY, TIMP2, AKT1, DMD, PCK1, FADS1, SNCA, TGFB1, VCAM1, IGFBP5, GPX4, AMFR, FOS, ASS1, KRT16, CARM1, ADA	890	194	19308	2.79567	0.0448412	0.0114694	0.0114121	PD-173074
206	GOTERM_BP_DIRECT	GO:0050714~positive regulation of protein secretion	12	1.28755	1.9766e-05	MYOM1, IL1A, FGA, TGFB1, ADORA2A, ANKRD1, DNM1L, MYH10, CD33, ABCG1, BMP6, CD2AP	890	52	19308	5.0064	0.0834051	0.0131234	0.0130578	PD-173074
207	GOTERM_BP_DIRECT	GO:0007155~cell adhesion	49	5.25751	2.16643e-05	LGALS3BP, TGFB1I1, ITGB2, ICAM2, PTPRK, ITGAE, MSLN, ICAM1, CDH6, CDH2, CYP1B1, ITGAV, EMILIN1, NEO1, CD33, SCN1B, POSTN, APLP1, EMP2, ATP1B1, CLDN10, CD47, GNE, EPHA2, COL15A1, LAMA4, THY1, NID2, THBS1, GPNMB, SPOCK1, CCL2, IGFBP7, HES1, CTNNA2, MYH10, CTNNAL1, IL32, NLGN4X, VCAM1, LAMB1, PARVB, MFAP4, FERMT1, CNTN1, CTNNB1, TGFBI, FOLR1, ADA	890	555	19308	1.91536	0.0910397	0.0131234	0.0130578	PD-173074
208	GOTERM_BP_DIRECT	GO:0098609~cell-cell adhesion	24	2.57511	2.25214e-05	ANXA1, VCAM1, CD93, ITGB2, ICAM2, ITGAE, THY1, CD2AP, ICAM1, TJP1, TMEM47, SRPX2, CDH2, CDH10, CNTN1, CTNNB1, ITGAV, PKP4, DSG3, CTNNA2, PDLIM5, NEO1, CD33, JAM2	890	190	19308	2.74034	0.0944658	0.0131234	0.0130578	PD-173074
209	GOTERM_BP_DIRECT	GO:0030335~positive regulation of cell migration	29	3.11159	2.38282e-05	SEMA3A, ILK, IRS2, SEMA3E, THBS1, PPM1F, SYNE2, GNAI2, IGF1R, PPP3CA, GPNMB, CLEC7A, PLAU, PDGFD, HAS2, ITGAV, EPHB2, HRAS, TGFB1, SEMA6D, F2R, LAMB1, ACTN4, ADRA2A, TJP1, TMSB15B, CDH13, ATM, EPHA2	890	258	19308	2.43852	0.0996648	0.0131234	0.0130578	PD-173074
210	GOTERM_BP_DIRECT	GO:0008284~positive regulation of cell proliferation	48	5.15021	3.55062e-05	ILK, IRS2, CRIP2, THBS1, GNAI2, IGF1R, PLAC8, PRDX3, TCL1A, EDNRB, CLEC7A, NPY, PDGFD, RAC2, AKT1, HAS2, HES1, DMD, ITGAV, HRAS, KRT6A, CBX8, TFAP2B, TGFB1, EGR4, F2R, LIF, EMP2, UBE2A, BMP6, TBX3, ADRA2A, EREG, GREM1, TJP1, CXCL10, MEIS1, IL7, CARM1, GHRH, CDK2, RARA, CD47, IL6ST, SSBP3, CRLF1, LGMN, TSPYL5	890	550	19308	1.89333	0.14482	0.0173823	0.0172955	PD-173074
211	GOTERM_BP_DIRECT	GO:0007165~signal transduction	90	9.65665	4.10105e-05	BCAR3, LGALS3BP, GSK3B, IL1RN, ECM1, CD83, DGKA, SECTM1, IRS2, CXCL1, PTPRK, IGF1R, NRGN, PYCARD, AKAP12, PLAU, ANPEP, KIF13B, TNFSF10, GRB10, RAC2, AKT1, OSTF1, HRAS, CD33, SH3GL2, INSL4, CHGB, DFFA, ANXA1, IGFBP5, OCRL, ARAP1, MOB3B, GEM, CD2AP, SIGIRR, TOM1L1, GREM1, MAPKAPK3, RARA, RIN3, CDS1, CDC42SE1, NFAT5, COL15A1, INPP1, PDE1A, TGFBRAP1, CRABP1, CHRNA9, STC1, RASAL1, IL2RG, ADCY8, LRP8, …	890	1267	19308	1.54104	0.165311	0.0180692	0.017979	PD-173074
212	GOTERM_BP_DIRECT	GO:0042493~response to drug	30	3.21888	9.24479e-05	BCAR3, ABCB1, SLC1A3, ADCY1, TYMS, PTGS2, THBS1, ENO3, LRP8, ICAM1, CCND1, TIMP2, S100A10, SNCA, VAV3, TFAP2B, ABCC1, CPT1A, TGFB1, ANXA1, MGMT, CTPS1, FOS, ASS1, TJP1, POR, ADORA2A, CPS1, CTNNB1, ADA	890	293	19308	2.22127	0.334585	0.0370296	0.0368447	PD-173074
213	GOTERM_BP_DIRECT	GO:0071356~cellular response to tumor necrosis factor	19	2.03863	0.00013442	POSTN, VCAM1, CCL20, FOS, THBS1, ASS1, ICAM1, PYCARD, AKAP12, TCL1A, CTSK, ANKRD1, CYP1B1, CCL2, AKT1, CHI3L1, HAS2, HES1, PCK1	890	146	19308	2.82324	0.446942	0.046506	0.0462738	PD-173074
215	GOTERM_BP_DIRECT	GO:0007165~signal transduction	102	10.9442	3.69389e-08	SH3GL3, CD83, FAM13B, IRS1, OLFML2A, RASSF2, GRB14, FGF9, RGS1, RPS6KA2, CLEC5A, PPFIA1, MAP3K6, CHGB, TLE2, PRKAB2, DAPK1, CLEC11A, PRKAB1, THNSL2, PSG9, SIGIRR, BCAM, S100A6, PRKD1, CDS1, GRB7, GRIA2, CHRNA3, CHRNA5, SHC1, RRAD, CREBL2, TNFRSF11B, AKAP17A, NTS, TRHDE, RAP1GAP, RRAS, TP53BP2, IGFBP6, SRGAP3, TNFSF15, PDE2A, NR2F1, GNG11, NFKB1, ARHGAP32, CXCL11, WNK1, TNFSF4, TRIP6, RLN2, ATM, G…	890	1267	19308	1.74651	0.000152583	0.000152594	0.000151339	PF-02341066
216	GOTERM_BP_DIRECT	GO:0007568~aging	27	2.897	9.94002e-07	BECN1, ITGB2, HTRA2, PTGS2, LITAF, LOXL2, UCP2, TIMP2, AMH, FADS1, SLC12A2, SREBF1, JUN, TGFB3, MMP2, SERPINF1, GLRX2, KMO, SOD2, DCN, TGFBR2, DNMBP, COL4A2, KRT16, CAT, KRT14, ADA	890	194	19308	3.01932	0.00409781	0.00205311	0.00203621	PF-02341066
217	GOTERM_BP_DIRECT	GO:0001525~angiogenesis	31	3.32618	1.91297e-06	COL18A1, SHC1, RORA, THY1, PTGS2, RBPJ, SAT1, APOLD1, AMOT, SRPX2, FGF9, HEY1, KDR, CCL2, HMOX1, GLUL, ACVR1, XBP1, JUN, CD160, MMP2, HSPG2, RHOB, COL4A2, HAND1, COL8A2, AMOTL2, ADAM8, TGFBI, PRKD1, MFGE8	890	252	19308	2.66875	0.00787136	0.00211987	0.00210242	PF-02341066
218	GOTERM_BP_DIRECT	GO:0042493~response to drug	34	3.64807	2.05264e-06	HDAC4, COL18A1, BECN1, ABCB1, MAOB, WFDC1, PTPRM, TNFRSF11B, ADCY1, PTGS2, SLC6A2, ICAM1, CCND1, TIMP2, HMOX1, CA9, FYN, NCKAP1L, AMH, S100A10, SREBF1, ABCC4, JUN, MGMT, ITGA2, SOD2, TGFBR2, ADORA2A, LOX, STAR, MAP1B, CAT, TXNIP, ADA	890	293	19308	2.51744	0.00844363	0.00211987	0.00210242	PF-02341066
219	GOTERM_BP_DIRECT	GO:0006915~apoptotic process	55	5.90129	2.91773e-06	HRK, CSRNP2, FAF1, ITGB2, NUDT2, MECOM, CASP6, PHLDA2, MEF2C, PEG3, DAPK1, TRAF1, GLRX2, MMP9, RHOB, TGFBR2, TOX3, IL1A, ADORA2A, CEACAM5, IL1B, TRAF5, C1D, ELMO3, PRKD1, BIRC7, S100A8, PPID, TNFRSF21, TLR2, BECN1, ROCK1, EI24, CXCR4, TNFRSF11B, MRPS30, GRAMD4, FOXO1, ZFP36L1, DRAM1, NUAK2, GRK5, JUN, EGLN3, XBP1, TNFSF15, GADD45A, EAF2, NFKB1, TBX2, VIL1, NFKBIA, DLC1, P2RX1, PDCD4	890	607	19308	1.96572	0.0119808	0.00241063	0.00239079	PF-02341066
220	GOTERM_BP_DIRECT	GO:0008285~negative regulation of cell proliferation	45	4.82833	4.88425e-06	HDAC4, COL18A1, BECN1, BTG2, SERPINE2, TGFB1I1, CXCL1, PTPRK, IFI35, PTGS2, RBPJ, IFIT3, ERBB4, FRZB, RPS6KA2, TIMP2, SMYD2, NDN, CSK, IGFBP6, JUN, FGFBP1, CDKN2C, BCL11B, TGFB3, VDR, NGF, SOD2, BMP4, IL1A, CLDN3, RGCC, ADORA2A, DDAH1, FABP6, DLC1, IL1B, CDH13, TFF1, INSM1, ATF5, PTPN2, HSPA1B, CDKN3, TLR2	890	464	19308	2.10398	0.0199747	0.00314456	0.00311868	PF-02341066
223	GOTERM_BP_DIRECT	GO:0030198~extracellular matrix organization	22	2.36052	2.37817e-05	PDGFRA, COL18A1, POSTN, COL14A1, FOXF1, COL11A1, MMP2, TNFRSF11B, OLFML2A, FBLN2, MMP9, COLQ, MMP12, MMP11, ADAMTS5, MMP13, SPINT1, COL4A2, COL8A2, TGFBI, COL9A2, MATN2	890	165	19308	2.89258	0.0935715	0.010057	0.00997421	PF-02341066
225	GOTERM_BP_DIRECT	GO:0071222~cellular response to lipopolysaccharide	24	2.57511	2.89812e-05	ABCA1, XBP1, MEF2C, GSTP1, CTR9, NR1H3, CXCL1, AZU1, KMO, CXCL2, LITAF, NFKB1, ICAM1, EFNB2, IL1A, CXCL11, STAR, IL1B, TNFSF4, PDCD4, IRF8, CCL2, BPI, CD36	890	193	19308	2.69775	0.112834	0.0108838	0.0107942	PF-02341066
230	GOTERM_BP_DIRECT	GO:0007155~cell adhesion	47	5.04292	8.92311e-05	COL18A1, SRPX, CNTNAP1, TGFB1I1, NTM, ITGB2, THY1, PTPRK, SLC7A11, F11R, MSLN, PTPRF, HAPLN1, THBS3, LOXL2, ICAM1, EFNB2, NUAK1, RELN, CDH2, CCL2, CD36, MYH10, CTNNAL1, SLAMF1, IL32, NLGN4Y, POSTN, DST, ITGA2, EMP2, RHOB, MFAP4, FERMT1, CD4, BCAM, CLDN3, SELL, COL6A2, NINJ2, FEZ1, COL6A1, SSPN, DSG2, TGFBI, MFGE8, ADA	890	555	19308	1.83718	0.308319	0.0230384	0.0228488	PF-02341066
232	GOTERM_BP_DIRECT	GO:0009410~response to xenobiotic stimulus	26	2.7897	0.000124805	BECN1, ABCB1, MAOB, PTPRM, TNFRSF11B, ADCY1, PTGS2, SLC6A2, CCND1, HMOX1, CA9, NCKAP1L, AMH, SREBF1, CBX7, JUN, MGMT, MMP2, ITGA2, SOD2, TGFBR2, ADORA2A, LOX, MAP1B, CAT, TXNIP	890	240	19308	2.35022	0.402858	0.0284458	0.0282117	PF-02341066
238	GOTERM_BP_DIRECT	GO:0043065~positive regulation of apoptotic process	38	4.08602	3.10172e-07	HPGD, PRKDC, FAF1, HTRA2, PTGS2, FOXO1, SAV1, BCL2L11, UBD, ANKRD1, ATG7, CTSD, SPDEF, TGM2, SNCA, MAP2K6, PHLDA3, BARD1, JUN, CAMK1D, TGFB3, CDKN2A, DUSP1, MMP2, TNFRSF10B, FOXL2, TRPV1, PNMA2, POU4F1, DUSP6, RHOB, DNM2, CLIP3, GAL, KCNMA1, BAX, ITGA6, ATM	874	328	19308	2.55938	0.00134152	0.000992678	0.000982815	PHA-665752
239	GOTERM_BP_DIRECT	GO:0045944~positive regulation of transcription from RNA polymerase II promoter	93	10	4.58724e-07	ATF1, CSRNP2, ZNF175, PID1, CITED2, PSIP1, RORA, RBPJ, HOXC11, LITAF, HOXC10, GLI3, PTMS, SALL1, RPS6KA5, TBK1, MYC, SIX3, CHP2, DPF2, NCK2, SOX9, PITX1, IER5, MYBL1, NCK1, TEAD3, EDN1, ZBTB38, LMO2, FOXL2, ETV1, PAX2, TOX3, IL1A, GAL, HOXB9, ZEB1, TFDP1, MAF, MED21, IL1B, TFEC, RFX5, ITGA8, ITGA6, IRF6, ZFPM2, HOXB7, CLOCK, HDAC4, ZNF395, SMARCD3, PRKDC, GATA6, MOSPD1, GATA2, FOXO1, MAPK7, NEURO…	874	1204	19308	1.70641	0.00198339	0.000992678	0.000982815	PHA-665752
240	GOTERM_BP_DIRECT	GO:0071260~cellular response to mechanical stimulus	17	1.82796	1.54654e-06	HDAC4, IL33, MMP7, GOT1, PDE2A, SLC2A1, TNFRSF10B, CYBA, PTGS2, BMP6, NFKB1, CNN2, IL1B, ANKRD1, SOX9, SLC38A2, KCNJ2	874	87	19308	4.31674	0.00667107	0.00223114	0.00220897	PHA-665752
241	GOTERM_BP_DIRECT	GO:0007155~cell adhesion	51	5.48387	2.86555e-06	SPON1, CNTNAP1, COL16A1, TNFAIP6, ICAM2, LAMC2, SLC7A11, MSLN, RND3, HAPLN1, ICAM1, ROBO1, CDH6, ALCAM, ITGAV, POSTN, ITGA4, EMP2, RHOB, CLDN5, VCAN, CLDN3, FEZ1, CDH11, COL4A6, ITGA8, ITGA6, THBS2, NID2, THBS1, PCDH17, DPP4, EFNB2, RELN, ADAM23, SPOCK1, CCL2, IGFBP7, HES1, MYH10, CGREF1, CD164, MUC16, PCDH9, LSAMP, MFAP4, CXCL12, PTK7, ITGA10, FAT1, CD9	874	555	19308	2.03003	0.0123255	0.00262125	0.00259521	PHA-665752
242	GOTERM_BP_DIRECT	GO:0008285~negative regulation of cell proliferation	45	4.83871	3.02825e-06	HDAC4, BECN1, TES, BTG1, SERPINE2, IL24, TPTE, IFI35, ADARB1, PTGS2, RBPJ, THBS1, TOB1, GLI3, PDPN, NCK2, IGFBP7, SLIT3, IGFBP6, LYN, BCHE, CGREF1, CD164, JUN, GABBR1, TGFB3, CDKN2A, DUSP1, VDR, FBXO2, RARRES1, PTPN14, EREG, IL1A, CLDN3, ZEB1, CDK6, ADORA2A, DDAH1, FABP6, IL1B, SPRY2, CD9, TFF1, IRF6	874	464	19308	2.1425	0.0130208	0.00262125	0.00259521	PHA-665752
243	GOTERM_BP_DIRECT	GO:0007165~signal transduction	93	10	4.04058e-06	BCAR3, NRP1, PTPRR, CNTNAP1, ECM1, OLFML2B, TNFAIP6, FAM13B, IL24, PTPRM, OLFML2A, CXCL5, IPO8, EDNRA, ALCAM, FGF9, IMPA2, AKT3, NCK2, RAC2, SOX9, TIMP1, NCK1, TLE2, KCNK10, IGFBP4, PSG1, ARAP2, PRKAB1, THNSL2, GNL1, CD2AP, DNM2, DUSP22, VGF, IL1B, PECAM1, TFF1, SOS1, CLOCK, PHLPP2, PRKAA1, CRABP2, RRAD, FPR1, AGAP1, STC1, TPTE, TNFRSF11B, ARHGAP15, NTS, TRHDE, RASGRP1, PRKCZ, SAV1, GNA13, MAPK7,…	874	1267	19308	1.62156	0.0173357	0.00270382	0.00267695	PHA-665752
244	GOTERM_BP_DIRECT	GO:0009410~response to xenobiotic stimulus	29	3.11828	4.37309e-06	BCAR3, BECN1, NNMT, ABCB1, MAOB, GATA6, HTR2B, PTPRM, TNFRSF11B, PTGS2, THBS1, ACACB, MYC, RAD54L, TIMP4, SNCA, MAP2K6, LYN, ABCC1, JUN, MGMT, MMP2, APOA2, CYBA, DUSP6, GAL, ADORA2A, FOSB, SHANK2	874	240	19308	2.66939	0.0187488	0.00270382	0.00267695	PHA-665752
246	GOTERM_BP_DIRECT	GO:0043066~negative regulation of apoptotic process	47	5.05376	1.54522e-05	BECN1, PRKAA1, CITED2, PRKDC, GSTP1, GATA6, HTR2B, IFI6, THBS1, PRKCZ, FOXO1, GLI3, PTMS, TCL1A, MAPK7, CBS, MYC, PDPN, UCP2, KDR, FLNA, BNIP2, CTSH, SOX9, TIMP1, TGM2, SNCA, BARD1, CAMK1D, MGMT, DUSP1, PLK2, NR1H4, ASNS, AZU1, POU4F1, PAX2, NFKB1, THOC6, SUPV3L1, IL7, CEACAM5, IL2RB, SPRY2, BIRC7, EVI2B, BIRC3	874	526	19308	1.97396	0.0646902	0.00743077	0.00735695	PHA-665752
247	GOTERM_BP_DIRECT	GO:0070371~ERK1 and ERK2 cascade	12	1.29032	2.92184e-05	EDN1, BTN2A2, MYC, HTR2B, KDR, CTSH, SPRY2, ITGAV, SOX9, ZFP36L2, DUSP6, ZFP36L1	874	55	19308	4.81997	0.11879	0.0126457	0.0125201	PHA-665752
248	GOTERM_BP_DIRECT	GO:0071347~cellular response to interleukin-1	15	1.6129	4.95338e-05	EDN1, MMP2, FGG, INHBB, RORA, NFKB1, KLF2, MYLK3, ICAM1, MYC, HYAL3, ANKRD1, CCL2, HES1, SOX9	874	90	19308	3.68192	0.192964	0.0194893	0.0192957	PHA-665752
249	GOTERM_BP_DIRECT	GO:0042493~response to drug	30	3.22581	6.81044e-05	BCAR3, HDAC4, BECN1, NNMT, ABCB1, MAOB, GATA6, HTR2B, PTPRM, TNFRSF11B, PTGS2, THBS1, ACACB, ICAM1, MYC, RAD54L, TIMP4, SNCA, MAP2K6, LYN, BCHE, ABCC1, JUN, MGMT, APOA2, CYBA, DUSP6, GAL, ADORA2A, FOSB	874	293	19308	2.26193	0.255294	0.024563	0.024319	PHA-665752
251	GOTERM_BP_DIRECT	GO:0050714~positive regulation of protein secretion	11	1.1828	9.52382e-05	IL1A, ADORA2A, TGFB3, FGG, ANKRD1, MYH10, ABCG1, BMP6, EXOC1, CD2AP, TTN	874	52	19308	4.67321	0.337815	0.0294422	0.0291497	PHA-665752
252	GOTERM_BP_DIRECT	GO:0071356~cellular response to tumor necrosis factor	19	2.04301	0.00010712	HDAC4, POSTN, EDN1, PID1, RORA, CYBA, TRPV1, THBS1, ZFP36L2, NFKB1, KLF2, ZFP36L1, ICAM1, TCL1A, HYAL3, ANKRD1, CCL2, HES1, PCK2	874	146	19308	2.87493	0.37101	0.0309077	0.0306006	PHA-665752
253	GOTERM_BP_DIRECT	GO:0000122~negative regulation of transcription from RNA polymerase II promoter	70	7.52688	0.000119863	ZNF175, CITED2, RBPJ, GLI3, BACH2, SALL1, DACH1, FGF9, ZNF529, MYC, ANKRD1, DPF2, SOX9, ZNF248, MYOZ2, AASS, DACT1, EDN1, TGIF2, ARID5B, FOXL2, SAP30, DUSP22, ZEB1, MAF, TFEC, RFX5, CRY1, TRIB3, ZFPM2, CGGBP1, HDAC4, MAGEH1, LIN37, MAGED1, GATA6, MOSPD1, AEBP1, GATA2, FOXO1, HIVEP1, ALX1, HES1, MTA2, HOXC8, ELANE, SPDEF, SNCA, IL33, JUN, PRRX1, FOXF1, VDR, PCGF2, PDE2A, ZNF180, NR2F1, NR1H4, TRPV…	874	969	19308	1.59588	0.404764	0.0324229	0.0321008	PHA-665752
254	GOTERM_BP_DIRECT	GO:0098609~cell-cell adhesion	22	2.36559	0.000145605	CSTA, ITGA4, COL14A1, FOXF1, ICAM2, CD2AP, ICAM1, CD2, TMEM47, ITGA10, PDPN, CDH11, ITGA8, COL8A2, FAT1, PECAM1, MYH9, FAT2, ITGAV, ITGA6, SOX9, MPZL2	874	190	19308	2.55797	0.467528	0.0370694	0.0367011	PHA-665752
255	GOTERM_BP_DIRECT	GO:0007507~heart development	24	2.58065	0.000155722	EDN1, CXADR, CITED2, FOXF1, PRKDC, MMP2, CAD, HTR2B, POU4F1, CRIP1, GLI3, ZFP36L1, IL1A, EDNRA, RBP4, SALL1, TNNI3, ALPK3, ATM, BCOR, SOX9, ZFPM2, DZIP1, FBN1	874	219	19308	2.42099	0.490343	0.0374425	0.0370705	PHA-665752
256	GOTERM_BP_DIRECT	GO:0010976~positive regulation of neuron projection development	17	1.82796	0.000216465	LYN, ATF1, CAMK1D, BDNF, STMN2, PTK6, RELN, FUT9, PTK7, FEZ1, DVL1, ANKRD1, ITGA6, ROR1, CAMK1, TOX, NCK1	874	128	19308	2.93403	0.608183	0.0493084	0.0488185	PHA-665752
257	GOTERM_BP_DIRECT	GO:0001525~angiogenesis	32	3.39703	4.75789e-07	COL18A1, NRP1, FOXC1, PLXND1, PTEN, PRKX, THY1, TSPAN12, HOXB13, SAT1, ACTG1, TMEM100, CASP8, ZC3H12A, BSG, HMOX1, GLUL, MED1, BCAS3, ANGPT4, JUN, MMP2, EIF2AK3, PLXDC1, EREG, CEACAM1, KLF5, FAP, HAND1, PXDN, COL8A2, SCG2	878	252	19308	2.79249	0.00203193	0.00184187	0.00183713	Rapamycin
258	GOTERM_BP_DIRECT	GO:0007165~signal transduction	96	10.1911	8.61694e-07	LGALS3BP, CXCL6, NRP1, PTPRR, DGKD, CD83, IL25, TNFAIP6, CALML5, GDI1, IRS2, PTPRK, LSP1, OLFML2A, FNBP1L, NR3C1, CXCL14, PYCARD, ARHGAP44, AKAP12, RPS6KA3, AKAP10, GRB14, DPYSL2, CLIC2, PDE8B, CLIC1, PRKACB, APPL1, CHGB, DFFA, ANXA1, IGFBP5, METRN, RIPK2, ANXA4, IL13, ARAP2, GEM, TNFRSF1A, SIGIRR, TLR1, INPP4B, CEACAM1, TYROBP, PSG4, S100A6, UTS2, ULK2, PPARG, TFF1, ATF6, SKAP2, CDS1, RALA, CALC…	878	1267	19308	1.66624	0.00367697	0.00184187	0.00183713	Rapamycin
260	GOTERM_BP_DIRECT	GO:0051607~defense response to virus	27	2.86624	2.27739e-05	RTP4, IFITM2, DDX1, LYST, PYCARD, DMBT1, HYAL2, ZC3H12A, G3BP1, PCBP2, APOBEC3C, APOBEC3G, RIOK3, TREX1, BNIP3, MX2, MX1, ISG15, AZU1, AGBL5, VAMP8, PTPRC, POLR3B, IFI27, NDUFAF4, MAP3K14, APOBEC3B	878	233	19308	2.5483	0.0927701	0.0222335	0.0221763	Rapamycin
261	GOTERM_BP_DIRECT	GO:0001822~kidney development	18	1.91083	2.97977e-05	TFAP2A, FOXC1, HPGD, MME, PLXND1, TREX1, SERPINF1, SIX1, PCSK5, DCN, ASS1, BMP4, CA2, PTK7, HYAL2, PPAT, HMGCS2, STRA6	878	120	19308	3.29863	0.119607	0.0222335	0.0221763	Rapamycin
262	GOTERM_BP_DIRECT	GO:0009612~response to mechanical stimulus	13	1.38004	3.12049e-05	POSTN, JUN, CITED2, MMP2, TNC, MEIS2, PPL, DCN, ACTG1, MAP1B, BDKRB2, BDKRB1, PPARG	878	65	19308	4.39818	0.124888	0.0222335	0.0221763	Rapamycin
263	GOTERM_BP_DIRECT	GO:0007165~signal transduction	94	10.1075	3.80713e-06	BCAR3, ALK, PTPRR, IRS1, DIRAS2, ADM, ARRB1, CBLB, TRH, PTPRK, LSP1, LRRC2, PITPNC1, SPN, GNGT1, EDNRA, RASSF2, FGF9, NAMPT, OSTF1, KIFAP3, PDE8B, PRKACB, APPL2, SH3GL1, CHGB, IGFBP1, TLE3, IGFBP5, ANXA4, ANXA5, ARAP2, GAPVD1, TEX2, THNSL2, SIGIRR, TOM1L1, INPP4B, PSG4, IL1B, AKAP9, S100A6, UTS2, RIN3, LTB, SOS1, OPTN, PDE9A, HBEGF, PTGES, SKAP2, GRIA2, BEX1, NRXN1, NRXN3, ADCY3, AGAP1, STC1, TNF…	885	1267	19308	1.61862	0.0151432	0.015259	0.0152476	Sorafenib
264	GOTERM_BP_DIRECT	GO:0098609~cell-cell adhesion	27	2.86017	8.70583e-07	CSTA, ITGA2B, CDH7, TMEM47, CDH3, CDH1, PERP, PDPN, ITGAV, NEO1, CD34, JAM3, DSP, ANXA1, JUP, ITGA3, VMP1, TJP1, VNN1, ITGA10, CDC42EP1, TLN2, PKP3, TLN1, DSC2, TJP2, DSC3	903	190	19308	3.0385	0.0036012	0.0030436	0.00303258	Temsirolimus
265	GOTERM_BP_DIRECT	GO:0007155~cell adhesion	53	5.61441	1.46892e-06	SEMA5A, COL18A1, SPON2, PTPRU, APP, ITGA2B, TNC, CIB1, PTPRK, CDH3, CHL1, ITGAV, CD36, NEO1, CD34, POSTN, EGFL6, DST, CD300A, ITGA3, CASK, RHOB, CLDN5, CEACAM1, CLDN3, ADAM12, LY6D, CLDN16, TLN2, TLN1, CDH17, DSC2, DSC3, GNE, LAMA4, LY9, THBS4, EFNB2, RELN, CLCA2, SPOCK1, CCL2, SLAMF7, JAM3, IL32, CGREF1, JUP, MUC16, TPBG, MFAP4, ITGA10, PKN2, TGFBI	903	555	19308	2.04189	0.00606872	0.0030436	0.00303258	Temsirolimus
266	GOTERM_BP_DIRECT	GO:0042493~response to drug	33	3.49576	7.49295e-06	COL18A1, CDKN1A, OXTR, ABCB1, PTEN, SLC1A3, TNFRSF11B, COMT, AACS, NEUROD1, CDH3, OXCT1, CDH1, DPYSL2, FPGS, NCKAP1L, HADH, SNCA, IL10, NQO1, ABCC4, JUN, ANXA1, ITGA3, CARD9, TJP1, HADHA, POR, GAL, CPS1, CYP1A1, MDM2, PLIN2	903	293	19308	2.40822	0.0305738	0.0103503	0.0103128	Temsirolimus
268	GOTERM_BP_DIRECT	GO:0010628~positive regulation of gene expression	46	4.87288	4.41015e-05	CEBPA, APP, MYOM1, HPN, PTEN, TNC, TREM2, LRP3, PPM1F, TTN, EPB41L4B, CUX2, CDH3, HEY1, NFIL3, CREB3L2, AGR2, MAPK1, STAP1, CD36, LDLR, CD34, HOXA5, KDM6A, IL32, MEF2C, FOXD1, IFNGR1, ITGA3, VDR, EPHX2, LIF, MSN, CLDN5, PLSCR1, CLDN3, CDK6, HGS, PIP, HAND2, FGF18, RLN2, MDM2, PKP3, IL7R, HSPA1B	903	516	19308	1.90615	0.167033	0.0365513	0.036419	Temsirolimus

## Sheet: Sheet2
	Category	Term	Count	%	PValue	Genes	List Total	Pop Hits	Pop Total	Fold Enrichment	Bonferroni	Benjamini	FDR	DrugName
0	GOTERM_CC_DIRECT	GO:0070062~extracellular exosome	188	19.9153	7.44493e-19	APP, CYFIP1, PROS1, REG1A, DEFB1, PLAT, F11R, MPO, AQP1, TUBB6, ALCAM, DMBT1, BASP1, DPYSL2, ANPEP, PSMD3, ARHGDIB, ENPP4, PRSS8, GOLGA7, PRKACB, TGM3, CDK5RAP2, DYNC2H1, ACTN3, CD300A, ACTN1, STX7, SLC6A14, CEL, OLFM4, PGD, FOLH1, COL4A2, CRISPLD2, S100A6, FSCN1, DPEP1, PADI2, PRTN3, TLN1, FKBP4, IL6ST, FKBP5, CFD, GPM6A, ABCB1, SLC22A5, KLK1, SLC1A1, AK2, TACSTD2, NEDD4L, IQGAP1, NDRG1, ACAT2, …	915	2218	20562	1.90476	4.94343e-16	4.94343e-16	4.60097e-16	A-443654
1	GOTERM_CC_DIRECT	GO:0005576~extracellular region	157	16.6314	1.63507e-10	APP, CYFIP1, PROS1, TNC, DEFB1, PLAT, SPINT2, SRP14, IFI30, MPO, LOXL1, PYCARD, DMBT1, NPPA, PSMD3, ENPP2, PRSS8, THSD7A, IL13RA2, SPA17, PAMR1, PRND, GYG1, GOLGA7, IGFBP5, ACTN1, IGFBP3, IL1R2, SPINK5, VASH2, CEL, OLFM4, COL4A2, CD8B, COL4A1, CRISPLD2, PSG4, IL23A, ADAM12, S100A6, LY6D, HHIPL2, UTS2, PADI2, PRTN3, TLN1, IL6ST, SCG2, LY6E, CFD, LYPD1, KLK5, PSG11, ART3, SCUBE2, C3, VTN, HSPH1, CO…	915	2129	20562	1.65717	1.08568e-07	4.15627e-08	3.86833e-08	A-443654
2	GOTERM_CC_DIRECT	GO:0005737~cytoplasm	334	35.3814	1.87783e-10	APP, MLC1, SPINT2, FNBP1L, NUDT6, DCAF6, MYLK, AQP1, HERC5, RPS6KA3, LGALS2, PPP4R2, DPYSL2, ANPEP, ZC3H12A, LGALS9, SPA17, ANKS1A, PKNOX2, CDK5RAP2, TSPYL2, DDX17, MEF2C, ARL14, ACTN1, FBXO2, IL1R2, CIRBP, CEL, ISL1, RUNX3, ASRGL1, MYL5, INPP4B, PRKAR1A, MAP1A, MT1F, PADI2, CYP2E1, TLN2, NEIL1, TLN1, SKAP1, SKAP2, URI1, ZNF274, SLC22A5, SH2D2A, HSPA4L, CRABP1, FPR1, XPA, AGAP1, NEDD4L, DCUN1D2, …	915	5576	20562	1.34607	1.24688e-07	4.15627e-08	3.86833e-08	A-443654
3	GOTERM_CC_DIRECT	GO:0005615~extracellular space	145	15.3602	3.65336e-10	APP, PROS1, REG1A, TNC, DEFB1, PLAT, MPO, LOXL1, DMBT1, FCGRT, ANPEP, NPPA, ENPP2, PRSS8, LGALS9, IL13RA2, POSTN, TLE2, IGFBP5, ACTN1, IGFBP3, CEL, OLFM4, COL4A2, COL4A1, CRISPLD2, MFNG, DPEP1, UTS2, PRTN3, IL6ST, SCG2, CFD, KLK5, TACSTD2, SCUBE2, C3, VTN, UBB, PODXL, PDGFD, PSAP, HMOX1, CYTL1, SFN, PI3, CD14, IGFBP6, PROM1, PLTP, ELANE, ST14, TGFB1, LRRN3, TGFB3, TNFSF15, INHBA, INHBE, BMP4, CXC…	915	1938	20562	1.68135	2.42583e-07	6.06458e-08	5.64444e-08	A-443654
4	GOTERM_CC_DIRECT	GO:0005886~plasma membrane	301	31.8856	8.12257e-09	APP, IFITM1, CHIC2, IFITM2, AQP9, MLC1, SPINT2, FNBP1L, F11R, MYLK, AQP1, ZDHHC4, ALCAM, DPYSL2, ANPEP, PRSS8, THSD7A, SYNPO, PRKACB, SLC12A7, DYNC2H1, ACTN3, ARL14, ACTN1, IL1R2, SLC6A14, PHKA1, ANK3, TIAM1, PSG4, PRKAR1A, CLDN7, TLN2, TLN1, SKAP1, SKAP2, SLC22A4, GPM6A, GRB7, ABCB1, SLC22A5, LYPD1, FPR1, NEDD4L, IQGAP1, ART3, C3, CD79B, SYNGR1, RRAS, INPP5D, KCNMB2, PENK, TSPAN5, CD14, STXBP6, …	915	5071	20562	1.33388	5.39337e-06	1.07868e-06	1.00395e-06	A-443654
5	GOTERM_CC_DIRECT	GO:0009986~cell surface	61	6.46186	3.98026e-08	SRPX, APP, NRP1, ITGAM, CLSTN2, ITGB2, CTSZ, PLAT, PTPRK, LRRC32, MSLN, GHR, CDH2, HYAL2, CLEC5A, TIMP2, ITGAX, CD36, HLA-DPA1, FGFBP1, FCER1G, MME, ANXA4, ANK3, CEL, IL1A, TYROBP, FOLH1, CD8B, PSG4, CEACAM6, PXDN, LY6D, DSG2, TLN1, CRYAB, HBEGF, ABCB1, IGSF3, C5AR1, SLC1A1, PSG11, IL2RG, EGFR, SCUBE2, C3, CD59, GPC5, SLIT2, PROM1, CD55, ELANE, MICB, NTRK1, CD74, TGFB1, TGFB3, DCBLD2, FAP, SDC1, …	915	639	20562	2.14523	2.64286e-05	4.40482e-06	4.09967e-06	A-443654
6	GOTERM_CC_DIRECT	GO:0005829~cytosol	312	33.0508	4.87854e-07	CYFIP1, APP, MTRR, ECI2, MLC1, FNBP1L, IFI30, DCAF6, MYLK, HERC5, RPS6KA3, RABGEF1, RNF115, TDO2, DPYSL2, PSMD3, BBX, LGALS9, SYNPO, ANKS1A, TNS3, PRKACB, CDK5RAP2, DDX17, MEF2C, ACTN3, ACTN1, FBXO2, COG4, GOLPH3L, PHKA1, AP1AR, ANK3, RUNX3, ASRGL1, MYL5, INPP4B, TIAM1, CDC34, PRKAR1A, MAP1A, RBP1, PADI2, NEIL1, TLN1, RIN2, SKAP1, SKAP2, FLG, GRB7, URI1, SLC22A5, SH2D2A, HSPA4L, CRABP1, KLK5, NED…	915	5510	20562	1.27247	0.000323882	4.62764e-05	4.30705e-05	A-443654
7	GOTERM_CC_DIRECT	GO:0005925~focal adhesion	43	4.55508	1.19852e-06	GRB7, CYFIP1, NRP1, ITGB2, FHL2, TNC, IQGAP1, EGFR, DCAF6, AKAP12, ALCAM, EFS, RRAS, CDH2, CSRP1, GNA12, PCBP2, CD59, TNS3, MAP4K4, VASP, SVIL, TLE2, GSN, MME, ACTN3, DST, CAV2, ACTN1, SPRY4, PARVB, GAK, FERMT1, DAB2, ACTC1, FAP, NOX4, TLN2, ARHGEF2, LCP1, TLN1, LAMTOR3, HSPA1B	915	425	20562	2.27365	0.000795503	9.94774e-05	9.25859e-05	A-443654
8	GOTERM_CC_DIRECT	GO:0043202~lysosomal lumen	17	1.80085	5.49959e-06	CD74, LUM, FUCA1, RNASET2, IFI30, DCN, CTSS, GLB1, CTSK, PSAP, SDC1, GPC5, HPSE, CTSF, CTSD, GYG1, GLA	915	97	20562	3.93841	0.00364508	0.000405748	0.000377639	A-443654
9	GOTERM_CC_DIRECT	GO:0032991~macromolecular complex	58	6.14407	9.23902e-06	APP, IFITM1, IFITM2, CITED2, REG1A, IRS2, F11R, NR3C1, PYCARD, TCL1B, AKAP10, DPYSL2, NPPA, ZC3H12A, CASP1, SLC12A7, TGM3, MEF2C, RIPK2, MITF, OLFM4, ACTA2, PRKAR1A, ARHGEF2, FKBP4, CRYAB, KHDRBS3, NUFIP1, NRXN2, IQGAP1, RASIP1, EGFR, PPM1F, C3, HSPH1, COX11, EPS8L2, UGGT1, NTRK1, CD74, GSN, GCH1, PLEKHA2, CAV2, RFTN1, SMAD5, AICDA, RAB11A, SMAD7, COQ4, DAZL, FABP1, CPS1, NEDD4, BCL2, SDC1, CALM3…	915	703	20562	1.85403	0.00611596	0.000565117	0.000525967	A-443654
10	GOTERM_CC_DIRECT	GO:1904813~ficolin-1-rich granule lumen	19	2.01271	9.36188e-06	CFD, GSN, TNFAIP6, MVP, CTSZ, COMMD3, PYGL, SRP14, CTSS, CST3, COMMD9, GLB1, CRISPLD2, PSMD3, TIMP2, MNDA, CTSD, GYG1, HSPA1B	915	124	20562	3.44331	0.00619704	0.000565117	0.000525967	A-443654
11	GOTERM_CC_DIRECT	GO:0048471~perinuclear region of cytoplasm	60	6.35593	2.75397e-05	CYFIP1, APP, PTPRR, MTMR14, REG1A, MLC1, TMEM100, HERC5, PSTPIP1, AP1G1, HYAL2, NPPA, PDE4B, PRKACB, CDK5RAP2, UNC45A, STX8, ANXA4, USP2, STX7, SPINK5, OLFM4, MLF1, GAK, DNM3, TMEM134, BANK1, NOS1AP, S100A6, PKP4, LCP1, FKBP4, DDX6, MVP, DCTN3, ITPR1, NDRG1, RASIP1, EGFR, PPM1F, THBS3, HMOX1, STOM, ASIC3, SEC31A, ABCA1, TRAPPC2, GSN, CAV2, CDC5L, INHBA, MEIS2, RAB11A, DAB2, MLPH, GLB1, NEDD4, AGG…	915	764	20562	1.76483	0.0181204	0.00152386	0.00141829	A-443654
12	GOTERM_CC_DIRECT	GO:0016324~apical plasma membrane	36	3.81356	3.19873e-05	SLC22A4, SLC22A5, ABCB1, PTPRO, SLC1A1, PTEN, ADRB2, SLC2A5, EGFR, AQP1, CDH2, PODXL, CTSK, HYAL2, MUC13, CD36, PROM1, MPDZ, SLC12A2, SLC15A1, SLC16A1, SLC6A14, AKR1A1, SHROOM2, CYBRD1, RAB27B, ATP2B1, GPR143, SLC6A8, SLC7A8, CEACAM6, MYO1A, DPEP1, NOX4, RAB17, ABCG2	915	376	20562	2.15159	0.0210159	0.00163381	0.00152062	A-443654
13	GOTERM_CC_DIRECT	GO:0030667~secretory granule membrane	16	1.69492	3.88548e-05	MOXD1, MME, C5AR1, FPR1, ICA1, ITPR1, DBH, IQGAP1, TYROBP, RAB31, DOK3, ANPEP, ALDH3B1, ITGAX, CD14, CD55	915	101	20562	3.55994	0.0254701	0.00184283	0.00171516	A-443654
14	GOTERM_CC_DIRECT	GO:0005788~endoplasmic reticulum lumen	31	3.2839	4.52497e-05	APP, COL15A1, COL11A1, CTSZ, TNC, MSLN, PRSS23, FSTL1, C3, CST3, ADAMTS5, TMEM43, CDH2, PDGFD, PENK, TSPAN5, UGGT1, BCHE, IGFBP5, GOLM1, IGFBP3, RNASET2, PDIA5, BMP4, CD4, COL4A2, COL4A1, IL23A, MGAT4A, GAS6, SCG2	915	306	20562	2.27659	0.0295996	0.00200305	0.00186429	A-443654
16	GOTERM_CC_DIRECT	GO:0005887~integral component of plasma membrane	97	10.2754	0.000216053	APP, CD83, PLXND1, AQP9, AQP1, IGF1R, ALCAM, CDH2, CLEC5A, PLXNC1, SLC12A7, SLC16A4, SLC15A1, STX8, SLC6A14, CEL, FOLH1, TYROBP, CD8B, NINJ2, STEAP1, SLC22A4, CHRNA3, IGSF6, PLGRKT, SLC1A1, C5AR1, CHRNA9, ADRB2, SLC1A6, CD79B, PODXL, KCNMB2, TSPAN5, ST3GAL5, PROM1, ASIC3, HLA-DQA1, ABCA1, ST14, CAV2, TNFSF15, SLC6A8, FXYD3, SDC1, SCN2A, DDR1, LMBR1L, NRP1, GAL3ST1, PTPRO, TREM2, PTPRK, LRRC32, SL…	915	1508	20562	1.44549	0.133657	0.00843879	0.00785417	A-443654
17	GOTERM_CC_DIRECT	GO:0031012~extracellular matrix	26	2.75424	0.000255492	LRRC15, COL15A1, COL11A1, LRRC17, HSD17B12, LRRC32, ADAMTS5, MMP25, RELN, ADAMTS3, DMBT1, TIMP2, PI3, POSTN, TGFB1, LRRN3, LUM, MUC5B, MMP10, DCN, COL4A2, COL4A1, CRISPLD2, MMP15, PXDN, HPSE	915	260	20562	2.24721	0.156056	0.00942483	0.00877191	A-443654
18	GOTERM_CC_DIRECT	GO:0031982~vesicle	20	2.11864	0.000280916	MUC16, RIPK2, STX8, STX7, SLC6A14, RAB11A, GAK, CST3, UBB, MYO1A, BASP1, ALDH3B1, STOM, CD59, CALM3, EPS8L2, ARHGEF2, PROM1, GPRC5C, HSPA1B	915	174	20562	2.583	0.170187	0.00981727	0.00913716	A-443654
19	GOTERM_CC_DIRECT	GO:0043231~intracellular membrane-bounded organelle	68	7.20339	0.000350875	CHIC2, CELF2, ECI2, AQP9, CTSZ, ICA1, PTPRK, DBH, IFI30, MPO, HK2, CTSS, IGF1R, RGS5, GRB14, AP1G1, CTSK, CYP1B1, PMEPA1, CTSF, HLA-DPA1, MEF2C, SPINK5, LRRC40, RHOC, VRK3, RUNX3, EPN2, GAK, ACOX2, PRTN3, DSG2, CYP2E1, GPRC5C, PHLPP2, PRCP, LTC4S, AP3M2, HSD11B1, VTN, RAB20, INPP5F, PODXL, PSAP, AP1M2, SEC31A, RANBP2, ABCA1, TRAPPC2, CYB5A, SLC16A1, ABCA5, TGFB3, FZD7, FUCA1, HSD3B1, ATP2B1, SMAR…	915	984	20562	1.55295	0.207864	0.0116491	0.0108421	A-443654
20	GOTERM_CC_DIRECT	GO:0034774~secretory granule lumen	15	1.58898	0.000583807	CFD, CYFIP1, GSN, MVP, PYGL, DBH, SRP14, C3, PYCARD, FGR, COMMD9, CRISPLD2, PSMD3, SERPINI1, GYG1	915	115	20562	2.93115	0.321426	0.0184594	0.0171806	A-443654
21	GOTERM_CC_DIRECT	GO:0045177~apical part of cell	12	1.27119	0.000642567	DYNC2H1, APP, CDH2, FAP, CA2, HOMER2, C5AR1, USH1C, DPEP1, PLAT, MPDZ, AQP1	915	78	20562	3.45725	0.347407	0.0193939	0.0180503	A-443654
22	GOTERM_CC_DIRECT	GO:0043025~neuronal cell body	34	3.60169	0.000716794	GPM6A, CYFIP1, NRP1, CHRNA3, TMPRSS3, SLC1A1, RAP1GAP, IGF1R, NRGN, GHR, PYCARD, AKAP12, ALCAM, UBB, INPP5F, DPYSL2, GNA12, PENK, TIMP2, CKB, SLC12A2, NTRK1, TGFB1, MME, TGFB3, HOMER2, ANXA3, TIAM1, MAP1A, SERPINI1, RAB17, FKBP4, IL6ST, SOS1	915	408	20562	1.87268	0.378812	0.0206935	0.01926	A-443654
23	GOTERM_CC_DIRECT	GO:0005796~Golgi lumen	14	1.48305	0.000844244	APP, TGFB1, MUC16, LUM, PROS1, DEFB1, MUC5B, PCSK5, DCN, VTN, SDC1, MUC13, GPC5, GAS6	915	106	20562	2.96802	0.429256	0.0233574	0.0217393	A-443654
24	GOTERM_CC_DIRECT	GO:0045121~membrane raft	24	2.54237	0.000908281	ABCA1, APP, SMURF2, MME, CAV2, SLC1A1, RFTN1, MLC1, ATP2B1, IQGAP1, EGFR, CD4, PODXL, INPP5D, HYAL2, STOM, CSK, CD14, HPSE, CD36, IL6ST, CTSD, CD55, ABCG2	915	252	20562	2.1402	0.453036	0.024124	0.0224527	A-443654
25	GOTERM_CC_DIRECT	GO:0005856~cytoskeleton	41	4.34322	0.00120314	FHOD3, DYRK2, MVP, ELAVL4, USH1C, FNBP1L, FGD1, AKAP12, PCLO, BASP1, DPYSL2, INPP5D, ARHGDIB, ZC3H12A, STOM, NEFH, CDK5RAP2, MPZL2, TMOD1, VASP, AUTS2, DST, RIPK2, KRT13, SHROOM2, VASH2, PARVB, RHOC, SSH1, FGR, FERMT1, SMTN, TMSB15B, FSCN1, DCX, SPRY2, PKP4, TLN2, ARHGEF2, TLN1, RAI14	915	541	20562	1.70306	0.550387	0.0307264	0.0285978	A-443654
27	GOTERM_CC_DIRECT	GO:0043197~dendritic spine	18	1.90678	0.00135457	GPM6A, CYFIP1, APP, ACTN1, FBXO2, PTPRO, SLC1A1, PTEN, ARRB2, TANC2, DNM3, TIAM1, PPP3CA, NEDD4, PDE4B, SYNPO, APBA2, CRYAB	915	168	20562	2.40773	0.593449	0.0321227	0.0298974	A-443654
28	GOTERM_CC_DIRECT	GO:0016328~lateral plasma membrane	11	1.16525	0.00140418	SLC12A2, SLC16A1, MYO1A, GNA12, CLDN7, PTPRO, TACSTD2, ANK3, ATP2B1, IQGAP1, FGF13	915	73	20562	3.38621	0.60664	0.0321509	0.0299236	A-443654
29	GOTERM_CC_DIRECT	GO:0016020~membrane	144	15.2542	0.00173836	APP, IFITM1, PLXND1, RASL11B, ECI2, TNC, NR3C1, IGF1R, CCND2, CDH3, CCND1, DMBT1, DPYSL2, PSMD3, NIPAL3, ARHGDIB, ENPP4, PLXNC1, IL13RA2, SPA17, GYG1, SLC16A4, DDX17, TMOD1, CPT1A, CD300A, FBXO2, IL1R2, USP2, TIAM1, FOLH1, COL4A2, SOAT1, COL4A1, PRKAR1A, LY6D, TMEM126B, IL6ST, STEAP1, ABCG2, FKBP5, DDX6, ABCB1, DDX1, SLC1A1, ITPR1, TACSTD2, AGAP1, ADRB2, RPS4Y1, SLC1A6, RAP1GAP, HSD11B1, RRAS, PC…	915	2547	20562	1.27051	0.68503	0.0384758	0.0358103	A-443654
30	GOTERM_CC_DIRECT	GO:0035578~azurophil granule lumen	12	1.27119	0.00232021	PYCARD, C3, HEBP2, GLB1, FUCA1, RNASET2, PADI2, PRTN3, MNDA, MPO, GLA, ELANE	915	91	20562	2.96336	0.786134	0.0492846	0.0458703	A-443654
31	GOTERM_CC_DIRECT	GO:0016323~basolateral plasma membrane	22	2.33051	0.00237516	ABCC3, ABCA1, SLC12A2, ST14, SLC16A1, CADM1, AQP9, C5AR1, MLC1, ANK3, ATP2B1, ARRB2, EGFR, AQP1, SLC7A7, SLC7A8, CDH2, MYO1A, CA2, CLDN7, RAB17, SLC29A2	915	239	20562	2.06856	0.793815	0.0492846	0.0458703	A-443654
32	GOTERM_CC_DIRECT	GO:0005737~cytoplasm	334	35.9914	3.11847e-11	CYFIP2, PANK4, POP7, TES, STMN2, MT1X, CLDN1, AQP1, SOX2, EPS8, RASSF2, HERC1, DPYSL4, TRIM29, ANPEP, AKT3, CPNE3, EIF2D, SPA17, SEPHS1, TRIM21, PELO, TRIM22, IER2, FBXO9, EPHA4, MEF2C, LIMCH1, DAPK2, IL1R2, ARMC9, SOX13, TALDO1, CD2AP, GTPBP3, INPP4B, ARC, RRAGA, CLDN3, PRKAR1B, PRKAR1A, FEZ1, DDIT4, TRIM13, MT1G, PADI2, ULK2, ZNF395, BEX1, EPAS1, HSPA4L, LPAR1, PRAMEF11, IQGAP1, HIF1A, OAZ2, SU…	903	5576	20562	1.36396	2.08314e-08	1.83745e-08	1.74668e-08	AKT inhibitor VIII
33	GOTERM_CC_DIRECT	GO:0070062~extracellular exosome	162	17.4569	5.50136e-11	CYFIP2, FCGBP, SPON2, CD82, PROS1, ICAM3, COMT, ACTG2, ACTG1, AQP1, EPS8, PPP1CB, EFEMP2, TUBB6, TUBB3, ANPEP, CHP1, ENPP4, CPNE3, IGHV3-7, B2M, GOLGA7, EPHB1, KRT6A, PPFIA2, WNT5B, ANXA13, ECH1, ARMC9, TALDO1, OLFM4, RNASE1, CD2AP, ACLY, FOLH1, COL4A2, CRISPLD2, NAAA, SERPING1, PADI2, TAGLN2, SLC27A2, CES2, ABCB1, CFH, CFI, ENDOD1, AK2, LTBP2, IQGAP1, AEBP1, CORO1A, CORO1B, PRDX2, SLC9A3R1, FUT8…	903	2218	20562	1.66315	3.67491e-08	1.83745e-08	1.74668e-08	AKT inhibitor VIII
34	GOTERM_CC_DIRECT	GO:0005829~cytosol	326	35.1293	3.10533e-10	CYFIP2, PANK4, ZNF175, TES, NUP107, ECI2, STMN2, LIPA, BACH2, RRP8, SOX2, RASSF2, HERC1, DPYSL4, CDK5RAP1, CPNE3, EIF2D, KIFAP3, B2M, TRIM21, EPHB1, TRIM22, FBXO9, MEF2C, KRT4, ECH1, TALDO1, AFAP1, CD2AP, INPP4B, ARC, RRAGA, PRKAR1B, PRKAR1A, DDIT4, PADI2, TAGLN2, ATF5, GRB7, ZNF395, SEH1L, MAOA, EPAS1, PEX11B, HSPA4L, ENDOD1, IQGAP1, HIF1A, GSPT2, ANAPC10, OAZ2, SULT1A1, PRDX2, RAB11FIP1, MAP7, …	903	5510	20562	1.34724	2.07436e-07	6.91454e-08	6.57295e-08	AKT inhibitor VIII
35	GOTERM_CC_DIRECT	GO:0016020~membrane	165	17.7802	1.91284e-07	CYFIP2, CNTFR, IFITM1, NUP107, ECI2, TNC, STMN2, ICAM3, COMT, NR3C1, IPO7, ACTG1, IGF1R, PNN, CCND1, HERC1, AKT3, SLC16A6, BCAP29, ENPP4, CLCC1, SPA17, B2M, KRT6A, GTF2I, CAST, TMOD1, IL1R2, ECH1, USP2, DIO1, PGF, GEM, ACLY, FOLH1, TXLNA, COL4A2, PRKAR1A, ADTRP, SLC27A3, ABCG2, UBIAD1, ABCB1, PEX11B, CFI, ENDOD1, ITPR1, SLC1A3, ADIPOR1, CORO1A, APH1A, SLC9A3R1, FUT8, RAB11FIP1, MAN2A1, CHST12, DH…	903	2547	20562	1.47514	0.000127769	3.19444e-05	3.03663e-05	AKT inhibitor VIII
36	GOTERM_CC_DIRECT	GO:0009986~cell surface	58	6.25	3.14557e-07	CNTNAP2, NRP1, CLIC4, ITGB2, ROBO1, LAMP3, TIMP2, ITGB8, SCN5A, HLA-DPA1, PPFIA2, EPHA4, FGFBP1, GPR37, KRT4, MME, F2R, F3, AJAP1, TNFRSF1A, TYROBP, FOLH1, CEACAM6, PXDN, ITGA6, ADTRP, CD46, CRYAB, VAMP5, HBEGF, VAMP3, RTN2, CX3CR1, LRPAP1, ABCB1, IGSF3, LPAR1, SLC1A3, PTN, TFPI, EPCAM, GPC3, CD59, GPC5, CD55, JAM2, FZD1, NTRK1, NLGN4X, KCNB1, MSN, L1CAM, ACVR2A, DCBLD2, TSPAN14, PAM, HLA-DRB1, A…	903	639	20562	2.06683	0.000210102	4.20249e-05	3.99488e-05	AKT inhibitor VIII
37	GOTERM_CC_DIRECT	GO:0005886~plasma membrane	287	30.9267	5.96719e-07	CNTFR, VIPR1, IFITM1, TES, IFITM2, ICAM3, CLDN1, RRP8, AQP1, EPS8, PNN, RASSF2, EDNRB, ANPEP, CPNE3, IGHV3-7, SEPHS1, B2M, EPHB1, EPHA4, IL1R2, DKK1, CD2AP, ARC, CLDN3, PRKAR1B, PRKAR1A, FEZ1, CLDN7, AGTR1, GRB7, LRPAP1, ABCB1, LPAR1, IQGAP1, SLC6A20, SLC5A3, RIC8A, APH1A, C7, SI, FADD, SCN3A, TSPAN1, GPM6B, SPTBN2, FZD1, GSDMD, JUN, PTPRN2, TMEM50B, LRBA, L1CAM, MSRA, EHD4, TCN2, FXYD3, TRIP6, F…	903	5071	20562	1.28874	0.000398529	6.64347e-05	6.31528e-05	AKT inhibitor VIII
38	GOTERM_CC_DIRECT	GO:0005925~focal adhesion	40	4.31034	1.22105e-05	BCAR3, GRB7, NRP1, TES, ITGB2, FHL2, TNC, ILK, IQGAP1, CORO1B, ACTG1, RAB21, GNA13, PPP1CB, PAK1, TM4SF20, PPFIA1, PACSIN2, ITGB8, CHP1, CD59, CPNE3, B2M, FZD1, MME, ANXA5, SPRY4, RHOG, AFAP1, MSN, L1CAM, CTTN, PALLD, GNB2, CAT, TRIP6, FAT1, ITGA6, CD46, HSPA1B	903	425	20562	2.14313	0.00812351	0.00116523	0.00110767	AKT inhibitor VIII
39	GOTERM_CC_DIRECT	GO:0030424~axon	35	3.77155	2.52508e-05	NRP1, CNTNAP2, SEMA3A, IQGAP1, COMT, CORO1A, ROBO1, IGF1R, AQP1, PAK1, PCLO, INPP5F, BAG2, TUBB3, MAP7, PPFIA1, NEFM, TAC1, NEFH, SCN3A, EPHB1, PPFIA2, NTRK1, EPHA4, MME, KCNB1, MX2, L1CAM, SYN1, CD2AP, PALLD, FEZ1, ALDH1A1, SCN2A, CRYAB	903	361	20562	2.20769	0.0167263	0.00210844	0.00200428	AKT inhibitor VIII
40	GOTERM_CC_DIRECT	GO:0030133~transport vesicle	15	1.61638	0.000116644	CPA3, DEFA6, YIPF3, LAPTM5, NTS, VGF, CRISPLD2, SSPN, GNAS, CHP1, CD59, ATP13A2, TMED7, CD55, VAMP3	903	100	20562	3.41561	0.0749642	0.00865759	0.00822989	AKT inhibitor VIII
41	GOTERM_CC_DIRECT	GO:0043231~intracellular membrane-bounded organelle	68	7.32759	0.000246679	DYRK4, POP7, BNC1, CELF2, ECI2, CLTB, COMT, LIPA, GLI3, IGF1R, OSBPL10, RGS5, GRB14, LAMP3, BLNK, BDKRB2, QSOX1, CLCC1, HLA-DPA1, MEF2C, SEC13, DAPK2, RHOG, TALDO1, GLRX2, RUNDC3A, EPN2, RNF144A, SLC7A5, PITPNM1, VGF, CTTN, CAT, PPARG, FAR2, CES2, VAMP3, ACSS3, TGFBRAP1, PEX11B, NTS, HSPA13, RHOBTB2, AP3M2, RAB11FIP1, PDZD2, INPP5F, PACSIN2, TMEM208, EPS15, TSPAN1, AP1M2, SPTBN2, CPSF4, SLC16A1, …	903	984	20562	1.57359	0.151938	0.0154151	0.0146536	AKT inhibitor VIII
42	GOTERM_CC_DIRECT	GO:0090575~RNA polymerase II transcription factor complex	16	1.72414	0.000268782	WWOX, JUN, POU2F1, VDR, FOS, ASCL1, HIF1A, BACH2, MAFB, TFDP1, POU2AF1, MAFF, PPARG, ATF5, JUNB, ATF3	903	121	20562	3.01101	0.164371	0.0154151	0.0146536	AKT inhibitor VIII
43	GOTERM_CC_DIRECT	GO:0043025~neuronal cell body	35	3.77155	0.000276919	GRIA2, NRP1, CNTNAP2, RTN1, RBM8A, STMN2, LPAR1, ILK, SLC1A3, ASCL1, IGF1R, INPP5F, TUBB3, TIMP2, CKB, TAC1, SPTBN2, NTRK1, MME, ELOVL5, TMEM50A, CAD, GLRX2, BAIAP2, L1CAM, ADRA2A, ARC, VGF, ADORA2A, FEZ1, EEF1A2, ATP13A2, RAB17, SHANK2, ADA	903	408	20562	1.95337	0.168902	0.0154151	0.0146536	AKT inhibitor VIII
44	GOTERM_CC_DIRECT	GO:0005576~extracellular region	126	13.5776	0.000413355	PROS1, TNC, LOXL1, EFEMP2, IGHV3-7, SPA17, PAMR1, B2M, GOLGA7, EPHB1, CPA3, IGFBP1, WNT5B, IL1R2, F2R, OLFM4, DKK1, PGF, ACLY, TWSG1, TXLNA, COL4A2, CRISPLD2, SCG5, SERPING1, PADI2, TAGLN2, LY6H, SCG2, LRPAP1, CALCB, CFH, CFI, ENDOD1, C1ORF56, TNFRSF11B, LTBP2, AEBP1, NTS, KLK7, GLB1L2, PLAC8, PDZD2, C7, PDGFD, IGFBP6, TAC1, GSDMD, NMB, DEFA6, FUCA1, TFPI2, LIF, INHBB, INHBE, CXCL10, TCN2, GNAS, …	903	2129	20562	1.34764	0.241322	0.0212401	0.0201908	AKT inhibitor VIII
45	GOTERM_CC_DIRECT	GO:0005794~Golgi apparatus	74	7.97414	0.00080441	CNTNAP2, STMN2, SECTM1, CXCL14, SGCE, SART1, ATP7B, RASSF2, TMEM43, HERC1, NDST4, BDKRB2, CTLA4, QSOX1, KIFAP3, TMED7, B2M, TRIM22, IGFBP1, SRGN, EPHA4, DAPK2, F2R, SLC35G2, RAB33A, ZDHHC14, SYN1, BET1L, CAMKMT, TPST2, RNF144A, VGF, CTTN, FEZ1, CAT, CRYAB, VAMP5, CHST2, GOLGA8A, B4GALT4, B4GALT5, HDAC5, LRPAP1, RGS19, CAMSAP2, APH1A, CST3, AP3M2, FUT8, CAND1, PERP, SI, GCNT2, MGAT1, ALX1, ST3GAL6…	903	1141	20562	1.47681	0.415829	0.0363392	0.034544	AKT inhibitor VIII
46	GOTERM_CC_DIRECT	GO:0030027~lamellipodium	20	2.15517	0.000816001	ROCK1, STMN2, PTPRM, ILK, BAIAP2, CORO1A, ACTG2, CORO1B, SSH1, PAK1, PSTPIP1, KITLG, CTTN, TUBB3, PALLD, CAPRIN1, PDPN, FAT1, WASF3, PHACTR4	903	192	20562	2.37195	0.420339	0.0363392	0.034544	AKT inhibitor VIII
47	GOTERM_CC_DIRECT	GO:0032991~macromolecular complex	50	5.38793	0.000978623	CDKN1A, IFITM1, TES, IFITM2, CITED2, OGG1, ILK, IRS2, KIF11, NR3C1, CLDN1, POLB, PANX1, CHAF1B, RASSF2, LBH, PPFIA1, CASP1, RGS7, MAP3K5, MEF2C, CAD, ACTL6A, OLFM4, CAMKMT, GCHFR, CLDN3, PRKAR1A, CAT, CRYAB, SSX2IP, KHDRBS3, PEX11B, PTN, IQGAP1, CORO1A, HIF1A, PAK1, EIF4EBP1, MAPK6, NTRK1, PLEKHA2, LAPTM5, ARHGAP29, ACVR2B, CPS1, GNB2, NEDD4, UBE2N, HSPA1B	903	703	20562	1.61954	0.480059	0.0408575	0.0388391	AKT inhibitor VIII
48	GOTERM_CC_DIRECT	GO:0005788~endoplasmic reticulum lumen	27	2.90948	0.00104326	COL18A1, TNC, PRSS23, CST3, TMEM43, PDGFD, GPC3, QSOX1, B2M, IGFBP1, BCHE, PTPRN2, WNT5B, GPX7, PDIA5, CKAP4, TSPAN14, F8, VGF, COL4A2, P4HA1, SERPING1, MFGE8, GAS6, SCG2, SLC27A2, CES2	903	306	20562	2.00919	0.502054	0.0409941	0.038969	AKT inhibitor VIII
49	GOTERM_CC_DIRECT	GO:0005887~integral component of plasma membrane	92	9.91379	0.00112521	DDR1, KCNK5, NRP1, VIPR1, CD82, TUSC3, HTR2B, PTPRM, ICAM3, CLDN1, IGF1R, ROBO1, AQP1, SGCE, CDH4, ATP7B, EDNRB, SLC16A6, BDKRB2, CTLA4, BDKRB1, EPHB1, SLC39A4, HLA-DPA1, EPHA4, GPR37, MME, SLC2A10, SLC6A16, KCNK12, F2R, SLC35G2, SLC39A14, F3, ADRA2A, TNFRSF1A, ANO1, TYROBP, FOLH1, CLDN3, ADORA2A, ADORA2B, SLCO4A1, AGTR1, CD46, VAMP5, HBEGF, SLC25A13, CX3CR1, GRIA2, SEMA3A, CHRNA9, LPAR1, SLC1A3,…	903	1508	20562	1.3892	0.528607	0.0417578	0.0396949	AKT inhibitor VIII
50	GOTERM_CC_DIRECT	GO:0016324~apical plasma membrane	31	3.34052	0.00125119	CNTFR, ABCB1, SLC3A1, SLC6A20, CLDN1, AQP1, SLC9A3R1, EPCAM, SI, PDPN, EPS15, SLC39A4, SPTBN2, SLC16A1, KCNB1, ANXA13, SHROOM2, MSN, SLC39A14, AJAP1, ASPM, ANO1, SLC7A5, CEACAM6, FAT1, GNAS, RAB17, PFKM, SHANK2, ABCG2, VAMP3	903	376	20562	1.87738	0.566698	0.0425932	0.0404891	AKT inhibitor VIII
51	GOTERM_CC_DIRECT	GO:0005654~nucleoplasm	211	22.7371	0.00127525	ZNF175, POP7, IFITM2, LIPA, BACH2, RRP8, SOX2, SOX3, RASSF2, CPNE3, HOXA7, TRIM21, JUNB, TRIM22, IER2, MEF2C, SOX13, RRAGA, HOXB2, ATF5, ATF3, ZNF395, ABCB1, MEAF6, HOXD1, EPAS1, CSTF3, PEX11B, ZNF22, GATA3, HIF1A, ANAPC10, BRIP1, HMOX1, HOXC4, ALX1, TSPAN1, GSDMD, EGR1, JUN, BCL11A, GADD45A, CDC6, IFFO1, MSRA, DZIP1, CDK14, EZH2, APOBEC3B, CDKN1A, CITED1, CITED2, OGG1, ASH2L, GLI1, GLI3, CHAF1B,…	903	3963	20562	1.21237	0.573613	0.0425932	0.0404891	AKT inhibitor VIII
52	GOTERM_CC_DIRECT	GO:0043235~receptor complex	21	2.26293	0.00145398	DDR1, NTRK1, CNTFR, EPHA4, NRP1, VIPR1, PTPRN2, GPR37, VDR, ITGB2, LRP5, TNFRSF11B, ACVR2B, ADRA2A, ACVR2A, NR3C2, IGF1R, TNFRSF1A, NT5DC3, PPARG, EPHB1	903	217	20562	2.20362	0.621661	0.0462504	0.0439656	AKT inhibitor VIII
53	GOTERM_CC_DIRECT	GO:0070062~extracellular exosome	181	19.2758	2.3565e-16	CYFIP2, SLC46A3, FCGBP, CD81, UXS1, PEBP1, PLAT, HNMT, MPO, SMC2, LGALS3, NAGLU, SCN11A, CPNE1, CPNE3, CAPN1, PTGDS, B2M, KRT6C, TOR3A, CACNA2D1, STX7, SLC6A14, PGD, HLA-E, TOM1L1, ACLY, MYL6, RBP4, SLPI, TNIK, HPRT1, FKBP4, SLC27A2, FKBP5, NDRG3, RAB5C, CFI, STXBP2, HTRA1, KLK3, LIN7A, FUT2, TRHDE, NID2, DPP3, LDHB, SLC9A3R1, HSPH1, TSPAN8, COBLL1, CD19, TSPAN6, MYO6, IGFBP7, APOE, MYH10, ELANE,…	912	2218	20562	1.83987	1.57652e-13	1.67311e-13	1.59535e-13	AMG-706
54	GOTERM_CC_DIRECT	GO:0005737~cytoplasm	333	35.4633	1.92878e-10	CYFIP2, TES, UXS1, PLEKHB1, KEAP1, STMN3, AQP7, FNBP1L, IFIT3, RCBTB1, MYLK, UBE2L3, SMC2, HERC5, LGALS3, DPYSL4, SOX15, PEG10, ZC3H12A, CPNE1, FBXO3, CPNE3, ACAD10, HERC6, EPHA4, RBFOX1, LIMCH1, CLEC11A, PASK, EML2, AR, RRAGC, RRAGB, PRKD3, FEZ1, ETHE1, DDIT4, MT1F, MT1G, RIN3, TTLL12, HPRT1, PRKD1, NEIL1, CBLL1, MYL9, BEX4, ZNF274, ZNF395, BEX1, STC1, MTMR9, PIK3R1, ADH7, KLK8, NCAPH, CYP27B1, …	912	5576	20562	1.34646	1.36944e-07	6.84718e-08	6.52893e-08	AMG-706
55	GOTERM_CC_DIRECT	GO:0005829~cytosol	322	34.2918	6.29393e-09	CYFIP2, TES, KEAP1, STMN3, FNBP1L, LIPA, RRP8, IFIT3, MYLK, UBE2L3, SMC2, HERC5, LGALS3, PSMD6, CCDC91, DPYSL4, PEG10, FAM110B, TRIM24, CPNE1, AP1S2, FBXO3, CPNE3, B2M, HERC6, ANK2, PASK, ANK1, MYL4, AR, MYL6, RRAGC, RRAGB, PRKD3, MAP1B, GRWD1, DDIT4, RIN3, TRIB3, HPRT1, PRKD1, NEIL1, CBLL1, MYL9, BEX4, ZNF395, STXBP2, MTMR9, PIK3R1, ADH7, NCAPH, LDHB, COMMD8, HSPH1, FLRT3, RAD21, MYO6, PNPO, HMO…	912	5510	20562	1.31757	4.46868e-06	1.48956e-06	1.42033e-06	AMG-706
56	GOTERM_CC_DIRECT	GO:0005576~extracellular region	143	15.229	3.70489e-07	PRSS1, PLAT, C14ORF93, OLFML2A, MPO, LOXL1, PYCARD, LGALS3, PSMD6, THSD7A, CAPN1, IL13RA2, PTGDS, B2M, IL6R, CHGB, ST6GAL1, IGFBP5, FST, F2R, CLEC11A, VASH2, EREG, ACLY, RBP4, TWSG1, SLPI, PLA2G10, CFI, STXBP2, HTRA1, STC1, LPL, KLK3, TNFRSF11B, NTS, NID2, FBLN2, KLK8, GLB1L2, PLAC8, HSPH1, CLCA2, PLAC1, IGFBP7, APOE, CGA, TBC1D15, ELANE, VAT1, XRCC5, BDNF, TNFSF15, FN1, PRG2, ISG15, INHBA, LYZ, …	912	2129	20562	1.51437	0.000263012	6.57617e-05	6.27052e-05	AMG-706
57	GOTERM_CC_DIRECT	GO:0016020~membrane	161	17.1459	2.36473e-06	CYFIP2, SLC46A3, CMAS, CD81, FHOD1, TOMM22, FADS3, LGALS3, FADS2, CCDC91, CCND1, PEG10, CPNE1, BCAP29, CAPN1, SLC39A7, IL13RA2, B2M, IL6R, SLC16A4, CAST, TMOD1, ANK2, HLA-F, ANK1, GEM, HLA-E, TOM1L1, SIGIRR, ACLY, MYL6, PRKD3, SLCO2A1, ELMO2, PRKD1, STEAP1, ABCG2, FKBP5, CFI, MTMR9, PIK3R1, ARHGAP15, TRHDE, NCAPH, EFNB2, APH1A, LDHB, SLC9A3R1, TMEM127, RAD21, MYO6, HMOX1, APOE, BCL2L14, RAB11FIP5…	912	2547	20562	1.42517	0.00167755	0.000282282	0.000269162	AMG-706
58	GOTERM_CC_DIRECT	GO:0005615~extracellular space	129	13.738	2.4657e-06	FCGBP, PRSS1, XYLT1, PLAT, OLFML2A, MPO, LOXL1, LGALS3, TNN, IL13RA2, PTGDS, B2M, IL6R, CHGB, POSTN, IGFBP5, FST, CLEC11A, FRMD4B, HLA-F, EREG, HLA-E, RBP4, TWSG1, SLPI, PLA2G10, CFI, HTRA1, STC1, LPL, KLK3, TNFRSF11B, NID2, KLK8, PCSK1N, FLRT3, FLRT1, HMOX1, IGFBP7, APOE, CGA, ELANE, ST14, BDNF, TNFSF15, FN1, INHBA, LYZ, FGF17, IL6, ARTN, IL7, TNFSF4, PIP, COL5A2, COL9A3, TGFBI, LGALS3BP, COL18A…	912	1938	20562	1.50074	0.00174912	0.000282282	0.000269162	AMG-706
59	GOTERM_CC_DIRECT	GO:0016323~basolateral plasma membrane	29	3.08839	2.78307e-06	CD81, AQP7, LIN7A, SLC7A11, ATP7B, HEPH, PDPN, ABCC4, ST14, SLC16A1, ANXA1, ITGA3, CAV1, KCNJ16, ANK2, ATP2B1, SLC39A14, ANK1, AJAP1, SLC2A9, TJP1, DLG2, SLC7A8, SLC6A9, SLCO4C1, SLC29A1, FOLR1, ATP6V1B1, SLC29A2	912	239	20562	2.73571	0.00197403	0.000282282	0.000269162	AMG-706
60	GOTERM_CC_DIRECT	GO:0031012~extracellular matrix	30	3.19489	4.96911e-06	COL18A1, FCGBP, LRRC15, ECM1, COL11A1, ELN, LRRC17, CXCR4, TNFRSF11B, OLFML2A, FBLN2, THSD4, RELN, FLRT3, ADAMTS1, FLRT1, LRIG1, TIMP2, APOE, POSTN, MMP7, FN1, DCN, COL5A2, PXDN, CHI3L1, COL9A3, CD248, TGFBI, TLR3	912	260	20562	2.60147	0.00352186	0.000441009	0.000420511	AMG-706
61	GOTERM_CC_DIRECT	GO:0005925~focal adhesion	41	4.36635	6.47062e-06	TES, CD81, TGFB1I1, ASAP3, SYNE2, CNN3, EFNB2, RAB21, CSRP2, CSRP1, FLRT3, FLRT1, MAPK1, CD59, ITGAV, CPNE3, CAPN1, B2M, PDLIM7, MAP2K1, ANXA1, MME, ITGA3, CAV1, ITGA2, PARVA, YWHAZ, RHOB, DNM2, FERMT1, MARCKS, ACTC1, PTPRC, FAP, PTK7, CDH13, MAPRE1, SNTB1, LIMS2, HSPA1A, EPHA2	912	425	20562	2.17503	0.00458361	0.00051046	0.000486734	AMG-706
62	GOTERM_CC_DIRECT	GO:1904724~tertiary granule lumen	12	1.27796	2.4294e-05	ORM1, TNFAIP6, QPCT, TIMP2, PTPN6, ALDOC, CXCL1, LYZ, SPTAN1, B2M, CTSS, PGM1	912	55	20562	4.91914	0.017101	0.00172487	0.0016447	AMG-706
63	GOTERM_CC_DIRECT	GO:0016324~apical plasma membrane	36	3.83387	3.03964e-05	OXTR, STC1, DUOX1, SLC9A3R1, SLC22A18, PDPN, MPDZ, EPS15, IL6R, SLC39A4, ABCC4, MREG, SLC16A1, ANXA1, CAV1, SLC6A14, FN1, SHROOM2, ANK2, RAB27B, ATP2B1, SLC39A14, AJAP1, SLC2A9, TJP1, BST2, SLC6A8, SLC7A8, SLC6A9, CEACAM6, TNIK, SLC29A1, FOLR1, SHANK2, ATP6V1B1, ABCG2	912	376	20562	2.15866	0.0213505	0.00196195	0.00187076	AMG-706
64	GOTERM_CC_DIRECT	GO:0035580~specific granule lumen	12	1.27796	7.77757e-05	ORM1, SLPI, QPCT, TIMP2, CHI3L1, PTPN6, CXCL1, LYZ, SPTAN1, B2M, CEP290, ELANE	912	62	20562	4.36375	0.0537258	0.00445869	0.00425145	AMG-706
65	GOTERM_CC_DIRECT	GO:0005856~cytoskeleton	45	4.79233	8.16379e-05	FAAH, TGFB1I1, TRADD, FHOD1, SLC7A11, FNBP1L, RHOBTB1, CNN3, TRIM9, MAEA, ZC3H12A, ENC1, MAPK1, PLEK2, NEFH, SPTAN1, CEP290, WASF3, MAP2K6, TMOD1, TPM1, SHROOM2, VASH2, ANK2, FRMD4B, PTPN13, CDC42BPA, ANK1, EML2, CKAP4, RHOB, FGR, MYO1E, FERMT1, DNMBP, TMSB15A, PPP2R2B, KRT16, TMSB15B, KRT14, CDC42EP3, TRIM36, ALDOC, TNIK, SNTB1	912	541	20562	1.87536	0.0563173	0.00445869	0.00425145	AMG-706
66	GOTERM_CC_DIRECT	GO:0005788~endoplasmic reticulum lumen	30	3.19489	0.00010368	TOR4A, COL18A1, SERPINA1, COL11A1, MSLN, TMEM43, MAPK1, IGFBP7, APOE, APOL1, B2M, CHGB, FGA, TOR3A, SDF2L1, IGFBP5, SERPIND1, GOLM1, FN1, LAMB1, CKAP4, CD4, IL6, MGAT4A, COL5A2, EOGT, MZB1, COL9A3, MFGE8, SLC27A2	912	306	20562	2.2104	0.0709724	0.00525807	0.00501368	AMG-706
68	GOTERM_CC_DIRECT	GO:0009986~cell surface	50	5.32481	0.000142733	IGHM, SRPX, PLAT, PTPRK, SLC7A11, MSLN, THBD, LGALS3, TNN, TIMP2, ITGAV, PPFIA4, FGA, EPHA4, ANXA1, MMP7, MME, ITGA3, ITGA2, F2R, HLA-F, AJAP1, HLA-E, CEACAM6, PXDN, DSG2, VAMP5, EPHA2, NLGN1, CXCR4, LPL, DUOX1, SRPX2, TSPAN8, CD59, SLIT2, CD55, ELANE, TPBG, SULF1, ACVR2A, BST2, PTPRC, FAP, AXL, TNFSF4, IL2RB, PLXNB3, FOLR1, PAM	912	639	20562	1.76417	0.0963812	0.00633378	0.00603939	AMG-706
69	GOTERM_CC_DIRECT	GO:0005794~Golgi apparatus	78	8.30671	0.000157166	DOCK4, SERPINA1, ATP8A2, ST6GALNAC2, UBXN2B, STMN3, MSLN, GALNT10, AP4M1, CCDC91, ATP7B, TMEM43, DSE, AP1S2, BDKRB2, SLC39A7, PTGDS, B2M, SRGN, ABCC4, EPHA4, ST6GAL1, MAP2K1, MINK1, F2R, PLA2G4A, MID1, DNM2, RAB33B, TRAPPC6A, SLPI, FEZ1, PRKD1, MAPRE1, VAMP5, ST6GALNAC4, HLA-DQB1, PPP1R15A, LEPROT, NLGN1, SLC35D2, ATP1A3, FUT2, PTGS1, APH1A, AP3M2, NRAS, RAB20, CUX1, MYO6, ST3GAL5, MAPK1, HAS2, A…	912	1141	20562	1.54127	0.105595	0.00656397	0.00625889	AMG-706
70	GOTERM_CC_DIRECT	GO:1904813~ficolin-1-rich granule lumen	16	1.70394	0.00039029	SERPINA1, CAB39, TNFAIP6, PRG2, CTSS, ACLY, PSMD6, ACTR1B, QPCT, TIMP2, MAPK1, ALDOC, PLEKHO2, CAPN1, PGM1, HSPA1A	912	124	20562	2.90917	0.242067	0.0153948	0.0146792	AMG-706
71	GOTERM_CC_DIRECT	GO:0032587~ruffle membrane	14	1.49095	0.000422966	TPM1, MTMR9, RASGRP2, DNM2, FGR, FERMT1, SH3YL1, FAP, PDPN, MYO6, ARHGEF4, ITGAV, APPL2, EPHA2	912	99	20562	3.18833	0.259455	0.0158056	0.0150709	AMG-706
72	GOTERM_CC_DIRECT	GO:0043005~neuron projection	32	3.40788	0.000771479	CYFIP2, GABRB1, PRR7, STAU2, STMN3, ABAT, HNMT, RASGRP2, PTGS1, CALB2, RELN, SV2B, BDKRB1, GABRA2, GABBR2, EPHA4, ANKRD27, GABRA4, NPY1R, ANK2, PTPN13, POU4F1, ANK1, QDPR, DLG2, VAMP7, CDK5, CDH13, ATP13A2, PAM, SHANK2, EPHA2	912	378	20562	1.90866	0.421873	0.0273875	0.0261146	AMG-706
73	GOTERM_CC_DIRECT	GO:0030141~secretory granule	13	1.38445	0.00142133	SRGN, STXBP2, KLK3, PLAT, RAB27B, SNX10, MPO, KLK8, PCSK1N, VAMP7, ELANE, RAB11FIP5, CHGB	912	99	20562	2.96059	0.635731	0.0468583	0.0446803	AMG-706
74	GOTERM_CC_DIRECT	GO:0048471~perinuclear region of cytoplasm	53	5.6443	0.00145195	CYFIP2, PRR7, MS4A3, PPP1R13B, TMEM100, HERC5, AKAP13, ATP7B, HEPH, PTGDS, RAB8B, ITGA3, ITGA2, STX7, PTOV1, TNFRSF1B, CKAP4, DNM2, VAMP7, MAP1B, CHI3L1, CDH13, TNIK, FKBP4, VAMP5, MOSPD1, MTMR9, PIK3R1, DNAJB2, SLC9A3R1, PLN, MYO6, FLRT1, HMOX1, SEC23B, GALNT6, GALNT3, BDNF, CAV1, EIF2AK2, LAMB1, INHBA, TPD52L1, TPD52L2, CENPF, TPPP3, CDK7, RANGRF, SERHL2, PAM, CDKN3, ITM2C, HSPA1A	912	764	20562	1.56406	0.643575	0.0468583	0.0446803	AMG-706
75	GOTERM_CC_DIRECT	GO:0005887~integral component of plasma membrane	92	9.79766	0.00158427	KCNK5, RYR1, GABRB1, VIPR1, OXTR, CD81, HTR2B, AQP7, PTPRK, GRIK2, TM7SF2, THBD, FADS2, EDNRA, ATP7B, MAEA, SCN9A, BDKRB2, BDKRB1, ITGAV, SLC16A4, SLC39A4, RNF43, EPHA4, MME, SLC6A15, F2R, SLC6A14, NPY1R, ADRA2C, SLC39A14, EREG, SLC7A8, SLCO2A1, APLNR, TLR5, SLC29A1, STEAP1, VAMP5, TLR3, EPHA2, SLC29A2, NLGN1, SEMA3C, ATP10D, SEMA3F, TRHDE, TSPAN31, EFNB2, APH1A, TSPAN8, FLRT3, CD19, TSPAN6, PDPN…	912	1508	20562	1.37549	0.675582	0.0489057	0.0466326	AMG-706
76	GOTERM_CC_DIRECT	GO:0005829~cytosol	340	36.2473	2.14337e-12	CDA, LST1, KEAP1, GPATCH3, ENO2, RRP8, MYLK, HERC5, LGALS3, TCL1A, CCDC91, RASSF2, DPYSL2, FAM110B, CPNE1, FBXO3, PLCE1, SYNPO, TRIM21, TNS3, EPHB3, MEF2C, AFAP1, KRT5, WDR73, GAPVD1, MYL4, INPP4B, MYL6, POR, BIN1, MAP1B, RBP1, PLBD1, RIN3, HPRT1, MYL9, IDO1, GNE, GRB7, MTMR2, ABCB6, PLEKHA8P1, MAPKAP1, SH2D2A, KLK5, IQGAP2, PPL, PRKCZ, SULT1A1, PPP3R1, PCBP3, MAP2, PRKAR2B, MICAL1, MYO6, HIVEP1,…	915	5510	20562	1.38667	1.44036e-09	1.44035e-09	1.37176e-09	Axitinib
77	GOTERM_CC_DIRECT	GO:0005737~cytoplasm	336	35.8209	7.36892e-11	PID1, LST1, KEAP1, GPATCH3, FZD10, CLDN1, MYLK, EPS8, HERC5, LGALS3, GJA1, RASSF1, RASSF2, DPYSL2, CPNE1, FBXO3, TRIM21, MEF2C, CXADR, DAPK1, LIMCH1, DDX11, KRT5, EML2, SYTL2, INPP4B, BIN1, LGALS13, RIN3, HPRT1, CCDC81, MYL9, TRIB2, IDO1, GNE, PTGFR, ZNF274, MTMR2, BEX1, MAPKAP1, SH2D2A, STC1, PTTG1IP, IQGAP2, PPL, PRKCZ, SULT1A1, PRRC1, PCBP3, MAP2, PRKAR2B, MICAL1, MYO6, HLTF, TP53BP2, PLEK2, M…	915	5576	20562	1.35413	4.95191e-08	1.89162e-08	1.80154e-08	Axitinib
78	GOTERM_CC_DIRECT	GO:0070062~extracellular exosome	163	17.3774	8.44472e-11	CD82, DEFB1, PARK7, ENO2, ACTG2, EPS8, COMP, DOCK10, LGALS3, STK10, DPYSL2, CAPN2, CPNE1, PTGDS, KRT6A, G6PD, DDX11, WNT5A, KRT5, TUBA4A, MINPP1, MYL6, TNIK, HPRT1, S100A9, SQSTM1, CFB, FTL, MTMR2, ABCB6, CFI, GSTT1, PTTG1IP, IQGAP2, TRHDE, NID2, PPL, PRKCZ, SDCBP, PCBP3, UBB, TSPAN8, C7, KIF3A, PRKAR2B, TSPAN6, MYO6, PACSIN2, IGFBP7, S100A14, PROM1, CNTLN, LYN, RAB4A, TOR1A, VCAM1, HSPA5, EPHX2,…	915	2218	20562	1.65147	5.67485e-08	1.89162e-08	1.80154e-08	Axitinib
79	GOTERM_CC_DIRECT	GO:0005615~extracellular space	142	15.1386	2.35021e-09	PRSS1, TRIL, DEFB1, ENO2, FGF2, TNF, ACTG2, LOXL1, COMP, LGALS3, VPREB1, IL13RA2, PTGDS, IL6R, CHGB, POSTN, CXADR, IGFBP5, SEMA6D, WNT5A, VASH1, KMO, DKK1, EREG, DKK3, TWSG1, COL4A1, PLBD1, S100A9, CFB, COL17A1, COL13A1, CFI, EBI3, KLK5, STC1, NID2, SDCBP, UBB, C7, HMOX1, IGFBP7, S100A14, PROM1, VCAM1, LRRN3, ABCA3, DEFA4, RDX, MSN, BMP7, BMP6, SELP, CXCL11, COL5A1, IL7, COL5A3, TNFSF4, LCN2, COL…	915	1938	20562	1.64656	1.57934e-06	3.94835e-07	3.76033e-07	Axitinib
80	GOTERM_CC_DIRECT	GO:0005925~focal adhesion	48	5.11727	9.09801e-09	BCAR3, GRB7, FHL1, FHL2, FAM107A, SLA, SLC4A2, RND3, SYNE2, ARHGAP22, EFNB2, RAB21, SDCBP, GJA1, PPFIA1, PACSIN2, ANXA6, CAPN2, FLNA, CD59, ITGAV, PIP5K1C, TNS3, JAK1, SVIL, HSPA5, ITGA3, ITGA2, RDX, ANXA5, AFAP1, MSN, PARVB, RHOB, ENAH, HCK, ACTC1, IRF2, TRIP6, ITGA8, EVL, ARHGEF2, MAPRE1, MAPRE2, SNTB1, LIMS2, HSPA1A, EPHA2	915	425	20562	2.53803	6.11384e-06	1.22277e-06	1.16455e-06	Axitinib
81	GOTERM_CC_DIRECT	GO:0005576~extracellular region	144	15.3518	2.70551e-07	CDA, PRSS1, DEFB1, FGF2, TNF, LOXL1, COMP, PYCARD, LGALS3, VPREB1, IL13RA2, PTGDS, PAMR1, IL6R, EPHB3, CHGB, CXADR, IGFBP5, FKBPL, WNT5A, ILF2, DKK1, TUBA4A, EREG, DKK3, TWSG1, TXLNA, COL4A1, PLBD1, S100A9, CFB, FTL, COL17A1, PTGFR, COL13A1, IGSF1, CFI, EBI3, KLK5, STC1, IGHV1-69, NID2, FBLN2, LTBP1, GLB1L2, PLAC8, SDCBP, C6ORF15, C7, IGFBP7, NDFIP1, DEFA4, FUCA1, PRG2, ISG15, BMP7, BMP6, NFKB1, …	915	2129	20562	1.51996	0.000181794	3.03017e-05	2.88588e-05	Axitinib
82	GOTERM_CC_DIRECT	GO:0016020~membrane	165	17.5906	4.5137e-07	DENND5B, FHOD1, LST1, MSMO1, SLC4A2, ENO2, TNF, IGF1R, TOMM22, DOCK10, LGALS3, CCDC91, CDH3, DPYSL2, PIEZO2, CPNE1, SLC39A7, IL13RA2, PHLDA2, SLC16A3, IL6R, KRT6A, SH3GLB2, G6PD, SLC30A3, ALG6, DIO2, UGT2B17, TAP1, KRT5, ILF2, GEM, SYTL2, SIGIRR, MYL6, POR, TXLNA, COL4A1, BIN1, EHBP1L1, SLCO2A1, STEAP1, SLC27A3, FTL, RASL12, MTMR2, CBFB, PLEKHA8P1, IGSF1, CFI, SLC1A3, PTTG1IP, TRHDE, PPL, PRKCZ, …	915	2547	20562	1.45579	0.000303275	4.04199e-05	3.84951e-05	Axitinib
83	GOTERM_CC_DIRECT	GO:0009986~cell surface	58	6.18337	4.81189e-07	IGHM, CTSZ, FZD10, ENO2, MSLN, TNF, LGALS3, TIMP2, SLC39A6, FCER1A, CD38, ITGAV, PPFIA4, FGA, FCER1G, CD93, ITGA3, SEMA6D, ITGA2, WNT5A, GP1BA, CEACAM1, TYROBP, CEACAM6, CEACAM5, ITGA8, CEACAM8, VAMP5, HBEGF, EPHA2, CXCR4, SLC1A3, MST1R, IQGAP2, IL2RG, LRP8, DUOX1, HLA-DMA, SRPX2, TSPAN8, CLEC7A, CXCR2, CD59, SLIT2, PROM1, LDLR, CD55, DUOX2, NLGN4X, VCAM1, HSPA5, FZD6, MSN, SULF1, AXL, TNFSF4, PL…	915	639	20562	2.03972	0.000323307	4.04199e-05	3.84951e-05	Axitinib
84	GOTERM_CC_DIRECT	GO:0005856~cytoskeleton	51	5.4371	8.73797e-07	HIP1, FHOD1, TCHH, ELAVL4, RND3, SGCE, EPB41L4B, DPYSL2, NEFH, TMSB10, JAK1, PLEKHG3, SHROOM2, WIPI1, SYN1, EML2, TUBA4A, RHOB, ENAH, FGR, ITPKB, HCK, BIN1, EVL, PKP4, ALDOC, TNIK, ARHGEF2, S100A9, TRIB2, STK39, PPL, SDCBP, PACSIN2, PLEK2, CTNNAL1, PDLIM4, WASF3, TOR1A, AUTS2, SPAG4, RDX, MSN, PARVB, KRT19, SMTN, KRT17, TRIP6, TRIM36, SNTB1, PTPN3	915	541	20562	2.11844	0.000587019	6.52435e-05	6.21367e-05	Axitinib
85	GOTERM_CC_DIRECT	GO:0005886~plasma membrane	285	30.3838	4.18484e-06	VIPR1, IFITM2, TRAF3IP3, LST1, TMEM97, SLC4A2, FZD10, ENO2, CLDN1, RRP8, MYLK, EPS8, LGALS3, GJA1, RASSF2, DPYSL2, TRBC2, CPNE1, PIEZO2, PLCE1, SYNPO, SLC12A7, EPHB3, CXADR, DAPK1, SOX11, GAPVD1, DKK1, SYTL2, SIGIRR, BIN1, MAP1B, CLDN7, CFB, EPHA2, PTGFR, GRB7, COL13A1, ABCB6, GYPB, MAPKAP1, GYPE, EBI3, IGHV1-69, MST1R, IQGAP2, PPL, PRKCZ, UGT8, C7, PRKAR2B, KCNMB1, MICAL1, MYO6, PIP5K1B, PLEK2, …	915	5071	20562	1.26298	0.00280827	0.000281221	0.000267829	Axitinib
86	GOTERM_CC_DIRECT	GO:0031012~extracellular matrix	30	3.19829	5.29562e-06	COL17A1, SNED1, COL18A1, LRRC15, COL13A1, TRIL, COL11A1, NCAN, CXCR4, LTBP1, FBLN2, COMP, C6ORF15, ADAMTS1, ADAMTSL3, TIMP2, POSTN, LRRN3, MMP2, WNT5A, GP1BA, DCN, COL2A1, COL5A1, COL4A1, COL5A3, CD248, TGFBI, COL9A2, FMOD	915	260	20562	2.59294	0.00355234	0.000323515	0.000308109	Axitinib
87	GOTERM_CC_DIRECT	GO:0005788~endoplasmic reticulum lumen	33	3.51812	6.89622e-06	COL17A1, FKBP10, COL18A1, SERPINA1, POGLUT1, COL13A1, COL11A1, EBI3, CTSZ, MIA3, MSLN, LTBP1, FSTL3, SPP1, DNAJB9, IGFBP7, CHGB, FGA, TOR1A, IGFBP5, HSPA5, WFS1, WNT5A, TMEM132A, RCN3, MINPP1, COL2A1, COL5A1, COL4A1, COL5A3, CALU, COL21A1, COL9A2	915	306	20562	2.42347	0.00462355	0.000386188	0.000367798	Axitinib
88	GOTERM_CC_DIRECT	GO:0031982~vesicle	22	2.34542	3.19242e-05	RAB4A, STX8, MSN, BMP7, PRKCZ, BMP6, VAMP8, EPS8, MYL6, PLN, UBB, BIN1, MYO6, MYO5C, SPP1, CD59, ATP13A2, RIN3, ARHGEF2, PROM1, DYNC1I1, HSPA1A	915	174	20562	2.8413	0.0212249	0.00165023	0.00157165	Axitinib
89	GOTERM_CC_DIRECT	GO:0005794~Golgi apparatus	81	8.63539	3.5832e-05	GALNT12, CLIC5, SERPINA1, HIP1, CPQ, PTPRN, LST1, LPCAT1, SECTM1, PKD2, MSLN, GALNT10, SGCE, GJA1, CCDC91, RASSF2, DUSP10, DSE, CAPN2, SLC39A7, PTGDS, SRGN, SEMA6D, GLCE, CYBB, PLA2G4A, SLC35G2, RAB33A, SYN1, DNM3, HCK, BIRC7, ARHGEF2, MAPRE1, CRELD2, VAMP5, ST6GALNAC4, CHST2, PPP1R15A, TMF1, ABCB6, MAPKAP1, ARL1, FUT1, FSTL3, CAND1, PRRC1, CUX1, PLAGL1, MYO6, SPP1, GCNT2, NLRP2, APBB2, CEPT1, LD…	915	1141	20562	1.5953	0.0237919	0.00171994	0.00163803	Axitinib
90	GOTERM_CC_DIRECT	GO:0005783~endoplasmic reticulum	80	8.52878	6.17584e-05	FKBP10, SERPINA1, POGLUT1, CPQ, CTSZ, LPCAT1, KEAP1, MSMO1, CTSW, PARK7, TMEM97, PKD2, TM7SF2, HERPUD1, PYCARD, GJA1, VPREB1, TCL1A, DSE, CAPN2, SLC39A6, BDKRB1, SLC39A7, FGA, CERS6, ELOVL4, STX8, PLA2G4A, TAP1, ELOVL6, FOS, VASH1, RCN3, ITPKB, MINPP1, POR, ITGA8, PLIN2, CRELD2, SLC27A3, SQSTM1, CDS1, PPP1R15A, TMF1, RTN1, ABCB6, STAU1, LAMA3, HSD17B11, SEZ6L2, DUOX1, UGT8, CYB5R4, PLN, HMOX1, DN…	915	1142	20562	1.57423	0.0406535	0.00266564	0.0025387	Axitinib
91	GOTERM_CC_DIRECT	GO:0098978~glutamatergic synapse	35	3.73134	6.34676e-05	SH3GL3, HIP1, STAU1, PTPRO, ELAVL4, PRKCZ, ARHGAP22, EPS8, EFNB2, PPP3CA, PPP3R1, PRKAR2B, PACSIN2, FLNA, FYN, STX3, WASF3, LYN, SRGN, CADPS2, SYT1, SLC30A3, KCND2, PCDH8, WNT5A, ATP2B4, ATP2B1, DNM3, ACTC1, ADORA2A, BIN1, P2RX1, TNIK, CAMK1, ARHGEF2	915	373	20562	2.10865	0.0417548	0.00266564	0.0025387	Axitinib
92	GOTERM_CC_DIRECT	GO:0048471~perinuclear region of cytoplasm	56	5.97015	0.000312505	WWC1, LAMC2, PTPN22, PARK7, NXT2, HERC5, AKAP13, ANXA6, PTGDS, RAB8B, PPP1R16B, ITGA3, STX8, ITGA2, DNM3, VAMP8, RAD51C, OAS2, MAP1B, PKP4, TNIK, VAMP5, MTMR2, SLC1A3, AIF1, PRKCZ, RASGRP3, DNAJB2, CYB5R4, PLN, PRKAR2B, MYO6, SPP1, TP53BP2, FLNA, HMOX1, FYN, S100A14, SEC23B, PDLIM4, DYNC1I1, RAP1GAP2, LYN, RAB4A, NDFIP1, USP20, MSN, S100B, TPD52L1, EHD2, CDK2AP1, RANGRF, SERHL2, SIPA1, ITM2C, HSP…	915	764	20562	1.64717	0.189445	0.0122872	0.0117021	Axitinib
94	GOTERM_CC_DIRECT	GO:0035580~specific granule lumen	11	1.17271	0.000377013	ARG1, QPCT, DEFA4, CTSZ, TIMP2, LCN2, PTPN6, CXCL1, BPI, ILF2, NFKB1	915	62	20562	3.98699	0.223843	0.0129556	0.0123387	Axitinib
95	GOTERM_CC_DIRECT	GO:0045121~membrane raft	25	2.66525	0.000385585	STOML1, PARK7, ENO2, TNF, PRKCZ, HK1, SDCBP, GJA1, PRKAR2B, PDPN, CAPN2, FYN, CD55, GPM6B, LYN, CXADR, SMURF2, PLLP, RFTN1, ATP2B4, ATP2B1, SULF1, P2RX1, PECAM1, CD48	915	252	20562	2.22938	0.228303	0.0129556	0.0123387	Axitinib
96	GOTERM_CC_DIRECT	GO:0032587~ruffle membrane	14	1.49254	0.000436344	WWC1, FAM107A, AIF1, EPS8, FGR, PSD3, PDPN, MYO6, PACSIN2, EPS8L1, ITGAV, PIP5K1C, ARHGEF2, EPHA2	915	99	20562	3.17788	0.254192	0.013963	0.0132981	Axitinib
97	GOTERM_CC_DIRECT	GO:0015629~actin cytoskeleton	25	2.66525	0.000544418	CLIC5, ARPC1A, HSPB7, FAM107A, CAPG, LSP1, IQGAP2, MYLK, SPTA1, AKAP13, MICAL1, MYO6, FLNA, SYNPO, SVIL, AUTS2, DAPK1, DENND2A, AFAP1, PARVB, FGR, SMTN, BIN1, AXL, MYO5C	915	258	20562	2.17753	0.306462	0.0166295	0.0158376	Axitinib
98	GOTERM_CC_DIRECT	GO:0030027~lamellipodium	20	2.1322	0.000953668	PTPRO, RDX, CAPG, PARVB, IQGAP2, PKD2, AIF1, ACTG2, MYLK, ENAH, CCDC88A, ACTC1, PDPN, PLCE1, APBB2, EVL, STX3, PDLIM4, WASF3, EPHA2	915	192	20562	2.34085	0.473324	0.0278637	0.0265368	Axitinib
99	GOTERM_CC_DIRECT	GO:0001725~stress fiber	11	1.17271	0.00140418	LIMCH1, FHOD1, TRIP6, FAM107A, MST1R, SYNPO, PRKCZ, PDLIM4, MYL9, SH2B2, MYLK	915	73	20562	3.38621	0.611038	0.0393171	0.0374448	Axitinib
100	GOTERM_CC_DIRECT	GO:0030133~transport vesicle	13	1.38593	0.00159501	PCSK2, IL33, DEFA4, PRG2, COPZ2, HCK, TMEM168, CD59, ATP13A2, FOLR1, CD55, SIPA1, BET1	915	100	20562	2.92138	0.657918	0.0428739	0.0408323	Axitinib
101	GOTERM_CC_DIRECT	GO:0070062~extracellular exosome	185	19.9569	2.81573e-18	APP, STEAP4, ICAM3, CALML3, PLAT, TM7SF3, MPO, CLU, ACTG2, DOCK10, GOLGA4, LGALS1, ALCAM, TUBB3, STMN1, COTL1, CPNE1, CPNE3, ATP6V1E1, B2M, PRKACB, EPHB1, IGHV3-9, CD300A, SERPINF1, ACTN1, ECH1, ANXA11, PRKCA, HLA-A, PGD, KRT75, RNASE1, TUBA4A, PLA2G15, SFRP1, FOLH1, SLPI, PRTN3, STAMBP, HPRT1, UTRN, FKBP4, IL6ST, SQSTM1, CES2, S100A8, ABCB1, STXBP3, SDC4, SLC1A1, AK1, TACSTD2, IQGAP1, THY1, CORO…	906	2218	20562	1.89299	1.8978e-15	1.8978e-15	1.80207e-15	BAY 61-3606
102	GOTERM_CC_DIRECT	GO:0005829~cytosol	347	37.4326	1.10669e-14	APP, PREP, NOC2L, FNBP1L, MYLK, GLS, CCT6B, GOLGA4, MT2A, LGALS1, STMN1, CPNE1, PLCE1, TRIM26, CPNE3, ATP6V1E1, ANKS1A, KIFAP3, B2M, SCAPER, TNS3, PRKACB, EPHB1, FBXO9, AGFG1, TBC1D10B, MEF2C, ACTN1, ECH1, PRKCA, ANK3, ATG14, PHKA2, EML1, CLPX, ASRGL1, MYL5, INPP4B, CARHSP1, SFRP1, RNF128, DAAM1, MAP1B, RBP1, AKAP9, KCTD13, PRKD2, HPRT1, ATF5, NEIL1, TRIB1, MYL9, DHX8, STXBP3, PRKDC, KLK5, IQGAP1…	906	5510	20562	1.42927	7.4829e-12	3.72953e-12	3.5414e-12	BAY 61-3606
103	GOTERM_CC_DIRECT	GO:0005737~cytoplasm	338	36.4617	6.97825e-12	APP, LPGAT1, PLEKHB1, MT1M, PREP, STMN4, SPINT2, FZD10, FNBP1L, MYLK, GOLGA4, MT2A, LGALS1, STMN1, MAGEA1, CPNE1, TRIM26, CPNE3, ANKS1A, CCDC92, TP63, FBXO9, AGFG1, TSPYL2, MEF2C, TIPIN, ACTN1, IL1R2, PRKCA, ISL1, ASRGL1, MYL5, INPP4B, CARHSP1, RNF128, AKAP9, PRKD2, HPRT1, NEIL1, ZFPM2, TRIB1, MYL9, TRIB2, ZNF274, LXN, AGAP1, IQGAP1, PIK3R1, PRDX2, NUAK2, PCBP2, SCN3A, TSPAN1, S100A11, ELANE, STA…	906	5576	20562	1.37572	4.7033e-09	1.56778e-09	1.48869e-09	BAY 61-3606
104	GOTERM_CC_DIRECT	GO:0005856~cytoskeleton	57	6.14887	2.72525e-09	TRADD, KRT23, FNBP1L, CLU, RND1, OSBPL10, SGCE, AKAP12, TRIM9, CASP8, PSTPIP2, KIF13B, LRRFIP1, TMOD1, MYLIP, RIPK2, TUBB, RHOG, FRMD4A, RHOF, FRMD4B, RHOD, EML1, CKAP4, TUBA4A, FGR, HCK, RNF128, AKAP9, DCX, UTRN, TRIB2, S100A8, RAI14, MVP, CORO1A, CORO1B, CNN3, CNN1, SDCBP, CALD1, EPB41L2, MAPK1, FLNC, PDLIM4, AUTS2, RDX, PARVB, TUBB4B, ARHGAP26, PTPN14, CABYR, KRT15, TRIP10, SPRY2, TRIP11, SNTB2	906	541	20562	2.39119	1.83682e-06	4.59204e-07	4.3604e-07	BAY 61-3606
105	GOTERM_CC_DIRECT	GO:0005576~extracellular region	147	15.8576	2.88998e-08	APP, OLFML2B, CSF3R, PLAT, SPATA20, SPINT2, OLFML2A, MPO, CLU, LOXL1, BPIFA1, LGALS1, LIPG, ENPP2, COTL1, B2M, PRND, EPHB1, IGHV3-9, IGFBP5, HGF, SERPINF1, ACTN1, IGFBP3, IL1R2, FST, TUBA4A, DKK3, PLA2G15, SFRP1, SLPI, COL4A1, ADAM12, UTS2, SPARCL1, PRTN3, SCG3, IL6ST, SCG2, S100A8, NOTCH4, LYPD1, KLK5, PLA2G3, LY96, LPL, THY1, SPATA6, GLB1L2, C2, SDCBP, C5, IGLV6-57, ARSJ, STC2, PDGFD, PSAP, CLC…	906	2129	20562	1.56704	1.94783e-05	3.89569e-06	3.69917e-06	BAY 61-3606
106	GOTERM_CC_DIRECT	GO:0005886~plasma membrane	287	30.9601	8.13361e-07	APP, OXTR, IFITM2, CBLC, ICAM3, SPINT2, FZD10, FNBP1L, RAPGEFL1, MYLK, GOLGA4, ALCAM, GNAT3, MAGEA1, CPNE1, PLCE1, CPNE3, B2M, PRKACB, SLC12A7, EPHB1, IGHV3-9, TBC1D10B, ACTN1, IL1R2, SOX11, TM4SF5, PRKCA, HLA-A, ANK3, PHKA2, SLC5A6, SFRP1, DAAM1, MAP1B, PRKD2, ABCB1, STXBP3, SDC4, LYPD1, PLA2G3, IQGAP1, PIK3R1, THY1, APH1B, INPP5A, EPB41L2, KCNMB2, TSPAN5, NCKAP1L, SCN3B, SCN3A, TSPAN1, GSDMD, J…	906	5071	20562	1.28447	0.000548055	9.13676e-05	8.67585e-05	BAY 61-3606
107	GOTERM_CC_DIRECT	GO:0005615~extracellular space	130	14.0237	1.0593e-06	APP, OLFML2B, XYLT1, PLAT, OLFML2A, MPO, CXCL14, CLU, ACTG2, LOXL1, BPIFA1, LGALS1, LIPG, ENPP2, B2M, IL4R, IGFBP5, HGF, SERPINF1, ACTN1, IGFBP3, FST, FRMD4B, DKK3, PLA2G15, ALDH3A1, SFRP1, SLPI, COL4A1, UTS2, SPARCL1, PRTN3, IL6ST, SCG2, S100A8, RTN3, LXN, KLK5, TACSTD2, DPT, PLA2G3, LY96, LPL, C2, SDCBP, C5, IGLV6-57, STC2, PDGFD, PSAP, PI3, S100A11, ELANE, GSDMD, LRRN3, TGFB3, MCAM, DEFA4, TFP…	906	1938	20562	1.52239	0.000713715	0.000101996	9.68504e-05	BAY 61-3606
108	GOTERM_CC_DIRECT	GO:0005925~focal adhesion	41	4.42287	5.51627e-06	ITGB5, SDC4, ARPC1B, FHL2, THY1, IQGAP1, CORO1B, SYNE2, CNN3, AKAP12, CNN1, SDCBP, ALCAM, CDH2, CSRP1, EPB41L2, PCBP2, ANXA6, MAPK1, ITGB8, ITGAV, CPNE3, FLNC, B2M, TNS3, CD99, KLF11, GSN, MCAM, ACTN1, RDX, RHOG, PARVB, ARHGAP26, HCK, ACTC1, PTPRC, CAT, HSPA1B, HSPA1A, SNTB2	906	425	20562	2.18944	0.00371107	0.000464746	0.000441302	BAY 61-3606
109	GOTERM_CC_DIRECT	GO:0045335~phagocytic vesicle	14	1.51025	8.36666e-06	BECN1, GSN, ITGB5, STXBP3, ANXA11, ATG14, CORO1A, RAP1A, RAB20, ITGAV, CD36, ELANE, RAB11FIP5, RAB8B	906	69	20562	4.60486	0.00562328	0.00062657	0.000594962	BAY 61-3606
110	GOTERM_CC_DIRECT	GO:0016020~membrane	151	16.2891	0.000103295	APP, LPGAT1, PLXND1, PREP, ICAM3, CLU, RAPGEFL1, DOCK10, CDH5, CCND2, CCND1, STMN1, SLC16A6, CPNE1, CLCC1, B2M, SLC16A4, SH3GLB1, TMOD1, DDX18, CD300A, HGF, IL1R2, ECH1, HPCAL1, ANXA11, PRKCA, HLA-A, PLA2G15, SLC5A6, FOLH1, DAAM1, SOAT1, COL4A1, STAMBP, UTRN, IL6ST, ABCG1, ABCB1, PRKDC, SLC1A1, TACSTD2, SLC1A3, AGAP1, PIK3R1, ADIPOR1, CORO1A, RAP1GAP, CYB5R2, SDCBP, INPP5A, MAN2A1, CHST10, PCBP2,…	906	2547	20562	1.3455	0.0672562	0.00694713	0.00659668	BAY 61-3606
111	GOTERM_CC_DIRECT	GO:0009986~cell surface	50	5.39374	0.000120242	CPM, APP, ITGB5, PLAT, FZD10, CLU, ROBO1, GHR, CDH5, LGALS1, CDH2, LIPG, ITGB8, ITGAV, CTSG, CD36, FCER1G, ANK3, HLA-A, SFRP1, FOLH1, CEACAM6, PXDN, DSG2, CRYAB, ABCB1, SDC4, NOTCH4, C5AR1, SLC1A1, CXCR4, LPL, SLC1A3, SLC3A2, THY1, TFPI, HLA-DMA, TSPAN8, CD55, ELANE, MICA, MICB, TGFB3, WNT7A, SORL1, BMP2, TSPAN14, PTPRC, RAMP1, CLEC2D	906	639	20562	1.77585	0.0778505	0.00694713	0.00659668	BAY 61-3606
112	GOTERM_CC_DIRECT	GO:0005938~cell cortex	20	2.1575	0.000123688	RYR1, GPSM2, NDFIP1, GLRX3, MYO10, RHOG, RHOF, FNBP1L, RHOD, CORO1A, RND1, AKAP12, ARHGAP32, BFSP1, EPB41L2, TRIP10, CYTIP, MYH10, MYL9, RAI14	906	165	20562	2.75095	0.07999	0.00694713	0.00659668	BAY 61-3606
113	GOTERM_CC_DIRECT	GO:0043231~intracellular membrane-bounded organelle	69	7.44337	0.000156928	DENND1B, CELF2, STON1, CROT, MPO, CLU, HK2, RND1, OSBPL10, RGS5, GM2A, GRB14, CTSK, UGT2A3, PMEPA1, CTSG, CLCC1, CCDC92, SYBU, RAB8B, AGFG1, MEF2C, RHOG, RHOF, VRK3, RUNDC3A, RHOD, RNF144A, PLA2G15, HCK, LMBRD1, PITPNM1, AKAP9, CAT, BLVRB, PRTN3, DSG2, PPARG, SQSTM1, CES2, CEBPA, SAMD9, ALOX12B, CLN6, HSD11B2, HLA-DMA, RAB20, INPP5F, PSAP, TSPAN1, RAB11FIP5, HEXIM1, TRAPPC2, TGFB3, AGK, FZD7, OSB…	906	984	20562	1.59144	0.100375	0.00764191	0.00725642	BAY 61-3606
114	GOTERM_CC_DIRECT	GO:0035578~azurophil granule lumen	14	1.51025	0.000170072	TUBB, RETN, TUBB4B, MPO, HEBP2, SDCBP, GM2A, GLB1, MAPK1, CTSG, PRTN3, BPI, GLA, ELANE	906	91	20562	3.49159	0.108312	0.00764191	0.00725642	BAY 61-3606
115	GOTERM_CC_DIRECT	GO:0035579~specific granule membrane	14	1.51025	0.000170072	HGSNAT, MS4A3, TMEM30A, DGAT1, SLC2A3, TNFRSF1B, CKAP4, PGRMC1, TSPAN14, RAP1A, ALDH3B1, ITGAV, DEGS1, CD36	906	91	20562	3.49159	0.108312	0.00764191	0.00725642	BAY 61-3606
116	GOTERM_CC_DIRECT	GO:0005788~endoplasmic reticulum lumen	29	3.12837	0.000218158	APP, ITIH2, COL11A1, AFP, CLN6, LGALS1, CDH2, ARSJ, STC2, PDGFD, MAPK1, TSPAN5, B2M, BCHE, IGFBP5, IGFBP3, WNT7A, PDIA5, CKAP4, BMP4, COL1A1, TSPAN14, COL4A1, COL6A2, COL6A3, SPARCL1, SCG3, SCG2, CES2	906	306	20562	2.15087	0.136753	0.00918992	0.00872633	BAY 61-3606
117	GOTERM_CC_DIRECT	GO:0005912~adherens junction	20	2.1575	0.000267159	SYNM, OXTR, JAG1, LAMA3, RDX, FRMD4A, FRMD4B, KLHL24, NDRG1, CNN3, RND1, PPP1CA, CDH5, SDCBP, CDH2, CDH12, PDLIM4, S100A11, CDH19, TJP2	906	175	20562	2.59376	0.164805	0.0105921	0.0100578	BAY 61-3606
118	GOTERM_CC_DIRECT	GO:0032991~macromolecular complex	52	5.60949	0.000334114	GPSM2, APP, IFITM2, OGG1, AHR, CLU, TCL1B, LBH, CASP8, GNAT3, MYC, SLC12A7, TP63, SH3GLB1, MEF2C, RIPK2, TUBB, ACTL6A, MITF, COL6A2, CAT, UTRN, FKBP4, CRYAB, KHDRBS3, PRKDC, ZC4H2, CXCR4, PIK3R1, IQGAP1, FOXO3, MFF, CORO1A, RASIP1, MAPK1, EPS8L2, SAC3D1, GSN, CDKN2A, PLEKHA2, CARD8, LAPTM5, ERLIN2, ACVR2B, AICDA, NR4A2, ID2, BCL3, CD69, HSPA1B, HSPA1A, SNTB2	906	703	20562	1.67875	0.201668	0.0125107	0.0118796	BAY 61-3606
119	GOTERM_CC_DIRECT	GO:0005634~nucleus	310	33.4412	0.000422541	APP, MT1M, PREP, SMC6, NOC2L, MT2A, LGALS1, MYC, MAGEA1, CPNE1, TRIM26, HOXA1, CPNE3, PRKACB, TP63, MAGEA4, TSPYL2, ABT1, MEF2C, TIPIN, TSPYL1, ACTN1, ZNF281, SOX11, PRKCA, ISL1, ASRGL1, RBP1, MAGEB2, HOXB2, ALPK3, PRKD2, ATF5, NEIL1, ZFPM2, TRIB1, TRIB2, HOXB6, KCTD15, ATF3, TSPYL5, ZNF274, DHX8, HOXD1, PRKDC, SHOX2, GATA6, TWIST1, AGAP1, GATA3, IQGAP1, PIK3R1, RPAP1, CYB5R2, NUAK2, PCBP2, S100A…	906	5984	20562	1.17573	0.247875	0.0149891	0.014233	BAY 61-3606
121	GOTERM_CC_DIRECT	GO:0005654~nucleoplasm	213	22.9773	0.000872145	IFITM2, SMC6, FZD10, NOC2L, GOLGA4, MYC, CPNE1, CPNE3, ANKS1A, CCDC92, SCAPER, PRKACB, TP63, TSPYL2, MEF2C, TIPIN, TSPYL1, ZNF281, SOX11, PRKCA, CLPX, RBP1, KCTD13, HOXB2, PRKD2, ATF5, NEIL1, ZFPM2, ATF3, ABCB1, DHX8, HOXD1, PRKDC, GATA6, TWIST1, GATA3, ANAPC10, HSD11B2, EPB41L2, PCBP2, TSPAN1, STAT5A, HEXIM1, GSDMD, BCL11A, CDC6, ELL3, FOSL1, CABYR, TDP2, ID2, INTS7, CDK12, CDK14, OGG1, DDA1, PQ…	906	3963	20562	1.21981	0.444609	0.0279917	0.0265797	BAY 61-3606
122	GOTERM_CC_DIRECT	GO:0016528~sarcoplasm	6	0.647249	0.0011336	MEF2C, GSN, BAALC, FLNC, SCN3A, SERPINB5	906	19	20562	7.16696	0.534423	0.0347293	0.0329774	BAY 61-3606
123	GOTERM_CC_DIRECT	GO:0043025~neuronal cell body	33	3.55987	0.00120584	ZC4H2, TMPRSS3, SLC1A1, SLC1A3, RAP1GAP, CNN3, GHR, AKAP12, PGRMC1, UCHL1, ALCAM, CALB1, INPP5F, TUBB3, SV2A, CKB, KIF1A, SLC38A2, SLC12A2, NQO1, MYO10, PMM1, TGFB3, TNFRSF1B, SORL1, P2RX7, GAL, MAP1B, AKAP9, RAB17, FKBP4, IL6ST, SHANK2	906	408	20562	1.83565	0.556576	0.0353364	0.0335539	BAY 61-3606
124	GOTERM_CC_DIRECT	GO:0030141~secretory granule	13	1.40237	0.00134393	STXBP3, TGFB3, TMPRSS4, KLK5, PLAT, MPO, COL1A1, GAL, SCGB1A1, CTSG, SCG2, ELANE, RAB11FIP5	906	99	20562	2.9802	0.596031	0.037742	0.0358381	BAY 61-3606
125	GOTERM_CC_DIRECT	GO:0045121~membrane raft	23	2.48112	0.00181546	APP, SDC4, ANGPT1, TRADD, TUBB, SLC1A1, CBLC, ERLIN2, IQGAP1, THY1, TNFRSF1B, CLN6, HK1, SDCBP, CASP8, PTPRC, BAALC, CD48, HPSE, CD36, IL6ST, EPHB1, CD55	906	252	20562	2.0714	0.706164	0.0489449	0.0464758	BAY 61-3606
126	GOTERM_CC_DIRECT	GO:0070062~extracellular exosome	186	19.5584	9.24732e-18	SCARB1, STEAP4, TFRC, PDCD6, PDCD5, SERPINE1, PLAT, PLOD1, ICAM1, EPS8, EFEMP2, ISLR, DMBT1, BASP1, DPYSL2, ANPEP, PSMD2, C1RL, NAMPT, RUVBL1, TNFSF10, CAPN2, TOM1, PRSS8, CAPN1, KRT6B, AP2M1, ECH1, SLC6A14, HLA-B, KRT7, ANXA11, SCRIB, HLA-A, MIF, BCR, FSCN1, PPIB, ATP6V0D1, TLN1, MXRA5, SQSTM1, DSC2, CFB, VPS28, PFN2, FTL, CFD, SLC26A2, NPR3, CFI, HTRA1, RHOBTB3, LIN7A, FBLN1, TXN, EVPL, NDRG1, …	923	2218	20562	1.86816	6.25119e-15	6.25119e-15	5.89054e-15	BIBW2992
127	GOTERM_CC_DIRECT	GO:0005829~cytosol	335	35.2261	8.47505e-11	TES, IFIT5, ABCA12, NOC2L, PSMD8, LGALS4, EFR3A, FRAT1, MT2A, CCDC91, CLP1, PEG10, PSMD2, DPYSL2, NAMPT, AP1S1, PLCE1, MLYCD, SEPHS2, RNF111, EPHB3, MCCC2, DAXX, WSB2, FBXO2, ECH1, GOLPH3L, KRT7, MIF, ATG14, BCR, AR, BIN1, ZW10, RBP1, PLBD1, RBCK1, ANKRA2, TLN1, TRIB1, MYL9, VPS28, GNE, FLG, CASZ1, PDE1C, CDCA4, PRKDC, MYCBP2, COPS7B, TXN, BCL10, EVPL, OAZ3, SULT1A1, PRDX4, COMMD9, PCBP3, PDCD11,…	923	5510	20562	1.35443	5.72914e-08	2.86457e-08	2.69931e-08	BIBW2992
128	GOTERM_CC_DIRECT	GO:0005576~extracellular region	156	16.4038	5.66907e-10	PRSS1, SPARC, COL16A1, TFRC, CLSTN1, SERPINE1, TNC, ICAM4, PLAT, SPINT2, OLFML2A, FGF2, NPPB, EFEMP2, ISLR, DMBT1, PSMD2, TNFSF10, PRSS8, CAPN1, PRND, EPHB3, IGFBP1, MAP2K2, CXADR, HGF, IGFBP3, F2R, MIF, DKK2, ADCYAP1, OLFM1, TXLNA, IL23A, PAPPA, COL8A2, PLBD1, TLN1, MXRA5, SCG2, CFB, DSC3, FTL, CFD, PTGFR, CALCA, NRN1, NTM, CFI, EBI3, HTRA1, PLA2G3, LY96, FBLN1, LYPD3, TXN, FBLN2, HSP90B1, C5, P…	923	2129	20562	1.63235	3.83229e-07	1.27743e-07	1.20373e-07	BIBW2992
129	GOTERM_CC_DIRECT	GO:0016020~membrane	178	18.7171	1.00609e-09	SPARC, TFRC, CLSTN1, TNC, ICAM2, MKI67, ICAM1, CCND3, CCDC91, CDH3, DMBT1, DPYSL2, PEG10, PSMD2, KIF5B, RUVBL1, TOM1, AP1S1, CAPN1, SLC39A7, AGFG2, ACVR1, ALG9, HGF, FBXO2, ECH1, HLA-B, ANXA11, TAP1, HLA-A, BCR, SIGIRR, ACAP2, TXLNA, SOAT1, BIN1, ZW10, RAB38, HECA, PPIB, ATP6V0D1, ANKRA2, DSC3, FTL, ABCG2, SLC26A2, NRN1, PRKDC, MYCBP2, CFI, SDC3, UBR4, SLC1A3, ITPR3, EVPL, FUT4, HSP90B1, CYB5R2, …	923	2547	20562	1.55688	6.80117e-07	1.69163e-07	1.59404e-07	BIBW2992
130	GOTERM_CC_DIRECT	GO:0005615~extracellular space	144	15.142	1.25121e-09	PRSS1, SPON1, SPARC, COL16A1, TFRC, SERPINE1, TNC, PLAT, OLFML2A, FGF2, ICAM1, NPPB, LGALS4, EFEMP2, DMBT1, ANPEP, C1RL, NAMPT, TNFSF10, PRSS8, IGFBP1, IL15RA, CXADR, HGF, IGFBP3, MIF, DKK2, ADCYAP1, OLFM1, PAPPA, COL8A2, PLBD1, SCG2, CFB, CFD, RTN3, CALCA, CFI, EBI3, HTRA1, PLA2G3, LY96, FBLN1, LYPD3, PCSK1N, C5, PRDX4, UBB, PODXL, SCGB1D2, PDGFD, PRDX1, SFN, S100A14, APOE, PIBF1, GSDMD, CRTAP, …	923	1938	20562	1.65528	8.45816e-07	1.69163e-07	1.59404e-07	BIBW2992
131	GOTERM_CC_DIRECT	GO:0005737~cytoplasm	331	34.8055	2.19527e-09	SPARC, TES, CERK, ZMYND8, TESK2, SPINT2, FZD10, ABCA12, RCBTB1, RCBTB2, EPS8, GJA1, FRAT1, MT2A, PEG10, DPYSL2, ANPEP, NAMPT, MAGEA1, MLYCD, SEPHS2, AGFG2, RNF111, DAXX, CXADR, FBXO2, KRT7, SLC6A11, MIF, AR, CLDN3, BIN1, IFT81, ZW10, TBPL1, SIK1, HECA, TLN2, ZFPM2, ANKRA2, TLN1, TRIB1, MYL9, TRIB2, VPS28, PFN2, GNE, PTGFR, ZNF274, MAGED1, MYCBP2, NOLC1, COPS7B, TXN, BCL10, EVPL, OAZ3, SULT1A1, CY…	923	5576	20562	1.32242	1.484e-06	2.47333e-07	2.33064e-07	BIBW2992
132	GOTERM_CC_DIRECT	GO:0005788~endoplasmic reticulum lumen	36	3.78549	3.91944e-07	SPON1, COL16A1, EBI3, CTSZ, TNC, LAMC1, PTGS2, CHRDL1, HSP90B1, ADAMTS5, PDGFD, ESD, SPP1, DNAJB9, APOE, CTSC, IGFBP1, CRTAP, IGFBP3, PLAUR, GPX7, WNT7A, LAMB1, COL1A1, COL1A2, P4HA2, IL23A, COL7A1, DNAJC10, COL8A2, NUCB1, HYOU1, COL9A2, PPIB, GAS6, SCG2	923	306	20562	2.62087	0.000264919	3.78506e-05	3.56669e-05	BIBW2992
133	GOTERM_CC_DIRECT	GO:0005911~cell-cell junction	24	2.52366	1.77242e-05	NGFR, PTPRU, MAP2K2, CXADR, HEG1, LIN7A, SCRIB, RASIP1, TMEM47, CLDN4, CEACAM1, CLDN3, SV2A, PERP, KIT, FSCN1, FLOT1, KRIT1, DSG2, PKP4, FGFR4, DSC2, DSC3, LIMS1	923	192	20562	2.78467	0.0119102	0.0014977	0.00141129	BIBW2992
134	GOTERM_CC_DIRECT	GO:0031012~extracellular matrix	28	2.94427	4.64103e-05	ECM1, SPON1, COL16A1, NDNF, FBLN1, OLFML2A, FBLN2, HAPLN1, ADAMTS5, EFEMP2, RELN, MUC2, DMBT1, TIMP3, APOE, TIMP4, MMP1, MMP2, RARRES2, WNT7A, MMP10, TGFBR3, COL1A1, COL1A2, MGP, COL8A2, COL9A2, MATN2	923	260	20562	2.3991	0.030887	0.00348593	0.00328482	BIBW2992
135	GOTERM_CC_DIRECT	GO:0009986~cell surface	51	5.36278	9.94162e-05	SCARB1, CPM, SPARC, ITGB5, TFRC, CLSTN1, CTSZ, PLAT, FZD10, SLC7A11, ICAM1, ITGAV, TMEM8B, IL15RA, FGFBP1, CD93, MME, F2R, HLA-B, PLAUR, HLA-A, MIF, F3, TGFBR3, CEACAM1, CEACAM6, CEACAM5, DSG2, CD47, TLN1, CDH17, CD44, HBEGF, EPHA2, LTF, SDC3, SLC1A3, PTN, NOD2, LRP8, FUT4, NT5E, WIF1, LMAN2, JAM2, NGFR, TGFB3, WNT7A, FGFR3, FERMT2, CD200	923	639	20562	1.778	0.0649999	0.00672053	0.00633281	BIBW2992
136	GOTERM_CC_DIRECT	GO:0005886~plasma membrane	277	29.1272	0.000112571	OXTR, SPARC, TES, TRAF3IP3, CERK, TFRC, SERPINE1, IFIT5, ICAM2, ICAM4, SPINT2, FZD10, ABCA12, ICAM1, EPS8, LGALS4, EFR3A, GJA1, EDNRB, DPYSL2, ANPEP, NAMPT, MAGEA1, PLCE1, PRSS8, SLC12A7, EPHB3, TMEM8B, ACVR1, IL15RA, CXADR, SLC6A14, HLA-B, SLC6A11, SCRIB, HLA-A, MIF, BCR, SIGIRR, AR, CLDN4, CLDN3, BIN1, TLN2, TLN1, CFB, VPS28, EPHA2, PTGFR, NRN1, CDCA4, MAGED1, MYCBP2, EBI3, SDC3, IL20RA, PLA2G3…	923	5071	20562	1.21689	0.0732786	0.006918	0.00651888	BIBW2992
137	GOTERM_CC_DIRECT	GO:0031982~vesicle	20	2.10305	0.000313151	SLC47A1, GSTP1, SLC6A14, MIF, NOD2, CST4, VAMP8, EPS8, MYO1E, SLC9A3R1, CST1, BMP1, UBB, BASP1, BIN1, KIF5B, SPP1, STOM, RAB38, DYNC1I1	923	174	20562	2.56062	0.190812	0.0176409	0.0166231	BIBW2992
138	GOTERM_CC_DIRECT	GO:0005654~nucleoplasm	219	23.0284	0.000439435	POP4, ZMYND8, TESK2, FZD10, NOC2L, MKI67, PSMD8, GJA1, CCDC91, CLP1, PEG10, PSMD2, CREB3L2, SOX9, RNF111, DAXX, CXADR, SCAF11, WDR74, LGALS14, SCRIB, MIF, AR, RBP1, ZFPM2, ATF3, CASZ1, HOXD1, CDCA4, PRKDC, MYCBP2, NOLC1, COPS7B, GATA3, TXN, OAZ3, COMMD9, PDCD11, NTHL1, HIVEP1, DHX38, CEP72, MAGEC2, HOXC8, HOXC6, STAT5A, GSDMD, ZNF143, NGFR, WWTR1, TRAP1, EGR2, EGR3, TRIP4, AMMECR1, NR1D2, SMARCA4…	923	3963	20562	1.23107	0.257048	0.0214759	0.0202369	BIBW2992
139	GOTERM_CC_DIRECT	GO:0043231~intracellular membrane-bounded organelle	68	7.15037	0.000444767	SCARB1, SPARC, TFRC, CTSZ, STON1, PIK3CB, ABCA12, AP4M1, GJA1, FRAT1, GRB14, AP1G1, RAC2, AP1S1, CTSH, OLR1, ANKRD2, ME2, SPTAN1, AP2M1, CTSC, ZNF365, LIG1, UGT2B15, PLA2G4A, DDOST, RHOB, ALDH3A2, BDH1, OAS3, CLIP4, ATP6V1B2, DSG2, PPIB, SQSTM1, ZNF232, VAC14, PON3, CASZ1, PARM1, MYCBP2, PON1, RHOBTB3, STK39, AOAH, PTGS2, CYP3A5, HSPA13, RHOBTB1, CYP2B6, PODXL, PLAGL1, NLRP2, CNNM3, EGR2, SLC16A1…	923	984	20562	1.53949	0.259722	0.0214759	0.0202369	BIBW2992
140	GOTERM_CC_DIRECT	GO:0005856~cytoskeleton	42	4.4164	0.000782214	STK39, RHOBTB3, SLC7A11, NOD2, EVPL, RHOBTB1, SGCE, BASP1, DPYSL2, RAC2, KRIT1, STOM, GAS2L1, NEFH, SPTAN1, PLEKHG3, MARCKSL1, ACTR6, TPM2, SHROOM2, KRT34, KLHL3, DHCR24, ALOX15B, RHOB, MYO1E, KRT19, DNAJC7, TMSB15A, BIN1, TMSB15B, KRT36, FSCN1, DCX, SPRY2, PKP4, TLN2, ANKRA2, TLN1, TRIB2, FERMT2, PFN2	923	541	20562	1.72948	0.410797	0.0352518	0.033218	BIBW2992
141	GOTERM_CC_DIRECT	GO:0005925~focal adhesion	35	3.68034	0.000846122	TES, ITGB5, TNC, ARL2, LPP, HSP90B1, ICAM1, MRC2, GJA1, FLOT1, ANXA6, CAPN2, RAC2, FLNB, ITGAV, CAPN1, SVIL, MAP2K2, MME, ANXA5, PLAUR, HMGA1, REXO2, ALOX15B, RHOB, DLC1, HYOU1, TLN2, PPIB, TLN1, FGFR3, CD44, FERMT2, LIMS1, EPHA2	923	425	20562	1.83461	0.435729	0.0357487	0.0336862	BIBW2992
142	GOTERM_CC_DIRECT	GO:0005604~basement membrane	13	1.36698	0.0010946	SPARC, EGFL6, TNC, LAMB1, FBLN1, PTN, LAMC1, THBS2, ACTA2, EFEMP2, COL7A1, COL8A2, TIMP3	923	95	20562	3.04848	0.523057	0.0435266	0.0410154	BIBW2992
143	GOTERM_CC_DIRECT	GO:0005938~cell cortex	18	1.89274	0.00122029	RYR1, DYNC1H1, NDFIP1, MYO10, GAD1, CTSZ, PLA2G4C, RHOBTB3, RHOBTB1, RHOB, EPS8, FMNL1, FSCN1, RAC2, FLNB, SPTAN1, MYL9, FERMT2	923	165	20562	2.43026	0.561948	0.0438265	0.0412981	BIBW2992
144	GOTERM_CC_DIRECT	GO:0005634~nucleus	311	32.7024	0.00123181	TES, TFRC, POP4, ZMYND8, TESK2, NOC2L, MKI67, RCBTB1, PSMD8, GJA1, FRAT1, MT2A, CLP1, PSMD2, CREB3L2, MAGEA1, SOX9, RNF111, TMEM8B, ZNF165, DAXX, IFRD1, WDR74, KRT7, AR, BIN1, ZW10, RBP1, MAGEB2, SIK1, HECA, ZFPM2, ANKRA2, TRIB1, TRIB2, HOXB6, ATF3, FLG, ZNF274, CASZ1, HOXD1, CDCA4, MAGED1, PRKDC, MYCBP2, GATA3, TXN, BCL10, BAZ2B, ZNF26, OAZ3, CYB5R2, PRDX4, NUAK2, PCBP3, PDCD11, NTHL1, PRDX1, HI…	923	5984	20562	1.1578	0.565351	0.0438265	0.0412981	BIBW2992
145	GOTERM_CC_DIRECT	GO:1904813~ficolin-1-rich granule lumen	15	1.57729	0.00134149	CFD, GSDMD, GPI, TNFAIP6, GSTP1, HSPA6, CTSZ, PYGL, MIF, PSMB7, COMMD9, PRDX4, PSMD2, CTSH, CAPN1	923	124	20562	2.69484	0.596451	0.0453425	0.0427266	BIBW2992
146	GOTERM_CC_DIRECT	GO:0005794~Golgi apparatus	74	7.78128	0.00141844	DOCK4, GALNT14, ZMYND8, LPCAT1, USE1, MANEA, GALNT10, SGCE, AP4M1, GJA1, CCDC91, DACH1, DUSP10, AP1G1, CAPN2, AP1S1, SLC39A7, TMED7, CTSC, IGFBP1, MAP2K2, MMD, F2R, HLA-B, GOLPH3L, PLA2G4A, HLA-A, ARFGAP3, MID1, TPST2, PLSCR1, RAB36, EXOC3, PDE9A, ST6GALNAC5, CD44, CHST2, GOLGA8A, PPP1R15A, RTN3, GALT, PARM1, SLC35D1, ARL2, NOD2, FUT4, COMMD9, PERP, PLAGL1, LMAN2, SPP1, ST3GAL4, NLRP2, HAS2, APOE…	923	1141	20562	1.44481	0.616933	0.0456602	0.043026	BIBW2992
147	GOTERM_CC_DIRECT	GO:0031528~microvillus membrane	7	0.736067	0.00156517	SCARB1, SLC9A3R1, CEACAM1, SLC26A2, PODXL, PDPN, ITGAV	923	29	20562	5.37729	0.653158	0.0471454	0.0444255	BIBW2992
148	GOTERM_CC_DIRECT	GO:0005789~endoplasmic reticulum membrane	69	7.25552	0.00160406	PDCD6, CLSTN1, LPCAT1, PLOD1, SLC7A11, USE1, NR3C2, HERPUD1, PANX1, GJA1, CREB3L2, RAC2, SLC39A7, TMED7, SLC18A1, IL15RA, ALG9, PLA2G4C, UGT2B15, HLA-B, PLAUR, PLA2G4A, TAP1, HLA-A, ATG14, DDOST, ALDH3A2, TMX2, SOAT1, ZW10, CHODL, PPP1R15A, PON3, RTN3, FKBP2, NDRG4, SLC35D1, PON1, ITPR3, SRI, HMGCR, PTGS2, CYP3A5, HSP90B1, CYB5R2, PTDSS1, PORCN, CYP2B6, ERMP1, UBB, RNF139, LMAN2, DNAJB9, HAS2, ME…	923	1054	20562	1.45838	0.662171	0.0471454	0.0444255	BIBW2992
149	GOTERM_CC_DIRECT	GO:0070062~extracellular exosome	169	18.0363	2.50337e-12	ALDH1L1, PDCD6, APEH, DOCK10, ALCAM, DMBT1, ANPEP, PSMD3, ARHGDIB, NAMPT, BSG, TNFSF10, ENPP4, CPNE3, PRSS8, PRKACB, GLUL, CDK5RAP2, HGD, ACTN1, PRKCD, OLFM4, RNASE2, CD2AP, PLA2G15, AZGP1, SCN10A, FOLH1, SLPI, CRISPLD2, NAAA, CMPK1, PADI2, PRTN3, IL6ST, SLC27A2, VPS28, CFD, GPM6A, HTRA1, AK2, NEDD4L, LTBP2, AEBP1, TRHDE, PPL, NDRG1, PRKCZ, ART3, C2, C3, PRDX2, NCSTN, HSPH1, PODXL, ALDH3B1, PDGFC…	919	2218	20562	1.70481	1.54205e-09	1.54208e-09	1.482e-09	BMS-536924
150	GOTERM_CC_DIRECT	GO:0005829~cytosol	339	36.1793	6.68611e-12	ECI2, PREP, KEAP1, GCC2, DCAF6, GLS, PEX26, HERC5, GOLGA3, PSMD6, MT2A, RPS6KA2, PPAT, PSMD3, NAMPT, ARFIP2, BBX, TRIM26, CPNE3, ANKS1A, GLUL, TNS3, PRKACB, TRIM22, IER3, TBC1D10B, CDK5RAP2, WSB1, COG5, ACTN1, FBXO2, COG4, PRKCD, PHKA1, ASRGL1, CD2AP, NUP93, MYL5, ARC, PADI3, PADI2, CLOCK, VPS28, HOXB5, FLG, GRB7, URI1, RRAD, TEX264, EPAS1, PDE1A, SH2D2A, CRABP1, KLK5, NEDD4L, MTMR9, PIK3R1, RPS4…	919	5510	20562	1.37657	4.11864e-09	2.05932e-09	1.97909e-09	BMS-536924
151	GOTERM_CC_DIRECT	GO:0005737~cytoplasm	341	36.3927	1.21816e-11	SPARC, LPGAT1, MT1M, PREP, KEAP1, MT1X, SPINT2, DCAF6, HERC5, LGALS2, MT2A, RPS6KA2, ANPEP, NAMPT, ARFIP2, TRIM26, CPNE3, ANKS1A, IER5, GLUL, TRIM22, CDK5RAP2, ACTN1, FBXO2, IL1R2, PRKCD, MTUS1, AARSD1, ASRGL1, CD2AP, MYL5, ARC, MT1F, PADI3, MT1G, PADI2, CLOCK, VPS28, URI1, ZNF274, GGNBP2, EPAS1, SH2D2A, CRABP1, AGAP1, NEDD4L, DCUN1D2, MTMR9, PIK3R1, MTMR4, PPL, PRKCZ, SULT1A1, PRDX2, HSPH1, HLTF…	919	5576	20562	1.3683	7.50386e-09	2.50128e-09	2.40383e-09	BMS-536924
152	GOTERM_CC_DIRECT	GO:0005615~extracellular space	150	16.0085	1.90831e-11	SPARC, OLFML2B, XYLT1, CXCL14, LOXL1, DMBT1, FCGRT, ANPEP, NAMPT, TNFSF10, PRSS8, IL13RA2, IGFBP1, POSTN, TLE2, IGFBP5, IGFBP4, ACTN1, IGFBP3, FST, ENTPD6, MTUS1, FRMD4B, OLFM4, RNASE2, PLA2G15, AZGP1, SLPI, CRISPLD2, MFNG, UTS2, SPARCL1, PRTN3, IL6ST, CFD, HTRA1, KLK5, PDGFA, LYPD3, LTBP2, AEBP1, MTMR4, C2, C3, PODXL, STC2, PDGFD, PDGFC, HMOX1, SFN, NDP, PI3, IGFBP6, PLTP, ELANE, CRTAP, LRRN2, T…	919	1938	20562	1.73176	1.17552e-08	2.9388e-09	2.8243e-09	BMS-536924
153	GOTERM_CC_DIRECT	GO:0005576~extracellular region	155	16.5422	7.67219e-10	SPARC, OLFML2B, CLSTN1, SPINT2, APEH, LOXL1, PSMD6, DMBT1, PSMD3, TNFSF10, NRTN, PRSS8, IL13RA2, PRND, IGFBP1, IGFBP5, IGFBP4, ACTN1, IGFBP3, IL1R2, FST, ENTPD6, PRKCD, SPINK5, PSG1, PSG2, OLFM4, RNASE2, PLA2G15, AZGP1, SLPI, CRISPLD2, ADAM12, SCG5, LY6D, UTS2, SPARCL1, PADI2, PRTN3, SCG3, IL6ST, LY6E, CFD, TEX264, HTRA1, LYPD1, KLK5, PDGFA, LYPD3, LTBP2, AEBP1, NTS, LTBP1, ART3, GLB1L2, C2, C3, …	919	2129	20562	1.62894	4.72607e-07	9.45213e-08	9.08387e-08	BMS-536924
154	GOTERM_CC_DIRECT	GO:0005925~focal adhesion	45	4.80256	2.07995e-07	GRB7, FOCAD, RALA, ITGB5, FHL1, ILK, SYNE2, DCAF6, CNN3, AKAP12, NCSTN, ALCAM, CSRP1, GNA12, PCBP2, BSG, PACSIN2, RAC2, LPXN, CD59, CPNE3, TNS3, MAP4K4, VASP, SVIL, TLE2, MME, ACTN1, SPRY4, MSN, PARVB, PTPN12, ARHGAP26, IGF2R, GAK, FAP, CAT, NOX4, ITGA6, EVL, ARHGEF2, LCP1, MAPRE2, HSPA1B, SNTB2	919	425	20562	2.36905	0.000128117	2.13542e-05	2.05222e-05	BMS-536924
155	GOTERM_CC_DIRECT	GO:0016020~membrane	166	17.7161	3.76995e-07	DGKG, ANKLE2, SPARC, LPGAT1, GOLT1B, PLXND1, CLSTN1, ECI2, ICAM2, PREP, GCC2, DOCK10, RPH3A, GOLGA3, DMBT1, PSMD3, ARHGDIB, BSG, ARL6IP5, ENPP4, SLC16A8, IL13RA2, SH3GL2, PDGFRA, COG5, FBXO2, IL1R2, ENTPD6, PRKCD, PLA2G15, SLC5A6, NUP93, ACAP2, FOLH1, SOAT1, ELMO1, LY6D, RAB38, IL6ST, RRAD, PDGFA, SLC1A3, ITPR2, MTMR9, AGAP1, PIK3R1, RPS4Y1, MTMR4, PLD1, TRHDE, CYP19A1, PPL, RASGRP1, PRKCZ, FUT1,…	919	2547	20562	1.45824	0.000232202	3.31755e-05	3.1883e-05	BMS-536924
156	GOTERM_CC_DIRECT	GO:0043025~neuronal cell body	41	4.37567	2.91745e-06	GPM6A, DDC, STAU2, PDE1A, DENND1A, TMPRSS3, ILK, SLC1A3, SEZ6L2, LRP8, RAP1GAP, CNN3, GHR, AKAP12, PURA, ALCAM, CALB1, GNA12, TIMP2, KIF1A, SH3GL2, SCN1A, MME, PMM1, ANXA3, AMFR, GLRX2, SNCAIP, SORL1, ADRA2A, KISS1, ARC, GAL, CRH, ATP13A2, SERPINI1, RAB17, IL6ST, SHANK2, ADA, PVALB	919	408	20562	2.2484	0.00179553	0.000205431	0.000197427	BMS-536924
157	GOTERM_CC_DIRECT	GO:0005886~plasma membrane	287	30.6297	3.00143e-06	SPARC, ICAM2, CBLC, SPINT2, ZDHHC4, ALCAM, ANPEP, BSG, NAMPT, ARL6IP5, ARFIP2, CPNE3, PRSS8, GLUL, PRKACB, SLC12A7, SCN1A, TBC1D10B, ACTN1, IL1R2, SLC6A15, ENTPD6, PRKCD, PSG1, MTUS1, PHKA1, TM4SF5, CD2AP, SLC5A6, ARC, CLDN7, SUCLG2, VPS28, SLC22A4, GPM6A, GRB7, RRAD, LYPD1, NEDD4L, LYPD3, PIK3R1, SLC6A20, PPL, PRKCZ, ART3, C3, UGT8, NCSTN, APH1B, INPP5A, KCNMB2, PDGFC, TSPAN5, SCN3A, SLC19A2, AB…	919	5071	20562	1.2663	0.00184718	0.000205431	0.000197427	BMS-536924
158	GOTERM_CC_DIRECT	GO:0005794~Golgi apparatus	83	8.85806	1.39107e-05	GALNT12, EHF, LPCAT1, SECTM1, GCC2, MSLN, PCSK5, CXCL14, ZDHHC4, SGCE, RPH3A, GOLGA3, HHAT, NDST4, CD36, IFT57, SCYL2, TRIM22, CDK5RAP2, IGFBP1, PDGFRA, COG5, MMD, ENTPD6, MTUS1, PLA2G4A, SERPINB9, AP3B2, MID1, RAB33A, ZDHHC14, ARFGAP2, GAK, RNF144A, GAL, NPC1, SLPI, CAT, EXOC3, ARHGEF2, PDE9A, SPRR3, CANT1, HS3ST3A1, NEDD4L, ADCY3, PLD1, RASGRP1, FUT1, CAMSAP2, NCSTN, CAND1, COMMD9, RAB20, STC2,…	919	1141	20562	1.62758	0.00853243	0.000856898	0.000823512	BMS-536924
159	GOTERM_CC_DIRECT	GO:0048471~perinuclear region of cytoplasm	61	6.51014	1.65654e-05	PTPRR, PPP1R13B, WWC1, HERC5, KIF1A, SCN5A, PRKACB, SH3GL2, CDK5RAP2, TPD52, ANXA2, PRKCD, SPINK5, OLFM4, MLF1, CD2AP, GAK, VAMP8, NPC1, NOS1AP, EXOC3, RAB38, LCP1, PDE9A, SPRR3, SLC1A3, MTMR9, GDPD3, PIK3R1, GDPD5, PLD1, NDRG1, PRKCZ, RASIP1, THBS3, STC2, NPY, LPXN, HMOX1, STOM, DYNC1I1, ABCA1, LYN, CRBN, AMFR, SYNRG, SEC16A, MSN, LAMB1, INHBA, MEIS2, IGF2R, BSPRY, MLPH, GLB1, KLHL7, NEDD4, AGGF…	919	764	20562	1.78643	0.0101525	0.000927663	0.00089152	BMS-536924
160	GOTERM_CC_DIRECT	GO:0031982~vesicle	22	2.34792	3.40174e-05	ANXA2, RIPK2, GSTP1, MSN, MYO19, PRKCZ, BMP5, CD2AP, VAMP8, GAK, TBC1D4, MYO1A, ALDH3B1, STOM, RAB38, CD59, ATP13A2, ANXA2P2, ARHGEF2, GPRC5C, HSPA1B, DYNC1I1	919	174	20562	2.82894	0.020737	0.00174623	0.00167819	BMS-536924
161	GOTERM_CC_DIRECT	GO:1904813~ficolin-1-rich granule lumen	18	1.92102	3.70356e-05	CFD, CANT1, GSTP1, CTSZ, COMMD3, APEH, PSMD6, COMMD9, CAND1, GLB1, CRISPLD2, PSMC2, PSMD3, CAT, TIMP2, ALDOC, HSPA1B, PGM1	919	124	20562	3.24789	0.022556	0.00175492	0.00168654	BMS-536924
162	GOTERM_CC_DIRECT	GO:0000785~chromatin	74	7.89755	0.000152167	FOXA1, EHF, CSRNP3, PPP1R10, STAG3L4, SIX1, ARRB1, RORA, HOXC13, CHD3, MEOX2, HOXC10, DBP, BCL7C, TRPS1, BBX, SOX9, NKX3-2, KLF10, SREBF1, BATF3, ZHX2, EN1, HNF1B, FOS, POU3F2, TFDP1, TFDP2, RFX7, TFEC, IRF8, CLOCK, IRF9, HOXB6, HOXB5, TSPYL5, PPARD, CEBPA, NFAT5, NFIX, DLX5, EPAS1, GATA4, PDS5B, NEUROD2, HOXC4, ALX1, BRD9, HOXC6, TCFL5, STAT5A, ARNT2, TFAP2B, PRRX1, STAT3, HMGA2, RPA2, SMARCA1, …	919	1059	20562	1.56346	0.0894824	0.00669535	0.00643449	BMS-536924
163	GOTERM_CC_DIRECT	GO:0009986~cell surface	50	5.33618	0.000173431	SRPX, SPARC, ITGB5, CLSTN1, CTSZ, PTPRK, MSLN, AMOT, GHR, TIMP2, SLC39A6, CD36, SCN5A, FGB, FGFBP1, ANXA2, MME, ENTPD6, PSG1, PSG2, TGFBR3, FOLH1, LY6D, DSG2, ITGA6, CD47, HBEGF, USP14, RALA, IGSF3, PDGFA, SLC1A3, TFPI, LRP8, C3, PDGFC, GPC3, CD59, NDP, LDLR, ELANE, JAM2, MICB, PRNP, MSN, SORL1, IGF2R, FAP, FAS, ADA	919	639	20562	1.75073	0.101333	0.00712225	0.00684476	BMS-536924
164	GOTERM_CC_DIRECT	GO:0005634~nucleus	316	33.7247	0.000255477	EHF, MT1M, PREP, MT1X, DCAF6, MT2A, RPS6KA2, PSMD3, CYP1B1, BBX, TRIM26, CPNE3, SOX9, IER5, GLUL, PRKACB, TRIM22, MAGEA4, IER3, ACTN1, PRKCD, MTUS1, HNF1B, AARSD1, ASRGL1, AZGP1, RFX7, MAGEB2, MT1F, PADI3, MT1G, PADI2, TAGLN3, CLOCK, HOXB6, KCTD15, HOXB5, TSPYL5, FLG, URI1, ZNF274, GGNBP2, TEX264, EPAS1, PDE1A, CSTF3, CRABP1, AGAP1, DCUN1D2, GATA4, PIK3R1, RPS4Y1, CYB5R2, HSPH1, PDGFC, HLTF, PCBP…	919	5984	20562	1.18153	0.145632	0.00983585	0.00945264	BMS-536924
165	GOTERM_CC_DIRECT	GO:0005788~endoplasmic reticulum lumen	29	3.09498	0.000279216	COL15A1, CTSZ, PDGFA, PTGS2, MSLN, LTBP1, C3, STC2, PDGFD, PDGFC, GPC3, TSPAN5, IGFBP1, BCHE, CRTAP, IGFBP5, GOLM1, IGFBP4, IGFBP3, WNT7B, RNASET2, LAMB1, COL5A1, MGAT4A, SPARCL1, COL9A3, SCG3, GAS6, SLC27A2	919	306	20562	2.12044	0.158039	0.0101175	0.00972329	BMS-536924
166	GOTERM_CC_DIRECT	GO:0005783~endoplasmic reticulum	77	8.21772	0.000331961	SRPX, ANKLE2, PGAP1, LPGAT1, GOLT1B, PDCD6, CCDC47, CTSZ, LPCAT1, KEAP1, CYP46A1, CLGN, ZDHHC4, UFL1, HHAT, SLC39A6, BDKRB1, CTSF, SCN5A, FGB, TPD52, SREBF1, CERS4, CERS6, FBXO2, PRKCD, SPINK5, PLA2G4A, FOS, ZDHHC14, DHDDS, NPC1, OAS1, SOAT1, PEX3, CAT, MAL, RAB38, PLIN2, SLC27A2, PDE9A, CDS1, STAU2, TMPRSS3, MTMR9, ITPR2, GDPD3, HSD17B12, SEZ6L2, PTGS2, TFPI, CYP19A1, UGT8, EXTL2, NCSTN, APH1B, …	919	1142	20562	1.5086	0.184963	0.0113605	0.0109178	BMS-536924
167	GOTERM_CC_DIRECT	GO:0043197~dendritic spine	19	2.02775	0.000532316	GPM6A, ACTN1, FBXO2, PTPRO, ARRB1, ARRB2, CNN3, DOCK10, RPH3A, ARHGAP32, ARC, SIPA1L1, CALB1, PALMD, NEDD4, PSMC2, ITPKA, APBA2, SHANK2	919	168	20562	2.53043	0.279633	0.0172583	0.0165859	BMS-536924
168	GOTERM_CC_DIRECT	GO:0005789~endoplasmic reticulum membrane	71	7.57737	0.000567966	LMBR1L, MOXD1, ANKLE2, PGAP1, LPGAT1, PDCD6, CCDC47, CLSTN1, LPCAT1, CYP46A1, CLGN, ZDHHC4, UFL1, HHAT, BSG, ARL6IP5, RAC2, CYP1B1, SLC18A1, TMEM14A, PDGFRA, SREBF1, CERS4, CERS6, SPINK5, PLA2G4A, ZDHHC14, DHDDS, LMBRD1, SOAT1, TMX1, SLC27A2, CDS1, CANT1, TEX264, TMPRSS3, ITPR2, GDPD3, HSD17B12, PLD1, SEZ6L2, PTGS2, RASGRP1, CYP19A1, HSD11B1, CYB5R2, EXTL2, NCSTN, APH1B, TMEM208, HMOX1, CD59, ABC…	919	1054	20562	1.50719	0.295288	0.0174934	0.0168118	BMS-536924
169	GOTERM_CC_DIRECT	GO:0034774~secretory granule lumen	15	1.60085	0.000609389	CFD, SERPINB1, GSTP1, C3, FGR, PSMD6, COMMD9, CAND1, CRISPLD2, PSMC2, PSMD3, CAT, ALDOC, SCG3, SERPINI1	919	115	20562	2.91839	0.313053	0.0178754	0.017179	BMS-536924
170	GOTERM_CC_DIRECT	GO:0035578~azurophil granule lumen	13	1.38741	0.000716055	ANXA2, RNASET2, PRKCD, AZU1, RETN, RNASE2, C6ORF120, C3, HEBP2, GLB1, PADI2, PRTN3, ELANE	919	91	20562	3.19633	0.356767	0.0200495	0.0192684	BMS-536924
171	GOTERM_CC_DIRECT	GO:0016323~basolateral plasma membrane	23	2.45464	0.00111679	ABCC3, ABCA1, ANXA2, CADM1, SLC2A1, MSN, ARRB1, ABCA8, ARRB2, ADRA2A, SLC5A6, SLC7A7, SLC7A8, MYO1A, ERBB4, CA2, BSG, CLDN7, SLC16A8, SLC39A8, RAB17, LDLR, ATP6V1B1	919	239	20562	2.15318	0.497583	0.0299104	0.0287451	BMS-536924
172	GOTERM_CC_DIRECT	GO:0005856~cytoskeleton	41	4.37567	0.00133719	DGKG, FHOD3, PPL, RND1, CNN3, SGCE, AKAP12, TRIM9, PCLO, CALD1, ARHGDIB, PACSIN2, ARL6IP5, RAC2, STOM, NEFH, CTNNAL1, WASF3, CDK5RAP2, VASP, AUTS2, RIPK2, SPAG4, SHROOM2, RHOH, MSN, PARVB, RHOF, FRMD4B, PTPN13, ARHGAP26, RHOD, FGR, PSRC1, TMSB15A, ITPKA, EVL, ALDOC, ARHGEF2, TAGLN3, SNTB2	919	541	20562	1.69565	0.561442	0.0343213	0.0329841	BMS-536924
173	GOTERM_CC_DIRECT	GO:0031012~extracellular matrix	24	2.56137	0.00147245	COLEC12, ECM1, POSTN, COL15A1, OLFML2B, LRRN2, LTBP2, HSD17B12, LTBP1, MMP10, TGFBR3, ADAMTS3, COL5A1, DMBT1, MMP15, CRISPLD2, TIMP2, TIMP3, PTX3, COL9A3, TGFBI, PI3, NDP, MATN2	919	260	20562	2.06532	0.596548	0.0362811	0.0348676	BMS-536924
174	GOTERM_CC_DIRECT	GO:0005829~cytosol	349	36.7756	3.08555e-14	CYFIP2, CDA, STMN2, PREP, KEAP1, CBLB, DCAF6, MYLK, PEX26, HERC5, MT2A, RASSF2, LGALS1, PEG10, RPS6KA2, PPAT, CPNE1, AP1S2, AP1S1, BBX, PIP4K2A, CPNE3, ANKS1A, KIFAP3, TNS3, PRKACB, TRIM22, IER3, STARD3, RBFOX2, COG5, ACTN1, KRT7, ANK3, PHKA2, ASRGL1, NUP93, PRKAR1A, RRAGD, DDIT4, AKAP9, PADI3, PRKD2, RPL28, RIN2, CLOCK, VPS28, FLG, GRB7, MAOA, RRAD, TEX264, CRABP1, MTTP, KLK5, NEDD4L, IQGAP2, MT…	918	5510	20562	1.41872	2.08951e-11	2.08892e-11	2.03338e-11	BMS-754807
175	GOTERM_CC_DIRECT	GO:0005737~cytoplasm	340	35.8272	1.71161e-11	CYFIP2, CLPB, STMN2, PREP, KEAP1, CBLB, MT1X, DCAF6, MYLK, RCBTB2, HERC5, LGALS2, MT2A, RPS6KA5, RASSF2, LGALS1, PPP4R2, PEG10, RPS6KA2, CPNE1, CPNE3, KIF21B, ANKS1A, IER5, TRIM22, IER2, STARD3, RBFOX2, ACTN1, IL1R2, SOX13, KRT7, AARSD1, ASRGL1, GTPBP3, PRKAR1A, RRAGD, DDIT4, AKAP9, PADI3, MT1G, PRKD2, RPL28, CLOCK, VPS28, LXN, CRABP1, NEDD4L, DCUN1D2, IQGAP2, MTMR4, EVPL, SAMSN1, PPL, PRKCZ, MTD…	918	5576	20562	1.36577	1.15876e-08	5.79379e-09	5.63974e-09	BMS-754807
176	GOTERM_CC_DIRECT	GO:0005654~nucleoplasm	245	25.8166	1.84364e-08	EHF, KEAP1, CBLB, DCAF6, RPS6KA5, RASSF2, PPP4R2, MYC, PEG10, RPS6KA2, CPNE1, BBX, PIP4K2A, CPNE3, SOX9, ANKS1A, IER5, PRKACB, TRIM22, IER2, SCN1A, STARD3, TSPYL1, RBFOX2, COG5, ZNF281, SOX13, HNF1B, ZC3H11A, RRAGD, HOXB2, PRKD2, CLOCK, CGGBP1, ABCB1, MEAF6, NEDD4L, ANAPC10, HSD11B2, DSN1, NUAK1, PPP3R1, COMMD9, EPB41L2, PCBP2, NKX2-1, HMOX1, CEP72, ALX1, TSPAN1, TRPM4, BARD1, STAT5A, GSDMD, PLK3…	918	3963	20562	1.38473	1.24814e-05	4.16048e-06	4.04986e-06	BMS-754807
177	GOTERM_CC_DIRECT	GO:0070062~extracellular exosome	152	16.0169	6.02276e-08	CYFIP2, RAB3B, FCGBP, ALDH1L1, CD81, SERPINE1, TM7SF3, DOCK10, LGALS1, BSG, CPNE1, ENPP4, CPNE3, PRSS8, PRKACB, KRT6A, ACTN1, IGFBP2, KRT7, LIFR, ATP1B3, OLFM4, PLA2G15, SLPI, CMPK1, SERPING1, TNIK, IL6ST, RPL28, CES2, S100A8, VPS28, GPM6A, COPA, ABCB1, SDC4, SLC1A1, AK1, HTRA1, NEDD4L, LTBP2, IQGAP2, EVPL, PPL, NDRG1, PRKCZ, CORO1B, PRDX2, LDHB, SLC9A3R1, TSPAN8, ALDH3B1, EPB41L2, PCBP2, SFN, CD…	918	2218	20562	1.53499	4.07733e-05	1.01935e-05	9.9225e-06	BMS-754807
178	GOTERM_CC_DIRECT	GO:0005634~nucleus	327	34.4573	8.8995e-06	CYFIP2, EHF, PREP, MT1X, DCAF6, MT2A, RPS6KA5, RASSF2, LGALS1, PPP4R2, MYC, RPS6KA2, CPNE1, CYP1B1, BBX, CPNE3, SOX9, IER5, PRKACB, TRIM22, IER2, MAGEA4, IER3, TSPYL1, RBFOX2, ACTN1, ZNF281, SOX13, KRT7, HNF1B, AARSD1, ASRGL1, GTPBP3, RFX7, RRAGD, MAGEB2, PADI3, MT1G, HOXB2, PRKD2, CLOCK, KCTD15, CGGBP1, TSPYL5, FLG, MEAF6, TEX264, SHOX2, CRABP1, DCUN1D2, SAMSN1, MTDH, NUAK1, HMGXB4, NUAK2, PCBP2…	918	5984	20562	1.22399	0.00600688	0.00120499	0.00117295	BMS-754807
179	GOTERM_CC_DIRECT	GO:0005615~extracellular space	125	13.1718	2.26833e-05	FCGBP, SERPINE1, XYLT1, OLFML2A, CXCL14, LOXL1, LGALS1, ENPP2, PRSS8, ZNF446, CHGB, IFNAR2, IGFBP1, POSTN, IGFBP5, HGF, ACTN1, FST, IGFBP2, FRMD4B, OLFM4, PLA2G15, ALDH3A1, SLPI, MFNG, SERPING1, IL6ST, S100A8, COPA, LXN, HTRA1, KLK5, PDGFA, LY96, LTBP2, MTMR4, KLK7, STC2, PDGFD, HMOX1, SFN, PI3, CD14, TAC1, GSDMD, ST14, TGFB3, TNFSF15, ABCA3, MCAM, TFPI2, MSN, INHBA, INHBE, PPFIBP2, TG, COL5A1, P…	918	1938	20562	1.4447	0.0152395	0.00255943	0.00249138	BMS-754807
180	GOTERM_CC_DIRECT	GO:0043231~intracellular membrane-bounded organelle	71	7.48156	7.75893e-05	RAB3B, SERPINA1, ABCD3, CPQ, PRKCSH, CELF2, DENND1A, CTSZ, RND1, GRB14, LAMP3, CTSK, BSG, AP1S2, CYP1B1, AP1S1, CTSF, STARD3, MYOF, RHOH, PLA2G4A, HNF1B, RHOF, RUNDC3A, IL17RB, EPN2, RNF144A, PLA2G15, LMBRD1, RNF125, AKAP9, RRAGD, BLVRB, DSG2, CLOCK, CES2, CEBPA, PHLPP1, ASAP3, MGST2, CSTF2T, NTS, HSD11B1, UGT8, HSD11B2, RAB20, EXOSC4, INPP5F, NLRP2, S1PR1, TMEM208, ANO10, TSPAN1, ANKRD27, TGFB3,…	918	984	20562	1.61617	0.0511741	0.00687512	0.00669233	BMS-754807
181	GOTERM_CC_DIRECT	GO:0005576~extracellular region	132	13.9094	8.12422e-05	CDA, CLSTN1, SERPINE1, OLFML2A, LOXL1, LGALS1, ENPP2, LEPR, PRSS8, ACAA1, PRND, CHGB, IFNAR2, IGFBP1, PCID2, IGFBP5, HGF, ACTN1, IL1R2, FST, IGFBP2, OLFM4, PLA2G15, SLPI, SCG5, LY6D, SERPING1, IL6ST, S100A8, TEX264, HTRA1, LYPD1, KLK5, PDGFA, LY96, LTBP2, NTS, KLK7, GLB1L2, PLAC8, DSN1, APOM, COMMD9, STC2, PDGFD, PI3, CD14, TAC1, GSDMD, TGFB3, TNFSF15, MCAM, TFPI2, CRIM1, ISG15, INHBA, INHBE, TG,…	918	2129	20562	1.38874	0.0535179	0.00687512	0.00669233	BMS-754807
182	GOTERM_CC_DIRECT	GO:0016020~membrane	152	16.0169	0.000132762	CYFIP2, DENND5B, CD81, CLSTN1, ICAM2, STMN2, PREP, GOLIM4, MSMO1, EDC3, DOCK10, PEG10, BSG, ARL6IP5, LEPR, CPNE1, AP1S1, BCAP29, ENPP4, SLC16A8, ACAA1, KRT6A, PDGFRA, COG5, HGF, IL1R2, CSGALNACT2, GEM, PLA2G15, NUP93, SOAT1, PRKAR1A, ILVBL, ELMO1, LY6D, IL6ST, STEAP1, RPL28, ABCG1, DGKI, COPA, ABCB1, CBFB, RRAD, SLC1A1, TOR1AIP2, PDGFA, SLC1A3, MGST2, MTMR4, EVPL, PPL, PRKCZ, FUT1, RAP1GAP, HSD11…	918	2547	20562	1.33671	0.0859642	0.00998662	0.00972109	BMS-754807
183	GOTERM_CC_DIRECT	GO:0005794~Golgi apparatus	78	8.21918	0.000187658	GALNT12, RAB3B, DOCK4, MCFD2, EHF, SERPINA1, CPQ, LPCAT1, STMN2, GOLIM4, SECTM1, PCSK5, CXCL14, GALNT10, ZDHHC4, SGCE, RASSF2, AP1S2, AP1S1, CD36, KIFAP3, IFT57, TRIM22, IGFBP1, PDGFRA, COG5, MMD, FBXW7, PLA2G4A, EMP2, ANK3, AP3B2, MID1, ZDHHC14, TPST2, RNF144A, GAL, SLPI, AKAP9, EXOC3, PRKD2, ABCG1, CHST2, HS3ST3A1, MTTP, NEDD4L, LRP2, CST7, FUT1, COMMD9, RAB20, PRRC1, STC2, NLRP2, ALX1, PRAME, …	918	1141	20562	1.5312	0.119316	0.0127045	0.0123667	BMS-754807
184	GOTERM_CC_DIRECT	GO:0001533~cornified envelope	11	1.15911	0.000255056	FLG, CSTA, SERPINB2, DSG2, PI3, CST6, PPL, SPRR1A, EVPL, KLK7, SERPINB5	918	59	20562	4.17603	0.158606	0.0156975	0.0152802	BMS-754807
185	GOTERM_CC_DIRECT	GO:0043025~neuronal cell body	35	3.68809	0.000367711	GRIA1, GPM6A, ZC4H2, DENND1A, TMPRSS3, SLC1A1, STMN2, SLC1A3, SEZ6L2, RAP1GAP, CNN3, CALB1, INPP5F, ENC1, TIMP2, KIF1A, TAC1, TRPM4, SCN1A, SLC12A2, PLK3, TGFB3, TMEM50A, AMFR, COBL, SNCAIP, GAL, AKAP9, SERPINI1, RAB17, MAPT, IL6ST, DGKI, SHANK2, ADA	918	408	20562	1.92146	0.220409	0.0195806	0.01906	BMS-754807
186	GOTERM_CC_DIRECT	GO:0016324~apical plasma membrane	33	3.47734	0.000375994	ABCB1, SLC1A1, SLC2A1, LRP2, SLC2A5, SLC6A20, PRKCZ, MTDH, SLC9A3R1, DSTYK, CTSK, SLC16A8, CD36, MPDZ, SLC12A2, SLC15A1, IGFBP2, CYBRD1, MSN, EMP2, ATP1B3, OSMR, CYP4F12, SLC2A9, SLC7A8, CEACAM6, MYO1A, MAL, TNIK, RAB17, RAPGEF6, PFKM, SHANK2	918	376	20562	1.96584	0.22477	0.0195806	0.01906	BMS-754807
187	GOTERM_CC_DIRECT	GO:0005886~plasma membrane	270	28.451	0.000550556	VIPR1, SERPINE1, ICAM2, CBLC, CBLB, MYLK, ZDHHC4, RASSF2, BSG, CPNE1, ARL6IP5, PIP4K2A, CPNE3, PRSS8, PRKACB, SCN1A, ACTN1, IL1R2, KCNK15, ANK3, PHKA2, PRKAR1A, SUCLG2, PRKD2, VPS28, GPM6A, GRB7, ABCB1, SDC4, RRAD, LYPD1, MGST2, NEDD4L, IQGAP2, SLC6A20, PPL, PRKCZ, UGT8, FAM171A1, APH1B, EPB41L2, TSPAN5, CD14, TSPAN1, TRPM3, TRPM4, VASP, GSDMD, GSDMB, ST14, YES1, TNFSF15, ABCA3, MCAM, FZD7, TMEM5…	918	5071	20562	1.19259	0.311217	0.0266233	0.0259155	BMS-754807
188	GOTERM_CC_DIRECT	GO:0000785~chromatin	71	7.48156	0.000651824	AHCTF1, EHF, RORA, HOXC13, NR3C2, PPP4R2, MYC, BCL7C, ENC1, BBX, SOX9, ZNF446, KLF11, EMX2, ZGPAT, TSPYL1, SOX13, HNF1B, FOXL2, POU3F2, PAX8, TFDP2, RFX7, IRF7, IRF8, HOXB2, CLOCK, IRF9, TSPYL5, CEBPA, GCM1, NFAT5, DLX5, SHOX2, NEUROD2, NKX2-1, STAT4, ALX1, HES1, PRAME, TRIM45, SPDEF, TFAP2A, STAT5A, EGR1, ARNT2, CBX7, PRRX1, FOXF2, ESRRG, NR0B1, FOXN3, TBX5, SMARCA2, SMAD5, FLI1, TBX3, HOPX, PBX…	918	1059	20562	1.50171	0.356883	0.029419	0.0286368	BMS-754807
189	GOTERM_CC_DIRECT	GO:0005667~transcription factor complex	23	2.4236	0.000728722	NFAT5, GCM1, CEBPA, ARNT2, FOXF2, ASCC1, LMO4, LMO2, HNF1B, LIMD1, TBX5, HDAC9, POU3F2, SMAD5, PBX1, MED23, KLF5, TFDP2, DHRS7B, NKX2-1, HCLS1, SOX9, CLOCK	918	232	20562	2.22056	0.389529	0.0299726	0.0291757	BMS-754807
190	GOTERM_CC_DIRECT	GO:0005925~focal adhesion	35	3.68809	0.000760436	GRB7, SDC4, CD81, FHL1, ASAP3, FHL2, LIMD1, LPP, CORO1B, SYNE2, DCAF6, CNN3, ARHGAP22, EPB41L2, G3BP1, PCBP2, BSG, CPNE3, TNS3, VASP, KLF11, YES1, MCAM, ACTN1, MSN, PARVB, IGF2R, ENAH, NFASC, MARCKS, FAP, PI4KA, HSPA1B, HSPA1A, SNTB2	918	425	20562	1.8446	0.402506	0.0299726	0.0291757	BMS-754807
191	GOTERM_CC_DIRECT	GO:0031982~vesicle	19	2.00211	0.000796908	RAB3B, RAB4A, MUC16, CD81, GSTP1, STX8, MTTP, MSN, PRKCZ, SLC9A3R1, MYO1B, TBC1D4, MYO1A, LAMP3, ALDH3B1, EPS8L2, TSPAN1, HSPA1B, HSPA1A	918	174	20562	2.44583	0.417089	0.0299726	0.0291757	BMS-754807
192	GOTERM_CC_DIRECT	GO:0005737~cytoplasm	330	35.5987	1.34176e-10	SLC23A2, ISCA1, FAM89B, CLPB, PLEKHB1, LST1, MLC1, CBLB, ABCA12, FNBP1L, IFIT1, MYLK, HERC5, LGALS3, GJA1, RASSF1, RPS6KA2, FBXO3, CPNE3, HOMER3, MPV17, LGALS9, IER2, TSPYL2, MEF2C, DAPK1, PRKCB, IL1R2, KRT7, DICER1, RUNX3, CD2AP, INPP4B, ETHE1, TRIM13, PADI3, HPRT1, PRKD1, NEIL1, RPL28, MYL9, TRIB2, SKAP1, MTMR2, ENPEP, CRABP2, SHMT1, SH2D2A, HSPA4L, STC1, DCUN1D2, NMD3, KLK8, KLK6, PRDX2, LDHB,…	900	5576	20562	1.35212	8.3189e-08	8.31891e-08	7.90296e-08	BX-795
193	GOTERM_CC_DIRECT	GO:0005829~cytosol	325	35.0593	3.21501e-10	CDA, ZNF175, LST1, MLC1, CBLB, ABCA12, FNBP1L, IFIT1, ENO2, LIPA, ENO3, RRP8, MYLK, CCT6B, LGALS4, HERC5, LGALS3, TCL1A, RPS6KA2, DPF2, AP1S1, BBX, FBXO3, CPNE3, HOMER3, MPV17, LGALS9, PIP4K2C, GSTK1, MEF2C, WSB1, ACOT7, PRKCB, KRT7, AFAP1, AP1AR, DICER1, WDR73, ATG14, RUNX3, CD2AP, INPP4B, PADI3, TRIB3, HPRT1, RBCK1, PRKD1, NEIL1, RPL28, HOXB7, MYL9, SKAP1, GRB7, MTMR2, CDCA3, CRABP2, PDE1A, SHM…	900	5510	20562	1.34758	1.99331e-07	9.96654e-08	9.46821e-08	BX-795
194	GOTERM_CC_DIRECT	GO:0070062~extracellular exosome	158	17.0442	5.05767e-10	ALDH1L1, PROS1, PARK7, ENO2, MPO, ENO3, LGALS3, CAPN2, CPNE3, CAPN1, PIP4K2C, PDE8A, KRT6A, TGM2, GSTK1, SPINK1, ACOT7, CD300A, PRKCB, KRT7, DICER1, CD2AP, TOM1L1, MINPP1, SLPI, SERPING1, TNIK, HPRT1, FKBP4, IL6ST, RPL28, FKBP5, MTMR2, ENPEP, ABCB1, RAB5C, CRABP2, SHMT1, SLC1A1, LTBP2, NID2, PLD3, PRDX2, LDHB, EFNB1, HSPH1, TSPAN8, PSAP, MYO6, PMVK, PCBP2, ATP6V1H, IGFBP7, PCK1, ELANE, GSTM3, RAB…	900	2218	20562	1.62749	3.13576e-07	1.04525e-07	9.9299e-08	BX-795
195	GOTERM_CC_DIRECT	GO:0005615~extracellular space	132	14.2395	2.55217e-07	TRIL, PROS1, ENO2, MPO, CXCL14, ENO3, LGALS4, LGALS3, VPREB1, LIPG, LGALS9, IL6R, CHGB, CPA3, IGFBP1, POSTN, IGFBP5, SEMA6D, IGFBP3, VASH1, SLPI, COL4A1, MFNG, SERPING1, IL6ST, SCG2, COL17A1, KLK5, STC1, LTBP2, NID2, KLK8, KLK6, IGLV6-57, FLRT3, PSAP, IGFBP7, ELANE, LRRN3, DEFA4, MSN, BMP7, BMP6, INHBE, BMP5, BMP2, TG, COL1A2, IL7, PIP, ALB, COL9A2, HPSE, TGFBI, HLA-DRB1, PCSK2, IGHM, ORM1, CD40,…	900	1938	20562	1.55612	0.000158222	3.95586e-05	3.75807e-05	BX-795
196	GOTERM_CC_DIRECT	GO:0045121~membrane raft	30	3.23625	2.05172e-06	STOML1, SLC1A1, CBLC, MLC1, CBLB, PARK7, ENO2, EFNB1, LDHB, GJA1, CASP8, EFHD2, CAPN2, STOM, BAALC, JAK2, ABCA1, MME, SMURF2, PLLP, ATP2B4, GP6, SULF1, P2RX1, MAL, CD48, KRAS, TPP1, HPSE, IL6ST	900	252	20562	2.71984	0.00127126	0.000215061	0.000204308	BX-795
197	GOTERM_CC_DIRECT	GO:0005576~extracellular region	138	14.8867	2.08123e-06	CDA, PROS1, MPO, LGALS3, VPREB1, LIPG, THSD7A, CAPN1, IL6R, CHGB, CPA3, IGFBP1, PCID2, IGFBP5, IGFBP3, IL1R2, PDGFRL, SLPI, COL4A1, SERPING1, SCG3, IL6ST, SCG2, COL17A1, IGSF1, KLK5, STC1, LTBP2, NTS, NID2, KLK8, KLK6, GLB1L2, DSN1, HSPH1, APOM, IGLV6-57, PSAP, CLCA2, IGFBP7, ICOS, TBC1D15, ELANE, NDFIP1, DEFA4, PRG2, ISG15, BMP7, C6ORF120, BMP6, NFKB1, INHBE, BMP5, BMP2, TG, VNN1, COL1A2, IL7, P…	900	2129	20562	1.4809	0.00128953	0.000215061	0.000204308	BX-795
198	GOTERM_CC_DIRECT	GO:0005788~endoplasmic reticulum lumen	33	3.55987	4.90458e-06	COL17A1, SERPINA1, CTSZ, MIA3, CHRDL1, GPC3, MAPK1, DNAJB9, TSPAN5, IGFBP7, CHGB, MEN1, IGFBP1, BCHE, IGFBP5, GOLM1, WFS1, IGFBP3, WNT7B, RNASET2, TMEM132A, PDIA5, MINPP1, TSPAN14, COL1A2, COL4A1, MGAT4A, ALB, SERPING1, SCG3, COL9A2, SCG2, MATN3	900	306	20562	2.46386	0.00303623	0.000434405	0.000412685	BX-795
199	GOTERM_CC_DIRECT	GO:0016020~membrane	156	16.8285	9.75199e-06	RASL11B, LST1, ICAM2, NR3C1, ENO2, ENO3, IGF1R, LGALS3, RIMS3, IPO9, CCND1, SLC16A6, AP1S1, CAPN1, IL6R, KRT6A, GSTK1, CD300A, IL1R2, DIO2, TSC2, UGT2B17, TOM1L1, RAB32, COL4A1, LGSN, SLCO2A1, PRKD1, IL6ST, STEAP1, SLC27A3, RPL28, ABCG1, FKBP5, MTMR2, ABCB1, RETSAT, MGST3, IGSF1, SLC1A1, SLC1A3, NMD3, RAP1GAP, EFNB2, HSD11B1, LDHB, UGCG, MYO6, PMVK, HLTF, PCBP2, ATP6V1H, HLA-DQA1, PLXNA3, MPDU1, …	900	2547	20562	1.39932	0.00602802	0.000755779	0.00071799	BX-795
200	GOTERM_CC_DIRECT	GO:0005764~lysosome	32	3.452	1.57783e-05	WDR48, CPQ, CTSZ, MLC1, PRCP, CTSW, MPO, LIPA, GJA1, PSAP, HYAL3, GPC3, CAPN2, IDS, CTSF, CAPN1, SNCA, RNASET2, HPS1, TSC2, SOD1, GALC, TOM1L1, HCK, NPC2, CHMP2B, HLA-DRA, ATP13A2, TPP1, HPSE, ITM2C, PCYOX1	900	309	20562	2.366	0.00973495	0.00108695	0.0010326	BX-795
201	GOTERM_CC_DIRECT	GO:0090575~RNA polymerase II transcription factor complex	18	1.94175	2.06017e-05	STAT5A, NFE2, JUN, CEBPB, HLF, CEBPE, LMO4, FOS, BATF, MAFB, TFDP1, MAF, TFDP2, HLTF, RFX5, HAND1, MXI1, STAT4	900	121	20562	3.39868	0.0126919	0.0012773	0.00121344	BX-795
202	GOTERM_CC_DIRECT	GO:0000785~chromatin	75	8.09061	4.49552e-05	CHD7, AKAP8L, BHLHE41, RORA, PARK7, ZBTB22, NR3C1, HOXC10, HEY1, CAPN2, DPF2, BBX, OIP5, HOXA1, PITX1, TGM2, TEAD3, MEN1, TSPYL2, KLF11, SS18, ZHX2, EMX2, MEF2C, TGIF2, EN1, SOX12, FOS, RUNX3, ETV5, TFDP1, MAF, TFDP2, TFEC, HAT1, HAND1, RFX5, ERF, HOXB7, TSPYL5, CEBPB, HLF, CEBPE, SATB1, DLX5, DLX6, TWIST1, NHLH1, HSF2, MXI1, HOXC5, ZBED2, STAT4, HOXC6, STAT5A, NFE2, JUN, EGR4, DMRT1, FOXF2, FANC…	900	1059	20562	1.61804	0.027488	0.00253384	0.00240714	BX-795
203	GOTERM_CC_DIRECT	GO:0005925~focal adhesion	38	4.09924	5.75894e-05	GRB7, ASAP3, CNN3, EFNB2, PDLIM1, GJA1, FLRT3, PCBP2, INPP5E, ANXA6, CAPN2, MAPK1, ITGAV, CPNE3, CAPN1, JAK2, CD99, TGM2, KLF11, SVIL, GSN, ZNF185, MME, SPRY4, AFAP1, MSN, PARVB, PTPN12, ARHGAP26, HCK, FERMT1, PTK7, KRAS, ARHGEF2, LCP1, LAMTOR3, HSPA1A, SNTB2	900	425	20562	2.04276	0.0350765	0.00297545	0.00282668	BX-795
204	GOTERM_CC_DIRECT	GO:0035580~specific granule lumen	12	1.2945	6.90706e-05	ORM1, SLPI, ARG1, DEFA4, CTSZ, PTX3, BPI, HPSE, RETN, DOCK2, NFKB1, ELANE	900	62	20562	4.42194	0.0419212	0.00329414	0.00312943	BX-795
205	GOTERM_CC_DIRECT	GO:0043202~lysosomal lumen	15	1.61812	8.04644e-05	LUM, RNASET2, LIPA, DCN, PLD3, GALC, NPC2, PSAP, GPC3, IDS, ATP13A2, TPP1, HPSE, CTSF, GPC4	900	97	20562	3.53299	0.0486659	0.00356342	0.00338525	BX-795
206	GOTERM_CC_DIRECT	GO:0030141~secretory granule	15	1.61812	0.000100854	PCSK2, CPA3, WFS1, KLK5, BRCA2, MPO, KLK8, KLK10, KLK11, KLK6, TFF3, SCG2, ELANE, CHGB, VAMP3	900	99	20562	3.46162	0.0606176	0.00416863	0.0039602	BX-795
207	GOTERM_CC_DIRECT	GO:0005654~nucleoplasm	216	23.301	0.000249612	ZNF175, CBLB, LIPA, RRP8, LGALS3, GJA1, TCL1A, RPS6KA2, DPF2, BBX, FBXO3, CPNE3, PIP4K2C, IER2, TSPYL2, MEF2C, ACOT7, PRKCB, SLC35C2, SOX12, RUNX3, ETHE1, RFX5, TRIB3, NEIL1, HOXB7, CGGBP1, SKAP1, ABCB1, CRABP2, SHMT1, TWIST1, NMD3, DSN1, HSPH1, MYO6, INPP5E, HLTF, PCBP2, HOXC5, NHEJ1, HOXC6, BANP, BARD1, STAT5A, NFE2, CDT1, ACD, JUN, EGR4, GADD45A, NR2F1, NR0B1, NR1D1, ELL2, SMARCA2, MLLT11, FAM…	900	3963	20562	1.24524	0.143395	0.00967247	0.00918885	BX-795
208	GOTERM_CC_DIRECT	GO:0005886~plasma membrane	267	28.8026	0.000330929	SLC23A2, LST1, ICAM2, CBLC, MLC1, CBLB, ABCA12, FNBP1L, ENO2, ENO3, RRP8, MYLK, LGALS4, LGALS3, GJA1, C3AR1, CPNE3, HOMER3, THSD7A, PIP4K2C, SLC12A6, SLC12A7, CDON, DAPK1, PRKCB, IL1R2, CD2AP, TRIB3, PRKD1, SKAP1, GRB7, ENPEP, ABCB1, MST1R, FLRT3, KCNMB1, MYO6, INPP5E, KCNMB4, TSPAN5, PIP5K1B, ICOS, HLA-DQA1, ABCA1, JUN, FZD6, PARVB, GP6, VNN1, PTK7, HLA-DRB1, C2CD2L, ITM2C, DIRAS3, ROBO3, IGHM, …	900	5071	20562	1.20293	0.185524	0.0117841	0.0111949	BX-795
209	GOTERM_CC_DIRECT	GO:0030658~transport vesicle membrane	9	0.970874	0.000342119	HLA-DRA, SCG3, ABCA12, SORL1, HLA-DRB1, HLA-DQA1, SNTB2, HLA-DPA1, HLA-DQB1	900	41	20562	5.01512	0.191157	0.0117841	0.0111949	BX-795
210	GOTERM_CC_DIRECT	GO:0043231~intracellular membrane-bounded organelle	67	7.22762	0.000372563	PCSK2, CD40, SERPINA1, WDR48, CPQ, CTSZ, STON1, SNX13, MIA3, ABCA12, MPO, LIPA, IGF1R, PIK3C2B, GJA1, DPF2, AP1S1, OIP5, CTSF, SYBU, HLA-DPA1, RAB8B, MEF2C, UGT2B17, PLA2G4A, RHOF, RHOC, HDHD3, RUNX3, HCK, RNF125, RFX5, FAR2, VAMP3, MTMR2, MGST3, TGFBRAP1, ASAP3, PRCP, NTS, AP3M2, HSD11B1, HLA-DMA, PSAP, SLC15A3, PRODH, EPS15, CNNM4, ABCA1, OSBPL8, IL33, CYB5A, FANCL, OSBPL3, B3GAT1, ATP2B4, NR0B…	900	984	20562	1.55562	0.206286	0.0121573	0.0115495	BX-795
212	GOTERM_CC_DIRECT	GO:0005856~cytoskeleton	41	4.42287	0.000879874	MVP, KRT23, FNBP1L, FGD1, CNN3, PDLIM1, EPB41L4B, CASP8, PSTPIP2, KIF13B, MAPK1, STOM, CTNNA2, JAK2, NEFH, CTNNAL1, WASF3, MPZL2, KAZN, MSN, WIPI1, PARVB, RHOF, RHOC, ARHGAP26, FGR, HCK, FERMT1, KRT19, PSRC1, TMSB15B, DCX, TRIM36, ALDOC, PKP4, TNIK, ARHGEF2, DOCK2, TRIB2, PTPN3, SNTB2	900	541	20562	1.73145	0.4206	0.0259772	0.0246784	BX-795
213	GOTERM_CC_DIRECT	GO:0031012~extracellular matrix	24	2.589	0.00110969	COL17A1, LRRC15, POSTN, LRRN3, LUM, TRIL, NDNF, LTBP2, HSD17B12, DCN, MMP12, MMP25, RELN, COL1A2, COL4A1, FLRT3, LRRTM4, CD248, PTX3, TGFBI, HPSE, COL9A2, MATN3, TGM2	900	260	20562	2.10892	0.497614	0.031273	0.0297093	BX-795
214	GOTERM_CC_DIRECT	GO:0009986~cell surface	46	4.96224	0.00117695	RTN2, IGHM, CD40, ABCB1, CD80, SLC1A1, CTSZ, SLC1A3, MST1R, ENO2, TFPI, ROBO1, LGALS3, HLA-DMA, TSPAN8, CLEC7A, LIPG, GPC3, FCER1A, CD38, ITGAV, SLIT2, GPC4, ELANE, DUOX2, CD33, HLA-DPA1, NTRK1, MME, SEMA6D, FZD6, MSN, HSPA2, GP6, SULF1, SORL1, ACVR2A, AJAP1, BMP2, TSPAN14, CEACAM6, HLA-DRA, CEACAM8, MS4A1, HLA-DRB1, VAMP3	900	639	20562	1.64467	0.518158	0.0317265	0.0301401	BX-795
215	GOTERM_CC_DIRECT	GO:0070062~extracellular exosome	178	19.0987	8.88032e-16	SLC46A3, APP, SPON2, TFRC, CD82, REG1A, PLOD2, PLOD1, ENO2, CLU, AQP1, EPS8, STK10, EFEMP2, PSMD3, CAPN2, GSTK1, SPINK1, ANXA13, IGFBP2, SLC6A14, CEL, DICER1, OLFM4, TUBA4A, CD2AP, TOM1L1, MINPP1, COL4A2, SLPI, PADI2, TAGLN2, TNIK, HPRT1, FKBP4, SQSTM1, S100A8, PPIC, FTL, CFD, MTMR2, ABCB1, ABCB6, KLK1, NPR3, SLC1A1, RHOBTB3, AK2, TACSTD2, GSTT1, LTBP2, AEBP1, PPL, PRKCZ, PLD3, GLG1, CD79B, SLC9A…	903	2218	20562	1.82741	5.78204e-13	5.78109e-13	5.48804e-13	CEP-701
216	GOTERM_CC_DIRECT	GO:0005737~cytoplasm	341	36.588	9.33242e-13	GLTP, APP, CCNI, MT1M, MLC1, AQP7, CBLB, ABCA12, FNBP1L, IFIT1, MYLK, AQP1, EPS8, HERC5, RPS6KA2, MPV17, SPA17, TRIM21, STARD3, FBXO2, CEL, DICER1, HCFC2, RUNX3, CD2AP, INPP4B, SFRP4, CLDN3, FEZ1, LGALS13, FEZ2, TRIM13, PADI2, HPRT1, TLN2, MYL9, TRIB2, SKAP2, PTGFR, MTMR2, BEX1, HSPA4L, LPAR1, DCUN1D2, NMD3, PPL, KLK8, PRKCZ, KLK6, HSPH1, PRRC1, HLTF, SFN, PLEK2, NKX2-5, BARD1, CDK18, WWTR1, GSTM…	903	5576	20562	1.39254	6.07548e-10	3.0377e-10	2.88372e-10	CEP-701
217	GOTERM_CC_DIRECT	GO:0005829~cytosol	329	35.3004	7.60263e-11	GLTP, APP, MTRR, MLC1, CBLB, ABCA12, FNBP1L, IFIT1, ENO2, LIPA, MYLK, HERC5, TCL1A, RPS6KA2, PSMD3, DPF2, BBX, MPV17, EPHB2, TRIM21, STARD3, GSTK1, FBXO2, OXSM, COG2, GOLPH3L, AP1AR, DICER1, HCFC2, ATG14, RUNX3, CD2AP, INPP4B, POR, CDC34, SCO2, PLBD1, PADI2, TAGLN2, TRIB3, HPRT1, RBCK1, MYL9, SKAP2, FLG, GRB7, MTMR2, ABCB6, HSPA4L, PPL, PRKCZ, CD79B, HSPH1, RAB11FIP1, SFN, CDT1, WWTR1, GSTM3, JUN…	903	5510	20562	1.35963	4.94931e-08	1.64977e-08	1.56614e-08	CEP-701
218	GOTERM_CC_DIRECT	GO:0016020~membrane	176	18.8841	5.46127e-10	GLTP, SLC46A3, APP, CMAS, TFRC, DENND5B, DGKA, TNC, IL1RAP, NR3C1, ENO2, CLU, IGF1R, CDH3, CREB3L1, PSMD3, SLC16A6, IL13RA2, SPA17, SH3GL2, CAST, TMOD1, GSTK1, FBXO2, COG2, GEM, TOM1L1, SIGIRR, RAB32, POR, TXLNA, COL4A2, LGSN, SLCO2A1, DSC3, FTL, MTMR2, ABCB1, LMAN2L, SLC1A1, SDC3, TACSTD2, SLC1A3, MGST2, NMD3, CYP19A1, PPL, PRKCZ, GLG1, EFNB2, HSD11B1, SLC9A3R1, PTDSS1, NCSTN, INPP5A, RAB11FIP1,…	903	2547	20562	1.57348	3.55529e-07	8.88822e-08	8.43766e-08	CEP-701
219	GOTERM_CC_DIRECT	GO:0048471~perinuclear region of cytoplasm	71	7.61803	4.51579e-09	APP, CDKN1A, TFRC, WWC1, REG1A, MLC1, CLU, HERC5, HEPH, AP1G1, STBD1, LAMP3, HYAL2, PDE4B, TRAPPC12, ANXA6, SH3GL2, TPD52, GGPS1, SLC2A10, ITGA3, ANXA4, DICER1, OLFM4, CD2AP, DNM3, VAMP8, INF2, PIK3CA, BANK1, EXOC3, TNIK, FKBP4, MTMR2, SLC1A3, ATP2C2, AIF1, PRKCZ, THBS3, CLN5, SLC9A3R1, CYB5R4, PLN, DNAJB6, ERBB2, ATP9A, ABCA1, TRAPPC2, GALNT3, GALNT2, KCNB1, BDNF, LIMK2, PDE2A, CIDEB, MSN, TPD52…	903	764	20562	2.11613	2.93977e-06	5.87955e-07	5.58151e-07	CEP-701
220	GOTERM_CC_DIRECT	GO:0009986~cell surface	58	6.22318	3.14557e-07	IGHM, CPM, APP, CD40, TFRC, PTPRK, ENO2, MSLN, CLU, AMOT, ROBO1, LAMP3, HYAL2, LIPG, TIMP2, SLC39A6, CD38, ITGB8, ITGAV, EPHB2, PPFIA4, GPR37, ITGA3, SEMA6D, ANXA4, CEL, AJAP1, BACE1, SFRP4, CEACAM1, CEACAM8, ITGA5, ABCB1, SDC2, SDC3, SLC1A1, LPAR1, SLC1A3, MST1R, NOD2, TSPAN8, GPC3, CD59, SLIT2, KCNB1, MSN, KRT10, HSPA2, SORL1, IGF2R, DCBLD2, HLA-DPB1, HLA-DRA, CSPG5, CSPG4, HLA-DRB1, ADA, CD200	903	639	20562	2.06683	0.000204756	3.41295e-05	3.23994e-05	CEP-701
221	GOTERM_CC_DIRECT	GO:0005576~extracellular region	139	14.9142	1.53047e-06	APP, TFRC, TNC, F13A1, IL1RAP, OLFML2A, CLU, VPREB1, EFEMP2, PSMD3, LIPG, EPHB2, IL13RA2, SPA17, FKBPL, S100A1, IGFBP2, CEL, OLFM4, DKK1, PDGFRL, TUBA4A, EREG, SFRP4, TXLNA, COL4A2, SLPI, ADAM12, PLA2G10, PLBD1, PADI2, SCG3, TAGLN2, S100A8, DSC3, FTL, CFD, PTGFR, REG3A, C1ORF56, LY96, LTBP2, IGHV1-69, AEBP1, KLK8, KLK6, HSPH1, PDZD2, IGLV6-57, ARSJ, PSAP, ST3GAL4, NPTX2, JAG1, JUP, BDNF, IDH1, DE…	903	2129	20562	1.48668	0.000995842	0.000142334	0.000135119	CEP-701
222	GOTERM_CC_DIRECT	GO:0043202~lysosomal lumen	17	1.82403	4.65189e-06	ASAH1, MANBA, SDC2, RNASET2, HEXA, SDC3, LIPA, DCN, PLD3, GLB1, MAN2B2, PSAP, GPC3, CSPG5, IDS, CSPG4, LGMN	903	97	20562	3.99075	0.00302381	0.000378547	0.000359358	CEP-701
223	GOTERM_CC_DIRECT	GO:0005856~cytoskeleton	48	5.15021	6.88433e-06	FHOD3, DYRK2, RHOBTB3, NOD2, FNBP1L, RND3, CLU, PPL, GLG1, AKAP12, EPB41L4B, TRIM9, CASP8, FGD6, PCLO, KIF13B, PLEK2, JAK2, JAK1, TMOD1, PLEKHG3, FARP1, JUP, DST, RHOH, MSN, FRMD4A, WIPI1, KRT10, CDC42BPB, TUBA4A, FGR, HCK, FERMT1, KRT19, SMTN, TRIP6, GAS2, EVL, TAGLN2, ALDOC, TNIK, TLN2, TRIB2, S100A8, PTPN3, RAI14, SNTB2	903	541	20562	2.02033	0.00447169	0.00047117	0.000447286	CEP-701
224	GOTERM_CC_DIRECT	GO:0005783~endoplasmic reticulum	83	8.90558	7.23763e-06	APP, MLC1, PLOD2, PLOD1, ARHGAP5, CLU, PHTF1, CLGN, PIK3C2B, TM7SF2, PANX1, VPREB1, TCL1A, STBD1, CREB3L1, HYAL2, CASP4, CAPN2, SLC39A6, TMED3, CAST, TPD52, MAP2K1, GPR37, CERS6, ELOVL4, FBXO2, RRAS2, GPX7, ELOVL6, CEL, FOS, VASH1, PDIA5, DHDDS, BACE1, RAB32, DNAJC3, MINPP1, POR, STIM1, MAL, PLIN2, ITGA5, SQSTM1, CDS1, RTN3, RTN1, PDXDC1, ABCB6, RAP1GDS1, SLC1A1, MGST2, ATP2C2, HSD17B12, CYP19A1,…	903	1142	20562	1.65497	0.00470063	0.00047117	0.000447286	CEP-701
225	GOTERM_CC_DIRECT	GO:0030658~transport vesicle membrane	11	1.18026	8.14579e-06	CEACAM1, PTPRN, HLA-DPB1, HLA-DRA, SCG3, ABCA12, SORL1, HLA-DRB1, HLA-DQA1, SNTB2, HLA-DQB1	903	41	20562	6.10923	0.00528889	0.000482083	0.000457645	CEP-701
226	GOTERM_CC_DIRECT	GO:0000139~Golgi membrane	52	5.5794	4.68035e-05	PGAP3, ARRB1, ABCA12, RND3, AP1G1, HYAL2, TMED3, DENND5A, SH3GL2, SYBU, COG2, GOLPH3L, RRAS2, WIPI1, RNF125, GORASP1, B3GNT2, CHST2, B4GALT4, HLA-DQB1, RTN3, RTN1, LMAN2L, ABCB6, ATP2C2, GLG1, PLD3, RAB21, NRAS, NCSTN, ST3GAL4, CD59, GBP1, HLA-DQA1, B3GALNT1, SLC35A3, GALNT3, GALNT2, B3GAT3, TMEM132A, NMNAT2, SORL1, IGF2R, CLCN5, TMEM115, HLA-DPB1, RAB9A, HLA-DRA, CSPG5, CHPT1, PI4KB, HLA-DRB1	903	651	20562	1.81886	0.0300103	0.00253909	0.00241038	CEP-701
227	GOTERM_CC_DIRECT	GO:0005794~Golgi apparatus	78	8.3691	0.000114532	CLIC5, APP, DOCK4, PTPRN, MSLN, CLU, DUSP10, AP1G1, LIPG, TRAPPC12, CAPN2, TMED3, EPHB2, MAP2K1, MMD, S100A1, SEMA6D, COG2, GOLPH3L, AP1AR, CEL, MSH6, DNM3, BACE1, HCK, SLPI, FEZ1, GORASP1, B3GNT2, EXOC3, BIRC7, ITGA5, CHST2, B4GALT4, HLA-DQB1, RTN3, PDXDC1, LMAN2L, ABCB6, NOD2, GLG1, CLN5, JAKMIP2, AP3M2, NRAS, NCSTN, CAND1, FGD6, PRRC1, PERP, ST3GAL4, GBP1, ABCA1, B3GALNT1, SLC35A3, GALNT3, GAL…	903	1141	20562	1.55663	0.0718526	0.00573542	0.00544469	CEP-701
228	GOTERM_CC_DIRECT	GO:0005925~focal adhesion	37	3.96996	0.000135776	BCAR3, GRB7, ASAP3, TNC, RND3, EFNB2, RAB21, AKAP12, NCSTN, ANXA6, CAPN2, ITGB8, CD59, FLNB, ITGAV, JAK2, CD99, JAK1, SVIL, MAP2K1, JUP, DST, ITGA3, RRAS2, MSN, IGF2R, HCK, FERMT1, PPFIBP1, TRIP6, ZYX, EVL, CSPG4, TLN2, ITGA5, HSPA1B, SNTB2	903	425	20562	1.9824	0.0846016	0.00631357	0.00599352	CEP-701
229	GOTERM_CC_DIRECT	GO:0031528~microvillus membrane	8	0.858369	0.000204152	SLC9A3R1, CEACAM1, SLC7A8, PDPN, CDHR2, MSN, CA9, ITGAV	903	29	20562	6.28159	0.124462	0.00886019	0.00841106	CEP-701
230	GOTERM_CC_DIRECT	GO:0005886~plasma membrane	267	28.6481	0.000410962	APP, IFITM2, TFRC, GLDC, CBLC, MLC1, AQP7, CBLB, ABCA12, FNBP1L, ENO2, MYLK, AQP1, EPS8, EPHB2, SLC12A7, SLC6A14, HCFC2, DKK1, CD2AP, SIGIRR, CLDN3, FEZ1, TRIB3, TLN2, SKAP2, PTGFR, GRB7, ABCB1, ABCB6, SDC2, SDC3, LPAR1, MGST2, IGHV1-69, MST1R, PPL, PRKCZ, GLG1, TRPM1, CD79B, NCSTN, INPP5A, KCNMB1, KCNMB4, TSPAN5, PLEK2, HLA-DQA1, ABCA1, WWTR1, JUN, JAG1, JUP, PDE2A, PTK6, GDF5, PCDHGA10, PPFIBP1…	903	5071	20562	1.19893	0.23478	0.016721	0.0158734	CEP-701
231	GOTERM_CC_DIRECT	GO:0031012~extracellular matrix	25	2.6824	0.000505682	COL18A1, SPON2, LRRC15, LTBP2, HSD17B12, OLFML2A, GLG1, ADAMTS5, ADAMTS2, EFEMP2, RELN, TIMP2, POSTN, LRRN3, MMP2, TFPI2, DCN, MMP12, COL4A2, COL6A2, COL5A3, MGP, PTX3, TGFBI, MATN3	903	260	20562	2.1895	0.28056	0.0186572	0.0177115	CEP-701
232	GOTERM_CC_DIRECT	GO:0032588~trans-Golgi network membrane	14	1.50215	0.000515868	APP, GOLPH3L, COG2, RHOBTB3, ATP2C2, IGF2R, AP1G1, HLA-DPB1, HLA-DRA, RAB9A, HLA-DQA1, HLA-DRB1, ATP9A, HLA-DQB1	903	102	20562	3.1254	0.285317	0.0186572	0.0177115	CEP-701
233	GOTERM_CC_DIRECT	GO:0005764~lysosome	28	3.00429	0.000551254	ASAH1, HEXA, MLC1, LIPA, CLN5, SULT1C2, HYAL2, PSAP, GPC3, CAPN2, IDS, AGA, MANBA, RNASET2, BACE1, TOM1L1, HCK, MAN2B2, SYT11, PLA2G10, PLBD1, RAB9A, HLA-DRA, SQSTM1, ADA, LGMN, ITM2C, PCYOX1	903	309	20562	2.06337	0.301601	0.0188877	0.0179303	CEP-701
234	GOTERM_CC_DIRECT	GO:0031982~vesicle	19	2.03863	0.000659143	SLC47A1, SLC6A14, MSN, NOD2, BMP7, PRKCZ, CD2AP, VAMP8, EPS8, SLC9A3R1, MUC1, PLN, SYT11, LAMP3, ALDH3B1, CD59, TAGLN2, HSPA1B, SYBU	903	174	20562	2.48646	0.348999	0.0214551	0.0203675	CEP-701
235	GOTERM_CC_DIRECT	GO:0030018~Z disc	16	1.71674	0.000803822	FHOD3, GGPS1, JUP, DST, S100A1, ATP2B4, SRI, TTN, KRT19, DNAJB6, FKBP1B, PDE4B, TCAP, FLNB, MYOZ2, MYL9	903	134	20562	2.7189	0.407556	0.0249185	0.0236553	CEP-701
236	GOTERM_CC_DIRECT	GO:0030424~axon	30	3.21888	0.00132556	APP, MTMR2, SLC1A1, ROBO1, IGF1R, NRGN, AQP1, TRPM1, PCLO, BAG2, NTF3, KIF13B, EPHB2, DST, KCNB1, ANXA3, BDNF, MX2, NMNAT2, CD2AP, DNM3, BACE1, SYT11, FEZ1, FEZ2, SARM1, WDFY3, MAPT, TNFRSF21, CD200	903	361	20562	1.89231	0.578322	0.0392246	0.0372362	CEP-701
237	GOTERM_CC_DIRECT	GO:0005615~extracellular space	113	12.1245	0.00141897	APP, TFRC, REG1A, TNC, F13A1, OLFML2A, ENO2, CLU, VPREB1, EFEMP2, FCGRT, LIPG, IL13RA2, POSTN, SEMA6D, ANXA13, IGFBP2, CEL, VASH1, OLFM4, KMO, DKK1, EREG, SFRP4, COL4A2, SLPI, MFNG, PLA2G10, PLBD1, S100A8, CFD, RTN3, REG3A, MRPL18, TACSTD2, LY96, LTBP2, AEBP1, KLK8, KLK6, IGLV6-57, PSAP, SFN, LRRN3, BDNF, DEFA4, TFPI2, DEFA5, MSN, GDF5, BMP7, CXCL11, IL7, COL5A3, TGFBI, SERPINI1, HLA-DRB1, ADA, C…	903	1938	20562	1.32771	0.603234	0.0401631	0.0381272	CEP-701
239	GOTERM_CC_DIRECT	GO:0032991~macromolecular complex	49	5.25751	0.00167733	ALK, APP, CDKN1A, IFITM2, WWC1, REG1A, NR3C1, CLU, PANX1, TCL1A, TMEM147, LBH, CASP8, CASP4, GRB10, SLC12A7, MEN1, DFFA, S100A1, CAD, OLFM4, METTL22, RABEP1, CLDN3, COL6A2, FKBP4, ASF1A, ASF1B, KHDRBS3, PEX11A, NPR3, NOD2, HSPH1, PLN, EMC1, EPS8L1, STAP1, HES1, NKX2-5, MAPK6, SMAD1, ATP2B4, ARHGAP29, SMAD5, ID2, SPATS2L, CD69, HSPA1B, SNTB2	903	703	20562	1.58715	0.664743	0.0436777	0.0414636	CEP-701
240	GOTERM_CC_DIRECT	GO:0070062~extracellular exosome	186	19.893	3.26099e-18	LY75, CLU, ACTG2, AQP1, PPP1CB, TUBB6, GOLGA4, ALCAM, CAPN7, DPYSL2, ARHGDIB, BSG, ENPP4, PRSS8, PDE8A, KRT6A, CDK5RAP2, ACTN1, ANXA13, STX7, SLC6A14, HLA-B, HLA-C, PCOLCE, CEL, HLA-A, OLFM4, PLA2G15, SFRP1, FOLH1, SYPL1, CRISPLD2, FSCN1, PADI2, S100A4, TLN1, SQSTM1, SLC27A2, DSC2, S100A8, CFD, PSMD12, MTMR2, ABCB1, ABCB6, SLC1A1, HTRA1, RHOBTB3, NEDD4L, GSTT1, LTBP2, NDRG1, ACAT2, C2, KRT33B, VT…	914	2218	20562	1.88656	2.13595e-15	2.13595e-15	1.95007e-15	Dasatinib
241	GOTERM_CC_DIRECT	GO:0005829~cytosol	338	36.1497	5.03085e-12	MTRR, STMN2, FNBP1L, RRP8, MYLK, HERC5, GOLGA4, DPYSL2, CHEK1, FAM110B, BBX, TRIM26, RNF111, CDK5RAP2, WSB1, METTL1, ACTN1, COG4, GOLPH3L, PHKA1, AP1AR, PASK, ANK1, NUP93, MYL5, INPP4B, CH25H, SFRP1, RNF128, DAAM1, PRKD3, PADI2, ATF5, TLN1, MYL9, HOXB5, LLGL2, GRB7, MTMR2, PDE1C, ABCB6, PRKDC, SH2D2A, NEDD4L, PIK3R3, MTMR9, RPS4Y1, MTMR4, KRT33B, FXR1, LDHB, COMMD9, PCBP2, SFN, NUP88, ZNF268, ELA…	914	5510	20562	1.38002	3.29522e-09	1.23304e-09	1.12574e-09	Dasatinib
242	GOTERM_CC_DIRECT	GO:0005737~cytoplasm	341	36.4706	5.64752e-12	MT1M, STMN2, MT1X, FNBP1L, AQP3, MYLK, AQP1, HERC5, GOLGA4, LGALS2, ALKBH4, PPP4R2, SOX15, DPYSL2, CHEK1, AKT3, ZC3H12A, TRIM26, SPA17, RNF111, PKNOX2, CDK5RAP2, TIPIN, ACTN1, SLC11A2, CEL, PASK, JMJD7, ISL1, MYL5, INPP4B, RNF128, PRKD3, MT1F, PADI2, HECA, TLN1, MYL9, LLGL2, ZNF274, MTMR2, GGNBP2, NECAB3, SH2D2A, XPA, AGAP1, NEDD4L, DCUN1D2, MTMR9, MTMR4, FXR1, LDHB, PRRC1, PCBP2, SFN, ZNF268, PP…	914	5576	20562	1.37579	3.6991e-09	1.23304e-09	1.12574e-09	Dasatinib
243	GOTERM_CC_DIRECT	GO:0009986~cell surface	61	6.52406	3.82313e-08	SRPX, NRP1, CLIC4, CLSTN2, ITGB5, LRRC32, CLU, THBD, CDH2, LIPG, TIMP2, FCER1A, CD36, SCN5A, LBP, HLA-DPA1, FGA, FGFBP1, ANXA2, MME, SLC11A2, HLA-B, PSG1, HLA-C, CEL, HLA-A, PSG2, SFRP1, CEACAM1, FOLH1, CEACAM6, LY6D, ITGA8, DSG2, ITGA6, CD47, TLN1, CD44, HBEGF, CLDND1, ABCB1, SDC2, SLC1A1, SLC1A2, SLC1A3, LY9, CD59, PROM1, LDLR, CD55, ELANE, NTRK1, CD74, PRNP, TGFB1, MSN, TSPAN14, FAP, ALPP, SDC…	914	639	20562	2.14757	2.50412e-05	6.26038e-06	5.71559e-06	Dasatinib
244	GOTERM_CC_DIRECT	GO:0005576~extracellular region	144	15.4011	2.55117e-07	CLU, LOXL1, LIPG, NRTN, PRSS8, THSD7A, IL13RA2, SPA17, PAMR1, CHGB, IGFBP5, ACTN1, IGFBP3, FST, PSG1, PCOLCE, CEL, PSG2, OLFM4, PLA2G15, SFRP1, CRISPLD2, ADAM12, LY6D, UTS2, SPARCL1, PADI2, S100A4, TLN1, SCG2, S100A8, DSC3, PLA1A, CFD, PSMD12, CALCB, HTRA1, LY96, C1ORF54, LYPD3, LTBP2, FBLN2, LTBP1, C2, PLAC8, VTN, COMMD9, PDGFD, PI3, CD14, PLTP, ELANE, VAT1, TGFB1, TNFSF15, FUCA1, TFPI2, FN1, LI…	914	2129	20562	1.52162	0.000167088	3.34204e-05	3.0512e-05	Dasatinib
245	GOTERM_CC_DIRECT	GO:0005615~extracellular space	132	14.1176	6.0008e-07	CLU, ACTG2, LOXL1, FCGRT, CHEK1, LIPG, PRSS8, IL13RA2, CHGB, POSTN, IGFBP5, ACTN1, IGFBP3, FST, ANXA13, PCOLCE, CEL, FRMD4B, OLFM4, PLA2G15, SFRP1, CRISPLD2, UTS2, SPARCL1, S100A4, SCG2, S100A8, PLA1A, CFD, CALCB, HTRA1, DPT, LY96, LYPD3, LTBP2, MTMR4, C2, KRT33B, VTN, FLRT2, PODXL, PDGFD, SFN, PI3, CD14, KDSR, PROM1, PLTP, ELANE, CRTAP, TGFB1, LRRN3, TNFSF15, TFPI2, FN1, LIF, MSN, INHBA, BMP5, M…	914	1938	20562	1.53228	0.000392975	6.55087e-05	5.9808e-05	Dasatinib
246	GOTERM_CC_DIRECT	GO:0005856~cytoskeleton	51	5.45455	8.44785e-07	TGFB1I1, ELAVL4, FNBP1L, CLU, RND1, SGCE, PCLO, DPYSL2, ARHGDIB, ZC3H12A, CDK5RAP2, SHROOM2, RHOF, FRMD4B, ANK1, RHOD, RHOB, ENAH, FGR, RNF128, CDC42EP3, ITPKA, FSCN1, PKP4, ALDOC, TLN1, S100A8, RHOBTB3, STK39, USH1C, KRT33B, CNN1, CTNNA1, STOM, CTNNA2, MPZL2, AUTS2, KRT13, MSN, DHCR24, PARVB, ARHGAP26, SSH3, MYO1E, KRT19, SMTN, MYO15B, KRT16, KRT14, SPRY2, PTPN3	914	541	20562	2.12076	0.000553181	7.90477e-05	7.21687e-05	Dasatinib
247	GOTERM_CC_DIRECT	GO:0030424~axon	37	3.95722	5.40701e-06	ROBO3, NRP1, MTMR2, DDC, PLXND1, STAU2, SEMA3A, SLC1A1, ELAVL4, HTR2A, AQP1, FXR1, ALCAM, CALB1, PCLO, INPP5F, BAG2, CA2, BSG, NRTN, CTNNA2, KIF1A, SCN3A, NTRK1, GABRA2, TGFB1, SYT1, MME, ANXA3, GFRA1, RAB11A, DNM3, ATAT1, CNTN1, MAPT, FGF13, RAB5A	914	361	20562	2.30576	0.00353534	0.000442699	0.000404174	Dasatinib
248	GOTERM_CC_DIRECT	GO:0005925~focal adhesion	41	4.38503	6.88824e-06	GRB7, NRP1, ITGB5, TGFB1I1, FHL2, ILK, PPP1CB, CNN1, ALCAM, FLRT2, CDH2, GNA12, PCBP2, BSG, CTNNA1, LPXN, CD59, KLF11, SVIL, PDCD6IP, GSN, MME, CAV2, ACTN1, SPRY4, MSN, PARVB, PTPN12, ARHGAP26, RHOB, GAK, ATAT1, ENAH, ACTC1, FAP, GNB2, CAT, ITGA8, ITGA6, TLN1, CD44	914	425	20562	2.17027	0.00450165	0.000478028	0.000436428	Dasatinib
249	GOTERM_CC_DIRECT	GO:0005886~plasma membrane	283	30.2674	7.64091e-06	IFITM2, FNBP1L, AQP3, RRP8, MYLK, AQP1, ZDHHC4, GOLGA4, ALCAM, DPYSL2, BSG, PRSS8, THSD7A, ACSL1, ACTN1, SLC11A2, SLC6A14, HLA-B, PSG1, HLA-C, PHKA1, HLA-A, ANK1, CLDN5, SFRP1, DAAM1, SUCLG2, TLN1, LLGL2, GRB7, ABCB1, ABCB6, TTYH1, SDC2, NEDD4L, LYPD3, LY9, PCDH17, INPP5A, FLRT2, KCNMB2, CD14, PROM1, SCN3A, HLA-DQA1, SLC19A2, CCR1, MCTS1, CADM1, TNFSF15, FZD7, FN1, RAB27B, PARVB, ERLIN2, GNG11, P…	914	5071	20562	1.25549	0.00499231	0.000478028	0.000436428	Dasatinib
250	GOTERM_CC_DIRECT	GO:0045121~membrane raft	29	3.1016	8.02795e-06	STOML1, SLC1A1, SLC1A2, ADCY1, HK1, LDHB, PODXL, PDPN, BSG, STOM, CD14, CD36, CTSD, CD55, PRNP, MME, ANXA2, SMURF2, CAV2, ANXA13, ERLIN2, ATP2B1, ZAP70, CNTN1, TPP1, MAPT, RAB5A, BIRC3, ABCG2	914	252	20562	2.58891	0.00524452	0.000478028	0.000436428	Dasatinib
251	GOTERM_CC_DIRECT	GO:1904813~ficolin-1-rich granule lumen	19	2.03209	9.22377e-06	CFD, PSMD12, CANT1, GSN, TNFAIP6, GSTP1, PRG2, COMMD3, CTSS, COMMD9, GLB1, CRISPLD2, PSMC2, CAT, TIMP2, ALDOC, PLEKHO2, CTSD, PGM1	914	124	20562	3.44708	0.00602338	0.000503464	0.000459651	Dasatinib
252	GOTERM_CC_DIRECT	GO:0048471~perinuclear region of cytoplasm	61	6.52406	1.38236e-05	PTPRR, CLIC4, PRR7, PPP1R13B, FAF1, STMN2, CLU, HERC5, KIF1A, SCN5A, CDK5RAP2, TPD52, ANXA2, STX8, SLC11A2, STX7, OLFM4, GAK, DNM3, TMEM134, RNF128, NOS1AP, EXOC3, S100A4, PKP4, PPARG, MTMR2, RAB1B, VPS4A, ODC1, SLC1A3, MTMR9, NDRG1, RASIP1, PPM1F, FXR1, BAG5, NPY, LPXN, STOM, TRAPPC2, GSN, CAV2, PLA2G2A, CIDEB, CDC5L, MSN, LAMB1, INHBA, MEIS2, RAB11A, BSPRY, MANF, MLPH, GLB1, RAB15, GNB2, AGGF1,…	914	764	20562	1.7962	0.00901364	0.000696496	0.000635885	Dasatinib
253	GOTERM_CC_DIRECT	GO:0042383~sarcolemma	17	1.81818	1.73652e-05	SYNM, ANXA2, KCNJ8, ABCC8, CAV2, DYSF, SLC2A5, ANK1, AQP1, SGCE, CACNB2, KRT19, CDH2, BSG, NOS1AP, SCN5A, FGF13	914	106	20562	3.60796	0.0113099	0.000812443	0.000741741	Dasatinib
254	GOTERM_CC_DIRECT	GO:0031982~vesicle	21	2.24599	9.58387e-05	SLC47A1, MUC16, DCTN2, ANXA2, GSTP1, STX8, STX7, SLC6A14, SLC1A2, MSN, RAB11A, BMP5, GAK, MYO1E, GNB2, STOM, CD59, CALM3, EPS8L2, ANXA2P2, PROM1	914	174	20562	2.71512	0.0608475	0.00418496	0.00382077	Dasatinib
255	GOTERM_CC_DIRECT	GO:1904724~tertiary granule lumen	11	1.17647	0.000134578	CANT1, TNFAIP6, TIMP2, ALDOC, PTX3, FOLR3, OLFM4, CTSD, NIT2, CTSS, PGM1	914	55	20562	4.49934	0.0843807	0.00550929	0.00502986	Dasatinib
256	GOTERM_CC_DIRECT	GO:0001533~cornified envelope	11	1.17647	0.000246266	CSTA, ANXA2, KRT16, DSG2, PKP4, PI3, SPRR1A, DSC2, IVL, SERPINB5, DSC3	914	59	20562	4.1943	0.148984	0.00948847	0.00866276	Dasatinib
257	GOTERM_CC_DIRECT	GO:0005912~adherens junction	20	2.13904	0.000298207	SYNM, ANXA2, LAMA3, SHROOM2, MSN, FRMD4B, EFNA5, NDRG1, RND1, MYO1E, CEACAM1, CDH2, CTNNA1, ITGA6, PKP4, CTNNA2, TLN1, DSC2, CDH18, LLGL2	914	175	20562	2.57105	0.177457	0.0108514	0.00990709	Dasatinib
258	GOTERM_CC_DIRECT	GO:0005794~Golgi apparatus	76	8.12834	0.000430909	GALNT12, DOCK4, EHF, LPCAT1, STMN2, PCSK5, CLU, GALNT10, ZDHHC4, SGCE, HHAT, GOLGA4, LIPG, TMED3, SDF4, CD36, CDK5RAP2, HLA-B, GOLPH3L, HLA-C, PLA2G4A, AP1AR, SLC35G2, GFRA1, CEL, HLA-A, RAB33A, ZDHHC14, TPST2, GAK, DNM3, GAL, RNF128, GORASP1, CAT, EXOC3, BIRC7, PLCB2, CD44, CANT1, NECAB3, TMF1, HS3ST3A1, ABCB6, RAB1B, NEDD4L, FUT1, PMF1, AP3M2, COMMD9, PRRC1, RAB26, PERP, NPY, ST8SIA5, ALX1, CD1…	914	1141	20562	1.49847	0.245957	0.014855	0.0135623	Dasatinib
259	GOTERM_CC_DIRECT	GO:0005788~endoplasmic reticulum lumen	28	2.99465	0.00057	ITIH2, SDC2, PTGS2, LTBP1, CDH2, PDGFD, TIMP1, UGGT1, CHGB, FGA, BCHE, CRTAP, IGFBP5, WFS1, IGFBP3, FN1, LAMB1, PDIA5, MANF, RCN3, TSPAN14, MZB1, SPARCL1, COL21A1, GAS6, SCG2, SLC27A2, FBN1	914	306	20562	2.05852	0.311649	0.0186675	0.017043	Dasatinib
260	GOTERM_CC_DIRECT	GO:0031012~extracellular matrix	25	2.6738	0.000598579	COLEC12, LRRC15, ELN, LTBP2, LRRC32, LTBP1, FBLN2, RELN, ADAMTS3, FLRT2, TIMP2, TIMP3, PI3, TIMP1, POSTN, TGFB1, LRRN3, MMP1, TFPI2, FN1, MMP10, CRISPLD2, PTX3, FBN1, MATN2	914	260	20562	2.16315	0.324422	0.01867	0.0170453	Dasatinib
261	GOTERM_CC_DIRECT	GO:0045177~apical part of cell	12	1.28342	0.000636769	CLIC4, CDH2, FAP, CA2, SLC11A2, USH1C, ITGA8, MSN, REN, MPDZ, LDLR, AQP1	914	78	20562	3.46103	0.341122	0.0189583	0.0173085	Dasatinib
262	GOTERM_CC_DIRECT	GO:0043025~neuronal cell body	34	3.63636	0.000706493	NRP1, DDC, CHRNA3, RTN1, PDE1C, STAU2, DENND1A, SLC1A1, STMN2, ILK, SLC1A3, HTR2A, FXR1, ALCAM, CALB1, INPP5F, DPYSL2, GNA12, TIMP2, KIF1A, PPARGC1A, SLC12A2, NTRK1, GABRA2, TGFB1, MME, ANXA3, GFRA1, GAL, EEF1A2, SERPINI1, MAPT, RAB5A, BMPR1A	914	408	20562	1.87473	0.370555	0.0201197	0.0183688	Dasatinib
263	GOTERM_CC_DIRECT	GO:0042613~MHC class II protein complex	7	0.748663	0.000808218	CD74, HLA-B, HLA-C, HLA-A, HLA-DRB1, HLA-DQA1, HLA-DPA1	914	26	20562	6.05681	0.411158	0.0220576	0.0201381	Dasatinib
265	GOTERM_CC_DIRECT	GO:0043231~intracellular membrane-bounded organelle	66	7.05882	0.000910225	DENND1B, CELF2, DENND1A, SNX13, CLU, CTSS, RND1, RGS5, CTSK, BSG, CHEK1, CYP1B1, PMEPA1, CCNL2, CTSF, ANKRD2, DLAT, HLA-DPA1, OVGP1, PDCD6IP, TCF12, PLA2G4A, RHOF, VRK3, RHOD, RHOB, GAK, PLA2G15, RCN3, CLIP4, CAT, DSG2, PPARG, SQSTM1, LLGL2, MTMR2, SAMD9, RHOBTB3, STK39, LTC4S, PTGS2, CYP3A5, PMF1, AP3M2, VTN, INPP5F, PODXL, RDH16, CTNNA1, PPARGC1A, TRAPPC2, PRNP, FZD7, FUCA1, CMTM6, HSD3B1, ATP2…	914	984	20562	1.50893	0.449247	0.0229307	0.0209352	Dasatinib
266	GOTERM_CC_DIRECT	GO:0015629~actin cytoskeleton	24	2.56684	0.00123293	SVIL, CLIC4, GSN, AUTS2, ARPC1A, PARVB, RND1, MYLK, FGR, MSRA, MYO1E, ARHGAP32, ABLIM1, SMTN, CDC42EP3, FSCN1, CTNNA1, SPRY2, AMPH, CTNNA2, GBP1, ZNF268, RAB5A, PKNOX2	914	258	20562	2.09272	0.554282	0.0295446	0.0269736	Dasatinib
267	GOTERM_CC_DIRECT	GO:0032991~macromolecular complex	50	5.34759	0.00127369	ALK, IFITM2, OGG1, ILK, CLU, POLB, TCL1B, AKAP10, LBH, DPYSL2, TRPS1, ZC3H12A, CHEK1, CASP1, GRB10, RNF111, ANXA2, OLFM4, CAT, BIRC3, KHDRBS3, PRKDC, NRXN2, MTMR9, PTGS2, LTBP1, RASIP1, PPM1F, HMGCL, EIF4EBP1, COX11, EPS8L2, UGGT1, NTRK1, CD74, CRTAP, GSN, CDKN2A, CAV2, ERLIN2, SMAD5, AICDA, RAB11A, CPS1, GNB2, UBA3, MDM2, SDC1, CALM3, TAF6	914	703	20562	1.60005	0.566039	0.0295446	0.0269736	Dasatinib
269	GOTERM_CC_DIRECT	GO:0005902~microvillus	11	1.17647	0.00139275	MYO1E, CLIC4, TGFB1, CA2, PODXL, FSCN1, USH1C, MSN, PROM1, CD44, ATP6V1B1	914	73	20562	3.38992	0.598637	0.0295446	0.0269736	Dasatinib
270	GOTERM_CC_DIRECT	GO:0030425~dendrite	36	3.85027	0.00144508	MTMR2, CHRNA3, PRR7, RTN1, CLSTN2, SEMA3A, DENND1A, SLC1A1, ELAVL4, HTR2A, CYP46A1, SGCE, RELN, ALCAM, CALB1, INPP5A, INPP5F, BAG2, DPYSL2, KIF1A, MPDZ, NTRK1, GABRA2, PRNP, MME, GLRX3, WFS1, ANXA3, PCDH8, TTLL7, MLPH, MAPT, FGF13, RAB5A, CNIH3, BMPR1A	914	460	20562	1.76061	0.612179	0.0295446	0.0269736	Dasatinib
271	GOTERM_CC_DIRECT	GO:0016324~apical plasma membrane	31	3.31551	0.00148699	CLDND1, SLC47A1, ABCB1, SLC1A1, STK39, SLC2A5, AQP1, CDH2, PODXL, CTSK, PDPN, CD36, PROM1, MPDZ, SLC12A2, SLC11A2, SLC6A14, ANXA13, FN1, SHROOM2, CYBRD1, MSN, RAB27B, ATP2B1, GPR143, CEACAM1, SLC6A8, CEACAM6, CD44, ATP6V1B1, ABCG2	914	376	20562	1.85478	0.622696	0.0295446	0.0269736	Dasatinib
273	GOTERM_CC_DIRECT	GO:0035580~specific granule lumen	10	1.06952	0.00157812	CANT1, TIMP2, LCN2, PTX3, BPI, FOLR3, OLFM4, CTSD, NIT2, ELANE	914	62	20562	3.6285	0.644591	0.0304021	0.0277564	Dasatinib
274	GOTERM_CC_DIRECT	GO:0042470~melanosome	13	1.39037	0.00203885	GSN, PDCD6IP, ANXA2, RAB27B, GPR143, SYPL1, BSG, RAB9A, STOM, TPP1, ANXA2P2, CTSD, RAB5A	914	103	20562	2.83939	0.737318	0.0381556	0.0348352	Dasatinib
275	GOTERM_CC_DIRECT	GO:0005911~cell-cell junction	19	2.03209	0.00231785	CLIC4, CADM1, ACTN1, ILK, AQP3, RASIP1, ZAP70, CNKSR1, CLDN5, CEACAM1, CDH2, FLRT2, PERP, FSCN1, CTNNA1, DSG2, PKP4, DSC2, DSC3	914	192	20562	2.22624	0.781278	0.0414904	0.0378798	Dasatinib
276	GOTERM_CC_DIRECT	GO:0016323~basolateral plasma membrane	22	2.35294	0.00234373	SLC12A2, SLC47A1, ANXA2, CADM1, ANXA13, STK39, MSN, ATP2B1, ARRB2, AQP3, ANK1, AQP1, CDH2, CA2, PDPN, BSG, SLCO1B3, SLC16A7, CA9, LDLR, CD44, ATP6V1B1	914	239	20562	2.07083	0.784964	0.0414904	0.0378798	Dasatinib
278	GOTERM_CC_DIRECT	GO:0031093~platelet alpha granule lumen	10	1.06952	0.00273193	CFD, FGA, SERPINA3, TGFB1, ACTN1, FN1, VEGFC, TIMP1, GAS6, CLU	914	67	20562	3.35772	0.83335	0.0458823	0.0418895	Dasatinib
279	GOTERM_CC_DIRECT	GO:0005829~cytosol	350	38.0022	1.17547e-15	TES, ECI2, LST1, IFIT5, STMN2, CCP110, CBLB, ENO3, DCAF6, LGALS4, GOLGA4, MT2A, CCDC91, RPS6KA2, FTH1, DPYSL3, BBX, MPV17, LGALS9, KIFAP3, TRIM22, IER3, MEF2C, WSB1, ACOT7, ACTN1, FBXO2, OXSM, MCCC1, KRT7, AP1AR, KRT5, SND1, SULT2B1, EML4, MYL5, SFRP1, RNF128, RUFY3, PLBD1, PADI2, EZR, HOXB7, PI4K2A, MMADHC, LLGL2, URI1, CRABP2, RRAD, PRKDC, SH2D2A, XPC, RPS4Y1, NLK, HIF1A, PRKCZ, SULT1A1, PPP3R1…	903	5510	20562	1.44642	8.59757e-13	8.27528e-13	7.95791e-13	Erlotinib
280	GOTERM_CC_DIRECT	GO:0070062~extracellular exosome	169	18.3496	5.46785e-13	SLC46A3, IL1RN, STEAP4, PLAT, PARK7, APEH, ENO3, PPP1CB, ISLR, C1GALT1C1, GOLGA4, ALCAM, CDH1, ANPEP, FTH1, LAMP2, BSG, ENPP4, PDE8A, KRT6B, KRT6A, ACOT7, ACTN1, KRT7, ANXA11, KRT5, CEL, OLFM4, KRT75, ATP1B1, SND1, SULT2B1, ACLY, SFRP1, AZGP1, SLPI, CMPK1, FSCN1, PADI2, EZR, IL6ST, MXRA5, DSC2, PFN2, ATP6V1A, GPM6A, SLC26A2, CRABP2, NPR3, HTRA1, RHOBTB3, AK2, TACSTD2, FBLN1, LTBP2, NDRG1, PRKCZ, …	903	2218	20562	1.73501	3.84937e-10	1.92468e-10	1.85087e-10	Erlotinib
281	GOTERM_CC_DIRECT	GO:0005737~cytoplasm	331	35.9392	1.3035e-10	SLC23A2, ISCA1, IL1RN, TES, LST1, MT1M, STMN2, CBLB, MT1X, DCAF6, GOLGA4, MT2A, RPS6KA2, ANPEP, FTH1, DPYSL3, MAGEA1, KIF21B, MPV17, LGALS9, CCDC92, SOX4, TRIM22, MEF2C, ACTN1, FBXO2, IL1R2, CIRBP, KRT7, CEL, KRT5, ISL1, SND1, SULT2B1, EML4, MYL5, BIN2, RNF128, IFT81, RUFY3, FEZ2, PADI2, HECA, CYP2E1, EZR, MMADHC, PFN2, LLGL2, URI1, LXN, NECAB3, CRABP2, TXK, SH2D2A, AGAP1, XPC, GATA2, NLK, HIF1A,…	903	5576	20562	1.35171	9.17662e-08	3.05887e-08	2.94156e-08	Erlotinib
282	GOTERM_CC_DIRECT	GO:0016020~membrane	165	17.9153	1.91284e-07	SLC46A3, MTCH2, PLXND1, LST1, ECI2, TNC, STMN2, MSMO1, IL1RAP, ENO3, CDH5, CCDC91, CDH1, LAMP2, BSG, ENPP4, SLC16A4, KRT6A, HGF, FBXO2, IL1R2, USP2, HPCAL1, ANXA11, CYBA, KRT5, ATP1B1, DGKZ, SND1, EML4, SIGIRR, SLC5A6, RAB32, TPST1, ACLY, MSH2, RUFY3, ELMO1, RAB38, HECA, ADTRP, EZR, IL6ST, PI4K2A, DGKI, PTGES, ABCG2, ATP6V1A, SLC26A2, NRN1, RRAD, PRKDC, DDX1, MGST3, DNAJC22, TACSTD2, AGAP1, RPS4Y…	903	2547	20562	1.47514	0.000134655	3.36659e-05	3.23748e-05	Erlotinib
283	GOTERM_CC_DIRECT	GO:0005912~adherens junction	23	2.49729	8.87868e-06	NOTCH1, JAG1, ANXA2, TMOD3, LAMA3, SHROOM2, PARK7, EFNA5, ALOX15B, NDRG1, CNN3, RND1, CDH5, CYTH2, DLG2, CDH1, DLG5, CDH10, CDH12, EZR, SSX2IP, DSC2, LLGL2	903	175	20562	2.99273	0.00623113	0.00125012	0.00120217	Erlotinib
284	GOTERM_CC_DIRECT	GO:0005654~nucleoplasm	223	24.2128	3.14765e-05	IFITM2, CBLB, DCAF6, GOLGA4, CCDC91, SOX17, RPS6KA2, BBX, CCNL2, CCDC92, SOX4, TRIM22, MEF2C, ACOT7, CIRBP, SOX12, HOXB2, HOXB7, CGGBP1, URI1, CRABP2, HOXD1, PRKDC, CSTF2, GATA6, XPC, ZNF22, RPS4Y1, GATA2, HTATSF1, NLK, HIF1A, HSD11B2, PPP3R1, COMMD9, HLTF, TSPAN1, NKX2-2, GSDMD, CDK19, CDC7, NR2F2, SMARCA1, SMARCA4, FOSL1, POLA1, MSRA, ID4, NOX4, PAF1, CDK14, INTS12, HILPDA, ASH2L, LRRC32, WDR43…	903	3963	20562	1.28132	0.0219161	0.00369324	0.0035516	Erlotinib
285	GOTERM_CC_DIRECT	GO:0043025~neuronal cell body	37	4.01737	5.89856e-05	GPM6A, NRP1, RBM8A, HDAC1, STMN2, LRP4, TRAK2, CNN3, UCHL1, ALCAM, CALB1, INPP5F, PRKAR2B, PENK, FLNB, CKB, KIF1A, VPS16, GABRA2, NQO1, MME, MYO10, ELOVL5, TGFB3, ARG1, CAD, ZNF804A, CYBA, SNCAIP, GAL, P2RX4, RUFY3, EEF1A2, IL6ST, RAB5A, PI4K2A, DGKI	903	408	20562	2.065	0.0406766	0.0055086	0.00529734	Erlotinib
286	GOTERM_CC_DIRECT	GO:0005925~focal adhesion	38	4.12595	6.25978e-05	NRP1, TES, ITGB5, TNC, NEDD9, LPP, TRIOBP, DCAF6, CNN3, ARHGAP22, MRC2, PPP1CB, ALCAM, CSRP2, CSRP1, BSG, PPFIA1, FLNA, FLNB, ITGAV, CLASP2, MME, ACTN1, CYBA, PARVB, PTPN12, REXO2, CORO2B, ALOX15B, RHOB, FERMT1, FAP, PALLD, DLC1, NOX4, EZR, HSPA1B, LIMS1	903	425	20562	2.03597	0.0431132	0.0055086	0.00529734	Erlotinib
287	GOTERM_CC_DIRECT	GO:0032587~ruffle membrane	15	1.62866	0.00010446	TESC, IFIT5, CLCN3, FERMT1, SH3YL1, FAP, DLC1, PSD3, PDPN, SPRY2, ITGAV, EPS8L3, EZR, PDE9A, CLASP2	903	99	20562	3.45012	0.0709046	0.007798	0.00749893	Erlotinib
288	GOTERM_CC_DIRECT	GO:0030027~lamellipodium	22	2.38871	0.000111828	DDX3X, MYO10, PLXND1, SWAP70, TESC, STMN2, INPPL1, NEDD9, KLHL2, PARVB, MCC, DGKZ, ABLIM1, FAP, CDH1, PODXL, PALLD, RUFY3, PDPN, DPYSL3, FSCN1, MYH10	903	192	20562	2.60915	0.0757119	0.007798	0.00749893	Erlotinib
289	GOTERM_CC_DIRECT	GO:1904724~tertiary granule lumen	11	1.19435	0.000121844	GSDMD, TNFAIP6, IDH1, FTH1, GGH, ALDOC, PTX3, METTL7A, OLFM4, NIT2, PGM1	903	55	20562	4.55415	0.0822069	0.007798	0.00749893	Erlotinib
290	GOTERM_CC_DIRECT	GO:0030424~axon	32	3.47448	0.000300584	NRP1, PLXND1, ELAVL4, PARK7, ALCAM, CALB1, PCLO, INPP5F, BAG2, BSG, SCN9A, PPFIA1, NEFL, KIF1A, SCN3A, MAP9, VPS16, GABRA2, SYT1, MME, MX1, CCK, PRSS12, PALLD, RUFY3, FEZ2, NF1, SARM1, CRYAB, RAB5A, DGKI, TNFRSF21	903	361	20562	2.01846	0.190747	0.0176343	0.016958	Erlotinib
291	GOTERM_CC_DIRECT	GO:0005576~extracellular region	126	13.6808	0.000413355	COL16A1, CALML5, TNC, PLAT, IL1RAP, APEH, ISLR, CDH1, FTH1, HGF, ACTN1, IGFBP3, IL1R2, CEL, OLFM4, DKK2, DKK3, ACLY, SFRP1, AZGP1, SLPI, BIN2, ADAM12, HHIPL2, PLBD1, PADI2, IL6ST, MXRA5, CALCB, NRN1, NOTCH1, HTRA1, LY96, LPL, FBLN1, LTBP2, NTS, GLB1L2, C2, PLAC8, C3, COMMD9, PDGFD, PENK, NEU1, CLCA2, CD14, CLCA4, CPA4, GSDMD, VAT1, JAG1, TGFB3, IDH1, CRIM1, LIF, GGH, INHBB, C6ORF120, INHBE, BMP5,…	903	2129	20562	1.34764	0.252531	0.0223848	0.0215263	Erlotinib
292	GOTERM_CC_DIRECT	GO:0030054~cell junction	23	2.49729	0.000590294	DSP, IFITM2, TES, ITGB5, ACTN1, PRKCZ, DDB2, CDH5, FERMT1, P2RX4, DLG2, BIN2, CDH1, RAB23, DLG5, RUFY3, PDPN, NEU1, CLCA2, PAF1, DSG2, CDH17, TSPAN1	903	232	20562	2.25745	0.340115	0.0296833	0.0285449	Erlotinib
293	GOTERM_CC_DIRECT	GO:0000785~chromatin	70	7.60043	0.000663091	FOXA1, DSCC1, TCF21, PARK7, ZBTB22, ETS2, WDR43, NR3C2, HHEX, HEY1, SOX17, SIX2, BBX, SOX4, BATF3, MEF2C, FOXD1, TCF12, MITF, SOX12, ISL1, ETV5, MAF, TFDP2, ELF4, RFX7, TFEC, IRF8, HOXB2, HOXB7, NFAT5, FOXC1, PCNA, HOXD1, HDAC1, SATB2, GATA6, PDS5B, BARX1, HIF1A, NACC2, MSC, RXRG, ZBED5, NKX2-2, TCFL5, TFAP2A, POU2F1, CDX2, ZNF580, PLK2, MBD1, NFYC, HMGA2, RPA2, FOXN3, SMARCA1, MEIS2, SMAD5, TBX3…	903	1059	20562	1.50515	0.373102	0.0299917	0.0288415	Erlotinib
294	GOTERM_CC_DIRECT	GO:0043231~intracellular membrane-bounded organelle	66	7.16612	0.00068163	IRS1, HEXA, ECI2, RND1, RGS5, CTSK, BSG, LAMP2, CCNL2, CCDC92, ZNF365, CADPS2, MEF2C, SEC13, LIG1, TCF12, LRRC40, RHOB, SULT2B1, CYP2A7, LMBRD1, GPRC5B, PITPNM1, SLC9A6, CLIP4, DSG2, CYP2E1, LLGL2, ATP6V1A, VAC14, CTDP1, MGST3, RHOBTB3, STK39, XPC, CLCN3, NTS, PTGS2, AP3M2, HSD11B2, RAB11FIP1, INPP5F, PODXL, NEU1, TRA2A, HSD17B2, TSPAN1, OSBPL9, CYB5A, POU2F1, TGFB3, IQSEC1, FZD7, ATP2B1, ABCA8, …	903	984	20562	1.52731	0.381236	0.0299917	0.0288415	Erlotinib
295	GOTERM_CC_DIRECT	GO:0045121~membrane raft	24	2.60586	0.000763509	ANXA2, MME, ANGPT1, CBLB, ATP2B1, PARK7, PRKCZ, HK1, BST2, NPC1, PRKAR2B, PODXL, HYAL2, DLC1, PDPN, BSG, LAMP2, CD14, IL6ST, RAB5A, PI4K2A, CD55, BIRC3, ABCG2	903	252	20562	2.16864	0.415919	0.0316183	0.0304056	Erlotinib
296	GOTERM_CC_DIRECT	GO:0090575~RNA polymerase II transcription factor complex	15	1.62866	0.000855759	DR1, BATF3, POU2F1, ANXA2, NFYC, TCF12, HIF1A, BATF, FOSL1, MAFB, MAF, TFDP2, HYAL2, HLTF, RXRG	903	121	20562	2.82282	0.452675	0.0334697	0.032186	Erlotinib
297	GOTERM_CC_DIRECT	GO:0015629~actin cytoskeleton	24	2.60586	0.00105123	AUTS2, SWAP70, IFIT5, KLHL2, PARVB, CORO2B, TRIOBP, CNN3, RND1, MSRA, ARHGAP32, ABLIM1, SMTN, CDH1, PALLD, FSCN1, FLNA, SPRY2, FLNB, AMPH, EZR, APBB3, ZNF268, RAB5A	903	258	20562	2.11821	0.523102	0.0383616	0.0368903	Erlotinib
298	GOTERM_CC_DIRECT	GO:1904813~ficolin-1-rich granule lumen	15	1.62866	0.00108982	GSDMD, DDX3X, TNFAIP6, CALML5, GSTP1, IDH1, APEH, ACLY, COMMD9, BIN2, FTH1, IMPDH2, ALDOC, HSPA1B, PGM1	903	124	20562	2.75453	0.535897	0.0383616	0.0368903	Erlotinib
299	GOTERM_CC_DIRECT	GO:0035580~specific granule lumen	10	1.08578	0.00145145	GSDMD, SLPI, ARG1, NEU1, GGH, PTX3, RETN, OLFM4, DOCK2, NIT2	903	62	20562	3.6727	0.640329	0.0486582	0.0467921	Erlotinib
300	GOTERM_CC_DIRECT	GO:0070062~extracellular exosome	162	17.234	1.67735e-10	SLC46A3, NCKAP1, FCGBP, ALDH1L1, RNH1, TFRC, RPL31, ITSN1, PEBP1, PLAT, PARK7, PLOD1, CLU, EPS8, FBL, LGALS3, DPYSL2, TNFSF10, CAPN2, CPNE1, ENPP4, B2M, GLUL, TGM2, GSTK1, CACNA2D1, ECH1, ACOT11, OLFM4, RNASE1, TUBA4A, SFRP1, RBP4, COL4A2, CRISPLD2, DAAM2, HPRT1, EZR, FKBP4, MXRA5, ALDH7A1, PFN2, ENDOD1, AK2, NEDD4L, GSTT1, PTTG1IP, CORO1A, ACAT2, PLD3, EFNB1, HSPH1, UBB, TSPAN8, FLRT2, PRKAR2B, …	916	2218	20562	1.63955	1.1104e-07	7.15862e-08	6.86665e-08	GDC0941
301	GOTERM_CC_DIRECT	GO:0005737~cytoplasm	334	35.5319	2.16273e-10	SPARC, TES, RNH1, CERK, RPL31, PLEKHB1, LST1, ITSN1, STMN2, AQP7, CBLB, ABCA12, CLDN1, NUDT4, SOX2, EPS8, LGALS3, GJA1, PEG10, RPS6KA2, DPYSL2, MAGEA1, CPNE1, LGALS9, TRIM21, GLUL, MEF2C, FBXO2, SFRP4, CLDN3, PRKAR1B, ETHE1, RRAGD, FEZ2, TRIM13, SIK1, ULK1, HPRT1, TLN2, EZR, NEIL1, MYL9, TRIB2, SKAP1, PFN2, PTGFR, ZNF395, LXN, MAGED1, SH2D2A, LPAR1, AGAP1, NEDD4L, NMD3, PTTG1IP, SAMSN1, KLK8, KLK…	916	5576	20562	1.3446	1.43172e-07	7.15862e-08	6.86665e-08	GDC0941
302	GOTERM_CC_DIRECT	GO:0005886~plasma membrane	305	32.4468	1.57262e-09	VIPR1, SPARC, TES, IFITM2, TRAF3IP3, CERK, TFRC, LST1, ITSN1, CBLC, AQP7, CBLB, ABCA12, CLDN1, EPS8, LGALS3, GJA1, EDNRB, DPYSL2, MAGEA1, CPNE1, PIEZO2, B2M, GLUL, SLC12A7, PTGDR, ACVR1, ENTPD6, KCNK15, ANK3, DKK1, SIGIRR, SFRP1, CLDN3, PRKAR1B, CLNS1A, TLN2, EZR, SKAP1, EPHA2, PTGFR, GYPC, TTYH1, RRAD, MAGED1, EBI3, SDC3, LPAR1, MGST2, NEDD4L, IGHV1-69, LY9, FLRT2, PRKAR2B, KCNMB1, EPB41L3, KCNM…	916	5071	20562	1.35013	1.04107e-06	3.47025e-07	3.32871e-07	GDC0941
303	GOTERM_CC_DIRECT	GO:0005829~cytosol	321	34.1489	1.60519e-08	NCKAP1, CDA, ZNF175, TES, RNH1, RPL31, LST1, ITSN1, STMN2, CBLB, ABCA12, LIPA, NUDT4, SOX2, LGALS3, CCDC91, PEG10, RPS6KA2, DPYSL2, CPNE1, AP1S1, LGALS9, B2M, TRIM21, GLUL, GSTK1, MEF2C, WSB2, FBXO2, OXSM, ECH1, COG2, ANK3, GNPAT, SFRP1, PRKAR1B, CLNS1A, RRAGD, RBP1, ULK1, HPRT1, RBCK1, EZR, ATF5, NEIL1, HOXB7, MYL9, ALDH7A1, SKAP1, ZNF395, MAOA, RRAD, SH2D2A, ENDOD1, NEDD4L, SAMSN1, SULT1A1, DSN…	916	5510	20562	1.30775	1.06263e-05	2.29224e-06	2.19875e-06	GDC0941
304	GOTERM_CC_DIRECT	GO:0009986~cell surface	62	6.59574	1.7313e-08	CPM, SPARC, TFRC, PLAT, MSLN, CLU, THBD, LGALS3, LAMP3, HYAL2, FCER1A, CD38, LBP, NEO1, FGFBP1, ANXA1, GPR37, CD93, MME, ENTPD6, ANK3, F3, SFRP4, SFRP1, CEACAM6, LY6D, RARA, DSG2, ITGA6, ITGA5, CD44, EPHA2, VAMP3, CHRNA1, CX3CR1, CSF1R, SDC3, LPAR1, PDGFA, SLC1A3, TFPI, LY9, TSPAN8, EPCAM, GPC1, KCNN2, DMD, GPC4, NTSR1, NTRK1, KCNB1, TPBG, MSN, HSPA2, SORL1, AXL, HLA-DPB1, HLA-DRA, SDC1, CSPG4, H…	916	639	20562	2.17801	1.14611e-05	2.29224e-06	2.19875e-06	GDC0941
305	GOTERM_CC_DIRECT	GO:0016020~membrane	166	17.6596	3.04334e-07	SLC46A3, SPARC, TFRC, DENND5B, RPL31, DGKA, FHOD1, LST1, TNC, STMN2, CLU, FBL, LGALS3, CCDC91, DPYSL2, PEG10, PIEZO2, SLC16A6, CPNE1, AP1S1, ENPP4, IL13RA2, B2M, ACVR1, GSTK1, FBXO2, ECH1, USP2, ENTPD6, DIO1, COG2, TMEM80, SIGIRR, GNPAT, COL4A2, COL4A1, LGSN, EHBP1L1, ELMO1, LY6D, RAB38, EZR, GYPC, RRAD, SDC3, ENDOD1, UBR4, PDGFA, SLC1A3, MGST2, AGAP1, NMD3, PTTG1IP, CORO1A, CSF2RA, FUT1, PTDSS1,…	916	2547	20562	1.46302	0.000201449	3.35781e-05	3.22086e-05	GDC0941
306	GOTERM_CC_DIRECT	GO:0045121~membrane raft	31	3.29787	9.66755e-07	AHNAK, CBLC, CBLB, PARK7, GNAI1, EFNB1, GJA1, EDNRB, PRKAR2B, GPC1, HYAL2, PDPN, EFHD2, FLOT1, CAPN2, DMD, NTSR1, MME, ANGPT1, SMURF2, PLLP, ATP2B4, CLIP3, ANO1, PLSCR1, NPC1, MAL, CD48, KRAS, LAT, BIRC3	916	252	20562	2.76141	0.000639788	9.14274e-05	8.76985e-05	GDC0941
307	GOTERM_CC_DIRECT	GO:0005654~nucleoplasm	232	24.6809	3.41385e-06	ZNF175, IFITM2, RNH1, RPL31, CBLB, HNRNPR, LIPA, SOX2, LGALS3, GJA1, CCDC91, PEG10, RPS6KA2, CPNE1, TRIM21, MEF2C, CLNS1A, ETHE1, RRAGD, RBP1, MPPE1, ATF5, NEIL1, HOXB7, CGGBP1, SKAP1, ASF1B, ZNF395, HOXD1, FOXG1, NEDD4L, NMD3, GATA3, PTTG1IP, RRP7A, DSN1, COMMD8, HSPH1, PGBD5, PCBP1, HLTF, ALX1, HOXC8, NHEJ1, TRPM4, STAT5A, CDT1, EGR1, JUN, EGR2, EGR3, EGR4, UPF3A, NR0B1, FLI1, PBX1, MSRA, FAM11…	916	3963	20562	1.31412	0.00225742	0.000282496	0.000270974	GDC0941
308	GOTERM_CC_DIRECT	GO:0005615~extracellular space	128	13.617	5.00939e-06	FCGBP, SPARC, TFRC, TRIL, TNC, XYLT1, PLAT, CXCL14, CLU, LOXL1, LGALS3, TNFSF10, ENPP2, LGALS9, IL13RA2, B2M, CHGB, SEMA6B, POSTN, SEMA6A, ENTPD6, RNASE6, OLFM4, KMO, DKK1, EREG, SFRP4, OLFM1, SFRP1, RBP4, COL4A2, COL4A1, CRISPLD2, MFNG, SPARCL1, EZR, SCG2, LXN, EBI3, PDGFA, LY96, KLK8, KLK6, UBB, FLRT2, PPY, SFN, PI3, S100A11, WNT10B, TGFB2, TFPI2, LIF, MSN, AZU1, BMP7, INHBE, IL6, COL1A2, STAG3…	916	1938	20562	1.48261	0.00331073	0.000368469	0.000353441	GDC0941
309	GOTERM_CC_DIRECT	GO:0005887~integral component of plasma membrane	100	10.6383	5.64231e-05	VIPR1, CD83, TFRC, AQP7, CLDN1, GJA1, CDH4, EDNRB, CCRL2, TNFSF10, SLC16A6, SLC12A7, SLC39A4, SEMA6B, ACVR1, CHRNB1, SEMA6A, KCNK15, TM4SF1, EREG, CLDN3, EPHA2, CHRNA1, PTGFR, CSF1R, GYPC, LPAR1, SLC1A3, CSF2RA, FUT1, EFNB1, CALHM2, TSPAN8, FLRT2, TSPAN7, PLXNA2, TSPAN5, KCNMB4, NTSR1, CD99, TRPM4, NKG7, BFAR, GPR137B, SSPN, HLA-DRA, CD27, SDC1, CSPG4, LRP12, GPR18, HLA-DRB1, FGFR2, TCIRG1, SGCE,…	916	1508	20562	1.48857	0.0366641	0.00373521	0.00358286	GDC0941
310	GOTERM_CC_DIRECT	GO:0032991~macromolecular complex	55	5.85106	6.97981e-05	RYR2, TES, IFITM2, KDM1A, IRS2, CLU, CLDN1, LBH, DPYSL2, CASP1, GLUL, SLC12A7, DFFA, MEF2C, ANXA1, RIPK2, CAD, OLFM4, CAMKMT, ACTA2, RBP4, CLDN3, COL6A2, CAT, RARA, EZR, FKBP4, ASF1B, BIRC3, BLM, MAGED1, PEX11A, RBM4B, CORO1A, HIRA, HSPH1, ABL1, EIF4EBP1, STAP1, RAD54L, HES1, DMD, NAE1, SNCA, NTRK1, CDKN2A, ATP2B4, NR4A2, SKI, ITCH, CPS1, ID2, PXMP2, SDC1, CD69	916	703	20562	1.75621	0.0451566	0.00420058	0.00402925	GDC0941
311	GOTERM_CC_DIRECT	GO:0000785~chromatin	75	7.97872	8.08983e-05	AHCTF1, KDM1A, DSCC1, CHD7, BHLHE41, ARRB1, RORA, HOXC13, PARK7, SOX2, HEY1, CAPN2, TEAD1, TGM2, TEAD3, DFFA, MEF2C, PAWR, FOXL2, FOS, ARID1A, MSH6, TFDP1, IRF1, TFEC, RARA, ATF5, HOXB7, ASF1B, PPARD, CEBPA, CEBPB, CEBPD, MAGED1, HOXD1, SATB1, FOXG1, CEBPG, GATA3, HIRA, MUC1, CUX2, NFIL3, HLX, ALX1, HES1, HOXC8, STAT5A, EGR1, ARNT2, JUN, AKIRIN1, EGR2, EGR3, PRRX1, EGR4, NAP1L3, NR1H4, HMGA2, NAP…	916	1059	20562	1.58977	0.052148	0.00446289	0.00428087	GDC0941
312	GOTERM_CC_DIRECT	GO:0005764~lysosome	30	3.19149	0.000132488	ASAH1, CPQ, TNFAIP3, CTSW, TCIRG1, LIPA, GJA1, HYAL1, HYAL2, HYAL3, CAPN2, HAS2, IDS, HLA-DOB, CTSC, SNCA, GAA, HPS1, RNASE6, NKG7, ANK3, TYR, NPC1, CAT, RRAGD, TMEM106B, HLA-DRA, RAB38, ATP13A2, ITM2C	916	309	20562	2.17938	0.0839763	0.00674671	0.00647154	GDC0941
313	GOTERM_CC_DIRECT	GO:0005576~extracellular region	130	13.8298	0.000160089	CDA, SPARC, TFRC, TNC, PLAT, CLU, LOXL1, LGALS3, TNFSF10, ENPP2, IL13RA2, B2M, PRND, CHGB, SPINK4, PCID2, ENTPD6, RNASE6, OLFM4, DKK1, TUBA4A, EREG, SFRP4, OLFM1, SFRP1, RBP4, COL4A2, COL4A1, CRISPLD2, IL23A, LY6D, SPARCL1, MXRA5, SCG2, PTGFR, EBI3, ENDOD1, PDGFA, LY96, IGHV1-69, CSF2RA, KLK8, KLK6, DSN1, HSPH1, PPY, PI3, S100A11, WNT10B, TGFB2, TFPI2, CRIM1, LIF, ISG15, AZU1, BMP7, C6ORF120, NFK…	916	2129	20562	1.37068	0.100564	0.00748714	0.00718177	GDC0941
314	GOTERM_CC_DIRECT	GO:0043025~neuronal cell body	36	3.82979	0.000169648	RTN1, STAU2, ITSN1, STMN2, LPAR1, SLC1A3, CNN3, DNAJB1, UCHL1, UBB, PRKAR2B, DPYSL2, ABL1, CAPN2, KCNN2, DMD, CKB, CCR2, TRPM4, SNCA, NTRK1, TGFB2, MME, PMM1, CAD, ADRA2C, SNCAIP, SORL1, DHODH, P2RX7, OLFM1, ADORA2A, ATP13A2, SERPINI1, FKBP4, SOS1	916	408	20562	1.98067	0.106239	0.00748714	0.00718177	GDC0941
315	GOTERM_CC_DIRECT	GO:0005925~focal adhesion	36	3.82979	0.000365687	NCKAP1, TES, AHNAK, RPL31, TNC, CNN3, MRC2, GJA1, FLRT2, FLOT1, ANXA6, CAPN2, FLNC, B2M, CD99, TGM2, ANXA1, ZNF185, MME, MSN, PARVA, RHOB, ENAH, ACTC1, PALLD, CAT, TRIP6, KRAS, ITGA6, CSPG4, TLN2, ITGA5, EZR, CD44, LIMS2, EPHA2	916	425	20562	1.90144	0.215045	0.0145059	0.0139143	GDC0941
316	GOTERM_CC_DIRECT	GO:0030027~lamellipodium	21	2.23404	0.000372509	NCKAP1, ITSN1, STMN2, PARVA, CDC42BPB, AIF1, CORO1A, ACTA2, ENAH, ABLIM1, KITLG, ACTC1, FGD6, PALLD, CAPRIN1, PDPN, FLOT1, APBB2, DMD, EPHA2, PHACTR4	916	192	20562	2.45521	0.218583	0.0145059	0.0139143	GDC0941
317	GOTERM_CC_DIRECT	GO:0031410~cytoplasmic vesicle	29	3.08511	0.000685288	TFRC, DYSF, SLC1A3, ARRB1, ARRB2, AP3M2, MAP1LC3C, HYAL1, HYAL2, PDPN, HYAL3, FLOT1, HAS2, GBP1, TRIM21, SLC39A4, MME, MYOF, MX1, HPS1, RNASE6, RHOH, RHOF, RHOC, RHOB, ITCH, AMOTL2, ITGA5, FGFR2	916	325	20562	2.00302	0.364801	0.0252034	0.0241755	GDC0941
318	GOTERM_CC_DIRECT	GO:0042383~sarcolemma	14	1.48936	0.00085276	RYR2, ANXA1, AHNAK, KCNB1, DYSF, ANK3, SGCE, KRT19, COL6A2, FLOT1, SSPN, DMD, FLNC, ACP1	916	106	20562	2.96478	0.431508	0.0297119	0.0285001	GDC0941
319	GOTERM_CC_DIRECT	GO:0048471~perinuclear region of cytoplasm	54	5.74468	0.00094032	MS4A3, TFRC, STMN2, AKR1B1, PARK7, CLU, HEPH, STBD1, LAMP3, HYAL2, NCS1, TLK2, PDE4B, TRAPPC12, ANXA6, CTLA4, CCR2, TGM2, PPP1R16B, SLC2A10, USP2, OLFM4, VAMP8, PLSCR1, NPC1, RARA, RAB38, PKP4, EZR, FKBP4, VAMP3, CX3CR1, SLC1A3, GDPD3, GDPD5, AIF1, PRKAR2B, ALOX5, ABL1, SPP1, VPS54, DMD, SNCA, KCNB1, MX1, MSN, TYR, BSPRY, COPS3, SERHL2, TRIM37, PI4KB, FBXL5, ITM2C	916	764	20562	1.58661	0.463552	0.0309552	0.0296927	GDC0941
320	GOTERM_CC_DIRECT	GO:0090575~RNA polymerase II transcription factor complex	15	1.59574	0.000981962	STAT5A, CEBPA, JUN, CEBPB, CEBPD, CEBPG, FOS, PBX1, BATF, TFDP1, NFIL3, HYAL2, HLTF, RARA, ATF5	916	121	20562	2.78276	0.478152	0.0309552	0.0296927	GDC0941
321	GOTERM_CC_DIRECT	GO:0005794~Golgi apparatus	74	7.87234	0.00116324	CLIC5, CPQ, LST1, STMN2, MSLN, CLU, CXCL14, SGCE, GJA1, CCDC91, NCS1, TRAPPC12, CAPN2, AP1S1, CTLA4, NEO1, B2M, CTSC, MMD, ENTPD6, COG2, SLC35G2, ANK3, RAB33A, CAMKMT, MSH6, RNF144A, PLSCR1, NPC1, CAT, FAM20B, B3GNT2, ITGA5, MPPE1, CHST5, CD44, CHST2, NEDD4L, FUT1, AP3M2, RAB20, FGD6, PRRC1, MLANA, PERP, SPP1, NLRP2, VPS54, HAS2, ALX1, APBB2, DMD, GBP1, NTSR1, TRPM4, SNCA, RABGAP1L, SLC35A3, TMEM…	916	1141	20562	1.45585	0.537223	0.0350029	0.0335752	GDC0941
322	GOTERM_CC_DIRECT	GO:0070062~extracellular exosome	156	16.4731	5.77174e-09	SEMA5A, NCKAP1, SERPINE1, DEFB1, PLAT, APEH, ACTB, ACTG2, DOCK10, TGM1, STK10, EFEMP2, C1GALT1C1, DMBT1, DPYSL2, NAMPT, TNFSF10, CAPN2, KRT6B, AP2M1, ARSA, SLC38A1, WNT5B, ACTN1, ECH1, HLA-B, SCRIB, CEL, HLA-A, MIF, BCR, COL4A2, ADAM9, MXRA5, SQSTM1, CFB, VPS28, PFN2, FTL, ATP6V1A, CFD, ABCB6, ARL3, RHOBTB3, TACSTD2, ALOX12, FUT2, NDRG1, SLC9A3R1, FUT8, PCBP3, PODXL, EPB41L2, PSAP, APOD, APOE, RS…	916	2218	20562	1.57882	3.99403e-06	3.99404e-06	3.77472e-06	Gefitinib
323	GOTERM_CC_DIRECT	GO:0005576~extracellular region	147	15.5227	5.76336e-08	PRSS1, CALML5, SERPINE1, TNC, DEFB1, PLAT, IL1RAP, APEH, FGF2, TNF, NPPB, EFEMP2, DMBT1, TNFSF10, EPHB2, IL13RA2, EPHB3, IGFBP1, ARSA, WNT5B, ACTN1, F2R, CEL, MIF, OLFM1, COL4A2, PSG5, PSG4, PAPPA, COL8A2, PLBD1, MXRA5, CFB, FTL, CFD, FBN2, PTGFR, NRN1, EBI3, PLA2G3, STC1, LPL, GLB1L2, PDZD2, PDGFD, PSAP, APOD, APOE, CPA4, NDFIP1, TNFSF15, IDH1, FUCA1, RAB27A, ISG15, GDF5, NFKB1, INHBE, BMP1, CAB…	916	2129	20562	1.54993	3.98817e-05	1.99412e-05	1.88462e-05	Gefitinib
324	GOTERM_CC_DIRECT	GO:0005615~extracellular space	134	14.1499	2.38475e-07	PRSS1, SERPINE1, TNC, DEFB1, PLAT, FGF2, TNF, ACTB, ACTG2, NPPB, LGALS4, EFEMP2, DMBT1, DPYSL3, NAMPT, TNFSF10, LGALS9, IL13RA2, IGFBP1, IL15RA, ARSA, WNT5B, ACTN1, CEL, MIF, OLFM1, COL4A2, PAPPA, COL8A2, PLBD1, ADAM9, CFB, CFD, RTN3, EBI3, TACSTD2, PLA2G3, STC1, LPL, PCSK1N, PODXL, PDGFD, PSAP, APOD, APOE, CPA4, CRTAP, TNFSF15, MSN, GDF5, INHBE, SMARCA4, BMP1, COL1A2, DLG3, TNFSF4, CPE, PAEP, CO…	916	1938	20562	1.5521	0.000165011	5.22426e-05	4.93738e-05	Gefitinib
325	GOTERM_CC_DIRECT	GO:0016020~membrane	166	17.529	3.04334e-07	SEMA5A, LST1, TNC, ICAM2, MSMO1, IL1RAP, TNF, ACTB, DOCK10, EDC4, TGM1, DMBT1, DPYSL2, PEG10, SLC16A6, IL13RA2, PHLDA2, PDGFRA, COG5, FBXO2, ECH1, HLA-B, HPCAL1, CYBA, HLA-A, BCR, RAB32, ACAP2, COL4A2, ADAM9, HECA, TMEM126B, FTL, ABCG2, ATP6V1A, MACF1, SLC45A2, NRN1, RRAD, PRKDC, SDC3, UBR4, TACSTD2, SLC1A3, ALOX12, SNX4, SLC9A3R1, UGCG, FUT8, CHST11, DHX38, APOE, RAB11FIP5, WWTR1, NUP155, TNFSF1…	916	2547	20562	1.46302	0.000210577	5.22426e-05	4.93738e-05	Gefitinib
326	GOTERM_CC_DIRECT	GO:0005829~cytosol	313	33.0517	3.77476e-07	NCKAP1, LST1, KEAP1, NOC2L, IFIT1, ACTB, RRP8, MYLK, UBE2L3, LGALS4, TCL1A, PSMD5, PEG10, DPYSL2, DPYSL3, NAMPT, MYB, FBXO3, PLCE1, LGALS9, EPHB2, MNX1, EPHB3, WSB1, COG5, ACTN1, FBXO2, OXSM, ECH1, GOLPH3L, MIF, ASRGL1, BCR, INPP4B, AR, RBP1, PLBD1, TRIB3, TRIB1, HOXB7, MYL9, VPS28, HOXB5, GNE, FLG, GRB7, ABCB6, MAOA, RRAD, PRKDC, PIK3R2, ANAPC10, SULT1A1, PCBP3, PDCD11, EPB41L2, INPP5J, PIP5K1B,…	916	5510	20562	1.27515	0.000261179	5.22426e-05	4.93738e-05	Gefitinib
327	GOTERM_CC_DIRECT	GO:0005925~focal adhesion	44	4.64625	4.83958e-07	GRB7, NCKAP1, ASAP3, TNC, NEDD9, PIK3R2, RND3, ACTB, MRC2, AKAP12, EPB41L2, TSPAN4, CTNNA1, FLOT1, CAPN2, RAC2, FLNA, MAPK1, FLNB, ITGAV, RSU1, CD99, SVIL, YES1, ZNF185, MME, ITGA3, ACTN1, PLAUR, MSN, CYBA, ALOX15B, RHOB, FAT1, PI4KA, ADAM9, EVL, VIM, TLN2, CD44, LIMS1, PLEC, EPHA2, SNTB2	916	425	20562	2.32399	0.000334843	5.58165e-05	5.27514e-05	Gefitinib
328	GOTERM_CC_DIRECT	GO:0005737~cytoplasm	311	32.8405	2.39457e-06	CCNI, LST1, KEAP1, FZD10, IFIT1, CLDN1, ACTB, MYLK, RCBTB2, UBE2L3, PEG10, DPYSL2, DPYSL3, NAMPT, FBXO3, LGALS9, ACTN1, FBXO2, PIH1D1, RSAD1, GTPBP6, CEL, MIF, EML2, ASRGL1, INPP4B, AR, CLDN3, SIK1, HECA, CYP2E1, TLN2, ZFPM2, TRIB1, MYL9, TRIB2, VPS28, PFN2, GNE, PTGFR, MACF1, ZNF274, STC1, SULT1A1, SNX4, NUAK2, PCBP3, INPP5J, APOD, APOE, MAP9, WWTR1, XBP1, EGR2, PLK2, XRCC2, FUCA1, PDE2A, IQSEC3…	916	5576	20562	1.25201	0.00165567	0.00023672	0.000223721	Gefitinib
329	GOTERM_CC_DIRECT	GO:0032991~macromolecular complex	59	6.2302	4.6661e-06	ALK, CDKN1A, IFITM2, HMGB2, TNF, CLDN1, ACTB, SERPINA5, NPPB, TCL1A, TMEM147, DPYSL2, CASP1, GRB10, SOX9, SLC12A7, PDGFRA, PAX2, DDB2, ACTA2, BCR, KAT2B, AR, METTL22, CLDN3, PEX5, LTF, PRKDC, NOD2, PTGS2, RASIP1, MALT1, PPM1F, SNX4, HIRA, GGA3, EMC1, EIF4EBP1, MAPK1, HES1, DMD, LY6G6C, UGGT2, SASH1, STRA6, SNCA, CRTAP, RFTN1, ARHGAP29, AICDA, SMARCA4, SMAD7, NR4A2, CPS1, ID2, MDM2, CD69, LIMS1, S…	916	703	20562	1.88394	0.00322374	0.000381573	0.000360619	Gefitinib
330	GOTERM_CC_DIRECT	GO:0030027~lamellipodium	25	2.63992	4.96265e-06	NCKAP1, NEDD9, ACTG2, ACTB, MYLK, ABLIM3, PODXL, PDPN, DPYSL3, CTNNA1, FLOT1, RAC2, PLCE1, APBB2, DMD, MYO10, KLHL2, SCRIB, PTPN13, SSH1, VIL1, ACTA2, FAT1, EVL, EPHA2	916	192	20562	2.92286	0.00342827	0.000381573	0.000360619	Gefitinib
331	GOTERM_CC_DIRECT	GO:0009986~cell surface	54	5.70222	1.04067e-05	CPM, CLSTN2, HILPDA, CTSZ, PLAT, FZD10, SLC7A11, MSLN, TNF, THBD, CCR7, ITGAV, ANXA9, EPHB2, IL15RA, MMP7, MME, ITGA3, F2R, HLA-B, PLAUR, CEL, HLA-A, MIF, F3, TGFBR3, CEACAM1, PSG5, PSG4, CEACAM6, CEACAM5, ADAM9, ROR1, CD47, MET, CD44, EPHA2, LTF, SDC3, LPL, SLC1A3, NOD2, LRP8, DMD, MICB, KCNB1, WNT7A, TNFRSF10B, MSN, SORL1, TNFSF4, IL2RB, HLA-DRA, FAS	916	639	20562	1.89698	0.00717559	0.000720142	0.000680597	Gefitinib
332	GOTERM_CC_DIRECT	GO:0005788~endoplasmic reticulum lumen	32	3.37909	1.83357e-05	TOR4A, EBI3, CTSZ, TNC, PTGS2, MSLN, CHRDL1, ADAMTS5, PDGFD, MAPK1, DNAJB9, APOE, UGGT2, IGFBP1, ARSA, CRTAP, WNT5B, ERAP2, GOLM1, WFS1, PLAUR, WNT7A, CKAP4, COL2A1, COL1A2, COL4A2, P4HA2, COL7A1, DNAJC10, COL8A2, COL9A3, COL9A2	916	306	20562	2.34746	0.0126082	0.00115348	0.00109014	Gefitinib
333	GOTERM_CC_DIRECT	GO:0030141~secretory granule	16	1.68955	3.09304e-05	ATP6V1A, WFS1, PTPRN, HILPDA, PLA2G2A, RAB27A, PLAT, CYBA, KLK12, PCSK1N, SCGB1A1, TFF3, DMD, PAK2, RAB11FIP5, LTF	916	99	20562	3.62789	0.0211767	0.00178365	0.00168571	Gefitinib
334	GOTERM_CC_DIRECT	GO:0005886~plasma membrane	278	29.3559	4.59856e-05	OXTR, IFITM2, TRAF3IP3, LST1, SERPINE1, ICAM2, FZD10, CLDN1, ACTB, RRP8, MYLK, LGALS4, DPYSL2, NAMPT, PLCE1, EPHB2, SLC12A7, EPHB3, IL15RA, ACTN1, HLA-B, SCRIB, HLA-A, MIF, BCR, AR, CLDN4, CLDN3, PSG4, CLDN7, TRIB3, TLN2, CFB, VPS28, EPHA2, SLC22A4, PTGFR, GRB7, MACF1, NRN1, ABCB6, RRAD, EBI3, SDC3, IL20RA, PLA2G3, SLC5A3, SNX4, KCNMB1, EPB41L2, TSPAN4, INPP5J, PIP5K1B, APOE, WWTR1, JUN, YES1, AB…	916	5071	20562	1.23061	0.0313217	0.00244785	0.00231343	Gefitinib
335	GOTERM_CC_DIRECT	GO:0005938~cell cortex	20	2.11193	0.000142529	CLIC5, NDFIP1, MYO10, GAD1, CTSZ, PLA2G4C, RHOBTB3, NEDD9, LAMC2, RND3, RHOBTB1, RHOB, AKAP12, EPB41L2, RAC2, FLNA, FLNB, SPTAN1, MYL9, SNCA	916	165	20562	2.72092	0.0939286	0.00704501	0.00665814	Gefitinib
336	GOTERM_CC_DIRECT	GO:0016324~apical plasma membrane	34	3.59029	0.00016932	ATP6V1A, SLC22A4, CLIC5, OXTR, STK39, STC1, CLDN1, SLC9A3R1, PODXL, PDPN, SLC39A8, TMEM30A, SLC16A1, KCNB1, SHROOM2, RAB27A, MSN, NRG1, CYBA, SLC39A14, SLC4A7, KISS1, ANO1, GPR143, CLDN4, CEACAM1, CEACAM6, CEACAM5, ATP6V1B2, FAT1, SLC29A1, SLC26A4, CD44, ABCG2	916	376	20562	2.02984	0.110574	0.0078113	0.00738235	Gefitinib
337	GOTERM_CC_DIRECT	GO:0005856~cytoskeleton	44	4.64625	0.000181559	MACF1, STK39, TCHH, RHOBTB3, KRT23, SLC7A11, NOD2, RND3, RHOBTB1, ACTB, SGCE, AKAP12, EPB41L4B, DPYSL2, EPB41L2, CTNNA1, RAC2, MAPK1, STOM, DMD, NEFH, SPTAN1, IVNS1ABP, ACTR6, SHROOM2, KRT34, MSN, PTPN13, ALOX15B, EML2, CKAP4, RHOB, SSH1, KRT19, CABYR, KIF4A, TMSB15B, EVL, VIM, TLN2, TRIB2, PLEC, PFN2, SNTB2	916	541	20562	1.82568	0.118077	0.00785242	0.00742122	Gefitinib
338	GOTERM_CC_DIRECT	GO:0005887~integral component of plasma membrane	97	10.2429	0.000221858	OXTR, CD83, ICAM2, FZD10, IL1RAP, CLDN1, TNF, MILR1, TNFSF10, SLC16A6, SLC16A7, SLC39A8, EPHB2, SLC12A7, EPHB3, PDGFRA, SLC38A1, F2R, HLA-B, CEL, HLA-A, CLDN4, CLDN3, ROR1, EPHA2, SLC22A4, PTGFR, IL20RA, SLC1A3, SLC5A3, CALHM2, PODXL, TSPAN7, TSPAN4, ST3GAL5, CD99, STRA6, TNFSF15, KLRC3, BFAR, GPR137B, PCDHGA10, GPR183, TNFSF4, FAT1, HLA-DRA, SLC26A4, ALK, SLC2A3, SGCE, THBD, UPK1B, BDKRB2, BDKRB…	916	1508	20562	1.44391	0.142336	0.00903091	0.008535	Gefitinib
339	GOTERM_CC_DIRECT	GO:0031012~extracellular matrix	26	2.74551	0.000259442	FBN2, ECM1, ADAMTS5, EFEMP2, RELN, MUC2, DMBT1, SPOCK2, TIMP3, APOE, TIMP4, MMP7, MMP1, MMP3, WNT7A, TFIP11, MMP8, TGFBR3, COL2A1, COL1A2, COL4A2, MGP, COL8A2, COL9A3, COL9A2, MATN2	916	260	20562	2.24476	0.16436	0.00997411	0.0094264	Gefitinib
340	GOTERM_CC_DIRECT	GO:0005794~Golgi apparatus	77	8.13094	0.000288796	CLIC5, DOCK4, ATP8A2, PTPRN, LST1, MSLN, SGCE, DACH1, CAPN2, BDKRB2, EPHB2, IFT57, TMED7, C11ORF24, IGFBP1, PDGFRA, COG5, F2R, HLA-B, GOLPH3L, PLA2G4A, CYBA, CEL, HLA-A, MID1, TPST2, PEX5, ST6GALNAC5, CD44, CHST2, PPP1R15A, RTN3, MACF1, PRKAA2, HS3ST3A1, PARM1, SLC35D1, ABCB6, ARL3, NEDD9, NOD2, ATP2C1, FUT2, PTGS1, FUT8, GGA3, RAB25, MLANA, PERP, ST3GAL5, MAPK1, APBB2, DMD, PRAME, APOE, KCNJ2, F…	916	1141	20562	1.51487	0.181168	0.0100981	0.00954357	Gefitinib
341	GOTERM_CC_DIRECT	GO:0005604~basement membrane	14	1.47835	0.000292806	EGFL6, TNC, LAMC2, THBS2, THBS4, ACTA2, ATRN, EFEMP2, COL2A1, COL4A2, COL7A1, COL8A2, TIMP3, COL9A3	916	95	20562	3.30807	0.183437	0.0100981	0.00954357	Gefitinib
342	GOTERM_CC_DIRECT	GO:0005912~adherens junction	20	2.11193	0.000306445	SYNM, OXTR, CTNND2, SHROOM2, MSN, SCRIB, ALOX15B, NDRG1, ACTB, SMAD7, CDH6, TMEM47, CEACAM1, PDLIM2, DLG3, CDH10, FLOT1, CDH12, CTNNA1, CYTH1	916	175	20562	2.56544	0.19111	0.0100981	0.00954357	Gefitinib
343	GOTERM_CC_DIRECT	GO:0000139~Golgi membrane	49	5.17423	0.000445227	ATP8A2, TRAF3IP3, CLSTN2, LST1, RND3, C1GALT1C1, PLCE1, DENND5A, TMED7, CSGALNACT1, IL15RA, COG5, HLA-B, GOLPH3L, PLA2G4A, NOSIP, HLA-A, SREBF2, TPST2, CYP2E1, ST6GALNAC5, CHST2, ATP6V1A, RTN3, HS3ST3A1, PARM1, ABCB6, ARL3, ATP2C1, FUT2, STX10, UGCG, FUT8, CHST11, PDGFD, CHST15, ST3GAL5, CYTH1, FKTN, RAB11FIP5, SLC35A1, NDFIP1, GALNT3, ABCA5, SORL1, MTOR, TMCO1, MPHOSPH9, HLA-DRA	916	651	20562	1.6896	0.265207	0.0140044	0.0132354	Gefitinib
344	GOTERM_CC_DIRECT	GO:0005654~nucleoplasm	216	22.8089	0.000686819	IFITM2, MAML1, KEAP1, FZD10, NOC2L, ACTB, RRP8, UBE2L3, TCL1A, PSMD5, PEG10, MYB, FBXO3, SOX9, EPHB2, MNX1, COG5, ZNF281, REV1, WDR74, LGALS14, SCRIB, MIF, AR, RBP1, TRIB3, ZFPM2, HOXB7, ATF3, HOXB5, ABCB6, PRKDC, GATA6, ZNF22, GATA3, ANAPC10, PDCD11, EPB41L2, DHX38, ZBED1, MAGEC2, NKX2-2, WWTR1, JUN, XBP1, EGR2, XRCC2, IQSEC3, AMMECR1, NR0B1, SMARCA1, SMARCA4, MSRA, ALDH6A1, CABYR, STAG2, ID2, I…	916	3963	20562	1.22349	0.37839	0.0200625	0.0189608	Gefitinib
345	GOTERM_CC_DIRECT	GO:0035579~specific granule membrane	13	1.37276	0.000695808	TMEM30A, CMTM6, PLAUR, UBR4, SLC2A3, CYBA, CKAP4, STK10, PGRMC1, CEACAM1, STOM, ITGAV, CD47	916	91	20562	3.2068	0.382247	0.0200625	0.0189608	Gefitinib
348	GOTERM_CC_DIRECT	GO:0016323~basolateral plasma membrane	23	2.42872	0.00105788	ABCC3, SLC38A1, NDRG4, SLC16A1, ITGA3, STK39, MSN, SCRIB, SLC7A11, NOD2, CLDN1, SLC39A14, SLC4A7, DLG3, CEACAM5, PDPN, CLDN7, FLOT1, SLC16A7, ADAM9, SLC39A8, SLC29A1, CD44	916	239	20562	2.16023	0.519265	0.027113	0.0256242	Gefitinib
349	GOTERM_CC_DIRECT	GO:0043025~neuronal cell body	33	3.48469	0.00143681	PRKAA2, PTPRN, SLC1A3, TNF, LRP8, NRGN, AKAP12, PGRMC1, CALB1, CAMK2N1, DPYSL2, CAPN2, FLNB, APOD, DMD, APOE, KIF1A, EPHB2, KCNJ2, SNCA, GABRA2, NQO1, SLC38A1, MME, MYO10, CYBA, SORL1, MTOR, KISS1, OLFM1, ADORA2A, DLG3, BMPR1A	916	408	20562	1.81561	0.630272	0.0352949	0.0333567	Gefitinib
350	GOTERM_CC_DIRECT	GO:0005634~nucleus	308	32.5238	0.00151911	CCNI, MYT1L, MAML1, NOC2L, ACTB, UBE2L3, SAP130, MYB, SOX9, LGALS9, MNX1, MAGEA4, ACTN1, PIH1D1, ZNF281, REV1, WDR74, ZNF14, ASRGL1, AR, RBP1, MAGEB2, SIK1, TRIB3, HECA, ZFPM2, TRIB1, HOXB7, TRIB2, HOXB6, TSPYL4, ATF3, HOXB5, FLG, ZNF274, PRKDC, GATA6, STC1, PIK3R2, ZNF22, GATA3, BAZ2B, ZNF26, NUAK2, PCBP3, PDCD11, DHX38, ZBED1, MAGEC2, APOE, NKX2-2, ZNF264, WWTR1, JUN, XBP1, EGR2, ZNF140, TIPARP…	916	5984	20562	1.15539	0.650771	0.0352949	0.0333567	Gefitinib
352	GOTERM_CC_DIRECT	GO:0001726~ruffle	13	1.37276	0.00175451	NCKAP1, MYO10, ACTN1, ASAP3, KLHL2, VIL1, SLC9A3R1, ACAP2, PODXL, PDPN, ATP6V1B2, INPP5J, TLN2	916	101	20562	2.88929	0.703345	0.0391651	0.0370144	Gefitinib
353	GOTERM_CC_DIRECT	GO:0030658~transport vesicle membrane	8	0.844773	0.00201855	CEACAM1, TMEM30A, PTPRN, HLA-DRA, CPE, SORL1, SNTB2, RAB11FIP5	916	41	20562	4.38002	0.752971	0.0436512	0.0412541	Gefitinib
354	GOTERM_CC_DIRECT	GO:0005829~cytosol	368	39.4004	2.80856e-19	CDA, TES, TRIO, MTRR, SERPINE2, WIPF1, LST1, ENO2, BACH2, MYLK, HERC5, RPS6KA3, CCDC91, DPYSL4, PSMD5, ZMIZ1, SNRPD1, DPYSL2, FAM110B, FBXO3, HOMER3, UBASH3A, SYNPO, KIFAP3, TNS3, GTSE1, IER3, ATP6V1G2, FNBP1, WDR73, GAPVD1, PRKAB1, ASRGL1, BCR, AR, TIAM1, MYL6, ARC, DYNC1LI2, BIN1, MAP1B, PSME4, TRIB1, GNE, GYPA, CDCA4, MAPKAP1, SH2D2A, KLK5, NCAPG, NEDD4L, IQGAP2, RPS4Y1, GSPT2, PPL, PPP3R1, CO…	920	5510	20562	1.4927	1.90982e-16	1.90982e-16	1.84241e-16	Imatinib
355	GOTERM_CC_DIRECT	GO:0070062~extracellular exosome	159	17.0236	1.40258e-09	ARPC5L, ICAM3, ENO2, DOCK10, AKR7A2, SCN11A, DPYSL2, UBASH3A, TOR3A, ACOT11, HLA-B, RNASE2, ATP1B1, BCR, MYL6, COL4A2, TNIK, S100A9, CFB, PFN2, GPM6A, HTRA1, NEDD4L, SLC1A4, ALOX12, IQGAP2, TRHDE, NID2, PPL, SLC9A1, C2, DPP4, SLC9A3R1, UBB, IGLV2-14, TSPAN6, MYO6, PMVK, PDGFC, PLCG2, ST3GAL6, S100A14, RSU1, S100A11, ARSB, S100A10, LYN, HSPA5, GOT1, NEBL, FUCA1, RARRES1, TMEM132A, MSN, RAB27A, NEB…	920	2218	20562	1.60219	9.53756e-07	4.76878e-07	4.60047e-07	Imatinib
356	GOTERM_CC_DIRECT	GO:1904813~ficolin-1-rich granule lumen	22	2.35546	1.35614e-07	FCN1, CSTB, CDA, SERPINA1, GSN, TNFAIP6, CTSZ, HBB, ILF2, MMP9, CTSS, DERA, CST3, COMMD9, CAND1, TIMP2, ALDOC, PLEKHO2, GUSB, HSPA1B, PGM1, ARSB	920	124	20562	3.96532	9.22132e-05	3.07391e-05	2.96542e-05	Imatinib
357	GOTERM_CC_DIRECT	GO:0005737~cytoplasm	319	34.1542	2.01255e-07	TES, TRIO, CCNJ, LST1, MT1M, IPP, ARPC5L, MYLK, RCBTB2, HERC5, RPS6KA3, DPYSL4, PPP4R2, ZMIZ1, DPYSL2, FBXO3, HOMER3, UBASH3A, FNBP1, CLEC11A, CIRBP, PRKAB1, ASRGL1, AR, ARC, DYNC1LI2, BIN1, ETHE1, MT1G, TRIB1, CCNO, PFN2, GNE, MAPKAP1, SH2D2A, NCAPG, AGAP1, NEDD4L, IQGAP2, PPL, CYP27B1, PRRC1, MICAL1, MYO6, PLCG2, S100A12, PLCG1, CDR2, S100A11, SCAI, S100A10, LYN, EGR1, GADD45B, APOBEC3G, FUCA1,…	920	5576	20562	1.27863	0.000136844	3.42134e-05	3.30059e-05	Imatinib
358	GOTERM_CC_DIRECT	GO:0005794~Golgi apparatus	89	9.52891	3.8015e-07	GALNT12, DOCK4, SERPINA1, ATP8A2, UBXN2B, CPQ, LST1, XYLT2, LPCAT1, DBI, PKD2, PHEX, ARHGAP4, RPGR, AKR7A2, CCDC91, CD36, UBASH3A, KIFAP3, ERMAP, ABCC4, F2R, HLA-B, CYBB, PLA2G4A, SERPINB9, SLC35G2, LAX1, TPST2, RNF144A, DNM3, TPST1, TMBIM4, EXOC3, BIRC7, MAPRE1, B4GALT6, VAMP5, TLR4, ST6GALNAC4, PDE9A, CHST2, TMF1, TNKS, MAPKAP1, EI24, ARL1, NEDD4L, FUT1, FUT4, CST3, ZDHHC18, CAND1, COMMD9, RAB2…	920	1141	20562	1.74334	0.000258469	5.17004e-05	4.98757e-05	Imatinib
359	GOTERM_CC_DIRECT	GO:0005576~extracellular region	139	14.8822	4.28215e-06	FCN1, CDA, SERPINE2, ICAM4, SPATA20, TNF, SCGN, IL13RA2, PAMR1, IGFBP5, IL11RA, F2R, CLEC11A, RNASE6, RNASE3, GTPBP2, RNASE2, ILF2, DKK1, DKK3, COL4A2, COL4A1, PSG4, IL23A, S100A9, CFB, FBN2, HTRA1, KLK5, IGHV1-69, NID2, LTBP1, C2, DPP4, PLAC8, IGLV1-40, COMMD9, IGLV2-14, STC2, PDGFC, PLAC1, S100A12, S100A11, ARSB, S100A10, NDFIP1, BDNF, MCAM, FUCA1, RAB27A, INHBB, AZU1, GDF5, DERA, BST1, COL5A1,…	920	2129	20562	1.45921	0.00290763	0.000426301	0.000411256	Imatinib
360	GOTERM_CC_DIRECT	GO:1904724~tertiary granule lumen	13	1.39186	4.3884e-06	CSTB, CDA, TNFAIP6, HBB, ILF2, MMP9, CTSS, CST3, TIMP2, ALDOC, SPTAN1, PGM1, LTF	920	55	20562	5.28273	0.00297967	0.000426301	0.000411256	Imatinib
361	GOTERM_CC_DIRECT	GO:0015629~actin cytoskeleton	30	3.21199	5.04012e-06	WIPF1, ARPC1A, IPP, LSP1, IQGAP2, PPP1R9A, MYLK, CORO1C, SPTA1, AKAP13, LIMA1, SLC9A3R1, SIPA1L1, MICAL1, MYO6, CTNNA2, SYNPO, PDLIM5, GSN, NEB, FGR, ARHGAP32, ARC, SMTN, BIN1, KANSL2, PALLD, CDC42EP3, MYO5C, DBN1	920	258	20562	2.59884	0.00342142	0.00042841	0.00041329	Imatinib
363	GOTERM_CC_DIRECT	GO:0048471~perinuclear region of cytoplasm	62	6.63812	8.60574e-06	RAB3A, AKR1B1, PTPN22, NXT2, PHEX, HERC5, AKAP13, CNTRL, KCNH2, ITGA3, ITGA2, DNM3, RAD51C, OAS2, MAP1B, EXOC3, CHI3L1, RAB38, PPARG, TNIK, VAMP5, TLR4, PDE9A, ODC1, MOSPD1, RASIP1, MALT1, SLC9A1, RASGRP3, DNAJB2, SLC9A3R1, CYB5R4, STC2, NPY, VPS52, MYO6, FLRT1, SPP1, PLCG2, HMOX1, FYN, S100A14, LYN, TRAPPC2, GSN, NDFIP1, GALNT3, USP20, SRD5A1, CAV2, BDNF, EIF2AK3, MSN, INHBB, S100B, TPD52L1, MEI…	920	764	20562	1.81374	0.00583484	0.00058519	0.000564537	Imatinib
364	GOTERM_CC_DIRECT	GO:0005886~plasma membrane	283	30.2998	1.32336e-05	TES, TRAF3IP3, LST1, ICAM3, ICAM4, ENO2, MYLK, EDNRA, SCN11A, DPYSL2, PIEZO2, PIEZO1, HOMER3, SYNPO, SLC12A7, PTGDR, PAQR6, FNBP1, HLA-B, GAPVD1, DKK1, BCR, AR, TIAM1, ARC, PSG4, BIN1, MAP1B, CLDN7, CD226, CFB, SLC22A4, GPM6A, GYPA, EPB42, CDCA4, GYPB, MAPKAP1, GYPE, NEDD4L, IGHV1-69, IQGAP2, PPL, PCDH17, FLRT3, MICAL1, MYO6, FLRT1, PDGFC, PLCG2, S100A12, PLCG1, HLA-DQA1, GPM6B, TRPM4, S100A10, S…	920	5071	20562	1.2473	0.00895852	0.000818076	0.000789202	Imatinib
365	GOTERM_CC_DIRECT	GO:0005615~extracellular space	126	13.4904	1.58624e-05	FCN1, SERPINE2, XYLT2, ENO2, TNF, FCGRT, IL13RA2, POSTN, TLE2, IGFBP5, CLEC11A, RNASE6, VASH1, RNASE3, RNASE2, DKK1, DKK3, COL4A2, COL4A1, S100A9, CFB, HTRA1, KLK5, NID2, C2, IGLV1-40, UBB, IGLV2-14, FLRT3, STC2, FLRT1, PDGFC, HMOX1, S100A12, S100A14, S100A11, S100A10, BDNF, ABCA3, MCAM, RARRES1, MSN, INHBB, AZU1, GDF5, SELP, PPFIBP2, COL5A1, IL7, LCN2, COL9A3, COL9A2, SERPINI1, LGALS3BP, IGHM, S…	920	1938	20562	1.4531	0.0107286	0.000898871	0.000867146	Imatinib
366	GOTERM_CC_DIRECT	GO:0009986~cell surface	52	5.56745	4.70812e-05	IGHM, CTSZ, ITGAL, ENO2, TNF, GHR, CLEC5A, TIMP2, SLC39A6, FCER1A, CD36, PPFIA4, HLA-DPA1, KCNH2, FGB, ABCC2, CD93, ITGA3, ITGA2, F2R, HLA-B, AJAP1, PSG4, CEACAM6, PXDN, DSG2, CD226, CEACAM8, VAMP5, TLR4, LTF, IGSF3, CXCR4, SLC1A4, IQGAP2, IL2RG, FUT4, SLC9A1, DPP4, SRPX2, CLEC7A, PDGFC, SLIT2, LDLR, ARSB, ASIC1, HSPA5, MSN, ACVR2A, DCBLD2, PTPRC, IL2RB	920	639	20562	1.81878	0.0315089	0.00246271	0.00237579	Imatinib
367	GOTERM_CC_DIRECT	GO:0005788~endoplasmic reticulum lumen	30	3.21199	0.000120162	SERPINA1, POGLUT1, FLT3, CTSZ, DBI, LTBP1, PRSS23, CST3, STC2, PDGFC, SPP1, DNAJB9, TIMP1, ARSB, TOR3A, IGFBP5, HSPA5, WFS1, TMEM132A, EDEM2, VCAN, COL4A2, COL5A1, COL4A1, IL23A, EOGT, COL6A3, COL21A1, COL9A3, COL9A2	920	306	20562	2.19118	0.0784656	0.00583645	0.00563046	Imatinib
368	GOTERM_CC_DIRECT	GO:0005856~cytoskeleton	44	4.71092	0.000199633	EPB42, TGFB1I1, STK39, DNAJC24, PPP1R9A, PPL, OSBPL10, DPYSL2, S100A12, CTNNA2, TMSB10, CTNNAL1, SPTAN1, WASF3, IVNS1ABP, MARCKSL1, SLC30A9, FNBP1, HSBP1, MSN, WIPI1, DHCR24, DYNLL1, RHOB, FGR, ITPKB, ENAH, KRT19, SMTN, KRT17, FES, TMSB15A, BIN1, KRT16, KRT15, TRIP6, CDC42EP3, EVL, ALDOC, TNIK, S100A9, DBN1, SNTB1, PFN2	920	541	20562	1.81774	0.126951	0.00905003	0.00873062	Imatinib
369	GOTERM_CC_DIRECT	GO:0016020~membrane	150	16.06	0.000298014	AMHR2, LST1, ICAM3, ENO2, TNF, TOMM22, DOCK10, CCDC91, DPYSL2, PIEZO2, PIEZO1, IL13RA2, GTSE1, SLC16A3, SLC30A3, ALG6, IL11RA, CSGALNACT2, HLA-B, ATP1B1, ILF2, LAX1, BCR, TPST1, TIAM1, CACNB3, MYL6, DPM3, DYNC1LI2, COL4A2, COL4A1, BIN1, HNRNPUL2, EHBP1L1, SLCO2A1, PREB, RAB38, GYPA, MGST3, NCAPG, AGAP1, SLC1A4, ALOX12, RPS4Y1, TRHDE, PPL, FUT1, FUT4, DPP4, EFNB2, SLC9A3R1, UGCG, PORCN, MYO6, PMVK…	920	2547	20562	1.31625	0.183461	0.0126656	0.0122186	Imatinib
370	GOTERM_CC_DIRECT	GO:0005925~focal adhesion	36	3.85439	0.000396874	TES, TGFB1I1, ARPC5L, SLA, SLC9A1, CORO1C, DPP4, EFNB2, LIMA1, FLRT3, FLRT1, G3BP1, RSU1, TNS3, KLF11, TLE2, GSN, HSPA5, CAV2, ITGA3, MCAM, ITGA2, ANXA5, MSN, RHOB, ENAH, PTPRC, FES, PALLD, DLC1, TRIP6, CD9, EVL, MAPRE1, HSPA1B, SNTB1	920	425	20562	1.89318	0.236566	0.0157771	0.0152202	Imatinib
371	GOTERM_CC_DIRECT	GO:0045121~membrane raft	25	2.67666	0.000417628	ENO2, TNF, SLC9A1, HK1, DPP4, SLC9A3R1, CASP3, CSK, FYN, CD36, GPM6B, S100A10, LYN, GABBR1, CAV2, RFTN1, ERLIN2, CLIP3, ZAP70, ARC, PTPRC, LCK, DLC1, CD226, BIRC3	920	252	20562	2.21726	0.247268	0.0157771	0.0152202	Imatinib
372	GOTERM_CC_DIRECT	GO:0001726~ruffle	14	1.49893	0.000558452	GSN, MYO10, WIPF1, TESC, PTK6, S100B, LIMA1, SLC9A3R1, CDK6, PALLD, MYO6, PLCG1, TLR4, S100A11	920	101	20562	3.09802	0.316038	0.0199867	0.0192813	Imatinib
373	GOTERM_CC_DIRECT	GO:0071944~cell periphery	10	1.07066	0.000594859	SLC12A2, SLC9A3R1, KRT19, SLC24A3, KRT17, ITGA3, MSN, INHBB, CD36, FUT4	920	54	20562	4.13889	0.332773	0.0201756	0.0194635	Imatinib
374	GOTERM_CC_DIRECT	GO:0031012~extracellular matrix	25	2.67666	0.000652741	FBN2, LRRC17, CXCR4, LTBP1, MMP25, ADAMTS3, FLRT3, ADAMTS1, FLRT1, TIMP2, TIMP1, POSTN, MMP2, DCN, VCAN, MMP13, COL4A2, COL5A1, COL4A1, PXDN, COL6A3, CHI3L1, COL9A3, CD248, COL9A2	920	260	20562	2.14904	0.35854	0.0201756	0.0194635	Imatinib
375	GOTERM_CC_DIRECT	GO:0010008~endosome membrane	25	2.67666	0.000652741	STEAP3, ATP8A2, FLT3, TCIRG1, CORO1C, LAMP5, HLA-DMB, GRB14, UBB, FCGRT, VPS52, HLA-DOB, LDLR, HLA-DQA1, HLA-DPA1, NDFIP1, HLA-B, WIPI1, RHOB, RNF144A, ARHGAP32, CLCN6, UBA1, TAB1, TLR4	920	260	20562	2.14904	0.35854	0.0201756	0.0194635	Imatinib
376	GOTERM_CC_DIRECT	GO:0098978~glutamatergic synapse	32	3.42612	0.000713236	GPM6A, SH3GL3, ARPC5L, LIN7C, PPP1R9A, PCDH17, EFNB2, PORCN, PPP3R1, FLRT3, SV2A, ADAM23, FYN, HOMER3, PLCG1, RGS9, WASF3, LYN, GABBR1, SYT1, SLC30A3, DNM3, BCR, TIAM1, ARC, ADORA2A, ADORA2B, BIN1, TNIK, CAMK1, DBN1, PFN2	920	373	20562	1.91743	0.38441	0.021087	0.0203427	Imatinib
377	GOTERM_CC_DIRECT	GO:0005783~endoplasmic reticulum	75	8.02998	0.000846339	FKBP11, SERPINA1, POGLUT1, PGAP1, UBXN2B, FLT3, CPQ, CTSZ, LPCAT1, PIGZ, DBI, PKD2, PHEX, TM7SF2, SLC39A6, PIEZO1, BDKRB1, SEC61B, KIFAP3, FGB, TOR3A, SLC30A9, SSR3, HLA-B, PLA2G4A, VASH1, TEX2, TPST2, ITPKB, DPM3, PXDN, CHI3L1, RAB38, TMBIM6, PLIN2, PDE9A, PIGH, TMF1, MGST3, TMPRSS3, EI24, ATP10D, SLC9A1, CST3, ZDHHC18, EBP, PORCN, CYB5R4, SV2A, STC2, MAN1C1, HMOX1, DNAJB9, APBB2, AGA, S100A10, …	920	1142	20562	1.46782	0.437719	0.0239796	0.0231333	Imatinib
378	GOTERM_CC_DIRECT	GO:0005887~integral component of plasma membrane	93	9.95717	0.00135456	CD83, FLT3, GPR65, ICAM3, ICAM4, TCIRG1, PKD2, TNF, PHEX, PTPRG, TM7SF2, GHR, CDH4, EDNRA, GJA4, CLEC5A, SLC39A6, FCER1A, BDKRB1, CD36, SLC16A3, SLC12A7, SLC39A4, HLA-DPA1, KCNH2, CD96, ABCC2, SLC30A3, IL11RA, F2R, NPY1R, HLA-B, CYBB, SLC35G2, FCER2, NCR3, GPRC5A, SLC7A7, ADORA2A, ADORA2B, SLCO2A1, CD226, TMBIM6, VAMP5, TLR4, SLC25A13, SLC22A4, GYPA, SLC24A3, SEMA3C, GYPB, GYPE, ATP10D, SLC3A1, S…	920	1508	20562	1.37835	0.602169	0.0368442	0.0355438	Imatinib
379	GOTERM_CC_DIRECT	GO:0032587~ruffle membrane	13	1.39186	0.00153025	TESC, PLEK, RASGRP2, CORO1C, FGR, TIAM1, DLC1, PSD3, MYO6, PLCG2, PLEKHO1, PLCG1, PDE9A	920	99	20562	2.93485	0.647028	0.040022	0.0386094	Imatinib
380	GOTERM_CC_DIRECT	GO:0035580~specific granule lumen	10	1.07066	0.00165089	PDXK, CTSZ, TIMP2, LCN2, RAB27A, CHI3L1, BPI, SPTAN1, ILF2, LTF	920	62	20562	3.60484	0.674871	0.041578	0.0401106	Imatinib
381	GOTERM_CC_DIRECT	GO:0043235~receptor complex	21	2.24839	0.00181103	AMHR2, IL11RA, FLT3, ITGA3, TIE1, VLDLR, IL2RG, ACVR2A, TM7SF2, GHR, GPRC5A, ERBB3, NT5DC3, CAPRIN2, SLITRK5, PPARG, CD36, IL13RA2, LDLR, TLR4, FGFR1	920	217	20562	2.1629	0.708471	0.0439821	0.0424298	Imatinib
382	GOTERM_CC_DIRECT	GO:0034774~secretory granule lumen	14	1.49893	0.00188742	FCN1, CSTB, CDA, PDXK, GSN, DERA, FGR, COMMD9, CAND1, S100A12, ALDOC, SERPINI1, S100A9, S100A11	920	115	20562	2.72087	0.723256	0.0442568	0.0426948	Imatinib
383	GOTERM_CC_DIRECT	GO:0070062~extracellular exosome	167	17.5605	7.07876e-12	SLC46A3, APP, CYFIP1, FCGBP, SPON2, CD81, REG1A, LY75, DEFB1, PLOD2, MPO, AQP1, DOCK10, ALCAM, DMBT1, DPYSL2, PSMD3, ARHGDIB, ENPP4, CPNE3, PRSS8, PRKACB, TGM2, CDK5RAP2, PLS1, DYNC2H1, CD300A, WNT5A, STX7, SLC6A14, CEL, OLFM4, PGD, PDIA6, CD2AP, FOLH1, SLPI, CRISPLD2, SERPING1, PADI2, PRTN3, TLN1, FKBP4, IL6ST, SLC27A2, DSC2, CFD, ABCB1, KLK1, SDC4, SLC1A1, HPN, NEDD4L, IQGAP1, NID1, PRKCZ, ART3…	916	2218	20562	1.69015	4.65076e-09	4.65075e-09	4.41715e-09	JW-7-25-1
384	GOTERM_CC_DIRECT	GO:0005886~plasma membrane	312	32.8076	5.96263e-11	APP, IFITM1, CHIC2, SPARC, IFITM2, MLC1, FNBP1L, AQP3, AQP1, ZDHHC4, ALCAM, HERC2, GNAT3, DPYSL2, CPNE3, PRSS8, THSD7A, PRKACB, DYNC2H1, CXADR, ARL14, ENTPD3, IL1R2, SLC6A14, PSG1, MTUS1, PTOV1, SOX11, PHKA1, ANK2, HLA-F, CD2AP, SLC5A6, SIGIRR, CLDN5, ARC, PSG4, SUCLG2, TLN2, TLN1, GRB7, LRPAP1, ABCB1, SDC4, SDC2, HPN, LYPD1, NEDD4L, IQGAP1, PIK3R1, PRKCZ, PCDH17, ART3, C3, CD79B, INPP5D, KCNMB2,…	916	5071	20562	1.38112	3.91745e-08	1.95872e-08	1.86034e-08	JW-7-25-1
385	GOTERM_CC_DIRECT	GO:0005576~extracellular region	158	16.6141	9.23577e-11	APP, CYFIP1, SPARC, CLSTN1, DEFB1, IFI30, MPO, LOXL1, VPREB1, DMBT1, PSMD3, ENPP2, IL12B, PRSS8, THSD7A, SPA17, PAMR1, PRND, CHGB, CXADR, IGFBP3, IL1R2, ENTPD5, WNT5A, PSG1, RNASE4, CEL, OLFM4, EREG, CD8B, SLPI, CRISPLD2, PSG4, ADAM12, LY6D, HHIPL2, UTS2, SERPING1, PADI2, PRTN3, SCG3, TLN1, IL6ST, SCG2, LY6E, CFD, LRPAP1, LYPD1, STC1, C1ORF54, NTS, NID1, ART3, SCUBE2, C3, VTN, HSPH1, PDGFD, PSAP,…	916	2129	20562	1.66591	6.0679e-08	2.02263e-08	1.92104e-08	JW-7-25-1
386	GOTERM_CC_DIRECT	GO:0005615~extracellular space	140	14.7213	8.19612e-09	APP, FCGBP, SPON1, SPARC, REG1A, XYLT1, DEFB1, MPO, CXCL14, LOXL1, VPREB1, DMBT1, FCGRT, DPYSL3, ENPP2, IL12B, PRSS8, CHGB, POSTN, TLE2, CXADR, IGFBP3, ENTPD5, WNT5A, MTUS1, RNASE4, CEL, FRMD4B, HLA-F, OLFM4, PDIA6, EREG, SLPI, CRISPLD2, MFNG, UTS2, SERPING1, PRTN3, IL6ST, SCG2, CFD, STC1, MTMR4, SCUBE2, C3, VTN, PDGFD, PSAP, HMOX1, CLCA1, PI3, CD14, ELANE, ST14, TGFB1, TNFSF15, MSN, INHBA, AZU1,…	916	1938	20562	1.6216	5.38484e-06	1.34621e-06	1.27859e-06	JW-7-25-1
387	GOTERM_CC_DIRECT	GO:0005788~endoplasmic reticulum lumen	38	3.99579	3.58239e-08	APP, COL15A1, SPON1, ITIH2, SDC2, CTSZ, MSLN, PRSS23, FSTL1, C3, CST3, PDGFD, PENK, GPC3, IL12B, APOL1, UGGT1, CHGB, BCHE, GOLM1, IGFBP3, RNASET2, WNT5A, GPX7, PDIA6, F5, BMP4, TSPAN14, F8, IL6, COL5A1, P4HA2, MGAT4A, SERPING1, SCG3, SCG2, SLC27A2, FBN1	916	306	20562	2.78761	2.3536e-05	3.98679e-06	3.78654e-06	JW-7-25-1
388	GOTERM_CC_DIRECT	GO:0005829~cytosol	319	33.5436	3.6409e-08	CYFIP1, APP, MLC1, FNBP1L, IFI30, DCAF6, PEX26, HERC2, CDC23, TFG, DPYSL2, PSMD3, DPYSL3, IL12B, BBX, CPNE3, TNS3, PRKACB, TRIM22, CDK5RAP2, GAMT, COG4, GOLPH3L, PHKA1, ANK2, CD2AP, NUP93, MYL5, INPP4B, CH25H, ARC, CDC34, RNF128, PRKD3, GRWD1, MAP1A, PADI2, ATF5, TLN1, RIN2, ATF6, TP53, GRB7, EPAS1, HSPA4L, CRABP1, NEDD4L, PIK3R3, IQGAP1, PIK3R1, MTMR4, SAMSN1, PRKCZ, RPAP3, CD79B, LDHB, HSPH1, R…	916	5510	20562	1.2996	2.39205e-05	3.98679e-06	3.78654e-06	JW-7-25-1
389	GOTERM_CC_DIRECT	GO:0009986~cell surface	60	6.30915	9.63246e-08	SRPX, APP, NRP1, SPARC, CLSTN2, CLSTN1, CTSZ, PTPRK, MSLN, SLC6A2, ROBO1, GHR, THBD, TIMP2, CCR7, CD36, ANXA9, FGFBP1, FCER1G, ANXA1, WNT5A, PSG1, CEL, HLA-F, IL1A, FOLH1, CD8B, PSG4, LY6D, ITGA6, CD47, TLN1, HBEGF, LRPAP1, RALA, CLDND1, ABCB1, SDC4, SDC2, HPN, SLC1A1, LRP4, CLCN3, EGFR, SCUBE2, C3, GPC3, CD59, SLIT2, ELANE, MICA, MICB, TGFB1, MSN, HSPA2, DCBLD2, TSPAN14, FAP, FAS, SDC1	916	639	20562	2.10776	6.32833e-05	9.04075e-06	8.58665e-06	JW-7-25-1
390	GOTERM_CC_DIRECT	GO:0005737~cytoplasm	311	32.7024	2.39457e-06	APP, SPARC, LPGAT1, MLC1, MT1X, FNBP1L, AQP3, NUDT6, DCAF6, AQP1, SPIB, LGALS2, HERC2, CDC23, TFG, SOX15, ALKBH1, DPYSL2, DPYSL3, CPNE3, SPA17, TRIM22, CDK5RAP2, GAMT, TSPYL2, TIPIN, RBFOX1, CXADR, ARL14, IL1R2, MTUS1, CEL, CD2AP, MYL5, INPP4B, ARC, RNF128, PRKD3, MAP1A, MT1F, MT1G, PADI2, ULK2, CYP2E1, TLN2, TLN1, TP53, ZNF274, EPAS1, HSPA4L, CRABP1, STC1, NEDD4L, PRAMEF11, IQGAP1, PIK3R1, MTMR4…	916	5576	20562	1.25201	0.001572	0.000196654	0.000186776	JW-7-25-1
391	GOTERM_CC_DIRECT	GO:0016020~membrane	159	16.7192	7.32072e-06	SLC46A3, APP, IFITM1, SPARC, LPGAT1, PLXND1, CD81, CLSTN1, NR3C1, DOCK10, RPH3A, HERC2, CDH3, CCND1, DMBT1, DPYSL2, PSMD3, ARHGDIB, ENPP4, SPA17, SLC16A4, TMOD1, ENTPD3, CD300A, IL1R2, ENTPD5, ANK2, CYBA, HLA-F, GEM, SIGIRR, SLC5A6, NUP93, CH25H, ACAP2, FOLH1, PRKD3, LY6D, IL6ST, STEAP1, SLC27A3, ATF6, ABCB1, LMAN2L, DDX1, SLC1A1, HPN, UBR4, ITPR1, PIK3R1, MTMR4, PRKCZ, LDHB, PCBP2, HMOX1, B4GALN…	916	2547	20562	1.40132	0.00479818	0.000534413	0.00050757	JW-7-25-1
392	GOTERM_CC_DIRECT	GO:0031982~vesicle	23	2.41851	1.01205e-05	SNAP25, ANXA1, CD81, RIPK2, STX8, STX7, SLC6A14, MSN, PRKCZ, CD2AP, VAMP8, GAK, CST3, CST1, MYO1A, CD59, EPS8L2, ANXA9, ARHGEF2, GPRC5C, TSPAN1, HSPA1B, DYNC1I1	916	174	20562	2.96721	0.00662715	0.000664918	0.00063152	JW-7-25-1
393	GOTERM_CC_DIRECT	GO:0005856~cytoskeleton	47	4.94217	2.15123e-05	FHOD3, SNAP25, DYRK4, DYRK2, FNBP1L, FGD1, SGCE, AKAP12, TRIM9, PCLO, MAEA, DPYSL2, INPP5D, ARHGDIB, NEFH, WASF3, CDK5RAP2, MPZL2, TMOD1, DST, RIPK2, TMOD3, TPM1, SPAG4, KRT13, SHROOM2, MSN, ANK2, PARVB, RHOF, FRMD4B, RHOC, RHOD, FGR, DNMBP, TRAF4, MYO15B, RNF128, TMSB15A, KRT14, DCX, SPRY2, ALDOC, TLN2, ARHGEF2, TAGLN3, TLN1	916	541	20562	1.95016	0.0140343	0.00128487	0.00122033	JW-7-25-1
394	GOTERM_CC_DIRECT	GO:0016324~apical plasma membrane	36	3.78549	3.31718e-05	CRB1, CLDND1, SLC44A4, ABCB1, SLC1A1, HPN, STC1, CLCN3, SLC2A5, PRKCZ, EGFR, AQP1, GNAT3, PDPN, ATP6V0A4, CD36, MPDZ, SLC15A1, SLC16A1, ANXA1, JAG1, SLC6A14, SHROOM2, CYBRD1, MSN, ANK2, RAB27B, CYBA, ATP2B1, SLC39A14, SLC5A6, SLC6A8, MYO1A, FXYD1, MAL, SLC29A1	916	376	20562	2.14924	0.0215585	0.00181616	0.00172494	JW-7-25-1
395	GOTERM_CC_DIRECT	GO:0005796~Golgi lumen	15	1.57729	0.000253388	LRPAP1, APP, TGFB1, SDC4, LUM, SDC2, WNT5A, DEFB1, MUC5B, PCSK5, DCN, VTN, F8, GPC3, SDC1	916	106	20562	3.17655	0.153375	0.0128058	0.0121626	JW-7-25-1
396	GOTERM_CC_DIRECT	GO:0045121~membrane raft	25	2.62881	0.000392826	APP, SDC4, SLC1A1, MLC1, IQGAP1, SLC6A2, PRKCZ, EGFR, LDHB, INPP5D, PDPN, BAALC, CD14, CD36, CXADR, RFTN1, ANK2, ATP2B1, ARC, NPC1, P2RX1, MAL, FAS, HPSE, IL6ST	916	252	20562	2.22694	0.227511	0.0184348	0.0175088	JW-7-25-1
397	GOTERM_CC_DIRECT	GO:0030141~secretory granule	14	1.47213	0.000440883	CHGA, TGFB1, KLK1, RAB27B, CYBA, CLCN3, MPO, RPH3A, GAL, SCGB1A1, TFF3, SCG2, ELANE, CHGB	916	99	20562	3.17441	0.25153	0.0193107	0.0183407	JW-7-25-1
398	GOTERM_CC_DIRECT	GO:0045177~apical part of cell	12	1.26183	0.00064841	DYNC2H1, CRB1, APP, CLCN5, FAP, CA2, HOMER2, MSN, ATP6V0A4, TUBG1, MPDZ, AQP1	916	78	20562	3.45348	0.346978	0.0266253	0.025288	JW-7-25-1
399	GOTERM_CC_DIRECT	GO:0035579~specific granule membrane	13	1.36698	0.000695808	SNAP25, UBR4, CYBA, SLC2A5, LILRA3, VAMP8, TSPAN14, RAP1A, P2RX1, CD59, CD47, CD36, SLC27A2	916	91	20562	3.2068	0.367013	0.0268705	0.0255209	JW-7-25-1
400	GOTERM_CC_DIRECT	GO:0005925~focal adhesion	35	3.68034	0.000736178	GRB7, CYFIP1, NRP1, RALA, SDC4, CD81, IQGAP1, EGFR, DCAF6, AKAP12, ALCAM, GNA12, PCBP2, ANXA6, CD59, CPNE3, TNS3, TGM2, TLE2, ANXA1, DST, SPRY4, MSN, CYBA, PARVB, GAK, DAB2, FAP, CAT, ITGA6, TLN2, ARHGEF2, TLN1, MAPRE2, HSPA1B	916	425	20562	1.84863	0.383593	0.0268705	0.0255209	JW-7-25-1
401	GOTERM_CC_DIRECT	GO:0048471~perinuclear region of cytoplasm	54	5.67823	0.00094032	CYFIP1, SNAP25, APP, PTPRR, REG1A, MLC1, TMEM100, PSTPIP1, ATP7B, PDE4B, ANXA6, PRKACB, TGM2, CDK5RAP2, PPP1R16B, UNC45A, STX8, ANGEL1, STX7, PTOV1, OLFM4, MLF1, CD2AP, GAK, VAMP8, TMEM134, NPC1, TRAF4, RNF128, BANK1, NOS1AP, FKBP4, ITPR1, PIK3R1, PRKCZ, EGFR, THBS3, RAP1A, ALOX5, HMOX1, TSPAN1, DYNC1I1, SEC31A, CHGA, MSN, INHBA, MEX3D, MEIS2, DAB2, MLPH, KLHL7, NEDD4, AGGF1, HSPA1B	916	764	20562	1.58661	0.461022	0.0323687	0.0307428	JW-7-25-1
402	GOTERM_CC_DIRECT	GO:0000785~chromatin	70	7.36067	0.000985347	AHCTF1, CSRNP3, KDM1A, PPP1R10, RORA, HOXC13, CHD3, NR3C1, HOXC11, HOXC10, SPIB, DBP, SOX15, CREB3L2, BBX, HOXA6, JUNB, TGM2, TSPYL2, TEAD4, DFFA, TIPIN, EN1, SOX11, MITF, POU3F2, ETV5, CREB3, ZEB2, TFDP1, MAF, HAND1, HOXB2, ATF5, ATF6, TP53, IRF9, NFIX, SATB1, EPAS1, SHOX2, TWIST1, PDS5B, GATA3, HLX, HOXC4, TRIM45, HOXC6, EGR1, CBX7, PRRX1, FOXF2, HMGA2, RPA2, ESRRG, NR1D2, FOXN3, SMARCA1, KLF3,…	916	1059	20562	1.48379	0.476748	0.0323687	0.0307428	JW-7-25-1
403	GOTERM_CC_DIRECT	GO:0005794~Golgi apparatus	74	7.78128	0.00116324	GALNT12, APP, GALNT14, CHIC2, ICA1, MSLN, PCSK5, CXCL14, MANEA, GALNT10, ZDHHC4, SGCE, RPH3A, HHAT, ATP7B, FAM174B, KIF1C, CD36, IFT57, TRIM22, CDK5RAP2, DYNC2H1, UNC45A, MMD, GOLPH3L, MTUS1, SLC35G2, CYBA, CEL, MID1, ZDHHC14, DNM1, ARFGAP2, F5, GAK, ADAM19, CREB3, GAL, NPC1, SLPI, RNF128, TCP1, CAT, ARHGEF2, ATF6, ST6GALNAC5, GOLGA8A, LRPAP1, HS3ST3A1, LMAN2L, NEDD4L, ADCY3, CLCN3, FGD1, CST3, A…	916	1141	20562	1.45585	0.534522	0.0363927	0.0345647	JW-7-25-1
404	GOTERM_CC_DIRECT	GO:1904813~ficolin-1-rich granule lumen	15	1.57729	0.00124837	CFD, TNFAIP6, HSPA6, CTSZ, PYGL, CTSS, CST3, CRISPLD2, ALOX5, PSMD3, CAT, TIMP2, ALDOC, MNDA, HSPA1B	916	124	20562	2.71544	0.559873	0.0372809	0.0354083	JW-7-25-1
405	GOTERM_CC_DIRECT	GO:0031012~extracellular matrix	24	2.52366	0.00140383	COLEC12, SPON2, LRRC15, FCGBP, POSTN, SPON1, COL15A1, TGFB1, LUM, WNT5A, HSD17B12, MUC5B, DCN, ADAMTS3, COL5A1, DMBT1, MMP15, CRISPLD2, TIMP2, TGFBI, HPSE, PI3, TGM2, FBN1	916	260	20562	2.07209	0.60266	0.0380723	0.03616	JW-7-25-1
407	GOTERM_CC_DIRECT	GO:0031410~cytoplasmic vesicle	28	2.94427	0.00144872	NRP1, CTSZ, DYSF, MLC1, FNBP1L, CLCN3, AP3M2, TMEM123, ATP7B, ALS2CL, SH3TC2, PDPN, ARHGDIB, GBP1, AP1M2, APPL1, UBQLN2, GCH1, DST, ARL14, MX2, RHOF, RHOC, RHOD, DNM1, WDR11, ARHGEF2, DSC2	916	325	20562	1.93395	0.614223	0.0380723	0.03616	JW-7-25-1
409	GOTERM_CC_DIRECT	GO:0070062~extracellular exosome	189	20.0424	1.805e-19	CYFIP2, SLC46A3, APP, FCGBP, STEAP4, CD82, ATP8A1, PDCD5, PLAT, PARK7, ENO3, ACTG2, ICAM1, STK10, C1GALT1C1, GOLGA4, TUBB3, ANPEP, PSMD3, NAMPT, RUVBL1, COTL1, ENPP4, GOLGA7, KRT6B, TGM3, KRT6A, ACOT7, DDX11, SLC6A14, KRT7, ANXA11, ATP1B3, KRT5, CEL, HLA-A, OLFM4, KRT75, ATP1B1, RNASE1, SULT2B1, ACLY, FOLH1, S100A6, FSCN1, VDAC3, PADI2, LAP3, EZR, IL6ST, DSC2, ATP6V1A, GPM6A, SLC26A2, ARL3, STXBP…	910	2218	20562	1.92541	1.27433e-16	1.27433e-16	1.23101e-16	Lapatinib
410	GOTERM_CC_DIRECT	GO:0005737~cytoplasm	338	35.8431	1.31192e-11	CYFIP2, APP, SPARC, TES, MT1M, STMN2, PREP, SPINT2, ABCA12, DCAF6, NUBP2, GOLGA4, LGALS2, MT2A, FRAT2, CDC23, KAT5, ANPEP, NAMPT, KIF21B, MPV17, LGALS9, SPA17, SOX4, TRIM22, HERC6, SKP1, GAMT, GABARAPL2, MEF2C, FBXO2, DDX11, IL1R2, KRT7, CEL, ARMC8, KRT5, PASK, ISL1, SULT2B1, EML4, MYL5, IFT81, MAP1A, DDIT4, PADI3, PADI2, SIK1, CYP2E1, LAP3, EZR, TRIB1, TRIB2, CCNO, URI1, NECAB3, STXBP1, XPC, IQG…	910	5576	20562	1.36968	9.26214e-09	4.63107e-09	4.47364e-09	Lapatinib
411	GOTERM_CC_DIRECT	GO:0005829~cytosol	332	35.2068	5.17336e-11	CYFIP2, APP, TES, SERPINE2, IFIT5, STMN2, PREP, ABCA12, IFI30, ENO3, DCAF6, NUBP2, LGALS4, CDC20, GOLGA4, MT2A, FRAT2, CDC23, KAT5, PSMD3, NAMPT, PLCE1, MPV17, LGALS9, KIFAP3, TNS3, TRIM22, HERC6, SKP1, GAMT, GABARAPL2, MEF2C, ACOT7, FBXO2, KRT7, AP1AR, ARMC8, KRT5, PASK, ANK1, SULT2B1, EML4, MYL5, CH25H, MAP1A, DDIT4, PADI3, PADI2, LAP3, EZR, TRIB1, PI4K2A, FLG, URI1, RRAD, PRKDC, STXBP1, XPC, I…	910	5510	20562	1.36148	3.65239e-08	1.21747e-08	1.17608e-08	Lapatinib
412	GOTERM_CC_DIRECT	GO:0016020~membrane	174	18.4517	3.09587e-09	CYFIP2, SLC46A3, APP, SPARC, ATP8A1, FMR1, TNC, STMN2, PREP, ENO3, ICAM1, IGF1R, EDC4, CCND3, CDH3, PSMD3, RUVBL1, PIEZO2, ENPP4, IL13RA2, ACAA1, SPA17, FADS1, SLC16A4, KRT6A, SLC16A5, GABARAPL2, IL11RA, FBXO2, IL1R2, ENTPD5, CSGALNACT2, ALG5, HPCAL1, ANXA11, TSC2, CYBA, KRT5, HLA-A, ATP1B1, ANK1, DGKZ, EML4, SIGIRR, ACLY, CH25H, FOLH1, PRPF6, MAP7D3, SOAT1, COL4A1, VDAC3, RAB38, EZR, IL6ST, STEA…	910	2547	20562	1.54363	2.18568e-06	5.46421e-07	5.27845e-07	Lapatinib
413	GOTERM_CC_DIRECT	GO:0005925~focal adhesion	42	4.45387	2.54125e-06	TES, ITGB5, FHL2, TNC, FHL3, IQGAP1, SYNE2, DCAF6, CNN3, ICAM1, ARHGAP22, EFNB2, MRC2, AKAP12, G3BP1, ITGAV, TNS3, MPZL1, SVIL, PDCD6IP, MME, CAV1, ANXA5, PARVA, CYBA, PARVB, PTPN12, ALOX15B, RHOB, FERMT1, FAP, FES, PTPRA, PTK7, DLC1, CDH13, LAP3, EZR, CD44, FERMT2, HSPA1B, EPHA2	910	425	20562	2.23298	0.00179252	0.000358824	0.000346626	Lapatinib
414	GOTERM_CC_DIRECT	GO:0043025~neuronal cell body	40	4.24178	5.53255e-06	GPM6A, HDAC1, FMR1, TMPRSS3, SLC1A1, STMN2, LRP4, SLC1A3, KATNB1, ITPR3, IGF1R, CNN3, AKAP12, UCHL1, CALB1, INPP5F, PRKAR2B, TUBB3, CAMK2N1, SV2A, TBX21, PENK, TIMP2, CKB, KIF1A, NQO1, MME, HOMER1, ELOVL5, CAD, CYBB, CYBA, SNCAIP, MAP1A, PNOC, EEF1A2, IL6ST, RAB5A, PI4K2A, CD200	910	408	20562	2.21526	0.00389837	0.000650997	0.000628867	Lapatinib
415	GOTERM_CC_DIRECT	GO:0016324~apical plasma membrane	37	3.92365	1.21333e-05	ATP6V1A, SLC26A2, CLDND1, SLC47A1, SLC1A1, STK39, SLC3A1, LRP2, GM2A, PODXL, MUC13, CD36, PROM1, SLC34A2, SLC16A1, KCNB1, CAV1, SLC6A14, SHROOM2, CYBRD1, RAB27A, ATP1B3, CYBA, OSMR, ATP1B1, OCEL1, ASPM, CLDN4, CEACAM6, KCNMA1, ATP6V1B2, MAL, EZR, SLC26A4, RAPGEF6, CD44, ABCG2	910	376	20562	2.2235	0.00852959	0.00122373	0.00118213	Lapatinib
416	GOTERM_CC_DIRECT	GO:0005902~microvillus	14	1.48462	1.66292e-05	FOXA1, ATP6V1A, WWOX, VCAM1, ANGPT1, VIL1, MYO1E, PODXL, MYO6, FSCN1, ATP6V1B2, EZR, PROM1, CD44	910	73	20562	4.3334	0.0116717	0.00146753	0.00141764	Lapatinib
417	GOTERM_CC_DIRECT	GO:0005654~nucleoplasm	223	23.6479	5.24869e-05	ATF1, IFITM2, POP4, FCF1, ZDHHC7, DCAF6, CDC20, GOLGA4, CDC23, KAT5, SOX17, PSMD3, SOX9, SOX4, TRIM22, HERC6, SKP1, MEF2C, ACOT7, DDX11, SOX12, ARMC8, LAP3, CGGBP1, ATF3, URI1, PRKDC, STXBP1, XPC, RPS4Y1, GATA2, HTATSF1, NLK, HIF1A, PGBD5, MYO6, HLTF, HOXC4, ZBED1, ALX1, TSPAN1, WWTR1, ACD, JUN, NFATC3, NR2F2, ELL3, SMARCA4, STAG2, STAG3, ID2, TDP1, INTS7, FERMT2, APOBEC3B, PPP1R10, HILPDA, ASH2L…	910	3963	20562	1.27147	0.0363786	0.00393701	0.00380318	Lapatinib
418	GOTERM_CC_DIRECT	GO:0045121~membrane raft	27	2.8632	5.5765e-05	APP, SLC1A1, SLC1A2, PARK7, IQGAP1, ICAM1, CASP8, PRKAR2B, PODXL, INPP5D, BAALC, FYN, CD14, CD36, CD55, MME, ANGPT1, CAV1, ATP2B4, LAT2, DLC1, MAL, FAS, IL6ST, RAB5A, PI4K2A, ABCG2	910	252	20562	2.42096	0.0386062	0.00393701	0.00380318	Lapatinib
419	GOTERM_CC_DIRECT	GO:0005634~nucleus	317	33.6161	8.6691e-05	CYFIP2, ATF1, APP, TES, POP4, ZNF292, MT1M, PREP, DCAF6, NUBP2, MT2A, KAT5, SOX17, PSMD3, FAM53C, SOX9, LGALS9, SOX4, TRIM22, SKP1, GAMT, MEF2C, DDX11, IFRD1, KRT7, ARMC8, KRT5, PASK, ISL1, ANK1, SULT2B1, CFDP1, ZNF835, VDAC3, PADI3, PADI2, SIK1, MAGEB1, LAP3, TRIB1, TRIB2, CCNO, KCTD15, CGGBP1, ATF3, FLG, URI1, NECAB3, PRKDC, SDR39U1, XPC, IQGAP1, RPS4Y1, GATA2, HTATSF1, NLK, HIF1A, CYB5R2, PGBD…	910	5984	20562	1.19699	0.059371	0.00522321	0.00504565	Lapatinib
420	GOTERM_CC_DIRECT	GO:0005615~extracellular space	121	12.8314	8.87797e-05	APP, FCGBP, SPARC, SERPINE2, TNC, XYLT1, PLAT, ENO3, ACTG2, TSKU, ICAM1, LGALS4, FGF7, ANPEP, NAMPT, ZNF446, LGALS9, IL13RA2, POSTN, IGFBP3, ENTPD5, CEL, OLFM4, DKK2, COL4A1, IAPP, EZR, IL6ST, CALCB, TACSTD2, LY96, LYPD3, LTBP2, C3, PCSK1N, C5, PODXL, PDGFD, SFN, PI3, CD14, PROM1, CRTAP, VCAM1, GGH, CP, INHBE, BMP5, SMARCA4, BMP4, COL5A1, STAG3, TCN1, REN, LGALS3BP, ORM1, ITGAM, TNFAIP6, HILPDA, …	910	1938	20562	1.41077	0.0607572	0.00522321	0.00504565	Lapatinib
421	GOTERM_CC_DIRECT	GO:0005667~transcription factor complex	25	2.65111	0.000101886	ATF1, LDB1, PRKDC, SIX1, GPS2, LDB2, GATA2, HIF1A, ARNTL2, DACH1, SOX17, KAT5, CREG1, SIX2, ANKRD1, SOX9, TEAD1, PITX1, SOX4, WWTR1, JUN, TCF12, NFATC3, SMAD5, TFDP2	910	232	20562	2.43487	0.0694088	0.00553319	0.00534509	Lapatinib
422	GOTERM_CC_DIRECT	GO:0005886~plasma membrane	273	28.9502	0.000128154	APP, SPARC, TES, IFITM2, IFIT5, SPINT2, ABCA12, ENO3, ICAM1, LGALS4, GOLGA4, EDNRA, ANPEP, NAMPT, PIEZO2, PLCE1, SLC12A7, SLC34A2, IL1R2, SLC6A14, PSG1, HLA-A, ANK1, SIGIRR, CLDN4, PSG4, CLDN7, EZR, PI4K2A, EPHA2, GPM6A, NRN1, TTYH1, RRAD, STXBP1, IL20RA, XPC, LYPD3, IQGAP1, LY9, ART3, C3, SNX4, FAM171A1, CYB5R1, APH1B, RIC8B, PRKAR2B, INPP5D, MYO6, PENK, NEU1, PLEK2, CD14, PROM1, TSPAN1, WWTR1, …	910	5071	20562	1.21645	0.0865094	0.0062581	0.00604536	Lapatinib
423	GOTERM_CC_DIRECT	GO:0009986~cell surface	50	5.30223	0.000132962	SRPX, APP, SPARC, ITGAM, CLSTN2, ITGB5, HILPDA, PLAT, SLC7A11, ICAM1, THBD, TIMP2, ITGAV, CD36, FCER1G, MME, PSG1, CEL, HLA-A, PSG2, F3, FOLH1, PSG4, CEACAM6, DSG2, CRYAB, CDH17, CD44, EPHA2, CLDND1, SLC1A1, SLC1A2, LRP4, SLC1A3, LY9, C3, NT5E, GPC3, GPC4, PROM1, MPZL1, CD55, MICA, VCAM1, KCNB1, TRPV2, FAP, FAS, FERMT2, CD200	910	639	20562	1.76804	0.0896059	0.0062581	0.00604536	Lapatinib
424	GOTERM_CC_DIRECT	GO:0030425~dendrite	39	4.13574	0.000170928	URI1, CLSTN2, MAX, FMR1, SLC1A1, LRP4, LRP2, SGCE, CALB2, RELN, CALB1, INPP5F, TUBB3, CAMK2N1, SV2A, PENK, SACS, FYN, CKB, KIF21B, KIF1A, NQO1, MME, HOMER1, ELOVL5, KCNB1, CYBB, RAB27A, CCK, CYBA, GCHFR, MLPH, SYT11, GNB1, MAP1A, PNOC, IL6ST, RAB5A, PI4K2A	910	460	20562	1.91571	0.113687	0.00754219	0.0072858	Lapatinib
425	GOTERM_CC_DIRECT	GO:0031982~vesicle	20	2.12089	0.000262278	SLC34A2, SLC47A1, MUC16, SLC6A14, SLC1A2, CST4, BMP5, CST3, MYO1E, GPRC5A, SYT11, MYO6, RAB38, EZR, PROM1, TSPAN1, HSPA1B, DYNC1I1, SYBU, VAMP2	910	174	20562	2.5972	0.169056	0.0104726	0.0101166	Lapatinib
426	GOTERM_CC_DIRECT	GO:0005576~extracellular region	128	13.5737	0.000267006	APP, SPARC, CSF3R, SERPINE2, TNC, PLAT, SPINT2, IFI30, FGF7, PSMD3, COTL1, NRTN, IL13RA2, ACAA1, SPA17, GOLGA7, IL11RA, IGFBP3, IL1R2, ENTPD5, PSG1, VASH2, CEL, PSG2, ARMC8, OLFM4, DKK2, ACLY, COL4A1, PSG4, S100A6, PADI2, IAPP, IL6ST, CALCB, NRN1, LY96, LYPD3, LTBP2, NTS, FBLN2, LTBP1, ART3, GLB1L2, PLAC8, C3, C5, PDGFD, PENK, NEU1, ST3GAL4, PI3, CD14, ATG7, FUCA1, GGH, RAB27A, CP, INHBE, BMP5, B…	910	2129	20562	1.3585	0.171825	0.0104726	0.0101166	Lapatinib
428	GOTERM_CC_DIRECT	GO:0035580~specific granule lumen	11	1.16649	0.000361003	ORM1, TCN1, NEU1, TIMP2, RAB27A, GGH, CHI3L1, RETN, ARMC8, OLFM4, ACAA1	910	62	20562	4.0089	0.225017	0.0127434	0.0123102	Lapatinib
430	GOTERM_CC_DIRECT	GO:0000785~chromatin	71	7.52916	0.000510319	ATF1, FOXA1, LDB1, PPP1R10, STAG3L4, DSCC1, SIX1, ARRB1, RORA, HOXC13, PARK7, CHD3, HOXC11, NR3C2, HHEX, HEY1, SOX17, TRPS1, SIX2, SOX9, ZNF446, PITX1, TEAD1, HMGN3, SOX4, BATF3, MEF2C, ZGPAT, TBP, DDX11, TCF12, SOX12, ISL1, ETV5, TFDP2, ELF5, TFEC, ATF3, CREB5, FOXC1, CEBPD, MAX, HDAC1, PDS5B, HIF1A, MXI1, HOXC4, ZBED1, ALX1, PRAME, TCFL5, E2F8, TFAP2B, JUN, CDX2, PHF10, NFATC3, HMGA2, ESRRG, SM…	910	1059	20562	1.51491	0.302587	0.0163766	0.0158199	Lapatinib
431	GOTERM_CC_DIRECT	GO:0005901~caveola	12	1.27253	0.000548958	NOS3, CAV1, DLC1, KCNMA1, ATP2B4, CDH13, ATP1B3, CD36, ATP1B1, EFNA5, PTGS2, IGF1R	910	77	20562	3.52139	0.321364	0.0168506	0.0162778	Lapatinib
432	GOTERM_CC_DIRECT	GO:1904724~tertiary granule lumen	10	1.06045	0.00063194	CST3, ORM1, TNFAIP6, TCN1, TIMP2, GGH, METTL7A, ARMC8, OLFM4, GOLGA7	910	55	20562	4.10829	0.360002	0.0185848	0.017953	Lapatinib
433	GOTERM_CC_DIRECT	GO:0005887~integral component of plasma membrane	94	9.96819	0.000658103	RYR1, PTPRU, APP, CSF3R, CD83, CD82, TREM2, SLC2A3, TSPAN12, IGF1R, ICAM1, SGCE, THBD, EDNRA, ATP7B, ITGAV, CD36, SLC12A7, SLC16A4, SLC16A5, SLC34A2, FCER1G, MME, IL11RA, MMD, SLC6A14, NPY1R, CYBB, CEL, HLA-A, TMC5, F3, MFSD12, TM4SF1, IL17RB, CACNB2, CLDN4, SLC7A6, FOLH1, GPRC5A, MEP1A, MMP15, NINJ2, KIT, STEAP1, SLC25A14, VAMP2, CD44, PI4K2A, EPHA2, SLC25A13, SLC26A2, SEMA3C, PLGRKT, SLC20A2, P…	910	1508	20562	1.40848	0.371723	0.0185848	0.017953	Lapatinib
434	GOTERM_CC_DIRECT	GO:0043005~neuron projection	32	3.39343	0.000743968	CYFIP2, GPM6A, RGS17, HDAC1, FMR1, STMN2, CHRNA9, SLC1A3, ABAT, PARK7, IQGAP1, PTGS2, CALB2, CASP8, RELN, CALB1, SV2A, BAG3, BAALC, NCAM2, SPA17, BCL11B, NPY1R, ATP2B4, ANK1, SYT11, MAP1A, CDH13, PI4K2A, CD200, VAMP2, EPHA2	910	378	20562	1.91286	0.408703	0.0202016	0.0195149	Lapatinib
435	GOTERM_CC_DIRECT	GO:0070062~extracellular exosome	182	19.3206	3.31611e-17	SLC46A3, FCGBP, CD82, CD81, SERPINE1, ICAM3, CIB1, CALML3, TM7SF3, ENO3, ACTG2, AQP1, LGALS1, BASP1, TNFSF10, CPNE3, PRSS8, B2M, KRT6A, CDK5RAP2, SERPINF1, RPL22, ANXA13, ECH1, HLA-B, KRT7, LIFR, PRKCA, HLA-A, OLFM4, ATP1B1, TUBA4A, CD2AP, TOM1L1, PLA2G15, FOLH1, SLPI, CDC37, CSNK2B, DPEP1, TNIK, PFN1, ATP6V0D1, IL6ST, CES2, FKBP5, ABCB1, KLK1, SHMT1, SLC1A1, AK1, LIN7A, LTBP2, IQGAP2, NID2, NDRG…	907	2218	20562	1.86024	2.22511e-14	2.22511e-14	2.11236e-14	Midostaurin
436	GOTERM_CC_DIRECT	GO:0005925~focal adhesion	47	4.98938	1.94662e-08	MDC1, FOCAD, RALA, ITGB5, CD81, TGFB1I1, DIXDC1, RAB21, AKAP12, SDCBP, NCSTN, CD59, FLNB, ITGAV, CPNE3, FLNC, RSU1, B2M, CD99, GIT2, SVIL, TLE2, ITGA4, RPL22, RDX, SPRY4, PLAUR, MSN, CYBA, PARVB, PTPN12, ARHGAP26, IGF2R, HCK, FERMT1, ACTC1, FAP, GNB2, PI4KA, CTNNB1, CDH13, VIM, ITGA5, PFN1, CD44, HSPA1A, SNTB2	907	425	20562	2.50707	1.30617e-05	6.5309e-06	6.19997e-06	Midostaurin
437	GOTERM_CC_DIRECT	GO:0005737~cytoplasm	318	33.758	6.29204e-08	STMN2, CBLB, MT1X, FZD10, FNBP1L, AQP1, MT2A, RASSF2, LGALS1, PPP4R2, TRIM26, CPNE3, HOMER3, ANKS1A, CCDC92, PELO, FBXO7, FBXO9, CDK5RAP2, IL1R2, RPL22, KRT7, PRKCA, ISL1, ASRGL1, CD2AP, INPP4B, DDIT3, CDC37, DDIT4, FEZ2, CSNK2B, MT1G, PRKD2, PFN1, MYL9, TRIB2, BEX1, LXN, MAGED1, SHMT1, CRABP1, DCUN1D2, IQGAP2, MTMR4, NLK, KLK6, SULT1A1, PRDX2, NUAK2, APOD, PCK1, ZNF268, SCN3A, ATG7, TSPAN1, ZBED…	907	5576	20562	1.29289	4.22187e-05	1.40732e-05	1.33601e-05	Midostaurin
438	GOTERM_CC_DIRECT	GO:0005886~plasma membrane	288	30.5732	6.29875e-07	SERPINE1, ICAM2, ICAM3, CBLB, FZD10, FNBP1L, ENO3, AQP1, EFR3A, RASSF2, EDNRB, CPNE3, HOMER3, PRSS8, THSD7A, B2M, IL1R2, HLA-B, PSG1, SOX11, TM4SF5, PRKCA, HLA-A, ANK3, CD2AP, CSNK2B, SUCLG2, PRKD2, ABCB1, MAGED1, SDC2, LYPD1, IQGAP2, SLC5A3, ART3, TRPM1, CYB5R1, NCSTN, INPP5A, KCNMB1, KCNMB2, CD14, SCN3A, TSPAN1, HLA-DQA1, GPM6B, ABCA1, PTPRN2, JAG1, DMPK, FZD4, TNFSF15, HOMER2, ABCA3, FZD7, RDX…	907	5071	20562	1.28753	0.000422557	0.000105662	0.000100308	Midostaurin
439	GOTERM_CC_DIRECT	GO:0005829~cytosol	308	32.6964	8.81601e-07	STMN2, DIXDC1, CBLB, PPP2R2A, NOC2L, FNBP1L, ENO3, CCT6B, EFR3A, PSMD6, MT2A, RASSF2, LGALS1, TRIM26, CPNE3, HOMER3, ANKS1A, B2M, FBXO7, FBXO9, CDK5RAP2, COG5, RPL22, ECH1, KRT7, PRKCA, ANK3, EML1, ASRGL1, CD2AP, NUP93, INPP4B, DDIT3, CDC37, DDIT4, RBP1, CSNK2B, PRKD2, PFN1, HOXB7, MYL9, HOXB5, FLG, CDCA3, PDE1C, MAOA, SHMT1, CRABP1, KLK5, PIK3R3, IQGAP2, MTMR4, NLK, SULT1A1, PRDX2, COMMD9, HIVEP…	907	5510	20562	1.26724	0.00059138	0.000118311	0.000112316	Midostaurin
440	GOTERM_CC_DIRECT	GO:0016020~membrane	161	17.0913	1.6958e-06	SLC46A3, PLXND1, CD81, ICAM2, STMN2, ICAM3, CIB1, NR3C1, ENO3, IPO4, ZDHHC3, IGF1R, CCND3, CCND1, SLC16A6, BCAP29, B2M, KRT6A, TMOD1, COG5, IL1R2, ECH1, HLA-B, OCRL, PRKCA, CYBA, HLA-A, ATP1B1, TOM1L1, PLA2G15, NUP93, FOLH1, SOAT1, SLCO2A1, TMEM126B, PFN1, ATP6V0D1, IL6ST, STEAP1, SLC27A3, ABCG1, FKBP5, ABCB1, SLC1A1, SLC1A3, ITPR3, MTMR4, RASGRP1, RAP1GAP, SLC9A3R1, SDCBP, CYB5R1, NCSTN, INPP5A,…	907	2547	20562	1.43303	0.00113724	0.00016913	0.00016056	Midostaurin
441	GOTERM_CC_DIRECT	GO:0009986~cell surface	56	5.9448	1.76439e-06	CD40, ITGB5, CTSZ, PTPRK, FZD10, LRRC32, ROBO1, LGALS1, LIPG, ITGAV, MMP7, ITGA4, F2R, HLA-B, PSG1, PLAUR, EMP2, ANK3, HLA-A, AJAP1, FOLH1, CEACAM6, PXDN, CEACAM8, CD47, ITGA5, CRYAB, TLR4, CD44, RALA, ABCB1, SDC2, SLC1A1, CXCR4, SLC1A3, IQGAP2, TFPI, NT5E, TSPAN8, APOH, CXCR2, GPC3, CD59, GPC5, ELANE, MICA, JAM2, MICB, FZD4, MSN, HSPA2, SULF1, IGF2R, FAP, FAS, ADA	907	639	20562	1.98676	0.00118321	0.00016913	0.00016056	Midostaurin
442	GOTERM_CC_DIRECT	GO:0000785~chromatin	78	8.28025	1.06349e-05	EHF, STAG3L4, CHD7, RORA, NR3C1, IPO4, HEY1, PPP4R2, BASP1, OIP5, HOXA1, HOXA7, PITX1, HOXA5, HOXA4, NCOA1, TEAD4, ZHX2, EMX2, MSX2, EN1, SOX11, POU3F2, ISL1, ELF1, TFDP1, MAF, PAX8, ELF3, ELF4, RFX7, IRF1, DDIT3, HAND2, TFEC, CSNK2B, HAT1, HOXB7, IRF9, HOXB5, TSPYL5, FOXC1, MAGED1, DLX5, SHOX2, TWIST1, CREBL2, GATA3, FOXO1, DEAF1, HLX, ORC3, HOXC4, ALX1, E2F5, ZBED4, SPDEF, TCFL5, NFE2, ARNT2, T…	907	1059	20562	1.66977	0.00711063	0.000891999	0.0008468	Midostaurin
443	GOTERM_CC_DIRECT	GO:0005576~extracellular region	134	14.2251	1.98201e-05	SERPINE1, SPATA20, FGF3, PSMD6, LGALS1, FGF9, LIPG, TNFSF10, NRTN, PRSS8, THSD7A, B2M, CHGB, IGFBP1, IGFBP5, FKBPL, SERPINF1, IL1R2, FST, F2R, PSG1, OLFM4, TUBA4A, PLA2G15, LOX, SLPI, CSNK2B, UTS2, SPARCL1, IL6ST, LYPD1, KLK5, LTBP2, NTS, NID2, SPATA6, LTBP1, ART3, KLK6, PLAC8, SDCBP, APOM, COMMD9, DEAF1, APOH, ST3GAL4, APOD, PI3, CD14, ATG7, TBC1D15, ELANE, VAT1, JAG1, TNFSF15, DEFA4, CRIM1, PRG…	907	2129	20562	1.42688	0.0132114	0.0014777	0.00140282	Midostaurin
444	GOTERM_CC_DIRECT	GO:0005615~extracellular space	122	12.9512	4.88929e-05	FCGBP, SPON1, SERPINE1, ENO3, ACTG2, FGF3, LGALS1, FGF9, LIPG, TNFSF10, PRSS8, B2M, CHGB, IGFBP1, TLE2, IL4R, IGFBP5, SERPINF1, FST, ANXA13, FRMD4B, OLFM4, PLA2G15, ALDH3A1, LOX, SLPI, DPEP1, UTS2, SPARCL1, IL6ST, LXN, KLK5, DPT, LTBP2, MTMR4, NID2, KLK6, SDCBP, PODXL, APOH, APOD, PI3, CD14, PIBF1, ELANE, LRRN3, FZD4, TNFSF15, ABCA3, DEFA4, RDX, MSN, INHBA, INHBE, COL5A1, PIP, GNB2, COL5A2, ADA, …	907	1938	20562	1.42713	0.0322756	0.00328071	0.00311448	Midostaurin
445	GOTERM_CC_DIRECT	GO:0035580~specific granule lumen	12	1.27389	7.40403e-05	ORM1, SLPI, QPCT, DEFA4, CTSZ, QSOX1, BPI, RETN, OLFM4, B2M, CAMP, ELANE	907	62	20562	4.38781	0.0484689	0.00451646	0.00428761	Midostaurin
446	GOTERM_CC_DIRECT	GO:0005856~cytoskeleton	44	4.67091	0.000148057	KANK1, TGFB1I1, DIXDC1, FNBP1L, GPHN, RND1, RHOBTB2, SGCE, AKAP12, EPB41L4B, SDCBP, BASP1, KIF13B, FLNC, CTNNA2, PDLIM4, CDK5RAP2, TMOD1, TPM2, RDX, KAZN, MSN, PARVB, FRMD4B, ARHGAP26, EML1, RHOD, CKAP4, TUBA4A, FGR, HCK, FERMT1, KRT19, KRT14, CDC42EP3, TRIP10, ALDOC, TNIK, VIM, PFN1, TRIB2, PTPN3, RAI14, SNTB2	907	541	20562	1.8438	0.0945776	0.00810326	0.00769267	Midostaurin
447	GOTERM_CC_DIRECT	GO:0005887~integral component of plasma membrane	97	10.2972	0.000156993	PLXND1, CD82, CD81, ICAM2, ICAM3, FZD10, AQP1, IGF1R, TM7SF2, CDH4, EDNRB, TNFSF10, SLC16A6, SLC39A4, IL4R, KCNK12, F2R, HLA-B, TM4SF5, LIFR, HLA-A, FOLH1, SLCO2A1, STEAP1, SLC1A1, CHRNA9, SLC1A3, ITPR3, CSF2RB, SLC5A3, TRPM1, NCSTN, HRH1, TSPAN8, PODXL, KCNMB2, TSPAN1, HLA-DQA1, CD99, PLXNA3, STRA6, ABCA1, PTPRN2, JAG1, FZD4, TNFSF15, IGF2R, IL22RA1, SLC6A8, TMEM11, FXYD3, DEGS1, LRP12, RYR1, CD…	907	1508	20562	1.45824	0.0999912	0.00810326	0.00769267	Midostaurin
448	GOTERM_CC_DIRECT	GO:0031528~microvillus membrane	8	0.849257	0.000209789	SLC9A3R1, PODXL, DPEP1, CTNNB1, MSN, CA9, ITGAV, PTPRH	907	29	20562	6.25389	0.131322	0.0100549	0.0095454	Midostaurin
449	GOTERM_CC_DIRECT	GO:0043025~neuronal cell body	35	3.7155	0.000302054	CD40, RTN1, PDE1C, DENND1A, TMPRSS3, SLC1A1, STMN2, DIXDC1, SLC1A3, CIB1, ITPR3, RAP1GAP, IGF1R, AKAP12, SRR, CALB1, SLC38A7, FLNB, APOD, KIF1A, CNNM4, ITGA4, HOMER2, ANXA3, AMFR, LSM1, CYBA, MYO1D, EEF1A2, EFHC1, ATP13A2, RAB17, IL6ST, SHANK2, ADA	907	408	20562	1.94476	0.183484	0.0135119	0.0128272	Midostaurin
450	GOTERM_CC_DIRECT	GO:0005794~Golgi apparatus	76	8.06794	0.000352244	GALNT12, CLIC5, EHF, SERPINA1, STMN2, CIB1, ZDHHC3, SGCE, ATP7B, RASSF2, LIPG, SDF4, QSOX1, IFT57, B2M, SCYL2, CDK5RAP2, IGFBP1, SRGN, COG5, F2R, HLA-B, PLA2G4A, EMP2, CYBA, ANK3, HLA-A, RAB33A, TPST2, BACE2, HCK, SLPI, ELF3, RP2, EXOC3, PRKD2, S100A3, ITGA5, CRYAB, TLR4, PLCB2, ABCG1, CD44, CHST2, HLA-DQB1, PPP1R15A, HS3ST3A1, RASGRP1, PMF1, JAKMIP2, NCSTN, CAND1, COMMD9, ST3GAL4, ALX1, CD14, BE…	907	1141	20562	1.51003	0.210533	0.0147722	0.0140237	Midostaurin
451	GOTERM_CC_DIRECT	GO:0071944~cell periphery	10	1.06157	0.000536814	SLC9A3R1, FERMT1, KRT19, KRT14, SLC1A1, RDX, CTNNB1, MSN, CIB1, ACTG2	907	54	20562	4.19821	0.302532	0.0211884	0.0201148	Midostaurin
452	GOTERM_CC_DIRECT	GO:0045177~apical part of cell	12	1.27389	0.000597391	EPB41L4B, SRR, FAP, HOMER2, CETN2, RDX, DPEP1, CTNNB1, MSN, EMP2, ITPR3, AQP1	907	78	20562	3.48774	0.330329	0.0222694	0.021141	Midostaurin
453	GOTERM_CC_DIRECT	GO:0016324~apical plasma membrane	32	3.39703	0.000651997	CLIC5, ABCB1, PTPRO, SLC1A1, CIB1, PTPRH, AQP1, SLC9A3R1, PODXL, SLC22A18, CTSK, SLC39A4, JAG1, RDX, ANXA13, MSN, EMP2, RAB27B, CYBA, OSMR, ATP1B1, AJAP1, SLC6A8, CEACAM6, KCNMA1, DPEP1, TNIK, RAB17, ATP6V0D1, PFKM, CD44, SHANK2	907	376	20562	1.92939	0.354437	0.0230258	0.021859	Midostaurin
454	GOTERM_CC_DIRECT	GO:0005912~adherens junction	19	2.01699	0.000742179	SYNM, JAG1, CDCA3, LAMA3, RDX, MSN, PTPRK, FRMD4B, NDRG1, RND1, AJAP1, SDCBP, PDLIM3, DLG5, CDH11, CTNNB1, CTNNA2, PDLIM4, TJP2	907	175	20562	2.46135	0.392369	0.0248802	0.0236195	Midostaurin
455	GOTERM_CC_DIRECT	GO:0042383~sarcolemma	14	1.4862	0.000778665	RYR1, POPDC3, SYNM, CIB1, ANK3, ATP1B1, AQP1, SGCE, KRT19, NCSTN, COL6A1, FLNC, FGF13, SYNC	907	106	20562	2.9942	0.407075	0.0248802	0.0236195	Midostaurin
456	GOTERM_CC_DIRECT	GO:0005938~cell cortex	18	1.91083	0.00100956	RYR1, GPSM2, CLIC5, CTSZ, LAMC2, FNBP1L, RHOD, RHOBTB2, RND1, MYO1D, AKAP12, NEDD4, TRIP10, CTNNB1, FLNB, PFN1, MYL9, RAI14	907	165	20562	2.47313	0.492246	0.0305768	0.0290275	Midostaurin
457	GOTERM_CC_DIRECT	GO:0009897~external side of plasma membrane	36	3.82166	0.0010908	COLEC11, CD40, CXCR4, CSF2RB, VTCN1, CD3D, NT5E, CTSK, CXCR2, CCR8, ITGAV, CD14, B2M, MICA, IL13RA1, MICB, ABCA1, IL4R, ITGA4, HEG1, GSR, LIFR, OSMR, EPOR, TGFBR2, FAS, CDH13, CD48, CD248, CD69, ITGA5, IL6ST, TLR4, ABCG1, ADA, HLA-DQB1	907	456	20562	1.78976	0.519212	0.0305768	0.0290275	Midostaurin
458	GOTERM_CC_DIRECT	GO:0005788~endoplasmic reticulum lumen	27	2.86624	0.00112465	SPON1, SERPINA1, ITIH2, SDC2, CTSZ, LTBP1, LGALS1, GPC3, QSOX1, APOL1, UGGT1, B2M, CHGB, IGFBP1, BCHE, PTPRN2, IGFBP5, PLAUR, LAMB1, PDIA5, CKAP4, COL5A1, COL5A2, COL6A1, MZB1, SPARCL1, CES2	907	306	20562	2.00032	0.53002	0.0305768	0.0290275	Midostaurin
459	GOTERM_CC_DIRECT	GO:0016528~sarcoplasm	6	0.636943	0.00113923	FABP3, IFRD1, BAALC, FLNC, SCN3A, SERPINB5	907	19	20562	7.15906	0.534599	0.0305768	0.0290275	Midostaurin
460	GOTERM_CC_DIRECT	GO:0030141~secretory granule	13	1.38004	0.00135658	SRGN, PTPRN2, KLK1, KLK5, RAB27B, CYBA, KLK10, KLK6, SCGB1A1, TFF3, ELANE, RAB11FIP5, CHGB	907	99	20562	2.97691	0.597831	0.0350102	0.0332362	Midostaurin
461	GOTERM_CC_DIRECT	GO:0005667~transcription factor complex	22	2.33546	0.00149738	NCOA1, TEAD4, ARNT2, TLE2, BEX1, MSX2, FOXF2, LMO4, LMO2, LEF1, PMF1, POU3F2, SMAD5, MEIS1, KLF5, TFDP1, DDIT3, HAND2, DHRS7B, CTNNB1, E2F5, PITX1	907	232	20562	2.14977	0.634137	0.0372127	0.0353271	Midostaurin
462	GOTERM_CC_DIRECT	GO:0070062~extracellular exosome	190	19.833	3.43857e-19	CD86, ALDH1L1, PDCD6, SERPINE1, MPO, DOCK10, EFEMP1, ALCAM, ARHGDIB, BSG, ENPP4, CPNE3, GOLGA7, PRKACB, KRT6A, WLS, ARSA, ACTN3, SERPINF1, ACTN1, PRKCD, PGD, RNASE2, TUBA4A, TOM1L1, PLA2G15, RBP4, SLPI, CRISPLD2, CMPK1, PADI2, PRTN3, IL6ST, S100A8, VPS28, ATP6V1A, CFD, GPM6A, ABCB1, CFI, HTRA1, AK2, NEDD4L, GSTT1, LTBP2, PPL, CORO1A, NDRG1, PRKCZ, PLD3, C2, C3, VTN, PRDX2, LDHB, RAP1A, HSPH1, RRA…	922	2218	20562	1.91041	2.24538e-16	2.24538e-16	2.10784e-16	NVP-TAE684
463	GOTERM_CC_DIRECT	GO:0005829~cytosol	348	36.3257	1.04263e-13	ECI2, PREP, CCP110, GCC2, FNBP1L, IFIT1, LIPA, DCAF6, GLS, NUDT4, CCT6B, GOLGA3, RASSF2, SCP2, RPS6KA2, PPAT, WDR91, AP1S2, BBX, CPNE3, PRKACB, TRIM22, WLS, IER3, WSB2, ACTN3, COG5, ACTN1, FBXO2, COG4, PRKCD, CSNK1D, ASRGL1, NUP93, MYL5, CH25H, RNF128, MAP1B, BTK, PADI3, PADI2, PRKD1, ATF5, RIN2, VPS28, FLG, GRB7, URI1, RRAD, TEX264, PDE1A, NEDD4L, PIK3R3, WDR61, TRMT2A, RPS4Y1, AAAS, PPL, PRKCZ,…	922	5510	20562	1.40852	6.80752e-11	3.40417e-11	3.19565e-11	NVP-TAE684
464	GOTERM_CC_DIRECT	GO:0005615~extracellular space	146	15.2401	3.28354e-10	TRIL, SERPINE1, MPO, CXCL14, LOXL1, EFEMP1, ENPP2, IL13RA2, ARSA, POSTN, IGFBP5, HGF, SERPINF1, ACTN1, IGFBP3, MTUS1, RNASE3, RNASE2, EREG, PLA2G15, RBP4, SLPI, CRISPLD2, MFNG, UTS2, SPARCL1, PRTN3, IL6ST, S100A8, CFD, CFI, EBI3, HTRA1, LY96, LTBP2, C2, C3, VTN, UBB, PODXL, PRDX1, HMOX1, CLCA1, CYTL1, APOD, SFN, NDP, PI3, IGFBP6, A2M, PLTP, ELANE, ST14, CRTAP, LRRN3, TGFB3, LY86, MSN, INHBA, AZU1…	922	1938	20562	1.68009	2.14415e-07	7.14718e-08	6.70937e-08	NVP-TAE684
465	GOTERM_CC_DIRECT	GO:0005576~extracellular region	154	16.0752	1.75513e-09	CLSTN1, SERPINE1, SPINT2, MPO, LOXL1, EFEMP1, ENPP2, IL13RA2, ACAA1, SPA17, PRND, GOLGA7, ARSA, IGFBP5, HGF, SERPINF1, ACTN1, IGFBP3, PRKCD, PSG1, RNASE3, RNASE2, TUBA4A, EREG, PLA2G15, RBP4, SLPI, CRISPLD2, LY6D, UTS2, SPARCL1, PADI2, PRTN3, IL6ST, S100A8, CFD, TEX264, CFI, EBI3, HTRA1, LYPD1, LY96, LTBP2, NTS, SPATA6, GLB1L2, C2, C3, VTN, HSPH1, COMMD9, PENK, APOD, PI3, IGFBP6, A2M, PLTP, ARSB,…	922	2129	20562	1.61317	1.1461e-06	2.86525e-07	2.68974e-07	NVP-TAE684
466	GOTERM_CC_DIRECT	GO:0016020~membrane	174	18.1628	8.35834e-09	DGKG, MTCH2, PLXND1, CLSTN1, ECI2, PREP, GCC2, DOCK10, CDH5, GOLGA3, SCP2, ARHGDIB, BSG, ARL6IP5, ENPP4, IL13RA2, ACAA1, SPA17, SH3GL2, KRT6A, PDGFRA, SH3GLB2, DDX18, COG5, HGF, FBXO2, PRKCD, LAX1, RNF40, TOM1L1, PLA2G15, NUP93, CH25H, ACAP2, SOAT1, ELMO1, LY6D, PRKD1, IL6ST, ATP6V1A, ABCB1, RRAD, DDX1, CFI, UBR4, SLC1A3, MGST2, AGAP1, ADRB2, RPS4Y1, AAAS, CYP19A1, PPL, RASGRP1, CORO1A, PRKCZ, RA…	922	2547	20562	1.52354	5.45798e-06	1.0916e-06	1.02473e-06	NVP-TAE684
467	GOTERM_CC_DIRECT	GO:0005737~cytoplasm	324	33.8205	3.62264e-08	MT1M, PREP, SPINT2, FNBP1L, IFIT1, DCAF6, RCBTB2, NUDT4, RASSF2, SCP2, SOX15, RPS6KA2, ZC3H12A, CPNE3, SPA17, IER5, TRIM22, TIPIN, ACTN1, FBXO2, PRKCD, CIRBP, MTUS1, CSNK1D, ASRGL1, MYL5, RNF128, BTK, PADI3, PADI2, PRKD1, VPS28, URI1, ZNF274, GGNBP2, AGAP1, NEDD4L, PPL, PRKCZ, PRDX2, LDHB, HSPH1, PRRC1, ZNHIT3, MIER2, PRDX1, HLTF, PCBP2, SFN, APOD, ZNF268, SCN3A, ZBED4, ELANE, SEC31A, BARD1, STAT…	922	5576	20562	1.29586	2.36556e-05	3.94264e-06	3.70113e-06	NVP-TAE684
468	GOTERM_CC_DIRECT	GO:0035578~azurophil granule lumen	18	1.87891	5.1311e-07	VAT1, PYGB, ARSA, ANXA2, RNASET2, PRKCD, RNASE3, AZU1, RNASE2, MPO, C6ORF120, C3, GLB1, PADI2, PRTN3, ELANE, CTSC, ARSB	922	91	20562	4.41129	0.000335005	4.78658e-05	4.49338e-05	NVP-TAE684
469	GOTERM_CC_DIRECT	GO:0005794~Golgi apparatus	88	9.1858	7.88042e-07	GALNT12, ARF4, LPCAT1, GCC2, PRDM2, PCSK5, CXCL14, SGCE, GOLGA3, ATP7B, RASSF2, NDST4, AP1S2, CD36, IFT57, SCYL2, CTSC, TRIM22, WLS, PDGFRA, COG5, MMD, MTUS1, CSNK1D, EMP2, MID1, LAX1, RAB33A, ZDHHC14, ARFGAP2, TPST2, RNF144A, NPC1, SLPI, RNF128, CAT, FAM20B, EXOC3, PRKD1, BIRC7, ARHGEF2, PDE9A, ST6GALNAC5, CHST2, HLA-DQB1, NEDD4L, ADCY3, ADRB2, CLCN3, RASGRP1, AP3M2, COMMD9, RAB20, PRRC1, CHST10…	922	1141	20562	1.72001	0.000514459	6.43239e-05	6.03837e-05	NVP-TAE684
470	GOTERM_CC_DIRECT	GO:0005886~plasma membrane	291	30.3758	9.73551e-07	IFITM2, SERPINE1, CBLC, SPINT2, FNBP1L, RASSF2, ALCAM, EDNRB, BSG, ARL6IP5, CPNE3, PRKACB, SLC12A7, WLS, SCN1A, ACTN3, ACTN1, SLC6A15, PRKCD, PSG1, MTUS1, SOX11, CSNK1D, MAP1B, BTK, SUCLG2, PRKD1, VPS28, GPM6A, GRB7, ABCB1, RRAD, EBI3, LYPD1, MGST2, NEDD4L, SLC6A20, PPL, PRKCZ, C3, INPP5A, RRAS, INPP5D, KCNMB2, PENK, TSPAN5, NCKAP1L, SCN3A, HLA-DQA1, ABCA1, VASP, LYN, GSDMB, ST14, FZD7, TMEM50B, …	922	5071	20562	1.27978	0.000635527	7.06365e-05	6.63097e-05	NVP-TAE684
471	GOTERM_CC_DIRECT	GO:0045121~membrane raft	31	3.23591	1.10475e-06	CBLC, PRKCZ, GNAI2, HK1, LDHB, EDNRB, PODXL, INPP5D, BSG, CD36, CTSD, ABCA1, LYN, PRNP, MME, ANXA2, CAV2, CAV1, EMP2, ERLIN2, TGFBR2, CLIP3, CD4, NPC1, BTK, CNTN1, MAL, FAS, CD48, IL6ST, BIRC3	922	252	20562	2.74344	0.000721142	7.21402e-05	6.77212e-05	NVP-TAE684
472	GOTERM_CC_DIRECT	GO:1904813~ficolin-1-rich granule lumen	20	2.08768	2.62558e-06	CFD, ASAH1, GSN, TNFAIP6, GSTP1, MVP, HSPA6, COMMD3, MMP9, CTSS, COMMD9, GLB1, CRISPLD2, CAT, TIMP2, ALDOC, CTSD, HSPA1B, PGM1, ARSB	922	124	20562	3.59702	0.00171304	0.000155864	0.000146316	NVP-TAE684
473	GOTERM_CC_DIRECT	GO:0043025~neuronal cell body	40	4.17537	7.44647e-06	GPM6A, RTN1, PDE1A, TMPRSS3, MAST1, SLC1A3, SEZ6L2, RAP1GAP, GHR, AKAP12, DNAJB1, PURA, ALCAM, CALB1, UBB, INPP5F, KIF3A, ENC1, PENK, TIMP2, FLNB, APOD, KIF1A, SH3GL2, SCN1A, SLC12A2, MME, PMM1, TGFB3, AMFR, GLRX2, S100B, SNCAIP, ADRA2A, PTBP2, NDUFS7, MAP1B, SERPINI1, IL6ST, ADA	922	408	20562	2.18642	0.00485076	0.000405212	0.000380391	NVP-TAE684
474	GOTERM_CC_DIRECT	GO:0005925~focal adhesion	41	4.27975	8.35422e-06	GRB7, FOCAD, RALA, TGFB1I1, FHL1, FHL2, SLA, SYNE2, DCAF6, AKAP12, ALCAM, EFS, RRAS, CDH2, CSRP1, PCBP2, BSG, PACSIN2, FLNB, CPNE3, FLNC, MAP4K4, VASP, ANXA1, GSN, MME, ACTN3, DST, CAV2, ACTN1, CAV1, MSN, PARVB, PTPN12, CAT, FAT1, NOX4, EVL, ARHGEF2, LCP1, HSPA1B	922	425	20562	2.15144	0.00544048	0.000419639	0.000393934	NVP-TAE684
475	GOTERM_CC_DIRECT	GO:0030669~clathrin-coated endocytic vesicle membrane	14	1.46138	1.18934e-05	ADRB2, EREG, VAMP8, CD4, HLA-DRA, IL7R, LDLR, HLA-DQA1, HLA-DRB1, SH3GL2, HLA-DPA1, SLC18A3, HLA-DQB1, HBEGF	922	70	20562	4.4603	0.00773638	0.000554744	0.000520763	NVP-TAE684
476	GOTERM_CC_DIRECT	GO:1904724~tertiary granule lumen	12	1.25261	2.68647e-05	ASAH1, TNFAIP6, TIMP2, PTPN6, ALDOC, PTX3, CTSD, GOLGA7, MMP9, CTSS, CAMP, PGM1	922	55	20562	4.86579	0.0173899	0.00116951	0.00109787	NVP-TAE684
477	GOTERM_CC_DIRECT	GO:0005634~nucleus	323	33.7161	4.56912e-05	MT1M, PREP, DCAF6, NUDT4, MAGEA8, RASSF2, SOX15, RPS6KA2, ZC3H12A, CYP1B1, BBX, CPNE3, IER5, PRKACB, TRIM22, IER3, TIPIN, ACTN1, PRKCD, CIRBP, MTUS1, SOX11, LDOC1, CSNK1D, ASRGL1, MAGEB2, BTK, PADI3, PADI2, HOXB2, TAGLN3, PRKD1, ATF5, HOXB6, TSPYL5, FLG, URI1, ZNF274, GGNBP2, HOXD1, TEX264, PDE1A, CSTF3, TWIST1, AGAP1, RPS4Y1, AAAS, HSPH1, ZNHIT3, MIER2, PRDX1, HLTF, PCBP2, DHX38, HMOX1, HOXC4, S…	922	5984	20562	1.20378	0.0293963	0.00186477	0.00175054	NVP-TAE684
478	GOTERM_CC_DIRECT	GO:0009986~cell surface	52	5.42797	4.9622e-05	CD86, SRPX, CLSTN1, PTPRK, AMOT, ROBO1, GHR, THBD, CDH5, CDH2, LAMP3, TIMP2, CCR7, CD36, HLA-DPA1, FGFBP1, ANXA1, ANXA2, MME, FGG, PSG1, EMP2, F3, AJAP1, PXDN, LY6D, DSG2, CEACAM8, CD47, HBEGF, RALA, ABCB1, IGSF3, SLC1A3, CLCN3, IL2RG, TFPI, C3, EPCAM, NDP, LDLR, ARSB, ELANE, MICB, PRNP, TGFB3, MSN, HLA-DRA, FAS, CLEC2D, HLA-DRB1, ADA	922	639	20562	1.81483	0.0318846	0.00190607	0.00178931	NVP-TAE684
480	GOTERM_CC_DIRECT	GO:0043231~intracellular membrane-bounded organelle	70	7.30689	0.000155252	DENND1C, ABCD3, CELF2, ECI2, PTPRK, MPO, LIPA, CTSS, RND1, RGS5, SCP2, LAMP3, CTSK, BSG, AP1S2, CYP1B1, SLC18A2, CTSC, HLA-DPA1, OVGP1, GAA, MYOF, GLRX2, RHOF, EPN2, RNF144A, PLA2G15, LMBRD1, PITPNM1, CAT, BLVRB, PRTN3, DSG2, GPRC5C, ATP6V1A, PHLPP1, MGST2, CLCN3, NTS, PTGS2, AP3M2, HSD11B1, VTN, RAB20, EXOSC4, INPP5F, PODXL, PACSIN2, EPS15, SEC31A, RANBP2, ABCA1, CYP2J2, LYN, PRNP, CYB5A, TGFB3,…	922	984	20562	1.58649	0.0964169	0.00533575	0.00500891	NVP-TAE684
481	GOTERM_CC_DIRECT	GO:0098978~glutamatergic synapse	34	3.54906	0.000164265	GPM6A, ARF4, RGS14, DGKB, HPCA, CLSTN1, ELAVL4, PPM1H, ABHD6, CLCN3, CORO1A, PRKCZ, NDRG1, ARHGAP44, DNAJB1, PURA, RAP1A, CALB1, ERBB4, PACSIN2, EIF4EBP1, CACNG3, EPS15, SH3GL2, LYN, ACTN1, ADRA2A, RAB11A, CACNB4, ADORA2B, CAPRIN1, NOS1AP, SPARCL1, ARHGEF2	922	373	20562	2.03285	0.10172	0.00536326	0.00503473	NVP-TAE684
482	GOTERM_CC_DIRECT	GO:0045335~phagocytic vesicle	12	1.25261	0.000231296	ABCA1, RAP1A, GSN, RAB20, RAB9A, FLNB, CD36, CLCN3, CORO1A, CTSS, ELANE, RAB11A	922	69	20562	3.87852	0.140199	0.00719221	0.00675165	NVP-TAE684
483	GOTERM_CC_DIRECT	GO:0005856~cytoskeleton	43	4.48852	0.000401617	DGKG, KANK1, TGFB1I1, MVP, MAST1, ELAVL4, FNBP1L, CORO1A, PPL, RND1, SGCE, AKAP12, INPP5D, ARHGDIB, ZC3H12A, ENC1, KIF13B, PACSIN2, ARL6IP5, FLNC, NEFH, CTNNAL1, MARK1, VASP, AUTS2, DST, SPAG4, MSN, PARVB, RHOF, TUBA4A, FGR, DNMBP, RNF128, TMSB15A, TMSB15B, KRT14, ITPKA, EVL, ALDOC, ARHGEF2, TAGLN3, S100A8	922	541	20562	1.77258	0.230726	0.0119207	0.0111905	NVP-TAE684
484	GOTERM_CC_DIRECT	GO:0016323~basolateral plasma membrane	24	2.50522	0.00048584	ABCC3, ABCA1, SLC12A2, ST14, SLC47A1, ANXA1, ANXA2, CAV1, MSN, ABCA8, ADRA2A, AJAP1, P2RY6, ATP7B, SLC7A8, CDH2, EPCAM, ERBB4, CA2, BSG, SLCO1B3, SLC39A8, LDLR, ATP6V1B1	922	239	20562	2.23948	0.27191	0.0137936	0.0129487	NVP-TAE684
485	GOTERM_CC_DIRECT	GO:0034774~secretory granule lumen	15	1.56576	0.000629197	CFD, PCSK1, SERPINB1, GSN, GSTP1, MVP, HSPA6, C3, FGR, COMMD9, CRISPLD2, CAT, ALDOC, SERPINI1, S100A8	922	115	20562	2.90889	0.33701	0.0161559	0.0151663	NVP-TAE684
486	GOTERM_CC_DIRECT	GO:0005788~endoplasmic reticulum lumen	28	2.92276	0.000641902	COL15A1, EBI3, PTGS2, C3, ADAMTS5, CDH2, PENK, TSPAN5, ARSB, CTSC, BCHE, ARSA, CRTAP, IGFBP5, GOLM1, IGFBP3, RNASET2, FGG, LAMB1, BMP4, CD4, COL5A1, COL6A2, MGAT4A, SPARCL1, COL21A1, COL9A2, GAS6	922	306	20562	2.04066	0.342491	0.0161559	0.0151663	NVP-TAE684
487	GOTERM_CC_DIRECT	GO:0048471~perinuclear region of cytoplasm	55	5.74113	0.000643268	PCSK1, PTPRR, WWC1, ATP7B, LAMP3, KIF1A, PRKACB, SH3GL2, MAP3K4, TPD52, ANXA2, SERPINF1, PRKCD, CSNK1D, MLF1, VAMP8, NPC1, RNF128, MAP1B, NOS1AP, BTK, EXOC3, LCP1, PDE9A, MVP, SLC1A3, GDPD3, NDRG1, PRKCZ, THBS3, RAP1A, HMOX1, APOD, SEC31A, ABCA1, LYN, RAB4A, GSN, CAV2, AMFR, CAV1, PDE2A, MSN, LAMB1, INHBA, S100B, RAB11A, BSPRY, EHD1, GLB1, NEDD4, FAT1, AGGF1, NOX4, HSPA1B	922	764	20562	1.60548	0.343077	0.0161559	0.0151663	NVP-TAE684
488	GOTERM_CC_DIRECT	GO:0016324~apical plasma membrane	32	3.34029	0.000845099	ATP6V1A, SLC47A1, ABCB1, ADRB2, CLCN3, SLC6A20, PRKCZ, P2RY6, CDH2, EPCAM, PODXL, CTSK, SLC39A8, CD36, MPDZ, EPS15, SLC12A2, SLC15A1, MREG, ANXA1, CAV1, CYBRD1, MSN, EMP2, RAB27B, AJAP1, SLC7A8, FAT1, NOX4, MAL, PFKM, ATP6V1B1	922	376	20562	1.898	0.424251	0.0204389	0.0191869	NVP-TAE684
489	GOTERM_CC_DIRECT	GO:0042383~sarcolemma	14	1.46138	0.000905389	ANXA1, ANXA2, KCNJ8, STAC, CAV2, CAV1, SGCE, CACNB2, CDH2, COL6A2, BSG, NOS1AP, FLNC, PDE9A	922	106	20562	2.94548	0.446496	0.021115	0.0198216	NVP-TAE684
490	GOTERM_CC_DIRECT	GO:0005604~basement membrane	13	1.35699	0.00108446	LAMA5, ANXA2, DST, SERPINF1, LAMB1, EFNA5, COLQ, LOXL1, VTN, COL5A1, PXDN, TGFBI, AGRN	922	95	20562	3.05179	0.507635	0.024419	0.0229232	NVP-TAE684
491	GOTERM_CC_DIRECT	GO:0005901~caveola	11	1.14823	0.00223541	CAV2, CAV1, NOS1AP, MYOF, PACSIN2, HMOX1, CD36, EFNA5, TFPI, PTGS2, TGFBR2	922	77	20562	3.18593	0.768079	0.0486575	0.045677	NVP-TAE684
492	GOTERM_CC_DIRECT	GO:0070062~extracellular exosome	165	17.3502	4.78795e-11	CYFIP2, RAB3B, ALDH1L1, ICAM3, PLAT, CNDP2, ANPEP, STMN1, BSG, TNFSF10, CPNE1, ENPP4, CPNE3, PTGDS, KRT6C, PRKACB, KRT6A, ARSA, HGD, IGFBP2, ANXA11, LIFR, ATP1B3, KRT5, OLFM4, TOM1L1, PLA2G15, SFRP1, RBP4, SLPI, CMPK1, TAGLN2, TNIK, EZR, IL6ST, CES2, GPM6A, SDC4, ENDOD1, HTRA1, NEDD4L, FBLN1, IQGAP2, NDRG1, PRKCZ, C2, C3, PRDX2, LDHB, PODXL, PRKAR2B, ALDH3B1, EPB41L2, PDGFC, PCBP2, PACSIN3, PCK1,…	923	2218	20562	1.65724	3.15526e-08	3.15526e-08	3.04514e-08	OSI-906
493	GOTERM_CC_DIRECT	GO:0005829~cytosol	332	34.9106	3.40318e-10	EPHB6, CYFIP2, TES, ARL6IP1, NUDT1, PREP, KEAP1, FNBP1L, NADSYN1, SMC4, DCAF7, DCAF6, NUDT4, SOX2, HERC5, GOLGA3, RPS6KA2, OGFOD1, STMN1, MYB, CPNE1, AP1S2, BBX, PIP4K2A, CPNE3, CHAC1, TNS3, PRKACB, TRIM22, IER3, STARD5, RBFOX2, COG5, FBXO2, COG2, PHKA1, KRT5, ANK3, PHKA2, NUP93, MYL5, SFRP1, PPP1R3C, PRKAR1A, PARD3, PADI3, PLBD1, TAGLN2, PRKD2, EZR, NEIL1, TRIB1, RIN2, IDO1, LLGL2, FLG, GRB7, ZN…	923	5510	20562	1.3423	2.2427e-07	1.12135e-07	1.08221e-07	OSI-906
494	GOTERM_CC_DIRECT	GO:0005737~cytoplasm	333	35.0158	9.12055e-10	CYFIP2, TES, PLEKHB1, MT1M, NUDT1, PREP, KEAP1, FNBP1L, NADSYN1, DCAF7, DCAF6, RCBTB2, NUDT4, SOX2, HERC5, RPS6KA5, PPP4R2, RPS6KA2, ANPEP, OGFOD1, STMN1, CPNE1, RCC1, CPNE3, CHAC1, IER5, TRIM22, RBFOX2, ARL14, FBXO2, IL1R2, SOX13, KRT5, GTPBP3, MYL5, PRKAR1A, MT1F, PADI3, MT1G, PRKD2, EZR, NEIL1, TRIB1, IDO1, LLGL2, ZNF395, SH2D2A, CRABP1, AGAP1, NEDD4L, DCUN1D2, MTMR9, IQGAP2, SAMSN1, PRKCZ, RI…	923	5576	20562	1.33041	6.01044e-07	2.00348e-07	1.93356e-07	OSI-906
495	GOTERM_CC_DIRECT	GO:0005886~plasma membrane	289	30.3891	2.24359e-06	EPHB6, VIPR1, TES, ICAM2, NUDT1, ICAM3, FNBP1L, ANPEP, BSG, CPNE1, PIEZO2, PIP4K2A, CPNE3, PRKACB, SLC12A7, SCN1A, ARL14, IL1R2, ENTPD6, PHKA1, ANK3, PHKA2, SFRP1, PRKAR1A, PARD3, SUCLG2, PRKD2, EZR, LLGL2, GPM6A, GRB7, SDC4, SDC2, LYPD1, NEDD4L, LYPD3, IQGAP2, SLC6A20, SLC5A3, PRKCZ, C3, RIC8A, UGT8, CD79A, APH1B, PRKAR2B, EPB41L1, EPB41L2, EPB41L3, PDGFC, TSPAN5, SCN3A, VASP, ST14, PTPRN2, YES1…	923	5071	20562	1.2696	0.00147744	0.000369632	0.000356732	OSI-906
496	GOTERM_CC_DIRECT	GO:0005654~nucleoplasm	227	23.8696	3.5193e-05	KEAP1, SMC4, DCAF7, DCAF6, SOX2, GOLGA3, RPS6KA5, PPP4R2, RPS6KA2, OGFOD1, MYB, CPNE1, RCC1, BBX, PIP4K2A, CPNE3, SOX9, IER5, PRKACB, TRIM22, SCN1A, TSPYL1, RBFOX2, COG5, ZNF281, SOX13, LDOC1, GCAT, ZNF16, EID1, ZC3H11A, HOXB2, PRKD2, NEIL1, ZNF395, HOXD1, CSTF3, GATA6, NEDD4L, AAAS, HSD11B2, NUAK1, PGBD5, EPB41L2, HLTF, PCBP2, HMOX1, CEP72, ALX1, NKX2-2, BARD1, STAT5A, PLK3, EGR1, XBP1, PHC2, MA…	923	3963	20562	1.27604	0.0229257	0.00463844	0.00447655	OSI-906
497	GOTERM_CC_DIRECT	GO:0016020~membrane	155	16.2986	5.5585e-05	CYFIP2, GOLT1B, ARL6IP1, CLSTN1, ICAM2, PREP, ICAM3, MSMO1, GOLGA3, STMN1, BSG, PIEZO2, CPNE1, ENPP4, SLC16A8, KRT6A, PDGFRA, COG5, HGF, FBXO2, IL1R2, ENTPD6, COG2, ANXA11, KRT5, GEM, TOM1L1, PLA2G15, NUP93, PRPF6, SOAT1, PRKAR1A, ELMO1, LY6D, EZR, IL6ST, DSC3, ENDOD1, PDGFA, ITPR2, MTMR9, AGAP1, AAAS, PRKCZ, FUT1, LDHB, DHRS7B, HLTF, PCBP2, VPS11, HMOX1, BCL2L14, ATP6V1F, PRPH, HSPA8, MGAM, ANKR…	923	2547	20562	1.35571	0.0359687	0.00610509	0.00589201	OSI-906
498	GOTERM_CC_DIRECT	GO:0005615~extracellular space	123	12.9338	7.02629e-05	SPON1, NUDT1, XYLT1, PLAT, CXCL14, LOXL1, ANPEP, TNFSF10, ZNF446, PTGDS, IFNAR2, ARSA, POSTN, IGFBP5, HGF, IGFBP3, FST, IGFBP2, ENTPD6, FRMD4B, RNASE3, OLFM4, EREG, PLA2G15, SFRP1, RBP4, SLPI, MFNG, PLA2G10, PLBD1, EZR, IL6ST, SCG2, HTRA1, PDGFA, LY96, FBLN1, LYPD3, C2, C3, PODXL, STC2, PDGFC, HMOX1, CYTL1, PI3, HSPA8, ST14, MCAM, MSN, IL6, PPFIBP2, COL5A1, PIP, GNB2, PAEP, SERPINI1, ADA, PCSK1, …	923	1938	20562	1.41389	0.0452492	0.00654829	0.00631975	OSI-906
499	GOTERM_CC_DIRECT	GO:0016324~apical plasma membrane	35	3.68034	8.86394e-05	SLC2A1, NOD1, LRP2, CLCN3, SLC2A5, SLC6A20, PRKCZ, MUC1, PODXL, CTSK, PDPN, SLC16A8, SLC39A8, CD36, MPDZ, MGAM, SLC15A1, ANXA1, IGFBP2, SHROOM2, CYBRD1, MSN, ATP1B3, SLC2A9, TJP1, BST2, ASPM, SLC7A8, PARD3, FAT1, MAL, TNIK, RAB17, EZR, SLC29A1	923	376	20562	2.07369	0.0567425	0.00654829	0.00631975	OSI-906
500	GOTERM_CC_DIRECT	GO:0005634~nucleus	321	33.7539	8.94304e-05	CYFIP2, TES, MT1M, NUDT1, PREP, SMC4, DCAF7, DCAF6, NUDT4, SOX2, RPS6KA5, PPP4R2, RPS6KA2, MYB, CPNE1, RCC1, BBX, CPNE3, SOX9, IER5, PRKACB, TRIM22, MAGEA4, IER3, TSPYL1, MECR, RBFOX2, ZNF281, SOX13, LDOC1, KRT5, HDHD3, GCAT, GTPBP3, ZNF16, EID1, RFX7, MAGEB2, MT1F, PADI3, MT1G, HOXB2, PRKD2, NEIL1, TRIB1, KCTD15, TSPYL5, ZNF276, FLG, ZNF395, ZNF324B, ZNF394, HOXD1, TEX264, PDE1A, CSTF3, DCUN1D4,…	923	5984	20562	1.19503	0.0572341	0.00654829	0.00631975	OSI-906
501	GOTERM_CC_DIRECT	GO:0005576~extracellular region	131	13.775	0.000151967	EPHB6, CLSTN1, PLAT, LOXL1, TNFSF10, PTGDS, PRND, IFNAR2, SPINK4, ARSA, ST6GAL1, PCID2, IGFBP5, HGF, IGFBP3, IL1R2, FST, IGFBP2, ENTPD6, RNASE3, OLFM4, EREG, PLA2G15, SFRP1, RBP4, SLPI, NINJ1, PLA2G10, LY6D, PLBD1, TAGLN2, IL6ST, SCG2, DSC3, TEX264, ENDOD1, HTRA1, LYPD1, PDGFA, LY96, FBLN1, LYPD3, NTS, GLB1L2, C2, C3, PDZD2, STC2, PDGFC, THEM6, PI3, HSPA8, MCAM, ISG15, C6ORF120, IL6, CABYR, COL5A…	923	2129	20562	1.37075	0.0953021	0.00989532	0.00954996	OSI-906
502	GOTERM_CC_DIRECT	GO:0000785~chromatin	74	7.78128	0.000171108	FOXA1, AHCTF1, SIX1, RORA, ZBTB22, AHR, CHD3, HOXC11, NR3C2, SOX2, HHEX, DBP, PPP4R2, BCL7C, TRPS1, ENC1, BBX, RCC1, SOX9, ZNF446, PITX1, MEN1, TEAD4, DFFB, KLF11, EMX2, ZGPAT, TSPYL1, SOX13, FOS, TFDP2, RFX7, ERF, HOXB2, IRF9, TSPYL5, PPARD, CREB5, NFAT5, SMARCD2, HOXD1, DLX5, GATA6, PDS5B, ASCL1, NEUROD2, MUC1, CUX2, HSF2, ALX1, SPDEF, NKX2-2, TFAP2A, STAT5A, EGR1, SMAD1, PRRX1, PLK2, NAP1L2, N…	923	1059	20562	1.55668	0.106644	0.00989532	0.00954996	OSI-906
503	GOTERM_CC_DIRECT	GO:0045121~membrane raft	26	2.73396	0.000180188	SDC4, TRADD, PRKCZ, HK1, CD79A, LDHB, PRKAR2B, PODXL, PDPN, BSG, BAALC, CD36, MME, ANGPT1, ERLIN1, ERLIN2, SULF1, CLIP3, BST2, PTPRC, NPC1, CNTN1, MAL, CD48, IL6ST, BIRC3	923	252	20562	2.29846	0.111974	0.00989532	0.00954996	OSI-906
504	GOTERM_CC_DIRECT	GO:0005925~focal adhesion	37	3.89064	0.000205769	GRB7, NRP1, FOCAD, TES, SDC4, TGFB1I1, FHL2, LPP, SYNE2, DCAF6, CNN3, LASP1, EPB41L2, G3BP1, PCBP2, BSG, CPNE3, TNS3, VASP, KLF11, HSPA8, YES1, ANXA1, ZNF185, MME, MCAM, MSN, PARVB, ENAH, NFASC, PTPRC, PALLD, GNB2, FAT1, EZR, MAPRE2, HSPA1A	923	425	20562	1.93944	0.126822	0.0104309	0.0100668	OSI-906
506	GOTERM_CC_DIRECT	GO:0005856~cytoskeleton	43	4.52156	0.000416732	KANK1, TGFB1I1, TRADD, SLC7A11, FNBP1L, BICD1, RND1, CNN3, SGCE, PCLO, EPB41L1, EPB41L2, EPB41L3, ENC1, NEFH, CTNNAL1, WASF3, VASP, MYLIP, AUTS2, USP9X, SPAG4, SHROOM2, MSN, WIPI1, KCNAB2, PARVB, CDC42BPB, RHOF, FRMD4B, ENAH, SMTN, CABYR, DNMBP, PSRC1, KRT15, PARD3, ABI1, DCX, TRIM36, TAGLN2, TNIK, EZR	923	541	20562	1.77066	0.240187	0.0183084	0.0176694	OSI-906
507	GOTERM_CC_DIRECT	GO:0005794~Golgi apparatus	75	7.88644	0.000911922	GALNT12, RAB3B, DOCK4, SERPINA1, SECTM1, PCSK5, CXCL14, BICD1, SGCE, GOLGA3, FAM174B, AP1S2, CD36, IFT57, PTGDS, NEO1, SCYL2, TRIM22, PSENEN, PDGFRA, ST6GAL1, COG7, COG5, MMD, FBXW7, ENTPD6, APLP1, COG2, PLA2G4A, ANK3, MID1, ZDHHC14, TPST2, BACE2, GAL, NPC1, SLPI, PRKD2, B4GALT6, CHST2, NLGN1, HS3ST3A1, NEDD4L, LRP2, CLCN3, CST7, FUT1, CAMSAP2, AP3M2, RAB20, STC2, NPY, NLRP2, ALX1, YES1, GOLM1, A…	923	1141	20562	1.46433	0.451863	0.0369432	0.0356538	OSI-906
510	GOTERM_CC_DIRECT	GO:0016323~basolateral plasma membrane	23	2.41851	0.00116958	ST14, ANXA1, SLC2A1, MSN, ATP1B3, NOD1, ANK3, SLC7A11, TJP1, SLC2A9, SLC7A7, SLC7A8, ERBB4, PDPN, BSG, SLCO1B3, SLC16A7, SLC16A8, SLC39A8, RAB17, EZR, SLC29A1, CDH17	923	239	20562	2.14385	0.537544	0.0405659	0.0391501	OSI-906
511	GOTERM_CC_DIRECT	GO:0070062~extracellular exosome	190	19.73	8.93516e-19	CYFIP2, FCGBP, SPON2, ALDH1L1, UPK2, PDCD5, DEFB1, TM7SF3, MPO, ENO3, ACTG2, ICAM1, AQP1, COMP, LGALS3, GOLGA4, EFEMP1, ALCAM, TUBB3, ANPEP, COTL1, CPNE3, B2M, KRT6A, WLS, G6PD, ACOT7, RPL22, WNT5A, HLA-A, ACTN4, ATP1B1, RNASE1, TOM1L1, ACLY, MYL6, RBP4, COL4A2, SLPI, HGS, PADI2, HPRT1, SQSTM1, PPIC, GPM6A, MTMR2, NDRG3, ABCB6, CRABP2, PEF1, STXBP1, SLC1A1, HPN, ENDOD1, HTRA1, SLC1A4, GSTT1, LTBP…	930	2218	20562	1.89398	6.07591e-16	3.90728e-16	3.7349e-16	Pazopanib
512	GOTERM_CC_DIRECT	GO:0005829~cytosol	369	38.3178	1.1492e-18	CYFIP2, PANK4, TES, NUDT1, STMN3, UBE2L6, ENO3, BACH2, DCAF7, PSMD8, HERC5, LGALS3, GOLGA4, CCDC91, HERC2, AP1S2, PIP4K2A, CPNE3, EIF2D, ANKS1A, B2M, WLS, AGFG1, UNC13B, MEF2C, ACOT7, COG4, RPL22, MCCC1, ACTN4, CLPX, JMJD6, EML4, CH25H, MYL6, ARC, DYNC1LI2, MAP1B, DDIT4, PADI2, TRIB3, HPRT1, NEIL1, TRIB1, CBLL1, OPTN, MTMR1, MTMR2, ABCB6, CRABP2, RRAD, CDCA4, STXBP1, HSPA4L, CRABP1, ENDOD1, KLK5,…	930	5510	20562	1.48067	7.81457e-16	3.90728e-16	3.7349e-16	Pazopanib
513	GOTERM_CC_DIRECT	GO:0005737~cytoplasm	347	36.0332	3.56056e-12	CYFIP2, PANK4, SPARC, TES, NUDT1, STMN3, SPINT2, DCAF7, AQP1, HERC5, LGALS3, GOLGA4, LGALS2, HERC2, TRIM29, ANPEP, CPNE3, EIF2D, SPA17, ANKS1A, SOX4, AGFG1, MEF2C, RPL22, SLC11A2, SOX13, ACTN4, JMJD7, ISL1, EML2, JMJD6, EML4, ARC, DYNC1LI2, DDIT4, MT1F, PADI2, HPRT1, NEIL1, TRIB1, CBLL1, CCNO, OPTN, MTMR1, MTMR2, LXN, CRABP2, STXBP1, HSPA4L, CRABP1, STC1, AGAP1, ADH7, MTMR4, PPL, OAZ2, CYP27B1, P…	930	5576	20562	1.37591	2.42121e-09	8.07059e-10	7.71454e-10	Pazopanib
514	GOTERM_CC_DIRECT	GO:0016020~membrane	187	19.4185	9.75757e-12	CYFIP2, ERCC6L, IFITM1, SPARC, FHOD1, CLSTN1, NR3C1, ENO3, ZDHHC3, ICAM1, IGF1R, LGALS3, EIF4ENIF1, CCDC91, HERC2, BCAP29, IL13RA2, SPA17, B2M, GYG1, SLC16A4, KRT6A, GTF2I, UNC13B, CAST, ACVR1, G6PD, HGF, SLC11A2, OCRL, HLA-A, ATP1B2, HLA-F, ATP1B1, EML4, TOM1L1, ACLY, CH25H, MYL6, ACAP2, DYNC1LI2, COL4A2, COL4A1, COL4A4, ELMO1, ABCG1, ABCG2, MTMR1, MTMR2, CBFB, RRAD, SLC1A1, HPN, ENDOD1, SLC1A3,…	930	2547	20562	1.62329	6.63512e-09	1.65879e-09	1.5856e-09	Pazopanib
515	GOTERM_CC_DIRECT	GO:0005615~extracellular space	145	15.0571	1.10699e-09	FCGBP, SPON1, SPARC, POP1, XYLT2, NUDT1, DEFB1, MPO, ENO3, ACTG2, ICAM1, COMP, FGF5, LGALS3, EFEMP1, ANPEP, LIPG, FAM3A, IL13RA2, B2M, IFNAR2, IL15RA, POSTN, IGFBP5, IGFBP4, HGF, IGFBP3, FST, WNT5A, ACTN4, HLA-F, EREG, DKK3, RBP4, TWSG1, COL4A2, SLPI, COL4A1, COL4A4, SPARCL1, SCG2, PLA1A, LXN, COL13A1, HTRA1, KLK5, STC1, LTBP2, AEBP1, MTMR4, NID2, C2, C5, IGLV2-14, PDGFC, APOD, NDP, PI3, PROM1, E…	930	1938	20562	1.65423	7.52752e-07	1.5055e-07	1.43909e-07	Pazopanib
516	GOTERM_CC_DIRECT	GO:0005576~extracellular region	155	16.0955	1.78971e-09	SPARC, CLSTN1, DEFB1, SPINT2, SRP14, MPO, COMP, FGF5, LGALS3, EFEMP1, LIPG, COTL1, FAM3A, THSD7A, IL13RA2, SPA17, PAMR1, B2M, GYG1, IFNAR2, SPAG11B, IGFBP5, IGFBP4, HGF, IGFBP3, FST, WNT5A, PSG1, ACTN4, EREG, DKK3, ACLY, RBP4, TWSG1, COL4A2, SLPI, COL4A1, COL4A4, SPARCL1, PADI2, LY6H, SCG2, PLA1A, COL13A1, ENDOD1, HTRA1, KLK5, STC1, LTBP2, AEBP1, PLA2G5, NID2, FBLN2, LTBP1, C2, C5, COMMD9, DEAF1,…	930	2129	20562	1.60968	1.217e-06	2.02834e-07	1.93886e-07	Pazopanib
517	GOTERM_CC_DIRECT	GO:0031012~extracellular matrix	36	3.73832	7.86363e-09	SNED1, FCGBP, SPON2, LRRC15, SPON1, COL13A1, COL11A1, LRRC17, LTBP2, LTBP1, FBLN2, COMP, ADAMTS5, RELN, EFEMP1, LRIG1, TIMP2, PI3, NDP, POSTN, TGFB1, LRRN3, WNT5A, MMP10, VCAN, MMP13, COL4A2, COL5A1, COL4A1, COL4A4, COL5A3, PXDN, COL9A3, CD248, FMOD, MATN2	930	260	20562	3.06134	5.34726e-06	7.63896e-07	7.30195e-07	Pazopanib
518	GOTERM_CC_DIRECT	GO:0043231~intracellular membrane-bounded organelle	80	8.30737	4.85724e-07	PHLDB1, SPARC, CALCOCO2, CPQ, IRS1, DENND1A, CROT, MPO, IGF1R, RND1, PIK3C2B, TM7SF2, EIF4ENIF1, MAP1LC3B, LAMP3, CTSK, AP1S2, CYP1B1, CTSG, SPTAN1, SYBU, HLA-DPA1, RAB8B, AGFG1, CADPS2, G6PD, MEF2C, VBP1, SPHK1, HDHD3, RHOB, KIN, SLC7A5, RAD51C, GPRC5A, SLC9A6, HGS, OAS3, CAT, FAR2, SQSTM1, PPIC, PON3, STX12, MTMR2, TGFBRAP1, MGST2, UGT8, GGA1, RAB20, ALDH1B1, INPP5F, ATP6V0A2, TMEM208, NPHP4, S…	930	984	20562	1.79753	0.000330238	4.12865e-05	3.94651e-05	Pazopanib
520	GOTERM_CC_DIRECT	GO:0048471~perinuclear region of cytoplasm	61	6.33437	2.36554e-05	CYFIP2, PPP1R13B, CALCOCO2, WDR44, TMEM100, HERC5, HEPH, LAMP3, ANXA6, SCN5A, RAB8B, STX8, VPS33A, SLC11A2, ACTN4, TNFRSF1B, CKAP4, DNM3, TMEM134, RAD51C, MAP1B, RASA2, EXOC3, OPTN, MTMR2, STXBP1, ODC1, SLC1A3, GDPD5, NDRG1, RASIP1, SLC9A3R1, RAP1A, ATP6V0A2, LPXN, STOM, APOD, SEC23B, PDLIM4, DYNC1I1, SNX5, BPTF, GALNT3, TNFSF12, PDE2A, PLA2G2A, LAPTM5, EIF2AK2, LAMB1, INHBA, MEIS2, PIKFYVE, DLG1…	930	764	20562	1.7653	0.0159572	0.00160857	0.0015376	Pazopanib
521	GOTERM_CC_DIRECT	GO:0005856~cytoskeleton	47	4.88058	3.19209e-05	FAAH, CALCOCO2, ROCK2, STXBP1, FHOD1, ELAVL4, SLC7A11, PPL, RND1, CNN3, AKAP12, PCLO, PSTPIP2, STOM, NPHP4, FLNC, CTNNA2, CTNNAL1, SPTAN1, PDLIM4, MYLIP, HSBP1, NOS3, SPAG4, KRT34, DHCR24, ACTN4, PARVB, PTPN13, ARHGAP26, ALOX15B, EML2, CKAP4, RHOB, SSH1, FGR, EML4, ENAH, FERMT1, KRT19, PREPL, KRT17, KRT16, KRT15, CDC42EP4, ALDOC, FERMT2	930	541	20562	1.9208	0.0214727	0.00197329	0.00188624	Pazopanib
522	GOTERM_CC_DIRECT	GO:0005886~plasma membrane	282	29.2835	4.36138e-05	IFITM1, SPARC, TES, NUDT1, SPINT2, ENO3, ICAM1, AQP1, LGALS3, GOLGA4, EDNRA, ALCAM, HERC2, ANPEP, TRBC2, PIP4K2A, CPNE3, THSD7A, B2M, SLC12A7, WLS, ACVR1, UNC13B, IL15RA, SLC11A2, PSG1, SOX11, HLA-A, ACTN4, HLA-F, JMJD6, ARC, ADCY9, MAP1B, SUCLG2, TRIB3, MTMR1, GPM6A, COL13A1, ABCB6, RRAD, CDCA4, STXBP1, HPN, MGST2, PLA2G5, TAPBPL, ADH7, PPL, UGT8, PDGFC, ATP6V0A2, TSPAN5, NCKAP1L, PROM1, MCTS1, …	930	5071	20562	1.22953	0.0292226	0.00247145	0.00236242	Pazopanib
523	GOTERM_CC_DIRECT	GO:0005925~focal adhesion	39	4.04984	5.25709e-05	RALA, TES, FHL2, SYNE2, CNN3, ICAM1, EFNB2, AKAP12, ALCAM, CDH2, CSRP1, ANXA6, ATP6V0A2, RPLP2, LPXN, ITGAV, CPNE3, FLNC, B2M, FZD2, RPL22, SPRY4, RRAS2, ACTN4, PARVB, ARHGAP26, ALOX15B, RHOB, ENAH, FERMT1, NFASC, MARCKS, EHD3, ACTC1, FAP, CAT, CD46, FERMT2, HSPA1A	930	425	20562	2.02889	0.0351177	0.00274986	0.00262855	Pazopanib
524	GOTERM_CC_DIRECT	GO:0009986~cell surface	51	5.29595	0.000122188	IGHM, SPARC, CLSTN1, SLC7A11, ICAM1, ROBO1, GHR, LGALS3, CDH2, LAMP3, LIPG, TIMP2, FCER1A, ITGAV, CTSG, SCN5A, HLA-DPA1, IL15RA, FCER1G, SLC11A2, WNT5A, PSG1, HLA-A, HLA-F, PXDN, CD46, CRYAB, RALA, IGSF3, HPN, SLC1A1, SLC1A3, SLC1A4, TSPAN8, CLEC7A, PDGFC, SLIT2, NDP, PROM1, ELANE, TGFB1, NLGN4X, ACVR2A, FAP, HLA-DPB1, KCNK2, PAM, HLA-DRB1, FERMT2, ADA, CD200	930	639	20562	1.76462	0.0797343	0.00593484	0.00567301	Pazopanib
525	GOTERM_CC_DIRECT	GO:1904813~ficolin-1-rich granule lumen	17	1.76532	0.000148362	GSDMD, TNFAIP6, PRG2, COMMD3, SRP14, CST3, ACLY, COMMD9, GLB1, CAT, TIMP2, COTL1, ALDOC, MNDA, GYG1, PGM1, HSPA1A	930	124	20562	3.03117	0.0959711	0.00659205	0.00630123	Pazopanib
526	GOTERM_CC_DIRECT	GO:1904724~tertiary granule lumen	11	1.14226	0.000155107	GSDMD, CST3, ORM1, TNFAIP6, TCN1, TIMP2, ALDOC, LYZ, SPTAN1, B2M, PGM1	930	55	20562	4.42194	0.100108	0.00659205	0.00630123	Pazopanib
527	GOTERM_CC_DIRECT	GO:0098978~glutamatergic synapse	34	3.53063	0.000195109	GPM6A, SPARC, RGS14, STXBP1, CLSTN1, ELAVL4, PPM1H, NDRG1, EFNB2, PPP3CA, RAP1A, PCLO, SV2A, LRRTM2, EIF4EBP1, NPTX2, CACNG5, KPNA1, SRGN, CADPS2, SYT1, HOMER1, RPL22, PCDH8, WNT5A, STAT3, PLEKHA5, DNM3, MAPK10, ARC, DLG1, ACTC1, SPARCL1, SHANK2	930	373	20562	2.01536	0.124261	0.0074225	0.00709504	Pazopanib
529	GOTERM_CC_DIRECT	GO:0043025~neuronal cell body	36	3.73832	0.000229123	RET, GPM6A, DENND1A, SLC1A1, HPN, SLC1A3, SLC1A4, RAP1GAP, IGF1R, CNN3, GHR, AKAP12, ALCAM, INPP5F, TUBB3, SV2A, TIMP2, APOD, RRM1, TGFB1, MYO10, HOMER1, TMEM50A, ANXA3, LSM1, GFRA1, TNFRSF1B, ARC, DAB1, MAP1B, ATP13A2, SOS1, KCNK2, SHANK2, ADA, CD200	930	408	20562	1.95085	0.144288	0.0082002	0.00783843	Pazopanib
530	GOTERM_CC_DIRECT	GO:0010008~endosome membrane	26	2.6999	0.000328655	RET, STEAP3, ATP8A2, WDR44, LAMP5, GGA1, RAP1A, IRAK1, ATP6V0A2, ATP6V1H, SLC15A3, HLA-DPA1, VPS33A, HLA-A, TICAM1, RHOB, TOM1L1, ARHGAP32, CLCN6, PIKFYVE, MYO1B, ACAP2, EHD3, SLC9A6, HLA-DPB1, HLA-DRB1	930	260	20562	2.21097	0.200303	0.0101694	0.00972074	Pazopanib
531	GOTERM_CC_DIRECT	GO:0005788~endoplasmic reticulum lumen	29	3.01142	0.000337352	SPON1, COL13A1, COL11A1, LTBP1, CST3, ADAMTS5, CDH2, PDGFC, TSPAN5, B2M, IGFBP5, IGFBP4, IGFBP3, WNT5A, GPX7, LAMB1, PDIA5, CKAP4, VCAN, COL4A2, COL5A1, COL4A1, COL4A4, COL5A3, EOGT, MZB1, SPARCL1, COL9A3, SCG2	930	306	20562	2.09536	0.20502	0.0101694	0.00972074	Pazopanib
532	GOTERM_CC_DIRECT	GO:0005604~basement membrane	14	1.45379	0.000338747	LAMA5, SPARC, LAMA4, LAMB1, NID2, ACTA2, DLG1, COL4A2, COL5A1, COL4A1, COL4A4, PXDN, COL9A3, MEGF9	930	95	20562	3.25827	0.205774	0.0101694	0.00972074	Pazopanib
533	GOTERM_CC_DIRECT	GO:0031982~vesicle	20	2.07684	0.000343965	STX12, DCTN2, STX8, MYO19, CST3, SLC9A3R1, MUC1, MYO1B, MYL6, GPRC5A, LAMP3, STOM, ATP13A2, EPS8L2, CALM1, PROM1, CALM2, DYNC1I1, SYBU, HSPA1A	930	174	20562	2.54134	0.208588	0.0101694	0.00972074	Pazopanib
534	GOTERM_CC_DIRECT	GO:0030018~Z disc	17	1.76532	0.00036486	RYR1, HDAC4, HOMER1, FHL2, SLC2A1, ACTN4, PARVB, SRI, SYNE2, PPP3CA, KRT19, CSRP1, FLNC, SCN5A, PDLIM5, CRYAB, PDLIM4	930	134	20562	2.80496	0.219757	0.0103377	0.00988163	Pazopanib
535	GOTERM_CC_DIRECT	GO:0030424~axon	32	3.32295	0.000501494	RET, ROBO3, MTMR2, SEMA3A, STXBP1, SSNA1, SLC1A1, ELAVL4, RAP1GAP, ROBO1, IGF1R, AQP1, ALCAM, PCLO, INPP5F, TUBB3, NTF3, CTNNA2, TGFB1, SYT1, HOMER1, ANXA3, LSM1, GFRA1, PRSS12, DNM3, NFASC, ADCY9, MAP1B, CNTN1, CRYAB, CD200	930	361	20562	1.95986	0.289013	0.0136406	0.0130388	Pazopanib
536	GOTERM_CC_DIRECT	GO:0000139~Golgi membrane	49	5.08827	0.000627069	GAL3ST1, ATP8A2, ST6GALNAC2, CLSTN1, XYLT2, LPCAT1, SLC2A1, ZDHHC3, HHAT, GOLGA4, AP1S2, MAN1A1, B2M, SYBU, HLA-DPA1, WLS, IL15RA, COG4, PAQR3, RRAS2, HLA-A, HLA-F, RAB33A, TPST2, RAB36, ABCG1, OPTN, STX12, HS3ST3A1, ABCB6, TAPBPL, RAP1GAP, CYTH2, FUT9, PDGFC, ATP6V0A2, ATP6V1H, HAS2, CYTH1, AP1M2, GALNT7, GALNT3, NOS3, DHCR24, ARHGAP32, PIKFYVE, RHEB, HLA-DPB1, HLA-DRB1	930	651	20562	1.66417	0.347237	0.0161927	0.0154783	Pazopanib
537	GOTERM_CC_DIRECT	GO:0071944~cell periphery	10	1.03842	0.000642945	SLC9A3R1, FERMT1, PPP5C, KRT19, MYO1B, KRT17, TUBB3, SLC1A1, ATP1B2, ACTG2	930	54	20562	4.09438	0.35425	0.0161927	0.0154783	Pazopanib
538	GOTERM_CC_DIRECT	GO:0001533~cornified envelope	10	1.03842	0.00124238	CSTA, KRT17, KRT16, PI3, DSG3, CST6, PPL, SPRR1A, SERPINB5, SPRR1B	930	59	20562	3.7474	0.570589	0.030172	0.0288409	Pazopanib
539	GOTERM_CC_DIRECT	GO:0043005~neuron projection	31	3.21911	0.00211844	CYFIP2, GPM6A, CLSTN1, CHRNA9, SLC1A3, STMN3, RASGRP2, RELN, RAP1A, CDH2, SV2B, SV2A, MICALL2, BDKRB1, SPA17, ANKS1A, SYT1, BCL11B, MYO10, ACTN4, FOS, PTPN13, MAPK10, QDPR, DLG1, DAB1, GLRB, ATP13A2, PAM, SHANK2, CD200	930	378	20562	1.81323	0.763561	0.0496737	0.0474822	Pazopanib
540	GOTERM_CC_DIRECT	GO:0005829~cytosol	337	36.1588	3.22476e-12	EIF4A2, TES, KEAP1, ENO2, LIPA, ENO3, RRP8, DCAF7, SOX2, LGALS3, TCL1A, PSMD5, PPAT, TRIM25, AKT1, CHAC1, EPHB2, SYNPO, TRIM22, EPHB3, GSTK1, ACOT7, KRT1, AP1B1, ACTN4, DICER1, EML1, CD2AP, POR, PADI3, PLBD1, RIN3, TRIB3, ATF5, GNE, PDE1A, CRABP1, ENDOD1, THY1, EVPL, CD1B, TTBK2, PRDX3, APOO, MAP2, PRKAR2B, PRDX1, EPB41L2, INPP5E, HIVEP1, PNPO, TP53BP2, PIP5K1A, PIP5K1B, PCK1, STAT5A, GSTM3, YES1…	908	5510	20562	1.38503	2.17671e-09	2.17671e-09	2.07352e-09	PD-173074
541	GOTERM_CC_DIRECT	GO:0005737~cytoplasm	337	36.1588	1.56773e-11	IL1RN, TES, CLPB, CCNI, TONSL, KEAP1, AQP7, DCAF7, AQP1, SOX2, EPS8, SPIB, LGALS3, ANPEP, MAGEA1, AKT1, CHAC1, TRIM22, LIMCH1, KRT1, MTUS1, CEL, ACTN4, DICER1, EML2, CD2AP, SFRP4, TEP1, PADI3, MT1G, RIN3, DNA2, GNE, CDC42SE1, LXN, PARPBP, CRABP1, STC1, EVPL, KLK8, KLK6, TTBK2, PRDX3, RRP7A, CYP27B1, PRRC1, MAP2, PRKAR2B, PRDX1, HLTF, TP53BP2, TP53BP1, PCK1, SEC31B, VPS16, S100A10, BARD1, STAT5A, …	908	5576	20562	1.36863	1.05821e-08	5.29108e-09	5.04024e-09	PD-173074
542	GOTERM_CC_DIRECT	GO:0070062~extracellular exosome	160	17.1674	2.88964e-10	IL1RN, PLOD1, ENO2, ENO3, ICAM1, AQP1, EPS8, LGALS3, PLAU, ANPEP, LAMP2, TNFSF10, CAPN2, PRSS8, PTGDS, KRT6A, DYNC2H1, GSTK1, ACOT7, KRT1, CEL, ACTN4, DICER1, PGD, ATP1B1, RNASE1, CD2AP, TOM1L1, DPEP1, IL6ST, CFB, FKBP5, ABCB1, HPN, ENDOD1, KLK3, GSTT1, LPO, THY1, NID2, EVPL, PRKAR2B, PRDX1, EPB41L2, PSAP, ST3GAL6, IGFBP7, ATP6V0A4, PCK1, MYH10, S100A10, GSTM3, YES1, VCAM1, DSTN, MSN, RASSF9, GGC…	908	2218	20562	1.63357	1.95051e-07	6.5017e-08	6.19347e-08	PD-173074
543	GOTERM_CC_DIRECT	GO:0016020~membrane	177	18.9914	4.89489e-10	DGKA, FHOD1, ICAM2, BZW2, ENO2, ENO3, ICAM1, IGF1R, LGALS3, CCND1, LAMP2, SH3GL2, FADS1, KRT6A, CAST, GSTK1, CPT1A, NUP210, KRT1, ENTPD6, ENTPD7, OCRL, ACSL3, ATP1B1, NRBP1, GEM, TOM1L1, SIGIRR, POR, TXLNA, ELMO1, IL6ST, ABCG1, FKBP5, ABCB1, CBFB, HPN, ENDOD1, SLC1A3, ADRB2, EVPL, HSD11B1, CCNB2, UGCG, HLTF, SYNDIG1, S100A10, VCAM1, NONO, OSBPL2, NR0B1, CORO2B, TMPRSS15, FA2H, EHD4, STAG2, NBEA, …	908	2547	20562	1.57371	3.30405e-07	8.26013e-08	7.86854e-08	PD-173074
544	GOTERM_CC_DIRECT	GO:0048471~perinuclear region of cytoplasm	72	7.72532	2.40796e-09	EIF4A2, CALCOCO2, WDR44, TMEM100, LAMP3, STK16, LAMP2, ANXA6, TRIM68, DNM1L, PTGDS, HRAS, ABCD1, SH3GL2, MAP3K4, CCR2, RAB8B, APLP1, COBL, ACSL3, ACTN4, DICER1, EML1, CD2AP, NME1, EPN3, VAMP8, INF2, NOS1AP, RARA, CHI3L1, CDH13, PKP4, LCP1, PLEC, MVP, SLC1A3, RASIP1, PPM1F, DNAJB6, TNKS2, PRKAR2B, STC2, NPY, TP53BP2, STOM, DMD, DYNC1I1, SNCA, ABCA1, GALNT6, AMFR, LAPTM5, CIDEB, MSN, LAMB1, SYNJ2, …	908	764	20562	2.13412	1.62537e-06	2.84745e-07	2.71246e-07	PD-173074
545	GOTERM_CC_DIRECT	GO:0005615~extracellular space	141	15.1288	2.53107e-09	IL1RN, TRIL, ENO2, ENO3, ICAM1, VPREB3, LGALS3, VPREB1, FCGRT, PLAU, ANPEP, LAMP2, TNFSF10, ENPP2, PRSS8, PRSS3, PTGDS, CHGB, IL15RA, POSTN, SCARA3, IGFBP5, SEMA6D, KRT1, ENTPD6, MTUS1, CEL, ACTN4, EREG, SFRP4, TWSG1, MFNG, IGKV4-1, DPEP1, PLBD1, IL6ST, SCG2, CFB, COL17A1, LXN, STC1, KLK3, LPO, NID2, CD1B, KLK8, KLK6, TTBK2, APOO, IGLV6-57, SCGB1D2, STC2, PDGFD, PRDX1, PSAP, IGFBP7, TAC1, PLTP, S…	908	1938	20562	1.64757	1.70847e-06	2.84745e-07	2.71246e-07	PD-173074
546	GOTERM_CC_DIRECT	GO:0009986~cell surface	59	6.33047	1.63225e-07	IGHM, ITGB2, PTPRK, LRRC32, ENO2, MSLN, AMOT, ICAM1, THBD, LGALS3, CDH2, PLAU, LAMP3, TIMP2, ITGAV, EPHB2, NEO1, CD33, IL15RA, FGA, FCER1G, ANXA1, CD93, SEMA6D, ENTPD6, F2R, EMP2, CEL, GREM1, SFRP4, IL1A, RARA, CEACAM8, CD47, EPHA2, RTN2, ABCB1, HPN, CXCR4, SLC1A3, THY1, IL2RG, CD1B, THBS1, LRP8, HLA-DMA, SRPX2, CLEC7A, CD59, DMD, SLIT2, LDLR, JAM2, TGFB1, NLGN4X, VCAM1, MSN, FOLR1, ADA	908	639	20562	2.09089	0.000110171	1.57395e-05	1.49934e-05	PD-173074
547	GOTERM_CC_DIRECT	GO:0005576~extracellular region	143	15.3433	2.84135e-07	SRP14, VPREB3, PYCARD, LGALS3, VPREB1, PLAU, TNFSF10, ENPP2, PRSS8, OSTF1, EPHB2, PRSS3, PTGDS, PAMR1, SCN1B, EPHB3, CHGB, IGFBP5, S100A1, KRT1, F2R, ENTPD6, CEL, ACTN4, EREG, SFRP4, TWSG1, TXLNA, IGKV4-1, PLBD1, IL6ST, SCG2, CFB, COL17A1, ENDOD1, STC1, KLK3, LPO, THY1, NID2, KLK8, KLK6, GLB1L2, PLAC8, APOO, IGLV6-57, STC2, PDGFD, PSAP, IGFBP7, NPTX2, TAC1, PLTP, TBC1D15, S100A10, TGFB1, CD160, C…	908	2129	20562	1.52104	0.000191773	2.39739e-05	2.28373e-05	PD-173074
548	GOTERM_CC_DIRECT	GO:0005886~plasma membrane	289	31.0086	4.81287e-07	IL1RN, TES, IFITM2, AQP9, ICAM2, AQP7, ENO2, ENO3, RRP8, ICAM1, AQP1, EPS8, LGALS3, EDNRB, ANPEP, MAGEA1, AKT1, PRSS8, EPHB2, SYNPO, SCN1B, EPHB3, DYNC2H1, IL15RA, SLC6A15, KRT1, ENTPD6, MTUS1, ACTN4, ACSL3, CD2AP, SIGIRR, IGKV4-1, TRIB3, CFB, EPHA2, CDC42SE1, ABCB1, HPN, THY1, SLC6A20, CD1B, PRKAR2B, KCNMB1, EPB41L2, INPP5E, PIP5K1A, TSPAN5, PIP5K1B, ATP6V0A4, S100A10, ABCA1, YES1, FZD2, HOMER1,…	908	5071	20562	1.29058	0.000324816	3.60965e-05	3.43853e-05	PD-173074
549	GOTERM_CC_DIRECT	GO:0005794~Golgi apparatus	87	9.33476	7.60286e-07	EHF, HIP1, SECTM1, PRDM2, MSLN, PCSK5, WDR44, HHAT, DUSP10, AP1G2, STK16, CAPN2, TRIM68, EPHB2, DNM1L, PTGDS, NEO1, HRAS, CD33, TMED5, TRIM22, DYNC2H1, COG7, S100A1, SEMA6D, ENTPD6, APLP1, F2R, ENTPD7, AP1B1, MTUS1, EMP2, ACSL3, CEL, ARAP1, ARFGAP3, ADAM19, RNF144A, PLIN3, ST6GALNAC4, ABCG1, CHST2, HLA-DQB1, STX12, PRUNE2, ADRB2, LRP2, CD1B, FSTL3, RAB20, PRRC1, STC2, NPY, INPP5E, NLRP2, ST8SIA5,…	908	1141	20562	1.72668	0.000513062	5.13193e-05	4.88864e-05	PD-173074
550	GOTERM_CC_DIRECT	GO:0005925~focal adhesion	43	4.61373	9.76219e-07	BCAR3, TES, TGFB1I1, ARPC1B, ITGB2, ILK, FHL3, THY1, SYNE2, ICAM1, RAB21, MRC2, AKAP12, CSRP2, CDH2, PLAU, EPB41L2, INPP5E, ANXA6, CAPN2, RAC2, PIP5K1A, CD59, FLNB, ITGAV, CD99, YES1, FZD2, ANXA1, ZNF185, MSN, ACTN4, PARVB, CORO2B, ENAH, FERMT1, CTNNB1, CDH13, LCP1, PLEC, HSPA1A, EPHA2, SNTB2	908	425	20562	2.29118	0.000658731	5.99043e-05	5.70644e-05	PD-173074
551	GOTERM_CC_DIRECT	GO:0001725~stress fiber	15	1.60944	3.11674e-06	LIMCH1, FHOD1, TPM1, FHL3, ILK, ACTN4, AMOT, ABLIM1, PDLIM3, FLNB, LCP1, SYNPO, PDLIM5, MYH10, SH2B2	908	73	20562	4.65316	0.00210159	0.000175317	0.000167005	PD-173074
552	GOTERM_CC_DIRECT	GO:0043025~neuronal cell body	40	4.29185	5.2758e-06	NRSN2, RTN1, PDE1A, ZC4H2, DENND1A, HPN, ILK, SLC1A3, SEZ6L2, ASCL1, LRP8, IGF1R, NRGN, PYCARD, AKAP12, PRKAR2B, MAP2, TIMP2, CAPN2, FLNB, DMD, EPHB2, TAC1, SH3GL2, CCR2, VPS16, SNCA, TGFB1, MYO10, HOMER1, AMFR, COBL, SNCAIP, ADRA2A, ADORA2A, FUBP3, EFHC1, RIN3, IL6ST, ADA	908	408	20562	2.22013	0.00355484	0.000273936	0.000260949	PD-173074
553	GOTERM_CC_DIRECT	GO:0005856~cytoskeleton	47	5.04292	1.72284e-05	CDC42SE1, HIP1, CALCOCO2, TGFB1I1, MVP, FHOD1, EVPL, RHOBTB1, RND1, AKAP12, EPB41L4B, PCLO, CALD1, EPB41L2, KIF13B, RAC2, STOM, DMD, CTNNA2, NEFH, CTNNAL1, MARK1, AUTS2, NOS3, TPM1, KRT1, SPAG4, MSN, ACTN4, PARVB, SYNJ2, CDC42BPB, RHOF, PTPN13, EML1, EML2, ENAH, FERMT1, KRT19, KRT17, KRT16, TMSB15B, PKP4, DOCK2, PTPN3, PLEC, SNTB2	908	541	20562	1.96734	0.0115619	0.000830654	0.000791275	PD-173074
554	GOTERM_CC_DIRECT	GO:0030018~Z disc	19	2.03863	2.49266e-05	RTN2, HOMER1, S100A1, FHL3, ACTN4, PARVB, SYNE2, PPP3CA, KRT19, PDLIM3, CSRP2, DNAJB6, NOS1AP, CTNNB1, FLNB, DMD, SYNPO, PDLIM5, PLEC	908	134	20562	3.21091	0.0166849	0.0011217	0.00106852	PD-173074
555	GOTERM_CC_DIRECT	GO:0045177~apical part of cell	14	1.50215	3.38803e-05	DYNC2H1, VCAM1, HOMER1, MSN, EMP2, AQP1, TJP1, EPB41L4B, CDH2, DPEP1, CTNNB1, ATP6V0A4, LDLR, LGMN	908	78	20562	4.06455	0.02261	0.00142932	0.00136156	PD-173074
556	GOTERM_CC_DIRECT	GO:0045121~membrane raft	27	2.897	5.39769e-05	STX12, THY1, ADCY1, ENO2, ADCY8, GNAI2, ICAM1, EDNRB, PRKAR2B, LAMP2, CAPN2, STOM, DMD, CTSD, S100A10, ABCA1, SMURF2, PLLP, EMP2, SYNJ2, LAT2, CNTN1, MAL, CD48, TPP1, IL6ST, LAT	908	252	20562	2.42629	0.0357796	0.0021432	0.0020416	PD-173074
557	GOTERM_CC_DIRECT	GO:0032991~macromolecular complex	54	5.79399	0.000105521	TES, IFITM2, ILK, IRS2, AHR, DCAF7, PYCARD, PANX1, RGS4, TCL1A, LBH, TRPS1, GRB10, AKT1, DNM1L, DFFA, ANXA1, GPX4, S100A1, ZNF10, ACTN4, RARA, SLC27A5, ZC4H2, CXCR4, KLK3, PTGS2, RASIP1, PPM1F, RELB, PRDX3, NDN, EPS8L1, STAP1, HES1, DMD, SASH1, SNCA, CBX5, AMFR, CARD8, LAPTM5, NR0B2, AICDA, PEX14, TJP1, CPS1, BCL3, CTNNB1, TAF6, CD69, SIPA1, HSPA1A, SNTB2	908	703	20562	1.73947	0.0687524	0.00395702	0.00376943	PD-173074
558	GOTERM_CC_DIRECT	GO:0030054~cell junction	24	2.57511	0.000256612	YAP1, CDC42SE1, IFITM2, TES, PLEKHG6, CXCR4, PTPRK, ACTN4, AMOT, TJP1, CDH6, ENAH, FERMT1, CDH2, PPP1R13L, EPB41L2, TP53BP2, DPEP1, CTNNB1, PKP4, DMD, LCP1, ADA, SNTB2	908	232	20562	2.34262	0.15906	0.00911649	0.0086843	PD-173074
559	GOTERM_CC_DIRECT	GO:0009897~external side of plasma membrane	38	4.07725	0.000283075	COLEC11, IGHM, CD83, ITGB2, CXCR4, LRP2, THY1, ITGAE, IL2RG, CD1B, THBS1, AMOT, ICAM1, THBD, IGKC, FCGRT, ANPEP, CTSK, CCRL2, CAPN2, ITGAV, LDLR, CD33, CCR2, ABCA1, FGA, FCER1G, VCAM1, ENOX1, CXCL10, CDH13, CD48, CD69, IL6ST, ABCG1, CRLF1, ADA, HLA-DQB1	908	456	20562	1.88711	0.173952	0.00955377	0.00910085	PD-173074
560	GOTERM_CC_DIRECT	GO:0030027~lamellipodium	21	2.25322	0.000332928	MYO10, TESC, ILK, CDC42BPB, PARVB, MCC, PTPN13, NRBP1, AMOT, ENAH, ABLIM1, CDH2, CAPRIN1, RAC2, PIP5K1A, AKT1, CTNNB1, APBB2, DMD, MYH10, EPHA2	908	192	20562	2.47684	0.201295	0.0107013	0.0101939	PD-173074
561	GOTERM_CC_DIRECT	GO:0005764~lysosome	28	3.00429	0.000595832	PON2, TNFAIP3, CXCR4, LRP2, ADRB2, LIPA, CTSK, LAMP2, PSAP, CAPN2, HAS2, CTSD, LDLR, VPS16, SNCA, SERPINB1, LAPTM5, PRSS16, OCRL, TYR, ASS1, TOM1L1, AKR1B10, PLBD1, TPP1, ADA, LGMN, PCYOX1	908	309	20562	2.05201	0.331224	0.0182812	0.0174146	PD-173074
562	GOTERM_CC_DIRECT	GO:0031012~extracellular matrix	24	2.57511	0.00125286	COLEC12, COL17A1, SNED1, ECM1, POSTN, COL15A1, TGFB1, TRIL, LRRC17, CXCR4, LRRC32, THBS1, MUC5AC, ASPN, MMP10, ADAMTS2, ADAMTSL3, OGN, TIMP2, CHI3L1, COL9A3, TGFBI, MUC4, MATN2	908	260	20562	2.09034	0.570962	0.0367687	0.0350256	PD-173074
564	GOTERM_CC_DIRECT	GO:0030424~axon	30	3.21888	0.00144492	GSK3B, SEMA3A, HPCA, LRP2, ADCY8, LRP8, IGF1R, NRGN, AQP1, PCLO, KIF13B, DMD, CTNNA2, ACADM, EPHB2, TAC1, NEFH, SCN1B, VPS16, SNCA, TGFB1, SYT1, HOMER1, COBL, NMNAT2, TANC2, CD2AP, CNTN1, RIN3, PLEC	908	361	20562	1.88189	0.623195	0.0390128	0.0371633	PD-173074
565	GOTERM_CC_DIRECT	GO:0031982~vesicle	18	1.93133	0.00182651	STX12, ANXA1, MSN, BMP6, CD2AP, VAMP8, EPS8, MUC1, TBC1D4, LAMP3, AKT1, STOM, CD59, RIN3, MUC4, DYNC1I1, SYBU, HSPA1A	908	174	20562	2.34262	0.708881	0.0474191	0.0451711	PD-173074
566	GOTERM_CC_DIRECT	GO:0070062~extracellular exosome	177	18.9914	8.74611e-15	FCGBP, CD82, UXS1, PROS1, PLAT, F11R, ICAM1, LGALS3, EFEMP2, AKR7A2, CHCHD3, ARHGDIB, COTL1, ENPP4, PRSS8, GLUL, G6PD, SERPINF1, KRT1, RNASE2, HSPG2, RNASE1, ACLY, MINPP1, RBP4, BCAM, FOLH1, COL4A2, SPINT1, SLPI, S100A6, FSCN1, MXRA5, S100A8, CFD, ABCB1, SLC22A5, KLK1, SDC4, HTRA1, LIN7A, LTBP2, THY1, TRHDE, ADH5, FUT3, LDHB, FUT8, HSPH1, RRAS, UBB, MAN2A1, APOH, CLTCL1, NCKAP1L, MYH10, ST3GAL1, …	918	2218	20562	1.78745	5.46418e-12	5.44883e-12	5.20394e-12	PF-02341066
567	GOTERM_CC_DIRECT	GO:0005615~extracellular space	152	16.309	4.51938e-12	FCGBP, SERPINE2, PROS1, PLAT, IFI35, OLFML2A, ICAM1, LOXL2, LGALS3, EFEMP2, FGF9, FCGRT, LIPG, ENPP2, PRSS8, LGALS9, IL13RA2, CHGB, SEMA6B, POSTN, TLE2, SERPINF1, KRT1, CLEC11A, MTUS1, RNASE3, KMO, RNASE2, HSPG2, DKK1, THNSL2, RBP4, COL4A2, SPINT1, LOX, SLPI, COL8A2, S100A8, CFD, HTRA1, TNFRSF11B, LTBP2, CD1D, KLK8, KLK6, UBB, APOH, STC2, S100A13, HMOX1, NDP, IGFBP6, PLTP, S100A10, ST14, BDNF, TG…	918	1938	20562	1.75676	2.81558e-09	1.40779e-09	1.34452e-09	PF-02341066
568	GOTERM_CC_DIRECT	GO:0005829~cytosol	338	36.2661	9.46432e-12	MTRR, SERPINE2, LST1, IFI35, ABCA12, IFIT1, BACH1, LIPA, IFIT3, DCAF6, GLS, IFIT2, LGALS3, CCDC91, RASSF2, RPS6KA2, WDR91, ARFIP1, MLYCD, LGALS9, SYNPO, GLUL, MEF2C, PRKAB2, KRT1, PRKAB1, EML1, ASRGL1, CH25H, MAP1B, DDIT3, RBP1, TFAM, TXNIP, TRIB3, PRKD1, ATF5, TRIB1, CFTR, PI4K2A, SKAP1, GRB7, SLC22A5, MAOA, RRAD, COPS7A, AKAP17A, THY1, RPS4Y1, GSPT2, ADH5, RPAP3, SKA1, DGUOK, LDHB, PPP3R1, HSPH…	918	5510	20562	1.374	5.89627e-09	1.96542e-09	1.87709e-09	PF-02341066
569	GOTERM_CC_DIRECT	GO:0005576~extracellular region	158	16.9528	1.11305e-10	SERPINE2, PROS1, PLAT, SPATA20, SPINT2, OLFML2A, LGALS3, EFEMP2, FGF9, LIPG, ENPP2, COTL1, KDR, PRSS8, IL13RA2, CHGB, SERPINF1, KRT1, CLEC11A, RNASE3, RNASE2, HSPG2, DKK1, PDGFRL, PSG9, ACLY, RBP4, BCAM, COL4A2, SPINT1, LOX, SLPI, COL8A2, SCG5, S100A6, MXRA5, S100A8, CFD, NTM, NXPH4, HTRA1, LYPD1, TNFRSF11B, LTBP2, THY1, NTS, SPATA6, FBLN2, KLK8, KLK6, HSPH1, ARSJ, APOH, STC2, S100A13, IGFBP6, PL…	918	2129	20562	1.66228	6.93431e-08	1.73358e-08	1.65567e-08	PF-02341066
570	GOTERM_CC_DIRECT	GO:0031012~extracellular matrix	38	4.07725	4.26636e-10	COLEC12, COL18A1, FCGBP, COL14A1, COL11A1, CXCR4, LTBP2, TNFRSF11B, OLFML2A, FBLN2, HAPLN1, ADAMTS5, EFEMP2, RELN, EPYC, TIMP2, NDP, POSTN, MMP2, TFPI2, BGN, MUC5B, DCN, COLQ, ASPN, MMP12, MMP11, MMP13, COL4A2, LOX, COL6A2, COL6A1, MGP, COL8A2, TGFBI, COL9A2, FMOD, MATN2	918	260	20562	3.27366	2.65794e-07	5.31589e-08	5.07697e-08	PF-02341066
571	GOTERM_CC_DIRECT	GO:0009986~cell surface	64	6.86695	3.1848e-09	IGHM, SRPX, BMPR2, CLSTN2, ITGB2, PLAT, PTPRK, SLC7A11, MSLN, SLC6A2, AMOT, ICAM1, GHR, LGALS3, CDH2, LIPG, CLEC5A, TIMP2, CD36, HLA-DPA1, FGFBP1, ANXA4, ITGA2, BGN, EMP2, F3, PSG9, IL1A, GPRC5B, FOLH1, CEACAM5, DSG2, ROR1, ADAM8, CRYAB, VAMP5, CFTR, HBEGF, TLR2, ABCB1, KLRB1, SDC4, SDC3, CXCR4, LRP4, CD1D, THY1, HMMR, EGFR, HLA-DMA, SRPX2, APOH, NDP, SLAMF1, NLGN4Y, CD74, TGFB3, FZD6, ABCA7, LIL…	918	639	20562	2.24337	1.98413e-06	3.30688e-07	3.15826e-07	PF-02341066
572	GOTERM_CC_DIRECT	GO:0005737~cytoplasm	327	35.0858	6.35626e-09	SLC23A2, PID1, UXS1, LST1, MT1M, IFI35, SPINT2, ABCA12, IFIT1, RBPJ, BACH1, AQP3, IFIT3, DCAF6, RCBTB2, IFIT2, LGALS3, RASSF2, RPS6KA2, MLYCD, LGALS9, IER5, GLUL, TSPYL2, MEF2C, PRKAB2, DAPK1, LIMCH1, CLEC11A, KRT1, MTUS1, PRKAB1, ASRGL1, CLDN3, DDIT3, FEZ1, TXNIP, PRKD1, ZFPM2, TRIB1, TRIB2, CFTR, SKAP1, LIPT1, ZNF274, SLC22A5, MAGED1, COPS7A, ATXN7L3B, CD1D, KLK8, KLK6, DGUOK, LDHB, NUAK1, HSPH…	918	5576	20562	1.31355	3.95995e-06	5.65708e-07	5.40283e-07	PF-02341066
573	GOTERM_CC_DIRECT	GO:0005886~plasma membrane	289	31.0086	1.35702e-06	SLC23A2, LST1, SPINT2, ABCA12, F11R, AQP3, RAPGEFL1, ICAM1, ZDHHC4, LGALS3, RASSF2, KDR, PIEZO2, PRSS8, SYNPO, GLUL, ACVR1, DAPK1, SLC6A15, KRT1, MTUS1, SOX11, HSPG2, DKK1, PSG9, SIGIRR, BCAM, CLDN3, SPINT1, MAP1B, FEZ1, TRIB3, PRKD1, CFTR, PI4K2A, SKAP1, GRB7, ABCB1, SLC22A5, SDC4, RRAD, MAGED1, SDC3, IL20RA, LYPD1, CD1D, THY1, SLC5A3, SYNGR1, RRAS, S100A13, KCNMB4, PLEK2, NCKAP1L, HLA-DQA1, S10…	918	5071	20562	1.27652	0.000845068	0.000105678	0.000100928	PF-02341066
574	GOTERM_CC_DIRECT	GO:0045121~membrane raft	30	3.21888	3.0111e-06	SDC4, THY1, ADCY1, SLC6A2, EGFR, ICAM1, LDHB, TUBA1A, KDR, CSK, FYN, CD36, CTSD, S100A10, RGS7, ABCA1, SMURF2, EMP2, TGFBR2, CLIP3, ANO1, CD4, MYO1C, DLC1, P2RX1, CD48, KRAS, TPP1, PI4K2A, TLR2	918	252	20562	2.66651	0.00187416	0.000208435	0.000199067	PF-02341066
575	GOTERM_CC_DIRECT	GO:0005788~endoplasmic reticulum lumen	32	3.43348	1.89706e-05	COL18A1, COL14A1, COL11A1, MIA3, PTGS2, MSLN, CST3, FOXRED2, ADAMTS5, CDH2, ARSJ, STC2, CHGB, LAMB2, RNASET2, TMEM132A, CP, PDIA5, BMP4, MINPP1, CD4, F8, COL4A2, P4HA1, P4HA2, COL6A2, COL6A1, COL8A2, CALU, COL21A1, COL9A2, MFGE8	918	306	20562	2.34235	0.0117493	0.00118187	0.00112875	PF-02341066
577	GOTERM_CC_DIRECT	GO:0005604~basement membrane	15	1.60944	7.87939e-05	LAMA5, COL18A1, LAD1, DST, LAMB2, SERPINF1, EFNA5, HSPG2, COLQ, LOXL2, EFEMP2, COL4A2, FGF9, COL8A2, TGFBI	918	95	20562	3.53664	0.0479051	0.00409072	0.00390686	PF-02341066
578	GOTERM_CC_DIRECT	GO:0016020~membrane	153	16.4163	9.13428e-05	DGKG, CMAS, NCF2, LST1, IFI35, RAPGEFL1, ICAM1, LOXL2, RPH3A, LGALS3, CCDC91, CCND1, ARHGDIB, PIEZO2, SLC16A6, ENPP4, IL13RA2, PHLDA2, FADS1, ACVR1, PDGFRA, G6PD, KRT1, HSPG2, PSG9, SIGIRR, RAB32, ACLY, CH25H, FOLH1, COL4A2, SPINT1, RAB38, PRKD1, SLC27A3, CFTR, PI4K2A, ABCB1, RRAD, SDC3, DNAJC22, HTRA2, HMMR, RPS4Y1, TRHDE, FUT1, RAP1GAP, FUT3, EFNB2, HSD11B1, LDHB, FUT8, RAB11FIP1, SNX2, RRAS, M…	918	2547	20562	1.3455	0.0553202	0.00437743	0.00418069	PF-02341066
579	GOTERM_CC_DIRECT	GO:0043202~lysosomal lumen	15	1.60944	9.92754e-05	CTSA, CD74, SDC4, GAA, RNASET2, SDC3, BGN, HSPG2, LIPA, DCN, CTSS, TPP1, FMOD, CTSD, LGMN	918	97	20562	3.46372	0.0599777	0.00441776	0.0042192	PF-02341066
580	GOTERM_CC_DIRECT	GO:0045335~phagocytic vesicle	12	1.28755	0.000222769	ABCA1, RAB32, BECN1, MYO1C, RAB31, ZYX, RAB9A, RAB38, CD36, CTSS, SLAMF1, RAB11FIP5	918	69	20562	3.89542	0.129598	0.00925234	0.00883651	PF-02341066
581	GOTERM_CC_DIRECT	GO:0005887~integral component of plasma membrane	97	10.4077	0.000248345	SLC23A2, CD83, CD82, TUSC3, ICAM1, CDH2, CLEC5A, SLC16A6, KDR, SLC16A7, SEMA6B, ACVR1, PDGFRA, RNF43, SLC6A16, SLC6A15, NPY1R, BCAM, FOLH1, CLDN3, NINJ2, ROR1, ADAM8, CFTR, PI4K2A, GRIA2, CHRNA3, CHRNA5, SDC4, IL20RA, CD1D, THY1, TRHDE, SLC5A3, FUT1, EFNB2, EBP, KCNMB4, SLC38A6, NCKAP1L, HLA-DQA1, ABCA1, ST14, TNFSF15, FZD6, PTPRD, SELL, FXYD3, TNFSF4, SSPN, HLA-DRA, CNTNAP1, BMPR2, GPR22, PTPRO,…	918	1508	20562	1.44076	0.14336	0.00966992	0.00923532	PF-02341066
582	GOTERM_CC_DIRECT	GO:0043235~receptor complex	23	2.46781	0.000293983	ACVR1, PDGFRA, BMPR2, RNMT, VDR, ITGB2, LRP5, NR1H3, TNFRSF11B, VLDLR, EGFR, TGFBR2, GHR, GPRC5B, ERBB4, NT5DC3, KDR, ROR1, CD36, IL13RA2, GPRC5C, IL12RB2, TLR2	918	217	20562	2.37405	0.16738	0.0107736	0.0102894	PF-02341066
583	GOTERM_CC_DIRECT	GO:0030141~secretory granule	14	1.50215	0.000450082	CHGA, KLK1, TGFB3, TMPRSS4, PLAT, SNX10, KLK8, KLK6, RPH3A, IL1B, SCG5, TFF3, RAB11FIP5, CHGB	918	99	20562	3.16749	0.244567	0.0155778	0.0148777	PF-02341066
584	GOTERM_CC_DIRECT	GO:0015629~actin cytoskeleton	25	2.6824	0.000567116	CLIC5, LAD1, ARPC1A, LSP1, ARSJ, VILL, SYNPO, PDLIM5, ZNF185, AUTS2, DST, DAPK1, SWAP70, DENND2A, VIL1, FGR, MYO1D, ARHGAP32, MYO1C, CDC42EP3, MYO5C, FSCN1, ZYX, LCP1, DBN1	918	258	20562	2.17042	0.297713	0.0185954	0.0177597	PF-02341066
585	GOTERM_CC_DIRECT	GO:0005856~cytoskeleton	42	4.50644	0.000679796	DGKG, FHOD3, ROCK1, TGFB1I1, MVP, KRT23, HTRA2, SLC7A11, OSBPL10, PSTPIP2, ARHGDIB, PLEK2, FLNC, CEP76, CTNNAL1, SGCG, WASF3, JAK1, DSP, AUTS2, DST, KRT1, SPAG4, RHOG, KRT34, EML1, RHOB, FGR, FERMT1, DNMBP, KRT16, KRT15, TMSB15B, KRT14, TRIP6, CDC42EP3, FSCN1, ARHGEF2, TRIB2, S100A8, DBN1, RAI14	918	541	20562	1.7389	0.345352	0.0207709	0.0198374	PF-02341066
586	GOTERM_CC_DIRECT	GO:0005764~lysosome	28	3.00429	0.000700143	CPQ, CXCR4, CD1D, LIPA, CTSS, SULT1C2, DRAM1, SNX2, ACP5, CTSD, HLA-DOB, CTSA, CD74, LRBA, GAA, RNASET2, AKR1B10, IL1B, CAT, TMEM106B, RAB9A, HLA-DRA, RAB38, TPP1, CRYAB, ADA, LGMN, PCYOX1	918	309	20562	2.02966	0.353603	0.0207709	0.0198374	PF-02341066
587	GOTERM_CC_DIRECT	GO:0005925~focal adhesion	35	3.75536	0.000760436	GRB7, SDC4, TGFB1I1, FHL1, ITGB2, FHL2, THY1, EGFR, DCAF6, ICAM1, EFNB2, RRAS, CDH2, CSRP1, PPFIA1, FLNC, JAK1, MAP4K4, TLE2, ZNF185, DST, ITGA2, RHOG, HSPG2, RHOB, FERMT1, DLC1, CAT, TRIP6, ZYX, CDH13, KRAS, ARHGEF2, LCP1, HSPA1B	918	425	20562	1.8446	0.37745	0.0215342	0.0205663	PF-02341066
588	GOTERM_CC_DIRECT	GO:0042613~MHC class II protein complex	7	0.751073	0.000826934	CD74, HLA-DMA, HLA-DMB, HLA-DRA, HLA-DOB, HLA-DQA1, HLA-DPA1	918	26	20562	6.03042	0.402734	0.0223991	0.0213924	PF-02341066
589	GOTERM_CC_DIRECT	GO:0090575~RNA polymerase II transcription factor complex	15	1.60944	0.00100271	XBP1, JUN, VDR, CEBPG, NR1H3, BACH1, PBX1, HOXB9, POU2AF1, DDIT3, HAND1, MAFF, NFE2L3, ATF5, S100A10	918	121	20562	2.7767	0.464739	0.0260286	0.0248588	PF-02341066
590	GOTERM_CC_DIRECT	GO:0016323~basolateral plasma membrane	23	2.46781	0.00107856	DSP, ABCA1, SLC12A2, CA11, SLC23A2, MAP4K2, ABCC4, ST14, SLC47A1, HPGD, LIN7A, SLC7A11, CD1D, ATP2C2, AQP3, EGFR, MYO1D, P2RY6, CDH2, ERBB4, CEACAM5, SLC16A7, CA9	918	239	20562	2.15552	0.489471	0.0268778	0.0256698	PF-02341066
591	GOTERM_CC_DIRECT	GO:1904813~ficolin-1-rich granule lumen	15	1.60944	0.0012744	CFD, GSTP1, MVP, KRT1, FGL2, MMP9, CTSS, CST3, ACLY, QPCT, CAT, TIMP2, COTL1, CTSD, HSPA1B	918	124	20562	2.70952	0.548175	0.0305367	0.0291642	PF-02341066
592	GOTERM_CC_DIRECT	GO:0005794~Golgi apparatus	73	7.83262	0.00188972	CLIC5, ST6GALNAC2, CPQ, LST1, ZDHHC7, MSLN, LITAF, ZDHHC4, RPH3A, AKR7A2, CCDC91, RASSF2, DUSP10, AP1G2, LIPG, KDR, CD36, ABCC4, PDGFRA, PAQR3, MTUS1, EMP2, MID1, ZDHHC17, RNF144A, BACE2, SLPI, SLC9A8, FEZ1, CAT, FAM20B, KIF20A, PRKD1, BIRC7, ARHGEF2, B4GALT6, CRYAB, VAMP5, CHST2, TLR2, BECN1, EI24, FUT1, FUT3, CST3, FUT8, PRRC1, FUT9, RAB26, STC2, ALX1, IGFBP6, ST3GAL1, BEND5, RAB11FIP5, ABCA1, …	918	1141	20562	1.43305	0.692231	0.0432719	0.0413271	PF-02341066
593	GOTERM_CC_DIRECT	GO:0032588~trans-Golgi network membrane	13	1.39485	0.00194481	CD74, ATP2C2, CLIP3, RAB31, FUT9, HLA-DRA, RAB9A, ARFIP1, ST3GAL1, AP1M2, HLA-DQA1, ATP9A, HLA-DPA1	918	102	20562	2.85474	0.702635	0.0432719	0.0413271	PF-02341066
594	GOTERM_CC_DIRECT	GO:0070062~extracellular exosome	176	18.9247	4.6284e-15	ITSN2, FCGBP, ALDH1L1, AHCYL1, CD82, ATP8A1, PROS1, PLAT, TM7SF3, HNMT, ICAM1, LGALS3, ALCAM, NAGLU, C1RL, ARHGDIB, COTL1, UBASH3A, KRT6A, TGM2, DYNC2H1, CUBN, SPINK1, ACTN1, SLC6A14, ANXA11, MOGS, HLA-A, CD2AP, ACLY, RBP4, COL4A2, SPINT1, SLPI, PRTN3, MXRA5, PFN2, CFD, ABCB1, CRABP2, CNP, CFI, AEBP1, TRHDE, NID2, PRKCZ, ACAT2, DPP3, DPP4, LDHB, C5, TSPAN8, MAN2A1, IGFBP7, RSU1, PROM1, MYH10, TSP…	905	2218	20562	1.80288	3.05889e-12	3.03623e-12	2.92977e-12	PHA-665752
595	GOTERM_CC_DIRECT	GO:0005737~cytoplasm	336	36.129	1.60973e-11	ITSN2, SLC23A2, AHCYL1, TES, PID1, PLEKHB1, MT1M, STMN2, ADARB1, IFI35, IFIT1, RBPJ, RCBTB2, LGALS3, RPS6KA5, TBK1, DPYSL4, PEG10, AKT3, KIF21B, UBASH3A, IER5, AGFG2, HERC6, JMJD4, TIPIN, CXADR, LIMCH1, ACTN1, FBXO2, GTPBP6, PRKAB1, CD2AP, CLDN3, IFT81, FEZ1, RRAGD, BTK, PADI3, MT1G, SIK1, ZFPM2, TRIB2, CLOCK, PFN2, NECAB2, ZNF395, CRABP2, MAGED1, FPR1, STC1, AGAP1, GATA2, KLK8, PRKCZ, KLK6, RRP7…	905	5576	20562	1.36909	1.05598e-08	5.2799e-09	5.09478e-09	PHA-665752
596	GOTERM_CC_DIRECT	GO:0005925~focal adhesion	48	5.16129	6.44094e-09	BCAR3, NRP1, TES, FHL1, RND3, TRIOBP, ICAM1, DPP4, EFNB2, GNA13, CNN2, LIMA1, ALCAM, CSRP2, CSRP1, TSPAN4, ANXA6, RAC2, FLNA, ITGAV, FLNC, RSU1, WASF1, TGM2, VASP, TLE2, GSN, MME, ITGA4, ACTN1, MSN, ZFYVE21, SORBS2, CYBA, RHOB, DNM2, PTK7, ITGA8, FAT1, ZYX, MYH9, CD9, KRAS, ITGA6, EVL, VIM, SNTB1, SNTB2	905	425	20562	2.56607	4.22525e-06	1.40842e-06	1.35904e-06	PHA-665752
597	GOTERM_CC_DIRECT	GO:0005576~extracellular region	149	16.0215	8.82062e-09	CDA, COL16A1, OLFML2B, SERPINE2, PROS1, PLAT, OLFML2A, LGALS3, FGF9, COTL1, KDR, IL13RA2, PRND, CXADR, IGFBP4, ACTN1, PSG1, RNASE4, DKK2, EREG, ACLY, RBP4, COL4A2, SPINT1, PSG5, SLPI, COL4A4, COL4A6, COL8A2, HHIPL2, PRTN3, MXRA5, SCG2, CFD, IGSF1, CFI, LYPD1, STC1, TNFRSF11B, AEBP1, NTS, NID2, KLK8, KLK6, DPP4, CNN2, DSN1, C5, STC2, ST3GAL4, IGFBP7, IGFBP6, NPTX2, ATG7, TBC1D15, ELANE, CPA4, CD16…	905	2129	20562	1.59011	5.78631e-06	1.44658e-06	1.39586e-06	PHA-665752
598	GOTERM_CC_DIRECT	GO:0005615~extracellular space	134	14.4086	1.18973e-07	FCGBP, SPON1, COL16A1, OLFML2B, SERPINE2, PROS1, PLAT, IFI35, OLFML2A, ICAM1, LGALS3, FGF9, C1RL, IL13RA2, SEMA6B, POSTN, TLE2, CXADR, IGFBP4, ACTN1, RNASE4, THNSL2, DKK2, EREG, RBP4, COL4A2, SPINT1, SLPI, COL4A4, COL4A6, COL8A2, PRTN3, SCG2, CFD, CNP, CFI, STC1, TNFRSF11B, AEBP1, NID2, KLK8, KLK6, PCSK1N, C5, STC2, IGFBP7, IGFBP6, PROM1, ELANE, CPA4, ST14, BDNF, TGFB3, TNFSF15, RARRES2, RARRES1,…	905	1938	20562	1.57097	7.80434e-05	1.56093e-05	1.5062e-05	PHA-665752
599	GOTERM_CC_DIRECT	GO:0005886~plasma membrane	284	30.5376	2.22696e-06	ITSN2, SLC23A2, TES, ICAM2, RAPGEFL1, ICAM1, LGALS3, EDNRA, ALCAM, KDR, SYNPO, DYNC2H1, CUBN, EPHA7, CXADR, KCNK10, ACTN1, SLC6A14, PSG1, HLA-A, CD2AP, SLC5A6, CLDN5, CLDN3, SPINT1, FEZ1, BTK, TRIB3, NECAB2, ABCB1, RRAD, MAGED1, SDC3, IL20RA, LYPD1, FPR1, PRKCZ, PCDH17, SCFD1, TERT, EPB41L1, MICAL1, EPB41L3, TSPAN4, KCNMB4, TSPAN5, PIP5K1B, PROM1, TSPAN1, HLA-DQA1, JAG2, VASP, LYN, ST14, JUN, CAD…	905	5071	20562	1.27245	0.00145982	0.000243481	0.000234944	PHA-665752
600	GOTERM_CC_DIRECT	GO:0005829~cytosol	303	32.5806	4.17632e-06	ITSN2, CDA, ZNF175, AHCYL2, AHCYL1, TES, SERPINE2, STMN2, ADARB1, IFI35, IFIT1, BACH2, LGALS3, TCL1A, CCDC91, TBK1, DPYSL4, PSMD5, PEG10, DPF2, ARFIP1, UBASH3A, SYNPO, HERC6, CUBN, ACTN1, FBXO2, PRKAB1, EML1, CD2AP, MYL4, CH25H, RRAGD, RBP1, BTK, PADI3, TRIB3, HOXB7, CLOCK, ZNF395, CRABP2, MAOA, RRAD, PRKDC, PRKCZ, RPAP3, LDHB, DSN1, SCFD1, RAB11FIP1, TERT, EPB41L1, MICAL1, EPB41L3, HIVEP1, CEP72…	905	5510	20562	1.24942	0.00273592	0.000350634	0.00033834	PHA-665752
601	GOTERM_CC_DIRECT	GO:0031012~extracellular matrix	30	3.22581	4.27602e-06	FCGBP, LRRC15, ECM1, SPON1, COL16A1, OLFML2B, COL14A1, TNFRSF11B, OLFML2A, THBS1, HAPLN1, RELN, TIMP3, TIMP1, TIMP4, TGM2, POSTN, MMP7, MMP2, RARRES2, MUC5AC, ASPN, VCAN, COL4A2, COL4A4, COL4A6, COL8A2, PTX3, FBN1, MATN2	905	260	20562	2.62159	0.00280115	0.000350634	0.00033834	PHA-665752
602	GOTERM_CC_DIRECT	GO:0016324~apical plasma membrane	37	3.97849	1.08623e-05	CLIC5, SLC23A2, PRKAA1, SLC47A1, AHCYL1, SLC44A4, ABCB1, SLC2A1, SLC3A1, STC1, PRKCZ, DPP4, MUC1, PDPN, PROM1, SLC17A3, SLC12A2, CUBN, ABCC1, SLC16A1, SLC6A14, RAB27A, MSN, SORBS2, EMP2, RAB27B, CYBA, SLC39A14, SLC5A6, ANO1, CEACAM5, KCNMA1, ATP6V1B2, FAT1, MAL, CD9, SHANK2	905	376	20562	2.23579	0.00710041	0.000791744	0.000763985	PHA-665752
603	GOTERM_CC_DIRECT	GO:0001725~stress fiber	14	1.50538	1.56881e-05	LIMCH1, ACTN1, TPM1, CYBA, PRKCZ, AMOT, CNN2, ACTA2, LIMA1, ZYX, MYH9, ROR1, SYNPO, MYH10	905	73	20562	4.35735	0.0102387	0.00102914	0.000993058	PHA-665752
604	GOTERM_CC_DIRECT	GO:0015629~actin cytoskeleton	28	3.01075	2.87254e-05	CLIC5, LAD1, ARPC1A, TRIOBP, MYLK3, LIMA1, MICAL1, FLNA, SYNPO, WASF1, MYOZ2, SNCA, VASP, GSN, TPM1, KLHL2, SORBS2, CD2AP, ACTA2, ARHGAP32, MYO1E, ZYX, SPRY2, MYH9, AMPH, HAP1, KPTN, DBN1	905	258	20562	2.46578	0.0186677	0.00171308	0.00165302	PHA-665752
605	GOTERM_CC_DIRECT	GO:0005788~endoplasmic reticulum lumen	31	3.33333	3.69334e-05	SPON1, COL16A1, COL14A1, DBI, AFP, PTGS2, MSLN, THBS1, STC2, GPC3, TSPAN5, IGFBP7, TIMP1, CTSC, BCHE, ERAP2, IGFBP4, FGG, TMEM132A, APOA2, PDIA5, CKAP4, VCAN, VGF, COL4A2, COL4A4, DNAJC10, COL4A6, COL8A2, SCG2, FBN1	905	306	20562	2.30174	0.0239376	0.00201903	0.00194824	PHA-665752
606	GOTERM_CC_DIRECT	GO:0030141~secretory granule	15	1.6129	0.000106926	TGFB3, RAB27A, PLAT, RAB27B, CYBA, KLK8, THBS1, KLK6, PCSK1N, GAL, IL1B, TFF3, CTSG, SCG2, ELANE	905	99	20562	3.44249	0.0677436	0.00539567	0.00520649	PHA-665752
607	GOTERM_CC_DIRECT	GO:0016020~membrane	150	16.129	0.00013787	DPAGT1, ERCC6L, CMAS, ATP8A1, ICAM2, STMN2, MSMO1, IFI35, RAPGEFL1, BEST1, ICAM1, FADS3, LGALS3, CCDC91, PEG10, AKT3, ARHGDIB, IL13RA2, FADS1, AGFG2, KRT6A, CUBN, FBXO2, ANXA11, MOGS, CYBA, HLA-A, SLC5A6, ACLY, CH25H, COL4A2, SPINT1, LGSN, COL4A4, COL4A6, ELMO1, PREB, RAB38, ABCG1, ABCB1, CNP, RRAD, PRKDC, MGST3, IGSF1, CFI, SDC3, DNAJC22, HTRA2, AGAP1, ARHGAP15, TRHDE, RASGRP1, PRKCZ, DPP4, EFNB…	905	2547	20562	1.33807	0.0864789	0.00646018	0.00623368	PHA-665752
608	GOTERM_CC_DIRECT	GO:0009986~cell surface	49	5.26882	0.000224106	IGHM, NRP1, CLSTN2, PLAT, SLC7A11, MSLN, AMOT, ICAM1, ROBO1, LGALS3, LAMP3, ITGAV, CTSG, HLA-DPA1, GPR37, MMP7, MME, ITGA4, FGG, PSG1, EMP2, HLA-A, F3, IL1A, PSG5, CEACAM5, ITGA8, ROR1, ITGA6, ABCB1, SDC3, THBS1, DPP4, HLA-DMA, TSPAN8, GPC3, PROM1, ELANE, MICA, TGFB3, TRPV2, TNFRSF10B, MSN, HSPA2, ACVR2A, CD2, IL2RB, HLA-DRA, PICALM	905	639	20562	1.74226	0.136732	0.0098009	0.00945727	PHA-665752
609	GOTERM_CC_DIRECT	GO:0031982~vesicle	20	2.15054	0.000244733	RAB4A, SLC47A1, MUC16, GSTP1, SLC6A14, MSN, PRKCZ, BMP6, CD2AP, MYO1E, CST2, MUC1, PLN, LAMP3, TSPAN4, RAB38, PROM1, TSPAN1, DYNC1I1, PICALM	905	174	20562	2.61155	0.148337	0.0100341	0.00968226	PHA-665752
610	GOTERM_CC_DIRECT	GO:0030027~lamellipodium	21	2.25806	0.000319064	VASP, GSN, MYO10, STMN2, PTPRM, KLHL2, SORBS2, MCC, AMOT, DNM2, DPP4, ACTA2, PDPN, FAT1, RAC2, EVL, WASF1, KPTN, MYH10, DBN1, PHACTR4	905	192	20562	2.48505	0.18888	0.0123121	0.0118804	PHA-665752
611	GOTERM_CC_DIRECT	GO:0005887~integral component of plasma membrane	95	10.2151	0.000348751	SLC23A2, NRP1, CNTNAP1, CD82, TUSC3, HTR2B, ICAM2, SLC2A1, PTPRM, SLC2A3, TSPAN12, ICAM1, ROBO1, EDNRA, ALCAM, SCN9A, KDR, SLC16A7, ITGAV, HLA-DPA1, SEMA6B, RNF43, ABCC1, EPHA7, GPR37, CXADR, KCNK10, MME, SLC6A16, SLC6A14, HLA-A, SLC39A14, F3, TM4SF1, EREG, SLC5A6, ANO1, CLDN3, ADORA2A, SLCO4A1, CEACAM5, PECAM1, ROR1, SLC29A2, PTGER2, IL20RA, SLC3A1, TRHDE, PCDH17, EFNB2, EBP, MUC1, TSPAN8, PDPN,…	905	1508	20562	1.43133	0.204529	0.01271	0.0122644	PHA-665752
612	GOTERM_CC_DIRECT	GO:0042470~melanosome	14	1.50538	0.000579011	GSN, CNP, TRPV2, SLC2A1, RAB27A, ANXA11, RAB27B, GNA13, GCHFR, PLSCR4, ATP6V1B2, ANXA6, RAB38, CTSD	905	103	20562	3.08822	0.316098	0.0199911	0.0192902	PHA-665752
613	GOTERM_CC_DIRECT	GO:0016323~basolateral plasma membrane	23	2.47312	0.000908211	SLC12A2, CA11, SLC23A2, MAP4K2, ABCC1, ST14, SLC16A1, SLC47A1, CXADR, HPGD, CADM1, SLC43A3, SLC2A1, MSN, SLC7A11, SLC39A14, BEST1, SLC5A6, CEACAM5, PDPN, SLCO1B3, SLC16A7, SLC29A2	905	239	20562	2.18649	0.44902	0.0288523	0.0278407	PHA-665752
614	GOTERM_CC_DIRECT	GO:0005604~basement membrane	13	1.39785	0.000923626	LAD1, LAMC2, THBS2, NID2, ACTA2, COL4A2, FGF9, COL4A4, COL4A6, COL8A2, TIMP3, TIMP1, FBN1	905	95	20562	3.10911	0.454569	0.0288523	0.0278407	PHA-665752
615	GOTERM_CC_DIRECT	GO:0043231~intracellular membrane-bounded organelle	65	6.98925	0.00114837	DPAGT1, AHCYL1, ATP8A1, CPQ, ICA1, RND3, LITAF, GLI3, TBK1, LAMP3, DPF2, RAC2, CTSH, CTSG, ME2, FADS1, AASS, CTSC, HLA-DPA1, OVGP1, GAA, DIO3, HDHD3, ZDHHC17, RHOB, RNF144A, RNF125, VGF, RRAGD, RFX5, ATP6V1B2, PRTN3, ERGIC2, CLOCK, PHLPP2, PON3, ACSS3, MGST3, NTS, LTC4S, PTGS2, HLA-DMA, RAB11FIP1, RAB20, BNIP2, TMEM208, TSPAN1, CYP2J2, LYN, IL33, SLC16A1, TGFB3, ODF2, FUCA1, ASPSCR1, AZU1, STAM, …	905	984	20562	1.50084	0.529409	0.0342424	0.0330418	PHA-665752
616	GOTERM_CC_DIRECT	GO:0005764~lysosome	27	2.90323	0.00123571	DOC2A, CPQ, LAPTM4B, DRAM1, NAGLU, HYAL3, GPC3, CTSH, CTSG, CTSD, SLC17A3, CTSC, SNCA, CD164, GOT1, FUCA1, GAA, RAB27A, PAX2, MAN2B2, IL1B, RRAGD, TRIP10, HLA-DRA, RAB38, HAP1, ITM2C	905	309	20562	1.98528	0.555642	0.0352445	0.0340088	PHA-665752
617	GOTERM_CC_DIRECT	GO:0035580~specific granule lumen	10	1.07527	0.00147385	CNN2, SLPI, QPCT, RAB27A, PTX3, DOCK2, LYZ, CTSD, NFKB1, ELANE	905	62	20562	3.66459	0.61999	0.0402852	0.0388728	PHA-665752
618	GOTERM_CC_DIRECT	GO:0005856~cytoskeleton	40	4.30108	0.00177799	HTRA2, SLC7A11, RND3, CNN2, TRIM9, EPB41L1, ARHGDIB, EPB41L3, RAC2, FLNC, WASF1, NEFH, SGCG, MPZL2, MAP2K6, VASP, TPM1, SPAG4, MSN, KLHL3, PTPN14, EML1, CKAP4, RHOB, MYO1E, PSRC1, KRT16, KRT15, TRIP10, SPRY2, EVL, VIM, HAP1, DOCK2, TRIB2, DBN1, SNTB1, RAI14, PFN2, SNTB2	905	541	20562	1.67988	0.688826	0.0466546	0.0450188	PHA-665752
619	GOTERM_CC_DIRECT	GO:0070062~extracellular exosome	187	19.8514	3.47961e-19	CYFIP2, APP, CYFIP1, ALDH1L1, CD82, LY75, DEFB1, ACTG1, DMBT1, DPYSL2, PSMD3, BSG, ENPP4, PRSS8, IGHV3-7, GOLGA7, PRKACB, GLUL, CDK5RAP2, PLS1, WNT5B, CD300A, SERPINF1, SLC6A14, CEL, ATP1B1, SCAMP3, CRISPLD2, S100A6, SERPING1, PADI2, PRTN3, TLN1, IL6ST, DSC1, SLC27A2, CFD, ABCB1, SLC22A5, SLC1A1, AK1, AK2, NEDD4L, FBLN1, LTBP2, IQGAP1, THY1, PPL, FBLN5, CORO1B, GLG1, CD79B, VTN, LDHB, SDCBP, CYB5…	902	2218	20562	1.92194	2.38353e-16	2.38353e-16	2.27566e-16	Rapamycin
620	GOTERM_CC_DIRECT	GO:0005576~extracellular region	162	17.1975	2.00211e-12	APP, CYFIP1, CALML5, TNC, DEFB1, SPINT2, OLFML2A, LOXL1, NPPB, PYCARD, VPREB1, DMBT1, PSMD3, ENPP2, PRSS8, IL13RA2, IGHV3-7, PAMR1, PRND, GYG1, GOLGA7, CHGB, ST6GAL1, WNT5B, IGFBP5, SERPINF1, ENTPD5, RNASE4, CEL, DKK2, EREG, CRISPLD2, PSG4, COL8A2, S100A6, LY6D, HHIPL2, UTS2, SERPING1, PADI2, PRTN3, TLN1, IL6ST, SCG2, CFD, CALCB, NOTCH4, STC1, LPL, C1ORF54, FBLN1, LTBP2, THY1, NTS, FBLN5, PLAC8, …	902	2129	20562	1.7346	1.37141e-09	6.85722e-10	6.54689e-10	Rapamycin
621	GOTERM_CC_DIRECT	GO:0005615~extracellular space	148	15.7113	1.73804e-11	APP, TNC, DEFB1, OLFML2A, CXCL14, LOXL1, ACTG1, NPPB, VPREB1, DMBT1, FCGRT, DPYSL3, ENPP2, PRSS8, IL13RA2, CHGB, POSTN, WNT5B, IGFBP5, SERPINF1, ENTPD5, MTUS1, RNASE4, CEL, FRMD4B, DKK2, EREG, CRISPLD2, MFNG, COL8A2, UTS2, SERPING1, PRTN3, IL6ST, SCG2, CFD, CALCB, STC1, LPL, FBLN1, LTBP2, FBLN5, VTN, SDCBP, PCSK1N, UBB, PODXL, PSAP, HMOX1, CLCA1, CYTL1, SFN, CD14, PROM1, TAC1, PLTP, ELANE, CPA4, …	902	1938	20562	1.74087	1.19055e-08	3.96851e-09	3.78892e-09	Rapamycin
622	GOTERM_CC_DIRECT	GO:0005737~cytoplasm	331	35.138	1.13564e-10	CYFIP2, SLC23A2, APP, PLEKHB1, CCNF, MT1M, STMN2, MLC1, SPINT2, FNBP1L, MYLK, RPS6KA3, HERC2, ALKBH1, DPYSL2, DPYSL3, ZC3H12A, EIF2D, IER5, GLUL, IER2, HERC6, CDK5RAP2, GAMT, TSPYL2, TIPIN, RBFOX1, FBXO2, CIRBP, MTUS1, CEL, RUNX3, MYL5, INPP4B, RRAGB, FEZ1, MT1F, TBPL1, PADI2, ULK2, CYP2E1, ZFPM2, KCTD17, TLN1, TP53, CFTR, SKAP2, SLC22A5, FPR1, STC1, NEDD4L, DCUN1D2, LPAR2, PRAMEF11, IQGAP1, PIK3…	902	5576	20562	1.35321	7.77911e-08	1.94478e-08	1.85677e-08	Rapamycin
623	GOTERM_CC_DIRECT	GO:0005829~cytosol	322	34.1826	1.6492e-09	CYFIP2, CYFIP1, APP, CCNF, STMN2, CCP110, MLC1, FNBP1L, RRP8, MYLK, RPS6KA3, HERC2, DPYSL2, PPAT, PSMD3, FAM110B, DPYSL3, WDR91, BBX, EIF2D, GLUL, TNS3, PRKACB, HERC6, CDK5RAP2, GAMT, FBXO2, GOLPH3L, RUNX3, ARMC1, MYL5, INPP4B, CH25H, CDC34, DAAM1, RRAGB, MAP1B, GRWD1, RBP1, PADI2, ATF5, TLN1, ATF6, TP53, CFTR, SKAP2, SLC22A5, PEX11B, NEDD4L, TRMT2A, IQGAP1, PIK3R1, THY1, PPL, CD79B, LDHB, PCBP3,…	902	5510	20562	1.33218	1.1297e-06	2.25941e-07	2.15716e-07	Rapamycin
624	GOTERM_CC_DIRECT	GO:0016020~membrane	166	17.6221	1.06896e-07	CYFIP2, APP, PLXND1, NCF2, FMR1, TNC, STMN2, NR3C1, ACTG1, RPH3A, FADS2, CDH5, HERC2, CCND1, DMBT1, DPYSL2, PSMD3, BSG, BCAP29, ENPP4, PLXNC1, IL13RA2, PHLDA2, GYG1, FADS1, SLC16A4, CAST, MED1, CD300A, FBXO2, SLC30A5, ENTPD5, ATP1B1, GEM, SIGIRR, CH25H, ACAP2, MAP7D3, DAAM1, SOAT1, LGSN, LY6D, IL6ST, DSC1, ATF6, CFTR, ABCB1, DDX1, PEX11B, SLC1A1, PIK3R1, PPL, GLG1, LDHB, SDCBP, CYB5R1, RRAS, MAN2…	902	2547	20562	1.48572	7.32212e-05	1.2204e-05	1.16517e-05	Rapamycin
625	GOTERM_CC_DIRECT	GO:0045121~membrane raft	30	3.18471	2.14869e-06	APP, SLC1A1, MLC1, THY1, IQGAP1, LDHB, SDCBP, CASP8, PRKAR2B, PODXL, INPP5D, HYAL2, BSG, BAALC, CD14, CD55, GPM6B, S100A10, MME, SMURF2, CFLAR, ATP2B1, TNFRSF1A, TLR1, ANO1, PTPRC, P2RX1, CD48, HPSE, IL6ST	902	252	20562	2.71381	0.00147077	0.000210265	0.000200749	Rapamycin
626	GOTERM_CC_DIRECT	GO:0016324~apical plasma membrane	38	4.03397	4.06192e-06	SLC23A2, OXTR, SLC47A1, SLC44A4, SLC22A5, ABCB1, SLC1A1, PTEN, STC1, THY1, ATP12A, SLC2A5, PODXL, HYAL2, SLC39A8, PROM1, MPDZ, SLC12A2, SLC34A2, KL, SLC16A1, ANXA1, SLC30A5, SLC6A14, SHROOM2, CYBRD1, MSN, ATP2B1, ATP1B1, AJAP1, ANO1, CEACAM1, SLC6A8, RAB17, SLC29A1, SLC26A4, CFTR, VAMP3	902	376	20562	2.30385	0.00277856	0.000347802	0.000332062	Rapamycin
627	GOTERM_CC_DIRECT	GO:0031982~vesicle	22	2.33546	2.58959e-05	SLC34A2, SNAP25, SLC47A1, ANXA1, RIPK2, GSTP1, SLC6A14, MSN, RAB11A, VAMP8, CST3, UBB, CD59, EPS8L2, ANXA2P2, ARHGEF2, PROM1, CLIC1, GPRC5C, TSPAN1, HSPA1B, PICALM	902	174	20562	2.88225	0.0175825	0.00197097	0.00188177	Rapamycin
628	GOTERM_CC_DIRECT	GO:0005886~plasma membrane	275	29.1932	3.56423e-05	SLC23A2, APP, CHIC2, OXTR, IFITM2, MLC1, SPINT2, FNBP1L, RRP8, MYLK, ZDHHC4, HERC2, DPYSL2, BSG, PRSS8, IGHV3-7, GLUL, PRKACB, SLC34A2, SLC6A14, MTUS1, SIGIRR, DAAM1, PSG4, MAP1B, FEZ1, TLN1, CFTR, SKAP2, ABCB1, SLC22A5, FPR1, NEDD4L, LPAR2, IQGAP1, PIK3R1, THY1, PPL, GLG1, CD79B, CYB5R1, SYNGR1, RRAS, PRKAR2B, INPP5D, KCNMB2, PENK, TSPAN5, CD14, PROM1, SCN3A, TSPAN1, HLA-DQA1, GPM6B, S100A10, SL…	902	5071	20562	1.23623	0.0241198	0.0024415	0.00233101	Rapamycin
629	GOTERM_CC_DIRECT	GO:0009986~cell surface	51	5.41401	5.693e-05	IGHM, SRPX, APP, NRP1, CLSTN2, ITGB5, HILPDA, PTPRK, MSLN, GHR, CDH5, HYAL2, ANXA1, MME, ANXA4, ITGA2, CEL, F3, AJAP1, TNFRSF1A, IL1A, CEACAM1, TYROBP, PSG4, PXDN, LY6D, TLN1, VAMP4, CDH17, CFTR, VAMP3, RALA, ABCB1, NOTCH4, SLC1A1, LPL, LPAR2, THY1, SLITRK3, CD59, SLIT2, PROM1, CD55, ELANE, MICB, MSN, HSPA2, DCBLD2, PTPRC, FAP, PICALM	902	639	20562	1.8194	0.0382475	0.00354518	0.00338475	Rapamycin
630	GOTERM_CC_DIRECT	GO:0031012~extracellular matrix	27	2.86624	8.1717e-05	COL18A1, LRRC15, FBLN1, LTBP2, OLFML2A, FBLN5, GLG1, ADAMTS5, RELN, ADAMTS3, DMBT1, EPYC, TIMP4, POSTN, MMP2, TFIP11, DCN, ASPN, COL2A1, COL5A1, CRISPLD2, MMP15, COL6A2, COL6A1, PXDN, COL8A2, HPSE	902	260	20562	2.36728	0.0544404	0.00466468	0.00445357	Rapamycin
631	GOTERM_CC_DIRECT	GO:0005925~focal adhesion	37	3.92781	0.000130593	CYFIP1, NRP1, RALA, ITGB5, FHL2, TNC, THY1, IQGAP1, CORO1B, ACTG1, AKAP12, SDCBP, RRAS, GNA12, G3BP1, PCBP2, BSG, PACSIN2, CD59, TNS3, SVIL, FZD2, ANXA1, GSN, ZNF185, MME, ITGA2, SPRY4, MSN, PTPN12, PTPRC, FAP, PTK7, ARHGEF2, TLN1, MAPRE2, HSPA1B	902	425	20562	1.98459	0.085577	0.00688124	0.00656983	Rapamycin
632	GOTERM_CC_DIRECT	GO:0034774~secretory granule lumen	16	1.69851	0.000150369	CFD, PCSK1, CYFIP1, GSN, GSTP1, AGL, HSPA6, PYGL, APRT, PYCARD, FGR, CRISPLD2, PSMD3, PSMB1, S100P, GYG1	902	115	20562	3.17162	0.0978825	0.00735734	0.00702438	Rapamycin
633	GOTERM_CC_DIRECT	GO:0035578~azurophil granule lumen	14	1.4862	0.000162822	VAT1, PYGB, FUCA1, AZU1, PLAC8, PYCARD, SDCBP, NPC2, CREG1, PADI2, MNDA, PRTN3, BPI, ELANE	902	91	20562	3.50708	0.105546	0.00743554	0.00709904	Rapamycin
634	GOTERM_CC_DIRECT	GO:0005604~basement membrane	14	1.4862	0.000252314	COL18A1, SERPINF1, TNC, LAMB1, FBLN1, THBS2, EFNA5, LOXL1, VTN, COL2A1, COL5A1, PXDN, COL8A2, ANXA2P2	902	95	20562	3.35941	0.158742	0.0108022	0.0103133	Rapamycin
635	GOTERM_CC_DIRECT	GO:0030667~secretory granule membrane	14	1.4862	0.000463689	MME, SLC30A5, FPR1, ICA1, RHOF, IQGAP1, VAMP8, TYROBP, PTPRC, VAMP7, P2RX1, CD14, CD55, RAB7A	902	101	20562	3.15984	0.272179	0.0177473	0.0169441	Rapamycin
636	GOTERM_CC_DIRECT	GO:0005788~endoplasmic reticulum lumen	28	2.9724	0.000466351	COL18A1, APP, TNC, MSLN, CHRDL1, PRSS23, CST3, ADAMTS5, PENK, TSPAN5, CHGB, MEN1, WNT5B, IGFBP5, GOLM1, GPX7, LAMB1, BMP4, COL2A1, COL5A1, COL6A2, MGAT4A, COL6A1, COL8A2, SERPING1, COL21A1, SCG2, SLC27A2	902	306	20562	2.08591	0.273506	0.0177473	0.0169441	Rapamycin
637	GOTERM_CC_DIRECT	GO:0043025~neuronal cell body	34	3.60934	0.000562972	CYFIP1, NRP1, GDI1, FMR1, ZC4H2, PTPRN, SLC1A1, STMN2, GHR, PYCARD, AKAP12, PURA, CALB1, UBB, PRKAR2B, DPYSL2, GNA12, PENK, CKB, KIF1A, TAC1, SLC12A2, GABRA2, MME, HOMER2, ANXA3, GLRX2, PLXDC1, FUBP3, MAP1B, FEZ1, RAB17, IL6ST, PICALM	902	408	20562	1.89967	0.320056	0.0196108	0.0187233	Rapamycin
639	GOTERM_CC_DIRECT	GO:0030424~axon	31	3.29087	0.000634552	APP, NRP1, PLXND1, GDI1, FMR1, SLC1A1, IQGAP1, CALB1, CA2, BSG, SACS, NEFL, KIF1B, NCAM2, KIF1A, TAC1, NEFH, SCN3A, PRPH, GABRA2, MME, ANXA3, MX2, MX1, KLHL24, PRSS12, RAB11A, SETX, MAP1B, FEZ1, FGF13	902	361	20562	1.95755	0.35261	0.0196108	0.0187233	Rapamycin
640	GOTERM_CC_DIRECT	GO:0043005~neuron projection	32	3.39703	0.000646469	CYFIP2, PCSK1, CYFIP1, SNAP25, NRP1, FMR1, STMN2, CHRNA9, PTEN, IQGAP1, CALB2, RPH3A, CASP8, RELN, CALB1, UBB, SV2B, GNA12, BDKRB1, BAALC, KIF1B, NCAM2, GABRE, SLC12A2, GABRA2, TUBG1, MAPK10, VAMP7, P2RX1, DCX, FGF13, VAMP3	902	378	20562	1.92982	0.357877	0.0196108	0.0187233	Rapamycin
641	GOTERM_CC_DIRECT	GO:0048471~perinuclear region of cytoplasm	54	5.73248	0.000658465	CYFIP2, PCSK1, CYFIP1, SNAP25, APP, CDKN1A, PTPRR, FMR1, CCNF, STMN2, MLC1, TMEM100, ATP7B, HYAL2, KIF1A, CLIC1, PRKACB, CDK5RAP2, ANXA4, SERPINF1, ITGA2, MLF1, VAMP8, TMEM134, VAMP7, BANK1, MAP1B, NOS1AP, S100A6, PPARG, VAMP3, PIK3R1, CORO1B, THBS3, PRKAR2B, HMOX1, TSPAN1, SPAG9, CHGA, GSN, MX1, EIF2AK3, MSN, LAMB1, INHBA, MEX3D, MEIS2, RAB11A, NELL1, MLPH, KLHL7, NEDD4, HSPA1B, PICALM	902	764	20562	1.61124	0.363135	0.0196108	0.0187233	Rapamycin
643	GOTERM_CC_DIRECT	GO:1904813~ficolin-1-rich granule lumen	15	1.59236	0.00107836	CFD, GSN, TNFAIP6, CALML5, GSTP1, AGL, HSPA6, PYGL, CST3, CRISPLD2, PSMD3, PSMB1, MNDA, GYG1, HSPA1B	902	124	20562	2.75758	0.522444	0.029547	0.0282099	Rapamycin
644	GOTERM_CC_DIRECT	GO:0016328~lateral plasma membrane	11	1.16773	0.00126144	SLC12A2, CEACAM1, SLC16A1, ANXA1, GNA12, BSG, TBCD, ATP2B1, IQGAP1, ATP1B1, FGF13	902	73	20562	3.43502	0.578793	0.0332341	0.0317301	Rapamycin
646	GOTERM_CC_DIRECT	GO:0070062~extracellular exosome	177	19.0323	3.03453e-15	CYFIP2, SCARB1, ALDH1L1, PDCD6, PROS1, ICAM3, EFEMP2, GOLGA4, BASP1, NAMPT, PRKACB, IGHV3-9, CDK5RAP2, SPINK1, SERPINF1, ACTN1, ACOT11, SLC6A14, RNASE1, TUBA4A, TOM1L1, PROCR, AZGP1, SLPI, CRISPLD2, S100A6, DPEP1, PRTN3, S100A4, TNIK, ATP6V0D1, TLN1, PFN2, GPM6A, CETP, ABCB1, SHMT2, STXBP1, AK1, HTRA1, THY1, NID2, CORO1A, PRDX2, C5, FLRT2, PODXL, ALDH3B1, MYO6, ASL, S100A14, PROM1, ST3GAL1, S100A…	908	2218	20562	1.80714	1.88549e-12	1.90872e-12	1.80858e-12	Sorafenib
647	GOTERM_CC_DIRECT	GO:0005576~extracellular region	167	17.957	1.08105e-13	FCN1, SERPINE2, PROS1, ICAM4, SPATA20, SPINT2, SCGN, VPREB1, EFEMP2, FGF9, ENPP2, FAM3A, OSTF1, IGHV3-9, EPHB3, CHGB, IGFBP1, IGFBP5, HGF, SERPINF1, ACTN1, IL1R2, FST, F2R, SPINK5, KERA, DKK1, PDGFRL, TUBA4A, PROCR, AZGP1, SLPI, CRISPLD2, PSG4, S100A6, HHIPL2, UTS2, PRTN3, S100A4, TLN1, DSC3, PLA1A, FBN2, CETP, PTGFR, HTRA1, KLK5, STC1, C1ORF54, TNFRSF11B, IGHV1-69, THY1, NTS, CFP, NID2, LTBP1, C…	908	2129	20562	1.77632	6.80174e-11	3.39989e-11	3.22152e-11	Sorafenib
648	GOTERM_CC_DIRECT	GO:0005829~cytosol	327	35.1613	4.01222e-10	CYFIP2, SERPINE2, UBE2L6, CBLB, BACH2, RRP8, DCAF6, GOLGA4, MT2A, TCL1A, RASSF2, DPYSL4, DPYSL3, NAMPT, HOMER3, ANKS1A, KIFAP3, PRKACB, EPHB3, HERC6, CDK5RAP2, ENDOG, ACTN1, WDR73, GAPVD1, RUNX3, CLPX, ASRGL1, MYL4, INPP4B, CH25H, TIAM1, KEL, PRKD3, DDIT4, AKAP9, RIN3, PRKD2, TRIB3, NEIL1, TLN1, CFTR, OPTN, SKAP2, SHMT2, STXBP1, MAPKAP1, FLII, KLK5, PIK3R1, THY1, ZC3HAV1, RPS4Y1, ADH7, PRDX2, SNX…	908	5510	20562	1.34393	2.52369e-07	8.41229e-08	7.97095e-08	Sorafenib
649	GOTERM_CC_DIRECT	GO:0005615~extracellular space	141	15.1613	2.53107e-09	FCN1, SERPINE2, PROS1, TSKU, LOXL2, VPREB1, EFEMP2, FGF9, FCGRT, DPYSL3, NAMPT, ENPP2, FAM3A, CHGB, IGFBP1, POSTN, IGFBP5, HGF, SERPINF1, ACTN1, FST, MTUS1, KERA, VASH1, KMO, DKK1, THNSL2, PROCR, AZGP1, SLPI, CRISPLD2, DPEP1, UTS2, PRTN3, S100A4, PLA1A, CETP, HTRA1, KLK5, STC1, TNFRSF11B, CFP, CD1C, NID2, PCSK1N, C5, FLRT2, PODXL, S100A12, TAC3, S100A14, PI3, IGFBP6, PROM1, S100A11, NMB, LRRN3, R…	908	1938	20562	1.64757	1.59204e-06	3.9801e-07	3.77129e-07	Sorafenib
650	GOTERM_CC_DIRECT	GO:0005794~Golgi apparatus	89	9.56989	2.08813e-07	DOCK4, ST6GALNAC2, UBXN2B, CPQ, LPCAT1, PCSK5, MANEA, GALNT10, GOLGA4, RASSF2, GNPTAB, MAN1A2, NDST4, KIFAP3, ERMAP, SCYL2, CTSC, CDK5RAP2, IGFBP1, SRGN, ABCC4, SLC30A5, GLCE, F2R, MTUS1, SERPINB9, GFRA1, CYBA, DUSP26, TPST2, ADAM19, TPST1, HCK, KEL, TMBIM4, SLPI, TMEM214, CTTN, AKAP9, EXOC3, PRKD2, ARHGEF2, MAN1B1, VAMP5, OPTN, PDE9A, CHST2, GOLGA8A, HLA-DQB1, COLEC10, TMF1, MAPKAP1, UBA5, ADCY3…	908	1141	20562	1.76638	0.000131335	2.62686e-05	2.48905e-05	Sorafenib
651	GOTERM_CC_DIRECT	GO:0009986~cell surface	56	6.02151	1.79884e-06	IGHM, SCARB1, SRPX, CPM, CLIC4, PTPRK, GHR, SPN, CDH5, FCER1A, PPFIA4, HLA-DPA1, EGFL7, GPR37, ANXA2, MME, ITGA3, ANXA4, ITGA2, F2R, PROCR, IL1A, PSG4, DSG2, TLN1, VAMP5, CFTR, HBEGF, CD63, CLDND1, ABCB1, IGSF3, NRXN1, CXCR4, FURIN, MST1R, THY1, NOD2, IL2RG, HLA-DMA, SLIT2, GPC4, PROM1, CD55, ASIC1, SLAMF1, FZD3, NLGN4X, SORL1, HLA-DRA, FAS, PAM, CD22, FERMT2, ADA, CD200	908	639	20562	1.98457	0.00113083	0.000188578	0.000178685	Sorafenib
652	GOTERM_CC_DIRECT	GO:0005938~cell cortex	22	2.36559	1.26602e-05	GPSM2, NDFIP1, MYO10, ANXA2, GAD1, PLA2G4C, SPINK5, MICAL3, RHOF, FRY, ADD3, CORO1A, RHOBTB1, RHOB, MKLN1, ARHGAP32, PARD6A, CTTN, MYO6, ASTN2, SPTAN1, FERMT2	908	165	20562	3.01938	0.00793167	0.00113761	0.00107792	Sorafenib
653	GOTERM_CC_DIRECT	GO:0031012~extracellular matrix	28	3.01075	3.48919e-05	FBN2, COL11A1, LRRC17, CXCR4, TNFRSF11B, LTBP1, HAPLN1, ADAMTS5, EFEMP2, ADAMTS3, FLRT2, MMP28, PI3, POSTN, LRRN3, MMP2, RARRES2, TFPI2, KERA, MMP10, VCAN, COL5A1, CRISPLD2, MMP15, COL5A3, CHI3L1, CD248, COL9A2	908	260	20562	2.43873	0.0217083	0.00248666	0.0023562	Sorafenib
654	GOTERM_CC_DIRECT	GO:0001726~ruffle	16	1.72043	3.55802e-05	MYO10, ANXA2, TESC, ACTN1, PTK6, AIF1, MKLN1, PARD6A, CDK6, CTTN, PODXL, MYO6, S100A6, TLN1, S100A11, APPL2	908	101	20562	3.58739	0.0221317	0.00248666	0.0023562	Sorafenib
655	GOTERM_CC_DIRECT	GO:0048471~perinuclear region of cytoplasm	59	6.34409	4.13088e-05	CYFIP2, PTPRR, CLIC4, PRR7, AKR1B1, TMEM100, PRKACB, RAB8B, CDK5RAP2, PPP1R16B, ANXA2, ITGA3, ANXA4, SERPINF1, ITGA2, SPINK5, CKAP4, PROCR, S100A6, EXOC3, CHI3L1, RAB38, S100A4, TNIK, VAMP5, OPTN, PDE9A, PTGES, CHODL, STXBP1, ODC1, PIK3R1, AIF1, THBS3, SCEL, RAB40B, MYO6, STOM, S100A14, ATP9A, GALNT6, RAB4A, NDFIP1, GALNT2, STAT1, INHBB, LAMB1, INHBA, TPD52L1, MT3, MEIS2, LRPPRC, EHD1, NELL1, CEN…	908	764	20562	1.74879	0.0256491	0.00252098	0.00238872	Sorafenib
656	GOTERM_CC_DIRECT	GO:0005886~plasma membrane	276	29.6774	4.40871e-05	OXTR, ICAM3, ICAM4, CBLB, SPINT2, RRP8, IL27RA, GOLGA4, EDNRA, GPR176, RASSF2, NAMPT, HOMER3, SEPHS1, PRKACB, IGHV3-9, EPHB3, PAQR6, ACTN1, IL1R2, SLC6A14, MTUS1, SOX11, GAPVD1, DKK1, SIGIRR, TIAM1, KEL, PSG4, PRKD2, TRIB3, TLN1, CFTR, SKAP2, SLC22A4, PTGFR, GPM6A, ABCB1, MAGED1, STXBP1, MAPKAP1, PIK3R1, IGHV1-69, MST1R, THY1, CFP, ADH7, CD1C, INPP5A, FLRT2, INPP5D, MICAL1, MYO6, S100A12, KCNMB4,…	908	5071	20562	1.23252	0.0273504	0.00252098	0.00238872	Sorafenib
657	GOTERM_CC_DIRECT	GO:0030658~transport vesicle membrane	10	1.07527	5.95413e-05	SCGN, HLA-DRA, CPE, PAM, SORL1, HLA-DQA1, SNTB2, RAB11FIP5, HLA-DPA1, HLA-DQB1	908	41	20562	5.52326	0.0367599	0.00312096	0.00295722	Sorafenib
658	GOTERM_CC_DIRECT	GO:0035580~specific granule lumen	12	1.29032	7.47748e-05	SLPI, TCN1, QPCT, DEFA4, LCN2, RAB27A, CHI3L1, BPI, CFP, SPTAN1, CEP290, CAMP	908	62	20562	4.38298	0.0459461	0.00361795	0.00342814	Sorafenib
659	GOTERM_CC_DIRECT	GO:0005737~cytoplasm	296	31.828	0.00013183	CYFIP2, CCNJ, CBLB, SPINT2, NUDT6, RCBTB1, DCAF6, GOLGA4, MT2A, RASSF2, DPYSL4, PPP4R2, DPYSL3, NAMPT, HOMER3, ANKS1A, SEPHS1, IER2, HERC6, CDK5RAP2, TIPIN, ACTN1, IL1R2, MTUS1, ISL1, RUNX3, ASRGL1, INPP4B, PRKD3, DDIT4, AKAP9, MT1G, RIN3, PRKD2, NEIL1, TLN1, CFTR, OPTN, PFN2, SKAP2, PTGFR, BEX1, MAGED1, SHMT2, STXBP1, MAPKAP1, FLII, STC1, AGAP1, PIK3R1, ZC3HAV1, ADH7, PRDX2, PRPSAP2, SNX2, MICAL…	908	5576	20562	1.20212	0.0795815	0.00592295	0.00561221	Sorafenib
660	GOTERM_CC_DIRECT	GO:0005856~cytoskeleton	44	4.73118	0.000149466	DGKG, TGFB1I1, STXBP1, FHOD1, NOD2, ADD3, CORO1A, RHOBTB1, PDLIM1, CALD1, BASP1, INPP5D, S100A12, STOM, CTNNAL1, SPTAN1, CEP290, SGCG, WASF3, CDK5RAP2, KRT34, RHOF, TUBB4B, LRPPRC, CKAP4, TUBA4A, RHOB, FGR, HCK, FERMT1, KRT17, CTTN, TMSB15A, KRT15, KRT14, AKAP9, ALDOC, TNIK, ARHGEF2, TLN1, DBN1, FERMT2, PFN2, SNTB2	908	541	20562	1.84177	0.0897364	0.0062676	0.00593878	Sorafenib
661	GOTERM_CC_DIRECT	GO:0045335~phagocytic vesicle	12	1.29032	0.000202612	UVRAG, RAB31, STXBP1, ZYX, RAB9A, RAB38, NOD2, CORO1A, CTSS, RAB8B, SLAMF1, RAB11FIP5	908	69	20562	3.93833	0.119668	0.00796518	0.00754729	Sorafenib
662	GOTERM_CC_DIRECT	GO:0005887~integral component of plasma membrane	96	10.3226	0.00025637	KCNK5, ALK, SCARB1, OXTR, TNFRSF13B, TUSC3, GPR65, ICAM3, ICAM4, PTPRK, PTPRG, TM7SF2, IL27RA, GHR, SPN, UPK1B, GPR176, EDNRA, SLC16A6, FCER1A, BDKRB1, SLC39A8, SLC16A4, SLC39A4, EPHB3, SLC16A5, HLA-DPA1, SLC15A1, PTGIR, GPR37, MME, SLC30A3, SLC30A5, F2R, SLC6A14, NPY1R, IL17RB, PROCR, ADRB3, ADORA2B, MMP15, SLCO2A1, STEAP1, SLC25A4, VAMP5, GPRC5C, CFTR, HBEGF, SLC25A13, SLC22A4, CD63, GRIA2, PTG…	908	1508	20562	1.44162	0.148944	0.00948569	0.00898803	Sorafenib
663	GOTERM_CC_DIRECT	GO:0090575~RNA polymerase II transcription factor complex	16	1.72043	0.000285086	STAT5A, BATF3, POU2F1, HLF, ANXA2, STAT1, CEBPE, VDR, POU4F1, BACH2, MAFB, MAF, MAFF, NFE2L3, STAT4, E2F8	908	121	20562	2.99443	0.164182	0.00996218	0.00943952	Sorafenib
664	GOTERM_CC_DIRECT	GO:0001725~stress fiber	12	1.29032	0.000336817	PDLIM1, ACTA2, PDLIM3, NEBL, FHOD1, ACTN1, MICALL2, ZYX, NOX4, CYBA, MST1R, FERMT2	908	73	20562	3.72253	0.190949	0.0111504	0.0105654	Sorafenib
665	GOTERM_CC_DIRECT	GO:0010008~endosome membrane	25	2.68817	0.000545411	CD63, STEAP3, FURIN, CD1C, RHOBTB1, HLA-DMA, SNX2, FCGRT, SCYL2, APPL2, HLA-DQA1, VPS16, HLA-DPA1, NDFIP1, SORL1, RHOB, TOM1L1, EHD1, ARHGAP32, NUMB, HLA-DRA, ATP6V0D1, STEAP1, CFTR, HLA-DQB1	908	260	20562	2.17744	0.290473	0.0171532	0.0162532	Sorafenib
666	GOTERM_CC_DIRECT	GO:0031982~vesicle	19	2.04301	0.000702582	CETP, RAB4A, ANXA2, NRXN1, GSTP1, SLC6A14, NOD2, CST3, BASP1, ALDH3B1, MYO6, STOM, RAB38, RIN3, EPS8L2, ARHGEF2, PROM1, GPRC5C, APPL2	908	174	20562	2.47277	0.357301	0.021044	0.01994	Sorafenib
668	GOTERM_CC_DIRECT	GO:0009897~external side of plasma membrane	36	3.87097	0.00109967	FCN1, GRIA2, IGHM, COLEC10, CXCR4, THY1, IGHV1-69, CD1C, IL2RG, IL27RA, GHR, SPN, CDH5, FCGRT, S1PR1, GPC4, LY6G6D, ERMAP, IGHV3-9, SLAMF1, ITGA3, ITGA2, ANXA5, GFRA1, SELP, CD4, AZGP1, CLEC2B, CD9, FAS, CD248, CD69, CD244, ADA, CD22, HLA-DQB1	908	456	20562	1.78779	0.499463	0.0300736	0.0284959	Sorafenib
669	GOTERM_CC_DIRECT	GO:0000139~Golgi membrane	47	5.05376	0.00115057	TMF1, ST6GALNAC2, PROS1, LPCAT1, ARRB1, FURIN, MANEA, GALNT10, RAP1GAP, GOLGA4, CHSY1, GNPTAB, FUT9, MAN1A2, NDST4, MAN1C1, ST3GAL5, GBP1, ST3GAL1, RAB6B, CD55, HLA-DQA1, RAB11FIP5, HLA-DPA1, GALNT6, CHST7, NDFIP1, GALNT2, GLCE, C1GALT1, TMEM132A, NMNAT2, SORL1, ARFGAP1, HS3ST2, TPST2, TPST1, ARHGAP32, RNF125, TMBIM4, RHEB, RAB9A, HLA-DRA, OPTN, CHST2, BET1, HLA-DQB1	908	651	20562	1.63492	0.51525	0.0301544	0.0285724	Sorafenib
670	GOTERM_CC_DIRECT	GO:0032587~ruffle membrane	13	1.39785	0.00136933	TESC, AIF1, FGR, TIAM1, FERMT1, DLC1, MYO6, PLEKHO1, EPS8L2, ARHGEF2, TLN1, PDE9A, APPL2	908	99	20562	2.97364	0.577641	0.0344524	0.0326448	Sorafenib
671	GOTERM_CC_DIRECT	GO:0070062~extracellular exosome	163	17.5081	6.20068e-12	RAB3B, APP, ALDH1L1, DEFB1, ACTG2, BASP1, ANPEP, ENPP4, CPNE3, PRSS8, PIP4K2C, PRKACB, SPINK1, ACTN1, OLFM4, PGD, UPB1, TUBA4A, CD2AP, TOM1L1, BCR, FOLH1, SLPI, UBE2V2, PADI2, PRTN3, TNIK, FKBP4, PPIC, CFD, GPM6A, ABCB1, KLK1, SDC4, SLC1A1, HTRA1, LPO, LTBP2, THY1, PPL, NDRG1, LDHB, CYB5R1, C5, RAP1A, HSPH1, RRAS, TSPAN8, MAN2A1, PODXL, KIF3A, COBLL1, APOH, NEU1, ASL, NCKAP1L, PCK1, MYH10, ST3GAL…	886	2218	20562	1.70552	4.16687e-09	4.16686e-09	3.99944e-09	Sunitinib
672	GOTERM_CC_DIRECT	GO:0005737~cytoplasm	319	34.2642	2.72305e-09	SLC23A2, APP, SPARC, LPGAT1, MT1M, PREP, MLC1, AQP7, SPINT2, IFIT1, RCBTB2, LGALS2, MT2A, RASSF2, DPYSL4, TRIM29, RPS6KA2, ANPEP, ZC3H12A, CPNE3, ANKS1A, IER2, HERC6, PKNOX2, MBNL2, LIMCH1, ACTN1, FBXO2, IL1R2, CIRBP, AARSD1, ASRGL1, CD2AP, INPP4B, RNF128, BIN1, FEZ2, BTK, MT1F, MT1G, PADI2, PRKD1, CFTR, OPTN, SKAP1, URI1, ZNF274, AGAP1, PIK3R1, ZC3HAV1, NLK, PPL, KLK8, LDHB, HSPH1, PRRC1, NEU1, …	886	5576	20562	1.3277	1.82989e-06	9.14945e-07	8.78184e-07	Sunitinib
673	GOTERM_CC_DIRECT	GO:0005829~cytosol	314	33.7272	6.31574e-09	APP, PREP, MLC1, IFIT1, RRP8, PEX26, CCT6B, MT2A, TCL1A, RASSF2, DPYSL4, RPS6KA2, PPAT, AP1S2, CPNE3, PIP4K2C, ANKS1A, PRKACB, HERC6, ACTN1, FBXO2, UPB1, ASRGL1, CD2AP, BCR, NUP93, INPP4B, TIAM1, RNF128, DAAM1, MYL1, BIN1, MAP1B, RBP1, BTK, PADI2, TRIB3, PRKD1, CFTR, OPTN, SKAP1, FLG, GRB7, URI1, SAR1B, PRKDC, PEX11B, KLK5, WDR61, PIK3R1, THY1, ZC3HAV1, NLK, PPL, LDHB, HSPH1, HMOX1, ASL, NCKAP1L,…	886	5510	20562	1.32254	4.24417e-06	1.41473e-06	1.35788e-06	Sunitinib
674	GOTERM_CC_DIRECT	GO:0016020~membrane	168	18.0451	1.09826e-08	APP, SPARC, LPGAT1, PLXND1, PREP, RAPGEFL1, CCND2, ARL6IP5, SLC16A6, ENPP4, IL13RA2, SLC16A4, TMOD1, DDX18, SLC30A3, FBXO2, SLC30A5, IL1R2, USP2, TOM1L1, BCR, SLC5A6, NUP93, TIAM1, FOLH1, DAAM1, BIN1, PRKD1, CFTR, ABCB1, PRKDC, PEX11B, SLC1A1, PDGFA, AGAP1, ITPR3, ADRB2, PIK3R1, SLC1A6, PPL, RAP1GAP, EFNB2, LDHB, CYB5R1, INPP5A, RRAS, MAN2A1, DHRS7B, NEU1, HLTF, DHX38, HMOX1, LPXN, NCKAP1L, ST3GA…	886	2547	20562	1.53078	7.38031e-06	1.84508e-06	1.77095e-06	Sunitinib
675	GOTERM_CC_DIRECT	GO:0005788~endoplasmic reticulum lumen	36	3.86681	1.47012e-07	FKBP10, APP, COL15A1, ITIH2, COL11A1, PDGFA, CFP, PTGS2, MSLN, CHRDL1, CDH2, ARSJ, PENK, GPC3, TSPAN5, FGA, BCHE, CRTAP, IGFBP5, GOLM1, IGFBP3, TMEM132A, LAMB1, CKAP4, BMP4, F8, VCAN, P4HA1, P4HA2, MGAT4A, EOGT, COL8A2, SPARCL1, SCG3, COL9A2, GAS6	886	306	20562	2.73031	9.87869e-05	1.97584e-05	1.89645e-05	Sunitinib
676	GOTERM_CC_DIRECT	GO:0048471~perinuclear region of cytoplasm	63	6.76692	1.26571e-06	RAB3B, APP, MLC1, ATP7B, HEPH, ANXA6, KIF1A, PRKACB, PPP1R16B, USP2, SPINK5, OLFM4, MLF1, CKAP4, CD2AP, TMEM134, RNF128, BANK1, MAP1B, NOS1AP, BTK, EXOC3, TNIK, FKBP4, VAMP5, OPTN, PDE9A, CUL7, MVP, PIK3R1, NDRG1, THBS3, RAP1A, PLN, NPY, VPS52, ABL1, LPXN, HMOX1, STOM, SNX5, RAB4A, GSN, CRBN, CAV2, SEC16A, CAV1, PLA2G2A, INHBB, LAMB1, INHBA, MEX3D, MEIS2, BSPRY, EHD1, HNRNPL, MLPH, GLB1, KLHL7, N…	886	764	20562	1.91372	0.000850195	0.000141759	0.000136064	Sunitinib
677	GOTERM_CC_DIRECT	GO:0005886~plasma membrane	276	29.6455	5.86085e-06	SLC23A2, APP, OXTR, SPARC, IFITM2, CBLC, MLC1, AQP7, TMEM97, SPINT2, RRP8, RAPGEFL1, RASSF2, ANPEP, ARL6IP5, CPNE3, PRSS8, PIP4K2C, PRKACB, SLC12A7, SCN1A, ACTN1, IL1R2, SLC6A15, CD2AP, BCR, SLC5A6, TIAM1, DAAM1, PSG4, BIN1, MAP1B, BTK, TRIB3, PRKD1, CFTR, SKAP1, SLC22A4, GPM6A, GRB7, ABCB1, SDC4, LYPD1, PIK3R1, THY1, CFP, PPL, CYB5R1, INPP5A, RRAS, KCNMB2, PENK, NEU1, TSPAN5, NCKAP1L, SCN3A, TRP…	886	5071	20562	1.26313	0.00393076	0.000478103	0.000458894	Sunitinib
678	GOTERM_CC_DIRECT	GO:0005576~extracellular region	134	14.3931	6.24009e-06	APP, SPARC, OLFML2B, DEFB1, SPINT2, LOXL1, LIPG, ENPP2, PRSS8, IL13RA2, PRND, IGFBP5, ACTN1, IGFBP3, IL1R2, SPINK5, OLFM4, TUBA4A, SLPI, PSG4, ADAM12, COL8A2, HHIPL2, UTS2, SPARCL1, PADI2, PRTN3, SCG3, LY6E, CFD, REG3A, HTRA1, LYPD1, KLK5, PDGFA, LY96, LPO, LTBP2, THY1, NTS, CFP, KLK8, GLB1L2, C5, HSPH1, IGLV6-57, ARSJ, APOH, PENK, NEU1, PI3, IGFBP6, TBC1D15, ELANE, CPA4, VAT1, JAG1, TFPI2, INHBB…	886	2129	20562	1.4607	0.00418457	0.000478103	0.000458894	Sunitinib
679	GOTERM_CC_DIRECT	GO:0005794~Golgi apparatus	82	8.80773	6.40317e-06	RAB3B, APP, DOCK4, ST6GALNAC2, CPQ, ICA1, MSLN, CXCL14, GALNT10, SGCE, ATP7B, RASSF2, NDST4, LIPG, AP1S2, BDKRB2, SCYL2, SLC30A5, EMP2, RAB33A, ARFGAP2, TPST2, RNF144A, HCK, TRAPPC6A, SLPI, TMEM214, RNF128, RP2, CAT, B3GNT2, EXOC3, PRKD1, BIRC7, ARHGEF2, CRYAB, VAMP5, ERGIC2, OPTN, PDE9A, CHST2, CUL7, SAR1B, ADCY3, ADRB2, SLC1A6, JAKMIP2, AP3M2, RAB20, PRRC1, NPY, VPS52, ST3GAL5, ALX1, IGFBP6, GB…	886	1141	20562	1.66786	0.0042937	0.000478103	0.000458894	Sunitinib
680	GOTERM_CC_DIRECT	GO:0009986~cell surface	50	5.37057	7.01085e-05	IGHM, APP, SPARC, PTPRK, MSLN, ROBO1, GHR, CDH2, LIPG, CLEC5A, ITGAV, FGA, EGFL7, FGFBP1, GPR37, MME, EMP2, GPRC5B, FOLH1, PSG4, CEACAM6, PXDN, DSG2, ITGA6, CD46, CRYAB, VAMP5, CFTR, HBEGF, RTN2, ABCB1, SDC4, SLC1A1, PDGFA, LRP4, THY1, TFPI, TSPAN8, APOH, GPC3, SLIT2, CD55, ELANE, MICA, MICB, FZD4, HSPA2, SORL1, ACVR2A, FAS	886	639	20562	1.81594	0.0460219	0.00471129	0.004522	Sunitinib
681	GOTERM_CC_DIRECT	GO:0005925~focal adhesion	37	3.97422	9.12868e-05	GRB7, SDC4, FHL1, FHL2, ILK, THY1, ARHGAP22, EFNB2, RAB21, AKAP12, RRAS, CDH2, CSRP1, GNA12, ANXA6, LPXN, ITGAV, CPNE3, MAP4K4, VASP, SVIL, TLE2, GSN, MME, CAV2, ACTN1, CAV1, PARVB, ARHGAP26, HCK, ACTC1, CAT, ITGA6, ARHGEF2, CD46, LIMS1, SNTB2	886	425	20562	2.02043	0.0595037	0.00557081	0.00534698	Sunitinib
682	GOTERM_CC_DIRECT	GO:0005615~extracellular space	118	12.6745	9.94787e-05	APP, SPARC, OLFML2B, DEFB1, CXCL14, ACTG2, LOXL1, FCGRT, ANPEP, LIPG, ENPP2, PRSS8, IL13RA2, POSTN, TLE2, IGFBP5, ACTN1, IGFBP3, VASH1, OLFM4, SLPI, COL8A2, UTS2, SPARCL1, PRTN3, CFD, REG3A, HTRA1, KLK5, PDGFA, LY96, LPO, LTBP2, CFP, KLK8, C5, IGLV6-57, PODXL, APOH, HMOX1, PI3, IGFBP6, ELANE, CPA4, ST14, CRTAP, FZD4, LRRN2, TFPI2, INHBB, INHBA, AZU1, INHBE, BMP4, PPFIBP2, COL9A2, HPSE, SERPINI1, …	886	1938	20562	1.41306	0.0646673	0.00557081	0.00534698	Sunitinib
683	GOTERM_CC_DIRECT	GO:0043231~intracellular membrane-bounded organelle	68	7.30397	0.000140878	DENND1C, RAB3B, SPARC, CPQ, IRS1, CELF2, ICA1, CROT, PTPRK, HK2, RND1, RGS5, MAP1LC3B, CTSK, AP1S2, BDKRB2, PMEPA1, SLC18A2, AASS, SPINK5, RHOF, RNF144A, HCK, GPRC5B, RNF125, PITPNM1, BDH1, CAT, BLVRB, PRTN3, DSG2, GPRC5C, ERGIC2, PPIC, PHLPP1, PEX11B, PRCP, RCHY1, NTS, PTGS2, CYP3A5, AP3M2, RAB20, INPP5F, PODXL, NEU1, TMEM208, EPS15, SNX5, RAB11FIP5, CYB5B, RANBP2, OSBPL8, ABCA5, FZD7, OSBPL3, H…	886	984	20562	1.60378	0.0903328	0.00728229	0.0069897	Sunitinib
684	GOTERM_CC_DIRECT	GO:0032991~macromolecular complex	51	5.47798	0.000360925	N6AMT1, APP, IFITM2, CITED2, ILK, BRCA2, RGS4, TCL1B, TCL1A, RASSF2, LBH, TRIM28, ZC3H12A, SLC12A7, CAD, OLFM4, ACTA2, GCHFR, BCR, METTL22, PLCB3, CAT, ARHGEF2, FKBP4, CRYAB, CFTR, KHDRBS3, PRKDC, PEX11A, PEX11B, PIK3R1, PTGS2, HSPH1, PLN, ABL1, EPS8L2, NAE1, CRTAP, GSN, PLEKHA2, CAV2, CAV1, ERLIN2, AICDA, WNK1, NEDD4, BCL2, TAF6, CD69, LIMS1, SNTB2	886	703	20562	1.68363	0.215403	0.0173244	0.0166283	Sunitinib
685	GOTERM_CC_DIRECT	GO:0031093~platelet alpha granule lumen	11	1.18153	0.000554712	CFD, FGA, APP, F8, SPARC, ACTN1, PCYOX1L, PDGFA, MAGED2, GAS6, PF4	886	67	20562	3.81022	0.311245	0.0248511	0.0238526	Sunitinib
686	GOTERM_CC_DIRECT	GO:0043025~neuronal cell body	33	3.54458	0.00083155	GPM6A, RBM8A, SLC1A1, LRP4, ILK, ITPR3, SEZ6L2, RAP1GAP, GHR, AKAP12, PGRMC1, INPP5F, SV2A, KIF3A, TBX21, GNA12, ENC1, PENK, ABL1, KIF1A, TRPM4, SCN1A, NQO1, MME, ANXA3, CAD, ZNF804A, SORL1, TIAM1, MAP1B, ATP13A2, SERPINI1, FKBP4	886	408	20562	1.87709	0.428239	0.0349251	0.0335218	Sunitinib
687	GOTERM_CC_DIRECT	GO:0030141~secretory granule	13	1.39635	0.00111077	KLK1, SLC30A5, PLA2G2A, KLK5, RAB27B, TRH, BRCA2, CFP, KLK8, KLK10, SCGB1A1, ELANE, RAB11FIP5	886	99	20562	3.04747	0.526143	0.043908	0.0421438	Sunitinib
688	GOTERM_CC_DIRECT	GO:0035580~specific granule lumen	10	1.07411	0.00127199	SLPI, NEU1, PTX3, HPSE, RETN, OLFM4, CFP, CAMP, ELANE, DNASE1L1	886	62	20562	3.74317	0.574854	0.0474877	0.0455797	Sunitinib
689	GOTERM_CC_DIRECT	GO:0070062~extracellular exosome	174	18.4322	8.24476e-14	SEMA5A, NCKAP1, APP, FCGBP, SPON2, PLVAP, ALDH1L1, RNH1, ATP8A1, ITGA2B, PEBP1, CIB1, PLAT, COMT, APEH, ENO2, EPS8, FBL, LGALS3, STK10, CDH1, DPYSL2, C1RL, CAPN2, TGM2, PRKCH, CD300A, PRKCB, ECH1, ACOT11, KRT7, HLA-A, SULT2B1, MINPP1, COL4A2, CRISPLD2, HGS, UBE2V2, TLN1, MXRA5, DSC2, CFB, PFN2, FTL, CFD, ABCB1, ABCB6, KLK1, CFI, HPN, TACSTD2, LIN7A, LTBP2, IQGAP1, EVPL, CD79B, LDHB, SDCBP, CYB5R1…	919	2218	20562	1.75524	5.29583e-11	5.29313e-11	5.01281e-11	Temsirolimus
690	GOTERM_CC_DIRECT	GO:0016020~membrane	182	19.2797	7.05715e-11	SEMA5A, APP, GOLT1B, PLXND1, ATP8A1, DENND5B, DGKA, LST1, ITGA2B, TNC, STMN2, CIB1, IL1RAP, COMT, BZW2, NR3C1, ENO2, IPO5, FBL, LGALS3, CCND3, GOLGA5, CDH3, CDH1, DPYSL2, CREB3L1, PIEZO2, IL13RA2, PHLDA2, UNC13B, CAST, RALBP1, ALG9, CD300A, IL1R2, ECH1, COG2, TSC2, UGT2B17, DNAJB14, HLA-A, GEM, CH25H, POR, TXLNA, COL4A2, LGSN, ELMO1, LY6D, SNRNP200, CFTR, DSC3, FTL, ABCB1, LMAN2L, RRAD, IGSF1, MY…	919	2547	20562	1.59879	4.53069e-08	1.61642e-08	1.53082e-08	Temsirolimus
691	GOTERM_CC_DIRECT	GO:0005829~cytosol	334	35.3814	7.55339e-11	NCKAP1, APP, RNH1, LST1, STMN2, MLC1, ABCA12, ENO2, LIPA, RRP8, MYLK, PEX26, NUDT4, RPS6KA3, LGALS3, EFR3A, TCL1A, PSMD5, DPYSL2, FAM110B, MYB, SCAPER, EPHB3, UNC13B, MEF2C, WSB1, PRKCH, METTL1, PRKCB, ECH1, COG2, KRT7, AP1AR, WDR73, SULT2B1, RUFY1, ARMC1, CH25H, POR, RBP1, PLBD1, NEIL1, TLN1, HOXB7, MYL9, CFTR, SKAP2, GNE, CDCA3, ABCB6, RRAD, MYCBP2, KLK5, IQGAP1, EVPL, GSPT2, RPAP2, CD79B, LDHB…	919	5510	20562	1.35627	4.84928e-08	1.61642e-08	1.53082e-08	Temsirolimus
692	GOTERM_CC_DIRECT	GO:0005886~plasma membrane	310	32.839	2.31757e-10	APP, VIPR1, OXTR, TRAF3IP3, CERK, LST1, MLC1, AQP7, ABCA12, ENO2, RRP8, MYLK, EPS8, LGALS3, EFR3A, DPYSL2, PIEZO2, SLC12A6, EPHB3, UNC13B, EPHA5, IL15RA, SLC34A2, PRKCH, PRKCB, IL1R2, HLA-A, SLC5A7, CLDN5, CLDN3, TLN2, TLN1, CFTR, CFB, SKAP2, ABCB1, NLRX1, ABCB6, RRAD, MYCBP2, HPN, EBI3, LYPD1, MGST2, IQGAP1, IGHV1-69, MST1R, SLC6A20, LY9, OSGEP, CD79B, UGT8, FAM171A1, CYB5R1, PRKAR2B, TSPAN5, SL…	919	5071	20562	1.36779	1.48788e-07	3.7197e-08	3.52271e-08	Temsirolimus
693	GOTERM_CC_DIRECT	GO:0005576~extracellular region	152	16.1017	4.49963e-09	APP, TNC, PLAT, IL1RAP, APEH, NPPB, LGALS3, VPREB1, CDH1, LIPG, ENPP2, IL13RA2, EPHB3, CHGB, IL1R2, F2R, GTPBP2, EREG, DKK3, TWSG1, TXLNA, COL4A2, PSG5, CRISPLD2, ADAM12, LY6D, PLBD1, TLN1, MXRA5, SCG2, CFB, DSC3, FTL, CFD, CSH1, IGSF1, CFI, EBI3, LYPD1, KLK5, STC1, TNFRSF11B, LTBP2, IGHV1-69, KLK8, KLK6, SDCBP, HSPH1, CLCA2, CGA, PLTP, CLCA4, ARSB, CPA4, JUP, BDNF, TNFSF15, IDH1, LIF, PRG2, LYZ,…	919	2129	20562	1.59742	2.88876e-06	5.77752e-07	5.47155e-07	Temsirolimus
694	GOTERM_CC_DIRECT	GO:0009986~cell surface	61	6.46186	4.71697e-08	IGHM, CPM, APP, NRP1, PLVAP, ITGA2B, PLAT, PTPRK, ENO2, THBD, LGALS3, HYAL2, LIPG, SLC39A6, ITGAV, CD36, NEO1, PPFIA4, IL15RA, ANXA1, GPR37, MMP7, MME, IL15, ITGA3, F2R, HLA-A, GPRC5B, CEACAM1, PSG5, LY6D, TLN1, CRYAB, CDH17, CFTR, HBEGF, LTF, CSF1R, ABCB1, HPN, SLC1A3, MST1R, HMMR, NOD2, LY9, HLA-DMA, GPC1, GPC3, PROM1, LDLR, ARSB, TPBG, FZD6, MSN, HSPA2, SULF1, DCBLD2, HLA-DPB1, HLA-DRA, SDC1, …	919	639	20562	2.13589	3.02825e-05	4.4389e-06	4.20382e-06	Temsirolimus
695	GOTERM_CC_DIRECT	GO:0048471~perinuclear region of cytoplasm	69	7.30932	4.83993e-08	PCSK1, SNAP25, APP, CDKN1A, PLVAP, MS4A3, STMN2, HMGB2, MLC1, CIB1, CAPN6, HEPH, CDH1, STBD1, HYAL2, PDE4B, ANXA6, ATP7A, CD34, CCR2, TGM2, PPP1R16B, EPHA5, ITGA3, STX8, TSC2, MYRIP, TRAIP, DNM3, VAMP8, PLSCR1, INF2, BANK1, MCM3, SYNC, DDX4, SLC1A3, MALT1, PPM1F, CLN5, RASGRP3, PLN, PRKAR2B, FLNA, SNCA, CHGA, BDNF, LIMK2, PLA2G2A, MX1, CIDEB, EIF2AK2, MSN, S100B, TPD52L1, LRPPRC, RAB11A, MANF, CY…	919	764	20562	2.02072	3.10719e-05	4.4389e-06	4.20382e-06	Temsirolimus
696	GOTERM_CC_DIRECT	GO:0005737~cytoplasm	321	34.0042	8.28082e-08	APP, RNH1, CCNI, CERK, PLEKHB1, LST1, STMN2, MLC1, TESK2, AQP7, ABCA12, MYLK, NUDT4, EPS8, RPS6KA3, LGALS3, DPYSL2, CCDC92, IER5, MEF2C, RBFOX1, PRKCH, PRKCB, IL1R2, KRT7, SULT2B1, RUFY1, CLDN3, FEZ2, MT1G, TLN2, NEIL1, TLN1, MYL9, TRIB2, CFTR, PFN2, SKAP2, GNE, MYCBP2, STC1, AGAP1, IQGAP1, EVPL, KLK8, RPAP2, OSGEP, KLK6, CIAO1, LDHB, HSPH1, NUAK2, PRRC1, PCBP3, PRKAR2B, SFN, SEC31B, SULT1A2, CDK…	919	5576	20562	1.28805	5.31615e-05	6.64536e-06	6.29342e-06	Temsirolimus
697	GOTERM_CC_DIRECT	GO:0005615~extracellular space	128	13.5593	5.94019e-06	APP, FCGBP, POP1, TNC, XYLT1, PLAT, ENO2, NPPB, LGALS3, VPREB1, C1RL, LIPG, ENPP2, IL13RA2, CHGB, IL15RA, POSTN, CD180, FRMD4B, EREG, DKK3, TWSG1, COL4A2, CRISPLD2, MFNG, PLBD1, SCG2, CFB, CFD, CSH1, CFI, EBI3, KLK5, TACSTD2, STC1, TNFRSF11B, LTBP2, KLK8, KLK6, SDCBP, PCSK1N, SFN, CGA, PROM1, PLTP, CPA4, BDNF, TNFSF15, RARRES1, LIF, MSN, LYZ, GDF5, MANF, COL1A2, COL5A3, PIP, FGF18, PAEP, TGFBI, H…	919	1938	20562	1.47777	0.00380635	0.000423734	0.000401293	Temsirolimus
698	GOTERM_CC_DIRECT	GO:0005912~adherens junction	23	2.43644	1.16781e-05	CRB1, OXTR, ANXA1, CDCA3, JUP, TBCD, MSN, PTPRK, FRMD4B, CDH7, TJP1, TMEM47, EFNB2, SDCBP, CEACAM1, CDH3, CDH1, CDH12, CDC42EP1, PKP3, TLN1, DSC2, TJP2	919	175	20562	2.94062	0.00746934	0.000749733	0.000710028	Temsirolimus
699	GOTERM_CC_DIRECT	GO:0030141~secretory granule	16	1.69492	3.2118e-05	CHGA, KLK1, PTPRN, PLA2G2A, KLK5, PLAT, KLK8, KLK10, KLK6, PCSK1N, GAL, TFF3, ATP7A, SCG2, LTF, CHGB	919	99	20562	3.61605	0.020409	0.00187452	0.00177525	Temsirolimus
701	GOTERM_CC_DIRECT	GO:0005911~cell-cell junction	23	2.43644	4.97811e-05	MPP1, PTPRU, APP, PRKCH, JUP, CADM1, POLDIP2, HPN, AQP7, CASK, LIN7A, PTPRK, TMEM47, CLDN5, CEACAM1, CLDN3, SV2A, PERP, FLNA, PKP3, DSC2, DSC3, JAM3	919	192	20562	2.68026	0.0314549	0.00245842	0.00232822	Temsirolimus
702	GOTERM_CC_DIRECT	GO:0016323~basolateral plasma membrane	26	2.75424	7.30192e-05	SLC47A1, SLC43A3, STK39, MLC1, AQP7, LIN7A, NOD2, ATP12A, HEPH, CA2, PDPN, SLC39A8, SLC12A6, ATP7A, LDLR, DSP, CA11, ABCC4, ANXA1, CADM1, ITGA3, CASK, MSN, SLC39A14, TJP1, CDH17	919	239	20562	2.43403	0.0457981	0.00314276	0.00297633	Temsirolimus
703	GOTERM_CC_DIRECT	GO:0005783~endoplasmic reticulum	80	8.47458	7.34291e-05	FKBP10, APP, ATP8A1, GOLT1B, POMT1, MLC1, CIB1, CLGN, PANX1, VPREB1, TCL1A, STBD1, CREB3L1, HYAL2, HYAL3, CREB3L2, CAPN2, SLC39A6, ATP7A, SCAPER, TGM2, CAST, GPR37, CERS6, RSAD2, STX8, RRAS2, PLA2G4A, ELOVL6, DNAJB14, HLA-A, PDIA5, SULT2B1, MINPP1, POR, NPC2, TLR7, PLIN2, DNASE1L3, CDS1, RTN1, ABCB6, CSH1, RAP1GDS1, MOSPD2, MGST2, ATP1A3, HSD17B11, THBS4, KLK6, CLN5, LMAN1, UGT8, EBP, PLN, FAM172…	919	1142	20562	1.56738	0.0460492	0.00314276	0.00297633	Temsirolimus
705	GOTERM_CC_DIRECT	GO:0045177~apical part of cell	13	1.37712	0.000167399	CRB1, APP, MSN, PLAT, BYSL, TJP1, EPB41L4B, CLCN5, CHL1, CA2, DVL2, LDLR, LGMN	919	78	20562	3.72905	0.101905	0.00632176	0.00598697	Temsirolimus
706	GOTERM_CC_DIRECT	GO:0016324~apical plasma membrane	34	3.60169	0.000182214	CRB1, OXTR, SLC47A1, ABCB1, HPN, STK39, PTEN, STC1, CIB1, ATP12A, SLC2A5, SLC6A20, HYAL2, PDPN, SLC39A8, CD36, PROM1, ATP7A, CD34, SLC39A4, CLCA4, SLC34A2, ABCC4, MGAM, ANXA1, FZD6, MSN, SLC39A14, TJP1, ANO1, CEACAM1, GNAS, PFKM, CFTR	919	376	20562	2.02321	0.110408	0.00649895	0.00615477	Temsirolimus
707	GOTERM_CC_DIRECT	GO:0031012~extracellular matrix	26	2.75424	0.000273835	COLEC12, SNED1, COL18A1, FCGBP, SPON2, LRRC15, LTBP2, TNFRSF11B, ADAMTS2, RELN, GPC1, TGM2, POSTN, MMP7, CD180, MMP10, MMP12, MMP13, COL1A2, COL4A2, CRISPLD2, COL5A3, PTX3, TGFBI, FBN1, MATN2	919	260	20562	2.23743	0.161236	0.00925274	0.00876272	Temsirolimus
708	GOTERM_CC_DIRECT	GO:0043235~receptor complex	23	2.43644	0.000298416	EPHA5, CSF1R, NRP1, APP, CR2, VIPR1, GPR37, ITGA3, VDR, INSR, EBI3, TNFRSF11B, MST1R, GFRA2, TLR1, GPRC5B, NT5DC3, SLITRK5, TLR7, CD36, IL13RA2, LDLR, EPHB3	919	217	20562	2.37147	0.174373	0.00957917	0.00907186	Temsirolimus
709	GOTERM_CC_DIRECT	GO:0032991~macromolecular complex	52	5.50847	0.000482828	APP, CDKN1A, GOLT1B, HMGB2, IRS2, NR3C1, NPPB, PANX1, TCL1A, DPYSL2, DFFA, MEF2C, ANXA1, SYK, DESI1, CAD, CAMKMT, DDB2, CLDN3, HAND2, CRYAB, CFTR, LTF, CRB1, IQGAP1, NOD2, MALT1, PPM1F, HIRA, HSPH1, PLN, IRAK1, MAPK1, STAP1, STRA6, SNCA, DTNA, CARD9, ARHGAP29, PALB2, RAB11A, TJP1, CPS1, P2RX1, NEDD4, MDM2, SDC1, PKN2, CD69, TAB1, CALM2, HSPA1B	919	703	20562	1.655	0.26659	0.0147607	0.013979	Temsirolimus
710	GOTERM_CC_DIRECT	GO:0010008~endosome membrane	25	2.64831	0.000648808	PARM1, VPS4B, RHOBTB1, HLA-DMA, IRAK1, AP1G2, ATP6V1H, SLC15A3, HLA-DOB, LDLR, ANXA1, INSR, HLA-A, VPS37B, RHOB, RNF144A, CLCN5, HLA-DPB1, PLEKHM2, HLA-DRA, TLR7, TAB1, HLA-DRB1, CFTR, HLA-DQB1	919	260	20562	2.15138	0.340761	0.0189334	0.0179307	Temsirolimus
711	GOTERM_CC_DIRECT	GO:0005925~focal adhesion	35	3.70763	0.000793701	NCKAP1, NRP1, ITGA2B, FHL1, TNC, IQGAP1, EFNB2, SDCBP, ANXA6, CAPN2, FLNA, MAPK1, ITGAV, FLNC, JAK1, TGM2, SVIL, FZD2, ANXA1, JUP, MME, DST, ITGA3, RRAS2, CASK, MSN, RHOB, ENAH, TRIP6, CDC42EP1, EVL, TLN2, TLN1, MAPRE2, HSPA1B	919	425	20562	1.84259	0.399359	0.0205357	0.0194482	Temsirolimus
712	GOTERM_CC_DIRECT	GO:0031982~vesicle	19	2.01271	0.000806913	SLC34A2, SNAP25, SLC47A1, ANXA1, MUC16, CSH1, STX8, CASK, MSN, CIB1, NOD2, RAB11A, VAMP8, EPS8, PLN, PROM1, CALM2, HSPA1B, MYO1F	919	174	20562	2.44317	0.404436	0.0205357	0.0194482	Temsirolimus
713	GOTERM_CC_DIRECT	GO:0005794~Golgi apparatus	75	7.94492	0.000827194	APP, ATP8A1, PTPRN, LST1, STMN2, CIB1, ARHGAP4, GOLGA5, AP1G2, CDH1, LIPG, CAPN2, CD36, ATP7A, NEO1, UNC13B, ABCC4, COG7, RSAD2, IL15, F2R, PAQR3, COG2, PLA2G4A, TSC2, AP1AR, HLA-A, MID1, RAB33A, CAMKMT, F5, RNF144A, TLR1, DNM3, PLSCR1, GAL, RAB36, B3GNT2, BIRC7, CRYAB, CHST2, HLA-DQB1, PARM1, SLC35D1, LMAN2L, ABCB6, ATP1A3, NOD2, FGD1, NAPG, CLN5, LMAN1, NRAS, FUT8, PRRC1, PERP, PLAGL1, MAPK1, G…	919	1141	20562	1.4707	0.412147	0.0205357	0.0194482	Temsirolimus
714	GOTERM_CC_DIRECT	GO:0042613~MHC class II protein complex	7	0.741525	0.000831665	HLA-DMA, HLA-DPB1, HLA-DRA, HLA-A, HLA-DOB, HLA-DRB1, HLA-DQB1	919	26	20562	6.02386	0.413833	0.0205357	0.0194482	Temsirolimus
715	GOTERM_CC_DIRECT	GO:0030424~axon	31	3.2839	0.000864153	APP, NRP1, PLXND1, MYCBP2, ELAVL4, ATP1A3, CIB1, IQGAP1, COMT, CA2, NEFL, MAPK1, NEK3, SLC12A6, ATP7A, SNCA, GABRA2, EPHA5, DTNA, MME, DST, BDNF, INSR, MX1, RAB11A, DNM3, SLC5A7, FEZ2, SCN2A, CRYAB, TNFRSF21	919	361	20562	1.92134	0.425943	0.0205476	0.0194594	Temsirolimus
716	GOTERM_CC_DIRECT	GO:0045121~membrane raft	24	2.54237	0.000976956	APP, SMURF2, MME, MLC1, IQGAP1, ENO2, SULF1, GNAI1, CLIP3, TLR1, ANO1, LDHB, SDCBP, PLSCR1, PRKAR2B, GPC1, HYAL2, P2RX1, PDPN, EFHD2, CAPN2, BAALC, CD36, ATP7A	919	252	20562	2.13089	0.466082	0.0224002	0.0212139	Temsirolimus
717	GOTERM_CC_DIRECT	GO:0030669~clathrin-coated endocytic vesicle membrane	11	1.16525	0.00104442	VAMP8, FZD2, HLA-DPB1, HLA-DRA, IL7R, LDLR, HLA-DRB1, CFTR, EREG, HLA-DQB1, HBEGF	919	70	20562	3.51596	0.488734	0.0231212	0.0218967	Temsirolimus
718	GOTERM_CC_DIRECT	GO:0001533~cornified envelope	10	1.05932	0.00114321	DSP, CSTA, ANXA1, JUP, TCHH, PKP3, EVPL, DSC2, DSC3, KLK6	919	59	20562	3.79226	0.520189	0.0244647	0.0231691	Temsirolimus
719	GOTERM_CC_DIRECT	GO:0005788~endoplasmic reticulum lumen	27	2.86017	0.00135646	FKBP10, COL18A1, APP, EBI3, TNC, AFP, CHRDL1, PRSS23, FOXRED2, GPC3, MAPK1, TSPAN5, ARSB, CHGB, ERAP2, SERPIND1, RNASET2, PDIA5, MANF, F5, MINPP1, COL1A2, COL4A2, P4HA2, COL5A3, SCG2, FBN1	919	306	20562	1.9742	0.581651	0.0280918	0.0266041	Temsirolimus
720	GOTERM_CC_DIRECT	GO:0016328~lateral plasma membrane	11	1.16525	0.00145067	CLDN5, CEACAM1, CLDN3, ANXA1, JUP, CDH1, DVL2, TACSTD2, TBCD, LIN7A, IQGAP1	919	73	20562	3.37147	0.606237	0.029104	0.0275627	Temsirolimus
721	GOTERM_CC_DIRECT	GO:0035579~specific granule membrane	12	1.27119	0.0024001	VAMP8, SNAP25, STK10, CEACAM1, MS4A3, ATP8A1, P2RX1, UBR4, MOSPD2, ITGAV, CD36, SLC2A5	919	91	20562	2.95046	0.7862	0.0454294	0.0430235	Temsirolimus

## Sheet: Sheet3
	Category	Term	Count	%	PValue	Genes	List Total	Pop Hits	Pop Total	Fold Enrichment	Bonferroni	Benjamini	FDR	DrugName
0	GOTERM_MF_DIRECT	GO:0005515~protein binding	696	73.7288	2.00574e-13	CYFIP1, CHIC2, FNBP1L, F11R, DCAF6, MYLK, RABGEF1, RNF115, ALCAM, PPP4R2, TDO2, DPYSL2, ZC3H12A, PSMD3, CYP1B1, PRSS8, ANKS1A, PRKACB, PKNOX2, CDK5RAP2, DDX17, TSPYL2, MEF2C, CEL, ISL1, ZC2HC1A, PRKAR1A, MAP1A, CLDN7, RBP1, HOXB2, TMEM126B, SKAP1, SKAP2, FLG, URI1, ZNF274, ABCB1, CRABP1, FPR1, XPA, AGAP1, NEDD4L, ATXN7L3B, IQGAP1, ARPP19, SULT1A1, C3, HSPH1, KCNMB2, HMOX1, SFN, PROM1, HLA-DQA1, E…	899	12554	18869	1.16363	2.45355e-10	2.45302e-10	2.43497e-10	A-443654
1	GOTERM_MF_DIRECT	GO:0005515~protein binding	688	74.1379	4.25299e-16	CYFIP2, CNTFR, ZNF175, POP7, TES, NUP107, PGAP2, STMN2, CLDN1, BACH2, RRP8, EPS8, DPYSL4, AKT3, HOXA7, JUNB, HOXA5, IER2, MEF2C, STARD7, DAPK2, ARMC9, SOX13, DKK1, RNASE1, CD2AP, GTPBP3, CLDN3, ZC2HC1A, PRKAR1B, PRKAR1A, FEZ1, DDIT4, CLDN7, AGTR1, SERPING1, HOXB2, ATF5, ATF3, TSPYL5, LRPAP1, SEH1L, ABCB1, ZNF394, CFH, MEAF6, CFI, ENDOD1, GATA3, IQGAP1, HIF1A, OAZ2, RIC8A, SULT1A1, PRDX2, HMOX1, H…	874	12554	18869	1.18316	5.20028e-13	4.98025e-13	4.95898e-13	AKT inhibitor VIII
2	GOTERM_MF_DIRECT	GO:0001228~transcriptional activator activity, RNA polymerase II transcription regulatory region sequence-specific binding	46	4.9569	4.46228e-06	ZNF395, ZNF175, ONECUT2, PRDM4, DLX5, EPAS1, GATA3, HOXC13, NR3C1, GLI1, HIF1A, FOXO1, SOX2, ZIC1, PLAGL2, HOXC4, ZNF107, ALX1, HOXA7, JUNB, MYBL1, HOXA5, ZNF267, GTF2I, TEAD4, EGR1, JUN, MEF2C, PRRX1, PAX6, ESRRG, FOS, GRHL2, TBX3, ZNF91, KLF6, MAFB, KLF5, TFDP1, ELF4, IRF1, MYOD1, MAFF, HOXB2, ATF5, ATF3	874	475	18869	2.09075	0.00521172	0.00261267	0.00260151	AKT inhibitor VIII
3	GOTERM_MF_DIRECT	GO:0042802~identical protein binding	116	12.5	2.73246e-05	NR3C1, CLDN1, ACTG1, AQP1, IGF1R, TRIM29, SEPHS1, B2M, TRIM21, TRIM22, MAP3K5, EPHA4, DAPK2, USP2, SOX13, PGF, CD2AP, DCTD, CLDN3, TYROBP, IFI27, CLDN7, KCTD12, MAD1L1, KCTD15, ATF3, ABCG2, GRB7, KHDRBS3, CFH, MAOB, PEX11B, GATA3, ADIPOR1, CORO1A, FHIT, CORO1B, SAV1, SLC9A3R1, ATXN1, BAG2, PLXNA2, PACSIN2, HMOX1, FADD, IGFBP6, JUN, POU2F1, APOBEC3G, SMURF2, PYCR1, ESRRG, RCAN1, MAFB, P4HA1, TGFBI…	874	1714	18869	1.46112	0.031491	0.00857913	0.0085425	AKT inhibitor VIII
4	GOTERM_MF_DIRECT	GO:0005200~structural constituent of cytoskeleton	17	1.8319	3.20848e-05	DSP, MSN, ARPC4, YEATS4, KRT20, ACTG1, CD2AP, TUBB6, BFSP1, TUBB3, KRT14, NEFM, TUBGCP4, NEFH, HLA-DRB1, KRT6A, SPTBN2	874	107	18869	3.43007	0.0368749	0.00857913	0.0085425	AKT inhibitor VIII
6	GOTERM_MF_DIRECT	GO:0005515~protein binding	686	73.0564	2.17857e-11	CYFIP2, TES, PGAP2, STMN3, TMEM97, FNBP1L, RRP8, SMC2, MYLK, PSMD6, DPYSL4, SOX15, FAM110B, ZC3H12A, AP1S2, CYP1B1, HOXA5, CHGB, RBFOX1, CLEC11A, PASK, HDHD3, EML2, SIGIRR, AR, MYL6, RBP4, PRKD3, MAP1B, FEZ1, ETHE1, DDIT4, RFX5, PRR16, HPRT1, PRKD1, ZNF274, MEAF6, CFI, GATA6, MTMR9, NCAPH, LDHB, HSPH1, FLRT3, RAD21, MYO6, PNPO, HMOX1, ALX1, CGA, PPARGC1A, ELANE, FDFT1, FN1, NFATC3, EIF2AK2, PBX2,…	897	12554	18869	1.14947	2.60557e-08	2.60557e-08	2.59904e-08	AMG-706
7	GOTERM_MF_DIRECT	GO:0005201~extracellular matrix structural constituent	24	2.55591	1.38723e-07	FGA, COL18A1, SRPX, ECM1, POSTN, COL11A1, ELN, FN1, LAMB1, THBS2, NID2, FBLN2, THSD4, MFAP5, CD4, SRPX2, COL5A2, MFAP2, PXDN, CHI3L1, IGFBP7, COL9A3, TGFBI, MFGE8	897	138	18869	3.65838	0.000165899	8.29562e-05	8.27482e-05	AMG-706
8	GOTERM_MF_DIRECT	GO:0002020~protease binding	17	1.81044	6.90884e-05	SERPINB3, SERPINB4, CSTA, ECM1, SERPINA1, CD70, ITGA3, FN1, PYCARD, FAP, CHL1, CASP3, TIMP2, BDKRB2, F2RL1, ITGAV, ELANE	897	111	18869	3.22168	0.0793106	0.0221544	0.0220988	AMG-706
9	GOTERM_MF_DIRECT	GO:0005102~receptor binding	38	4.04686	7.4095e-05	PECR, LEPROT, BEX1, LPL, PLAT, CXCL1, SLC9A3R1, PCSK1N, SRPX2, PDPN, TRIM24, CCL2, APOE, PPARGC1A, RAB8B, FGA, ANXA1, SYK, CD70, TNFSF15, CAV1, F2R, FN1, BTN3A3, PTK6, HLA-F, EML2, C1QL1, HLA-E, FGR, AR, PTPRC, ARTN, TNFSF4, CAPRIN2, F2RL1, LTB, HSPA1A	897	397	18869	2.01349	0.0848076	0.0221544	0.0220988	AMG-706
10	GOTERM_MF_DIRECT	GO:0005515~protein binding	700	74.6269	5.13897e-15	CDA, PID1, GPATCH3, TMEM97, FZD10, ENO2, CLDN1, RRP8, MYLK, EPS8, GJA1, DPYSL2, FAM110B, CYP1B1, PLCE1, CHGB, MEF2C, CXADR, DAPK1, DDX11, GAPVD1, DKK1, EML2, DKK3, SYTL2, SIGIRR, MYL6, HOXB9, BIN1, MAP1B, LGALS13, CLDN7, RBP1, PRR16, HPRT1, CFB, TSPYL4, TSPYL5, GNE, ANAPC13, ZNF274, MTMR2, COL13A1, MAPKAP1, CFI, PRKCZ, ZNF26, SULT1A1, PPP3R1, PRKAR2B, MYO6, HMOX1, PIP5K1B, S100A14, PIP5K1C, PROM1…	896	12554	18869	1.17424	5.86287e-12	5.89954e-12	5.81218e-12	Axitinib
11	GOTERM_MF_DIRECT	GO:0005509~calcium ion binding	67	7.14286	9.99423e-07	SNED1, FKBP10, TNFAIP6, NCAN, LPCAT1, TCHH, VLDLR, EFCAB11, PKD2, CDH7, CALB2, COMP, SGCE, PPP3CA, CDH3, ANXA6, CAPN2, CPNE1, PAMR1, CADPS2, CD93, HEG1, GLCE, ANXA5, PLA2G4A, MYL4, RCN3, MYL6, EFHC1, CRELD2, S100A9, MYL9, SLC25A13, CAPG, THBS2, NID2, FBLN2, AIF1, LTBP1, LRP8, RASGRP3, SPTA1, DUOX1, PPP3R1, SPOCK1, SLIT2, S100A14, SNCB, P4HTM, LDLR, DUOX2, TRPM4, SYT1, GCA, HSPA5, F12, PCDH8, S100…	896	751	18869	1.87878	0.00114668	0.000573669	0.000565173	Axitinib
12	GOTERM_MF_DIRECT	GO:0005201~extracellular matrix structural constituent	22	2.34542	2.1908e-06	COL17A1, FGA, COL18A1, POSTN, COL13A1, COL11A1, LAMA3, LAMC2, THBS2, NID2, LTBP1, FBLN2, COMP, COL2A1, SRPX2, COL5A1, COL4A1, COL5A3, MFAP2, IGFBP7, TGFBI, COL9A2	896	138	18869	3.35726	0.00251188	0.000838345	0.000825931	Axitinib
13	GOTERM_MF_DIRECT	GO:0042802~identical protein binding	123	13.113	2.96602e-06	SH3GL3, CDA, FHOD1, KEAP1, DEFB1, PARK7, ENO2, CLDN1, FGF2, TNF, IGF1R, PYCARD, STK10, RASSF1, TCL1A, DPYSL2, GRB10, CPNE1, ARL6IP4, TRIM21, SH3GLB2, G6PD, CXADR, DAPK1, ACYP2, MAT1A, POU3F2, TYROBP, IFI27, BIN1, CLDN7, KCTD12, HPRT1, SQSTM1, KCTD15, FTL, GRB7, MTMR2, STC1, FHIT, SDCBP, ATXN1, CLEC7A, BTBD3, MYO6, PACSIN2, TP53BP2, TASP1, HMOX1, RPRD1A, TRPM4, TOR1A, SYT1, SMURF2, PYCR1, PTK6, NF…	896	1714	18869	1.51125	0.00339921	0.000851249	0.000838643	Axitinib
14	GOTERM_MF_DIRECT	GO:0003779~actin binding	36	3.83795	1.39305e-05	HIP1, ARPC1A, FAM107A, CXCR4, LSP1, IQGAP2, SYNE2, MYLK, EPS8, MICAL1, MYO6, EPS8L1, TNNI2, SYNPO, PDLIM4, WASF3, CAP2, PLEKHG3, LIMCH1, RDX, SHROOM2, AFAP1, MSN, PARVB, VASH1, SYN1, ENAH, CCDC88A, CEACAM1, SMTN, HOOK1, MAP1B, MYO5C, HCLS1, EVL, SNTB1	896	339	18869	2.23637	0.0158651	0.00319845	0.00315108	Axitinib
15	GOTERM_MF_DIRECT	GO:0008201~heparin binding	23	2.45203	3.19507e-05	POSTN, PCOLCE2, COL13A1, COL11A1, PRG2, LAMC2, NAV2, THBS2, FGF2, BMP7, SOD3, SELP, COMP, GREM2, CXCL11, TWSG1, COL5A1, GPNMB, ADAMTS1, COL5A3, SLIT2, PF4, HBEGF	896	176	18869	2.75205	0.0360154	0.00611324	0.00602271	Axitinib
21	GOTERM_MF_DIRECT	GO:0005515~protein binding	699	75.4045	6.30435e-16	SMC6, FZD10, NOC2L, FNBP1L, MYLK, GLS, MILR1, ALCAM, MYC, STMN1, PLCE1, HOXA1, ANKS1A, PRKACB, TSPYL2, DDX18, MEF2C, STARD7, SERPINF1, ZNF281, HPCAL1, PRKCA, ATG14, PHKA2, ISL1, RNASE1, EML1, CLPX, DKK3, SLC5A6, DAAM1, RNF128, MAP1B, RBP1, SPARCL1, HOXB2, PRKD2, HPRT1, ATF5, HOXB6, ATF3, TSPYL5, ZNF274, ABCB1, LXN, PRKDC, GATA6, AGAP1, GATA3, IQGAP1, THY1, C2, CYB5R2, PRDX2, C5, EPB41L2, KCNMB2, …	890	12554	18869	1.18047	7.48068e-13	7.07979e-13	7.02305e-13	BAY 61-3606
22	GOTERM_MF_DIRECT	GO:0003779~actin binding	36	3.8835	1.18416e-05	ARPC1B, ARPC1A, CXCR4, LSP1, CORO1A, SYNE2, MYLK, CNN3, CNN1, ABLIM1, PSTPIP2, CALD1, EPB41L2, COTL1, EPS8L2, GBP1, MYH10, PDLIM4, YWHAH, CAP2, TMOD1, MYBPC1, GSN, MYO10, ACTN1, RDX, MYO5A, PARVB, MED28, DAAM1, MAP1B, FXYD5, UTRN, RAI14, MSRB1, SNTB2	890	339	18869	2.25145	0.0132102	0.00664906	0.00659577	BAY 61-3606
23	GOTERM_MF_DIRECT	GO:0042802~identical protein binding	117	12.6214	3.90631e-05	APP, OLFML2B, OLFML2A, LGALS1, ALCAM, CDH2, CPNE1, HOXA1, CCDC92, B2M, TP63, SH3GLB1, TSPYL1, DGAT1, HGF, ATAD3A, MID1, SFRP1, MAF, DAAM1, SOAT1, KCTD13, KCTD12, HPRT1, IL6ST, SQSTM1, MAD1L1, KCTD15, ATF3, KHDRBS3, MAOB, DHX8, SDC4, SLC1A1, GATA3, ADIPOR1, CORO1A, FHIT, CORO1B, SDCBP, BAG2, BTBD3, PSAP, TFAP2A, HEXIM1, GSTM3, TGFB3, PDE2A, EIF2AK3, ASNS, INHBA, AICDA, COL1A1, RCAN1, NR4A1, PPFIBP…	890	1714	18869	1.44722	0.0429204	0.0112379	0.0111479	BAY 61-3606
24	GOTERM_MF_DIRECT	GO:0003700~transcription factor activity, sequence-specific DNA binding	49	5.28587	4.00283e-05	FOXA1, CSRNP3, ZBTB25, RORA, AHR, POU5F1P4, NR3C2, HEY1, MYC, ZIC1, PITX1, ZFP37, TP63, KLF11, MEF2C, ZNF281, SOX11, MITF, ZNF91, TFDP1, MAF, ZNF93, PAX8, IRF1, PPARG, IRF6, ATF5, ATF3, CREB5, CEBPA, HLF, PLAG1, GATA6, GATA3, FOXO3, TFAP2A, STAT5A, BCL11A, FOXN3, PHOX2A, TBX2, FOSL1, KLF5, NFIB, NFIC, ZNF219, NFE2L3, INSM1, NFE2L2	890	556	18869	1.86844	0.0439573	0.0112379	0.0111479	BAY 61-3606
25	GOTERM_MF_DIRECT	GO:0008134~transcription factor binding	25	2.69687	5.18078e-05	HDAC4, CEBPA, PRKDC, GATA6, FHL2, TWIST1, GATA3, AHR, PIK3R1, HDAC9, CCND1, PPP1R13L, MYC, RNF19A, ENPP2, TRAPPC2, CDKN2A, MAFB, TFDP1, MDFIC, TFDP2, PPARG, TRIB1, ZFPM2, TRIB2	890	209	18869	2.53602	0.0565215	0.011636	0.0115428	BAY 61-3606
26	GOTERM_MF_DIRECT	GO:0005515~protein binding	711	74.7634	4.50799e-16	C5ORF22, TES, TFRC, POP4, SERPINE1, TESK2, FZD10, ABCA12, NOC2L, EPS8, MILR1, PSMD8, GJA1, CLP1, PSMD2, DPYSL2, NAMPT, PLCE1, PRSS8, RNF111, TMEM8B, ZNF165, DAXX, CXADR, WDR74, LGALS14, SCRIB, ATG14, DKK2, BCR, SIGIRR, AR, CLDN4, CLDN3, BIN1, IFT81, RBP1, TBPL1, RBCK1, HOXB6, ATF3, CFB, VPS28, GNE, FLG, ANAPC13, ZNF274, PRKDC, CDCA4, CFI, IL20RA, NOLC1, COPS7B, BAZ2B, GATA3, BCL10, MRPL13, ZNF26,…	906	12554	18869	1.17953	5.25802e-13	5.33746e-13	5.29238e-13	BIBW2992
27	GOTERM_MF_DIRECT	GO:0005509~calcium ion binding	68	7.15037	7.18908e-07	RYR1, SPARC, TNFAIP6, PDCD6, CETN3, CLSTN1, LPCAT1, CALB2, SGCE, CDH6, EFEMP2, CALB1, CDH3, ANXA6, CAPN2, EFHD1, CAPN1, ME2, SPTAN1, EGFL6, S100A2, CD93, HEG1, PLA2G4C, PCDHGA1, ANXA5, ANXA11, PLA2G4A, ANXA10, EPS15L1, PLSCR1, VSNL1, DSG2, CRELD1, GAS6, CDH16, MYL9, CDH17, DSC2, DSC3, MATN2, FLG, COLEC11, C1S, C1R, PON1, FBLN1, ITPR3, AOAH, SRI, THBS2, FBLN2, LRP8, HSP90B1, S100A14, GALNT3, EDEM1…	906	751	18869	1.88577	0.000850825	0.000425593	0.000421999	BIBW2992
28	GOTERM_MF_DIRECT	GO:0002020~protease binding	20	2.10305	1.27867e-06	ECM1, SERPINE1, TRIP4, BCL10, MIF, SRI, F3, MALT1, SERPINA5, PANX1, COL1A1, COL1A2, RNF139, BIN1, KIT, FLOT1, TIMP3, ITGAV, TIMP4, ATP9A	906	111	18869	3.75256	0.0015128	0.000504647	0.000500385	BIBW2992
29	GOTERM_MF_DIRECT	GO:0042802~identical protein binding	125	13.1441	1.96153e-06	SCARB1, STEAP3, TFRC, PDCD6, ABAT, OLFML2A, FGF2, DPYSL2, KIF5B, NAMPT, TNFSF10, SLC16A7, MLYCD, CXADR, S100A2, USP4, TPM2, HGF, LMO2, MIF, MID1, CLDN4, CLDN3, MAF, TMX2, SOAT1, BIN1, KCTD12, RBCK1, SQSTM1, PDE9A, MAD1L1, ATF3, FTL, ABCG2, CALCA, MAGED1, MYCBP2, SDC3, HTRA1, FBLN1, GATA3, BCL10, SLC9A3R1, PRDX4, ZMAT4, PRDX1, ESD, CEP70, SFN, APOE, PIBF1, SMAD2, TGFB3, CIDEB, GDF5, VIL1, EHD1, CO…	906	1714	18869	1.51887	0.00231975	0.000580612	0.000575708	BIBW2992
30	GOTERM_MF_DIRECT	GO:0061629~RNA polymerase II sequence-specific DNA binding transcription factor binding	24	2.52366	4.2349e-05	SPEN, SMAD2, HDAC4, EGR2, DAXX, FOXC1, PRKDC, LMO2, BHLHE41, HMGA2, GATA3, HIPK2, PIAS1, AR, BBS10, HEY1, ID2, ID4, HCLS1, ANKRD2, TRIB1, ZFPM2, TRIB2, PITX1	906	190	18869	2.63074	0.0489059	0.0100282	0.00994354	BIBW2992
31	GOTERM_MF_DIRECT	GO:0005201~extracellular matrix structural constituent	19	1.9979	0.000107883	ECM1, SPON1, SPARC, COL16A1, TNC, LAMB1, FBLN1, LAMC1, THBS2, FBLN2, COL1A1, EFEMP2, COL1A2, MGP, COL8A2, CRELD1, COL9A2, MXRA5, MATN2	906	138	18869	2.86745	0.119918	0.0212889	0.0211091	BIBW2992
32	GOTERM_MF_DIRECT	GO:0005515~protein binding	708	75.5603	4.30894e-14	ANKLE2, DCAF6, GLS, PSMD6, ALCAM, PSMD3, NAMPT, CYP1B1, PRSS8, ANKS1A, IER5, PRKACB, CDK5RAP2, IER3, WSB1, PRKCD, RNASE2, CD2AP, NUP93, SLC5A6, ZC2HC1A, RFX7, CLDN7, UQCRC1, PADI3, RABL3, SPARCL1, CLOCK, HOXB6, VPS28, HOXB5, TSPYL5, FLG, URI1, ZNF274, CRABP1, PDGFA, AGAP1, MTMR9, NEDD4L, GATA4, MTMR4, PRKCZ, C2, CYB5R2, SULT1A1, C3, PRDX2, NCSTN, HSPH1, KCNMB2, PDGFC, HMOX1, HOXC4, SFN, ALX1, ZSC…	912	12554	18869	1.16682	5.13904e-11	5.14056e-11	5.08886e-11	BMS-536924
34	GOTERM_MF_DIRECT	GO:0008134~transcription factor binding	26	2.77481	2.73386e-05	HDAC4, CEBPA, NFAT5, EPAS1, KEAP1, GATA4, ARRB1, PIK3R1, HDAC9, IFI16, PPP1R13L, TBL1X, LMO4, GPX3, STAT3, HMGA2, FOS, SMARCA1, MEIS2, TFDP1, TFDP2, KAT6A, NAAA, TAF7, ARHGEF2, PPARD	912	209	18869	2.57384	0.0320893	0.0108717	0.0107623	BMS-536924
36	GOTERM_MF_DIRECT	GO:0042802~identical protein binding	115	12.2732	0.000253024	OLFML2B, DGKD, PDCD6, KEAP1, GCC2, APEH, AMOT, ALCAM, PPAT, NAMPT, TNFSF10, GRB10, ARFIP2, IER5, GLUL, SH3GL2, TRIM22, HGD, COG4, HNF1B, POU3F2, ATAD3A, MID1, CD2AP, SOAT1, CLDN7, PADI3, KCTD12, IL6ST, PDE9A, PVALB, KCTD15, GRB7, KHDRBS3, HTRA1, PDGFA, RASGRP1, ACACA, PACSIN2, HMOX1, SFN, IGFBP6, ZRSR2, PRNP, CYBRD1, ASNS, INHBA, AICDA, IGF2R, CLK3, GFAP, PPFIBP2, BCL6, TGFBI, TMCC1, MYD88, BCL2L…	912	1714	18869	1.38816	0.260585	0.0465259	0.0460579	BMS-536924
37	GOTERM_MF_DIRECT	GO:0003700~transcription factor activity, sequence-specific DNA binding	47	5.01601	0.000272994	FOXA1, CEBPA, NFAT5, EHF, CSRNP3, NFIX, PLAG1, EPAS1, ZBTB48, SIX1, GATA4, RORA, HOXC13, MEOX2, NEUROD2, DBP, TRPS1, SOX9, ZNF268, HOXC6, TCFL5, KLF10, STAT5A, SREBF1, TFAP2B, ARNT2, BATF3, STAT3, HNF1B, FOS, KLF3, POU3F2, TBX3, KLF5, TFDP1, ZNF93, BCL6, RFX7, NFIB, ZNF219, NFE2L3, REL, CLOCK, IRF9, SLC2A4RG, PPARD, FOXA2	912	556	18869	1.74895	0.277997	0.0465259	0.0460579	BMS-536924
38	GOTERM_MF_DIRECT	GO:1990837~sequence-specific double-stranded DNA binding	47	5.01601	0.000272994	FOXA1, NFAT5, ZNF274, NFIX, DLX5, SIX1, GATA4, HOXC13, MEOX2, HOXC10, NEUROD2, DBP, HOXC4, BBX, ALX1, SOX9, ZNF385D, ZSCAN16, NKX3-2, TCFL5, KLF10, SREBF1, TFAP2B, ARNT2, BATF3, ZNF76, ZNF32, EN1, FOS, KLF3, POU3F2, MEIS2, SMAD5, TBX3, KLF5, BCL6, RFX7, NFIB, TFEC, IRF8, SNAI2, CLOCK, IRF9, HOXB6, HOXB5, PPARD, FOXA2	912	556	18869	1.74895	0.277997	0.0465259	0.0460579	BMS-536924
39	GOTERM_MF_DIRECT	GO:0005515~protein binding	709	74.7102	4.27269e-16	CYFIP2, CDA, CLPB, PGAP3, SERPINE1, STMN2, DCAF6, MYLK, PPP4R2, MYC, GJA5, AP1S2, PIP4K2A, CYP1B1, PRSS8, ANKS1A, IER5, PRKACB, IER2, CHGB, IER3, STARD3, RBFOX2, ZNF281, SOX13, PHKA2, GTPBP3, NUP93, RNF125, RFX7, PRKAR1A, ZC3H11A, DDIT4, PADI3, SERPING1, HOXB2, PRKD2, RPL28, CLOCK, CGGBP1, VPS28, TSPYL5, FLG, ABCB1, LXN, MEAF6, HHLA3, CRABP1, PDGFA, NEDD4L, MTMR4, PRKCZ, MTDH, PRDX2, LDHB, FAM171…	903	12554	18869	1.18012	5.08926e-13	4.8965e-13	4.87941e-13	BMS-754807
40	GOTERM_MF_DIRECT	GO:0042802~identical protein binding	118	12.4341	4.60595e-05	CDA, DGKD, KEAP1, OLFML2A, SAT1, EDC3, AMOT, LGALS1, PPAT, GRB10, LEPR, CPNE1, ZNF446, IER5, TRIM22, TSPYL1, DGAT1, FBXW7, HGF, LMO2, SOX13, HNF1B, ACYP2, MAT1A, POU3F2, MID1, SOAT1, PADI3, IL6ST, CGGBP1, MAD1L1, KCTD15, GRB7, KHDRBS3, MAOB, SDC4, SLC1A1, HTRA1, PDGFA, MGST2, FHIT, CORO1B, LDHB, SLC9A3R1, HMGXB4, IRAK1, HMOX1, SFN, TRPM4, TFAP2A, GSTM3, TGFB3, CYBRD1, ASNS, ESRRG, INHBA, PAICS, I…	903	1714	18869	1.43857	0.0514164	0.0263921	0.0262999	BMS-754807
41	GOTERM_MF_DIRECT	GO:0019900~kinase binding	16	1.68599	9.85801e-05	BARD1, LRRC14, CEBPA, DGKD, GADD45A, WWC1, SLC2A1, TNFAIP3, EMP2, CDC6, TTC28, GFAP, LDHB, CASP1, FAS, PFKM	903	102	18869	3.27779	0.10683	0.0376576	0.0375262	BMS-754807
42	GOTERM_MF_DIRECT	GO:0005515~protein binding	676	72.9234	6.59561e-11	CDA, ZNF175, CLPB, ABCA12, FNBP1L, ENO2, RRP8, MYLK, GJA1, HOXA1, HOMER3, PIP4K2C, IER2, CHGB, TSPYL2, GSTK1, MEF2C, ACOT7, WSB1, PRKCB, DAPK1, ZNF10, DICER1, ATG14, HDHD3, CD2AP, RNF125, ZC2HC1A, GPR161, ETHE1, RFX5, PRR16, PADI3, SERPING1, HPRT1, RBCK1, PRKD1, RPL28, HOXB7, CGGBP1, SKAP1, TSPYL5, MTMR2, ABCB1, CRABP2, CDCA3, SHMT1, PRDX2, LDHB, HSPH1, FLRT3, MYO6, HOXC5, KCNMB4, PIP5K1B, ICOS, …	886	12554	18869	1.14678	7.49262e-08	7.49261e-08	7.45963e-08	BX-795
43	GOTERM_MF_DIRECT	GO:0005515~protein binding	680	72.9614	1.7412e-11	TFRC, PGAP3, ABCA12, FNBP1L, ENO2, MYLK, EPS8, CREB3L1, PSMD3, CYP1B1, GSTK1, STARD3, LGALS14, CEL, DICER1, HCFC2, ATG14, DKK1, CD2AP, SIGIRR, CLDN3, RNF125, SCO2, FEZ1, LGALS13, GPR161, FEZ2, PRR16, HOXB2, HPRT1, RBCK1, ASF1A, CGGBP1, ASF1B, TSPYL5, SKAP2, FLG, MTMR2, ABCB1, MRPL18, PRKCZ, ZNF26, NCSTN, HSPH1, KCNMB4, SFN, NKX2-5, HLA-DQA1, ABCA1, BARD1, CDK18, GSTM3, JUN, JAG1, JUP, NR1D2, CDC6…	888	12554	18869	1.15097	2.03198e-08	2.03198e-08	2.01805e-08	CEP-701
44	GOTERM_MF_DIRECT	GO:0042802~identical protein binding	129	13.8412	7.51332e-08	GLTP, APP, TFRC, REG1A, MLC1, NR3C1, OLFML2A, ENO2, AQP1, IGF1R, AMOT, STK10, TCL1A, GRB10, OIP5, EPHB2, TRIM21, SH3GL2, PSPH, S100A1, HNF1B, CD2AP, CLDN3, IFI27, STIM1, THAP7, KCTD12, RBCK1, HPRT1, SQSTM1, CGGBP1, MAD1L1, FTL, GRB7, REG3A, MTMR2, KHDRBS3, SDC2, SLC1A1, SDC3, MGST2, FHIT, CD79B, SLC9A3R1, BAG2, ZMAT4, BTBD3, PSAP, PLXNA2, SFN, ZKSCAN4, GSTM3, SMAD1, JUN, IDH1, PDE2A, CIDEB, PTK6,…	888	1714	18869	1.59924	8.76766e-05	4.38402e-05	4.35397e-05	CEP-701
45	GOTERM_MF_DIRECT	GO:0005515~protein binding	705	75.4011	1.42312e-15	STMN2, FNBP1L, RRP8, MYLK, MILR1, ALCAM, ALKBH4, PPP4R2, SOX15, DPYSL2, FAM110B, ZC3H12A, AKT3, CYP1B1, PRSS8, HOXA5, RNF111, CHGB, PKNOX2, CDK5RAP2, WSB1, CEL, PASK, ISL1, NUP93, LCE2B, CH25H, CLDN5, ZC2HC1A, DAAM1, RNF128, PRKD3, RFX7, SPARCL1, HOXB2, ATF5, HOXB6, CGGBP1, HOXB5, ZNF274, MTMR2, ABCB1, ZNF394, FICD, TTYH1, PRKDC, XPA, AGAP1, MTMR9, NEDD4L, MTMR4, C2, LDHB, KCNMB2, SFN, NUP88, ALX…	900	12554	18869	1.17737	1.71463e-12	1.69067e-12	1.6864e-12	Dasatinib
46	GOTERM_MF_DIRECT	GO:0005509~calcium ion binding	64	6.84492	9.17728e-06	CLSTN2, TNFAIP6, LPCAT1, DYSF, CALML4, CLGN, SGCE, THBD, CDH4, CALB1, PCLO, CDH2, ME1, EFHD1, SDF4, PAMR1, TPD52, PLA2G12A, ANXA2, ANXA3, ACTN1, ANXA13, PLA2G4A, TBC1D9, RCN3, MYL5, SPARCL1, PADI2, S100A4, DSG2, GAS6, MYL9, PLCB2, S100A8, DSC2, CDH18, DSC3, MATN2, CANT1, NECAB3, TTYH1, LTBP2, RASGRP2, FBLN2, LTBP1, PCDH17, PRRG1, LDLR, TBC1D8B, PRNP, GSN, SYT1, EDEM1, PLA2G2A, PCDH8, DLK1, PCDHGA…	900	751	18869	1.78668	0.0108434	0.0054513	0.00543754	Dasatinib
47	GOTERM_MF_DIRECT	GO:0005515~protein binding	700	76.0043	8.3873e-16	TES, STMN2, DCAF6, MILR1, ALCAM, SOX17, DPYSL3, IER3, MEF2C, ACOT7, WSB1, HPCAL1, CEL, ISL1, SND1, DKK2, DKK3, SULT2B1, SLC5A6, EML4, SIGIRR, ZC2HC1A, BIN2, RNF128, IFT81, RFX7, RUFY3, CLDN7, FEZ2, HOXB2, HOXB7, PI4K2A, CGGBP1, URI1, LXN, CRABP2, TTYH1, PRKDC, GATA6, AGAP1, XPC, GATA2, HIF1A, MRPL13, PRKCZ, C2, CYB5R2, SULT1A1, C3, CYB5R1, FAM171A1, PPP3R1, PRKAR2B, CHST15, VPS16, LHPP, NKX2-2, G…	892	12554	18869	1.17951	1.03917e-12	9.81314e-13	9.79637e-13	Erlotinib
48	GOTERM_MF_DIRECT	GO:0005515~protein binding	704	74.8936	4.84031e-17	NCKAP1, CDA, ZNF175, TES, RNH1, TFRC, RPL31, ITSN1, STMN2, HNRNPR, ABCA12, CLDN1, EPS8, GJA1, DPYSL2, CHGB, GSTK1, MEF2C, HDHD3, DKK1, TMEM80, RNASE1, SIGIRR, RBP4, CLDN3, PRKAR1B, DAAM2, CLNS1A, ETHE1, FEZ2, RBP1, PRR16, SPARCL1, HPRT1, RBCK1, MPPE1, ATF5, HOXB7, CGGBP1, SKAP1, ASF1B, ZNF394, LXN, TTYH1, HHLA3, ENDOD1, PDGFA, AGAP1, NEDD4L, BAZ2B, GATA3, SULT1A1, RRP7A, HSPH1, PRKAR2B, EPB41L3, …	893	12554	18869	1.18492	5.69705e-14	5.69705e-14	5.67285e-14	GDC0941
49	GOTERM_MF_DIRECT	GO:0042802~identical protein binding	124	13.1915	1.49119e-06	CDA, TFRC, FHOD1, ABAT, PARK7, CLDN1, DPYSL2, TNFSF10, CPNE1, B2M, TRIM21, GLUL, PSPH, TGM2, USP2, MAT1A, DCTD, SFRP1, CLDN3, ETHE1, ULK1, KCTD12, RBCK1, HPRT1, EZR, ALDH7A1, CGGBP1, MAD1L1, KCTD15, BLM, MAGED1, SDC3, PDGFA, MGST2, KLHL12, GATA3, CORO1A, SAV1, ZMAT4, PLXNA2, SFN, ZKSCAN4, NTSR1, TRPM4, JUN, SYT1, SMURF2, SIAH1, ASNS, TYR, NFKB1, GJB1, COL1A2, SDC1, TGFBI, FGFR2, FBN1, RYR2, COL18…	893	1714	18869	1.52865	0.00175359	0.000877563	0.000873835	GDC0941
50	GOTERM_MF_DIRECT	GO:0005201~extracellular matrix structural constituent	19	2.02128	8.98963e-05	COL18A1, ECM1, POSTN, COL15A1, SPARC, LAMB3, TFPI2, FGL2, TNC, THBS2, MFAP5, COL1A2, COL4A2, COL4A1, MGP, MFAP2, TGFBI, MXRA5, FBN1	893	138	18869	2.90919	0.100407	0.0352693	0.0351195	GDC0941
51	GOTERM_MF_DIRECT	GO:0005200~structural constituent of cytoskeleton	16	1.70213	0.000151156	DSP, MSN, ANK3, TUBA4A, EPB41L4B, KRT19, TUBB2B, EPB41L3, CCDC6, NEFL, NEFM, DMD, TLN2, TUBGCP4, NEFH, HLA-DRB1	893	107	18869	3.15961	0.162994	0.0444778	0.0442888	GDC0941
52	GOTERM_MF_DIRECT	GO:0005515~protein binding	694	73.2841	9.56726e-12	C5ORF22, NCKAP1, MAML1, SERPINE1, FZD10, NOC2L, CLDN1, RRP8, MYLK, MILR1, PSMD5, DPYSL2, MYB, DPYSL3, NAMPT, PLCE1, WSB1, PIH1D1, ZNF281, HPCAL1, REV1, WDR74, LGALS14, SCRIB, CEL, EML2, BCR, AR, ZC2HC1C, CLDN4, CLDN3, CLDN7, RBP1, TMEM126B, HOXB7, HOXB6, ATF3, CFB, TSPYL4, VPS28, HOXB5, GNE, FLG, ANAPC13, ZNF274, PRKDC, GATA6, IL20RA, BAZ2B, GATA3, ZNF26, SULT1A1, EPB41L2, CHST15, PIP5K1B, RSU1, …	906	12554	18869	1.15133	1.14615e-08	1.14616e-08	1.13755e-08	Gefitinib
53	GOTERM_MF_DIRECT	GO:0002020~protease binding	20	2.11193	1.27867e-06	ECM1, XBP1, ITGA3, SERPINE1, MIF, F3, TNF, MALT1, SERPINA5, SERPINB6, COL1A2, RNF139, KIT, PSAP, FLOT1, BDKRB2, TIMP3, ITGAV, ANXA9, TIMP4	906	111	18869	3.75256	0.00153067	0.000765921	0.000760167	Gefitinib
54	GOTERM_MF_DIRECT	GO:0008134~transcription factor binding	28	2.95671	2.76003e-06	SMARCD3, PRKDC, PTPRN, GATA6, HMGB2, IGHMBP2, KEAP1, GATA3, PDCD11, PPP1R13L, PIM1, FLNA, APBB2, JUN, HMGA2, PAX6, NR0B1, SMARCA1, PAX2, SMARCA4, KAT2B, AR, MYBBP1A, TAF7, FOSB, TRIB1, ZFPM2, TRIB2	906	209	18869	2.79018	0.00330107	0.00110217	0.00109389	Gefitinib
55	GOTERM_MF_DIRECT	GO:0005102~receptor binding	38	4.01267	9.11288e-05	SMARCD3, HILPDA, SERPINE1, LPL, ADM, LAMC2, PLAT, NPPB, SLC9A3R1, PCSK1N, PDPN, TNFSF10, APOE, EPHB2, IGFBP1, YES1, WNT5B, BTN2A2, TNFSF15, GLMN, F2R, STYK1, PLAUR, HLA-B, WNT7A, MSN, NRG1, HLA-A, BTN3A2, EML2, ANO1, AR, DIAPH2, TNFSF4, FKBP1B, NMU, REN, LTB	906	397	18869	1.99349	0.103429	0.0272931	0.027088	Gefitinib
56	GOTERM_MF_DIRECT	GO:0061629~RNA polymerase II sequence-specific DNA binding transcription factor binding	23	2.42872	0.000119809	EGR2, JUN, PRKDC, GATA6, KEAP1, HMGA2, NR0B1, GATA3, SMARCA1, AR, HIRA, BBS10, HEY1, ID2, ID4, HCLS1, HES1, ANKRD2, TRIB1, ZFPM2, TRIB2, PITX1, DACT1	906	190	18869	2.52113	0.133714	0.0287063	0.0284906	Gefitinib
57	GOTERM_MF_DIRECT	GO:0005515~protein binding	691	73.9829	4.47569e-13	ATF1, CDA, TRIO, TES, SERPINE2, WIPF1, ARPC5L, ENO2, BACH2, MYLK, DPYSL4, PPP4R2, PSMD5, DPYSL2, FAM110B, GJA4, HOMER3, UBASH3A, GTSE1, HOXA5, IER3, FNBP1, CLEC11A, GTPBP2, GAPVD1, RNASE2, DKK1, PRKAB1, DKK3, BCR, AR, MYL6, HOXB9, RNF125, BIN1, MAP1B, ETHE1, CLDN7, PSME4, HOXB6, CFB, TSPYL4, TSPYL5, GNE, FICD, CDCA4, MAPKAP1, GATA6, AGAP1, NCAPG, NEDD4L, GATA4, C2, PPP3R1, FAM124B, GRPEL1, FLRT3,…	894	12554	18869	1.16174	5.1108e-10	5.11124e-10	5.07543e-10	Imatinib
58	GOTERM_MF_DIRECT	GO:0002020~protease binding	18	1.92719	1.7785e-05	CSTB, CSTA, SERPINA1, ITGA3, SERPINB9, TNF, MALT1, SERPINB6, DPP4, CST3, SELL, SH3PXD2A, BIN1, CASP3, TIMP2, LCN2, TIMP1, LDLR	894	111	18869	3.42264	0.0201058	0.00859814	0.00853791	Imatinib
61	GOTERM_MF_DIRECT	GO:0005509~calcium ion binding	61	6.53105	5.14821e-05	MCTP1, TNFAIP6, LPCAT1, VLDLR, PKD2, CALB2, SCGN, CDH4, ME1, PLS3, PAMR1, SPTAN1, CD93, TESC, ANXA5, PLA2G4A, ANXA10, MYL6, VCAN, MMP13, DSG2, TKT, S100A9, SLC25A13, FBN2, AOAH, THBS2, RASGRP2, NID2, LTBP1, PCDH17, RASGRP3, SPTA1, PPP3R1, CLEC3B, MAN1C1, S100A12, SLIT2, S100A14, PLCG1, LDLR, S100A11, S100A10, TRPM4, GSN, GALNT3, SYT1, GCH1, PCDH9, HSPA5, F12, EDEM2, S100B, TUBB4A, DLK1, SELP, NEL…	894	751	18869	1.71436	0.0570991	0.0117585	0.0116761	Imatinib
62	GOTERM_MF_DIRECT	GO:0005102~receptor binding	37	3.96146	0.000151031	BLK, FCN1, SMARCD3, SERPINE2, SLA, ICAM3, ADM, PKD2, DPP4, SLC9A3R1, SRPX2, NPY, CCL2, FYN, GUSB, ERMAP, FGB, LYN, SYK, CADM1, F2R, HLA-B, MSN, BTN3A3, WIPI1, PTK6, FGR, AR, ZAP70, PTPRC, FES, LCK, FKBP1B, CAPRIN2, LTB, TLR4, HSPA1B	894	397	18869	1.96708	0.158434	0.0287463	0.0285449	Imatinib
64	GOTERM_MF_DIRECT	GO:0042802~identical protein binding	112	11.9914	0.000377909	ATF1, SH3GL3, CDA, STEAP3, DGKD, ENO2, TNF, DPYSL2, HOMER3, HADH, KCNH2, FNBP1, GTPBP2, DYNC1LI2, BIN1, ETHE1, CLDN7, CD226, PDE9A, GYPA, FICD, MGST3, HTRA1, DPP4, SLC9A3R1, EBP, GRPEL1, CLEC7A, BTBD3, MYO6, HMOX1, S100A12, TRPM4, JUN, APOBEC3G, SYT1, EIF2AK3, PTK6, GDF5, CLK2, NFKBIA, QDPR, PPFIBP2, LCN2, TCF4, FGFR1, GPSM2, SERPINA1, ALAS1, DBI, PPP1R9A, PKD2, LMNB2, CXCL5, ARHGAP4, PTPRG, GHR,…	894	1714	18869	1.37917	0.350566	0.0493301	0.0489846	Imatinib
65	GOTERM_MF_DIRECT	GO:0008134~transcription factor binding	23	2.46253	0.000388766	TRAPPC2, HDAC4, JUN, FOXC1, SMARCD3, DNMT3A, GATA6, GATA4, NFATC1, PAX6, SMARCA1, RNF4, HDAC9, MEIS2, NFKBIA, AR, KAT2B, IFI16, MDFIC, APBB2, PPARG, BCOR, TRIB1	894	209	18869	2.3227	0.358572	0.0493301	0.0489846	Imatinib
66	GOTERM_MF_DIRECT	GO:0005515~protein binding	699	73.5016	9.43509e-15	CYFIP1, CHIC2, PGAP2, SMC6, FNBP1L, DCAF6, SPIB, ALCAM, TFG, SOX15, DPYSL2, PSMD3, DPYSL3, PRSS8, PRKACB, JUNB, CHGB, CDK5RAP2, GAMT, TSPYL2, RBFOX1, CXADR, CEL, ZNF12, CD2AP, NUP93, SLC5A6, SIGIRR, CH25H, CLDN5, ZC2HC1A, RNF128, PRKD3, MAP1A, SERPING1, HOXB2, ATF5, ATF6, LRPAP1, ZNF274, ABCB1, NPRL2, HPN, CRABP1, NEDD4L, GATA3, IQGAP1, MTMR4, PRKCZ, ARPP19, C3, LDHB, HSPH1, RNF216, NTHL1, KCNMB2…	896	12554	18869	1.17256	1.11167e-11	1.11145e-11	1.10485e-11	JW-7-25-1
67	GOTERM_MF_DIRECT	GO:0042802~identical protein binding	123	12.9338	2.96602e-06	APP, REG1A, MLC1, DEFB1, NR3C1, AQP3, AQP1, ALCAM, TFG, DPYSL2, DPYSL3, IL12B, TRIM22, TGM2, CXADR, COG4, TPM1, POU3F2, ATAD3A, MID1, KCTD7, CD2AP, CLDN5, MAF, IFI27, KCTD12, IL6ST, ATF6, TP53, GRB7, BLM, KHDRBS3, SDC4, SDC2, SLC1A1, STC1, KLHL12, GATA3, SAV1, CD79B, VTN, LDHB, BAG2, PSAP, HMOX1, BANP, TGFB1, HOMER2, CYBRD1, ESRRG, INHBA, AICDA, CLK3, PPFIBP2, MAFB, BCL6, PIP, SDC1, TGFBI, ALDH18…	896	1714	18869	1.51125	0.00348788	0.00174699	0.00173661	JW-7-25-1
68	GOTERM_MF_DIRECT	GO:0008201~heparin binding	23	2.41851	3.19507e-05	LRPAP1, NRP1, APP, POSTN, FGFBP1, PCOLCE2, CEL, HSD17B12, AZU1, MPO, FSTL1, PTPRF, THBS3, BMP4, VTN, ADAMTS3, COL5A1, CRISPLD2, SLIT2, FGF12, ELANE, HBEGF, FBN1	896	176	18869	2.75205	0.036939	0.012546	0.0124714	JW-7-25-1
69	GOTERM_MF_DIRECT	GO:0001228~transcriptional activator activity, RNA polymerase II transcription regulatory region sequence-specific binding	43	4.52156	8.28966e-05	CSRNP3, PLAG1, EPAS1, LEF1, GATA3, HOXC13, NR3C1, HOXC11, HOXC10, SPIB, DBP, ZIC1, CREB3L2, HOXC4, ZNF107, ZNF544, JUNB, ZNF268, TEAD4, EGR1, PRRX1, FOXF2, SOX11, ESRRG, MITF, POU3F2, POU4F1, MEIS2, ETV5, TBX3, BATF, CREB3, KLF6, MAFB, KLF5, TFDP1, MAF, WT1, HAND1, HOXB2, ATF5, ATF6, TP53	896	475	18869	1.90641	0.0930394	0.0244131	0.024268	JW-7-25-1
71	GOTERM_MF_DIRECT	GO:0005515~protein binding	708	75.0795	1.71924e-16	CYFIP2, ATF1, TES, SERPINE2, POP4, STMN2, ABCA12, DCAF6, SOX17, PSMD3, NAMPT, PLCE1, GAMT, GABARAPL2, MEF2C, ACOT7, DDX11, HPCAL1, CEL, ARMC8, PASK, ISL1, RNASE1, DKK2, LCE2B, SULT2B1, EML4, SIGIRR, CH25H, CLDN4, ZC2HC1A, IFT81, MAP1A, DDIT4, CLDN7, PADI3, RABL3, PI4K2A, CGGBP1, ATF3, FLG, URI1, TTYH1, PRKDC, IL20RA, XPC, IQGAP1, GATA2, HIF1A, CYB5R2, SULT1A1, C3, ABR, CYB5R1, FAM171A1, C5, PRKAR…	899	12554	18869	1.1837	2.66454e-13	2.06309e-13	2.0459e-13	Lapatinib
72	GOTERM_MF_DIRECT	GO:0008134~transcription factor binding	29	3.07529	7.46193e-07	GTF2A1, HDAC5, FOXC1, DDX3X, PRKDC, HDAC1, FHL2, ARRB1, PARK7, GATA2, NLK, HIF1A, HHEX, SOX17, PIM1, APBB3, ATG7, JUN, TBP, GPX3, TCF12, NFATC3, HMGA2, SMARCA4, TFDP2, KAT6A, FOSB, TRIB1, TRIB2	899	209	18869	2.91233	0.000895031	0.000447716	0.000443985	Lapatinib
73	GOTERM_MF_DIRECT	GO:0061629~RNA polymerase II sequence-specific DNA binding transcription factor binding	24	2.54507	3.75774e-05	GTF2A1, HDAC5, JUN, MEF2C, FOXC1, LDB1, PRKDC, HDAC1, HMGA2, XPC, LDB2, GATA2, HIF1A, ISL1, SOX17, HEY1, ID2, KAT6A, RBBP8, ANKRD1, TRIB1, TRIB2, FBP1, PITX1	899	190	18869	2.65123	0.0440921	0.0113363	0.0112419	Lapatinib
74	GOTERM_MF_DIRECT	GO:0042802~identical protein binding	118	12.5133	3.77878e-05	ATF1, APP, FAAH, STEAP3, FMR1, ABAT, PARK7, ENO3, IGF1R, STK10, NAMPT, ZNF446, TRIM22, KCTD5, ATAD3A, LZTFL1, LCE2B, CLDN4, PRPF6, SOAT1, CLDN7, PADI3, IAPP, KCTD12, EZR, RAF1, IL6ST, CGGBP1, KCTD15, ATF3, ABCG2, KHDRBS3, MAX, STXBP1, MGST3, SLC1A1, ZMAT4, MYO6, TASP1, PACSIN3, ZBED1, SFN, MAP2K6, JUN, APOBEC3G, CAV1, CYBRD1, ESRRG, VIL1, BCL6, ALDH18A1, TMCC1, MYD88, NFE2L1, AMD1, QPRT, FHL2, AR…	899	1714	18869	1.44498	0.0443334	0.0113363	0.0112419	Lapatinib
77	GOTERM_MF_DIRECT	GO:0005515~protein binding	685	72.7176	2.56333e-12	MDC1, SERPINE1, STMN2, FZD10, NOC2L, FNBP1L, PSMD6, PPP4R2, HOXA1, HOMER3, PRSS8, HOXA7, ANKS1A, HOXA5, CHGB, CDK5RAP2, SERPINF1, RPL22, DNTTIP2, PRKCA, HDHD3, ISL1, EML1, CD2AP, NUP93, ZC2HC1A, RFX7, DDIT3, DDIT4, AKIP1, FEZ2, RBP1, SPARCL1, PRKD2, TMEM126B, HOXB7, HOXB5, TSPYL5, FLG, ABCB1, LXN, MEAF6, CDCA3, SHMT1, CRABP1, GATA3, MTMR4, SULT1A1, CYB5R1, PRDX2, NCSTN, KCNMB2, HOXC4, CEP72, ALX1…	890	12554	18869	1.15682	2.90933e-09	2.90938e-09	2.89656e-09	Midostaurin
78	GOTERM_MF_DIRECT	GO:0001228~transcriptional activator activity, RNA polymerase II transcription regulatory region sequence-specific binding	44	4.67091	3.3236e-05	FOXC1, EHF, DLX5, LEF1, GATA3, NR3C1, FOXO1, HOXC4, ALX1, HOXA1, HOXA7, ZNF544, ZNF268, ZNF345, PITX1, HOXA5, ZBED4, TEAD4, TFAP2B, ARNT2, BCL11B, FOXF2, SOX11, POU3F2, ISL1, MEIS2, PHOX2A, ELF1, ZNF91, MEIS1, KLF5, TFDP1, MAF, ELF3, PAX8, ELF4, NFIB, IRF1, NFIC, DDIT3, HAND2, TFEC, HOXB7, HOXB5	890	475	18869	1.96389	0.0370208	0.0188614	0.0187783	Midostaurin
80	GOTERM_MF_DIRECT	GO:1990837~sequence-specific double-stranded DNA binding	47	4.98938	0.000156559	DLX5, SHOX2, LEF1, GATA3, NR3C1, HEY1, HIVEP1, HOXC4, ALX1, HOXA1, HOXA7, ZNF345, PITX1, HOXA5, HOXA4, SPDEF, TCFL5, NFE2, TFAP2B, ARNT2, EMX2, MSX2, BCL11B, EN1, NR1D1, KLF3, POU3F2, ISL1, MEIS2, SMAD5, PHOX2A, ELF1, KLF5, MAF, ELF3, BCL6, PAX8, ELF4, RFX7, NFIB, NFIC, HAND2, TFEC, HOXB7, IRF9, HOXB5, FOXA2	890	556	18869	1.79218	0.162814	0.0444237	0.044228	Midostaurin
[truncated: 39 more rows]

## Sheet: Sheet4
	Category	Term	Count	%	PValue	Genes	List Total	Pop Hits	Pop Total	Fold Enrichment	Bonferroni	Benjamini	FDR	DrugName
[truncated: 69 more rows]
