# Supplementary material for: MCLRP: enhanced prediction of anticancer drug response through low-rank matrix completion and transcriptomic profiling
Source: BMC Biol. 2025 Dec 3;24:4. doi: 10.1186/s12915-025-02457-8 (PMC12781783; doi:10.1186/s12915-025-02457-8)
Supplement: Supplementary file 2 — Additional file 2. Tables S1-S4. The data for the predictive high sensitivity response values selected by different thresholds. Table S5. The data for the relationship between additional drugs and co-mutations on one or more genes. Tables S6-S9. The top 1000 genes corresponding to each drug in the five datasets. Table S10-S13. Functional enrichment analysis of the top 1000 genes for each drug and the terms with a Benjamin false discovery rate of < 0.05. Table S14. Conditions of use for the methods. [file 12915_2025_2457_MOESM2_ESM.zip › Table S13 PI3KIC50-Common.xlsx]

## Sheet: GO-BP
	Category	Term	Count	%	PValue	Genes	List Total	Pop Hits	Pop Total	Fold Enrichment	Bonferroni	Benjamini	FDR	DrugName
0	GOTERM_BP_DIRECT	GO:0007165~signal transduction	121	12.8042	2.03787e-14	CD83, IRS1, REG1A, CBLC, GUCA1A, IRS2, FNBP1L, NR3C1, NR3C2, PYCARD, GRB14, DPYSL2, ANPEP, CLEC5A, PDE8B, PRKACB, TLE2, IGFBP2, ANK3, OLFM4, INPP4B, TYROBP, PSG4, IL23A, S100A6, UTS2, RIN2, OPTN, SKAP2, CHRNA3, RRAD, SH2D2A, CHRNA9, ITPR1, AGAP1, MST1R, RASGRP2, NDRG1, RAP1GAP, SAV1, ARHGAP22, C3, CD79B, RRAS, MICAL1, INPP5D, PENK, CYTL1, IGFBP6, ASIC3, CDC7, GNG11, ARHGAP32, CXCL10, MAVS, CXCL11…	891	1267	19308	2.06951	8.67786e-11	8.65686e-11	8.60999e-11	A-443654
2	GOTERM_BP_DIRECT	GO:0045944~positive regulation of transcription from RNA polymerase II promoter	91	9.62963	3.41122e-06	APP, ARF4, CD40, CSRNP3, LDB1, CITED2, PSIP1, RORA, LDB2, NR3C1, ETS2, DCAF6, PPP3CA, CHCHD2, ZNF606, HYAL2, ZC3H12A, HOXA5, PELP1, DDX17, PEG3, RIPK2, ZBTB38, LMO2, PTOV1, EBF2, MITF, POU3F2, ZEB2, PRPF6, TFDP1, MAF, IL23A, HOXB2, ARHGEF2, TP53, IRF9, SKAP1, NFAT5, NFIX, NUFIP1, PLAG1, LRP5, EGFR, FSTL3, NHLH2, TBX21, STAT4, HOXC4, ZNF107, CYTL1, ZNF304, TBL1X, ZNF544, ZNF268, S100A10, NKX2-2, T…	891	1204	19308	1.63785	0.0143864	0.00483029	0.00480413	A-443654
3	GOTERM_BP_DIRECT	GO:0030198~extracellular matrix organization	22	2.32804	2.41783e-05	APP, POSTN, COL15A1, FOXF2, FOXF1, COL11A1, POMT1, SPINK5, HSD17B12, FBLN2, MMP10, ADAMTS5, MMP25, ADAMTS3, COL4A2, COL4A1, MMP15, CRISPLD2, PXDN, SLC39A8, COL9A2, RECK	891	165	19308	2.88934	0.0976121	0.0256774	0.0255384	A-443654
5	GOTERM_BP_DIRECT	GO:0071560~cellular response to transforming growth factor beta stimulus	13	1.37566	6.65824e-05	POSTN, TGFB1, CAV1, NR3C1, ZFP36L2, SMAD7, DAB2, COL4A2, CTSK, HYAL2, PDGFD, PENK, NOX4	891	69	19308	4.08276	0.246368	0.0471403	0.0468851	A-443654
6	GOTERM_BP_DIRECT	GO:0045944~positive regulation of transcription from RNA polymerase II promoter	91	9.90207	9.70031e-07	CSF3, ZNF175, CSRNP3, ONECUT2, CITED1, CITED2, RORA, ASH2L, HOXC13, LDB2, GLI1, NR3C1, HOXC11, GLI3, ETS2, PTMS, NAMPT, ZIC1, HOXA7, MYBL1, HOXA5, IER2, HTATIP2, TEAD4, SS18, IL18, ETV1, PAX6, FOS, DCN, TNFRSF1A, ZNF91, ELF4, IRF1, IL1B, TFEC, IRF7, IRF8, HOXB2, ITGA6, PPARG, ATF5, TP53, IRF9, ATF3, GTF2A1, CEBPA, HDAC5, GTF2A2, ZNF395, BEX1, SMARCD3, EPAS1, TAF9, LRP5, GATA3, ASCL1, HIF1A, PLAC8…	864	1204	19308	1.68903	0.00397503	0.00222451	0.00221801	AKT inhibitor VIII
7	GOTERM_BP_DIRECT	GO:0042493~response to drug	34	3.69967	1.08354e-06	CDKN1A, ABCB1, MAOB, OGG1, PTPRM, SLC1A3, GATA3, PTN, COMT, PNP, CCND1, DPYSL2, TIMP2, DNMT3B, HMOX1, CA9, B2M, MAP2K6, FZD1, SS18, JUN, IGFBP2, FOS, PGF, ASS1, ALDH3A1, ADORA2A, CPS1, CAT, SCGB1A1, PPARG, PAM, TP53, ADA	864	293	19308	2.59319	0.00443914	0.00222451	0.00221801	AKT inhibitor VIII
9	GOTERM_BP_DIRECT	GO:0007165~signal transduction	87	9.46681	6.4978e-05	CTNND2, GDI2, PTPRM, SECTM1, IRS2, FNBP1L, NR3C1, CXCL14, NR3C2, AKAP12, PSTPIP1, RASSF2, GRB14, IMPA2, DPYSL2, ANPEP, AKT3, NAMPT, PPFIA1, CASP1, TIMP1, PDE8A, TLE2, FGFBP1, IGFBP2, OLFM4, PGF, GEM, CD2AP, TNFRSF1A, DUSP22, TYROBP, VGF, CEACAM6, RASA1, IL1B, UTS2, ULK2, PPARG, TFF1, GAS6, OPTN, HBEGF, GRIA2, LRPAP1, CHRNA3, BEX1, EPAS1, TGFBRAP1, PEX11B, CHRNA9, DAPP1, TPTE, CSF2RB, ARHGAP17, SR…	864	1267	19308	1.5345	0.23418	0.0408684	0.040749	AKT inhibitor VIII
10	GOTERM_BP_DIRECT	GO:0043627~response to estrogen	13	1.41458	6.62385e-05	CITED1, MME, CITED2, ARPC1B, IGFBP2, ASH2L, GATA3, COMT, GLI3, CCND1, CTNNA1, HMOX1, PPARG	864	71	19308	4.09174	0.238134	0.0408684	0.040749	AKT inhibitor VIII
11	GOTERM_BP_DIRECT	GO:0001666~response to hypoxia	22	2.39391	6.68284e-05	POSTN, EGLN3, ALAS1, CITED2, EPAS1, CXCR4, HIF1A, APOLD1, PGF, ALDH3A1, PAK1, CLDN3, MB, DDIT4, CAT, CASP1, DNMT3B, HMOX1, CA9, CRYAB, PAM, ADA	864	182	19308	2.70131	0.239977	0.0408684	0.040749	AKT inhibitor VIII
13	GOTERM_BP_DIRECT	GO:0042493~response to drug	38	4.04686	1.8311e-08	RET, BCAR3, COL18A1, OXTR, TRAF3IP2, SEMA3C, GATA6, HTR2B, LPL, PTN, ADIPOR2, AACS, HSD11B2, CCND1, CASP3, MYO6, TIMP2, TSPO, APOD, NKX6-1, PPARGC1A, B2M, SNCA, VAV3, ABCC4, FZD3, ANXA1, HMGCS1, ARG1, ITGA2, INHBA, CENPF, ACTC1, CYP1A1, TXNIP, BLMH, PLIN2, PAM	877	293	19308	2.85531	7.86062e-05	7.86093e-05	7.82614e-05	AMG-706
14	GOTERM_BP_DIRECT	GO:0098609~cell-cell adhesion	25	2.66241	5.68312e-06	CYFIP2, LAMA5, CSTA, ITGB2, ICAM2, TMEM47, SRPX2, PDPN, ITGAV, PDLIM5, JAM3, DSP, ANXA1, CD93, ITGA2, CD2AP, DLG2, ELMO2, TLN2, ITGA5, DSG3, PKP3, CBLL1, DSC2, LIMS2	877	190	19308	2.89684	0.0241025	0.0121988	0.0121448	AMG-706
15	GOTERM_BP_DIRECT	GO:0006954~inflammatory response	40	4.25985	1.24433e-05	ORM1, ECM1, TRAF3IP2, TNFAIP6, ITGB2, CXCR4, CXCL1, LIPA, RELB, PTGS1, C3, CYP26B1, HYAL1, ZC3H12A, CXCR2, SCN9A, BDKRB2, BDKRB1, CCR7, ANXA1, SPHK1, IL18, NFATC3, TNFRSF1B, LYZ, MTOR, BMP2, IL6, BCL6, KRT16, AXL, TNFSF4, REL, CHI3L1, F2RL1, PTX3, TLR5, SCG2, TLR3, EPHA2	877	412	19308	2.13747	0.0520175	0.014172	0.0141093	AMG-706
16	GOTERM_BP_DIRECT	GO:0030216~keratinocyte differentiation	13	1.38445	1.32048e-05	DSP, CSTA, MAP2K1, ST14, ANXA1, WNT5A, EREG, MAFB, KRT16, CASP3, TXNIP, SPRR1A, EPHA2	877	60	19308	4.77013	0.0551117	0.014172	0.0141093	AMG-706
18	GOTERM_BP_DIRECT	GO:0009887~animal organ morphogenesis	19	2.02343	5.32965e-05	GAMT, LAMA5, COL18A1, SYK, ELN, ITGA2, PBX2, LAMB1, DCN, EREG, FGF17, EFNB2, BMP2, ABLIM1, LHX3, STX2, NKX6-1, LY6H, FGF21	877	138	19308	3.03118	0.204519	0.0331343	0.0329877	AMG-706
20	GOTERM_BP_DIRECT	GO:0051897~positive regulation of protein kinase B signaling	18	1.91693	7.48116e-05	SEMA5A, RET, OSBPL8, IGFBP5, IL26, TPBG, IL18, AKR1C2, LRP2, MTOR, RTN4, AXL, CPNE1, SPRY2, HCLS1, CHI3L1, CCR7, MET	877	129	19308	3.07199	0.274706	0.0401458	0.0399681	AMG-706
21	GOTERM_BP_DIRECT	GO:0000122~negative regulation of transcription from RNA polymerase II promoter	79	8.46731	1.09119e-06	ZNF512B, BTG2, FOXE1, WWC1, CHD5, PRDM2, TNF, HEY1, CCND1, TRPS1, WWC3, ZNF124, MAGEA4, KLF11, ZHX2, MEF2C, MSX2, PARP1, ARID5A, SOX11, DKK1, IMPACT, IFI27, CCNE1, BIN1, THAP7, DDIT3, MAGEB2, CRY1, HCLS1, BCORL1, FBP1, ATF3, FOXC1, CBFB, MAGED1, SATB1, SATB2, CTR9, LEF1, AEBP1, HDAC9, FOXO1, AURKB, SDCBP, ATXN1, PCBP3, NFIL3, NACC2, PLAGL1, NRIP1, HIVEP1, NDN, MAGEC1, MAGEA11, TAF9B, MAGEA10, ELA…	891	969	19308	1.7667	0.00470283	0.00464378	0.00462121	Axitinib
22	GOTERM_BP_DIRECT	GO:0010628~positive regulation of gene expression	49	5.25188	3.19736e-06	PID1, TFRC, PTPN22, PARK7, CLU, TNF, ACTG2, CDH5, CDH3, HEY1, RPS6KA2, BLNK, TRIM24, MAP2K1, MEF2C, ITGA3, WNT5A, SOX11, DKK1, EDAR, ACTA2, SFRP4, CLDN5, CLDN3, PKP3, ATF3, PTGFR, FOXC1, SLC24A3, DLX5, LEF1, IL2RG, TTN, NFIL3, CLEC7A, IL32, IL33, MSN, BMP7, BMP6, P2RX7, FGF17, RGCC, ACTC1, PIP, ID4, MDM2, ATP13A2, HSPA1A	891	516	19308	2.05781	0.0137177	0.00464378	0.00462121	Axitinib
23	GOTERM_BP_DIRECT	GO:0006954~inflammatory response	42	4.50161	3.22485e-06	PTGFR, UCN, ORM1, CALCA, ECM1, TRAF3IP2, TRIL, STK39, CXCL1, PARK7, HDAC9, TNF, PRKCZ, PYCARD, HRH1, PSTPIP1, IL18RAP, CLEC7A, HYAL1, CCL5, CCL4, CXCR2, BLNK, BDKRB1, CERS6, ANXA1, IL18, CYBB, FOS, BMP6, P2RX7, ITCH, CXCL11, ADORA2A, BCL6, AXL, MAPKAPK2, CHST1, F2RL1, MGLL, IDO1, EPHA2	891	412	19308	2.20908	0.0138348	0.00464378	0.00462121	Axitinib
24	GOTERM_BP_DIRECT	GO:0042493~response to drug	33	3.53698	5.76051e-06	COL18A1, TRAF3IP2, WFDC1, SLC1A3, TNFRSF11B, AACS, CDH3, CCND1, MYO6, SNCA, IL10, LYN, NTRK1, NQO1, BCHE, JUN, ANXA1, ITGA3, ARG1, ITGA2, VEGFC, CYBB, CTPS1, FOS, DUSP6, ACTC1, ADORA2A, CPS1, SCGB1A1, MDM2, FOSB, PLIN2, GCLM	891	293	19308	2.44065	0.0245784	0.00622135	0.0061911	Axitinib
25	GOTERM_BP_DIRECT	GO:0007568~aging	25	2.67953	1.06081e-05	CALCA, TFRC, ELAVL4, RETN, CLDN1, AURKB, IGF1R, PPP3CA, KCNMB1, DMD, SNCA, IL10, MBD3, NTRK1, NQO1, JUN, VCAM1, IGFBP5, ARG1, ATP2B1, FOS, DCN, AGT, CD68, GCLM	891	194	19308	2.79253	0.0447929	0.00916537	0.00912081	Axitinib
26	GOTERM_BP_DIRECT	GO:0009410~response to xenobiotic stimulus	28	3.00107	1.78082e-05	TRAF3IP2, SLC1A3, TNFRSF11B, ENO2, TNF, CDH3, CCND1, SLITRK5, SNCA, IL10, LYN, NTRK1, JUN, ITGA3, ARG1, ITGA2, VEGFC, CYBB, CTPS1, FOS, DUSP6, P2RX7, ADORA2A, CPS1, SCGB1A1, FOSB, PLIN2, GCLM	891	240	19308	2.52817	0.0740475	0.0128219	0.0127596	Axitinib
27	GOTERM_BP_DIRECT	GO:0030335~positive regulation of cell migration	29	3.10825	2.44083e-05	SEMA5A, GRB7, LRRC15, LEF1, LAMC2, CLDN1, SYNE2, IGF1R, MYLK, PPP3CA, CDH5, SDCBP, GPNMB, CLEC7A, CCL5, PDPN, ITGAV, LYN, HSPA5, SEMA6D, RRAS2, FGR, CLDN3, CEACAM6, PECAM1, F2RL1, SNAI2, CBLL1, EPHA2	891	258	19308	2.43578	0.100076	0.0150634	0.0149902	Axitinib
28	GOTERM_BP_DIRECT	GO:0008284~positive regulation of cell proliferation	48	5.14469	3.64508e-05	PTGFR, VIPR1, CD81, IL24, LEF1, LAMC2, MST1R, PRKCZ, IGF1R, TSPAN31, PLAC8, SDCBP, TCL1A, BCL7A, CLEC7A, EPCAM, CXCR2, DMD, ITGAV, STX3, IL6R, IL12RB2, KRT6A, LYN, TSC22D1, EGR4, AKR1C3, VEGFC, AKR1C2, SOX11, SMARCA2, POU3F2, BMP6, EREG, FGF17, CLDN5, BST1, MEIS1, CEACAM6, BAMBI, IL7, CLDN7, MDM2, HCLS1, CD248, MVD, ATF3, TSPYL5	891	550	19308	1.8912	0.145698	0.0177551	0.0176688	Axitinib
29	GOTERM_BP_DIRECT	GO:0032496~response to lipopolysaccharide	21	2.2508	3.69898e-05	PTGFR, JUN, VCAM1, DIO2, PTPN22, FOS, CLDN1, DCN, LOXL1, P2RX7, AKAP12, DUSP10, MAPKAPK3, CPS1, MAPKAPK2, SCGB1A1, BDKRB1, ELANE, IDO1, IL12RB2, SNCA	891	157	19308	2.89854	0.147685	0.0177551	0.0176688	Axitinib
30	GOTERM_BP_DIRECT	GO:0007165~signal transduction	90	9.6463	4.25245e-05	LGALS3BP, SH3GL3, ECM1, CLIC3, DGKD, CD83, DGKA, IL24, CBLC, CXCL1, PTPRK, FNBP1L, IGF1R, PYCARD, AKAP12, PSTPIP1, RGS1, RPS6KA2, KIF13B, PPFIA1, CHGB, IL10, DFFA, MAP2K1, ANXA1, IGFBP5, PRKCB, DAPK1, ANXA5, RRAS2, GEM, SIGIRR, RAP2C, ITPKB, INPP4B, CEACAM1, MAPKAPK3, CEACAM6, RASA1, PECAM1, SPARCL1, RIN3, LTB, SKAP2, CDS1, GRB7, RASL12, BEX1, INPP1, RRAD, SH2D2A, STK39, STC1, TNFRSF11B, MST1R, R…	891	1267	19308	1.53931	0.167823	0.0183706	0.0182813	Axitinib
31	GOTERM_BP_DIRECT	GO:0043066~negative regulation of apoptotic process	46	4.93033	5.15842e-05	PTGFR, UCN, TMF1, TFRC, LEF1, IFI6, LRP2, PARK7, PRKCZ, FSTL1, FOXO1, IGF1R, PLAC8, TCL1A, EPCAM, PDPN, FLNA, TAF9B, MAGEA4, SNCA, IL10, NTRK1, NQO1, PCID2, EGR3, ANXA1, SERPINB2, MSX2, TSC22D1, HSPA5, DAPK1, PLK2, WNT5A, ANXA5, DKK1, ATOX1, ITCH, ACTC1, AXL, IL7, RASA1, CLDN7, IL2RB, MDM2, HSPA1A, MAD2L1	891	526	19308	1.8951	0.199765	0.0194151	0.0193208	Axitinib
32	GOTERM_BP_DIRECT	GO:0008285~negative regulation of cell proliferation	42	4.50161	5.39309e-05	COL18A1, BTG2, TES, BTG1, IL24, CHD5, CXCL1, PTPRK, CDH5, GPNMB, ADAMTS1, NACC2, RPS6KA2, PDPN, TRIM24, NDN, SH3BP4, IGFBP7, RBM5, S100A11, IL10, LYN, NTRK1, KLF11, BCHE, JUN, MAP2K1, MSX2, TBX5, SMARCA2, BMP7, CBFA2T3, EREG, SFRP4, CLDN3, RGCC, ADORA2A, BCL6, RAPGEF2, SPRY1, SKAP2, HSPA1A	891	464	19308	1.96151	0.207837	0.0194151	0.0193208	Axitinib
34	GOTERM_BP_DIRECT	GO:0051897~positive regulation of protein kinase B signaling	18	1.92926	9.07626e-05	SEMA5A, OSBPL8, HIP1, IGFBP5, AKR1C3, IL18, AKR1C2, LRP2, MST1R, PARK7, TNF, IGF1R, PINK1, PIK3CA, AXL, HCLS1, HPSE, TSPYL5	891	129	19308	3.02373	0.324372	0.0280067	0.0278706	Axitinib
37	GOTERM_BP_DIRECT	GO:0007165~signal transduction	98	10.4255	5.13478e-07	OLFML2B, IRS1, CTNND2, CBLB, IRS2, CXCL14, NR3C2, RPS6KA3, ENDOU, RASSF2, GRB14, DPYSL2, RPS6KA2, AKT3, STMN1, TNFSF10, IL4R, MAGI2, IGFBP2, VRK2, ANK3, CD2AP, OLFM1, UTS2, GRIA2, SHC3, CRABP2, EPAS1, PEX11B, CHRNA9, CSF2RB, GATA3, IQGAP1, NTS, RASGRP2, HIF1A, RAP1GAP, CYTL1, SFN, IGFBP6, PDE2A, SMAD5, NET1, ARHGAP32, CXCL10, TNFSF9, FGF13, IL7R, LRP12, LAT, CD320, IL24, AKAP12, PSTPIP1, KIF13B, …	892	1267	19308	1.67426	0.00214199	0.00214428	0.00213863	AZD6482
38	GOTERM_BP_DIRECT	GO:0019221~cytokine-mediated signaling pathway	23	2.44681	2.95885e-06	STAT5A, CEBPA, IL4R, BAD, RIPK2, IL1R2, SLC1A1, LIFR, CSF2RB, TNFRSF1A, GHR, HCK, SOCS1, IL1B, IL3RA, STAT4, IL21R, IL12B, CTSG, IL6ST, IL7R, CD44, SH2B2	892	156	19308	3.19136	0.0122802	0.00371907	0.00370927	AZD6482
39	GOTERM_BP_DIRECT	GO:0006954~inflammatory response	42	4.46809	3.29426e-06	CX3CR1, HDAC5, ORM1, CD40, LY96, CXCR4, LIPA, HRH1, PSTPIP1, CYP26B1, IFI16, DHRS7B, CD14, TAC1, AOC3, ANXA1, CCL20, RIPK2, CARD8, F2R, TNFRSF1A, MFHAS1, CXCL10, HCK, GAL, ELF3, IL1B, PLP1, DPEP1, F2RL1, SDC1, PRKCQ, CDO1, SMPDL3B, FOLR2, TLR4, CD44, S100A8, MGLL, CHST2, LAT, TLR3	892	412	19308	2.2066	0.0136627	0.00371907	0.00370927	AZD6482
40	GOTERM_BP_DIRECT	GO:0001666~response to hypoxia	25	2.65957	3.56233e-06	CITED2, EPAS1, CXCR4, HIF1A, HK2, APOLD1, TXN2, NPPA, CASP1, HMOX1, CA9, ARNT2, POSTN, EGLN3, BAD, TGFBR2, ALDH3A1, CLDN3, CAT, ERCC2, CYP1A1, ANGPTL4, CRYAB, PAM, ADA	892	182	19308	2.97332	0.0147662	0.00371907	0.00370927	AZD6482
41	GOTERM_BP_DIRECT	GO:0045944~positive regulation of transcription from RNA polymerase II promoter	90	9.57447	6.44528e-06	ZNF175, CD40, SMARCB1, CITED2, FHOD1, RORA, AHR, GLI1, GLI3, PTMS, RPS6KA3, MED14, LRP5L, SOX18, SIX2, DPF1, SIX3, ZIC1, HOXA7, HRAS, IER5, MYBL1, HOXA5, TEAD4, RIPK2, TCF12, PTOV1, EN1, PAX6, SIRT7, SIRT2, TNFRSF1A, GAL, MAF, ELF3, IRF1, IL1B, TFEC, CDH13, ITGA6, PPARG, ATF5, TLR4, IRF9, TLR3, CEBPA, HDAC5, NFIX, EPAS1, LRP5, TWIST1, GATA3, HIF1A, FSTL3, PLAC8, MAPK7, IFI16, STAT4, NDN, CAMTA1, …	892	1204	19308	1.61804	0.0265566	0.00538309	0.00536891	AZD6482
42	GOTERM_BP_DIRECT	GO:0043066~negative regulation of apoptotic process	48	5.10638	1.20526e-05	CITED2, OGG1, AMIGO2, KIF14, PTEN, FHL2, IFI6, TWIST1, CIB1, PRAMEF11, GLI3, PTMS, UNG, AQP1, PLAC8, PRDX2, RPS6KA3, MAPK7, EDNRB, NUAK2, NNT, CBS, PIM1, NCKAP1L, PIM2, ERC1, TMEM14A, MAGEA4, MCL1, IER3, MAP4K4, ARNT2, ANXA1, MMP9, TBX3, HCK, GCLC, ACTC1, DDAH2, CAT, BCL3, DPEP1, ANGPTL4, ATF5, IL6ST, CRYAB, CD44, HSPA1A	892	526	19308	1.97528	0.0490865	0.00838864	0.00836655	AZD6482
43	GOTERM_BP_DIRECT	GO:0042493~response to drug	32	3.40426	1.54734e-05	ABCB1, OGG1, PTEN, SLC1A3, GATA3, TXN2, CCND1, DPYSL2, HMOX1, CA9, NCKAP1L, B2M, PMS1, S100A10, JUN, ANXA1, BAD, IGFBP2, INHBA, ASS1, TGFBR2, ALDH3A1, ACTC1, GAL, NPC1, CPS1, MAP1B, CAT, CYP1A1, PPARG, PAM, ADA	892	293	19308	2.36404	0.0625739	0.00923097	0.00920666	AZD6482
45	GOTERM_BP_DIRECT	GO:0043627~response to estrogen	13	1.38298	8.98185e-05	GSTM3, IL4R, MME, CITED2, IGFBP2, GATA3, GLI3, TGFBR2, KRT19, GAL, CCND1, HMOX1, PPARG	892	71	19308	3.9633	0.312779	0.0416758	0.041566	AZD6482
46	GOTERM_BP_DIRECT	GO:0042493~response to drug	37	3.97849	5.11767e-08	HDAC4, BECN1, OXTR, CDKN1B, ABCB1, SEMA3C, OGG1, GATA6, HTR2B, WFDC1, SLC1A3, GATA3, FOXO3, AACS, HSD11B2, LGALS1, CCND1, MDK, MYC, NCKAP1L, B2M, SPINK4, NQO1, BCHE, EMX2, ITGA2, INHBA, SOD2, COL1A1, FOSL1, ALDH3A1, ACTC1, CPS1, SCGB1A1, PPARG, KCNK3, CCNO	873	293	19308	2.79291	0.000220957	0.000220981	0.000219343	BAY 61-3606
47	GOTERM_BP_DIRECT	GO:0009410~response to xenobiotic stimulus	32	3.44086	1.41233e-07	BECN1, OXTR, CDKN1B, ABCB1, SEMA3C, OGG1, SLC1A1, GATA6, HTR2B, PDGFA, SLC1A3, GATA3, AHR, FOXO3, HSD11B2, CCND1, MDK, MYC, SLITRK5, NCKAP1L, EMX2, ITGA2, INHBA, SOD2, P2RX7, COL1A1, FOSL1, CPS1, SCGB1A1, KCNK3, CCNO, SHANK2	873	240	19308	2.94891	0.000609657	0.000304922	0.000302662	BAY 61-3606
48	GOTERM_BP_DIRECT	GO:0045893~positive regulation of transcription, DNA-templated	65	6.98925	2.35464e-07	CDKN1C, CD86, RORA, AHR, MED14, LBH, MDK, TRIM5, MYC, ZIC1, ANKRD1, NFRKB, TP63, CDK5RAP2, YWHAH, MEF2C, ACTN1, ACTL6A, ARID5B, MITF, RAP2C, MDFIC, PAX8, ELF4, IRF1, PPARG, IRF6, ATF5, VGLL1, CREB5, HDAC4, FOXC1, MEAF6, NOTCH4, TAF9, GATA6, LRP5, GATA3, FOXO3, CAND2, TFPT, SERTAD3, WNT11, SERTAD2, MAPK1, NDP, TFAP2A, TAF15, SMAD3, TAF12, TGFB3, FOXF1, FZD7, WNT7A, INHBA, BMP4, MLLT11, COL1A1, BMP…	873	725	19308	1.98289	0.00101622	0.000338911	0.0003364	BAY 61-3606
50	GOTERM_BP_DIRECT	GO:0043434~response to peptide hormone	14	1.50538	9.24892e-07	STAT5A, REG3A, OXTR, CDKN1B, REG1B, REG1A, LRP5, GNAI1, EREG, COL1A1, STC2, STAT4, NEFL, TFF1	873	56	19308	5.52921	0.00398572	0.000798737	0.000792818	BAY 61-3606
51	GOTERM_BP_DIRECT	GO:0043066~negative regulation of apoptotic process	49	5.26882	3.1584e-06	CDKN1B, SYCP2, OGG1, HTR2B, FHL2, RPS6KA3, EDNRB, CCND2, NNT, MYC, KIFAP3, MAGEA4, SERPINB2, TSC22D1, HGF, SERPINB9, MITF, ATAD3A, ATF5, IL6ST, CD44, BECN1, PRKDC, GSTP1, TAF9, AMIGO2, GATA6, IFI6, BAG6, PRDX2, WNT11, NUAK2, CHST11, UCP2, NCKAP1L, TFAP2A, NQO1, SMAD3, ANGPT1, PLK2, WNT7A, ASNS, SOD2, BMP4, ACTC1, BCL3, EVI2B, HSPA1B, HSPA1A	873	526	19308	2.06031	0.0135454	0.002273	0.00225615	BAY 61-3606
52	GOTERM_BP_DIRECT	GO:0001525~angiogenesis	30	3.22581	3.84275e-06	FOXC1, PLXND1, TNFAIP2, PDGFA, RORA, THY1, TSPAN12, RASIP1, APOLD1, TYMP, CALD1, ZC3H12A, KRIT1, CCL2, NRCAM, ITGAV, AAMP, JAG1, ANGPT1, MCAM, EIF2AK3, WNT7A, PRKCA, EREG, KLF5, PXDN, ANGPTL2, PRKD2, RAMP1, SCG2	873	252	19308	2.63296	0.0164561	0.00237043	0.00235286	BAY 61-3606
54	GOTERM_BP_DIRECT	GO:0007507~heart development	26	2.7957	2.01055e-05	POPDC3, OXTR, FOXC1, CDKN1B, PRKDC, HTR2B, SRI, PCSK5, HDAC9, CRIP1, ZFP36L1, MB, SMYD2, PLCE1, PDLIM4, HEXIM1, MKKS, MEF2C, FOXF1, IRX4, SOD2, BMP2, ID2, ALPK3, PPARG, ZFPM2	873	219	19308	2.62574	0.0831545	0.00964616	0.00957467	BAY 61-3606
55	GOTERM_BP_DIRECT	GO:0045944~positive regulation of transcription from RNA polymerase II promoter	86	9.24731	2.59985e-05	FOXA1, APP, CSRNP3, ONECUT2, ARID4A, RORA, AHR, HOXC11, RPS6KA3, MED14, ZMIZ1, MYC, STK16, ZC3H12A, ZIC1, HOXA1, PITX1, TP63, MEF2C, PEG3, RIPK2, HGF, EN1, MITF, ZNF91, TFDP1, MAF, PAX8, ELF4, IL23A, IRF1, PRKD2, ITGA6, PPARG, IRF6, ATF5, ZFPM2, SQSTM1, IRF9, ATF3, HDAC4, CEBPA, FOXC1, BEX1, HLF, PLAG1, PRKDC, TAF9, SUPT4H1, GATA6, LRP5, GATA3, FOXO3, PCBP2, STAT4, CGA, ZBED4, SPDEF, TFAP2A, STAT…	873	1204	19308	1.57977	0.106191	0.0112261	0.011143	BAY 61-3606
56	GOTERM_BP_DIRECT	GO:0006915~apoptotic process	50	5.37634	6.34486e-05	CSRNP3, SYCP2, TRADD, TNFAIP3, AHR, NOC2L, CASP9, RPS6KA3, LGALS1, CASP5, PPP1R13L, ZC3H12A, IFT57, TP63, SH3GLB1, KLF11, MEF2C, PEG3, RIPK2, IGFBP3, NME3, SERPINB9, IRF1, MAL, ELMO3, SQSTM1, RTN3, BECN1, SEMA3A, EI24, C5AR1, IFI6, CXCR4, ZFP36L1, BAG6, TFPT, BCL2L13, BCL2L11, NUAK2, CHST11, MAPK1, NLRP1, GSN, FEM1B, GADD45A, TNFRSF9, GZMA, WNT7A, GZMB, NFKBIA	873	607	19308	1.82182	0.239653	0.0249065	0.0247219	BAY 61-3606
60	GOTERM_BP_DIRECT	GO:0030335~positive regulation of cell migration	27	2.90323	0.000116524	ONECUT2, SEMA3C, SEMA3A, TRADD, PDGFA, SYNE2, MYLK, CDH5, SDCBP, WNT11, MDK, PDGFD, MAPK1, ITGAV, CPNE3, CGA, SMAD3, FOXF1, MCAM, HGF, PRKCA, SOD2, COL1A1, BMP2, CLDN3, ITGA6, INSM1	873	258	19308	2.31455	0.395396	0.0335434	0.0332949	BAY 61-3606
61	GOTERM_BP_DIRECT	GO:0032355~response to estradiol	16	1.72043	0.000154418	FOXA1, NQO1, OXTR, CDKN1B, GSTP1, OGG1, ARPC1B, PDGFA, WFDC1, WNT7A, TFPI, GHR, CASP9, COL1A1, CCND1, MYC	873	112	19308	3.15955	0.486665	0.0416735	0.0413647	BAY 61-3606
62	GOTERM_BP_DIRECT	GO:0010628~positive regulation of gene expression	50	5.24109	1.75716e-06	KDM5B, TFRC, PDCD5, TNC, PIK3CB, PARK7, PRDM1, EPB41L4B, GJA1, CDH3, HEY1, CREB3L2, CTSH, SOX9, FOXD1, PAWR, F3, PSG9, ACTA2, OLFM1, AR, PLSCR1, MAF, ALDH1A2, CRH, EZR, GAS6, ATF3, PTGFR, RAMP2, LEF1, FBLN1, CAMK2N1, AGR2, MAPK1, NTSR1, NKX2-2, IL32, SMAD2, CD74, HMGA2, WNT7A, BMP6, MTOR, BMP2, ID2, SPRY2, ATM, VIM, LIMS1	898	516	19308	2.08344	0.00766158	0.00469075	0.00465217	BIBW2992
64	GOTERM_BP_DIRECT	GO:0030335~positive regulation of cell migration	31	3.24948	3.71656e-06	CSF1R, TNFAIP6, SEMA3A, LEF1, PODXL, PDGFD, MAPK1, HAS2, CTSH, ITGAV, ACVR1, PDGFRA, HGF, MMP2, F2R, SEMA4C, LAMB1, ACTN4, F3, VIL1, COL1A1, BMP2, CLDN4, CXCL12, TMSB15B, KIT, SPRY2, ATM, INSM1, FERMT2, EPHA2	898	258	19308	2.58347	0.0161358	0.00469075	0.00465217	BIBW2992
65	GOTERM_BP_DIRECT	GO:0043065~positive regulation of apoptotic process	36	3.77358	4.28673e-06	FOXA1, PRKDC, PDCD5, PTN, BCL10, PTGS2, TFPT, PNMA1, UBD, PMAIP1, SLIT2, NTSR1, SNCA, EIF2B5, KLF11, BNIP3L, JUN, GADD45B, MMP2, IGFBP3, OSGIN1, PAWR, HMGA2, FOXL2, RHOB, OLFM1, NR4A1, BMP2, ALDH1A2, STK17B, NF1, BAX, NOX4, SPRY1, ATM, SQSTM1	898	328	19308	2.35988	0.0185881	0.00469075	0.00465217	BIBW2992
66	GOTERM_BP_DIRECT	GO:0007155~cell adhesion	51	5.34591	6.12851e-06	SPON2, SPON1, TNFAIP6, ITGB5, CLSTN1, TNC, ICAM2, ICAM4, PTPRK, LAMC1, SLC7A11, ARHGAP5, HAPLN1, ISLR, CDH3, ITGAV, POSTN, EGFL6, RHOB, AJAP1, CLDN4, CEACAM1, MMRN1, COL6A2, DSG2, CD47, TLN2, TLN1, CDH16, CDH17, ITGB3BP, DSC3, GNE, EPHA2, THBS2, THBS4, RELN, PODXL, CCL4, IL32, LRRN2, PCDH8, LSAMP, LAMB1, PCDHGA10, COL1A1, MFAP4, CXCL12, COL7A1, ITGA10, FERMT2	898	555	19308	1.97578	0.026468	0.0053649	0.00532078	BIBW2992
67	GOTERM_BP_DIRECT	GO:0006915~apoptotic process	53	5.55556	1.63586e-05	PDCD5, DDX41, NOC2L, GJA1, PEG10, PIM1, CTSH, KIF1B, CTSC, KLF11, IGFBP3, LGALS14, PAWR, TRAF1, RHOB, PLSCR1, AIM2, ADORA2A, TMBIM4, IFI27, CEACAM5, GAS2, CHI3L1, SQSTM1, ITGB3BP, PPP1R15A, KANK2, BCL2A1, SEMA3A, BCL10, AKAP1, TFPT, DRAM1, NUAK2, PLAGL1, NLRP2, MFN2, MAPK1, PMAIP1, JUN, GADD45B, MX1, CIDEB, WNT7A, CFLAR, ALOX15B, VIL1, NR4A1, STK17B, ERCC2, PAEP, BAX, FGFR2	898	607	19308	1.87736	0.0690988	0.0119336	0.0118354	BIBW2992
68	GOTERM_BP_DIRECT	GO:0098609~cell-cell adhesion	24	2.51572	2.59122e-05	CD93, SHC1, ICAM2, ICAM4, LPP, CELSR3, TMEM47, CDH3, PERP, ITGA10, COL8A2, MYH9, ITGAV, DSG2, PKP4, SOX9, TLN2, FAT4, TLN1, DSC1, TJP3, JAM2, DSC3, LIMS1	898	190	19308	2.71593	0.107224	0.0148414	0.0147193	BIBW2992
69	GOTERM_BP_DIRECT	GO:0030198~extracellular matrix organization	22	2.30608	2.71261e-05	PDGFRA, POSTN, EGFL6, MMP1, MMP2, NDNF, FBLN1, FBLN2, MMP10, COL1A1, ADAMTS5, COL2A1, PRDX4, COL1A2, ERCC2, COL8A2, NF1, PTX3, SOX9, COL9A2, RECK, MATN2	898	165	19308	2.86682	0.111955	0.0148414	0.0147193	BIBW2992
74	GOTERM_BP_DIRECT	GO:0001666~response to hypoxia	22	2.30608	0.000114996	RYR1, POSTN, RAMP2, AHCY, TFRC, MMP2, PLAT, ABAT, PLOD1, ACTN4, HSP90B1, NR4A2, TGFBR3, BMP2, CXCL12, NPPA, ERCC2, CAPN2, NF1, NOX4, CA9, ATM	898	182	19308	2.59904	0.395508	0.0371218	0.0368165	BIBW2992
75	GOTERM_BP_DIRECT	GO:0043066~negative regulation of apoptotic process	45	4.71698	0.000125101	CSF1R, PTGFR, BCL2A1, TFRC, SHC1, PRKDC, GSTP1, LEF1, PARK7, MALT1, PTMS, HSP90B1, EDNRB, NUAK2, BAG3, MLST8, PIM1, CTSH, NCKAP1L, SOX9, ERC1, NTSR1, SNCA, NQO1, CD74, BNIP3L, EGR3, HGF, PLK2, ANXA5, HMGA2, WNT7A, CFLAR, MIF, MTOR, PIAS1, GCLC, TMBIM4, CEACAM5, RASA1, IL2RB, SPRY2, GAS6, LTF, MAD2L1	898	526	19308	1.83945	0.421664	0.0371218	0.0368165	BIBW2992
76	GOTERM_BP_DIRECT	GO:0016477~cell migration	28	2.93501	0.00012974	BTG1, ITGB5, SDC3, WWC2, ASAP3, RHOBTB3, LAMC1, PTPRK, PIK3CB, FUT8, PODXL, WWC3, ITGAV, NCKAP1L, EPHB3, SHROOM2, LAMB1, PSG2, ARPC5, MERTK, RHOB, TGFBR3, FMNL1, CEACAM1, FSCN1, CD47, INSM1, EPHA2	898	267	19308	2.2548	0.433291	0.0371218	0.0368165	BIBW2992
77	GOTERM_BP_DIRECT	GO:0007565~female pregnancy	15	1.57233	0.000135698	RAMP2, OXTR, PSG2, PSG9, THBD, ADCYAP1, CLDN4, PSG5, PAPPA, NPPA, NAMPT, SCGB1A1, CRH, CAPN2, FOSB	898	96	19308	3.35955	0.44788	0.0371218	0.0368165	BIBW2992
79	GOTERM_BP_DIRECT	GO:0007165~signal transduction	113	12.1636	1.35974e-11	CD83, IRS1, REG1A, CBLC, FNBP1L, RASSF2, RGS3, ALCAM, ANPEP, RPS6KA2, GRB10, PDE8B, PRKACB, SH3GL2, MAGI1, IGFBP1, CSNK1G3, TLE2, IGFBP5, PSG1, VRK3, OLFM4, CD2AP, SIGIRR, TYROBP, UTS2, SPARCL1, PDE9A, GRB7, CHRNA3, RRAD, EPAS1, PDE1A, CRABP1, CHRNA9, ITPR1, AGAP1, IQGAP1, PIK3R1, NTS, TRHDE, HIF1A, RASGRP1, NDRG1, C3, CD79B, PENK, LPXN, SFN, IGFBP6, SRGAP3, TNFSF15, NR2F1, CDC7, ARHGAP26, GNG12,…	890	1267	19308	1.93486	5.50964e-08	5.50966e-08	5.50286e-08	BMS-536924
80	GOTERM_BP_DIRECT	GO:0001525~angiogenesis	30	3.22928	5.54943e-06	COL15A1, ECM1, PLXND1, EPAS1, TNFAIP2, PRKX, PTGS2, MEOX2, HIF1A, RASIP1, TYMP, AMOT, CALD1, ANPEP, BSG, CYP1B1, HMOX1, ZNF304, GLUL, ACVR1, ANGPT1, ANXA2, EGF, CAV1, EREG, TGFBR3, KLF5, HAND1, AGGF1, TGFBI	890	252	19308	2.58266	0.0222354	0.0112432	0.0112293	BMS-536924
81	GOTERM_BP_DIRECT	GO:0043066~negative regulation of apoptotic process	50	5.23013	2.49943e-06	PRR5, TNFAIP8, SYCP2, ARL6IP1, CITED2, OGG1, HTR2B, FHL2, UFL1, DSTYK, EDNRB, NNT, MYC, KIFAP3, MAGEA4, IER3, IL10, PCID2, ANXA1, SERPINB2, TSC22D1, HGF, ATAD3A, MMP9, CLDN7, IL6ST, GSTP1, AMIGO2, IFI6, HIGD1A, UNG, MTDH, PLAC8, PRDX2, MAPK7, NUAK2, ZNF268, TFAP2A, ARNT2, NQO1, PLK3, XBP1, SMAD3, ANGPT1, BNIP3, ASNS, SOD2, TBX3, HSPA1B, HSPA1A	892	526	19308	2.05758	0.0103091	0.0103626	0.0103301	BMS-754807
82	GOTERM_BP_DIRECT	GO:0009410~response to xenobiotic stimulus	28	2.92887	1.81307e-05	PCSK1, ABCD3, ABCB1, MAOB, OGG1, HTR2B, PDGFA, SLC1A3, AHR, HSD11B2, MDK, MYC, SLITRK5, HMOX1, IL10, VAV3, CBX7, ABCA3, GSS, IGFBP2, CYBA, INHBA, SOD2, GAL, CPS1, MAP1B, SCGB1A1, PLIN2	892	240	19308	2.52534	0.0724149	0.037585	0.0374672	BMS-754807
83	GOTERM_BP_DIRECT	GO:0050870~positive regulation of T cell activation	11	1.18919	1.19022e-06	PYCARD, HLA-DMA, HLA-DPB1, HLA-DRA, CCL2, B2M, HLA-DRB1, HLA-DQA1, CCR2, HLA-DPA1, HLA-DQB1	872	33	19308	7.38073	0.00502554	0.00503821	0.00500488	BX-795
87	GOTERM_BP_DIRECT	GO:0019886~antigen processing and presentation of exogenous peptide antigen via MHC class II	9	0.972973	4.00675e-05	HLA-DMA, HLA-DPB1, HLA-DRA, CTSF, B2M, HLA-DRB1, HLA-DQA1, HLA-DPA1, HLA-DQB1	872	30	19308	6.64266	0.156005	0.0292199	0.0290266	BX-795
88	GOTERM_BP_DIRECT	GO:0032355~response to estradiol	17	1.83784	4.20775e-05	NQO1, PTGFR, POSTN, ABCC2, GPX4, PTEN, WFDC1, ENO2, TFPI, BMP7, AGT, GJA1, CASP8, CCND1, CAT, PENK, CD38	872	112	19308	3.36087	0.163156	0.0292199	0.0290266	BX-795
89	GOTERM_BP_DIRECT	GO:0071347~cellular response to interleukin-1	15	1.62162	4.83201e-05	CEBPB, CD40, ABCC2, CCL20, INHBB, RORA, NR1D1, TFPI, NFKB1, PYCARD, AKAP12, HYAL3, CCL2, HES1, PCK1	872	90	19308	3.69037	0.184981	0.0292199	0.0290266	BX-795
91	GOTERM_BP_DIRECT	GO:0016477~cell migration	28	3.02703	8.02146e-05	ENPEP, BTG1, ASAP3, ATN1, PTEN, PIK3CD, RND3, PIK3CG, PIK3C2B, CLN3, PSTPIP2, GPC3, BDKRB1, HES1, ITGAV, CTNNA2, VAV3, CDC42BPB, RHOF, RHOC, SORL1, RHOB, CD2AP, PIK3CA, PTK7, CD248, LCP1, DOCK2	872	267	19308	2.32203	0.287918	0.0377276	0.037478	BX-795
93	GOTERM_BP_DIRECT	GO:0006955~immune response	42	4.54054	0.000123305	CEBPB, CD80, LST1, IGHV1-2, IFI6, PIK3CD, PIK3R3, DEFB1, CBLB, IGHV1-69, CXCL14, CRIP1, PIK3CG, IGF1R, VPREB1, HLA-DMA, DPP8, IGLV6-57, RGS1, CCRL2, CCL2, CCR7, TNFRSF14, JAK2, B2M, HLA-DQA1, CCR2, HLA-DPA1, CR2, CD70, CCL20, IL1R2, TAPBP, TLR1, SLPI, HLA-DPB1, IRF8, HLA-DRA, LTB, HLA-DRB1, BMPR1A, HLA-DQB1	872	492	19308	1.89019	0.406658	0.0474502	0.0471363	BX-795
94	GOTERM_BP_DIRECT	GO:0007165~signal transduction	101	10.8485	6.02305e-08	CD83, IRS1, REG1A, CBLC, CBLB, NR3C1, IGF1R, ALCAM, RPS6KA2, TNFSF10, GRB10, PDE8A, SH3GL2, CHRNB1, MAP2K1, IGFBP2, VRK1, OLFM4, GEM, MOB3B, CD2AP, SIGIRR, INPP4B, FEZ2, SPARCL1, SKAP2, CDS1, GRB7, NPR3, CHRNA9, ARHGAP19, ARHGAP17, CSF2RB, MST1R, PRKCZ, RAP1GAP, SFN, SMAD1, PDE2A, SMAD5, NFKB1, CXCL11, TRIP6, FGF18, RLN2, ATM, HLA-DRB1, BCAR3, ALK, HBS1L, TNFAIP6, RNF14, DIRAS2, ADM, ARRB1, PTPRK…	887	1267	19308	1.73524	0.000247697	0.000247728	0.000246523	CEP-701
95	GOTERM_BP_DIRECT	GO:0007155~cell adhesion	53	5.6928	8.70981e-07	COL18A1, SPON2, APP, PCDHGB5, TNFAIP6, TNC, PTPRK, ARHGAP5, MSLN, ROBO1, CDH4, MAEA, ALCAM, ITGAX, CYP1B1, ITGB8, ITGAV, POSTN, ITGA3, EMP2, OLFM4, RHOB, AJAP1, CLDN5, CEACAM1, CLDN3, COL6A2, FEZ1, ADAM12, CDH11, ITGA5, LAMA2, LAMA4, THBS4, EFNB2, RELN, PDZD2, GPNMB, CCL2, HES1, PCDHA9, MYH10, CTNNAL1, TPBG, PCDH8, PCDHGA10, MFAP4, FERMT1, COL5A1, AGGF1, TGFBI, SIGLEC6, ADA	887	555	19308	2.07872	0.00357594	0.00179117	0.00178246	CEP-701
96	GOTERM_BP_DIRECT	GO:0016477~cell migration	31	3.32975	5.81436e-06	NCKAP1, SDC2, WWC1, SDC3, ASAP3, PTEN, RHOBTB3, MST1R, PTPRK, PRKCZ, PIK3C2B, ERBB4, PDPN, GPC3, ITGB8, HES1, ITGAV, VAV3, LAMB3, EMP2, PTK6, CDC42BPB, RHOF, SORL1, RHOB, CD2AP, CEACAM1, COL5A1, PIK3CA, RHOQ, MEGF9	887	267	19308	2.52734	0.0236308	0.00797149	0.00793272	CEP-701
97	GOTERM_BP_DIRECT	GO:0071356~cellular response to tumor necrosis factor	21	2.25564	1.18223e-05	CEBPA, POSTN, ASAH1, CD40, ABCC2, CCL20, RORA, RELA, NFKB1, ZFP36L1, AKAP12, NFKBIA, TCL1A, HYAL3, ANKRD1, LCN2, CYP1B1, CCL2, HES1, GBP1, TNFRSF21	887	146	19308	3.13098	0.0474622	0.0112541	0.0111994	CEP-701
98	GOTERM_BP_DIRECT	GO:0071347~cellular response to interleukin-1	16	1.71858	1.36811e-05	CEBPB, CD40, ABCC2, CCL20, INHBB, RORA, RELA, NFKB1, YY1, AKAP12, HYAL3, ANKRD1, LCN2, CCL2, HES1, GBP1	887	90	19308	3.86982	0.054717	0.0112541	0.0111994	CEP-701
99	GOTERM_BP_DIRECT	GO:0009887~animal organ morphogenesis	19	2.04082	6.1663e-05	COL18A1, LAMA2, LAMB3, PBX3, VEGFC, PAX6, DCN, TBX3, RELA, EREG, EFNB2, GREM2, ABLIM1, TH, IL7, FGF18, ITGAX, CCL2, MEGF9	887	138	19308	2.99701	0.224019	0.04227	0.0420644	CEP-701
100	GOTERM_BP_DIRECT	GO:0007155~cell adhesion	52	5.56745	1.37266e-06	DDR1, COL18A1, SPON2, SRPX, COL16A1, TNFAIP6, TGFB1I1, ITGB2, TNC, MSLN, PTPRF, ALCAM, CDH3, CDH2, CCR8, PLXNC1, CD36, CD300A, OLFM4, RHOB, AJAP1, AZGP1, NINJ2, NINJ1, ADAM12, LY6D, ITGA8, DSG2, CD47, DSC2, CD44, DPT, PRKX, PCDH17, THBS3, PODXL, LPXN, CTNNA2, MYH10, CCR1, SEMA4D, MUC16, PCDH9, LAMB1, PARVB, GP9, CD4, CXCL12, SELL, FAP, AGGF1, FOLR3	876	555	19308	2.06511	0.0054442	0.00545907	0.00544946	Dasatinib
101	GOTERM_BP_DIRECT	GO:0007165~signal transduction	104	11.123	6.85034e-09	IL1RN, DGKD, CD83, GMFB, CALML5, IRS1, CBLB, NR3C2, ALCAM, GRB14, ANPEP, RPS6KA2, CLEC5A, PPFIA1, KIFAP3, PDE8B, PDE8A, KCNK10, PSG3, CSNK1E, OLFM4, SIGIRR, AR, TYROBP, PSG4, FEZ2, UTS2, RAF1, PDE9A, CHRNA1, RASL12, CRABP2, RRAD, NPR3, CHRNA9, ITPR1, STK39, NTS, NDRG1, PRKCZ, ARHGAP22, C3, RRAS, INPP5D, PENK, CYTL1, STAC, PDE2A, TNFRSF10B, OSGIN2, MCC, ARHGAP25, GNG11, ARHGAP32, FGF14, GNAL, CXCL…	884	1267	19308	1.79284	2.78394e-05	2.78398e-05	2.76617e-05	Erlotinib
103	GOTERM_BP_DIRECT	GO:0043065~positive regulation of apoptotic process	35	3.74332	7.8651e-06	FOXA1, APP, TNFAIP8, MTCH2, DDX3X, PRKDC, HTRA1, PTN, PTGS2, CASP8, PNMA1, UBD, INPP5D, RPS6KA2, CYP1B1, SLIT2, ZNF268, SOX4, BARD1, GADD45B, IGFBP3, TNFRSF10B, HMGA2, CCK, POU4F1, MMP9, DUSP6, RHOB, ALDH1A3, GAL, BCL6, ALDH1A2, KCNMA1, NOX4, MAP3K11	884	328	19308	2.33066	0.0314584	0.0100278	0.00996369	Erlotinib
105	GOTERM_BP_DIRECT	GO:0045944~positive regulation of transcription from RNA polymerase II promoter	88	9.41176	1.37786e-05	FOXA1, APP, DDX3X, PTPRN, HMGB2, PSIP1, ASH2L, HOXC13, MEOX1, ETS2, PTMS, DCAF6, HHEX, HEY1, SOX17, ZNF606, SIX2, HYAL2, SIX3, CREB3L2, PITX1, MYBL1, SOX4, HGF, ZBTB38, LMO3, TCF12, ETV1, SOX12, POU3F2, ISL1, ETV5, ARMCX3, TOX3, AR, ZNF91, GAL, MAF, TFDP2, ELF4, IRF8, HOXB2, RAF1, NFAT5, NOTCH1, PLAG1, PRKDC, SATB2, GATA6, NOD2, RNF4, PLAC8, EXOSC9, ZNF107, CYTL1, ZNF544, PPARGC1A, ZNF268, RXRG, …	884	1204	19308	1.5964	0.0544577	0.0111993	0.0111276	Erlotinib
106	GOTERM_BP_DIRECT	GO:0010628~positive regulation of gene expression	46	4.91979	2.67745e-05	APP, NFAT5, NOTCH1, DDX3X, PLAG1, TNC, PIK3CD, TREM2, LRRC32, NTS, CNN2, SOX17, HEY1, CLEC7A, RPS6KA2, CREB3L2, ITGAX, CD36, LGALS9, PPARGC1A, NKX2-2, KDM6A, IL32, TFAP2A, IFNGR1, PDE2A, TCF12, ZNF804A, HMGA2, POU4F1, TERF2, F3, NR0B2, BMP6, ADAM19, AR, TYROBP, MAF, ALDH1A2, ID4, MDM2, SPRY2, EZR, IL7R, LIMS1, RBMS3	884	516	19308	1.94712	0.103102	0.0181353	0.0180192	Erlotinib
107	GOTERM_BP_DIRECT	GO:0042493~response to drug	30	3.20856	8.27817e-05	ABCB1, OGG1, GATA6, XPC, PTN, PTGS2, PFAS, ENO3, GNA12, RAD54L, CA9, HADH, PPARGC1A, TIMP4, S100A10, NQO1, BCHE, ABCC8, ARG1, MBD1, CYBA, DUSP6, ASS1, TGFBR2, GAL, NPC1, CPS1, MAP1B, MDM2, FOSB	884	293	19308	2.23634	0.28569	0.0480607	0.0477532	Erlotinib
108	GOTERM_BP_DIRECT	GO:0043066~negative regulation of apoptotic process	53	5.67452	9.01818e-08	TFRC, HTR2B, IHH, PTEN, AKR1B1, PARK7, PTMS, EDNRB, PIM1, PIM2, NKX3-2, MAGEA4, TGM2, IL10, PCID2, NPY5R, DNAJC3, SFRP1, CAT, ATF5, GAS6, CRYAB, BIRC3, PPARD, CSF1R, PTGFR, IFI6, PIK3R1, ASCL1, AIF1, PRKCZ, MAPK7, NUAK2, EPCAM, PDPN, NTSR1, SNCA, NTRK1, HSPA9, ARNT2, EGR3, ANGPT1, BNIP3, NR1H4, EIF2AK2, BFAR, TBX3, ITCH, IL6, ACTC1, IL7, SPRY2, CD27	870	526	19308	2.23619	0.0003777	0.000377771	0.000376419	GDC0941
109	GOTERM_BP_DIRECT	GO:0010628~positive regulation of gene expression	51	5.46039	3.0095e-07	CITED1, TFRC, PTEN, ARRB2, PARK7, CLU, EPB41L4B, GJA1, C1QTNF1, HEY1, RPS6KA2, LAMP3, EMILIN1, SLC2A10, TCF12, F3, ACTA2, SFRP4, OLFM1, PLSCR1, CLDN3, KAT6A, PKP3, GAS6, PPARD, CEBPA, PTGFR, DLX5, RBM4B, CUX2, NFIL3, AGR2, MAPK1, STAP1, NTSR1, MARK1, EGR1, ANGPT1, CDKN2A, LIF, MSN, LILRB1, BMP7, IL6, RGCC, ACTC1, FUBP1, ID2, SPRY2, ATP13A2, LIMS1	870	516	19308	2.1935	0.00125988	0.00063034	0.000628082	GDC0941
110	GOTERM_BP_DIRECT	GO:0006954~inflammatory response	43	4.60385	7.01639e-07	CSF1R, CXCL6, PTGFR, ORM1, CEBPB, ECM1, TNFAIP6, TRIL, TNFAIP3, LY96, TCIRG1, PARK7, HDAC9, AIF1, LIPA, PRKCZ, HYAL1, CASP4, CCRL2, HYAL3, NLRP2, CCR7, CCR2, PTGDR, IL10RB, CCL20, RIPK2, CARD8, NR1H4, NKG7, FOS, ITCH, IL6, ADORA2A, IL23A, CHST1, SDC1, PTX3, CDO1, SCG2, CHST2, LAT, EPHA2	870	412	19308	2.31627	0.00293485	0.000979722	0.000976214	GDC0941
111	GOTERM_BP_DIRECT	GO:0007165~signal transduction	91	9.74304	1.03787e-05	GPI, SH3GL3, CXCL6, ECM1, CD83, TNFAIP6, DGKA, CTNND2, CBLC, IRS2, CBLB, ARRB2, OLFML2A, CXCL14, GJA1, CHL1, IMPA2, RGS1, DPYSL2, RPS6KA2, PDE4B, TNFSF10, PPFIA1, CASP1, PDE8A, CHGB, IL10, CSNK1G3, CHRNB1, CAMLG, RIPK2, ARAP2, OLFM4, MOB3B, GEM, SIGIRR, BCR, OLFM1, DOK2, CEACAM6, IL23A, SAG, SPARCL1, GAS6, SOS1, CDS1, GUCY2C, CHRNA1, CSF1R, COL15A1, CRABP2, INPP1, RRAD, SH2D2A, PEX11A, CHRNA9, AG…	870	1267	19308	1.59398	0.0425449	0.010869	0.0108301	GDC0941
112	GOTERM_BP_DIRECT	GO:0008285~negative regulation of cell proliferation	43	4.60385	1.41186e-05	BTG3, COL18A1, CEBPA, CSF1R, BTG2, TES, BTG1, PTEN, GATA3, GPNMB, FRZB, RPS6KA2, PDPN, SH3BP4, PIM2, IGFBP6, S100A11, RBM10, IL10, NTRK1, BCHE, CGREF1, JUN, CDKN2A, FBXO2, TPBG, LIF, EIF2AK2, BMP7, EREG, SKI, SFRP4, SFRP1, IL6, CLDN3, RGCC, ADORA2A, FABP6, IRF1, FABP7, SPRY2, SPRY1, ATF5	870	464	19308	2.05669	0.0574281	0.0118285	0.0117862	GDC0941
113	GOTERM_BP_DIRECT	GO:0045944~positive regulation of transcription from RNA polymerase II promoter	86	9.20771	2.25405e-05	CITED1, KDM1A, IHH, UBP1, RORA, HOXC13, PARK7, ETS2, PTMS, SOX2, HEY1, ZIC3, CREB3L1, ZIC1, MYBL1, IER2, TEAD3, IL10, ACVR1, PEG3, RIPK2, TCF12, FOS, TOX3, PLSCR1, TFDP1, IL23A, KAT6A, IRF1, TFEC, ITGA6, ATF5, HOXB7, PPARD, CEBPA, CEBPB, ZNF395, CEBPD, CEBPG, FOXK2, PIK3R1, GATA3, ASCL1, MAPK7, EPCAM, PCBP1, HLTF, PLAGL2, ZBED1, ALX1, ZNF226, SMYD3, ZNF544, STAT5A, EGR1, ARNT2, JUN, EGR2, EGR3, C…	870	1204	19308	1.58522	0.0901026	0.0127667	0.012721	GDC0941
116	GOTERM_BP_DIRECT	GO:0045893~positive regulation of transcription, DNA-templated	58	6.20985	3.0675e-05	CITED1, MSTN, RORA, HOXC13, ETS2, SOX2, ZIC3, ZIC1, PIM1, ANKRD1, PIM2, YAF2, TRIM21, MYBL1, MAP3K5, IL10, ACVR1, PCID2, FOS, ACTN4, ARID1A, UCHL5, SFRP1, PSRC1, KAT6A, IRF1, ZNF318, TRIM13, ATF5, PPARD, BLM, CEBPB, DLX5, FOXK2, GATA3, SERTAD3, NFIL3, MAPK1, TNNI2, ALX1, EGR1, ARNT2, JUN, EGR2, CDKN2A, NR1H4, BMP7, FLI1, TBX3, IL6, ARL2BP, ID2, TAF7, TRIM37, HLA-DRB1, LGR4, RNF187, FOXA2	870	725	19308	1.77545	0.120586	0.0132805	0.0132329	GDC0941
117	GOTERM_BP_DIRECT	GO:0043434~response to peptide hormone	12	1.2848	3.34551e-05	STAT5A, REG3A, NUDC, BTG2, GJA1, OXTR, SPARC, BTG1, STC2, BMP7, GNAI1, EREG	870	56	19308	4.75567	0.130768	0.0132805	0.0132329	GDC0941
118	GOTERM_BP_DIRECT	GO:0043065~positive regulation of apoptotic process	33	3.53319	3.48735e-05	LPAR1, CLU, CALHM2, CASP6, ZMAT3, FRZB, RPS6KA2, TNFSF10, ANKRD1, SLIT2, NTSR1, TGM2, SNCA, MAP3K5, PHLDA3, WNT10B, JUN, CDKN2A, RIPK2, BNIP3, LILRB1, BMP7, DUSP6, RHOB, CLIP3, NET1, OLFM1, SFRP4, SFRP1, IL6, ITGA6, SPRY1, PPID	870	328	19308	2.23284	0.135918	0.0132805	0.0132329	GDC0941
119	GOTERM_BP_DIRECT	GO:0042493~response to drug	30	3.21199	6.17008e-05	COL18A1, OXTR, ABCB1, HTR2B, PTEN, WFDC1, SLC1A3, ABAT, GATA3, CCND1, DPYSL2, CA9, B2M, SNCA, IL10, SPINK4, NTRK1, BCHE, JUN, FOS, DUSP6, HADHA, GNPAT, SFRP1, ACTC1, NPC1, ADORA2A, CPS1, CAT, PLIN2	870	293	19308	2.27233	0.22777	0.0215387	0.0214616	GDC0941
121	GOTERM_BP_DIRECT	GO:0030335~positive regulation of cell migration	27	2.89079	0.000108928	CSF1R, LRRC15, TNFAIP6, SEMA3A, PDGFA, IRS2, PIK3R1, AIF1, CLDN1, GPNMB, PDGFD, PDPN, PDGFC, MAPK1, ACVR1, SEMA6A, ACTN4, RHOC, F3, FGR, CLDN3, CEACAM6, TRIP6, SPRY2, ITGA6, ITGA5, EPHA2	870	258	19308	2.32253	0.366391	0.0313119	0.0311998	GDC0941
122	GOTERM_BP_DIRECT	GO:0006915~apoptotic process	49	5.24625	0.000112122	NCKAP1, CITED1, PTEN, TNFAIP3, TCIRG1, GJA1, CASP6, CASP4, TNFSF10, PIM1, CASP1, PIM2, CTSC, SEMA6A, PEG3, RIPK2, RHOB, TOX3, PLSCR1, ADORA2A, CEACAM6, IRF1, ELMO1, MAL, SGK1, PPID, BIRC3, PPARD, MAGEH1, SEMA3A, IFI6, ZFP36L1, NUAK2, ZMAT3, EPB41L3, NLRP2, MAPK1, RNF130, BCL2L14, JUN, CDKN2A, BNIP3, MX1, BFAR, C6ORF120, ITCH, ERCC2, XAF1, FGFR2	870	607	19308	1.79154	0.374814	0.0313119	0.0311998	GDC0941
123	GOTERM_BP_DIRECT	GO:0007568~aging	22	2.35546	0.000183201	IL10, NTRK1, JUN, MME, NPY5R, TFRC, FOXG1, PTEN, NUDT1, ABAT, FOS, KMO, CLDN1, EDNRB, COL4A2, ADRB3, KCNMB1, CAT, ERCC2, MAPK1, CTSC, SNCA	870	194	19308	2.51674	0.535828	0.0479643	0.0477926	GDC0941
124	GOTERM_BP_DIRECT	GO:0043065~positive regulation of apoptotic process	38	4.02969	4.1114e-07	USP27X, PRKDC, PDCD5, ADM, ALOX12, PTN, PTGS2, TNF, CALHM2, PNMA1, TCTN3, TNFSF10, AKT1, HOXA5, NTSR1, SNCA, IP6K2, EIF2B5, BAD, BNIP3, OSGIN1, TNFRSF10B, SCRIB, FOXL2, CCK, S100B, DUSP9, RHOB, CLIP3, NET1, OLFM1, GAL, BCL6, BAX, NOX4, FAS, SPRY1, SQSTM1	884	328	19308	2.53043	0.00179384	0.00179545	0.00178394	Gefitinib
125	GOTERM_BP_DIRECT	GO:0007568~aging	27	2.8632	8.75858e-07	ATP8A2, FOXG1, ADM, ALOX12, HMGCR, RETN, PTGS2, CLDN1, NPY, CTNNA1, AKT1, MAPK1, APOD, DMD, PPARGC1A, SNCA, IL10, IGFBP1, EIF2B5, NQO1, MMP7, MME, ASS1, NFKB2, ALDH3A1, COL4A2, ERCC2	884	194	19308	3.03981	0.00381757	0.00191244	0.00190017	Gefitinib
126	GOTERM_BP_DIRECT	GO:0010628~positive regulation of gene expression	48	5.09014	5.7341e-06	PDCD5, TNC, PIK3CD, ALOX12, TNF, ACTG2, FGF3, PPM1F, HEY1, CREB3L2, BLNK, FGF20, AKT1, MAPK1, CTSH, SOX9, LGALS9, PPARGC1A, HOXA5, NTSR1, NKX2-2, FOXD1, VDR, EPHX2, TESC, FN1, WNT7A, MSN, PAX6, MMP8, F3, MTOR, EDAR, PSG9, ACTA2, OLFM1, AR, CLDN3, RGCC, MAFG, ID2, ID4, MDM2, CRH, CNTN1, VIM, FGFR4, ATF3	884	516	19308	2.03178	0.0247299	0.00676258	0.00671922	Gefitinib
127	GOTERM_BP_DIRECT	GO:0007565~female pregnancy	17	1.80276	6.82294e-06	CLIC5, SLC38A1, OXTR, GOT2, ADM, PSG9, THBD, ADCYAP1, CLDN4, PSG5, PSG4, PAPPA, SCGB1A1, CRH, FOSB, LGALS9, ATP7A	884	96	19308	3.86779	0.0293563	0.00676258	0.00671922	Gefitinib
128	GOTERM_BP_DIRECT	GO:0030335~positive regulation of cell migration	30	3.18134	7.74282e-06	SEMA5A, GRB7, TNFAIP6, SEMA3A, FAM107A, NEDD9, PIK3CD, CLDN1, PPM1F, PODXL, MAPK1, CTSH, ITGAV, PDGFRA, MMP7, WNT5B, FZD4, HGF, F2R, LAMB1, F3, VIL1, COL1A1, CLDN4, CLDN3, CXCL12, CEACAM6, ADAM9, TRIM32, EPHA2	884	258	19308	2.53972	0.0332477	0.00676258	0.00671922	Gefitinib
129	GOTERM_BP_DIRECT	GO:0007155~cell adhesion	49	5.19618	1.8159e-05	SEMA5A, TNFAIP6, TNC, ICAM2, SLC7A11, CLDN1, CDH6, LGALS4, ISLR, CDH4, ITGAV, OLFM4, RHOB, AJAP1, CLDN4, CLDN3, MMRN1, COL6A2, NINJ2, CLDN7, ADAM9, CD47, CDH17, CD44, ITGB3BP, GNE, EPHA2, DDR2, NEDD9, DPT, THBS2, THBS4, RELN, PDZD2, PODXL, ADAM23, CCL4, CTNNA1, SUSD5, MUC16, FN1, LSAMP, LAMB1, PARVB, COL1A1, CXCL12, COL7A1, FAT1, CNTN1	884	555	19308	1.92836	0.0762382	0.0132167	0.013132	Gefitinib
132	GOTERM_BP_DIRECT	GO:0006915~apoptotic process	51	5.40827	4.38448e-05	AVEN, NCKAP1, PDCD5, TNFAIP3, NOC2L, KRT20, TCTN3, PPP1R13L, PEG10, TNFSF10, PIM1, CTSH, KIF1B, IFT57, RHOB, EDAR, DDB1, RABEP1, AIM2, ADORA2A, CEACAM6, SQSTM1, ITGB3BP, MCM2, RTN3, SEMA3A, AKAP1, NUAK2, CHST11, PLAGL1, MAPK1, PRAME, PAK2, BAD, TNFSF15, BNIP3, CIDEB, WNT7A, GZMB, TNFRSF10B, DHCR24, BFAR, SULF1, ALOX15B, GULP1, VIL1, ERCC2, MDM2, PAEP, BAX, FAS	884	607	19308	1.83513	0.174259	0.0212745	0.0211381	Gefitinib
134	GOTERM_BP_DIRECT	GO:0045944~positive regulation of transcription from RNA polymerase II promoter	85	9.01379	6.73791e-05	EHF, ZNF493, MAML1, PTPRN, HMGB2, HOXC13, HOXC11, TNF, MEOX1, PTMS, YY2, HEY1, LRP5L, ZIC1, MYB, CREB3L2, AKT1, SOX9, PITX1, HOXA5, MEN1, IL10, FOXD1, HGF, LMO2, FOXL2, PAX6, SREBF2, ARMCX3, AR, ADCYAP1, ZNF91, GAL, TFDP2, TRAF6, IRF8, HCLS1, ZFPM2, MET, SQSTM1, SKAP1, ATF3, HOXB5, KDM3A, SMARCD3, PRKDC, SATB2, GATA6, CREM, FOXK2, MOSPD1, NOD2, ABLIM3, PLAGL1, APBB2, ZNF227, ZNF226, PPARGC1A, NKX…	884	1204	19308	1.54198	0.254913	0.0261086	0.0259412	Gefitinib
136	GOTERM_BP_DIRECT	GO:0042493~response to drug	30	3.18134	8.27817e-05	CDKN1A, CPB2, OXTR, GATA6, LPL, PTN, PTGS2, LRP8, DPYSL2, APOD, PPARGC1A, SNCA, IL10, NQO1, EMX2, BAD, GAD1, VEGFB, CYBA, ASS1, COL1A1, ALDH3A1, GAL, ADORA2A, CPS1, LOX, SCGB1A1, MDM2, CRH, FOSB	884	293	19308	2.23634	0.303385	0.0278083	0.02763	Gefitinib
137	GOTERM_BP_DIRECT	GO:0050731~positive regulation of peptidyl-tyrosine phosphorylation	15	1.59067	0.000102526	PRNP, YES1, HGF, VEGFB, CCK, MIF, NOD2, LRP8, MTOR, THBS4, RELN, CNTN1, HCLS1, PAK2, CD44	884	95	19308	3.44868	0.360937	0.0319807	0.0317756	Gefitinib
139	GOTERM_BP_DIRECT	GO:0043066~negative regulation of apoptotic process	44	4.66596	0.00017425	AVEN, CDKN1A, PRKDC, GSTP1, GATA6, MALT1, PTMS, TCL1A, NUAK2, CHST11, PIM1, FLNA, AKT1, CTSH, PRAME, SOX9, ERC1, PAK2, NTSR1, SNCA, IL10, NQO1, PRNP, SERPINB2, MSX2, TSC22D1, HGF, PLK2, BNIP3, VEGFB, WNT7A, BFAR, DHCR24, MIF, MTOR, DDB1, CLDN7, MDM2, FAS, ANGPTL4, VIP, CD44, LTF, DDR2	884	526	19308	1.82706	0.532808	0.0449894	0.0447009	Gefitinib
141	GOTERM_BP_DIRECT	GO:0030198~extracellular matrix organization	20	2.12089	0.000201141	PDGFRA, MMP7, MMP1, MMP3, MMP8, TNF, NFKB2, COL1A1, COL2A1, COL1A2, COL4A2, SPOCK2, ERCC2, COL8A2, COL9A3, SOX9, COL9A2, ATP7A, MATN4, RECK	884	165	19308	2.64747	0.584582	0.0487989	0.0484861	Gefitinib
142	GOTERM_BP_DIRECT	GO:0032496~response to lipopolysaccharide	27	2.8877	1.20872e-08	HPGD, PTPN22, PTGS2, CLDN1, LOXL1, RPS6KA3, CYP27B1, IRAK1, CASP3, BDKRB1, S100A14, LGALS9, IL12RB2, PCK2, CD96, JUN, GCH1, KCNJ8, F2R, DCN, SELP, NR4A1, IL1B, MAPKAPK2, PELI1, S100A9, S100A8	886	157	19308	3.74772	5.1599e-05	5.16004e-05	5.13345e-05	Imatinib
143	GOTERM_BP_DIRECT	GO:0042493~response to drug	36	3.85027	2.2475e-07	RET, HDAC4, SEMA3C, GATA6, HTR2B, WFDC1, LPL, GATA4, TNFRSF11B, PTGS2, SCN11A, MDK, MYC, CASP3, MYO6, TIMP2, DNMT3B, HMOX1, FYN, PPARGC1A, S100A10, VAV3, LYN, JUN, EMX2, ITGA3, MGMT, ABCA3, MBD1, DNMT3A, CDK9, ADORA2A, STAR, LCN2, PLIN2, CCNO	886	293	19308	2.67756	0.000958999	0.00047973	0.000477257	Imatinib
144	GOTERM_BP_DIRECT	GO:0006915~apoptotic process	56	5.9893	1.15733e-06	HRK, CSRNP2, STEAP3, PPP1R13B, SYCP2, TRADD, GPR65, FAF1, TCIRG1, RPS6KA3, MECOM, BCL7C, CASP3, CASP1, KLF11, PEG3, AKTIP, IGFBP3, SERPINB9, TRAF1, RHOB, AIM2, ADORA2A, TMBIM4, ESPL1, CEACAM6, IRF1, IL1B, CHI3L1, BIRC7, S100A9, S100A8, PPID, SLC25A6, BIRC3, BCL2A1, IFI6, CXCR4, TNFRSF11B, FOXO1, NUAK2, NLRP2, S100A14, JUN, GADD45B, GADD45A, BNIP3, GZMA, EAF2, DHCR24, SULF1, NFKBIA, NR4A1, DLC1, L…	886	607	19308	2.01049	0.00492845	0.0015884	0.00158022	Imatinib
146	GOTERM_BP_DIRECT	GO:0009410~response to xenobiotic stimulus	29	3.1016	5.67921e-06	RET, SEMA3C, GATA6, HTR2B, LPL, GATA4, TNFRSF11B, ENO2, PTGS2, TNF, SCN11A, MDK, MYC, CASP3, SLITRK5, HMOX1, VAV3, LYN, JUN, EMX2, ITGA3, MGMT, ABCA3, MMP2, DNMT3A, CDK9, ADORA2A, PLIN2, CCNO	886	240	19308	2.63324	0.0239531	0.00484891	0.00482392	Imatinib
147	GOTERM_BP_DIRECT	GO:0006954~inflammatory response	40	4.27807	1.56204e-05	HDAC4, ORM1, STK39, CXCR4, TCIRG1, PTGS2, HDAC9, TNF, FUT4, CXCL5, HK1, MMP25, RPS6KA5, IFI16, CLEC7A, CXCR2, NLRP2, BDKRB2, CCL2, BDKRB1, LGALS9, PTGDR, CD96, F2R, AZU1, TICAM1, SELP, AIM2, MEP1B, ADORA2A, KRT16, IL23A, IL1B, MAPKAPK2, REL, CHI3L1, S100A9, S100A8, CHST2, PF4	886	412	19308	2.11576	0.0645092	0.0111139	0.0110566	Imatinib
148	GOTERM_BP_DIRECT	GO:0008285~negative regulation of cell proliferation	43	4.59893	2.19316e-05	HDAC4, BTG2, TES, BTG1, REG1A, PTGS2, PKD2, DNAJB2, CYP27B1, ADAMTS1, TIMP2, SMYD2, NDN, CSK, KIFAP3, S100A11, CDKN2D, LYN, KLF11, JUN, GABBR1, DUSP1, TESC, IGFBP3, RARRES1, F2R, LIF, LDOC1, DHCR24, PROX1, NGF, CDK6, ADORA2A, DDAH1, IRF1, ALDH1A2, DLC1, IL1B, FABP7, PHF14, RAPGEF2, CD9, PTPN2	886	464	19308	2.01955	0.0893777	0.0133752	0.0133062	Imatinib
153	GOTERM_BP_DIRECT	GO:0043065~positive regulation of apoptotic process	33	3.52941	4.99179e-05	FOXA1, HRK, HPGD, TRADD, FAF1, PTGS2, TNF, FOXO1, SLC9A1, TOMM22, CASP3, HMOX1, SLIT2, HOXA5, BARD1, EIF2B5, KLF11, JUN, GADD45B, GADD45A, DUSP1, BNIP3, MMP2, IGFBP3, GZMA, FOXL2, PNMA2, POU4F1, RHOB, CLIP3, NR4A1, ALDH1A2, PPID	886	328	19308	2.19252	0.191928	0.0160021	0.0159196	Imatinib
156	GOTERM_BP_DIRECT	GO:0010628~positive regulation of gene expression	45	4.81283	5.93098e-05	RET, FOXC1, PLAG1, REG1A, PTPN22, IL2RG, PKD2, TNF, ROBO1, HEY1, NFIL3, CLEC7A, MYC, DNMT3B, STAP1, LGALS9, PPARGC1A, LDLR, HOXA5, FGF21, CD74, EGR1, ATMIN, ITGA3, TESC, LIF, ZNF804A, RAB27A, MSN, PAX6, SERPINB9, AZU1, NGF, TICAM1, POU4F1, DKK1, PRKAB1, OVOL2, CDK6, STAR, ALDH1A2, IL1B, ID4, LCN2, PF4	886	516	19308	1.90049	0.223688	0.0168796	0.0167926	Imatinib
158	GOTERM_BP_DIRECT	GO:0007568~aging	23	2.45989	8.5026e-05	EIF2B5, SLC12A2, JUN, IGFBP5, BCL2A1, FOXG1, MBD1, MMP2, DNMT3A, ELAVL4, PTGS2, PPP1R9A, CLDN1, DCN, AGT, COL4A2, IRAK1, ADRB3, KRT16, TIMP2, TIMP1, PPARGC1A, FADS1	886	194	19308	2.58363	0.304408	0.0213515	0.0212415	Imatinib
160	GOTERM_BP_DIRECT	GO:0007165~signal transduction	102	10.7937	3.5472e-08	CD83, REG1A, IRS2, FNBP1L, NR3C1, CXCL14, ALCAM, DPYSL2, PRKACB, CSNK1G3, TLE2, PSG1, OLFM4, CD2AP, INPP4B, TYROBP, PSG4, UTS2, ULK2, RIN2, CDS1, GRB7, LRPAP1, CHRNA5, EPAS1, SH2D2A, ITPR1, STC1, AGAP1, GATA3, TNFRSF11A, IQGAP1, PIK3R1, RASAL2, NTS, NDRG1, SAV1, C3, INPP5D, PENK, CYTL1, ARHGAP32, CXCL12, DLG5, TNFSF9, IL7R, ARHGAP11A, NRP1, PTPRR, TNFAIP6, DIRAS2, PIK3CD, VLDLR, PTPRK, NRGN, AKAP…	889	1267	19308	1.74847	0.000150709	0.000150721	0.000150295	JW-7-25-1
161	GOTERM_BP_DIRECT	GO:0007155~cell adhesion	51	5.39683	4.65061e-06	SRPX, APP, TNFAIP6, TGFB1I1, CLSTN1, PTPRK, MSLN, PTPRF, ROBO1, PSTPIP1, MAEA, ALCAM, CDH3, ITGAX, CYP1B1, PLXNC1, CD36, POSTN, DST, CD300A, OLFM4, CLDN5, CEACAM1, PXDN, CLDN7, ADAM12, LY6D, DSG2, ITGA6, CLDN16, TLN2, TLN1, DSC2, DSC3, COL15A1, AMIGO2, PRKX, THBS2, PCDH17, THBS3, PODXL, FLRT1, MYH10, SLAMF1, PCDH9, PARVB, CD4, CXCL12, FAP, TGFBI, FOLR3	889	555	19308	1.99578	0.0195665	0.00988022	0.00985231	JW-7-25-1
162	GOTERM_BP_DIRECT	GO:0030335~positive regulation of cell migration	30	3.1746	8.58328e-06	GRB7, LRRC15, TNFAIP6, LEF1, PIK3CD, IRS2, PIK3R1, EGFR, PPM1F, SYNE2, GNAI2, PPP3CA, PODXL, PDGFD, PDPN, ITGAX, CPNE3, ZNF304, ZNF268, MAP4K4, FOXF1, RHOC, FGR, DAB2, CXCL12, KIT, SPRY2, ITGA6, TRIM32, HBEGF	889	258	19308	2.52544	0.0358135	0.0121568	0.0121225	JW-7-25-1
163	GOTERM_BP_DIRECT	GO:0000122~negative regulation of transcription from RNA polymerase II promoter	78	8.28025	1.59201e-06	FOXA1, MYT1L, CITED2, FHL2, CHD3, LDB2, N4BP2L2, TRO, CCND3, HHEX, DACH1, KAT5, HEY1, ZNF529, TRPS1, ANKRD1, SOX9, CD36, ZNF587B, BATF3, MEF2C, S100A1, USP2, OVOL1, ISL1, ETV5, ETV6, MMP12, TFEC, PPARG, MAGEB1, ZNF556, EZR, FBP1, CGGBP1, ZNF750, HDAC5, MAX, HDAC1, SATB2, SHOX2, GPS2, TWIST1, PRDM13, AEBP1, ZNF8, GATA2, TBX21, ALX1, CRYM, MSC, ZNF345, TCFL5, E2F8, ATF7IP, TFAP2A, TFAP2B, ZNF140, C…	885	969	19308	1.75616	0.00661828	0.00548838	0.00545812	Lapatinib
164	GOTERM_BP_DIRECT	GO:0045944~positive regulation of transcription from RNA polymerase II promoter	91	9.6603	2.63169e-06	FOXA1, DDX3X, CITED2, PSIP1, RORA, HOXC13, LDB2, MEOX2, DCAF6, HHEX, KAT5, HEY1, SOX17, ZNF606, SIX2, SIX3, SOX9, PITX1, SOX4, HTATIP2, KDM6B, MEF2C, FOXD1, ANXA2, LMO4, ZBTB38, TCF12, TFEB, SOX12, BAZ1B, ISL1, ETV5, ETV6, GREM1, MMP12, ARMCX3, TFDP1, TFDP2, MED21, TFEC, CDH13, PPARG, ATF6, SKAP1, ZNF750, HDAC5, NUFIP1, MAX, PLAG1, PRKDC, HDAC1, SATB2, GPS2, TWIST1, NOD2, GATA2, HIF1A, MAPK7, ABL…	885	1204	19308	1.64896	0.0109168	0.00548838	0.00545812	Lapatinib
166	GOTERM_BP_DIRECT	GO:0010628~positive regulation of gene expression	46	4.88323	2.74187e-05	RET, SLC24A3, DDX3X, CITED2, PLAG1, HDAC1, TNC, TWIST1, ARRB2, GATA2, NTS, HIF1A, ACTG2, CDH5, CYP26B1, SOX17, HEY1, LAMP3, AGR2, SOX9, CD36, LGALS9, TFAP2A, MEF2C, FOXD1, ANGPT1, CAV1, PDE2A, TCF12, FN1, HMGA2, RAB27A, SERPINB9, F3, BMP6, BMP4, ADAM19, STAR, ID2, PLP1, CRH, PPARG, EZR, IL7R, HSPA1B, RBMS3	885	516	19308	1.94492	0.108067	0.0274748	0.0273233	Lapatinib
169	GOTERM_BP_DIRECT	GO:0071560~cellular response to transforming growth factor beta stimulus	13	1.38004	6.23993e-05	POSTN, MEF2C, ARG1, CAV1, PDE2A, SMAD7, MAPK7, STAR, CTSK, PDGFD, PENK, ANKRD1, SOX9	885	69	19308	4.11044	0.229161	0.0365965	0.0363947	Lapatinib
170	GOTERM_BP_DIRECT	GO:0007507~heart development	25	2.65393	7.01922e-05	SPARC, CITED2, PRKDC, PCSK5, CRIP1, HSPB11, EDNRA, CASP8, SOX17, TNNI3, SOX9, SOX4, KDM6B, MEF2C, CXADR, KCNJ8, HEG1, FN1, TSC2, MICAL2, ISL1, TFDP2, ID2, PPARG, PAM	885	219	19308	2.49052	0.253815	0.0365965	0.0363947	Lapatinib
171	GOTERM_BP_DIRECT	GO:0032496~response to lipopolysaccharide	20	2.12314	0.000105623	VCAM1, SPARC, CNP, KCNJ8, HDAC1, LY96, IRAK3, PTGS2, AKAP12, THBD, CYP27B1, CASP8, CPS1, PENK, REN, LGALS9, TRIB1, PCK1, TIMP4, PTGES	885	157	19308	2.77923	0.356335	0.0489504	0.0486805	Lapatinib
172	GOTERM_BP_DIRECT	GO:0042493~response to drug	41	4.35707	5.14914e-10	BCAR3, OXTR, ABCB1, MAOB, GATA6, HTR2B, SLC1A3, GATA3, PTGS2, ENO3, ICAM1, HSD11B2, LGALS1, PNP, CCND1, MYC, MYO6, HMOX1, CA9, B2M, TFAP2B, JUN, EMX2, ANXA1, ABCA3, CYBA, INHBA, SOD2, ASS1, TGFBR2, ALDH3A1, ACTC1, GAL, CPS1, SCGB1A1, CYP1A1, TXNIP, PLIN2, GCLM, KCNK3, ADA	879	293	19308	3.07372	2.13535e-06	2.13535e-06	2.12968e-06	Midostaurin
173	GOTERM_BP_DIRECT	GO:0009410~response to xenobiotic stimulus	31	3.29437	5.27071e-07	BCAR3, OXTR, ABCB1, MAOB, GATA6, HTR2B, SLC1A3, GATA3, PTGS2, HSD11B2, PNP, CCND1, MYC, HMOX1, CA9, TFAP2B, JUN, EMX2, ABCA3, CYBA, INHBA, SOD2, ASS1, TGFBR2, GAL, CPS1, SCGB1A1, TXNIP, PLIN2, GCLM, KCNK3	879	240	19308	2.83726	0.00218338	0.00109288	0.00108998	Midostaurin
174	GOTERM_BP_DIRECT	GO:0007568~aging	24	2.55048	2.59332e-05	IGFBP1, SLC12A2, JUN, VCAM1, IGFBP5, AMFR, RETN, PTGS2, KMO, SOD2, ENO3, ASS1, TGFBR2, LOXL2, IGF1R, ALDH3A1, EDNRB, KCNMB1, UCP2, CYP1A1, GCLM, PCK1, ATG7, ADA	879	194	19308	2.71743	0.101965	0.0358484	0.0357533	Midostaurin
175	GOTERM_BP_DIRECT	GO:0007165~signal transduction	103	10.8193	3.20083e-08	CALML5, REG1A, CXCL14, ARHGAP44, RPS6KA3, RASSF2, RGS3, ALCAM, SIT1, RGS1, DPYSL2, RPS6KA2, OSTF1, PDE8B, PDE8A, PRKACB, SH3GL2, MAP2K1, IGFBP5, PRKCD, PSG1, MOB3B, TOM1L1, SIGIRR, TYROBP, UTS2, ULK2, RIN2, PDE9A, CDS1, GRB7, CHRNA5, PDE1A, AGAP1, CREBL2, TNFRSF11A, PIK3R1, NTS, RASGRP1, NDRG1, RAP1GAP, SCUBE2, C3, RRAS, INPP5D, PENK, TP53BP2, ABL2, CYTL1, SFN, IGFBP6, SRGAP3, PDE2A, IGF1, GNG12,…	899	1267	19308	1.74598	0.00013529	0.000135299	0.000134563	NVP-TAE684
176	GOTERM_BP_DIRECT	GO:0008285~negative regulation of cell proliferation	47	4.93697	1.17637e-06	BTG3, PTPRU, BTG2, TGFB1I1, REG1A, TPTE, CIB1, AMBRA1, PTPRK, PTGS2, RBPJ, NDRG1, CDH5, ERBB4, RPS6KA2, TIMP2, SMYD2, CYP1B1, PIM2, IGFBP6, ZNF268, IL10, TFAP2A, BCHE, MAP2K1, FGFBP1, CDKN2C, TGFB3, TNFRSF9, TESC, FBXO2, LDOC1, INHBA, EREG, BMP4, IL6, CACNB4, FABP6, PRKRA, NOX4, SPRY1, PTPN6, TFF1, IRF6, NUPR1, ATF5, HSPA1B	899	464	19308	2.17549	0.00496018	0.00248626	0.00247273	NVP-TAE684
177	GOTERM_BP_DIRECT	GO:0010628~positive regulation of gene expression	48	5.04202	9.06646e-06	KDM5B, PID1, PLAG1, REG1A, LEF1, PIK3CD, PIK3R3, TREM2, FBLN1, IL2RG, NTS, RBPJ, ACTG2, ROBO1, CDH5, HEY1, LAMP3, RPS6KA2, ZC3H12A, CREB3L2, CD36, NKX2-2, MARK1, IL32, TFAP2A, PIAS3, MAP2K1, MEF2C, IFNGR1, TESC, PDE2A, HMGA2, IGF1, INHBA, AZU1, DKK1, F3, QKI, BMP4, IL6, TYROBP, KAT6A, NOS1AP, RLN2, CRH, CNTN1, IL7R, HSPA1B	899	516	19308	1.99788	0.037599	0.0127746	0.0127051	NVP-TAE684
179	GOTERM_BP_DIRECT	GO:0045944~positive regulation of transcription from RNA polymerase II promoter	88	9.2437	2.58628e-05	FOXA1, ARF4, CD40, PID1, PSIP1, RORA, AHR, LDB2, RBPJ, HOXC10, DCAF6, RPS6KA3, MED14, SALL1, DBP, HEY1, SOX15, ZC3H12A, CREB3L2, IL10, MEF2C, ANXA2, PEG3, EN1, ETV1, FOS, GREM1, TOX3, THAP3, ZEB2, TFDP2, ELF4, KAT6A, IRF8, HOXB2, ITGA6, IRF5, IRF6, ARHGEF2, ATF5, IRF9, ZNF750, NFIX, PLAG1, LEF1, GPS2, PIK3R1, NEUROD1, NEUROD2, MAPK7, EPCAM, TBX21, NHLH1, PCBP1, PCBP2, HOXC4, ZNF107, ALX1, CYTL1, …	899	1204	19308	1.56976	0.10356	0.0218644	0.0217455	NVP-TAE684
180	GOTERM_BP_DIRECT	GO:0043066~negative regulation of apoptotic process	47	4.93697	3.16806e-05	ARF4, GSTP1, OGG1, LEF1, AMIGO2, FHL2, IFI6, CIB1, PIK3R1, AIF1, PRDX2, RPS6KA3, MAPK7, GRK5, ERBB4, EPCAM, NCKAP1L, PIM2, ZNF268, TMEM14A, MAGEA4, IER3, MAP4K4, IL10, TFAP2A, XBP1, ANXA1, HMGA2, IGF1, AZU1, MMP9, DKK1, TBX3, BMP4, GREM1, SUPV3L1, IL6, DDAH2, CAT, FAS, BIRC7, NUPR1, ANGPTL4, ATF5, IL6ST, HSPA1B, BIRC3	899	526	19308	1.91907	0.125337	0.022319	0.0221976	NVP-TAE684
181	GOTERM_BP_DIRECT	GO:0016477~cell migration	29	3.04622	5.30922e-05	LAMA5, ARF4, ITGB5, WWC1, RHOBTB3, TNFAIP3, PIK3CD, PIK3C2G, TNFAIP1, PTPRK, CORO1B, RND1, VTN, EFS, ERBB4, PODXL, BDKRB1, NCKAP1L, IGFBP6, NDE1, RHOF, SORL1, VAV1, EFNA1, PALLD, ELMO1, CD248, CD47, LCP1	899	267	19308	2.33273	0.201026	0.0320601	0.0318857	NVP-TAE684
182	GOTERM_BP_DIRECT	GO:0043065~positive regulation of apoptotic process	33	3.46639	6.59867e-05	FOXA1, HTRA1, PTGS2, NEUROD1, RASSF2, PNMA1, INPP5D, RPS6KA2, ARL6IP5, CYP1B1, HMOX1, PHLDA2, ZNF268, TGFB3, MMP2, HMGA2, CCK, TRPV1, S100B, MMP9, BMP4, CLIP3, ALDH1A3, IL6, EEF1A2, NOX4, FAS, ITGA6, SPRY1, PDCD2, IRF5, MNDA, NUPR1	899	328	19308	2.16082	0.243411	0.0348657	0.034676	NVP-TAE684
183	GOTERM_BP_DIRECT	GO:0030216~keratinocyte differentiation	12	1.2605	8.76643e-05	ST14, CSTA, MAP2K1, ASAH1, ANXA1, KRT16, AKR1C3, IRF6, RBPJ, SPRR1A, EVPL, EREG	899	60	19308	4.29544	0.309662	0.0368672	0.0366666	NVP-TAE684
185	GOTERM_BP_DIRECT	GO:0000122~negative regulation of transcription from RNA polymerase II promoter	72	7.56303	9.59402e-05	FOXA1, SUV39H2, BTG2, WWC1, FHL2, LDB2, RBPJ, TRO, MAGEA8, SALL1, HEY1, PPP1R13L, ZNF529, SOX15, SAP130, CD36, MYOZ2, MAGEA4, DACT1, PIAS3, MEF2C, ZGPAT, PEG3, EN1, PEX2, DKK1, RUNX3, DUSP22, IMPACT, ZEB2, IFI27, IRF8, TAGLN3, FBP1, ZNF750, ZNF274, NFIX, LEF1, GPS2, HDAC9, DNAJB1, PURA, MIER2, TBX21, SMYD2, ALX1, MAGEC1, ZNF268, ELANE, TCFL5, TFAP2A, CBX7, WWTR1, XBP1, PRRX1, SMURF2, PDE2A, ZBTB1…	899	969	19308	1.59583	0.333396	0.0368672	0.0366666	NVP-TAE684
186	GOTERM_BP_DIRECT	GO:0050731~positive regulation of peptidyl-tyrosine phosphorylation	15	1.57563	0.000122417	CD80, TREM2, CCK, IGF1, EFNA5, GHR, EFNA1, VTN, IL6, CD4, PTPRC, ENPP2, CNTN1, CD36, ARHGEF2	899	95	19308	3.39114	0.403983	0.0431212	0.0428866	NVP-TAE684
187	GOTERM_BP_DIRECT	GO:0071356~cellular response to tumor necrosis factor	19	1.9958	0.000152327	POSTN, ASAH1, CD40, PID1, CCL20, RORA, CIB1, FOS, TRPV1, ASS1, ZFP36L1, AKAP12, FABP4, CTSK, ZC3H12A, CYP1B1, ARHGEF2, ZNF268, CAMP	899	146	19308	2.79498	0.474778	0.0495296	0.0492601	NVP-TAE684
188	GOTERM_BP_DIRECT	GO:0007568~aging	29	3.04302	8.35823e-08	ATP8A2, CNP, FOXG1, ELAVL4, NUDT1, TYMS, FOXO3, MPO, ENO3, IGF1R, CASP7, IRAK1, NPY, UCP2, TIMP2, APOD, JUN, IGFBP5, STAT3, GFRA1, FOS, TNFRSF1B, AGT, TGFBR2, COL4A2, KRT16, CAT, ERCC2, ADA	892	194	19308	3.2357	0.000355914	0.000355977	0.000355559	Pazopanib
189	GOTERM_BP_DIRECT	GO:0042493~response to drug	32	3.35782	1.54734e-05	RET, ABCB1, SEMA3C, SLC1A3, TYMS, FOXO3, ENO3, ICAM1, OXCT1, MDK, TIMP2, RAD54L, APOD, NCKAP1L, B2M, VAV3, ABCC4, JUN, HMGCS1, STAT3, INHBA, FOS, TGFBR2, DAB1, ACTC1, MAP1B, CAT, LCN2, PLIN2, PAM, KCNK3, ADA	892	293	19308	2.36404	0.063777	0.0329505	0.0329119	Pazopanib
190	GOTERM_BP_DIRECT	GO:0006954~inflammatory response	44	4.76706	3.52149e-07	CSF1R, IL1RN, ECM1, TRIL, TNFAIP3, CXCR4, CXCL1, PARK7, PTGS2, LIPA, PRKCZ, RELB, PTGS1, PYCARD, HRH1, CYP26B1, HYAL1, BLNK, NLRP2, AKT1, CCR2, SCN1A, TGFB1, CERS6, ANXA1, IL15, CCL20, RARRES2, CARD8, F2R, IL18, FOS, IL1A, ADORA2A, TNIP1, KRT16, REL, NOX4, CHI3L1, TLR7, SCG2, MGLL, CHST2, EPHA2	878	412	19308	2.34854	0.00147934	0.00148044	0.00147867	PD-173074
191	GOTERM_BP_DIRECT	GO:0010628~positive regulation of gene expression	48	5.20043	4.86952e-06	YAP1, MYOM1, NFAT5, HPN, PARK7, IL2RG, PPM1F, RELB, EPB41L4B, CYP26B1, CUX2, PDCD10, RPS6KA2, HEY2, BLNK, AGR2, AKT1, STAP1, RBBP9, HES1, SLC38A2, LDLR, CD34, NKX2-2, MARK1, MEF2A, EGR1, TGFB1, FOXD1, BCL11A, TESC, LIF, MSN, TERF2, NR0B2, ADAM19, ACTA2, OLFM1, IL1A, RGCC, FUBP3, ID2, ALDH1A2, NOS1AP, CNTN1, ATM, HSPA1B, HSPA1A	878	516	19308	2.04566	0.0202634	0.0102357	0.0102236	PD-173074
192	GOTERM_BP_DIRECT	GO:0043065~positive regulation of apoptotic process	34	3.68364	1.71985e-05	PTGS2, PYCARD, ZMAT3, FRZB, RPS6KA2, TNFSF10, ANKRD1, CYP1B1, AKT1, PMAIP1, SLIT2, PHLDA2, ECT2, ATG7, CTSD, SNCA, BARD1, DFFA, TGFB1, GADD45B, MMP9, MLLT11, NET1, DNAJA1, OLFM1, ALDH1A3, NR4A1, SHQ1, BIN1, ALDH1A2, NOX4, SPRY1, ATM, PPID	878	328	19308	2.27954	0.069751	0.0241008	0.0240721	PD-173074
193	GOTERM_BP_DIRECT	GO:0007165~signal transduction	102	10.7595	6.51023e-08	SH3GL3, CD83, FAM13B, IRS1, IRS2, OLFML2A, IGF1R, RASSF2, GRB14, FGF9, RPS6KA2, CLEC5A, PPFIA1, PDE8B, TLE2, THNSL2, SIGIRR, TYROBP, S100A6, ULK2, PRKD1, CDS1, GRB7, GRIA2, CHRNA3, BEX1, CHRNA5, ITPR1, AGAP1, CREBL2, TNFRSF11B, PIK3R1, NTS, TRHDE, RAP1GAP, RRAS, INPP5D, PENK, RSU1, IGFBP6, SRGAP3, ASIC3, LRRN2, PDE2A, NR2F1, CDC7, BRAF, GNG12, ARHGAP25, GNG11, ARHGAP32, WNK1, PTK7, TNFSF4, TRIP6,…	900	1267	19308	1.7271	0.000271895	0.000271932	0.00027063	PF-02341066
194	GOTERM_BP_DIRECT	GO:0048661~positive regulation of smooth muscle cell proliferation	15	1.58228	3.44585e-06	HDAC4, ABCC4, MMP2, ITGA2, IL13, PTGS2, AIF1, EGFR, TGFBR2, IGF1R, BMP4, CDH13, HMOX1, PPARGC1A, HBEGF	900	70	19308	4.59714	0.0142903	0.00678997	0.00675746	PF-02341066
195	GOTERM_BP_DIRECT	GO:0019886~antigen processing and presentation of exogenous peptide antigen via MHC class II	10	1.05485	5.83613e-06	CD74, HLA-DMA, HLA-DMB, HLA-DRA, CTSD, CTSS, HLA-DQA1, HLA-DPA1, LGMN, HLA-DQB1	900	30	19308	7.15111	0.0240828	0.00678997	0.00675746	PF-02341066
196	GOTERM_BP_DIRECT	GO:0008285~negative regulation of cell proliferation	45	4.74684	6.50225e-06	HDAC4, COL18A1, IFITM1, BTG2, TGFB1I1, ADM, TPTE, PTPRK, IFI35, PTGS2, RBPJ, IFIT3, GPNMB, FRZB, RPS6KA2, PDPN, SMYD2, NDN, CSK, IGFBP6, BCHE, FGFBP1, CDKN2C, BCL11B, TGFB3, VDR, PROX1, NGF, CBFA2T3, BMP4, IL1A, CACNB4, RGCC, ADORA2A, FABP6, IRF1, DLC1, IL1B, CDH13, TFF1, INSM1, ATF5, TP53, HSPA1B, CDKN3	900	464	19308	2.0806	0.0267945	0.00678997	0.00675746	PF-02341066
199	GOTERM_BP_DIRECT	GO:0000122~negative regulation of transcription from RNA polymerase II promoter	73	7.70042	5.69738e-05	KDM5A, BTG2, CITED2, FHL2, RBPJ, LOXL2, TRO, SOX3, HEY1, FGF9, CCND1, ZNF529, SOX15, WWC3, CD36, ZNF688, ZNF587B, PEG3, SOX11, PROX1, DKK1, SAP30, DUSP22, IMPACT, ZEB2, MAGEB2, IRF8, TRIB3, TAGLN3, ZFPM2, TP53, HDAC4, ZNF274, NFIX, SATB2, CTR9, GATA6, PRDM13, HDAC9, PURA, NFIL3, TBX21, NSD1, ZBED2, SMYD2, NDN, ALX1, TBL1X, MAGEA10, EGR1, CBX7, PRRX1, SMURF2, BCL11A, GADD45A, FOXF1, VDR, PDE2A, NR…	900	969	19308	1.6162	0.211787	0.0339971	0.0338343	PF-02341066
200	GOTERM_BP_DIRECT	GO:0007417~central nervous system development	20	2.1097	7.09551e-05	SEMA6B, SH3GL3, CITED2, GSTP1, APLP2, ADAM22, KLK6, THOC6, SOX3, RNF103, ALDH5A1, RELN, ADORA2A, PDGFC, ADAM23, DCX, NDN, TPP1, TAGLN3, ARSB	900	150	19308	2.86044	0.256502	0.0370474	0.03687	PF-02341066
201	GOTERM_BP_DIRECT	GO:0043627~response to estrogen	13	1.37131	9.77636e-05	GSTM3, BCAS3, CITED2, TGFB3, MMP2, GATA6, TNFRSF11B, TGFBR2, STAR, CCND1, CA2, HMOX1, ARSB	900	71	19308	3.92808	0.335273	0.0439111	0.0437008	PF-02341066
202	GOTERM_BP_DIRECT	GO:0050870~positive regulation of T cell activation	9	0.949367	0.000105126	HLA-DMA, HLA-DMB, HLA-DRA, CCL2, THY1, HLA-DQA1, CCR2, HLA-DPA1, HLA-DQB1	900	33	19308	5.85091	0.355405	0.0439111	0.0437008	PF-02341066
203	GOTERM_BP_DIRECT	GO:0045944~positive regulation of transcription from RNA polymerase II promoter	85	8.96624	0.000126743	CSRNP2, CSF3, BMPR2, PID1, DDX3X, IL25, CITED2, PSIP1, RORA, RBPJ, HOXC10, PTMS, DCAF6, SOX3, MED14, HEY1, MECOM, SOX15, SIX3, CREB3L2, IER5, ACVR1, BCAS3, PEG3, SOX11, PROX1, POU3F2, TOX3, IL1A, ZEB2, ELF4, IRF1, IL1B, ITGA8, IRF8, CDH13, PRKD1, ARHGEF2, ATF5, ZFPM2, TP53, HDAC4, ZNF395, NFIX, BEX1, PLAG1, SATB2, GATA6, ADRB2, PIK3R1, EGFR, PPP3R1, MAPK7, TBX21, PCBP2, STAT4, HOXC4, NDN, ALX1, T…	900	1204	19308	1.51456	0.411066	0.0481279	0.0478975	PF-02341066
204	GOTERM_BP_DIRECT	GO:0042493~response to drug	32	3.44456	1.19298e-05	HDAC4, BECN1, ABCB1, MCM7, MAOB, GATA6, HTR2B, PTPRM, FOXO3, PTGS2, THBS1, ACACB, ICAM1, MYC, CASP3, RAD54L, PPARGC1A, SNCA, MAP2K6, VAV3, LYN, BCHE, JUN, MGMT, MBD1, CYBA, DUSP6, CDK9, SFRP1, GAL, CYP1A1, PLIN2	880	293	19308	2.39628	0.0480422	0.017253	0.0172237	PHA-665752
205	GOTERM_BP_DIRECT	GO:0009410~response to xenobiotic stimulus	28	3.01399	1.43294e-05	BECN1, ABCB1, CCNT1, MAOB, GATA6, HTR2B, PTPRM, FOXO3, PTGS2, THBS1, ACACB, MYC, CASP3, RAD54L, SNCA, MAP2K6, VAV3, LYN, JUN, MGMT, MMP2, CYBA, DUSP6, CDK9, SFRP1, GAL, PLIN2, SHANK2	880	240	19308	2.55977	0.0574232	0.017253	0.0172237	PHA-665752
206	GOTERM_BP_DIRECT	GO:0007155~cell adhesion	49	5.27449	1.6207e-05	SPON1, CNTNAP1, COL16A1, TNC, ICAM3, ICAM4, PTPRK, F11R, ICAM1, ROBO1, CDH6, ALCAM, CCR8, ITGAV, PLXNC1, NEO1, CD96, POSTN, ITGA4, CD300A, RHOB, VCAN, CEACAM1, FEZ1, NINJ2, ADAM12, ITGA8, DSG2, ITGA6, LAMA4, LAMA3, AMIGO2, THY1, THBS1, DPP4, NUAK1, CHST10, ADAM23, CLCA2, CCL2, IGFBP7, MYH10, CD164, MUC16, PCDH9, MFAP4, SELL, FAP, CD9	880	555	19308	1.93713	0.0646988	0.017253	0.0172237	PHA-665752
207	GOTERM_BP_DIRECT	GO:0098609~cell-cell adhesion	24	2.58342	1.88487e-05	DSP, CSTA, ITGA4, FOXF1, LAMA3, ICAM3, ICAM4, THY1, F11R, EGFR, CELSR3, CD2AP, ICAM1, CD2, PDPN, ITGA8, COL8A2, FAT2, ITGAV, DSG2, ITGA6, PDLIM5, NEO1, MPZL2	880	190	19308	2.77148	0.0748408	0.017253	0.0172237	PHA-665752
209	GOTERM_BP_DIRECT	GO:0048661~positive regulation of smooth muscle cell proliferation	13	1.39935	6.84002e-05	HDAC4, ZNF143, MMP2, CYBA, PTGS2, THBS1, EGFR, IRAK1, MYC, SKP2, PPARGC1A, ELANE, TGM2	880	70	19308	4.07474	0.24595	0.0454081	0.0453311	PHA-665752
210	GOTERM_BP_DIRECT	GO:0007568~aging	23	2.47578	7.70188e-05	SLC12A2, BECN1, JUN, GSN, CNP, MBD1, SERPINF1, MMP2, NPY2R, ELAVL4, FOXO3, PTGS2, LITAF, DCN, COL4A2, IRAK1, KRT16, ERCC2, CYP1A1, TIMP1, PPARGC1A, FADS1, SNCA	880	194	19308	2.60124	0.272302	0.0454081	0.0453311	PHA-665752
211	GOTERM_BP_DIRECT	GO:0007165~signal transduction	101	10.654	7.07844e-08	CD83, CALML5, FAM13A, IRS2, NR3C1, OLFML2A, CXCL14, ARHGAP44, RPS6KA3, PPFIA1, PDE8B, PRKACB, CHGB, IGFBP5, KCNK10, GEM, SIGIRR, INPP4B, TYROBP, PSG4, UTS2, PKP1, ULK2, ATF6, SKAP2, NDRG4, CALCB, CHRNA5, PEX11B, CRABP1, CHRNA9, FPR1, ITPR1, TNFRSF11B, PIK3R1, NTS, SAV1, SCUBE2, CD79B, RRAS, PENK, TNFSF15, TNFRSF10B, ARHGAP28, IGF1, MCC, ARHGAP25, GNG11, CXCL11, PPP1R1A, TNFSF4, TRIP6, RLN2, FGF13…	890	1267	19308	1.72939	0.000310059	0.000310107	0.000308832	Rapamycin
212	GOTERM_BP_DIRECT	GO:0007568~aging	25	2.63713	1.04125e-05	ELAVL4, PTEN, FOXO3, LOXL2, PPP3CA, NPY, UCP2, PENK, TIMP2, MAPK1, KL, JUN, GSN, MME, IGFBP5, ARG1, MMP2, SERPINF1, GLRX2, ATP2B1, EIF2S1, DCN, ASS1, CAT, SERPING1	890	194	19308	2.79567	0.0445925	0.0228086	0.0227148	Rapamycin
213	GOTERM_BP_DIRECT	GO:0030335~positive regulation of cell migration	29	3.05907	2.38282e-05	PIK3CD, IRS2, PIK3R1, EGFR, ACTG1, PPP3CA, CDH5, SDCBP, PODXL, CCL5, PDGFD, MAPK1, ZNF268, MMP2, F2R, LAMB1, IGF1, RHOC, F3, ADRA2A, FGR, CEACAM6, TMSB15B, TRIP6, KIT, SPRY2, ITGA6, INSM1, TRIM32	890	258	19308	2.43852	0.0991283	0.0334998	0.0333622	Rapamycin
214	GOTERM_BP_DIRECT	GO:0045944~positive regulation of transcription from RNA polymerase II promoter	87	9.17722	3.05865e-05	APP, ATF2, CSRNP3, IL25, PTPRN, PSIP1, SIX1, AHR, LDB2, NR3C1, HOXC11, MEOX1, HOXC10, DCAF6, PPP3CA, RPS6KA3, MED14, DBP, LRP5L, HYAL2, ZC3H12A, ZIC1, CREB3L2, PITX1, IER5, HMGN3, IER2, MED1, RBM14, WNT5A, EN1, UTF1, DCN, TOX3, ZEB2, ELF4, ITGA8, HOXB2, ITGA6, TLR7, IRF6, ARHGEF2, ATF5, ATF6, TP53, HDAC4, PLAG1, GATA6, LRP5, TWIST1, PIK3R1, FOXO3, EGFR, PLAC8, NEUROD2, MAPK7, NEUROD6, PLAGL1, STA…	890	1204	19308	1.56762	0.125411	0.0334998	0.0333622	Rapamycin
215	GOTERM_BP_DIRECT	GO:0007165~signal transduction	95	10.0849	1.87617e-06	SH3GL3, ITK, PTPRR, RASL11B, IRS1, ADM, CBLB, TRH, LSP1, LRRC2, PITPNC1, IGF1R, NRGN, SPN, ARHGAP44, GABRR1, AKAP10, EDNRA, RASSF2, FGF9, OSTF1, KIFAP3, PDE8B, PRKACB, APPL2, SH3GL1, IGFBP1, ANXA1, PRKCH, IGFBP5, MYOC, ANXA4, IGFBP2, ARAP2, CD2AP, TNFRSF1A, SIGIRR, TOM1L1, DUSP22, PSG4, IL1B, CEACAM4, S100A6, UTS2, RIN3, OPTN, PDE9A, TLR3, HBEGF, SKAP2, GRIA2, BEX1, PHLPP1, RRAD, NRXN1, NRXN3, AD…	882	1267	19308	1.6414	0.00784709	0.00501041	0.00500444	Sorafenib
216	GOTERM_BP_DIRECT	GO:0010628~positive regulation of gene expression	49	5.2017	2.38648e-06	APP, ACTG2, CDH5, CYP26B1, HEY1, SOX17, FGF9, LAMP3, ZC3H12A, ITGB8, ITGA3, TESC, SOX11, TERF2, ADAM19, ACTA2, IL1A, IL1B, TP53, TLR3, ATF3, RBMS3, FOXC1, CEBPE, NRXN1, LEF1, TWIST1, NTS, IL2RG, TTN, NKX2-1, AGR2, PLCG2, IL32, EGR1, SMAD1, ZNF804A, HMGA2, RAB27A, BRAF, INHBA, AZU1, MT3, POU4F1, BMP4, STAR, LCN2, ATP13A2, HSPA1B	882	516	19308	2.07881	0.00997078	0.00501041	0.00500444	Sorafenib
219	GOTERM_BP_DIRECT	GO:0006954~inflammatory response	44	4.69584	6.24893e-07	CSF1R, ORM1, CALCA, ECM1, LY75, TNFAIP3, IL1RAP, PTGS2, HDAC9, TNF, LIPA, PTGS1, HRH1, CLEC7A, CCL5, CCRL2, CCL4, HYAL3, BDKRB1, CCR2, SCN1A, SMAD1, CERS6, CCL20, SPHK1, CARD8, CD180, F2R, IL18, NFKB1, TLR1, GAL, AIM2, VNN1, ADORA2A, TNIP1, CHST1, SDC1, TLR7, CDO1, SCG2, CD44, MGLL, CHST2	897	412	19308	2.2988	0.00262859	0.000931274	0.000925747	Temsirolimus
220	GOTERM_BP_DIRECT	GO:0030198~extracellular matrix organization	25	2.66809	6.63301e-07	APP, POMT1, TNFRSF11B, TNF, FBLN2, ADAMTS2, ADAMTS3, DNAJB6, SLC39A8, SOX9, PDGFRA, POSTN, MMP7, EGFL6, MMP1, MMP10, MMP12, COL2A1, MMP13, COL1A2, COL4A2, CRISPLD2, TGFBI, RECK, MATN2	897	165	19308	3.26138	0.00278992	0.000931274	0.000925747	Temsirolimus
221	GOTERM_BP_DIRECT	GO:0007417~central nervous system development	23	2.45464	1.66606e-06	NCKAP1, ARNT2, APP, EMX2, MARCKSL1, CHD7, PTEN, JRKL, S100B, TBX3, DCLK1, KLK6, UGT8, RPS6KA3, COL2A1, RELN, ADORA2A, PDGFC, ZIC1, TIMP2, DCX, TPP1, ARSB	897	150	19308	3.30051	0.00699289	0.00175436	0.00174395	Temsirolimus
222	GOTERM_BP_DIRECT	GO:0043066~negative regulation of apoptotic process	50	5.33618	2.90262e-06	CDKN1A, TFRC, PTEN, AQP1, RPS6KA3, EDNRB, SOX9, ERC1, MAGEA4, TGM2, IL10, USP47, PCID2, SERPINB2, TSC22D1, DAPK1, SPHK1, WDR73, DNAJC3, CLDN7, PPIF, BIRC7, GAS6, CRYAB, CD44, CSF1R, PRKDC, HDAC1, IFI6, MAPK7, PDPN, UCP2, FLNA, ARNT2, NQO1, PRNP, STIL, EGR3, PLK2, BNIP3, EIF2AK2, BFAR, TBX3, NFKB1, IL7, IL2RB, MDM2, VIP, HSPA1B, MAD2L1	897	526	19308	2.04611	0.0121514	0.00244517	0.00243066	Temsirolimus
223	GOTERM_BP_DIRECT	GO:0042493~response to drug	33	3.52188	6.60179e-06	BCAR3, CDKN1A, ABCB1, HDAC1, PTEN, WFDC1, SLC1A3, TNFRSF11B, PTGS2, AACS, CDH3, TIMP2, HADH, IL10, NQO1, ABCC4, USP47, JUN, EMX2, ITGA3, ABCC8, ITGA2, CARD9, CTPS1, DUSP6, ASS1, POR, GAL, ADORA2A, CPS1, LOX, MDM2, PLIN2	897	293	19308	2.42433	0.0274238	0.00463446	0.00460695	Temsirolimus
224	GOTERM_BP_DIRECT	GO:0010628~positive regulation of gene expression	47	5.01601	1.821e-05	CEBPA, APP, TFRC, HDAC1, PTEN, TNC, LRP3, TNF, PPM1F, TTN, EPB41L4B, CDH3, HEY1, NFIL3, CLEC7A, CREB3L2, AGR2, MAPK1, HES1, SOX9, LDLR, CD34, HOXA5, MEF2A, SMAD1, FOXD1, ITGA3, VDR, EPHX2, EIF2AK3, MSN, F3, CLDN5, SFRP4, PLSCR1, CDK6, HGS, ID2, PIP, FGF18, RLN2, MDM2, VIM, PKP3, IL7R, GAS6, HSPA1B	897	516	19308	1.96062	0.0738333	0.0109572	0.0108922	Temsirolimus
225	GOTERM_BP_DIRECT	GO:0016477~cell migration	29	3.09498	5.08566e-05	NCKAP1, SDC2, WWC2, ASAP3, PTEN, TNFAIP3, MST1R, PTPRK, IQGAP1, PIK3C2B, FUT8, PDPN, GPC3, WWC3, BDKRB1, HES1, ITGAV, HOXA5, EPHB3, LAMB3, SHROOM2, CDC42BPB, RHOC, RHOB, CEACAM1, PALLD, ELMO1, SDC1, CD44	897	267	19308	2.33793	0.192824	0.0253344	0.025184	Temsirolimus
226	GOTERM_BP_DIRECT	GO:0009410~response to xenobiotic stimulus	27	2.88154	5.41333e-05	BCAR3, PCSK1, ABCB1, SLC1A1, SLC1A3, TNFRSF11B, ENO2, PTGS2, TNF, CDH3, HADH, IL10, USP47, JUN, EMX2, ITGA3, ABCC8, ITGA2, CARD9, CTPS1, DUSP6, ASS1, GAL, ADORA2A, CPS1, LOX, PLIN2	897	240	19308	2.42157	0.203888	0.0253344	0.025184	Temsirolimus
227	GOTERM_BP_DIRECT	GO:0030335~positive regulation of cell migration	28	2.98826	7.13163e-05	SEMA5A, CSF1R, LRRC15, IRS2, PPM1F, MYLK, PPP3CA, SDCBP, CLEC7A, CCL5, PDPN, PDGFC, MAPK1, ITGAV, PDGFRA, MMP7, SPHK1, INSR, F2R, RRAS2, RHOC, F3, FGR, CXCL12, TMSB15B, TRIP6, SNAI2, HBEGF	897	258	19308	2.33606	0.259474	0.0285372	0.0283678	Temsirolimus
228	GOTERM_BP_DIRECT	GO:0098609~cell-cell adhesion	23	2.45464	7.45273e-05	CSTA, ITGA3, ITGA2, ICAM2, CDH7, TMEM47, NFASC, CDH3, VNN1, PERP, PDPN, ITGA7, ITGAV, PKP4, SOX9, TLN2, PKP3, TLN1, CD34, NEO1, CD44, DSC3, TJP2	897	190	19308	2.60567	0.269423	0.0285372	0.0283678	Temsirolimus
229	GOTERM_BP_DIRECT	GO:0048661~positive regulation of smooth muscle cell proliferation	13	1.38741	8.21276e-05	ABCC4, HDAC1, ITGA2, IL18, PTGS2, TNF, EREG, IRAK1, ID2, CCL5, MYB, TGM2, HBEGF	897	70	19308	3.99752	0.292442	0.0288268	0.0286557	Temsirolimus
230	GOTERM_BP_DIRECT	GO:0007155~cell adhesion	47	5.01601	0.00010685	SEMA5A, SRPX, APP, SPON2, LAMA2, TNC, ICAM2, PTPRK, RELN, CDH3, CHL1, CCL4, SPOCK1, HES1, ITGAV, MYH10, NEO1, CTNNAL1, CD34, POSTN, ENTPD1, EGFL6, MYBPC2, MUC16, ITGA3, CD300A, ITGA2, TPBG, RHOB, CLDN5, FERMT1, NFASC, CEACAM1, CXCL12, FEZ1, CLDN7, ADAM12, LY6D, ITGA7, PKN2, TGFBI, TLN2, TLN1, FOLR1, CD44, DSC3, GNE	897	555	19308	1.82284	0.362419	0.0324412	0.0322486	Temsirolimus
231	GOTERM_BP_DIRECT	GO:0006955~immune response	43	4.58911	0.000111059	IFITM2, LST1, CEBPG, LY75, IFI6, IL1RAP, IGHV1-69, TNF, CRIP1, IFI44L, VPREB3, VPREB1, HLA-DMA, NFIL3, IGKC, RGS1, CCL5, CCRL2, CCL4, ENPP2, HLA-DOB, HLA-DQA1, CCR2, RAG1, IL10, CR2, CCL20, TNFSF15, IL1R2, IL18, PRG2, GEM, TLR1, AIM2, CXCL12, IL7, GPR183, HLA-DRA, TLR7, LTB, IL7R, HLA-DRB1, HLA-DQB1	897	492	19308	1.88126	0.373626	0.0324412	0.0322486	Temsirolimus
232	GOTERM_BP_DIRECT	GO:0019221~cytokine-mediated signaling pathway	20	2.13447	0.000115531	STAT5A, CEBPA, CSF1R, IL10RA, PTPRN, IL1R2, SLC1A1, F3, EREG, IRAK1, IL7, IL2RB, PTPN6, PLP2, IL13RA2, IL7R, CD44, JAK1, CCR2, TGM2	897	156	19308	2.75963	0.385315	0.0324412	0.0322486	Temsirolimus
233	GOTERM_BP_DIRECT	GO:0008284~positive regulation of cell proliferation	46	4.90928	0.000168808	CSF1R, VIPR1, BNC1, HDAC1, PTEN, TNC, IRS2, TTK, MST1R, FOXM1, SDCBP, EDNRB, CLEC7A, HLX, PDGFC, HES1, DMD, ITGAV, BRD9, SOX9, MCTS1, PDGFRA, ARNT2, MARCKSL1, TSC22D1, SPHK1, INSR, F2R, AKR1C2, S100B, POU3F2, TBX3, EREG, CLDN5, CCPG1, IL7, CLDN7, FGF18, MDM2, HCLS1, PTPN6, VIP, IL7R, SSBP3, LGMN, HBEGF	897	550	19308	1.80028	0.508886	0.0444387	0.0441749	Temsirolimus

## Sheet: GO-CC
	Category	Term	Count	%	PValue	Genes	List Total	Pop Hits	Pop Total	Fold Enrichment	Bonferroni	Benjamini	FDR	DrugName
0	GOTERM_CC_DIRECT	GO:0070062~extracellular exosome	183	19.3651	2.70121e-17	APP, CYFIP1, FCGBP, RPL31, REG1B, PROS1, REG1A, DEFB1, PLAT, ENO2, MPO, AQP1, DOCK10, TUBB6, DMBT1, DPYSL2, ANPEP, PSMD3, ARHGDIB, CPNE3, PRSS8, GOLGA7, PRKACB, IGHV3-9, TGM3, CDK5RAP2, PLS1, DYNC2H1, CD300A, IST1, IGFBP2, ACOT11, STX7, SLC6A14, CEL, OLFM4, RNASE2, ACLY, AZGP1, FOLH1, COL4A2, CRISPLD2, SCNN1B, S100A6, FSCN1, PADI2, PRTN3, ATP6V0D1, TLN1, FKBP4, IL6ST, FKBP5, CFD, GPM6A, ABCB1, KL…	912	2218	20562	1.8602	1.84763e-14	1.84763e-14	1.76929e-14	A-443654
1	GOTERM_CC_DIRECT	GO:0005886~plasma membrane	305	32.2751	9.34253e-10	APP, IFITM1, IFITM2, CBLC, FNBP1L, ENO2, AQP3, AQP1, ZDHHC4, DPYSL2, ANPEP, PIP4K2A, CPNE3, PRSS8, THSD7A, PRKACB, SLC12A7, IGHV3-9, DYNC2H1, ARL14, SLC6A14, PTOV1, PHKA1, ANK3, SLC5A6, ARC, PSG4, CLDN7, TLN2, TLN1, CFTR, SKAP1, SKAP2, GPM6A, ABCB1, RRAD, MAGED1, STXBP2, HPN, LYPD1, NEDD4L, XPC, MST1R, CD1B, ART3, C3, CD79B, RRAS, FLRT2, INPP5D, MICAL1, PENK, FLRT1, TSPAN5, NCKAP1L, CD14, STXBP6,…	912	5071	20562	1.35605	6.39029e-07	2.28278e-07	2.18599e-07	A-443654
2	GOTERM_CC_DIRECT	GO:0005615~extracellular space	143	15.1323	1.00122e-09	APP, FCGBP, SPON1, REG1B, PROS1, REG1A, DEFB1, PLAT, ENO2, MPO, LOXL1, DMBT1, FCGRT, ANPEP, DPYSL3, ENPP2, PRSS8, LGALS9, POSTN, TLE2, FST, IGFBP2, CEL, FRMD4B, RNASE3, OLFM4, RNASE2, AZGP1, COL4A2, COL4A1, CRISPLD2, MFNG, UTS2, PRTN3, IL6ST, CFD, LXN, LY96, KLK3, MTMR4, CD1B, C2, C3, UBB, FLRT2, PODXL, PDGFD, PSAP, FLRT1, HMOX1, CYTL1, PI3, CD14, IGFBP6, PROM1, ELANE, S100A10, ST14, TGFB1, LRRN3…	912	1938	20562	1.66361	6.84833e-07	2.28278e-07	2.18599e-07	A-443654
3	GOTERM_CC_DIRECT	GO:0005737~cytoplasm	328	34.709	1.83956e-09	APP, LPGAT1, RPL31, FNBP1L, AQP3, NUDT6, DCAF6, AQP1, HERC5, PPP4R2, DPYSL2, ANPEP, DPYSL3, ZC3H12A, CPNE3, LGALS9, SPA17, ANKS1A, FBXO7, PKNOX2, CDK5RAP2, TSPYL2, DDX17, ARL14, CIRBP, CEL, RUNX3, ASRGL1, MYL5, INPP4B, ARC, MAP1A, MT1G, PADI2, CYP2E1, TLN2, NEIL1, TLN1, TP53, CFTR, OPTN, SKAP1, SKAP2, URI1, LXN, MAGED1, SH2D2A, HSPA4L, AGAP1, NEDD4L, XPC, MTMR4, ARPP19, SULT1A1, HSPH1, MICAL1, AS…	912	5576	20562	1.32624	1.25826e-06	3.14566e-07	3.01229e-07	A-443654
4	GOTERM_CC_DIRECT	GO:0005829~cytosol	319	33.7566	2.21088e-08	CYFIP1, APP, RPL31, ECI2, FNBP1L, IFI30, ENO2, LIPA, DCAF6, HERC5, RABGEF1, RNF115, DPYSL2, PSMD3, DPYSL3, PIP4K2A, CPNE3, LGALS9, ANKS1A, FBXO7, TNS3, PRKACB, IER3, CDK5RAP2, DDX17, WSB2, COG4, PHKA1, AP1AR, ANK3, RUNX3, ASRGL1, MYL5, INPP4B, CH25H, ARC, PPP1R3C, MAP1A, PADI2, NEIL1, TLN1, RIN2, TP53, CFTR, OPTN, SKAP1, SKAP2, URI1, RRAD, SH2D2A, STXBP2, HSPA4L, NEDD4L, XPC, TRMT2A, MTMR4, GSPT2…	912	5510	20562	1.3053	1.51223e-05	2.94868e-06	2.82366e-06	A-443654
5	GOTERM_CC_DIRECT	GO:0005576~extracellular region	148	15.6614	2.58656e-08	APP, CYFIP1, PROS1, DEFB1, PLAT, SRP14, IFI30, MPO, LOXL1, PYCARD, DMBT1, PSMD3, ENPP2, PRSS8, THSD7A, SPA17, GYG1, GOLGA7, IGHV3-9, SPINK4, IST1, FST, IGFBP2, SPINK5, CEL, RNASE3, OLFM4, RNASE2, ACLY, AZGP1, COL4A2, CD8B, COL4A1, CRISPLD2, PSG4, IL23A, ADAM12, S100A6, LY6D, HHIPL2, UTS2, PADI2, PRTN3, TLN1, IL6ST, DSC3, LY6E, CFD, STXBP2, LYPD1, LY96, KLK3, FBLN2, ART3, C2, C3, HSPH1, PDGFD, PSA…	912	2129	20562	1.56732	1.76919e-05	2.94868e-06	2.82366e-06	A-443654
6	GOTERM_CC_DIRECT	GO:0009986~cell surface	59	6.24339	1.92319e-07	SRPX, APP, CD40, CLSTN2, CTSZ, PLAT, PTPRK, LRRC32, ENO2, SLC6A2, AMOT, GHR, THBD, HYAL2, CLEC5A, TIMP2, ITGAX, FCER1A, ANXA9, HLA-DPA1, FGFBP1, MME, ANXA4, ANK3, CEL, TYROBP, FOLH1, CD8B, PSG4, PXDN, LY6D, DSG2, TLN1, CFTR, HBEGF, ABCB1, HPN, SLC1A1, MST1R, IL2RG, CD1B, EGFR, C3, SLITRK3, CD59, SLIT2, PROM1, ELANE, MICB, CD74, TGFB1, TGFB3, SORL1, DCBLD2, FAP, HLA-DRA, FAS, RAMP1, PAM	912	639	20562	2.08172	0.000131538	1.87923e-05	1.79956e-05	A-443654
7	GOTERM_CC_DIRECT	GO:0043025~neuronal cell body	42	4.44444	9.55428e-07	GPM6A, CYFIP1, CHRNA3, CD40, PRKAA2, TMPRSS3, SLC1A1, HPN, RAP1GAP, PTPRF, NRGN, GHR, PYCARD, AKAP12, UBB, DPYSL2, TBX21, GNA12, PENK, TIMP2, SNCG, CKB, LRIG2, KCNJ2, SLC12A2, TGFB1, MME, TGFB3, TXNRD2, HOMER2, ANXA3, CYBA, TUBB4A, SORL1, ADRA2A, ARC, MAP1A, SERPINI1, RAB17, FKBP4, IL6ST, SOS1	912	408	20562	2.32092	0.0006533	8.16891e-05	7.82257e-05	A-443654
8	GOTERM_CC_DIRECT	GO:0043231~intracellular membrane-bounded organelle	77	8.14815	1.66816e-06	CD40, CDKN1B, IRS1, CELF2, HEXA, ECI2, CTSZ, ICA1, PTPRK, DBH, IFI30, MPO, LIPA, HK2, CTSS, RGS5, GRB14, AP1G1, CTSK, BLNK, CYP1B1, PMEPA1, GUSB, FADS1, SLC18A2, HLA-DPA1, IST1, GAA, SPINK5, PLA2G4A, LRRC40, RHOF, RHOC, RUNX3, EPN2, GAK, ACOX2, PRTN3, DSG2, CYP2E1, PHLPP2, PHLPP1, PRCP, XPC, LTC4S, CD1B, PTGS1, HSD11B1, RAB20, PODXL, PSAP, SEC31A, RANBP2, ABCA1, TRAPPC2, CYB5A, SLC16A1, ABCA5, TG…	912	984	20562	1.76427	0.00114037	0.000116645	0.000111699	A-443654
9	GOTERM_CC_DIRECT	GO:0031012~extracellular matrix	31	3.28042	1.70533e-06	FCGBP, COL15A1, ECM1, SPON1, COL11A1, HSD17B12, LRRC32, FBLN2, ADAMTS5, MMP25, ADAMTS3, FLRT2, DMBT1, FLRT1, TIMP2, TIMP3, LRIG2, PI3, POSTN, TGFB1, LRRN3, MUC5B, MMP10, COL4A2, COL4A1, CRISPLD2, MMP15, PXDN, CD248, COL9A2, HPSE	912	260	20562	2.68818	0.00116577	0.000116645	0.000111699	A-443654
10	GOTERM_CC_DIRECT	GO:0016020~membrane	160	16.9312	3.68787e-06	APP, IFITM1, LPGAT1, PLXND1, RPL31, NCF2, ECI2, NR3C1, ENO2, DOCK10, CCND2, CDH3, CCND1, DMBT1, DPYSL2, PSMD3, NIPAL3, ARHGDIB, PLXNC1, SPA17, GYG1, FADS1, SLC16A4, DDX17, CPT1A, CD300A, SLC30A5, USP2, CYBA, SLC5A6, ACLY, CH25H, ACAP2, FOLH1, PRPF6, COL4A2, COL4A1, LY6D, TMEM126B, ATP6V0D1, IL6ST, STEAP1, CFTR, DSC3, FKBP5, DDX6, ABCB1, LMAN2L, RRAD, DDX1, SLC1A1, HPN, ITPR1, AGAP1, SLC1A6, MTMR4…	912	2547	20562	1.41632	0.00251933	0.000229319	0.000219596	A-443654
11	GOTERM_CC_DIRECT	GO:0005887~integral component of plasma membrane	103	10.8995	1.12268e-05	APP, CD83, PLXND1, AQP1, MPZ, CLEC5A, SLC39A8, PLXNC1, SLC12A7, SLC16A4, SLC15A1, SLC6A16, SLC30A5, SLC6A14, CEL, SLC5A6, FOLH1, TYROBP, CD8B, SCNN1B, STEAP1, CFTR, CHRNA3, PLGRKT, SLC1A1, HPN, CHRNA9, MST1R, SLC1A6, CACNA1H, CD79B, FLRT2, PODXL, FLRT1, TSPAN5, ST3GAL5, NCKAP1L, PROM1, ASIC3, HLA-DQA1, TRPM3, ABCA1, ST14, CAV2, CAV1, HLA-DRA, DDR1, LMBR1L, ALK, CD40, PTPRO, TREM2, PTPRK, LRRC32, …	912	1508	20562	1.53995	0.00764978	0.000639929	0.000612797	A-443654
12	GOTERM_CC_DIRECT	GO:0016324~apical plasma membrane	36	3.80952	3.03964e-05	SLC47A1, ABCB1, PTPRO, SLC1A1, HPN, PTEN, SLC2A5, EGFR, AQP1, PODXL, CTSK, HYAL2, MUC13, SLC39A8, PROM1, MPDZ, CD34, SLC12A2, SLC15A1, SLC16A1, CAV1, SLC30A5, IGFBP2, SLC6A14, SHROOM2, CYBRD1, RAB27B, CYBA, SLC5A6, SLC7A8, MYO1A, SCNN1B, NOX4, RAB17, ATP6V0D1, CFTR	912	376	20562	2.15866	0.0205768	0.00159932	0.00153151	A-443654
13	GOTERM_CC_DIRECT	GO:0005925~focal adhesion	39	4.12698	3.43339e-05	CYFIP1, RPL31, TGFB1I1, EGFR, DCAF6, ARHGAP22, AKAP12, LASP1, EFS, FLRT2, RRAS, GNA12, FLRT1, G3BP1, CD59, CPNE3, TNS3, MAP4K4, VASP, TLE2, MME, CAV2, CAV1, CYBA, PARVB, GAK, FERMT1, DAB2, MARCKS, FAP, DLC1, NOX4, TLN2, ARHGEF2, LCP1, TLN1, LAMTOR3, MAPRE2, HSPA1B	912	425	20562	2.06893	0.0232112	0.00167746	0.00160634	A-443654
14	GOTERM_CC_DIRECT	GO:0035578~azurophil granule lumen	15	1.5873	4.52345e-05	IST1, RNASET2, RNASE3, AZU1, RNASE2, MPO, C3, PYCARD, ACLY, PADI2, MNDA, PRTN3, GUSB, GLA, ELANE	912	91	20562	3.71638	0.0304673	0.00206269	0.00197524	A-443654
15	GOTERM_CC_DIRECT	GO:0032991~macromolecular complex	54	5.71429	0.000115811	ALK, APP, IFITM1, CDKN1B, IFITM2, LDB1, CITED2, REG1A, IRS2, NR3C1, PYCARD, TCL1B, AKAP10, LBH, TRIM28, DPYSL2, ZC3H12A, FBXO7, SLC12A7, TGM3, RIPK2, MITF, OLFM4, ACTA2, PEX3, ARHGEF2, FKBP4, TP53, CFTR, KHDRBS3, NUFIP1, MAGED1, NRXN2, KLK3, CORO1A, RASIP1, EGFR, C3, HSPH1, COX11, UGGT1, CD74, GCH1, CAV2, CAV1, RFTN1, TRIP4, SMAD7, COQ4, CPS1, NEDD4, BCL2, CALM3, HSPA1B	912	703	20562	1.73184	0.0761627	0.00495092	0.00474101	A-443654
16	GOTERM_CC_DIRECT	GO:0030667~secretory granule membrane	15	1.5873	0.000144241	RPH3AL, MME, SLC30A5, ICA1, ITPR1, RHOF, DBH, TYROBP, RAB31, ANPEP, ALDH3B1, ITGAX, NCKAP1L, CD14, PAM	912	101	20562	3.34842	0.0939567	0.00566509	0.00542491	A-443654
17	GOTERM_CC_DIRECT	GO:0045121~membrane raft	26	2.75132	0.000149081	APP, SLC1A1, CBLC, ENO2, SLC6A2, EGFR, PODXL, INPP5D, HYAL2, STOM, BAALC, CD14, CTSD, S100A10, ABCA1, MME, SMURF2, CAV2, CAV1, RFTN1, ARC, CD4, DLC1, FAS, HPSE, IL6ST	912	252	20562	2.32618	0.0969518	0.00566509	0.00542491	A-443654
18	GOTERM_CC_DIRECT	GO:0043202~lysosomal lumen	14	1.48148	0.000345651	CD74, GAA, RNASET2, HEXA, IFI30, LIPA, CTSS, CTSK, PSAP, HPSE, GUSB, CTSD, GYG1, GLA	912	97	20562	3.25407	0.210588	0.0116069	0.0111148	A-443654
20	GOTERM_CC_DIRECT	GO:0043005~neuron projection	33	3.49206	0.000370408	GPM6A, CYFIP1, CHRNA3, PTPRO, CHRNA9, PTEN, RASGRP2, SLC6A2, CACNA1H, PTPRF, PTGS1, CALB2, UBB, FLRT2, SV2B, GNA12, BDKRB1, SLC17A6, BAALC, NCAM2, SPA17, ANKS1A, SLC12A2, GABBR2, CADM1, ANK3, RHOC, TUBG1, MAPK10, MAP1A, DCX, FGF13, PAM	912	378	20562	1.96831	0.223847	0.0116069	0.0111148	A-443654
21	GOTERM_CC_DIRECT	GO:0030658~transport vesicle membrane	9	0.952381	0.000373961	CD74, RPH3AL, ITPR1, HLA-DRA, DBH, PAM, SORL1, HLA-DQA1, HLA-DPA1	912	41	20562	4.94913	0.225732	0.0116069	0.0111148	A-443654
22	GOTERM_CC_DIRECT	GO:1904813~ficolin-1-rich granule lumen	16	1.69312	0.00039029	CFD, TNFAIP6, CTSZ, PYGL, SRP14, CTSS, CST3, ACLY, CRISPLD2, PSMD3, TIMP2, MNDA, GUSB, CTSD, GYG1, HSPA1B	912	124	20562	2.90917	0.234335	0.0116069	0.0111148	A-443654
23	GOTERM_CC_DIRECT	GO:0030141~secretory granule	14	1.48148	0.000422966	TGFB1, KLK1, TGFB3, SLC30A5, TMPRSS4, STXBP2, KLK3, PLAT, RAB27B, CYBA, TRH, MPO, FSTL3, ELANE	912	99	20562	3.18833	0.251265	0.0120545	0.0115434	A-443654
24	GOTERM_CC_DIRECT	GO:0005764~lysosome	28	2.96296	0.000641562	HEXA, CTSZ, PRCP, IFI30, MPO, LIPA, CTSS, MPZ, CTSK, HYAL2, PSAP, PIP4K2A, CTSD, CD34, CD74, ABCA5, GAA, RNASET2, STX7, ANK3, SNX16, NBR1, SIDT1, RAB9A, HLA-DRA, HPSE, GLA, PCYOX1	912	309	20562	2.04301	0.3553	0.0170648	0.0163413	A-443654
26	GOTERM_CC_DIRECT	GO:0016323~basolateral plasma membrane	23	2.43386	0.00100026	ABCC3, ABCA1, SLC12A2, ST14, SLC16A1, SLC47A1, CADM1, CAV1, ANK3, AQP3, EGFR, ADRA2A, AQP1, SLC5A6, SLC7A7, SLC7A8, MYO1A, ERBB4, CA2, MPZ, CLDN7, SLC39A8, RAB17	912	239	20562	2.1697	0.495668	0.0253399	0.0242655	A-443654
27	GOTERM_CC_DIRECT	GO:0005938~cell cortex	18	1.90476	0.00107179	GLRX3, CAV1, CTSZ, PLA2G4C, SPINK5, MICAL3, RHOF, RHOC, ENO2, FNBP1L, CORO1A, AKAP12, ARHGAP32, ARC, MARCKS, NEDD4, FSCN1, MYH10	912	165	20562	2.45957	0.519773	0.0261822	0.0250722	A-443654
28	GOTERM_CC_DIRECT	GO:0005789~endoplasmic reticulum membrane	69	7.30159	0.0011936	LMBR1L, MCTP1, LPGAT1, CLSTN2, PROS1, POMT1, LPCAT1, CYP46A1, CLGN, NR3C2, ZDHHC4, HHAT, SEC61G, C3ORF52, CYP1B1, FADS1, PLA2G4C, SPINK5, PLA2G4A, CYBA, RHOC, LSS, ZDHHC14, CH25H, CYP2E1, SGK1, CFTR, LMAN2L, INSIG1, TMPRSS3, HPN, ITPR1, HSD17B12, LTC4S, EGFR, LMF1, PTGS1, HSD11B1, NRAS, UBB, FLRT2, FLRT1, EMC3, HMOX1, LRRC8D, CD59, SEC31A, ABCA1, CYB5A, SEC24B, SLC37A1, TREX1, OSBPL3, CAV1, B3GAT…	912	1054	20562	1.47597	0.558206	0.0281525	0.0269589	A-443654
29	GOTERM_CC_DIRECT	GO:0048471~perinuclear region of cytoplasm	53	5.60847	0.00145195	CYFIP1, APP, PTPRR, MTMR14, REG1A, TMEM100, HERC5, AP1G1, HYAL2, CD34, PRKACB, CDK5RAP2, ANXA4, USP2, STX7, SPINK5, PTOV1, OLFM4, MLF1, GAK, TMEM134, NOS1AP, S100A6, LCP1, FKBP4, OPTN, SPRR3, DDX6, DCTN3, ITPR1, NDRG1, RASIP1, EGFR, THBS3, FLRT1, HMOX1, SNCG, STOM, ASIC3, SEC31A, ABCA1, TRAPPC2, CAV2, SYNRG, CAV1, INHBA, MEIS2, DAB2, MLPH, NEDD4, NOX4, PAM, HSPA1B	912	764	20562	1.56406	0.629852	0.0331044	0.0317008	A-443654
30	GOTERM_CC_DIRECT	GO:0031941~filamentous actin	7	0.740741	0.00177176	DUSP22, SMTN, PDLIM3, MYO1A, DPYSL3, PDLIM5, EHBP1	912	30	20562	5.26075	0.702683	0.039093	0.0374355	A-443654
31	GOTERM_CC_DIRECT	GO:0000139~Golgi membrane	46	4.86772	0.00218514	ST6GALNAC2, CLSTN2, LMAN2L, PROS1, LPCAT1, ICA1, RAP1GAP, EGFR, ZDHHC4, PYCARD, NRAS, HHAT, AP1G1, NDST4, HYAL2, PDGFD, MAN1C1, ST3GAL5, PMEPA1, CD59, GBP1, ST3GAL1, GOLGA7, HLA-DQA1, HLA-DPA1, CD74, ABCA5, CAV2, CAV1, COG4, B3GAT1, C1GALT1, PLA2G4A, SORL1, BET1L, ARFGAP2, HS3ST2, ARHGAP32, MGAT4A, IFT27, RAB9A, HLA-DRA, CYP2E1, B4GALT6, OPTN, ST6GALNAC5	912	651	20562	1.59312	0.776037	0.0467074	0.0447271	A-443654
32	GOTERM_CC_DIRECT	GO:0070062~extracellular exosome	170	18.4984	1.54004e-13	CYFIP2, SPON2, CD82, CPNE7, PLOD3, ICAM3, PEBP1, COMT, ENO2, ACTG2, AQP1, EPS8, TGM1, EFEMP2, TUBB6, PNP, DMBT1, TUBB3, DPYSL2, ANPEP, NAMPT, CHP1, ENPP4, IGHV3-7, PDE8A, B2M, KRT6C, GOLGA7, EPHB1, KRT6A, PPFIA2, CDK5RAP2, WNT5B, ANXA13, ECH1, IGFBP2, ARMC9, TALDO1, HLA-A, OLFM4, RNASE1, CD2AP, COL4A2, SLPI, CRISPLD2, DAAM2, SERPING1, TAGLN2, STAMBP, SLC27A2, S100A8, TSG101, ABCB1, CFH, CFI, SLC1…	897	2218	20562	1.75695	9.96302e-11	9.96403e-11	9.50202e-11	AKT inhibitor VIII
33	GOTERM_CC_DIRECT	GO:0005829~cytosol	323	35.1469	5.26512e-10	CYFIP2, ZNF175, NUP107, ECI2, STMN2, GCC2, FNBP1L, ENO2, BACH2, GLS, MT2A, RASSF2, PNP, HERC1, PSMD5, DPYSL2, NAMPT, EIF2D, B2M, TRIM21, EPHB1, TRIM22, RNF111, HERC6, CDK5RAP2, KRT4, ECH1, TALDO1, AFAP1, RUNX3, CD2AP, ARC, RRAGA, PRKAR1A, RRAGD, DDIT4, TAGLN2, ATF5, NEIL1, TP53, OPTN, ZNF395, MAOA, EPAS1, PEX11B, ENDOD1, KLK5, IQGAP1, MTMR4, HIF1A, GSPT2, SKA1, SULT1A1, PRDX2, PCBP4, EPB41L3, INP…	897	5510	20562	1.34377	3.40653e-07	1.70327e-07	1.62429e-07	AKT inhibitor VIII
34	GOTERM_CC_DIRECT	GO:0005737~cytoplasm	314	34.1676	9.04309e-08	CYFIP2, MAPKBP1, CPNE7, MT1M, STMN2, FNBP1L, CLDN1, AQP1, EPS8, MT2A, RASSF2, PNP, HERC1, TRIM29, DPYSL2, ANPEP, AKT3, NAMPT, EIF2D, SPA17, SEPHS1, TRIM21, PELO, TRIM22, IER2, RNF111, HERC6, CDK5RAP2, ARL14, IL1R2, ARMC9, TALDO1, RUNX3, CD2AP, GTPBP3, ARC, RRAGA, CLDN3, PRKAR1A, FEZ1, RRAGD, DDIT4, TRIM13, MT1G, ULK2, NEIL1, TP53, OPTN, LIPT1, ZNF395, BEX1, MAGED1, EPAS1, LPAR1, IQGAP1, MTMR4, HI…	897	5576	20562	1.29086	5.85071e-05	1.95029e-05	1.85986e-05	AKT inhibitor VIII
35	GOTERM_CC_DIRECT	GO:0005886~plasma membrane	288	31.3384	2.14946e-07	VIPR1, IFITM1, IFITM2, CPNE7, ICAM3, FNBP1L, ENO2, CLDN1, AQP1, EPS8, RASSF2, EDNRB, DPYSL2, ANPEP, NAMPT, IGHV3-7, SEPHS1, B2M, SLC12A7, EPHB1, ARL14, IL1R2, HLA-A, DKK1, CD2AP, SLC5A6, ARC, CLDN3, PRKAR1A, FEZ1, CLDN7, AGTR1, SUCLG2, LRPAP1, ABCB1, MAGED1, LPAR1, IQGAP1, SLC6A20, SLC5A3, RIC8A, FLRT2, EPB41L3, INPP5E, FADD, SCN3B, SCN3A, TSPAN1, GPM6B, FZD1, GSDMD, JUN, PTPRN2, TMEM50B, L1CAM, …	897	5071	20562	1.30188	0.000139061	3.47675e-05	3.31554e-05	AKT inhibitor VIII
36	GOTERM_CC_DIRECT	GO:0005576~extracellular region	138	15.0163	1.72684e-06	CSF3, TNC, SRP14, LOXL1, EFEMP2, PNP, DMBT1, ENPP2, IGHV3-7, SPA17, PAMR1, B2M, GOLGA7, EPHB1, CPA3, SPINK2, WNT5B, IGFBP3, IL1R2, IGFBP2, VASH2, RNASE3, OLFM4, DKK1, PGF, COL4A2, SLPI, COL4A1, CRISPLD2, PLA2G10, SCG5, UTS2, SERPING1, SCG3, TAGLN2, S100A8, LRPAP1, CFH, CFI, ENDOD1, C1ORF56, KLK5, C1ORF54, AEBP1, NTS, KLK7, GLB1L2, PLAC8, PDZD2, PDGFD, PSAP, TAC3, PI3, TAC1, GSDMD, NMB, DEFA6, FUC…	897	2129	20562	1.48585	0.00111664	0.000223453	0.000213092	AKT inhibitor VIII
37	GOTERM_CC_DIRECT	GO:0009986~cell surface	53	5.76714	1.19363e-05	CNTNAP2, ENO2, ROBO1, LAMP3, TIMP2, CTSG, CD36, SCN5A, PPFIA2, FGFBP1, FCER1G, GPR37, KRT4, MME, HLA-A, F3, AJAP1, TNFRSF1A, TYROBP, CEACAM6, PXDN, DSG2, ITGA6, CEACAM8, CD46, CRYAB, HBEGF, CX3CR1, LRPAP1, ABCB1, IGSF3, SLC1A1, LPAR1, CXCR4, SLC1A3, PTN, TFPI, GPC3, CD59, GPC5, CD55, JAM2, FZD1, NLGN4X, MSN, L1CAM, ACVR2A, DCBLD2, TSPAN14, PTPRC, PAM, FGFR2, ADA	897	639	20562	1.90129	0.00769308	0.00116001	0.00110622	AKT inhibitor VIII
38	GOTERM_CC_DIRECT	GO:0005856~cytoskeleton	47	5.11425	1.25503e-05	DYRK4, DYRK2, KRT20, FNBP1L, CORO1A, OSBPL10, RHOBTB2, SGCE, AKAP12, CNN1, PCLO, DPYSL2, EPB41L3, CTNNA1, PACSIN2, STOM, LRRFIP1, NEFH, WASF3, CDK5RAP2, MAP2K6, AUTS2, WDR19, RHOG, KRT13, VASH2, MSN, FUZ, FRMD4A, RHOF, FRMD4B, BAIAP2, SYN1, CKAP4, SSH1, CTTN, KRT14, TRIP6, TBCE, DCX, SPRY2, TRIM36, CDC42EP1, TAGLN2, TAGLN3, S100A8, RAI14	897	541	20562	1.99147	0.00808723	0.00116001	0.00110622	AKT inhibitor VIII
39	GOTERM_CC_DIRECT	GO:1904724~tertiary granule lumen	12	1.30577	2.0839e-05	GSDMD, CST3, ORM1, QPCT, TIMP2, QSOX1, OLFM4, GOLGA7, B2M, MMP9, CAMP, PGM1	897	55	20562	5.0014	0.0133925	0.00168535	0.00160721	AKT inhibitor VIII
40	GOTERM_CC_DIRECT	GO:0005925~focal adhesion	39	4.24374	2.40193e-05	ARPC1B, GDI2, FHL2, TNC, ILK, SLA, IQGAP1, RAB21, AKAP12, CNN1, PAK1, LASP1, FLRT2, INPP5E, CTNNA1, TM4SF20, PPFIA1, PACSIN2, CHP1, CD59, B2M, CD99, FZD1, TLE2, MME, RHOG, AFAP1, MSN, L1CAM, PTPRC, CTTN, PALLD, CAT, TRIP6, FAT1, CDC42EP1, ITGA6, CD46, MAPRE2	897	425	20562	2.10353	0.0154206	0.00172672	0.00164666	AKT inhibitor VIII
41	GOTERM_CC_DIRECT	GO:0030667~secretory granule membrane	16	1.74102	3.09257e-05	PTPRN2, MME, RHOG, ITPR3, RHOF, IQGAP1, SERPINB6, TYROBP, RAB31, PTPRC, VGF, ANPEP, ALDH3B1, SCG3, PAM, CD55	897	101	20562	3.63138	0.0198104	0.00200089	0.00190812	AKT inhibitor VIII
42	GOTERM_CC_DIRECT	GO:0005615~extracellular space	121	13.1665	4.70347e-05	CSF3, TNC, PLOD3, ENO2, CXCL14, ACTG2, LOXL1, EFEMP2, DMBT1, ANPEP, NAMPT, ENPP2, ZNF446, B2M, CPA3, POSTN, TLE2, WNT5B, IGFBP3, ANXA13, IGFBP2, FRMD4B, RNASE3, OLFM4, DKK1, PGF, ALDH3A1, COL4A2, SLPI, COL4A1, CRISPLD2, PLA2G10, UTS2, SERPING1, S100A8, CFH, CFI, KLK5, AEBP1, MTMR4, KLK7, FLRT2, SCGB1D2, PDGFD, PSAP, HMOX1, TAC3, PI3, TAC1, GSDMD, NMB, DEFA6, TFPI2, MSN, NMI, INHBE, CXCL10, TCN2, …	897	1938	20562	1.43121	0.0299737	0.00276649	0.00263822	AKT inhibitor VIII
43	GOTERM_CC_DIRECT	GO:0005794~Golgi apparatus	76	8.26986	0.000250453	CNTNAP2, MCFD2, ST6GALNAC2, GDI2, STMN2, PLOD3, SECTM1, GCC2, CXCL14, SGCE, SART1, RASSF2, TMEM43, HERC1, FAM174B, BDKRB2, CTLA4, QSOX1, CD36, B2M, TRIM22, CDK5RAP2, SRGN, PLA2G4A, SLC35G2, HLA-A, RAB33A, SYN1, CAMKMT, TPST2, ADAM19, VGF, SLPI, CTTN, FEZ1, CAT, CRYAB, OPTN, CHST2, GOLGA8A, B4GALT4, B4GALT5, HDAC5, LRPAP1, RAB1A, HS3ST3A1, EI24, GLT8D2, CAMSAP2, CST3, AP3M2, FUT8, CAND1, PERP, CHS…	897	1141	20562	1.52687	0.149613	0.0133965	0.0127753	AKT inhibitor VIII
44	GOTERM_CC_DIRECT	GO:0030424~axon	32	3.48205	0.000269171	ROBO3, CNTNAP2, PLXND1, SEMA3A, SLC1A1, IQGAP1, COMT, CORO1A, ROBO1, AQP1, PAK1, PCLO, BAG2, TUBB3, MAP7, PPFIA1, TAC1, NEFH, SCN3A, EPHB1, PPFIA2, MME, MX2, NMNAT2, L1CAM, SYN1, CD2AP, PALLD, FEZ1, ALDH1A1, SCN2A, CRYAB	897	361	20562	2.03196	0.159852	0.0133965	0.0127753	AKT inhibitor VIII
45	GOTERM_CC_DIRECT	GO:1904813~ficolin-1-rich granule lumen	16	1.74102	0.000327657	GSDMD, AGL, FGL2, PYGL, SRP14, MMP9, CST3, ACTR1B, CAND1, PNP, CRISPLD2, QPCT, CAT, TIMP2, PLEKHO2, PGM1	897	124	20562	2.95782	0.191058	0.0151424	0.0144403	AKT inhibitor VIII
46	GOTERM_CC_DIRECT	GO:0005887~integral component of plasma membrane	93	10.1197	0.000621206	VIPR1, CD82, PLXND1, TUSC3, PTPRM, ICAM3, CLDN1, ROBO1, AQP1, SGCE, CDH4, C1QTNF1, EDNRB, SLC16A6, BDKRB2, CTLA4, CD36, SLC12A7, EPHB1, SLC39A4, FCER1G, GPR37, MME, SLC2A10, KCNK12, SLC35G2, HLA-A, ADRA2C, TMC5, SLC39A14, F3, TNFRSF1A, SLC5A6, TYROBP, CLDN3, SLC7A7, ADORA2A, ADORA2B, SLCO4A1, AGTR1, CD46, SLC25A4, HBEGF, SLC25A13, CX3CR1, GRIA2, CHRNA3, SLC20A1, SEMA3A, SLC1A1, CHRNA9, LPAR1, SLC…	897	1508	20562	1.41369	0.33105	0.0267947	0.0255523	AKT inhibitor VIII
47	GOTERM_CC_DIRECT	GO:0016020~membrane	144	15.6692	0.000782803	CYFIP2, IFITM1, NUP107, PLXND1, ECI2, TNC, STMN2, ICAM3, GCC2, COMT, NR3C1, ENO2, TGM1, CCND2, CCND1, DMBT1, HERC1, DPYSL2, AKT3, SLC16A6, ENPP4, SPA17, B2M, KRT6A, CAST, IL1R2, ECH1, HLA-A, PGF, GEM, SLC5A6, COL4A2, COL4A1, PRKAR1A, STAMBP, SLC27A3, ABCG2, DDX6, UBIAD1, ABCB1, PEX11B, CFI, SLC1A1, ENDOD1, SLC1A3, ITPR3, MTMR4, ADIPOR1, CORO1A, SLC9A3R1, FUT8, MAN2A1, DHRS7B, CHST10, HMOX1, STK38…	897	2547	20562	1.296	0.397502	0.0316546	0.0301868	AKT inhibitor VIII
48	GOTERM_CC_DIRECT	GO:0070062~extracellular exosome	169	17.9979	6.19164e-13	SEMA5A, CYFIP2, ALDH1L1, CD81, UXS1, MPO, SMC2, LGALS3, STK10, CAPNS1, CAPN2, CPNE1, CPNE3, CAPN1, PTGDS, B2M, KRT6C, TOR3A, CD300A, WNT5A, ARMC9, RNASE1, CD2AP, TOM1L1, AZGP1, TNIK, RHCG, SLC27A2, DSC2, FKBP5, RAB5C, PEF1, CFI, HTRA1, KLK3, SLC1A4, LTBP2, TRHDE, NID2, C3, LDHB, RAP1A, HSPH1, TSPAN8, C7, CD19, MYO6, PGK1, APOD, IGFBP7, APOE, NKX6-1, MYH10, ELANE, VAT1, MUC16, GOT1, FN1, PRG2, LYZ…	904	2218	20562	1.73309	4.15464e-10	4.15459e-10	3.90074e-10	AMG-706
49	GOTERM_CC_DIRECT	GO:0005737~cytoplasm	335	35.6763	2.24746e-11	CYFIP2, TES, UXS1, PLEKHB1, KEAP1, AQP7, FNBP1L, IFIT1, IFIT3, UBE2L3, SMC2, LGALS3, CAPNS1, DPYSL4, SOX15, PEG10, ZC3H12A, CPNE1, FBXO3, CPNE3, SEPHS2, RNF111, GAMT, RBFOX1, LIMCH1, CLEC11A, ARMC9, EML2, CD2AP, RNF123, RRAGC, FEZ1, ETHE1, DDIT4, MT1F, TXNIP, MT1G, RIN3, TTLL12, TLN2, NEIL1, TRIB1, CBLL1, MYL9, SKAP2, BEX4, BEX1, STC1, MTMR9, PIK3R1, GATA2, ADH7, KLK8, NCAPH, PRPSAP1, LDHB, HSPH1…	904	5576	20562	1.36653	1.50804e-08	7.54024e-09	7.07951e-09	AMG-706
50	GOTERM_CC_DIRECT	GO:0016020~membrane	176	18.7433	5.95968e-10	SEMA5A, CYFIP2, CMAS, CD81, FHOD1, ICAM2, ZDHHC3, FADS3, LGALS3, RIMS3, CAPNS1, CCND1, PEG10, CPNE1, CAPN1, IL13RA2, B2M, IL6R, CAST, TMOD1, NUP210, CD300A, ANK2, HLA-F, MED4, ANK1, GEM, TOM1L1, SLC5A6, TXLNA, SLCO2A1, LY6D, KLRF1, ELMO2, STEAP1, PI4K2A, DGKI, ABCG2, FKBP5, LMAN2L, CFI, MTMR9, SLC1A4, PIK3R1, ARHGAP15, TRHDE, NCAPH, EFNB2, APH1A, LDHB, NUP85, TMEM127, MYO6, PGK1, APOE, BCL2L14, R…	904	2547	20562	1.57174	3.99894e-07	1.33298e-07	1.25153e-07	AMG-706
51	GOTERM_CC_DIRECT	GO:0005576~extracellular region	149	15.8679	8.20563e-09	PRSS1, C14ORF93, OLFML2A, MPO, LGALS3, CAPN1, IL13RA2, PTGDS, B2M, IL6R, IGFBP5, FST, WNT5A, CLEC11A, VASH2, KERA, EREG, AZGP1, TXLNA, PLA2G10, LY6D, LY6H, SCG2, CFI, HTRA1, STC1, LPL, KLK3, LTBP2, NID2, FBLN2, KLK8, PLAC8, C3, HSPH1, C7, STC2, PENK, CLCA2, PLAC1, APOD, IGFBP7, APOE, ELANE, FGF21, VAT1, TNFSF15, FN1, PRG2, ISG15, INHBA, LYZ, FGF17, BST1, BMP2, IL6, FGF14, COL5A1, PIP, PNOC, COL9A…	904	2129	20562	1.59187	5.50596e-06	1.37649e-06	1.29239e-06	AMG-706
52	GOTERM_CC_DIRECT	GO:0005829~cytosol	312	33.2268	1.37224e-07	CYFIP2, TES, KEAP1, FNBP1L, IFIT1, LIPA, IFIT3, UBE2L3, SMC2, LGALS3, CAPNS1, DPYSL4, PEG10, TRIM24, CPNE1, AP1S2, FBXO3, CPNE3, SYNPO, B2M, SEPHS2, RNF111, GAMT, MEF2A, ANK2, ANK1, CD2AP, MYL4, RNF123, RRAGC, PSME4, DDIT4, TXNIP, RIN3, NEIL1, TRIB1, CBLL1, MYL9, PI4K2A, SKAP2, BEX4, MAOA, MTMR9, PIK3R1, ADH7, NCAPH, LDHB, HSPH1, NUP85, FLRT3, MICAL1, MYO6, PNPO, TP53BP2, ELANE, CDT1, SIAH1, NFAT…	904	5510	20562	1.28795	9.20732e-05	1.54808e-05	1.45349e-05	AMG-706
53	GOTERM_CC_DIRECT	GO:0005886~plasma membrane	291	30.9904	1.38427e-07	VIPR1, OXTR, TES, GLDC, ICAM2, AQP7, TMEM97, FNBP1L, LGALS3, CAPNS1, CPNE1, CPNE3, SYNPO, B2M, SLC34A2, SLC6A15, ANK2, HLA-F, ANK1, CD2AP, SLC5A6, FEZ1, SUCLG2, TLN2, BCORL1, PI4K2A, SKAP2, EPHA2, PIK3R1, TAPBPL, ADH7, C3, APH1A, C7, FLRT3, MICAL1, CD19, MYO6, PENK, FLRT1, KCNMB4, APOE, GPM6B, JAG2, ST14, FZD3, FZD2, ABCA5, TNFSF15, FZD7, SIAH1, FN1, UBAC1, BST2, BST1, EHD4, TNFSF4, PNOC, NMT2, R…	904	5071	20562	1.30526	9.28803e-05	1.54808e-05	1.45349e-05	AMG-706
54	GOTERM_CC_DIRECT	GO:0035580~specific granule lumen	15	1.59744	3.64948e-07	ORM1, ARG1, CXCL1, RETN, LYZ, ORM2, QPCT, TIMP2, CHI3L1, PTX3, PTPN6, BPI, SPTAN1, B2M, ELANE	904	62	20562	5.50296	0.00024485	3.49829e-05	3.28454e-05	AMG-706
55	GOTERM_CC_DIRECT	GO:0031012~extracellular matrix	31	3.30138	1.42617e-06	COLEC12, COL18A1, ECM1, COL11A1, ELN, CXCR4, LTBP2, OLFML2A, FBLN2, THSD4, RELN, FLRT3, ADAMTS1, EPYC, FLRT1, LRIG1, TIMP2, APOE, MUC4, POSTN, WNT5A, FN1, KERA, DCN, TGFBR3, COL5A1, CHI3L1, COL9A3, PTX3, TGFBI, TLR3	904	260	20562	2.71197	0.000956503	0.00011962	0.000112311	AMG-706
56	GOTERM_CC_DIRECT	GO:0005925~focal adhesion	42	4.47284	2.18062e-06	BCAR3, MDC1, TES, CD81, TGFB1I1, ITGB2, ASAP3, SYNE2, ARHGAP22, EFNB2, RAB21, CSRP2, FLRT3, FLRT1, ANXA6, CAPN2, MAPK1, CD59, ITGAV, CPNE3, CAPN1, B2M, CLASP1, SVIL, MAP2K1, FZD2, ANXA1, GSN, ITGA2, RRAS2, RHOB, MARCKS, ACTC1, PTPRC, CDH13, VIM, TLN2, ITGA5, SNTB1, LIMS2, HSPA1A, EPHA2	904	425	20562	2.2478	0.00146213	0.000162577	0.000152643	AMG-706
57	GOTERM_CC_DIRECT	GO:0005615~extracellular space	127	13.525	4.18779e-06	PRSS1, XYLT1, OLFML2A, MPO, LGALS3, TNN, IL13RA2, PTGDS, B2M, IL6R, POSTN, IGFBP5, FST, WNT5A, CLEC11A, KERA, FRMD4B, HLA-F, EREG, AZGP1, PLA2G10, SCG2, CFI, HTRA1, STC1, LPL, KLK3, LTBP2, NID2, KLK8, C3, C7, FLRT3, STC2, FLRT1, PGK1, APOD, IGFBP7, APOE, ELANE, FGF21, ST14, TNFSF15, FN1, INHBA, LYZ, FGF17, BMP2, IL6, COL5A1, CPD, TNFSF4, PIP, COL9A3, TGFBI, LGALS3BP, PCSK1, COL18A1, ECM1, ORM1, P…	904	1938	20562	1.49055	0.00280607	0.000281001	0.000263831	AMG-706
58	GOTERM_CC_DIRECT	GO:0009986~cell surface	54	5.7508	7.17769e-06	SRPX, CLSTN2, ITGB2, PTPRK, MSLN, THBD, LGALS3, TNN, LAMP3, TIMP2, CCR7, ITGAV, CTSG, PPFIA4, FCER1G, ANXA1, CD93, ITGA2, WNT5A, HLA-F, AJAP1, TGFBR3, CEACAM6, LY6D, ITGA5, MET, EPHA2, RTN2, NLGN1, CXCR4, LPL, SLC1A4, PTN, C3, DUOX1, SRPX2, TSPAN8, CXCR2, CD59, SLIT2, ELANE, FZD3, TPBG, SULF1, ACVR2A, BST2, BMP2, TSPAN14, PTPRC, AXL, TNFSF4, IL2RB, FOLR1, PAM	904	639	20562	1.92216	0.00480467	0.000437839	0.000411086	AMG-706
59	GOTERM_CC_DIRECT	GO:0035578~azurophil granule lumen	16	1.70394	9.37646e-06	SERPINB3, VAT1, ARG1, HEXB, RETN, LYZ, MPO, ORM2, C3, PLAC8, NPC2, MAPK1, CTSG, MNDA, BPI, ELANE	904	91	20562	3.99922	0.00627189	0.000524301	0.000492264	AMG-706
60	GOTERM_CC_DIRECT	GO:0005788~endoplasmic reticulum lumen	32	3.40788	1.41844e-05	TOR4A, COL18A1, SERPINA1, COL11A1, MSLN, CHRDL1, FSTL1, C3, STC2, PENK, MAPK1, IGFBP7, APOE, B2M, TOR3A, SDF2L1, IGFBP5, SERPIND1, WNT5A, FN1, LAMB1, CKAP4, TSPAN14, CD4, IL6, COL5A1, MGAT4A, EOGT, MZB1, COL9A3, SCG2, SLC27A2	904	306	20562	2.37862	0.00947265	0.000732133	0.000687398	AMG-706
61	GOTERM_CC_DIRECT	GO:1904724~tertiary granule lumen	12	1.27796	2.23941e-05	ORM1, TNFAIP6, QPCT, TIMP2, PTPN6, ALDOC, CXCL1, PTX3, LYZ, SPTAN1, B2M, PGM1	904	55	20562	4.96267	0.0149143	0.00107332	0.00100773	AMG-706
62	GOTERM_CC_DIRECT	GO:0035579~specific granule membrane	14	1.49095	0.000166413	TMEM30A, CD93, ITGB2, TMC6, TNFRSF1B, CKAP4, STK10, BST1, TSPAN14, RAP1A, ITGAV, CD59, DEGS1, SLC27A2	904	91	20562	3.49932	0.105663	0.00744421	0.00698935	AMG-706
63	GOTERM_CC_DIRECT	GO:0048471~perinuclear region of cytoplasm	56	5.96379	0.000229824	CYFIP2, PCSK1, PTPRR, PPP1R13B, TMEM100, ATP7B, HEPH, LAMP3, ANXA6, RAC3, PTGDS, RAB8B, ITGA2, TNFRSF1B, CKAP4, CD2AP, VAMP7, CHI3L1, CDH13, TNIK, DGKI, MOSPD1, MTMR9, PTN, PIK3R1, RASIP1, RAP1A, PLN, STC2, MYO6, FLRT1, TP53BP2, APOD, SNCA, GALNT6, GSN, GALNT2, LIMK2, EIF2AK2, LAMB1, INHBA, TPD52L1, TPD52L2, MYO16, CENPF, TPPP3, CDK7, EHD4, KLHL7, CDK2AP1, RANGRF, SERHL2, NFKBIE, PAM, SERINC5, HS…	904	764	20562	1.66721	0.142925	0.00936099	0.008789	AMG-706
64	GOTERM_CC_DIRECT	GO:0005667~transcription factor complex	24	2.55591	0.000241031	MEF2A, ATF7IP, ABT1, NFAT5, BEX1, PARP1, ATF7IP2, GATA6, NFATC3, ARID5A, PBX2, GATA2, KLF4, NR4A2, DACH1, MAFB, LHX3, SOX15, REL, HCLS1, TAF7, MSX1, SSBP3, TEAD3	904	232	20562	2.35299	0.149347	0.00936099	0.008789	AMG-706
65	GOTERM_CC_DIRECT	GO:0031410~cytoplasmic vesicle	30	3.19489	0.000251114	DGKD, TRAF3IP2, DENND1A, DYSF, CXCR4, FNBP1L, RHOBTB1, AP3M2, ATP7B, ADAMTS1, HYAL1, PDPN, FLRT1, MYO6, HAS2, RAC3, MAN1A1, AP1M2, SERPINB3, CADPS, DENND4C, RHOB, TM9SF1, TBC1D2, RIN3, ANG, ITGA5, RHCG, PI4K2A, DSC2	904	325	20562	2.09959	0.155085	0.00936099	0.008789	AMG-706
66	GOTERM_CC_DIRECT	GO:0005911~cell-cell junction	21	2.23642	0.000314556	HEG1, AQP7, PTPRK, PIK3R1, CDC42BPA, RASIP1, CD2AP, TMEM47, DNMBP, SV2A, FLRT3, FLRT1, MICALL2, PTPN6, DSG3, PKP3, ITGA5, STEAP1, DSC2, LIMS2, JAM3	904	192	20562	2.4878	0.190307	0.0111088	0.01043	AMG-706
67	GOTERM_CC_DIRECT	GO:0005856~cytoskeleton	42	4.47284	0.000506446	FAAH, TGFB1I1, FHOD1, FNBP1L, RHOBTB1, TRIM9, PCLO, MAEA, ZC3H12A, ENC1, MAPK1, RAC3, SPTAN1, TMOD1, DSP, TPM1, SHROOM2, VASH2, ANK2, FRMD4B, PTPN13, CDC42BPA, ANK1, EML2, CKAP4, RHOB, FGR, MYO1E, DNMBP, MYO15B, TMSB15A, PPP2R2B, KRT16, KRT14, CDC42EP3, CDC42EP2, SPRY2, ALDOC, TNIK, VIM, TLN2, SNTB1	904	541	20562	1.76583	0.288166	0.0169913	0.015953	AMG-706
68	GOTERM_CC_DIRECT	GO:0005769~early endosome	28	2.9819	0.000532543	RET, RAB5C, DYSF, CXCR4, AP3M2, RAB21, APH1A, RAP1A, TMEM127, LAMP3, AP1S2, MAPK1, APOE, SNX7, RAB11FIP5, MAP2K1, ANXA1, ANKRD27, SIAH1, ANK2, HPS5, RHOB, CD4, EHD4, KIF16B, F2RL1, RIN3, TLR3	904	308	20562	2.06778	0.300529	0.017016	0.0159763	AMG-706
69	GOTERM_CC_DIRECT	GO:0043025~neuronal cell body	34	3.62087	0.000581716	RET, RTN1, STAU2, PTPRN, DENND1A, SLC1A4, GRIK2, NRGN, SV2A, TNN, CASP3, ENC1, PENK, TIMP2, CAPN2, RAC3, APOD, APOE, PPARGC1A, KCNJ2, SNCA, FZD3, ARG1, ADRA2C, TNFRSF1B, MTOR, FEZ1, PNOC, RIN3, ANG, ATP13A2, PI4K2A, DGKI, PVALB	904	408	20562	1.89546	0.323244	0.0174336	0.0163683	AMG-706
70	GOTERM_CC_DIRECT	GO:0005789~endoplasmic reticulum membrane	70	7.45474	0.000597574	FAAH, PGAP1, PGAP2, CLSTN2, TMEM41B, MOGAT2, CYB561D2, TM7SF2, FADS3, CYP26B1, DSE, RAC3, PTGDS, TMED5, RNF43, NUP210, PLA2G4A, ELOVL6, TMC6, TEX2, LSS, CKAP4, VAMP7, SEC22B, SLC27A2, TLR3, CDS1, AGPAT5, PPP1R15A, RTN2, RTN1, LMAN2L, SFTPA2, STX17, ATP10D, MOSPD1, TAPBPL, CLN8, RTN4, AGPAT4, PTGS1, APH1A, RAB21, HSD11B2, EXTL2, FLRT3, FLRT1, HAS2, CD59, MEST, FDFT1, OSBPL8, SDF2L1, GALNT2, OSBPL3…	904	1054	20562	1.51062	0.330412	0.0174336	0.0163683	AMG-706
72	GOTERM_CC_DIRECT	GO:0005887~integral component of plasma membrane	93	9.90415	0.000792301	KCNK5, RET, GABRB1, VIPR1, OXTR, CD81, HTR2B, ICAM2, AQP7, PTPRK, GRIK2, TM7SF2, THBD, ATP7B, MAEA, SCN9A, BDKRB2, BDKRB1, CD37, ITGAV, SLC34A2, RNF43, FCER1G, SLC6A15, TMC6, ADRA2C, SLC39A14, EREG, TGFBR3, SLC5A6, SLC7A8, SLCO2A1, KLRF1, RHCG, TLR5, SLC29A1, STEAP1, MET, GPRC5C, TLR3, PI4K2A, EPHA2, NLGN1, IGSF6, SEMA3C, ATP10D, SLC1A4, TRHDE, TSPAN31, EFNB2, APH1A, TSPAN8, FLRT3, CD19, PDPN, PR…	904	1508	20562	1.40274	0.41248	0.0205983	0.0193397	AMG-706
73	GOTERM_CC_DIRECT	GO:0005783~endoplasmic reticulum	74	7.88072	0.000798144	SRPX, SERPINA1, PGAP1, MOGAT2, KEAP1, SNX10, TMEM97, ZDHHC3, CYB561D2, TM7SF2, TMEM100, DSE, CAPN2, TSPO, BDKRB1, MAN1A1, TMED5, CAST, TOR3A, MAP2K1, RRAS2, PLA2G4A, ELOVL6, TMC6, TEX2, HLA-F, CKAP4, TRAPPC6A, NPC2, CHI3L1, PLIN2, ITGA5, SLC27A2, CDS1, PPP1R15A, RTN2, GNAZ, RTN1, PEF1, STAU2, ATP10D, MTMR9, PTN, TAPBPL, LRP2, CLN8, RTN4, AGPAT4, APH1A, DUOX1, EXTL2, PLN, SV2A, STC2, APOD, APOE, M…	904	1142	20562	1.47388	0.414781	0.0205983	0.0193397	AMG-706
74	GOTERM_CC_DIRECT	GO:0016323~basolateral plasma membrane	23	2.44941	0.000894597	DSP, ABCC4, ST14, ANXA1, CD81, AQP7, KCNJ16, ANK2, SLC39A14, ANK1, AJAP1, SLC5A6, SLC2A9, DLG2, ATP7B, SLC7A8, HEPH, CA2, PDPN, RHCG, STX2, SLC29A1, FOLR1	904	239	20562	2.1889	0.451487	0.0219231	0.0205835	AMG-706
75	GOTERM_CC_DIRECT	GO:0005604~basement membrane	13	1.38445	0.000914824	LAMA5, COL18A1, FN1, LAMB1, PTN, THBS2, NID2, ACTA2, COL5A1, ADAMTS1, COL9A3, ANG, TGFBI	904	95	20562	3.11255	0.458887	0.0219231	0.0205835	AMG-706
77	GOTERM_CC_DIRECT	GO:1904813~ficolin-1-rich granule lumen	15	1.59744	0.00110138	SERPINA1, GSN, CAB39, TNFAIP6, PRG2, HK3, ACTR1B, QPCT, TIMP2, MAPK1, ALDOC, MNDA, CAPN1, PGM1, HSPA1A	904	124	20562	2.75148	0.522615	0.0246342	0.0231289	AMG-706
78	GOTERM_CC_DIRECT	GO:0005764~lysosome	27	2.8754	0.00121872	HEXB, CXCR4, LRP2, TMEM97, MPO, LIPA, HYAL1, SLC17A5, CAPN2, HAS2, CTSG, CAPN1, SNCA, ANKRD27, ABCA5, GOT1, USP4, PRSS16, ANK2, PAX2, MTOR, TOM1L1, RRAGC, NPC2, PLA2G10, TMEM106B, ATP13A2	904	309	20562	1.98748	0.558802	0.0263276	0.0247189	AMG-706
79	GOTERM_CC_DIRECT	GO:0016324~apical plasma membrane	31	3.30138	0.00125556	OXTR, STC1, LRP2, DUOX1, PDPN, EPS15, IL6R, SLC34A2, ABCC4, FZD3, MREG, TMEM30A, ANXA1, FN1, SHROOM2, ANK2, SLC39A14, AJAP1, SLC2A9, BST2, SLC5A6, SLC7A8, CEACAM6, TNIK, RHCG, SLC29A1, SLC26A4, KCNK1, SLC26A3, FOLR1, ABCG2	904	376	20562	1.8753	0.569588	0.0263276	0.0247189	AMG-706
81	GOTERM_CC_DIRECT	GO:0032991~macromolecular complex	49	5.21832	0.00173882	TES, TCL1B, TRPS1, ZC3H12A, GRB10, RNF111, MREG, ANXA1, PARP1, SYK, PAX2, ACTA2, PCP4, BIRC5, PVALB, PI4K2A, DGKI, CAB39, CXCR4, MTMR9, KLK3, PTN, PIK3R1, PPM1E, RASIP1, RELB, C3, HSPH1, PLN, CD19, NDN, MAPK1, STX2, LY6G6D, SASH1, SNCA, GSN, ZBTB16, ARHGAP29, AICDA, SMAD7, NR4A2, FABP1, SPATS2L, RAB3GAP2, PTPN6, NAT9, SNTB1, HSPA1A	904	703	20562	1.5854	0.688938	0.0343161	0.0322193	AMG-706
82	GOTERM_CC_DIRECT	GO:0015629~actin cytoskeleton	23	2.44941	0.00237302	SVIL, GSN, TPM1, CD2AP, ACTA2, FGR, MYO1E, ARHGAP32, ABLIM1, MARCKS, SIPA1L1, AXL, MICAL1, MYO6, CDC42EP3, SPRY2, ANG, TLN2, INTS6, SYNPO, PDLIM5, MSRB1, SNCA	904	258	20562	2.02771	0.796927	0.0454943	0.0427144	AMG-706
83	GOTERM_CC_DIRECT	GO:0043005~neuron projection	30	3.19489	0.00267488	CYFIP2, PCSK1, GABRB1, STAU2, RASGRP2, RTN4, PTGS1, RELN, RAP1A, SV2B, SV2A, MICALL2, BDKRB1, RAC3, GABRP, GABBR2, ANKRD27, ARG1, GABRA4, ANK2, PTPN13, ANK1, DLG2, VAMP7, CDH13, ATP13A2, VIM, PAM, PI4K2A, EPHA2	904	378	20562	1.8052	0.834246	0.0498568	0.0468104	AMG-706
84	GOTERM_CC_DIRECT	GO:0005829~cytosol	339	36.3344	1.15874e-12	CYFIP2, CDA, TES, LST1, KEAP1, MLC1, GPATCH3, FNBP1L, ENO2, RRP8, MYLK, NUDT4, HERC5, LGALS3, PSMD6, TCL1A, CCDC91, RPS6KA2, FAM110B, TRIM24, AP1S2, FBXO3, PLCE1, HOMER3, SYNPO, MEF2C, WSB1, PRKCB, ASRGL1, MYL4, NUP93, INPP4B, RRAGA, PRKD3, BIN1, DDIT3, PSME4, DDIT4, RBP1, PLBD1, RIN3, HPRT1, CBLL1, HOXB7, MYL9, OBSL1, SKAP1, IDO1, SKAP2, GNE, BEX4, GRB7, MTMR2, ABCB6, PLEKHA8P1, RRAD, SH2D2A, EN…	908	5510	20562	1.39325	7.87943e-10	7.87944e-10	7.42753e-10	Axitinib
85	GOTERM_CC_DIRECT	GO:0005737~cytoplasm	338	36.2272	9.58212e-12	CYFIP2, TES, PID1, CLPB, LST1, KEAP1, MLC1, GPATCH3, FZD10, FNBP1L, CLDN1, MYLK, NUDT4, EPS8, HERC5, LGALS3, RPS6KA2, FBXO3, HOMER3, MEF2C, RBFOX1, DAPK1, PRKCB, LIMCH1, DDX11, CIRBP, EML2, ASRGL1, SYTL2, INPP4B, SFRP4, RRAGA, CLDN3, PRKD3, BIN1, DDIT3, LGALS13, DDIT4, RIN3, HPRT1, CBLL1, MYL9, TRIB2, OBSL1, SKAP1, IDO1, SKAP2, GNE, BEX4, PTGFR, MTMR2, BEX1, MAGED1, SH2D2A, STC1, PTTG1IP, PPL, KL…	908	5576	20562	1.37269	6.51584e-09	3.25792e-09	3.07107e-09	Axitinib
86	GOTERM_CC_DIRECT	GO:0070062~extracellular exosome	162	17.3633	8.4213e-11	SEMA5A, CYFIP2, PLVAP, ALDH1L1, TFRC, CD82, CD81, DEFB1, PARK7, ENO2, CLU, ACTG2, EPS8, LGALS3, STK10, TUBB3, CAPN2, KRT6A, PRKCB, DDX11, WNT5A, TUBA4A, MINPP1, MAPKAPK2, TNIK, HPRT1, SLC27A2, CFB, FTL, MTMR2, ABCB6, CFI, ENDOD1, GSTT1, LTBP2, AEBP1, LTBP3, PTTG1IP, NID2, PPL, PRKCZ, CD79B, SDCBP, PCBP3, UBB, TSPAN8, C7, ALDH3B1, MYO6, IGFBP7, ST3GAL1, S100A11, ELANE, LYN, VAT1, GSTM3, VCAM1, HSP…	908	2218	20562	1.65399	5.72648e-08	1.90883e-08	1.79935e-08	Axitinib
87	GOTERM_CC_DIRECT	GO:0016020~membrane	176	18.8639	8.65903e-10	SEMA5A, CYFIP2, TFRC, CD81, DGKA, LST1, ICAM2, ENO2, CLU, TNF, IGF1R, LGALS3, CDH5, CCDC91, CDH3, CCND1, BCAP29, IL13RA2, PHLDA2, SLC16A3, IL6R, KRT6A, CAST, SLC30A3, ALG6, DIO2, TAP1, GEM, SYTL2, SIGIRR, NUP93, ACAP2, TXLNA, COL4A1, BIN1, PRKD3, EHBP1L1, STEAP1, SLC27A3, ABCG1, FTL, RASL12, MTMR2, CBFB, PLEKHA8P1, RRAD, IGSF1, CFI, ENDOD1, SLC1A3, HMMR, PTTG1IP, PPL, PRKCZ, FUT1, UGCG, SDCBP, MY…	908	2547	20562	1.56482	5.88814e-07	1.47203e-07	1.38761e-07	Axitinib
88	GOTERM_CC_DIRECT	GO:0005576~extracellular region	148	15.8628	1.932e-08	CDA, PRSS1, TFRC, DEFB1, CLU, TNF, LOXL1, PYCARD, LGALS3, PSMD6, IL13RA2, PAMR1, IL6R, CHGB, PCID2, IGFBP5, FKBPL, WNT5A, DKK1, TUBA4A, EREG, SFRP4, TWSG1, TXLNA, COL4A1, SCG5, PLBD1, SPARCL1, CFB, FTL, COL17A1, PTGFR, CALCA, IGSF1, CFI, ENDOD1, KLK5, STC1, TNFRSF11B, LTBP2, AEBP1, LTBP3, NID2, FBLN2, KLK8, LTBP1, GLB1L2, PLAC8, SDCBP, C6ORF15, IGLV6-57, C7, IGFBP7, CLCA4, S100A11, ELANE, CPA4, V…	908	2129	20562	1.57422	1.31375e-05	2.62751e-06	2.47682e-06	Axitinib
89	GOTERM_CC_DIRECT	GO:0005615~extracellular space	136	14.5766	4.73177e-08	PRSS1, TFRC, TRIL, DEFB1, ENO2, CLU, TNF, ACTG2, LOXL1, LGALS3, IL13RA2, IL6R, CHGB, IGFBP5, SEMA6D, WNT5A, DKK1, EREG, SFRP4, TWSG1, COL4A1, PLBD1, SPARCL1, CFB, COL17A1, CALCA, CFI, KLK5, STC1, TNFRSF11B, LTBP2, AEBP1, NID2, KLK8, SDCBP, IGLV6-57, UBB, C7, IGFBP7, S100A11, ELANE, CPA4, VCAM1, LRRN3, TNFSF15, DEFA4, MSN, BMP7, BMP6, MANF, FGF17, CXCL11, BMP1, TCN2, IL7, COL5A3, PIP, HPSE, TGFBI,…	908	1938	20562	1.58915	3.21755e-05	5.36267e-06	5.0551e-06	Axitinib
90	GOTERM_CC_DIRECT	GO:0009986~cell surface	59	6.32369	1.63225e-07	IGHM, PLVAP, TFRC, CTSZ, PTPRK, FZD10, ENO2, MSLN, CLU, TNF, CDH5, LGALS3, SLC39A6, FCER1A, ITGAV, PPFIA4, FGA, FCER1G, ANXA1, CD93, ITGA3, SEMA6D, ITGA2, WNT5A, SFRP4, CEACAM1, CEACAM6, VAMP5, EPHA2, VAMP3, SLC1A3, MST1R, HMMR, IL2RG, LY9, DUOX1, HLA-DMA, SRPX2, TSPAN8, CLEC7A, EPCAM, CXCR2, GPC3, CD59, DMD, CD55, ELANE, DUOX2, NTRK1, VCAM1, HSPA5, FZD6, MSN, HSPA2, ACVR2A, BST2, AXL, IL2RB, FOL…	908	639	20562	2.09089	0.000110987	1.58561e-05	1.49467e-05	Axitinib
91	GOTERM_CC_DIRECT	GO:0005886~plasma membrane	289	30.9753	4.81287e-07	VIPR1, TES, TRAF3IP3, TFRC, GLDC, LST1, ICAM2, CBLC, MLC1, TMEM97, FZD10, FNBP1L, ENO2, CLDN1, RRP8, MYLK, EPS8, LGALS3, TRBC2, GPR171, PLCE1, HOMER3, SYNPO, DAPK1, PRKCB, SOX11, DKK1, SYTL2, SIGIRR, CLDN5, CLDN3, BIN1, CLDN7, BCORL1, CFB, SKAP1, SKAP2, EPHA2, PTGFR, GRB7, ABCB6, RRAD, MAGED1, GYPB, MST1R, PPL, PRKCZ, LY9, CD79B, TRPM2, UGT8, C7, KCNMB1, MICAL1, MYO6, INPP5E, SLAMF7, PLEK2, HLA-D…	908	5071	20562	1.29058	0.000327222	4.09094e-05	3.85631e-05	Axitinib
92	GOTERM_CC_DIRECT	GO:0005788~endoplasmic reticulum lumen	33	3.53698	5.8968e-06	COL17A1, FKBP10, COL18A1, SERPINA1, POGLUT1, COL11A1, CTSZ, MIA3, MSLN, LTBP1, FSTL1, FSTL3, GPC3, IGFBP7, CHGB, FGA, BCHE, SDF2L1, IGFBP5, SERPIND1, HSPA5, WNT5A, PDIA5, MANF, MINPP1, COL3A1, COL4A1, P4HA2, COL5A3, EOGT, SPARCL1, COL21A1, SLC27A2	908	306	20562	2.44215	0.00400181	0.000445536	0.000419983	Axitinib
93	GOTERM_CC_DIRECT	GO:0005925~focal adhesion	39	4.18006	3.12285e-05	GRB7, TES, CD81, STX16, ASAP3, RND3, SYNE2, ARHGAP22, RAB21, AKAP12, SDCBP, CSRP2, INPP5E, PPFIA1, ANXA6, CAPN2, FLNA, CD59, ITGAV, CD99, JAK1, KLF11, SVIL, MAP2K1, ANXA1, HSPA5, ITGA3, ITGA2, ANXA5, RRAS2, MSN, PARVB, PTPN12, ARHGAP26, RHOB, ACTC1, SNTB1, HSPA1A, EPHA2	908	425	20562	2.07805	0.0210118	0.00212354	0.00200174	Axitinib
94	GOTERM_CC_DIRECT	GO:0016324~apical plasma membrane	35	3.75134	6.42299e-05	CLIC5, SLC44A4, PTPRO, STK39, STC1, LRP2, PRKCZ, CLDN1, DUOX1, MUC1, P2RY6, EPCAM, PDPN, STX3, SLC16A3, IL6R, DUOX2, SLC39A4, CLCA4, TMEM30A, ANXA1, FZD6, AKR1A1, MSN, ATP2B1, BST2, CEACAM1, SLC6A8, SLC7A8, CEACAM6, RAPGEF2, TNIK, FOLR1, ATP6V1B1, VAMP3	908	376	20562	2.10795	0.0427376	0.00397058	0.00374285	Axitinib
95	GOTERM_CC_DIRECT	GO:0048471~perinuclear region of cytoplasm	58	6.21651	7.71528e-05	CYFIP2, PLVAP, MS4A3, TFRC, WWC1, MLC1, LAMC2, PTPN22, PARK7, CLU, HERC5, AKAP13, PSTPIP1, HEPH, ANXA6, RAB8B, PPP1R16B, ITGA3, ITGA2, DNM3, VAMP8, PIK3CA, RAPGEF2, TNIK, VAMP5, OBSL1, VAMP3, MTMR2, STX16, SLC1A3, PRKCZ, RASGRP3, MYO6, TP53BP2, FLNA, DMD, SEC23B, PDLIM4, DYNC1I1, SNCA, RAP1GAP2, LYN, TRAPPC2, GALNT6, USP20, FUS, LIMK2, MX1, MSN, TPD52L1, MANF, EHD2, PINK1, RANGRF, SERHL2, SERINC5…	908	764	20562	1.71915	0.0511134	0.00437199	0.00412125	Axitinib
96	GOTERM_CC_DIRECT	GO:0031012~extracellular matrix	26	2.78671	0.000227405	COL17A1, COL18A1, LRRC15, ECM1, TRIL, COL11A1, NCAN, LTBP2, TNFRSF11B, LTBP1, FBLN2, CPN2, C6ORF15, ADAMTS1, ADAMTSL3, LRIG1, LRRN3, WNT5A, DCN, COL3A1, COL4A1, COL5A3, MMP17, CD248, TGFBI, HPSE	908	260	20562	2.26454	0.143288	0.0110777	0.0104424	Axitinib
97	GOTERM_CC_DIRECT	GO:0072562~blood microparticle	18	1.92926	0.000228071	LGALS3BP, FGA, BCHE, IGHM, ORM1, PRSS1, TFRC, MSN, HBD, HSPA2, CLU, ACTG2, AGT, CPN2, SDCBP, ACTC1, CFB, HSPA1A	908	145	20562	2.81115	0.143676	0.0110777	0.0104424	Axitinib
98	GOTERM_CC_DIRECT	GO:0031982~vesicle	20	2.14362	0.000255132	ANXA1, CD81, MSN, BMP7, PRKCZ, BMP6, VAMP8, EPS8, MUC1, BMP1, UBB, BIN1, ALDH3B1, MYO6, MYO5C, CD59, ATP13A2, RIN3, DYNC1I1, HSPA1A	908	174	20562	2.60292	0.159293	0.011566	0.0109027	Axitinib
99	GOTERM_CC_DIRECT	GO:0030018~Z disc	17	1.82208	0.000279857	RYR1, ATP2B4, PARVB, SYNE2, TTN, PPP3CA, KRT19, CSRP2, BIN1, FKBP1B, FLNA, DMD, SYNPO, PDLIM5, OBSL1, PDLIM4, MYL9	908	134	20562	2.87292	0.173313	0.0118939	0.0112118	Axitinib
101	GOTERM_CC_DIRECT	GO:0043231~intracellular membrane-bounded organelle	67	7.18114	0.000472617	PCSK2, SERPINA1, HIP1, TFRC, CPQ, CTSZ, MIA3, PTPRK, RND3, CLU, IGF1R, TM7SF2, RGS5, ADAMTSL3, BLNK, AP1S2, RAB8B, CADPS2, MEF2C, PLA2G4A, RHOB, ACOX2, THAP7, FAR2, VAMP3, ZNF232, MTMR2, STX16, ASAP3, STK39, UGT8, HLA-DMA, RAB20, PLAGL1, E2F5, PRODH, AP1M2, LYN, TRAPPC2, OSBPL8, IL33, ABCA5, HSPA5, AGK, FANCL, FUCA1, B3GAT1, HSD3B1, ATP2B4, NR0B1, ATP2B1, ABCA8, SMARCA1, SMARCA2, BST2, CLCN6, EHD…	908	984	20562	1.54191	0.274907	0.0178544	0.0168304	Axitinib
102	GOTERM_CC_DIRECT	GO:0035579~specific granule membrane	13	1.39335	0.000644157	MS4A3, TMEM30A, CD93, CYBB, VAMP8, STK10, BST1, TRPM2, CEACAM1, ALDH3B1, ITGAV, CD59, SLC27A2	908	91	20562	3.23505	0.354783	0.023054	0.0217318	Axitinib
103	GOTERM_CC_DIRECT	GO:0001725~stress fiber	11	1.17899	0.00132576	ACTA2, ABLIM1, LIMCH1, MST1R, SYNPO, PDLIM5, PRKCZ, PDLIM4, MYL9, SH2B2, MYLK	908	73	20562	3.41232	0.59429	0.043328	0.040843	Axitinib
104	GOTERM_CC_DIRECT	GO:0005634~nucleus	306	32.7974	0.00133807	CYFIP2, TES, TRAF3IP2, TFRC, GPATCH3, NUDT4, NYNRIN, LGALS3, RPS6KA2, TRIM24, SYNPO, MAGEA4, MEF2C, RBFOX1, DAPK1, SFMBT1, PRKCB, DDX11, CIRBP, SOX11, CRNKL1, ZNF14, ASRGL1, SFRP4, RRAGA, HOXB9, BIN1, THAP7, DDIT3, PSME4, RBP1, MAGEB2, BCORL1, CBLL1, HOXB7, TRIB2, KCTD15, TSPYL4, ATF3, TSPYL5, BEX4, MTMR2, BEX1, MAGED1, STC1, PTTG1IP, RPAP2, ZNF26, PCBP3, MYO6, INPP5E, HLTF, HIVEP1, TP53BP2, MAGE…	908	5984	20562	1.158	0.597676	0.043328	0.040843	Axitinib
105	GOTERM_CC_DIRECT	GO:0005783~endoplasmic reticulum	73	7.82422	0.00146552	FKBP10, SERPINA1, POGLUT1, PGAP1, CPQ, MOGAT2, PIGP, CTSZ, MLC1, KEAP1, CTSW, PARK7, TMEM97, CLU, TM7SF2, PYCARD, TCL1A, CAPN2, SLC39A6, BDKRB1, CAST, FGA, MAP2K1, CERS6, ELOVL4, RRAS2, PLA2G4A, TAP1, ELOVL6, FOS, PDIA5, ITPKB, MINPP1, PLIN2, SLC27A3, SLC27A2, CDS1, PPP1R15A, TMF1, RTN1, ABCB6, INSIG2, LAMA3, LRP2, SEZ6L2, DUOX1, UGT8, SLAMF7, P4HTM, SEC23B, DUOX2, TRAPPC2, OSBPL8, ICMT, SDF2L1, …	908	1142	20562	1.44756	0.631119	0.0452978	0.0426998	Axitinib
106	GOTERM_CC_DIRECT	GO:0070062~extracellular exosome	172	18.2979	1.50952e-13	CYFIP2, FCGBP, ALDH1L1, RPL31, ICAM3, CIB1, CALML3, ACTG2, ACTG1, AQP1, EPS8, TUBB6, GOLGA4, DMBT1, DPYSL2, STMN1, ARHGDIB, TNFSF10, IGHV3-7, PTGDS, B2M, KRT6C, GOLGA7, KRT6A, PLS1, GSTK1, ECH1, IGFBP2, ANXA11, LIFR, PRKCA, RNASE1, CD2AP, FOLH1, SYPL1, DAAM2, DPEP1, TAGLN2, FKBP4, IL6ST, RPL28, SLC27A2, S100A8, PPIC, ATP6V1A, ABCB1, CFH, ABCB6, CRABP2, SDC4, SLC1A1, STXBP2, AK2, ABHD8, LIN7A, LTB…	911	2218	20562	1.75031	1.00258e-10	1.00232e-10	9.5251e-11	AZD6482
107	GOTERM_CC_DIRECT	GO:0005886~plasma membrane	310	32.9787	7.84697e-11	VIPR1, SPARC, ICAM3, CBLB, C4BPB, SPINT2, AQP3, AQP1, ZDHHC4, EPS8, LGALS4, ENDOU, GOLGA4, RASSF2, EDNRB, STS, DPYSL2, ARFIP2, THSD7A, IGHV3-7, B2M, TBC1D10B, IL15RA, IL1R2, PTOV1, PRKCA, ANK3, CD2AP, ARC, CLDN3, BIN2, DAAM1, MAP1B, CLNS1A, PRKCQ, SLC22A4, ABCB1, SDC4, ABCB6, TTYH1, MAGED1, SDC2, STXBP2, LYPD1, IQGAP1, SLC5A3, APH1A, FAM171A1, APH1B, FLRT2, KCNMB2, ATP6V0A2, KCNMB4, NCKAP1L, CD14…	911	5071	20562	1.3798	5.21039e-08	2.6052e-08	2.47572e-08	AZD6482
108	GOTERM_CC_DIRECT	GO:0005737~cytoplasm	332	35.3191	2.65559e-10	CYFIP2, SPARC, RPL31, PLEKHB1, CBLB, SPINT2, AQP3, NUDT6, AQP1, EPS8, RPS6KA3, ENDOU, GOLGA4, RASSF2, RPS6KA2, DPYSL2, DPF1, AKT3, STMN1, ARFIP2, SPA17, CCDC92, IER5, TRIM22, FBXO9, AGFG1, HERC6, MBNL2, FBXO2, IL1R2, PRKCA, CD2AP, ARC, CLDN3, BIN2, MAP1A, RRAGD, SIK1, RPL28, TRIB2, GNE, CRABP2, MAGED1, EPAS1, PRAMEF11, IQGAP1, MTMR4, HIF1A, ARPP19, SAMSN1, MYL12A, SULT1A1, PRDX2, LDHB, NUAK2, SFN…	911	5576	20562	1.34389	1.76331e-07	5.8777e-08	5.58558e-08	AZD6482
109	GOTERM_CC_DIRECT	GO:0005829~cytosol	326	34.6809	9.69476e-10	CYFIP2, CDA, ZNF175, NUP107, RPL31, HSF2BP, CBLB, LIPA, GLS, LGALS4, RPS6KA3, GOLGA4, RASSF2, RPS6KA2, DPYSL2, STMN1, IL12B, ARFIP2, B2M, TRIM22, FBXO9, IER3, AGFG1, HERC6, TBC1D10B, GSTK1, COG5, FBXO2, ECH1, PRKCA, ANK3, ATG14, CD2AP, ARC, DAAM1, MAP1B, CLNS1A, MAP1A, RRAGD, KCTD13, TAGLN2, PRKCQ, ATF5, RPL28, GNE, FLG, ABCB6, CRABP2, MAOA, EPAS1, PEX11B, STXBP2, KLK5, IQGAP1, MTMR4, HIF1A, SAMS…	911	5510	20562	1.3354	6.43732e-07	1.60933e-07	1.52935e-07	AZD6482
110	GOTERM_CC_DIRECT	GO:0016020~membrane	165	17.5532	3.48613e-07	CYFIP2, SPARC, NUP107, PLXND1, RPL31, FHOD1, NCF4, ICAM3, CIB1, IPO4, ACTG1, STS, IBSP, CCND1, DMBT1, DPYSL2, AKT3, STMN1, ARHGDIB, SLC16A6, SPA17, B2M, KRT6A, SH3GLB1, GSTK1, DDX18, COG5, FBXO2, IL1R2, ECH1, MAGI2, USP2, ENTPD7, ANXA11, PRKCA, FOLH1, DAAM1, LY6D, IL6ST, SLC27A3, RPL28, ABCG2, ATP6V1A, ABCB1, CD151, CALCRL, PEX11B, SLC1A1, SLC1A3, MTMR4, ADIPOR1, CORO1A, RAP1GAP, APH1A, HSD11B1, …	911	2547	20562	1.46218	0.000231452	4.62958e-05	4.39949e-05	AZD6482
111	GOTERM_CC_DIRECT	GO:0043025~neuronal cell body	40	4.25532	5.71874e-06	GRIA2, CD40, RTN1, RBM8A, TMPRSS3, SLC1A1, SLC1A3, CIB1, RAP1GAP, TXN2, GHR, AKAP12, INPP5F, KIF3A, DPYSL2, SNCG, FLNB, LRIG2, KIF1A, TAC1, SLC38A2, KCNJ2, SLC12A2, MME, MYO10, PMM1, LSM1, HTR3A, L1CAM, KISS1, OLFM1, ARC, GAL, NDUFS7, MAP1B, MAP1A, FKBP4, IL6ST, ADA, PVALB	911	408	20562	2.21282	0.00379005	0.000632874	0.000601421	AZD6482
112	GOTERM_CC_DIRECT	GO:0009986~cell surface	53	5.6383	1.79928e-05	CD40, SPARC, SLC7A11, LRRC32, GHR, CDH2, LIPG, CTSG, IL15RA, FGFBP1, ANXA1, GPR37, MME, F2R, EMP2, ANK3, TNFRSF1A, FOLH1, CEACAM4, LY6D, ITGA6, CEACAM8, ITGA5, CD46, CRYAB, TLR4, CD44, CX3CR1, RALA, CD151, ABCB1, SDC4, SDC2, SLC1A1, CXCR4, SLC1A3, TFPI, NT5E, GPC3, CD59, MICA, MICB, AOC3, TPBG, L1CAM, PTPRC, FAP, ITGBL1, SDC1, FOLR2, PAM, CD22, ADA	911	639	20562	1.87207	0.0118763	0.00170675	0.00162193	AZD6482
113	GOTERM_CC_DIRECT	GO:0005576~extracellular region	133	14.1489	3.82524e-05	CDA, SPARC, OLFML2B, SPINT2, C4BPB, LOXL1, ENDOU, IBSP, DMBT1, NPPA, LIPG, TNFSF10, IL12B, THSD7A, IGHV3-7, SPA17, PTGDS, B2M, PRND, GOLGA7, IL1R2, FST, F2R, IGFBP2, DKK2, OLFM1, BIN2, PLA2G10, LY6D, UTS2, SCG3, TAGLN2, IL6ST, S100A8, PMEL, CFH, STXBP2, LYPD1, C1ORF56, KLK5, LY96, LTBP2, NTS, NID1, SPATA6, PLAC8, DEAF1, IGLV2-14, ST3GAL4, PI3, CD14, IGFBP6, NPTX2, TAC1, S100A10, JAG1, FUCA1, HSPA…	911	2129	20562	1.41001	0.0250802	0.00317495	0.00301716	AZD6482
114	GOTERM_CC_DIRECT	GO:0005615~extracellular space	122	12.9787	5.92953e-05	FCGBP, SPARC, OLFML2B, POP1, XYLT1, C4BPB, CXCL14, ACTG2, LOXL1, ACTG1, LGALS4, ENDOU, IBSP, DMBT1, FCGRT, NPPA, LIPG, TNFSF10, IL12B, PTGDS, B2M, IL15RA, POSTN, IL4R, FST, IGFBP2, DKK2, OLFM1, ALDH3A1, MFNG, PLA2G10, DPEP1, UTS2, IL6ST, S100A8, CFH, KLK5, LY96, LTBP2, MTMR4, FLRT2, IGLV2-14, HMOX1, CYTL1, SFN, PI3, CD14, IGFBP6, TAC1, S100A10, ST14, CRTAP, LRRN3, INHBA, INHBE, CXCL10, COL5A3, CO…	911	1938	20562	1.42087	0.0386082	0.00437467	0.00415726	AZD6482
115	GOTERM_CC_DIRECT	GO:0030424~axon	34	3.61702	7.04654e-05	PLXND1, SLC1A1, CIB1, IQGAP1, CORO1A, RAP1GAP, AQP1, PCLO, INPP5F, BAG2, KIF13B, SNCG, NEFM, NEK3, KIF1A, TAC1, SLC38A2, SCN3A, MME, MX2, LSM1, HTR3A, L1CAM, SYN1, CD2AP, CLDN11, OLFM1, MAP1B, ALDH1A1, MAP1A, FGF13, SCN2A, CRYAB, PVALB	911	361	20562	2.12578	0.0457129	0.00467891	0.00444637	AZD6482
116	GOTERM_CC_DIRECT	GO:0005794~Golgi apparatus	79	8.40426	8.88905e-05	GALNT11, DOCK4, CIB1, CXCL14, ZDHHC4, GOLGA4, STS, RASSF2, TMEM43, FAM174B, NDST4, LIPG, QSOX1, MAN1A1, PTGDS, B2M, HRAS, SCYL2, TRIM22, SRGN, PRMT5, COG7, COG5, MMD, F2R, ENTPD7, EMP2, ANK3, AP3B2, MID1, SYN1, HCK, GAL, NPC1, ELF3, CAT, UNC50, ITGA5, CRYAB, TLR4, PLCB2, CD44, CHST2, GOLGA8A, HDAC5, PMEL, HS3ST3A1, ABCB6, CST7, FSTL3, CAMSAP2, APH1A, CST3, GGA1, CAND1, ST3GAL4, HAS2, ALX1, CD14, …	911	1141	20562	1.56275	0.0573176	0.00536575	0.00509908	AZD6482
117	GOTERM_CC_DIRECT	GO:0045202~synapse	41	4.3617	0.00014055	CYFIP2, TTYH1, LYPD1, CHRNA9, PTEN, SLC1A3, LIN7A, RASGRP2, GLS, RAB21, EFNB1, RPS6KA3, HRH1, PCLO, FLRT2, RPS6KA2, SLITRK5, KCNMB4, SNCG, KIF1A, ERC1, TAC1, PIAS3, SLC16A1, GPR37, MME, CADM1, MAGI2, F2R, HTR3A, SSH1, OLFM1, MAP1B, ALDH1A1, MAP1A, RIMBP2, PLP1, UTS2, ITGA5, CNIH3, PVALB	911	488	20562	1.89632	0.0891085	0.00777708	0.00739057	AZD6482
118	GOTERM_CC_DIRECT	GO:0005925~focal adhesion	37	3.93617	0.000158426	FOCAD, RALA, CD151, SDC4, RPL31, FHL2, IQGAP1, CORO1B, ACTG1, RAB21, AKAP12, FLRT2, CDH2, ATP6V0A2, RPLP2, CD59, FLNB, B2M, MAP4K4, SVIL, ANXA1, MME, SPRY4, L1CAM, HCK, ACTC1, PTPRC, FAP, CAT, ITGBL1, CDH13, ITGA6, ITGA5, CD46, LAMTOR3, CD44, HSPA1A	911	425	20562	1.96499	0.0998585	0.00809192	0.00768976	AZD6482
119	GOTERM_CC_DIRECT	GO:0045121~membrane raft	24	2.55319	0.00085574	SMURF2, SDC4, MME, SLC1A1, CBLB, EMP2, IQGAP1, TGFBR2, TNFRSF1A, LDHB, EFNB1, ARC, TUBA1A, EDNRB, PTPRC, NPC1, MAL, STOM, CD48, CD14, IL6ST, LAT, S100A10, ABCG2	911	252	20562	2.1496	0.4336	0.0405865	0.0385694	AZD6482
120	GOTERM_CC_DIRECT	GO:0090575~RNA polymerase II transcription factor complex	15	1.59574	0.000931678	STAT5A, NFE2, CEBPA, JUN, NONO, TCF12, HIF1A, PBX1, MAF, POU2AF1, MAFF, STAT4, PPARG, ATF5, S100A10	911	121	20562	2.79803	0.461476	0.0412423	0.0391926	AZD6482
121	GOTERM_CC_DIRECT	GO:0005887~integral component of plasma membrane	93	9.89362	0.00100216	VIPR1, CD40, GAL3ST1, PLXND1, ICAM3, SLC2A3, LRRC32, SLC2A5, AQP1, GHR, UPK1B, CDH4, EDNRB, CDH2, SLC16A6, TNFSF10, GPR37, IL4R, MME, SLC6A16, MMD, KCNK12, LANCL1, F2R, LIFR, HTR3A, TGFBR2, TNFRSF1A, FOLH1, CLDN3, SLC7A7, NPC1, SYPL1, SLCO4A1, CEACAM4, CD46, TLR4, TLR3, CD44, SLC22A4, CX3CR1, GRIA2, PMEL, CD151, CALCRL, SDC4, SLC20A1, SLC1A1, CHRNA9, SLC1A3, SLC3A1, CSF2RB, SEMA3F, SLC5A3, APH1A,…	911	1508	20562	1.39197	0.48612	0.0415895	0.0395226	AZD6482
122	GOTERM_CC_DIRECT	GO:0070062~extracellular exosome	185	19.8925	2.50215e-18	CD86, APP, STEAP4, REG1B, PROS1, REG1A, ICAM3, CALML3, PLAT, CLU, ACTG2, EPS8, DOCK10, LGALS1, AKR7A3, ALCAM, TUBB3, STMN1, COTL1, CPNE3, ATP6V1E1, PDE8A, B2M, PRKACB, KRT6B, IGHV3-9, CDK5RAP2, TPM4, ACTN1, TALDO1, PRKCA, OLFM4, PGD, TUBA4A, TOM1L1, FOLH1, SLPI, DAAM2, CDC37, MXRA8, PRTN3, TNIK, STAMBP, HPRT1, TLN1, UTRN, FKBP4, IL6ST, SQSTM1, CES2, CFD, ABCB1, STXBP3, SDC4, SLC1A1, STXBP2, AK1, …	905	2218	20562	1.89508	1.76652e-15	1.76652e-15	1.68895e-15	BAY 61-3606
123	GOTERM_CC_DIRECT	GO:0005829~cytosol	340	36.5591	4.17326e-13	APP, PREP, NOC2L, MYLK, CCT6B, RPS6KA3, MT2A, LGALS1, ZMIZ1, FAM110B, STMN1, AP1S2, AP1S1, PLCE1, CPNE3, ATP6V1E1, SYNPO, ANKS1A, KIFAP3, B2M, TNS3, PRKACB, CDK5RAP2, MEF2C, ACTN1, GOLPH3L, TALDO1, PRKCA, ATG14, PHKA2, EML1, CLPX, ASRGL1, NUP93, MYL5, INPP4B, CARHSP1, RNF128, DAAM1, PRKAR1A, CDC37, RBP1, AKAP9, PRKD2, HPRT1, ATF5, TLN1, MYL9, STXBP3, PRKDC, STXBP2, KLK5, THY1, DYNC2LI1, PRDX2, EP…	905	5510	20562	1.40199	2.94637e-10	1.47316e-10	1.40848e-10	BAY 61-3606
124	GOTERM_CC_DIRECT	GO:0005737~cytoplasm	338	36.3441	5.97828e-12	SLC23A2, APP, PLEKHB1, MT1M, PREP, STMN4, SPINT2, FZD10, MYLK, EPS8, RPS6KA3, MT2A, LGALS1, ZMIZ1, ZC3H12A, STMN1, CPNE3, ANKS1A, TP63, CDK5RAP2, MEF2C, TIPIN, ACTN1, TALDO1, PRKCA, ASRGL1, GTPBP3, MYL5, INPP4B, CARHSP1, CLDN3, BIN2, RNF128, PRKAR1A, CDC37, AKAP9, PRKD2, HPRT1, ZFPM2, TLN1, MYL9, TRIB2, CCNO, BEX1, LXN, AGAP1, DYNC2LI1, PRDX2, NUAK2, PCBP2, SFN, SCN3A, ATG7, TSPAN1, MAP9, ZBED4, …	905	5576	20562	1.37724	4.2207e-09	1.40689e-09	1.34511e-09	BAY 61-3606
125	GOTERM_CC_DIRECT	GO:0005925~focal adhesion	45	4.83871	1.34606e-07	ITGB5, SDC4, ARPC1B, ASAP3, FHL2, THY1, LIMD1, CORO1B, SYNE2, CNN3, AKAP12, SDCBP, ALCAM, FLRT2, CDH2, EPB41L2, PCBP2, ANXA6, MAPK1, ITGB8, LPXN, CD59, ITGAV, CPNE3, RSU1, B2M, TNS3, VASP, KLF11, GSN, TPM4, CAV2, MCAM, ACTN1, ITGA2, PARVB, ACTC1, PTPRC, PALLD, ITGA6, TLN1, CD44, HSPA1B, HSPA1A, SNTB2	905	425	20562	2.40569	9.50275e-05	1.94967e-05	1.86406e-05	BAY 61-3606
126	GOTERM_CC_DIRECT	GO:0005576~extracellular region	144	15.4839	1.38078e-07	APP, OLFML2B, CSF3R, PROS1, PLAT, SPATA20, SPINT2, OLFML2A, CLU, LOXL1, LGALS1, LIPG, ENPP2, COTL1, NRCAM, PAMR1, B2M, IGHV3-9, CPA3, SPINK4, ST6GAL1, FKBPL, HGF, ACTN1, IGFBP3, FST, OLFM4, TUBA4A, EREG, DKK3, SLPI, BIN2, IL23A, PLA2G10, SPARCL1, PRTN3, TLN1, IL6ST, SCG2, CFD, LRPAP1, REG3A, NOTCH4, STXBP2, LYPD1, KLK5, PDGFA, LY96, THY1, PLA2G5, GLB1L2, C2, BAG6, VTN, SDCBP, C5, ARSJ, STC2, PDGF…	905	2129	20562	1.53675	9.74787e-05	1.94967e-05	1.86406e-05	BAY 61-3606
127	GOTERM_CC_DIRECT	GO:0009986~cell surface	58	6.23656	3.37688e-07	CD86, CPM, APP, ITGB5, PLAT, FZD10, CLU, GHR, CDH5, LGALS1, CDH2, LIPG, ITGB8, ITGAV, CTSG, CD36, FCER1G, ITGA2, FOLH1, PXDN, MXRA8, DSG2, ITGA6, TLN1, CD44, LRPAP1, ABCB1, SDC4, SDC2, NOTCH4, C5AR1, SLC1A1, PDGFA, CXCR4, SLC1A3, THY1, CLCN3, TFPI, HLA-DMA, CD59, NDP, AAMP, CD55, ELANE, MICB, NLGN4X, TGFB3, WNT7A, HSPA2, SORL1, ACVR2A, BST2, BMP2, TSPAN14, TF, PTPRC, RAMP1, CLEC2D	905	639	20562	2.06226	0.000238379	3.97346e-05	3.79899e-05	BAY 61-3606
128	GOTERM_CC_DIRECT	GO:0005886~plasma membrane	285	30.6452	1.54951e-06	SLC23A2, APP, VIPR1, OXTR, IFITM2, ICAM2, CBLC, ICAM3, SPINT2, FZD10, RAPGEFL1, MYLK, EPS8, ALCAM, EDNRB, PLCE1, CPNE3, SYNPO, B2M, PRKACB, SLC12A7, IGHV3-9, ACTN1, ACSL5, TM4SF5, PRKCA, PHKA2, SLC5A6, CLDN3, BIN2, DAAM1, PRKAR1A, MXRA8, PRKD2, TLN1, LRPAP1, ABCB1, STXBP3, SDC4, SDC2, STXBP2, LYPD1, PLA2G5, THY1, INPP5A, FLRT2, EPB41L2, TSPAN5, NCKAP1L, SCN3A, TSPAN1, TRPM3, VASP, MCTS1, GSDMD, J…	905	5071	20562	1.27693	0.00109336	0.00015628	0.000149417	BAY 61-3606
129	GOTERM_CC_DIRECT	GO:0005615~extracellular space	128	13.7634	2.72333e-06	APP, OLFML2B, REG1B, PROS1, REG1A, PLAT, OLFML2A, CXCL14, CLU, ACTG2, LOXL1, LGALS1, LIPG, ENPP2, B2M, CPA3, IL4R, HGF, ACTN1, IGFBP3, FST, FRMD4B, OLFM4, EREG, DKK3, ALDH3A1, SLPI, PLA2G10, SPARCL1, PRTN3, IL6ST, SCG2, CFD, RTN3, REG3A, LXN, KLK5, TACSTD2, PDGFA, LY96, C2, VTN, SDCBP, C5, FLRT2, STC2, PDGFD, SFN, NDP, PI3, A2M, CGA, ELANE, GSDMD, LRRN3, TGFB3, MCAM, DEFA4, INHBA, INHBE, BMP4, CO…	905	1938	20562	1.50063	0.00192083	0.000240334	0.000229781	BAY 61-3606
130	GOTERM_CC_DIRECT	GO:0016020~membrane	156	16.7742	1.29025e-05	APP, PLXND1, ICAM2, PREP, ICAM3, CLU, RAPGEFL1, DOCK10, CDH5, CCND2, CCND1, STMN1, SLC16A6, AP1S1, SLC16A8, CLCC1, B2M, SH3GL2, SH3GLB1, TPM4, HGF, SLC30A5, MAGI2, HPCAL1, ACSL5, PRKCA, TOM1L1, SLC5A6, NUP93, FOLH1, DAAM1, SOAT1, PRKAR1A, STAMBP, UTRN, IL6ST, SLC27A3, ABCG1, DDX6, ABCB1, PRKDC, SLC1A1, TACSTD2, PDGFA, SLC1A3, AGAP1, SLC1A5, ADIPOR1, RAP1GAP, BAG6, SLC9A3R1, SDCBP, INPP5A, CHST11,…	905	2547	20562	1.39159	0.00906787	0.00101213	0.000967689	BAY 61-3606
131	GOTERM_CC_DIRECT	GO:0005788~endoplasmic reticulum lumen	30	3.22581	9.07407e-05	APP, ITIH2, COL11A1, SDC2, PDGFA, LGALS1, TMEM43, CDH2, ARSJ, STC2, PDGFD, MAPK1, TSPAN5, B2M, BCHE, LAMB2, IGFBP3, GPX7, WNT7A, PDIA5, BMP4, COL1A1, TSPAN14, TF, IL23A, MXRA8, COL6A3, SPARCL1, SCG2, CES2	905	306	20562	2.22749	0.0620568	0.00640629	0.006125	BAY 61-3606
132	GOTERM_CC_DIRECT	GO:0048471~perinuclear region of cytoplasm	57	6.12903	0.000128901	APP, REG1A, CLU, STK16, ANXA6, KIF1A, PRKACB, SH3GL2, CDK5RAP2, FBXW7, ITGA2, MAGI2, PRKCA, OLFM4, EML1, MLF1, TMEM134, RNF128, BANK1, MCM3, EXOC3, PPARG, TNIK, FKBP4, DDX6, MVP, SLC1A3, GDPD3, ALOX12B, NDRG1, RASIP1, CORO1B, THBS3, SLC9A3R1, STC2, ALOX5, LPXN, SNCG, TSPAN1, PDLIM4, TRAPPC2, GSN, NDFIP1, GALNT3, CAV2, EIF2AK3, LAPTM5, INHBA, MYO1B, TF, CDK7, EHD4, KLHL7, BCL3, TRIP10, HSPA1B, HSP…	905	764	20562	1.69511	0.0869914	0.0082731	0.00790983	BAY 61-3606
133	GOTERM_CC_DIRECT	GO:0005794~Golgi apparatus	76	8.17204	0.000339063	APP, DOCK4, ATP8A2, ST6GALNAC2, STMN4, PCSK5, CLU, CXCL14, SGCE, SART1, AKR7A3, TMEM43, FAM174B, STK16, LIPG, AP1S2, AP1S1, SDF4, CD36, KIFAP3, IFT57, B2M, CDK5RAP2, PSENEN, ST6GAL1, FBXW7, SLC30A5, GOLPH3L, SERPINB9, MID1, RAB33A, BET1L, TPST2, TRAPPC6A, SLPI, RNF128, RP2, AKAP9, EXOC3, PRKD2, S100A3, PLCB2, ABCG1, ST6GALNAC5, CD44, RTN3, LRPAP1, BECN1, HS3ST3A1, EI24, PLA2G5, CLCN3, GGA2, DYNC2…	905	1141	20562	1.51337	0.212915	0.0199482	0.0190723	BAY 61-3606
134	GOTERM_CC_DIRECT	GO:0030141~secretory granule	14	1.50538	0.000393104	CPA3, STXBP3, TGFB3, SLC30A5, STXBP2, KLK5, PLAT, CLCN3, COL1A1, SCGB1A1, CTSG, SCG2, ELANE, RAB11FIP5	905	99	20562	3.21299	0.242389	0.0213486	0.0204112	BAY 61-3606
136	GOTERM_CC_DIRECT	GO:0016324~apical plasma membrane	32	3.44086	0.000628336	SLC23A2, OXTR, ABCB1, STXBP3, SLC1A1, THY1, CLCN3, SLC9A3R1, GM2A, CDH2, SLC16A8, CD36, ATP6V1E1, MPDZ, SLC39A4, SLC12A2, SLC15A1, TMEM30A, JAG1, SLC30A5, SHROOM2, CYP4F12, BST2, SLC5A6, GPR143, TF, SLC7A8, MAL, TNIK, RAB17, CD44, SHANK2	905	376	20562	1.93365	0.358371	0.0289133	0.0276438	BAY 61-3606
137	GOTERM_CC_DIRECT	GO:0072562~blood microparticle	17	1.82796	0.000655259	BCHE, ITIH2, GSN, PROS1, HBE1, HSPA6, HSPA2, CLU, ACTG2, SDCBP, VTN, TF, ACTC1, IGHD, A2M, HSPA1B, HSPA1A	905	145	20562	2.66378	0.370459	0.0289133	0.0276438	BAY 61-3606
138	GOTERM_CC_DIRECT	GO:0045335~phagocytic vesicle	11	1.1828	0.000828689	BECN1, GSN, RAB31, ITGB5, STXBP3, ITGAV, CD36, CLCN3, ATG14, ELANE, RAB11FIP5	905	69	20562	3.6221	0.44306	0.034415	0.0329038	BAY 61-3606
140	GOTERM_CC_DIRECT	GO:0070062~extracellular exosome	182	19.0776	5.24706e-16	SPON2, SCARB1, STEAP4, TFRC, PDCD6, PDCD5, SERPINE1, PLAT, PARK7, PLOD1, ENO1, FBL, ISLR, DMBT1, BASP1, DPYSL2, PSMD2, C1RL, NAMPT, CAPN2, TOM1, KRT6B, AP2M1, ECH1, KRT7, ANXA11, HLA-A, ACTN4, MIF, BCR, DAAM2, FSCN1, EZR, TLN1, MXRA5, DSC1, SQSTM1, CFB, VPS28, PFN2, FTL, NPR3, CFI, RHOBTB3, PROZ, AK2, LIN7A, FBLN1, TXN, IQGAP2, EVPL, NDRG1, HSP90B1, SLC9A3R1, C5, FUT8, PRDX4, UBB, PODXL, COBLL1, …	927	2218	20562	1.8201	3.89133e-13	3.67819e-13	3.52077e-13	BIBW2992
141	GOTERM_CC_DIRECT	GO:0016020~membrane	187	19.6017	7.30634e-12	PLXND1, TFRC, CLSTN1, TNC, ICAM2, ENO1, MKI67, EDC4, FBL, CCDC91, CDH3, DMBT1, DPYSL2, PEG10, PSMD2, TOM1, AP1S1, SLC39A7, IL13RA2, LGALS8, AGFG2, SLC16A5, ACVR1, PDGFRA, ALG9, HGF, FBXO2, ECH1, ANXA11, TAP1, HLA-A, GEM, PSG9, BCR, ACAP2, TXLNA, EZR, ANKRA2, STEAP1, DSC1, ABCG1, DSC3, FTL, ABCG2, NRN1, TUBGCP2, PRKDC, MYCBP2, CFI, SDC3, UBR4, SLC1A3, EVPL, HSP90B1, HSD11B1, CYB5R2, SLC9A3R1, PTDS…	927	2547	20562	1.62854	5.12177e-09	1.98937e-09	1.90423e-09	BIBW2992
142	GOTERM_CC_DIRECT	GO:0005829~cytosol	341	35.7442	8.5137e-12	IFIT5, ENO1, NOC2L, NUDT4, PSMD8, EFR3A, CCDC91, PSMD5, PEG10, PSMD2, DPYSL2, NAMPT, AP1S1, PLCE1, SYNPO, LGALS8, EPHB3, MCCC2, PRKAB2, WSB2, FBXO2, OXSM, COG4, ECH1, GOLPH3L, KRT7, ACTN4, MIF, ATG14, ASRGL1, BCR, AR, RBP1, PLBD1, TRIB3, RBCK1, EZR, ANKRA2, TLN1, TRIB1, MYL9, VPS28, GNE, FLG, PDE1C, CDCA4, PRKDC, PDE1A, MYCBP2, CRABP1, COPS7B, TXN, BCL10, IQGAP2, EVPL, OAZ3, SULT1A1, PRDX4, COMMD…	927	5510	20562	1.37274	5.96814e-09	1.98937e-09	1.90423e-09	BIBW2992
143	GOTERM_CC_DIRECT	GO:0005576~extracellular region	162	16.9811	1.88905e-11	TFRC, CLSTN1, SERPINE1, TNC, ICAM4, PLAT, SPINT2, NPPB, ISLR, DMBT1, PSMD2, NPPA, LIPG, IL13RA2, EPHB3, IGFBP1, CXADR, HGF, IGFBP3, F2R, PSG2, ACTN4, MIF, PSG9, ADCYAP1, OLFM1, TXLNA, PSG5, LOX, IL23A, PAPPA, COL8A2, IGKV4-1, PLBD1, PPIE, TLN1, LY6H, MXRA5, SCG2, CFB, DSC3, FTL, PTGFR, NRN1, CFI, EBI3, PROZ, PLA2G3, FBLN1, LYPD3, TXN, FBLN2, HSP90B1, C5, PRDX4, COMMD9, ANKH, PDGFD, APOE, NPTX2, P…	927	2129	20562	1.68782	1.32423e-08	3.31057e-09	3.16889e-09	BIBW2992
144	GOTERM_CC_DIRECT	GO:0005615~extracellular space	150	15.7233	3.67385e-11	SPON1, TFRC, SERPINE1, TNC, PLAT, ENO1, NPPB, DMBT1, NPPA, C1RL, NAMPT, LIPG, IL13RA2, LGALS8, IGFBP1, IL15RA, POSTN, CXADR, HGF, IGFBP3, ACTN4, MIF, ADCYAP1, OLFM1, LOX, PAPPA, COL8A2, IGKV4-1, PLBD1, EZR, SCG2, CFB, CFI, EBI3, PROZ, PLA2G3, FBLN1, LYPD3, PCSK1N, C5, PRDX4, UBB, PODXL, SCGB1D2, PDGFD, PRDX1, SFN, APOE, PLTP, GSDMD, CRTAP, LRRN2, RARRES2, GDF5, CP, BMP6, INHBE, COL1A1, BMP2, COL1…	927	1938	20562	1.71681	2.57537e-08	5.15074e-09	4.93031e-09	BIBW2992
145	GOTERM_CC_DIRECT	GO:0005788~endoplasmic reticulum lumen	39	4.08805	1.55589e-08	TOR4A, SPON1, EBI3, PROZ, TNC, LAMC1, PTGS2, HSP90B1, ADAMTS5, PDGFD, ESD, MAPK1, DNAJB9, QSOX1, APOE, CTSC, IGFBP1, CRTAP, GOLM1, IGFBP3, WNT7A, LAMB1, CP, CKAP4, COL1A1, COL2A1, COL1A2, P4HA2, IL23A, COL6A2, COL7A1, DNAJC10, COL8A2, NUCB1, HYOU1, COL9A2, GAS6, SCG2, FBN1	927	306	20562	2.82702	1.09067e-05	1.8178e-06	1.74e-06	BIBW2992
146	GOTERM_CC_DIRECT	GO:0005737~cytoplasm	325	34.0671	4.4666e-08	CCNI, CERK, TESK2, SPINT2, ENO1, RCBTB2, NUDT4, GJA1, PEG10, DPYSL2, NAMPT, MAGEA1, LGALS8, AGFG2, PRKAB2, CXADR, FBXO2, KRT7, SLC6A11, ACTN4, MIF, ASRGL1, AR, IFT81, FEZ2, TBPL1, SIK1, TLN2, EZR, ZFPM2, ANKRA2, TLN1, TRIB1, MYL9, TRIB2, VPS28, PFN2, GNE, PTGFR, ZNF274, BEX1, MYCBP2, CRABP1, NOLC1, COPS7B, TXN, BCL10, IQGAP2, EVPL, OAZ3, SULT1A1, PRDX4, NUAK2, PRDX1, CEP70, SFN, APOE, VPS16, WWTR…	927	5576	20562	1.29284	3.13104e-05	4.47298e-06	4.28156e-06	BIBW2992
147	GOTERM_CC_DIRECT	GO:0031012~extracellular matrix	34	3.56394	8.10532e-08	COLEC12, SPON2, SPON1, NDNF, FBLN1, FBLN2, HAPLN1, ADAMTS5, RELN, MUC2, DMBT1, TIMP3, APOE, POSTN, LRRN2, MMP1, LUM, MMP2, RARRES2, WNT7A, MMP10, TGFBR3, COL1A1, COL2A1, COL1A2, LOX, COL6A2, MGP, COL8A2, CHI3L1, PTX3, COL9A2, FBN1, MATN2	927	260	20562	2.90062	5.68167e-05	7.10229e-06	6.79834e-06	BIBW2992
148	GOTERM_CC_DIRECT	GO:0009986~cell surface	55	5.7652	7.04658e-06	SCARB1, CPM, ITGB5, TFRC, CLSTN1, HILPDA, PLAT, PTPRK, ENO1, SLC7A11, THBD, UPK1A, LIPG, ITGAV, IL15RA, CD93, MME, F2R, HLA-A, PSG2, MIF, F3, AJAP1, TGFBR3, PSG9, CEACAM1, PSG5, CEACAM5, DSG2, CD47, TLN1, CDH17, EPHA2, LTF, CSF1R, RAMP2, SDC3, SLC1A3, PTN, IQGAP2, LRP8, WIF1, SLIT2, NTSR1, JAM2, NGFR, CD74, WNT7A, BST2, BMP2, IL2RB, HLA-DPB1, FGFR3, FGFR2, FERMT2	927	639	20562	1.90918	0.00492749	0.000548851	0.000525362	BIBW2992
149	GOTERM_CC_DIRECT	GO:0001725~stress fiber	13	1.36268	9.43845e-05	ACTN4, LPP, ACTA2, PDLIM2, ABLIM3, BAG3, FSCN1, NOX4, MYH9, FLNB, SYNPO, MYL9, FERMT2	927	73	20562	3.95008	0.0640251	0.00661635	0.0063332	BIBW2992
150	GOTERM_CC_DIRECT	GO:0005911~cell-cell junction	22	2.30608	0.000160648	NGFR, CXADR, HEG1, LIN7A, PTPRK, RASIP1, TMEM47, CLDN4, CEACAM1, SV2A, PERP, KIT, FSCN1, FLOT1, KRIT1, DSG2, PKP4, STEAP1, DSC1, LAT, DSC3, LIMS1	927	192	20562	2.5416	0.106513	0.0102376	0.00979952	BIBW2992
151	GOTERM_CC_DIRECT	GO:0005604~basement membrane	14	1.46751	0.000328415	EGFL6, TNC, LAMB1, FBLN1, PTN, LAMC1, THBS2, THBS4, ACTA2, COL2A1, COL7A1, COL8A2, TIMP3, FBN1	927	95	20562	3.26881	0.20567	0.0191849	0.0183639	BIBW2992
152	GOTERM_CC_DIRECT	GO:0005902~microvillus	12	1.25786	0.00040151	FOXA1, VIL1, MYO1E, PDGFRA, SLC9A3R1, OXTR, PODXL, FSCN1, ICAM2, ATP6V1B2, IQGAP2, EZR	927	73	20562	3.64623	0.24536	0.0216506	0.0207241	BIBW2992
153	GOTERM_CC_DIRECT	GO:0043005~neuron projection	33	3.45912	0.000490642	GPI, AHCY, CLSTN1, CHRNA9, SLC1A3, ABAT, PARK7, PTGS2, CALB2, RELN, CALB1, UBB, SV2A, BAG3, SLC17A6, BAALC, FLNB, KIF1B, GABRE, CAMK2G, EPHB3, GABRA2, GABRP, CXADR, MYO10, ATP2B4, SLC6A11, ACTN4, KISS1, ADCYAP1, DCX, VIM, EPHA2	927	378	20562	1.93646	0.291088	0.0245671	0.0235157	BIBW2992
154	GOTERM_CC_DIRECT	GO:0001726~ruffle	14	1.46751	0.000599506	MYO10, ASAP3, KLHL2, VIL1, SLC9A3R1, ACAP2, PODXL, RASA1, FSCN1, ATP6V1B2, MYH9, TLN2, EZR, TLN1	927	101	20562	3.07463	0.343202	0.0280169	0.0268179	BIBW2992
155	GOTERM_CC_DIRECT	GO:0015629~actin cytoskeleton	25	2.62055	0.000652064	IFIT5, IQGAP2, SLC9A3R1, ABLIM3, FLNB, SYNPO, SNCA, SVIL, TPM2, KLHL2, PAWR, ACTN4, ARPC5, VIL1, ACTA2, MSRA, MYO1E, STK17B, FSCN1, SPRY2, MYH9, TLN2, INTS6, TAF5, EZR	927	258	20562	2.14934	0.366975	0.0285686	0.0273459	BIBW2992
156	GOTERM_CC_DIRECT	GO:0005856~cytoskeleton	42	4.40252	0.000834392	RHOBTB3, SLC7A11, EVPL, RHOBTB1, EPB41L4B, TRIM9, BASP1, DPYSL2, RAC2, KRIT1, MAPK1, NEFH, PLEKHG3, MARCKSL1, ACTR6, TPM2, SHROOM2, KRT34, KLHL3, ACTN4, ALOX15B, CKAP4, RHOB, MYO1E, KRT19, PINK1, TMSB15B, KRT36, FSCN1, DCX, GAS2, SPRY2, PKP4, VIM, TLN2, EZR, ANKRA2, TLN1, TRIB2, FERMT2, PLEC, PFN2	927	541	20562	1.72202	0.442979	0.0344064	0.032934	BIBW2992
157	GOTERM_CC_DIRECT	GO:0005912~adherens junction	19	1.99161	0.000952311	OXTR, CXADR, SHROOM2, PTPRK, PARK7, ALOX15B, NDRG1, AJAP1, TMEM47, MYO1E, CEACAM1, CDH3, PDLIM2, FLOT1, MYH9, PKP4, EZR, TLN1, FERMT2	927	175	20562	2.40825	0.48721	0.0370872	0.0355	BIBW2992
158	GOTERM_CC_DIRECT	GO:0005886~plasma membrane	270	28.3019	0.00102393	OXTR, CERK, TFRC, SERPINE1, IFIT5, ICAM2, ICAM4, SPINT2, ENO1, EFR3A, GJA1, EDNRB, DPYSL2, NAMPT, MAGEA1, PLCE1, SYNPO, EPHB3, ACVR1, IL15RA, SLC34A2, CXADR, SLC6A11, HLA-A, ACTN4, MIF, PSG9, BCR, AR, CLDN4, IGKV4-1, TRIB3, TLN2, EZR, TLN1, CFB, VPS28, EPHA2, PTGFR, NRN1, CDCA4, MYCBP2, EBI3, SDC3, PLA2G3, LYPD3, IQGAP2, ANKH, PIP5K1B, NCKAP1L, APOE, NTSR1, ABCA1, GSDMD, NGFR, WWTR1, JUN, FZD7, P…	927	5071	20562	1.18102	0.512341	0.0377775	0.0361607	BIBW2992
159	GOTERM_CC_DIRECT	GO:1904813~ficolin-1-rich granule lumen	15	1.57233	0.00139728	GSDMD, GPI, TNFAIP6, GSTP1, PRG2, PYGL, ARPC5, MIF, COMMD9, PRDX4, PSMC3, PSMD2, CTSH, PPIE, MAPK1	927	124	20562	2.68321	0.624755	0.0489746	0.0468787	BIBW2992
160	GOTERM_CC_DIRECT	GO:0070062~extracellular exosome	170	18.2992	3.68052e-13	CD86, SPON2, ALDH1L1, ITSN1, REG1A, LY75, PLOD1, APEH, ACTG2, DOCK10, TUBB6, ALCAM, DMBT1, ANPEP, ARHGDIB, BSG, ENPP4, CPNE3, PRSS8, IGHV3-7, PRKACB, GLUL, KRT6A, WLS, CDK5RAP2, PRKCI, HGD, ACTN3, ACTN1, OLFM4, RNASE2, CD2AP, PLA2G15, AZGP1, FOLH1, SLPI, PRTN3, FKBP4, IL6ST, SQSTM1, CFD, GPM6A, SDC4, HTRA1, AK2, NEDD4L, IQGAP1, AEBP1, TRHDE, PPL, NDRG1, CORO1B, C2, C3, CD79B, PRDX2, HSPH1, PODXL,…	906	2218	20562	1.7395	2.29288e-10	2.29296e-10	2.24511e-10	BMS-536924
161	GOTERM_CC_DIRECT	GO:0005829~cytosol	338	36.3832	1.39792e-12	MTRR, ECI2, ITSN1, FNBP1L, IFIT1, DCAF6, GLS, PEX26, HERC5, PSMD6, MT2A, RASSF2, CDC23, RPS6KA2, PPAT, BBX, TRIM26, CPNE3, FBXO5, ANKS1A, LGALS8, GLUL, TNS3, PRKACB, WLS, IER3, CDK5RAP2, PRKCI, WSB1, ACTN3, COG5, ACTN1, OXSM, COG4, PHKA1, CD2AP, NUP93, MYL5, CH25H, ARC, PRKD3, BTK, HOXB5, FLG, GRB7, URI1, MAOA, RRAD, TEX264, EPAS1, PDE1A, CRABP1, NEDD4L, PIK3R3, MTMR9, IQGAP1, PIK3R1, RPS4Y1, MTM…	906	5510	20562	1.3922	8.7088e-10	4.35452e-10	4.26366e-10	BMS-536924
162	GOTERM_CC_DIRECT	GO:0005737~cytoplasm	328	35.3068	7.9738e-10	SPARC, LPGAT1, ITSN1, SPINT2, FNBP1L, IFIT1, DCAF6, HERC5, LGALS2, MT2A, RASSF2, CDC23, PPP4R2, SOX15, RPS6KA2, ANPEP, TRIM26, CPNE3, FBXO5, ANKS1A, LGALS8, GLUL, PKNOX2, CDK5RAP2, EPHA4, TIPIN, ACTN1, IL1R2, AARSD1, CD2AP, MYL5, ARC, PRKD3, BTK, MT1F, MT1G, URI1, ZNF274, EPAS1, CRABP1, AGAP1, NEDD4L, DCUN1D2, MTMR9, IQGAP1, PIK3R1, MTMR4, HIF1A, SAMSN1, PPL, OAZ3, SULT1A1, PRDX2, HSPH1, HLTF, PC…	906	5576	20562	1.33502	4.96767e-07	1.65589e-07	1.62134e-07	BMS-536924
163	GOTERM_CC_DIRECT	GO:0005886~plasma membrane	294	31.6469	5.22658e-08	SPARC, ITSN1, ICAM2, CBLC, SPINT2, FNBP1L, RASSF2, ALCAM, ANPEP, BSG, ARL6IP5, CPNE3, PRSS8, IGHV3-7, GLUL, PRKACB, WLS, SCN1A, ACVR1, EPHA4, PRKCI, ACTN3, ACTN1, IL1R2, SLC6A15, PSG1, PHKA1, CD2AP, SLC5A6, SIGIRR, ARC, FNDC4, CLDN7, BTK, SUCLG2, GPM6A, GRB7, SDC4, TTYH1, RRAD, NEDD4L, IQGAP1, PIK3R1, SLC6A20, PPL, SLC5A3, C3, CD79B, UGT8, CD79A, APH1B, INPP5A, PENK, PDGFC, S100A13, TSPAN5, NCKAP…	906	5071	20562	1.3158	3.2561e-05	8.14039e-06	7.97053e-06	BMS-536924
164	GOTERM_CC_DIRECT	GO:0043025~neuronal cell body	43	4.62863	3.09895e-07	GPM6A, CHRNA3, STAU2, PDE1A, DENND1A, TMPRSS3, ITSN1, ITPR3, SEZ6L2, PTPRF, GHR, AKAP12, ALCAM, CALB1, GNA12, ENC1, PENK, TIMP2, CKB, KIF1A, KCNJ2, SH3GL2, TRPM4, SCN1A, MME, PMM1, TMEM50A, HOMER2, ANXA3, AMFR, GLRX2, SNCAIP, SORL1, ARC, GAL, NDUFS7, EEF1A2, CRH, SERPINI1, FKBP4, IL6ST, ADA, PVALB	906	408	20562	2.39191	0.000193046	3.8613e-05	3.78072e-05	BMS-536924
165	GOTERM_CC_DIRECT	GO:0005615~extracellular space	131	14.1012	6.32325e-07	SPARC, REG1A, XYLT1, ACTG2, LOXL1, DMBT1, ANPEP, PRSS8, IL13RA2, LGALS8, IGFBP1, POSTN, TLE2, IGFBP5, ACTN1, IGFBP3, FST, FRMD4B, RNASE3, OLFM4, RNASE2, EREG, PLA2G15, AZGP1, FNDC4, SLPI, MFNG, UTS2, SPARCL1, PRTN3, IL6ST, CFD, HTRA1, LY96, CD1E, AEBP1, MTMR4, C2, C3, PODXL, STC2, PDGFD, PDGFC, S100A13, HMOX1, SFN, PI3, IGFBP6, PLTP, FGF22, ELANE, CRTAP, TNFSF15, LY86, MSN, INHBA, AZU1, INHBE, BM…	906	1938	20562	1.5341	0.000393861	5.87174e-05	5.74921e-05	BMS-536924
166	GOTERM_CC_DIRECT	GO:0005856~cytoskeleton	51	5.48977	6.59746e-07	DGKG, FHOD3, DYRK4, CALCOCO2, SLC7A11, FNBP1L, SGCE, AKAP12, TRIM9, PCLO, ARHGDIB, ENC1, ARL6IP5, RAC2, CDK5RAP2, DSP, MYLIP, SHROOM2, RHOH, RHOF, FRMD4B, SYN1, FGR, ITPKB, PSRC1, TMSB15A, CDC42EP3, ITPKA, DCX, EVL, TAGLN3, ARHGEF2, ROCK2, MVP, PPL, CORO1B, CNN1, CALD1, PACSIN2, STOM, WASF3, MPZL2, VASP, AUTS2, MSN, PARVB, ARHGAP26, SSH3, SMTN, MYO15B, KRT14	906	541	20562	2.13949	0.000410937	5.87174e-05	5.74921e-05	BMS-536924
167	GOTERM_CC_DIRECT	GO:0005925~focal adhesion	43	4.62863	9.19363e-07	GRB7, FOCAD, RALA, ITGB5, SDC4, IQGAP1, CORO1B, DCAF6, AKAP12, CNN1, ALCAM, CSRP1, GNA12, PCBP2, BSG, PACSIN2, RAC2, LPXN, CD59, CPNE3, TNS3, MAP4K4, VASP, KLF11, TLE2, MME, ACTN3, ACTN1, CAV1, MSN, PARVB, ARHGAP26, GAK, PALLD, CAT, NOX4, ITGA6, EVL, ARHGEF2, LCP1, MAPRE2, LIMS1, DDR2	906	425	20562	2.29624	0.0005726	7.15954e-05	7.01015e-05	BMS-536924
168	GOTERM_CC_DIRECT	GO:0005576~extracellular region	140	15.07	1.12557e-06	SPARC, CLSTN1, SPINT2, APEH, LOXL1, PSMD6, DMBT1, NRTN, PRSS8, IL13RA2, IGHV3-7, PAMR1, PRND, IGFBP1, IGFBP5, ACTN1, IGFBP3, IL1R2, FST, SPINK5, PSG1, RNASE3, OLFM4, RNASE2, EREG, PLA2G15, AZGP1, FNDC4, CD8B, SLPI, ADAM12, SCG5, LY6D, UTS2, SPARCL1, PRTN3, SCG3, LY6H, IL6ST, CFD, PSMD11, TEX264, HTRA1, LY96, AEBP1, NTS, GLB1L2, C2, C3, HSPH1, STC2, PDGFD, PENK, PDGFC, S100A13, PI3, IGFBP6, PLTP, …	906	2129	20562	1.49241	0.000700986	7.79146e-05	7.62888e-05	BMS-536924
169	GOTERM_CC_DIRECT	GO:0016020~membrane	158	17.0075	6.04095e-06	DGKG, SPARC, LPGAT1, PLXND1, CLSTN1, ECI2, ICAM2, DOCK10, CDH5, DMBT1, ARHGDIB, BSG, ARL6IP5, SLC16A6, ENPP4, IL13RA2, LGALS8, SH3GL2, SLC16A4, KRT6A, MAGI1, ACVR1, COG5, IL1R2, PLA2G15, SIGIRR, SLC5A6, NUP93, CH25H, ACAP2, FOLH1, SOAT1, PRKD3, LY6D, IL6ST, ABCG1, PSMD11, LMAN2L, RRAD, UBR4, ITPR1, MTMR9, AGAP1, ITPR3, PIK3R1, RPS4Y1, MTMR4, PLD1, TRHDE, CYP19A1, PPL, RASGRP1, FUT1, HSD11B1, CYB5…	906	2547	20562	1.40788	0.00375645	0.000376351	0.000368498	BMS-536924
170	GOTERM_CC_DIRECT	GO:0045121~membrane raft	28	3.01399	1.92479e-05	SDC4, CBLC, IQGAP1, HK1, CD79A, PODXL, BSG, STOM, BAALC, CD36, PRNP, MME, ANGPT1, ANXA2, CAV1, ERLIN1, ERLIN2, TGFBR2, CLIP3, ARC, RIT2, NPC1, BTK, CNTN1, MAL, FAS, HPSE, IL6ST	906	252	20562	2.52171	0.0119199	0.00109013	0.00106738	BMS-536924
171	GOTERM_CC_DIRECT	GO:0048471~perinuclear region of cytoplasm	59	6.35091	3.90661e-05	PTPRR, PPP1R13B, CALCOCO2, WWC1, REG1A, HERC5, LAMP3, KIF1A, SCN5A, PRKACB, SH3GL2, CDK5RAP2, TPD52, ANXA2, SPINK5, OLFM4, MLF1, CD2AP, GAK, VAMP8, TMEM134, NPC1, NOS1AP, BTK, LCP1, FKBP4, PDE9A, MVP, ITPR1, MTMR9, PIK3R1, GDPD5, PLD1, NDRG1, SLC5A3, RASIP1, CORO1B, THBS3, STC2, S100A13, LPXN, HMOX1, STOM, DYNC1I1, AMFR, SYNRG, SEC16A, CAV1, MSN, LAMB1, INHBA, MEIS2, BSPRY, EHD1, GLB1, NEDD4, AGG…	906	764	20562	1.75265	0.0240449	0.00202818	0.00198586	BMS-536924
172	GOTERM_CC_DIRECT	GO:0005794~Golgi apparatus	76	8.18084	0.000340038	ARF4, EHF, LPCAT1, PCSK5, SGCE, HHAT, RASSF2, NDST4, CD36, IFT57, TMED5, CDK5RAP2, WLS, IGFBP1, ABCC4, EPHA4, COG5, PLA2G4A, AP3B2, MID1, RAB33A, ZDHHC14, SYN1, ARFGAP2, GAK, ADAM19, GAL, NPC1, SLPI, CAT, CASQ1, ARHGEF2, ABCG1, PDE9A, GOLGA8A, CANT1, HS3ST3A1, FAM114A1, LMAN2L, NEDD4L, ADCY3, CD1E, CLCN3, PLD1, RASGRP1, FUT1, CAMSAP2, JAKMIP2, AP3M2, NRAS, STC2, ST3GAL5, ALX1, ST3GAL6, IGFBP6, GB…	906	1141	20562	1.5117	0.190938	0.0162957	0.0159556	BMS-536924
173	GOTERM_CC_DIRECT	GO:0009986~cell surface	48	5.16685	0.000419736	CD86, USP14, SRPX, RALA, SPARC, ITGB5, SDC4, CLSTN1, PTPRK, SLC7A11, CLCN3, TFPI, ROBO1, AMOT, GHR, C3, CDH5, LAMP3, PDGFC, TIMP2, CD59, CD36, SCN5A, ELANE, JAM2, MICB, PRNP, EPHA4, FGFBP1, CD93, MME, ANXA2, TRPV2, PSG1, MSN, SORL1, TGFBR3, GREM1, TYROBP, FOLH1, CD8B, LY6D, FAS, ITGA6, DSG2, CD47, ADA, HBEGF	906	639	20562	1.70482	0.230143	0.0186783	0.0182885	BMS-536924
174	GOTERM_CC_DIRECT	GO:0005789~endoplasmic reticulum membrane	70	7.53498	0.000616543	LMBR1L, MOXD1, MCTP1, PGAP1, LPGAT1, CLSTN1, LPCAT1, PLOD1, SLC7A11, CYP46A1, CLGN, UFL1, HHAT, BSG, ARL6IP5, RAC2, CYP1B1, SLC18A1, TMEM14A, TMED5, WLS, CERS4, CERS6, SPINK5, PLA2G4A, ZDHHC14, CH25H, SOAT1, ABCG1, CANT1, LMAN2L, TEX264, TMPRSS3, MOSPD2, ITPR1, ITPR3, HSD17B12, PLD1, SEZ6L2, PTGS2, RASGRP1, CYP19A1, HSD11B1, CYB5R2, NRAS, APH1B, DHRS7B, HMOX1, CD59, CYP2J2, SEC24B, AMFR, SEC16A, …	906	1054	20562	1.50728	0.319022	0.0256071	0.0250728	BMS-536924
175	GOTERM_CC_DIRECT	GO:0005829~cytosol	342	35.7741	4.48021e-12	CYFIP2, ARL6IP1, STMN2, PREP, KEAP1, DCAF6, GLS, SOX2, HERC5, MT2A, RASSF2, LGALS1, PEG10, RPS6KA2, DPYSL3, NAMPT, CPNE1, AP1S2, AP1S1, BBX, PIP4K2A, CPNE3, ANKS1A, KIFAP3, B2M, TNS3, PRKACB, TRIM22, IER3, AGFG1, HERC6, STARD3, COG5, ACTN1, COG4, KRT7, ANK3, PHKA2, ASRGL1, CD2AP, NUP93, ARC, PRKAR1A, MAP1B, RRAGD, AKAP9, PADI3, PRKD2, FLG, GRB7, MAOA, RRAD, SH2D2A, CRABP1, MTTP, KLK5, NEDD4L, MTM…	926	5510	20562	1.37825	2.97037e-09	2.97038e-09	2.8987e-09	BMS-754807
176	GOTERM_CC_DIRECT	GO:0070062~extracellular exosome	157	16.4226	7.05183e-09	CYFIP2, ALDH1L1, REG1B, SERPINE1, LY75, ICAM3, TM7SF3, ACTG2, DOCK10, TGM1, LGALS1, ALCAM, NAMPT, CPNE1, CPNE3, B2M, GOLGA7, PRKACB, KRT6A, ARSA, TPM4, CD300A, ACTN1, IGFBP2, KRT7, ANXA11, LIFR, CEL, HLA-A, CD2AP, SCAMP2, PLA2G15, CMPK1, TNIK, IL6ST, SLC27A2, CES2, ATP6V1A, GPM6A, ABCB1, SDC4, AK1, NEDD4L, LTBP2, IQGAP2, EVPL, CORO1B, PRDX2, LDHB, SLC9A3R1, TSPAN8, CD19, EPB41L2, PCBP2, PACSIN3, …	926	2218	20562	1.57178	4.67535e-06	2.33768e-06	2.28127e-06	BMS-754807
177	GOTERM_CC_DIRECT	GO:0005737~cytoplasm	322	33.682	1.29388e-07	CYFIP2, SLC23A2, STMN2, PREP, KEAP1, DCAF6, RCBTB2, SOX2, HERC5, LGALS2, MT2A, RASSF2, LGALS1, PPP4R2, SOX15, PEG10, RPS6KA2, DPYSL3, ZC3H12A, NAMPT, CPNE1, CPNE3, ANKS1A, IER5, TRIM22, IER2, AGFG1, HERC6, STARD3, ACTN1, IL1R2, MTUS1, KRT7, CEL, ASRGL1, CD2AP, ARC, PRKAR1A, RRAGD, AKAP9, PADI3, MT1G, SIK1, PRKD2, LXN, SH2D2A, CRABP1, NEDD4L, DCUN1D2, MTMR9, IQGAP2, MTMR4, EVPL, SAMSN1, MTDH, SULT…	926	5576	20562	1.28229	8.57807e-05	2.85948e-05	2.79047e-05	BMS-754807
178	GOTERM_CC_DIRECT	GO:0005886~plasma membrane	292	30.5439	1.01666e-06	SLC23A2, VIPR1, SERPINE1, ICAM2, CBLC, ICAM3, ZDHHC4, RASSF2, ALCAM, EDNRB, STS, NAMPT, CPNE1, ARL6IP5, PIP4K2A, CPNE3, B2M, PRKACB, SCN1A, ACTN1, IL1R2, MTUS1, SOX11, TM4SF5, HLA-A, ANK3, PHKA2, CD2AP, ARC, PRKAR1A, MAP1B, CLDN7, SUCLG2, PRKD2, GPM6A, GRB7, ABCB1, SDC4, RRAD, LYPD1, NEDD4L, IQGAP2, SLC6A20, SLC5A3, UGT8, FAM171A1, APH1B, CD19, EPB41L2, TSPAN5, TSPAN1, CCR10, TRPM4, ATP6V0A1, VAS…	926	5071	20562	1.27863	0.000673817	0.000151686	0.000148025	BMS-754807
179	GOTERM_CC_DIRECT	GO:0005654~nucleoplasm	237	24.7908	1.14394e-06	KEAP1, DCAF6, SOX2, RASSF2, PPP4R2, MYC, PEG10, RPS6KA2, ZC3H12A, CPNE1, BBX, PIP4K2A, CPNE3, ANKS1A, IER5, NFRKB, PRKACB, TRIM22, IER2, SCN1A, HERC6, STARD3, COG5, REV1, SOX11, LDOC1, RRAGD, PRKD2, ABCB1, MEAF6, HOXD1, NEDD4L, ANAPC10, HSD11B2, NUAK1, PPP3R1, COMMD9, EPB41L2, PCBP2, HMOX1, CEP72, ALX1, TSPAN1, NHEJ1, TRPM4, STAT5A, GSDMD, ZRSR2, CDT1, PLK3, EGR1, ACD, XBP1, GADD45A, NR0B1, CDC6,…	926	3963	20562	1.32794	0.000758142	0.000151686	0.000148025	BMS-754807
180	GOTERM_CC_DIRECT	GO:0016020~membrane	155	16.2134	6.64147e-05	CYFIP2, ARL6IP1, DENND5B, CLSTN1, ICAM2, STMN2, PREP, ICAM3, EDC3, DOCK10, TGM1, CDH5, STS, PEG10, ARL6IP5, SLC16A6, CPNE1, AP1S1, BCAP29, SLC16A8, ACAA1, B2M, KRT6A, MAP2K3, PDGFRA, TPM4, CD300A, COG5, HGF, IL1R2, CSGALNACT2, ANXA11, CYBA, HLA-A, GEM, PLA2G15, NUP93, SOAT1, PRKAR1A, ILVBL, ELMO1, LY6D, IL6ST, STEAP1, SLC27A3, ABCG1, ATP6V1A, ABCB1, CBFB, RRAD, TOR1AIP2, PDGFA, SLC1A3, MTMR9, MTM…	926	2547	20562	1.35132	0.0430789	0.00733882	0.00716171	BMS-754807
181	GOTERM_CC_DIRECT	GO:0043231~intracellular membrane-bounded organelle	71	7.42678	0.000102101	DYRK4, SERPINA1, ABCD3, CPQ, CTSZ, RND1, STS, GRB14, LAMP3, AP1S2, CYP1B1, AP1S1, CTSG, CTSF, HLA-DPA1, AGFG1, OVGP1, STARD3, MYOF, RHOH, PLA2G4A, RHOF, HDHD3, RUNDC3A, IL17RB, SCAMP2, EPN2, RNF144A, PLA2G15, LMBRD1, RNF125, AKAP9, RRAGD, DSG2, CES2, ATP6V1A, CEBPA, PHLPP1, CSTF2T, PRCP, ALOX12B, HSD17B6, NTS, UGT8, HSD11B2, RAB40B, INPP5F, NLRP2, S1PR1, TMEM208, ANO10, TSPAN1, ATP6V0A1, CYP2J2, …	926	984	20562	1.6022	0.0654559	0.00967042	0.00943705	BMS-754807
182	GOTERM_CC_DIRECT	GO:0005667~transcription factor complex	25	2.61506	0.000132635	GCM1, CEBPA, NFAT5, AHR, LIMD1, HDAC9, SOX2, SOX15, DHRS7B, PITX1, ARNT2, SMAD3, ASCC1, LMO4, FOXF1, LMO2, TBX5, POU3F2, PBX1, MED23, NR4A1, KLF5, TFDP2, HCLS1, TCF4	926	232	20562	2.3928	0.084187	0.0109922	0.0107269	BMS-754807
183	GOTERM_CC_DIRECT	GO:0005789~endoplasmic reticulum membrane	74	7.74059	0.000159692	LMBR1L, MCFD2, ARL6IP1, CLSTN1, LPCAT1, SLC7A11, CYP46A1, NR3C2, ZDHHC4, HERPUD1, UFL1, STS, TMEM147, ARL6IP5, CYP1B1, BCAP29, PSENEN, EIF5A, PDGFRA, STARD3, GPR37, CERS6, DGAT1, PLA2G4A, ELOVL6, CYBA, HLA-A, ZDHHC14, PDIA5, CKAP4, LMBRD1, SOAT1, CYP21A2, ILVBL, TMEM33, KDELR3, SLC27A2, ABCG1, AGPAT5, GRIA1, RTN2, ABHD4, TMPRSS3, MOSPD2, TOR1AIP2, MOSPD1, GDPD3, SEZ6L2, CYP19A1, MTDH, HSD11B2, PT…	926	1054	20562	1.559	0.100471	0.011764	0.0114801	BMS-754807
184	GOTERM_CC_DIRECT	GO:0005634~nucleus	319	33.3682	0.000204178	CYFIP2, PREP, DCAF6, SOX2, MT2A, RASSF2, LGALS1, PPP4R2, MYC, SOX15, RPS6KA2, ZC3H12A, CPNE1, CYP1B1, BBX, CPNE3, IER5, NFRKB, PRKACB, TRIM22, IER2, MAGEA4, IER3, MECR, ACTN1, MTUS1, REV1, KRT7, SOX11, LDOC1, HDHD3, ASRGL1, RFX7, RRAGD, MAGEB2, PADI3, MT1G, SIK1, PRKD2, TSPYL5, FLG, MEAF6, HOXD1, DCUN1D4, SHOX2, CRABP1, DCUN1D2, SAMSN1, MTDH, NUAK1, NUAK2, PCBP2, HMOX1, SFN, ALX1, ZNF268, NHEJ1, …	926	5984	20562	1.18373	0.12662	0.013537	0.0132103	BMS-754807
185	GOTERM_CC_DIRECT	GO:0009986~cell surface	49	5.12552	0.000379392	CLSTN1, CTSZ, SLC7A11, LRRC32, AMOT, CDH5, LGALS1, LAMP3, CTSG, CD36, HLA-DPA1, FGFBP1, ANXA1, GPR37, CD93, ANK3, CEL, HLA-A, F3, PXDN, LY6D, DSG2, CEACAM8, CD47, GRIA1, RTN2, CX3CR1, USP14, RALA, ABCB1, SDC4, IGSF3, PDGFA, SLC1A3, SLC3A2, IQGAP2, TFPI, TSPAN8, SLIT2, CCR10, NLGN4X, TGFB3, MSN, SULF1, IGF2R, DCBLD2, ALPP, FGFR2, ADA	926	639	20562	1.70274	0.222432	0.0208357	0.0203329	BMS-754807
186	GOTERM_CC_DIRECT	GO:0005902~microvillus	12	1.25523	0.000397861	ATP6V1A, PDGFRA, SLC9A3R1, MYO1B, ANGPT1, MYO1A, KIF13B, ICAM2, PDGFA, MSN, IQGAP2, JAM3	926	73	20562	3.65017	0.231899	0.0208357	0.0203329	BMS-754807
187	GOTERM_CC_DIRECT	GO:0048471~perinuclear region of cytoplasm	56	5.85774	0.000408544	CYFIP2, PCSK1, WWC1, STMN2, TMEM100, HERC5, HEPH, LAMP3, ANXA6, KIF1A, PRKACB, FBXW7, STX8, MLF1, CKAP4, CD2AP, TMEM134, ALDH1A2, MAP1B, TNIK, CX3CR1, MVP, SLC1A3, MOSPD1, MTMR9, GDPD3, ALOX12B, SLC5A3, RASIP1, CORO1B, MTDH, SLC9A3R1, RAB40B, STC2, HMOX1, TSPAN1, PDLIM4, ATP6V0A1, RAB4A, NDFIP1, AMFR, PDE2A, MSN, INHBA, IGF2R, PER2, MYO1B, EHD4, PRKRA, KLHL7, NEDD4, TRIP10, AGGF1, NOX4, HSPA1B, H…	926	764	20562	1.62761	0.237322	0.0208357	0.0203329	BMS-754807
188	GOTERM_CC_DIRECT	GO:0005856~cytoskeleton	42	4.39331	0.00081963	KANK1, DYRK4, MVP, SLC7A11, KRT20, EVPL, CORO1B, RND1, SGCE, TRIM9, CALD1, EPB41L2, ZC3H12A, KIF13B, PDE6D, ARL6IP5, LRRFIP1, NEFH, PDLIM4, WASF3, VASP, TPM4, USP9X, RHOH, MSN, FRMD4A, WIPI1, PARVB, RHOF, FRMD4B, CKAP4, PSRC1, KRT15, TMSB15B, KRT14, AKAP9, TRIP6, DCX, TRIP10, TRIM36, TNIK, RAI14	926	541	20562	1.72388	0.419368	0.0388153	0.0378786	BMS-754807
189	GOTERM_CC_DIRECT	GO:0005925~focal adhesion	35	3.66109	0.000881861	GRB7, RALA, SDC4, FHL1, FHL2, LIMD1, LPP, CORO1B, SYNE2, DCAF6, ALCAM, EPB41L2, G3BP1, PCBP2, ANXA6, CPNE3, B2M, TNS3, VASP, KLF11, YES1, ANXA1, TPM4, MCAM, ACTN1, MSN, CYBA, PARVB, IGF2R, MARCKS, TRIP6, PI4KA, NOX4, HSPA1B, HSPA1A	926	425	20562	1.82866	0.442856	0.0389782	0.0380376	BMS-754807
190	GOTERM_CC_DIRECT	GO:0005794~Golgi apparatus	75	7.84519	0.00100407	GALNT12, DOCK4, MCFD2, SERPINA1, CPQ, LPCAT1, STMN2, PCSK5, CXCL14, GALNT10, ZDHHC4, SGCE, STS, RASSF2, AP1S2, AP1S1, CD36, KIFAP3, IFT57, B2M, TRIM22, PSENEN, PDGFRA, COG5, FBXW7, MTUS1, PLA2G4A, CYBA, ANK3, CEL, HLA-A, AP3B2, MID1, ZDHHC14, SCAMP2, TPST2, RNF144A, GAL, AKAP9, PRKD2, CASQ1, B4GALT6, ABCG1, CHST2, HLA-DQB1, HS3ST3A1, TNKS, MTTP, NEDD4L, FUT1, COMMD9, STC2, NLRP2, ST8SIA5, ALX1, T…	926	1141	20562	1.45959	0.486259	0.0391841	0.0382385	BMS-754807
191	GOTERM_CC_DIRECT	GO:0005783~endoplasmic reticulum	75	7.84519	0.00100472	SERPINA1, CPQ, CTSZ, LPCAT1, KEAP1, CYP46A1, ZDHHC4, HERPUD1, TMEM100, UFL1, STS, BDKRB1, CTSF, KIFAP3, PSENEN, GPR37, CERS6, FBXW7, STX8, PLA2G4A, ELOVL6, ANK3, CEL, HLA-A, ZDHHC14, PDIA5, CKAP4, TPST2, ALDH3A1, SOAT1, EEF1D, TMEM33, PXDN, MAL, PLIN2, KDELR3, CASQ1, SLC27A3, SLC27A2, CES2, RTN2, TMPRSS3, MTTP, MOSPD2, TOR1AIP2, MTMR9, GDPD3, HSD17B6, SEZ6L2, TFPI, CYP19A1, MTDH, UGT8, APH1B, STC…	926	1142	20562	1.45831	0.486479	0.0391841	0.0382385	BMS-754807
192	GOTERM_CC_DIRECT	GO:0001533~cornified envelope	10	1.04603	0.00120554	FLG, TGM1, CSTA, ANXA1, SERPINB2, DSG2, PI3, SPRR1A, EVPL, SERPINB5	926	59	20562	3.76359	0.550561	0.044404	0.0433324	BMS-754807
193	GOTERM_CC_DIRECT	GO:0070062~extracellular exosome	171	18.4865	7.60232e-14	SLC46A3, APP, ALDH1L1, RPL3, PROS1, PEBP1, DEFB1, PARK7, ENO2, LGALS3, ENPP4, CPNE3, PRSS8, PIP4K2C, PDE8A, B2M, KRT6A, TGM2, GSTK1, SPINK1, PRKCB, SLC6A14, KRT7, OLFM4, ATP1B1, CD2AP, TOM1L1, SULT2B1, MINPP1, MYL6, SLPI, SERPING1, IL6ST, RPL28, MTMR2, ENPEP, ABCB1, CRABP2, KLK1, SHMT1, SLC1A1, SLC1A4, GSTT1, C2, LDHB, EFNB1, SDCBP, HSPH1, TSPAN8, PRKAR2B, PRDX1, PSAP, PMVK, PCBP2, ATP6V1H, IGFBP…	897	2218	20562	1.76729	5.04974e-11	5.04794e-11	4.74385e-11	BX-795
194	GOTERM_CC_DIRECT	GO:0005737~cytoplasm	342	36.973	1.99429e-13	SLC23A2, APP, ISCA1, RPL3, CLPB, PLEKHB1, LST1, MLC1, CBLB, ABCA12, FNBP1L, IFIT1, RBPJ, MYLK, HERC5, LGALS3, GJA1, RASSF1, RPS6KA2, FBXO3, CPNE3, HOMER3, MPV17, LGALS9, TSPYL2, MEF2C, TIPIN, DAPK1, PRKCB, IL1R2, KRT7, CSNK1E, RUNX3, CD2AP, SULT2B1, INPP4B, DYNC1LI2, CLDN3, ETHE1, PADI3, PRKD1, NEIL1, RPL28, MYL9, TRIB2, SKAP1, PTGFR, MTMR2, ENPEP, CRABP2, SHMT1, FPR1, NMD3, KLK8, KLK6, LDHB, HSP…	897	5576	20562	1.40597	1.32399e-10	6.62104e-11	6.22218e-11	BX-795
195	GOTERM_CC_DIRECT	GO:0005829~cytosol	333	36	4.23656e-12	EIF4A2, APP, CDA, RPL3, SERPINE2, LST1, MLC1, CBLB, ABCA12, FNBP1L, IFIT1, ENO2, MYLK, CCT6B, LGALS4, HERC5, LGALS3, EFR3A, TCL1A, RPS6KA2, MYB, DPF2, AP1S1, BBX, FBXO3, CPNE3, HOMER3, MPV17, LGALS9, PIP4K2C, B2M, GSTK1, MEF2C, WSB1, PRKCB, KRT7, AFAP1, AP1AR, CSNK1E, ATG14, RUNX3, CD2AP, SULT2B1, INPP4B, MYL6, DYNC1LI2, PADI3, RBCK1, PRKD1, NEIL1, RPL28, HOXB7, MYL9, SKAP1, UNC119B, GRB7, MTMR2,…	897	5510	20562	1.38537	2.81311e-09	9.37691e-10	8.81204e-10	BX-795
196	GOTERM_CC_DIRECT	GO:0016020~membrane	171	18.4865	5.34741e-09	SLC46A3, APP, LST1, ICAM2, NR3C1, ENO2, IGF1R, LGALS3, RIMS3, IPO9, CCND1, PIEZO2, AP1S1, ENPP4, B2M, KRT6A, GSTK1, IL1R2, DIO2, TSC2, UGT2B17, ATP1B1, TOM1L1, MYL6, DYNC1LI2, COL4A1, LGSN, RAB38, PRKD1, IL6ST, STEAP1, SLC27A3, RPL28, DDX6, MTMR2, ABCB1, RETSAT, PRKDC, MGST3, SLC1A1, SLC1A3, SLC1A4, NMD3, HMMR, RAP1GAP, EFNB2, HSD11B1, LDHB, UGCG, SDCBP, INPP5A, PMVK, HLTF, PCBP2, ATP6V1H, LPXN, …	897	2547	20562	1.53901	3.55067e-06	8.8767e-07	8.34196e-07	BX-795
197	GOTERM_CC_DIRECT	GO:0005886~plasma membrane	287	31.027	3.17953e-07	SLC23A2, APP, LST1, ICAM2, CBLC, MLC1, CBLB, ABCA12, FNBP1L, ENO2, ANTXR1, MYLK, LGALS4, LGALS3, EFR3A, GJA1, EDNRB, C3AR1, PIEZO2, CPNE3, HOMER3, PRSS8, PIP4K2C, SLC12A6, B2M, SLC12A7, DAPK1, PRKCB, IL1R2, SLC6A14, DKK1, CD2AP, CLDN5, CLDN3, PRKD1, SKAP1, PTGFR, GRB7, ENPEP, ABCB1, FPR1, LYPD3, IGHV1-69, SLC6A20, LY9, INPP5A, FLRT3, PRKAR2B, KCNMB1, PENK, INPP5E, KCNMB4, TSPAN5, PIP5K1B, TSPAN1,…	897	5071	20562	1.29736	0.000211098	4.22241e-05	3.96805e-05	BX-795
198	GOTERM_CC_DIRECT	GO:0045121~membrane raft	31	3.35135	6.26281e-07	APP, SLC1A1, CBLC, MLC1, CBLB, PARK7, ENO2, EFNB1, LDHB, CLN3, SDCBP, GJA1, CASP8, EDNRB, PRKAR2B, BAALC, JAK2, ABCA1, MME, SMURF2, PLLP, SULF1, CLIP3, TLR1, RIT2, MAL, CD48, KRAS, TPP1, HPSE, IL6ST	897	252	20562	2.8199	0.000415765	6.76154e-05	6.35421e-05	BX-795
199	GOTERM_CC_DIRECT	GO:0005925~focal adhesion	43	4.64865	7.12812e-07	GRB7, RPL3, ASAP3, RND3, EFNB2, RAB21, PDLIM1, AKAP12, SDCBP, GJA1, FLRT3, PCBP2, INPP5E, ANXA6, FLOT2, MAPK1, LPXN, ITGAV, CPNE3, JAK2, B2M, CD99, TGM2, KLF11, SVIL, YES1, GSN, MME, ITGA4, SPRY4, AFAP1, MSN, PARVB, PTPN12, ARHGAP26, RHOB, HCK, FERMT1, PTK7, CAT, KRAS, LCP1, SNTB2	897	425	20562	2.31928	0.000473196	6.76154e-05	6.35421e-05	BX-795
200	GOTERM_CC_DIRECT	GO:0048471~perinuclear region of cytoplasm	64	6.91892	9.1903e-07	EIF4A2, APP, CDKN1A, HSP90AB1, ATN1, PTPRM, MLC1, PARK7, HERC5, ATP7B, HEPH, PDE4B, ANXA6, FLOT2, CCR2, TGM2, TPD52, SLC2A10, ANXA4, TSC2, OLFM4, CDC25C, CD2AP, DNM3, VAMP8, INF2, PIK3CA, EXOC3, RAPGEF2, RAB38, PKP4, LCP1, CHODL, DDX6, MTMR2, MVP, SLC1A3, AIF1, PLN, DNAJB6, PRKAR2B, ALOX5, ERBB2, LPXN, TSPAN1, SLC17A3, DYNC1I1, SNCA, ABCA1, TRAPPC2, ARFGEF2, RAB4A, GSN, MSN, INHBB, DNAJA1, CDK7, …	897	764	20562	1.92026	0.00061005	7.62795e-05	7.16843e-05	BX-795
201	GOTERM_CC_DIRECT	GO:0005788~endoplasmic reticulum lumen	34	3.67568	1.66667e-06	COL17A1, APP, SERPINA1, MTTP, MIA3, MSLN, CHRDL1, PENK, GPC3, MAPK1, TSPAN5, IGFBP7, B2M, CHGB, MEN1, BCHE, IGFBP5, GOLM1, WNT7B, RNASET2, TMEM132A, PDIA5, MINPP1, TSPAN14, COL4A1, P4HA2, ALB, EOGT, SERPING1, SCG3, COL9A2, GAS6, SCG2, MATN3	897	306	20562	2.54701	0.00110606	0.000122963	0.000115556	BX-795
202	GOTERM_CC_DIRECT	GO:0005615~extracellular space	124	13.4054	1.21043e-05	APP, SERPINE2, TRIL, PROS1, DEFB1, ENO2, CXCL14, FGF3, LGALS4, LGALS3, VPREB1, PRSS8, LGALS9, B2M, CHGB, POSTN, IGFBP5, SEMA6D, OLFM4, DKK1, THNSL2, SLPI, COL4A1, MFNG, SERPING1, IL6ST, SCG2, COL17A1, LYPD3, KLK8, KLK6, C2, SDCBP, IGLV6-57, FLRT3, PRDX1, PSAP, IGFBP7, LRRN3, FZD4, TFPI2, MSN, INHBB, BMP7, INHBE, PPFIBP2, PIP, ALB, COL9A2, HPSE, TGFBI, HLA-DRB1, ADA, PCSK2, IGHM, CD40, SERPINA1, T…	897	1938	20562	1.4667	0.0080051	0.000803726	0.000755309	BX-795
203	GOTERM_CC_DIRECT	GO:0030658~transport vesicle membrane	10	1.08108	5.41729e-05	HLA-DPB1, HLA-DRA, SCG3, ABCA12, SORL1, HLA-DRB1, HLA-DQA1, SNTB2, HLA-DPA1, HLA-DQB1	897	41	20562	5.59099	0.0353325	0.00327007	0.00307308	BX-795
204	GOTERM_CC_DIRECT	GO:0005576~extracellular region	130	14.0541	6.42564e-05	APP, CDA, CALML5, SERPINE2, PROS1, DEFB1, SRP14, FGF3, PYCARD, LGALS3, VPREB1, PRSS8, B2M, CHGB, PCID2, IGFBP5, IL1R2, OLFM4, DKK1, SLPI, COL4A1, ADAM12, NINJ1, SERPING1, SCG3, IL6ST, SCG2, COL17A1, PTGFR, LYPD3, IGHV1-69, KLK8, KLK6, C2, SDCBP, DSN1, HSPH1, APOM, IGLV6-57, PSAP, PENK, IGFBP7, TBC1D15, TFPI2, INHBB, BMP7, C6ORF120, NFKB1, INHBE, VNN1, PIP, ALB, RLN2, COL9A2, HPSE, TGFBI, NIT2, SP…	897	2129	20562	1.39972	0.0417702	0.00355552	0.00334133	BX-795
205	GOTERM_CC_DIRECT	GO:0042613~MHC class II protein complex	8	0.864865	9.25703e-05	HLA-DMA, HLA-DPB1, HLA-DRA, B2M, HLA-DRB1, HLA-DQA1, HLA-DPA1, HLA-DQB1	897	26	20562	7.05325	0.0596184	0.004485	0.00421482	BX-795
206	GOTERM_CC_DIRECT	GO:0009986~cell surface	50	5.40541	9.45632e-05	IGHM, APP, CD40, HSP90AB1, CD80, ENO2, MSLN, ANTXR1, THBD, LGALS3, SLC39A6, CD38, CCR7, ITGAV, PPFIA4, CD33, HLA-DPA1, GPR37, ABCC2, MME, ITGA4, SEMA6D, ANXA4, AJAP1, CEACAM6, DSG2, MS4A1, ABCB1, SLC1A1, SLC1A3, SLC1A4, HMMR, TFPI, LY9, HLA-DMA, TSPAN8, GPC3, SLIT2, FZD4, TPBG, FZD6, MSN, HSPA2, SULF1, SORL1, TSPAN14, HLA-DPB1, HLA-DRA, HLA-DRB1, ADA	897	639	20562	1.79367	0.0608621	0.004485	0.00421482	BX-795
207	GOTERM_CC_DIRECT	GO:0043231~intracellular membrane-bounded organelle	68	7.35135	0.000201599	PCSK2, CD40, SERPINA1, WDR48, CELF2, DENND1A, HEXA, STON1, MIA3, CROT, ABCA12, RND3, IGF1R, PIK3C2B, GJA1, ADAMTSL3, DPF2, FLOT2, AP1S1, CTSF, SLC37A4, SYBU, HLA-DPA1, MEF2C, UGT2B17, PLA2G4A, RHOF, RHOC, HDHD3, RUNX3, RHOB, SULT2B1, RNF144A, HCK, RNF125, BDH1, CAT, DSG2, FAR2, ZNF232, MTMR2, MGST3, TGFBRAP1, ASAP3, AP3M2, HSD11B1, HLA-DMA, PSAP, STAP1, PRODH, EPS15, TSPAN1, CNNM4, ABCA1, TRAPPC2…	897	984	20562	1.58412	0.125301	0.00892411	0.00838651	BX-795
208	GOTERM_CC_DIRECT	GO:0090575~RNA polymerase II transcription factor complex	16	1.72973	0.000250288	STAT5A, NFE2, JUN, CEBPB, NR1H3, BATF, MAFB, TFDP1, DBP, MAF, TFDP2, HLTF, MXI1, MYB, STAT4, ATF3	897	121	20562	3.03115	0.153133	0.010387	0.00976123	BX-795
209	GOTERM_CC_DIRECT	GO:0005911~cell-cell junction	21	2.27027	0.000284536	COL17A1, PTPRU, APP, FZD4, HEG1, PTPRM, CDC42BPB, CD2AP, P2RX7, CLDN5, CLDN3, SV2A, FLRT3, PTK7, PERP, RAPGEF2, DSG2, PKP4, PRKD1, STEAP1, SKAP1	897	192	20562	2.50721	0.172179	0.0111136	0.0104441	BX-795
210	GOTERM_CC_DIRECT	GO:0016323~basolateral plasma membrane	23	2.48649	0.000807238	ABCA1, CA11, SLC23A2, SLC47A1, HSP90AB1, SLC43A3, MTTP, MLC1, MSN, ATP1B1, AJAP1, P2RY6, ATP7B, HEPH, CA2, ERBB2, FLOT2, CD38, CA9, SLC39A8, SLC12A6, CNNM4, ATP6V1B1	897	239	20562	2.20599	0.415046	0.0297781	0.0279842	BX-795
211	GOTERM_CC_DIRECT	GO:0043025~neuronal cell body	33	3.56757	0.00102813	CD40, RTN1, HSP90AB1, DENND1A, SLC1A1, SLC1A3, SLC1A4, SEZ6L2, RAP1GAP, IGF1R, PYCARD, AKAP12, DNAJB1, PRKAR2B, SV2A, PENK, CNNM4, CCR2, SNCA, NQO1, MME, ITGA4, ANXA3, CSNK1E, PLXDC1, SORL1, P2RX7, SST, RAPGEF2, ATXN10, IL6ST, ADA, BMPR1A	897	408	20562	1.85407	0.494916	0.0352442	0.0331211	BX-795
212	GOTERM_CC_DIRECT	GO:0005764~lysosome	27	2.91892	0.00109353	WDR48, HEXA, MLC1, CLN3, GJA1, PSAP, HYAL3, GPC3, CTSF, SLC17A3, SNCA, RNASET2, TSC2, TOM1L1, HCK, DYNC1LI2, NPC2, SYT11, CAT, CHMP2B, HLA-DRA, RAB38, TPP1, HPSE, ADA, ITM2C, PCYOX1	897	309	20562	2.00299	0.516401	0.0352442	0.0331211	BX-795
213	GOTERM_CC_DIRECT	GO:0016324~apical plasma membrane	31	3.35135	0.00111465	SLC23A2, ENPEP, SLC47A1, SLC44A4, ABCB1, HSP90AB1, PTPRO, SLC1A1, PTEN, SLC3A1, SLC6A20, GJA1, P2RY6, ERBB2, SLC39A8, EPS15, SLC39A4, SLC17A3, MGAM, ABCC2, FZD6, SLC6A14, MSN, ATP1B1, AJAP1, CEACAM6, CDHR2, MAL, RAPGEF2, PFKM, ATP6V1B1	897	376	20562	1.88993	0.523144	0.0352442	0.0331211	BX-795
215	GOTERM_CC_DIRECT	GO:0034774~secretory granule lumen	14	1.51351	0.00150827	CDA, GSN, DDX3X, HSP90AB1, GRP, MVP, SRP14, NFKB1, PYCARD, FGR, ALOX5, CAT, ALDOC, SCG3	897	115	20562	2.79064	0.632947	0.0435432	0.0409201	BX-795
216	GOTERM_CC_DIRECT	GO:0005737~cytoplasm	351	37.7014	5.90316e-15	GLTP, APP, CCNI, CERK, MLC1, AQP7, CBLB, MT1X, IFIT1, MYLK, AQP1, EPS8, HERC5, RPS6KA2, MAGEA1, SPA17, PELO, STARD3, FBXO2, MTUS1, KRT7, CEL, DICER1, CD2AP, INPP4B, CLDN3, PRKAR1B, FEZ1, ETHE1, LGALS13, FEZ2, PADI2, HPRT1, MYL9, TRIB2, SKAP2, PTGFR, MTMR2, HSPA4L, LPAR1, NMD3, KLK8, PRKCZ, KLK6, HSPH1, LARP1, PRRC1, HLTF, SFN, SCN3A, BARD1, TOE1, CDK18, WWTR1, GSTM3, GADD45B, SETDB1, TREX1, PDE2A…	905	5576	20562	1.43021	3.92475e-12	3.21414e-12	3.05994e-12	CEP-701
217	GOTERM_CC_DIRECT	GO:0070062~extracellular exosome	175	18.797	9.63761e-15	NCKAP1, APP, SPON2, TFRC, REG1B, PROS1, REG1A, PLOD2, PLOD1, ENO2, CLU, AQP1, EPS8, STK10, EFEMP2, ALCAM, PSMD3, TNFSF10, CAPN2, PDE8A, GSTK1, SPINK1, ANXA13, IGFBP2, SLC6A14, KRT7, CEL, DICER1, OLFM4, CD2AP, MINPP1, COL4A2, PADI2, TAGLN2, TNIK, HPRT1, UTRN, FKBP4, PPIC, MTMR2, ABCB1, ABCB6, KLK1, NPR3, RHOBTB3, AK2, GSTT1, LTBP2, AEBP1, PRKCZ, PLD3, GLG1, SLC9A3R1, HSPH1, SYNGR2, SCIN, TSPAN8, A…	905	2218	20562	1.79264	6.44251e-12	3.21414e-12	3.05994e-12	CEP-701
218	GOTERM_CC_DIRECT	GO:0005829~cytosol	339	36.4125	7.05043e-13	GLTP, NCKAP1, APP, MLC1, CBLB, IFIT1, ENO2, MYLK, HERC5, TCL1A, PSMD5, RPS6KA2, PSMD3, BBX, EPHB2, SYNPO, STARD3, GSTK1, FBXO2, OXSM, COG2, KRT7, AP1AR, DICER1, WDR73, ATG14, CD2AP, INPP4B, POR, CDC34, PRKAR1B, SCO2, PADI2, TAGLN2, TRIB3, HPRT1, NUP98, RBCK1, MYL9, SKAP2, FLG, GRB7, MTMR2, ABCB6, HSPA4L, PRKCZ, DSN1, HSPH1, LARP1, SFN, MCTS1, CDT1, WWTR1, GSTM3, JUN, TREX1, PDE2A, EIF2AK2, PTK6, …	905	5510	20562	1.39786	4.70229e-10	1.56754e-10	1.49234e-10	CEP-701
219	GOTERM_CC_DIRECT	GO:0048471~perinuclear region of cytoplasm	69	7.41139	2.58478e-08	APP, CDKN1A, MS4A3, TFRC, WWC1, REG1A, MLC1, CLU, HERC5, HEPH, AP1G1, STBD1, TRAPPC12, ANXA6, SH3GL2, MAP3K4, TPD52, ITGA3, ANXA4, DICER1, OLFM4, CDC25C, CD2AP, DNM3, VAMP8, RAD51C, INF2, PIK3CA, EXOC3, TNIK, FKBP4, CHODL, DDX6, MTMR2, SLC1A3, GDPD3, ATP2C2, PRKCZ, SLC5A3, CLN5, SLC9A3R1, CYB5R4, PLN, DNAJB6, ERBB2, SEC23B, ATP9A, RAP1GAP2, TRAPPC2, GALNT3, GALNT2, KCNB1, PDE2A, EIF2AK2, INHBB, T…	905	764	20562	2.05198	1.72404e-05	4.31013e-06	4.10335e-06	CEP-701
220	GOTERM_CC_DIRECT	GO:0016020~membrane	167	17.9377	8.07665e-08	GLTP, APP, PLXND1, TFRC, DENND5B, FHOD1, TNC, IL1RAP, NR3C1, ENO2, CLU, IGF1R, CCND2, CREB3L1, PSMD3, SLC16A6, IL13RA2, SPA17, SH3GL2, CAST, TMOD1, GSTK1, ENTPD3, FBXO2, COG2, DNAJB14, GEM, SIGIRR, POR, TXLNA, COL4A2, LGSN, UTRN, STEAP1, DDX6, MTMR2, ABCB1, SDC3, SLC1A3, MGST2, NMD3, PRKCZ, RAP1GAP, GLG1, EFNB2, HSD11B1, SLC9A3R1, UGCG, PORCN, INPP5A, LARP1, HLTF, ST3GAL4, ST3GAL1, HLA-DQA1, WWTR…	905	2547	20562	1.48972	5.38698e-05	1.07743e-05	1.02574e-05	CEP-701
221	GOTERM_CC_DIRECT	GO:0005576~extracellular region	136	14.6079	7.20879e-06	APP, TFRC, PROS1, TNC, IL1RAP, CLU, VPREB1, EFEMP2, PSMD3, TNFSF10, FAM3A, EPHB2, IL13RA2, SPA17, FKBPL, S100A1, IGFBP2, CEL, OLFM4, DKK1, EREG, TXLNA, COL4A2, ADAM12, PLA2G10, SPARCL1, PADI2, TAGLN2, LY6E, PTGFR, REG3A, C1ORF56, LY96, LYPD3, LTBP2, AEBP1, KLK8, KLK6, DSN1, HSPH1, PDZD2, ARSJ, ST3GAL4, A2M, NPTX2, JAG1, RARRES2, TFPI2, DEFA5, CRIM1, PRG2, INHBB, GDF5, BMP7, C6ORF120, NFKB1, DERA,…	905	2129	20562	1.45138	0.00479674	0.000801378	0.000762931	CEP-701
222	GOTERM_CC_DIRECT	GO:0001725~stress fiber	14	1.50376	1.56881e-05	NEBL, FHOD1, MST1R, PRKCZ, MYLK, ACTA2, ABLIM1, TRIP6, ZYX, NOX4, FLNB, SYNPO, MYH10, MYL9	905	73	20562	4.35735	0.0104095	0.00149485	0.00142314	CEP-701
223	GOTERM_CC_DIRECT	GO:0005783~endoplasmic reticulum	81	8.70032	2.46512e-05	APP, CPQ, MLC1, PLOD2, PLOD1, ARHGAP5, CLU, CLGN, PIK3C2B, PANX1, VPREB1, TCL1A, STBD1, CREB3L1, HYAL3, CASP4, CREB3L2, CAPN2, SLC39A6, TMED3, SLC37A4, CAST, TPD52, MAP2K1, GPR37, CERS6, ELOVL4, FBXO2, RRAS2, GPX7, ELOVL6, DNAJB14, CEL, TMC6, DHDDS, BACE1, MINPP1, POR, STIM1, MAL, PLIN2, ITGA5, CDS1, TMED10, ABCB6, RAP1GDS1, MGST2, GDPD3, ATP2C2, HSD17B12, THBS4, KLK6, CLN5, PORCN, CYB5R4, PLN, P…	905	1142	20562	1.61152	0.0163081	0.00205529	0.00195669	CEP-701
224	GOTERM_CC_DIRECT	GO:0005887~integral component of plasma membrane	100	10.7411	3.52629e-05	APP, VIPR1, CD83, PLXND1, TFRC, AQP7, IL1RAP, AQP1, IGF1R, CDH4, MAEA, ALCAM, CCRL2, TNFSF10, SLC16A6, SLC39A6, SLC39A8, EPHB2, SLC12A7, SLC39A4, CHRNB1, KCNK12, SLC6A14, CEL, EREG, CLDN3, STIM1, STEAP1, PTGFR, NPR3, CHRNA9, LPAR1, SLC1A3, SLCO5A1, CSF2RB, MST1R, SLC5A3, EFNB2, TRPM1, HRH1, TSPAN8, TSPAN5, KCNMB4, SLC38A6, PCDHA9, HLA-DQA1, CD99, JAG1, FZD4, BFAR, PCDHGA10, SLC6A8, REEP2, HLA-DRA…	905	1508	20562	1.50666	0.0232463	0.00261338	0.002488	CEP-701
225	GOTERM_CC_DIRECT	GO:0009986~cell surface	51	5.47798	6.12725e-05	CPM, APP, CD40, TFRC, PTPRK, ENO2, MSLN, CLU, ROBO1, GHR, SLC39A6, ITGAX, CD38, ITGB8, ITGAV, EPHB2, GPR37, ABCC2, MME, ITGA3, ANXA4, EMP2, CEL, AJAP1, BACE1, CEACAM1, ITGA5, ABCB1, SDC2, SDC3, LPAR1, LRP4, SLC1A3, MST1R, NOD2, TSPAN8, GPC3, MICA, FZD4, KCNB1, TPBG, KRT10, HSPA2, SORL1, DCBLD2, HLA-DPB1, HLA-DRA, CSPG4, HLA-DRB1, ADA, CD200	905	639	20562	1.81337	0.0400461	0.00408687	0.0038908	CEP-701
226	GOTERM_CC_DIRECT	GO:0005856~cytoskeleton	45	4.83351	6.91358e-05	FHOD3, FHOD1, RHOBTB3, NOD2, CLU, RHOBTB1, GLG1, OSBPL10, AKAP12, EPB41L4B, TRIM9, CASP8, FGD6, PCLO, MAEA, KIF13B, CTNNAL1, JAK1, TMOD1, FARP1, MARCKSL1, SPAG4, RHOG, RHOH, FRMD4A, WIPI1, KRT10, CDC42BPB, RHOF, RHOB, FGR, FERMT1, KRT19, GAN, TRIP6, CDC42EP2, GAS2, TAGLN2, ALDOC, TNIK, UTRN, TRIB2, PTPN3, RAI14, SNTB2	905	541	20562	1.88987	0.045068	0.00419214	0.00399102	CEP-701
227	GOTERM_CC_DIRECT	GO:0005938~cell cortex	20	2.14823	0.000121931	CLIC5, PLA2G4C, RHOG, RHOBTB3, AQP7, RHOH, RHOF, ENO2, FRY, RHOBTB1, RHOB, EPS8, AKAP12, MKLN1, ITCH, SCIN, FLNB, MYH10, MYL9, RAI14	905	165	20562	2.75399	0.0781131	0.00676141	0.00643703	CEP-701
228	GOTERM_CC_DIRECT	GO:0016324~apical plasma membrane	34	3.65199	0.000136363	CLIC5, SLC47A1, SLC44A4, ABCB1, PTPRO, PTEN, SLC3A1, PRKCZ, AQP1, SLC9A3R1, MUC1, PDPN, ERBB2, SLC39A8, EPS15, SLC39A4, MGAM, ABCC2, JAG1, KCNB1, IGFBP2, SLC6A14, ANXA13, EMP2, AJAP1, CEACAM1, SLC6A8, SLC7A8, NOX4, MAL, CSPG4, TNIK, PFKM, ATP6V1B1	905	376	20562	2.05451	0.086946	0.00676141	0.00643703	CEP-701
229	GOTERM_CC_DIRECT	GO:0030424~axon	33	3.54458	0.000141919	APP, MTMR2, PLXND1, PTPRO, RAP1GAP, ROBO1, IGF1R, NRGN, AQP1, TRPM1, ALCAM, PCLO, BAG2, CA2, NTF3, KIF13B, EPHB2, SCN3A, MME, KCNB1, ANXA3, MX2, NMNAT2, CD2AP, DNM3, BACE1, TH, SYT11, FEZ1, FEZ2, SARM1, TNFRSF21, CD200	905	361	20562	2.07694	0.0903237	0.00676141	0.00643703	CEP-701
230	GOTERM_CC_DIRECT	GO:0005886~plasma membrane	270	29.0011	0.000206618	APP, VIPR1, CERK, TFRC, CBLC, MLC1, AQP7, CBLB, ENO2, MYLK, AQP1, EPS8, ALCAM, MAGEA1, EPHB2, SYNPO, SLC12A7, ENTPD3, SLC6A14, MTUS1, DKK1, CD2AP, SIGIRR, CLDN5, CLDN3, PRKAR1B, FEZ1, TRIB3, SKAP2, PTGFR, GRB7, ABCB1, ABCB6, SDC2, SDC3, LPAR1, MGST2, SLCO5A1, LYPD3, MST1R, SLC5A3, PRKCZ, GLG1, TRPM1, INPP5A, KCNMB4, TSPAN5, SCN3A, HLA-DQA1, MCTS1, WWTR1, JUN, JAG1, FZD4, FZD7, PDE2A, PTK6, ABCA8,…	905	5071	20562	1.20973	0.128752	0.00918763	0.00874684	CEP-701
231	GOTERM_CC_DIRECT	GO:0031410~cytoplasmic vesicle	29	3.11493	0.000568541	TFRC, RHOBTB3, MLC1, SLC1A3, ARRB1, ATP2C2, RHOBTB1, AP3M2, GPNMB, PDPN, ERBB2, HYAL3, GBP1, SLC39A4, MME, ANXA4, MX2, IGFBP2, ANXA13, RHOG, RHOH, EMP2, RHOF, RHOB, DNM3, ITCH, TH, ATM, ITGA5	905	325	20562	2.02736	0.315677	0.0237011	0.022564	CEP-701
232	GOTERM_CC_DIRECT	GO:0016323~basolateral plasma membrane	23	2.47046	0.000908211	SLC47A1, TFRC, ITGA3, ANXA13, ATP2B4, MLC1, AQP7, ARRB1, ABCA8, ATP2C2, NOD2, AQP1, AJAP1, SLC7A8, HEPH, ERBB4, CA2, PDPN, ERBB2, CD38, CA9, SLC39A8, ATP6V1B1	905	239	20562	2.18649	0.4545	0.0356339	0.0339244	CEP-701
233	GOTERM_CC_DIRECT	GO:0032991~macromolecular complex	50	5.37057	0.000996405	ALK, APP, CDKN1A, WWC1, REG1A, NR3C1, CLU, PANX1, TCL1A, LBH, CASP8, CASP4, GRB10, SLC12A7, MEN1, DFFA, GPX4, S100A1, CAD, OLFM4, ACTA2, METTL22, RABEP1, CLDN3, COL6A2, UTRN, FKBP4, ASF1B, KHDRBS3, NPR3, NOD2, HSPH1, PLN, E2F1, EPS8L1, STAP1, HES1, LY6G6D, MAPK6, SMAD1, ATP2B4, ARHGAP29, SMAD5, FABP1, ITCH, ID2, BCL3, CD69, HSPA1B, SNTB2	905	703	20562	1.61596	0.485692	0.036302	0.0345604	CEP-701
234	GOTERM_CC_DIRECT	GO:0005615~extracellular space	114	12.2449	0.00108031	APP, TFRC, REG1B, PROS1, REG1A, TNC, XYLT1, ENO2, CLU, VPREB1, EFEMP2, FCGRT, TNFSF10, FAM3A, IL13RA2, POSTN, ANXA13, IGFBP2, MTUS1, CEL, OLFM4, DKK1, EREG, COL4A2, PLA2G10, SPARCL1, REG3A, LY96, LYPD3, LTBP2, AEBP1, KLK8, KLK6, SFN, A2M, LRRN3, FZD4, RARRES2, TFPI2, DEFA5, INHBB, GDF5, BMP7, CXCL11, COL5A1, IL7, COL5A3, FGF18, LCN2, HPSE, TGFBI, SERPINI1, HLA-DRB1, ADA, CPM, COL18A1, CD40, TNFAI…	905	1938	20562	1.3365	0.513713	0.036302	0.0345604	CEP-701
235	GOTERM_CC_DIRECT	GO:0043202~lysosomal lumen	13	1.39635	0.00111208	ASAH1, MANBA, SDC2, RNASET2, HEXA, SDC3, DCN, PLD3, GPC3, IDS, CSPG4, HPSE, LGMN	905	97	20562	3.04501	0.523921	0.036302	0.0345604	CEP-701
236	GOTERM_CC_DIRECT	GO:0043231~intracellular membrane-bounded organelle	65	6.98174	0.00114837	CD40, TFRC, CPQ, IRS1, CELF2, HEXA, CROT, PTPRK, CLU, IGF1R, PIK3C2B, OSBPL10, AP1G1, CYP1B1, OIP5, SLC37A4, STARD3, RHOG, RHOH, RHOF, RHOB, MSH6, POR, RAD51C, RABEP1, BDH1, THAP7, FAR2, NUP98, PPIC, PHLPP2, CEBPA, MTMR2, PHLPP1, RHOBTB3, ASAP3, ARHGAP19, MGST2, SLCO5A1, RHOBTB1, AP3M2, HSD11B1, CNNM1, PDZD2, STAP1, PRODH, EPS15, TRAPPC2, SETDB1, ODF2, FZD7, DEFA5, ATP2B4, ABCA8, CTAG2, CLCN6, IT…	905	984	20562	1.50084	0.535319	0.036302	0.0345604	CEP-701
237	GOTERM_CC_DIRECT	GO:0031012~extracellular matrix	24	2.57787	0.00119737	COL18A1, SPON2, LRRC15, POSTN, LRRN3, RARRES2, TFPI2, LTBP2, HSD17B12, DCN, GLG1, MMP12, ADAMTS5, ADAMTS2, EFEMP2, RELN, COL4A2, COL5A1, COL6A2, COL5A3, PTX3, TGFBI, HPSE, MATN3	905	260	20562	2.09727	0.550277	0.036302	0.0345604	CEP-701
238	GOTERM_CC_DIRECT	GO:0070062~extracellular exosome	172	18.4154	1.50952e-13	NCKAP1, CYFIP1, FCGBP, SPON2, PROS1, LY75, ENO2, CLU, ACTG2, ACTG1, AQP1, DOCK10, PPP1CB, ALCAM, SIT1, DPYSL2, ARHGDIB, ENPP4, PRSS8, PDE8A, CDK5RAP2, ATP6V1G1, PRKCH, WNT5B, CD300A, SERPINF1, ACOT11, SLC6A14, PCOLCE, CEL, OLFM4, RNASE2, BCR, MYL6, AZGP1, FOLH1, COL4A2, CRISPLD2, FSCN1, PADI2, S100A4, SLC27A2, DSC2, CFD, GPM6A, ABCB1, ABCB6, ABCB4, HTRA1, RHOBTB3, NEDD4L, LTBP2, C2, CD79B, C5, HS…	911	2218	20562	1.75031	9.64828e-11	9.64586e-11	9.05715e-11	Dasatinib
239	GOTERM_CC_DIRECT	GO:0005829~cytosol	330	35.3319	1.55515e-10	NCKAP1, CYFIP1, TRIO, MTRR, WIPF1, LST1, ADARB1, FNBP1L, ENO2, MYLK, RPS6KA3, MT2A, DPYSL2, PPAT, FAM110B, BBX, TRIM26, RNF111, CDK5RAP2, ATP6V1G1, PRKCH, METTL1, COG4, GOLPH3L, AP1AR, ANK1, MYL4, BCR, MYL5, CH25H, MYL6, RNF128, DAAM1, PRKAR1A, MAP1B, MAP1A, DDIT4, PADI2, RIN3, ATF5, NEIL1, MMADHC, SKAP1, HOXB5, LLGL2, GRB7, ABCB6, CDCA4, ABCB4, COPS7B, NEDD4L, GSPT2, CD79B, HSPH1, COMMD9, SNX2, …	911	5510	20562	1.35179	9.93739e-08	4.9687e-08	4.66544e-08	Dasatinib
240	GOTERM_CC_DIRECT	GO:0005925~focal adhesion	49	5.24625	2.73587e-09	CYFIP1, NCKAP1, TGFB1I1, ITGB2, TNC, FHL2, ILK, SYNE2, ACTG1, AKAP12, PPP1CB, ALCAM, CDH2, PPFIA1, KLF11, TLE2, MAP2K1, MME, IL16, RHOB, PALLD, CAT, ITGA8, ARHGEF2, CD44, GRB7, ABCB4, LIMA1, FLRT2, G3BP1, LPXN, CLASP2, SVIL, HSPA5, SPRY4, MSN, PTPN12, PARVB, ARHGAP26, CORO2B, ATAT1, PTPRC, ACTC1, FAP, DLC1, TRIP6, LAMTOR3, HSPA1B, HSPA1A	911	425	20562	2.60228	1.74822e-06	5.82741e-07	5.47175e-07	Dasatinib
241	GOTERM_CC_DIRECT	GO:0005576~extracellular region	148	15.8458	2.43166e-08	CYFIP1, SPARC, COL16A1, PROS1, TNC, CLU, VPREB1, LIPG, PRSS8, PAMR1, GYG1, PCID2, WNT5B, IGFBP5, SERPINF1, IGFBP3, ENTPD5, FST, PSG1, PCOLCE, CEL, OLFM4, RNASE2, PGF, AZGP1, COL4A2, COL4A1, CRISPLD2, IL23A, ADAM12, NINJ1, LY6D, UTS2, SPARCL1, PADI2, S100A4, SCG2, PLA1A, CFD, FBN2, CALCB, HTRA1, LTBP2, FBLN2, C2, PLAC8, C5, HSPH1, COMMD9, PDGFD, APOD, PI3, CD14, PLTP, ELANE, VAT1, TNFSF15, DEFA4, …	911	2129	20562	1.56904	1.55382e-05	3.88457e-06	3.64749e-06	Dasatinib
242	GOTERM_CC_DIRECT	GO:0005737~cytoplasm	319	34.1542	6.95376e-08	IPO13, SPARC, TRIO, LST1, MT1M, AQP7, ADARB1, FNBP1L, MYLK, TPGS2, AQP1, RPS6KA3, MT2A, PPP4R2, SOX15, DPYSL2, ZC3H12A, TRIM26, SOX4, RNF111, CDK5RAP2, TIPIN, PRKCH, SLC11A2, CEL, MYL5, RNF128, PRKAR1A, MAP1A, DDIT4, PADI2, RIN3, NEIL1, MMADHC, SKAP1, LLGL2, ZNF274, ABCB4, COPS7B, AGAP1, NEDD4L, ARPP19, HSPH1, PRRC1, SNX2, HLTF, SFN, APOD, HIVEP3, PLCG1, NKX2-5, ZNF268, SCN3A, CDR2, ELANE, SCAI, …	911	5576	20562	1.29126	4.44336e-05	8.88691e-06	8.34451e-06	Dasatinib
243	GOTERM_CC_DIRECT	GO:1904813~ficolin-1-rich granule lumen	22	2.35546	1.15051e-07	CFD, GPI, DDX3X, TNFAIP6, GSTP1, PRG2, CTSS, CST3, HK3, COMMD9, GLB1, CRISPLD2, IMPDH1, CAT, TIMP2, ALDOC, MNDA, PLEKHO2, GYG1, HSPA1B, PGM1, HSPA1A	911	124	20562	4.0045	7.35151e-05	1.2253e-05	1.15051e-05	Dasatinib
244	GOTERM_CC_DIRECT	GO:0005615~extracellular space	130	13.9186	1.40946e-06	FCGBP, SPARC, COL16A1, TRIL, PROS1, TNC, ENO2, CLU, ACTG2, ACTG1, VPREB1, FCGRT, LIPG, PRSS8, TLE2, WNT5B, IGFBP5, SERPINF1, IGFBP3, ENTPD5, FST, PCOLCE, CEL, VASH1, FRMD4B, OLFM4, RNASE2, PGF, AZGP1, COL4A2, COL4A1, CRISPLD2, UTS2, SPARCL1, S100A4, SCG2, PLA1A, CFD, RTN3, CALCB, HTRA1, DPT, LTBP2, C2, C5, UBB, FLRT2, PODXL, PDGFD, APOD, SFN, PI3, CD14, PROM1, PLTP, ELANE, ST14, CRTAP, TNFSF15, D…	911	1938	20562	1.51404	0.00090024	0.000128664	0.000120811	Dasatinib
245	GOTERM_CC_DIRECT	GO:0009986~cell surface	56	5.99572	1.97838e-06	SRPX, SPARC, CLSTN2, CLSTN3, CD80, ITGB2, LRRC32, ENO2, MSLN, CLU, THBD, CDH2, LIPG, CLEC5A, TIMP2, FCER1A, CCR7, CD36, HLA-DPA1, FCER1G, CD93, MME, SLC11A2, PSG1, CEL, AJAP1, TYROBP, FOLH1, CEACAM6, LY6D, ITGA8, DSG2, CEACAM8, CD47, CD44, HBEGF, ABCB1, IGSF3, HMMR, IL2RG, TSPAN32, EPCAM, GPC3, SLIT2, PROM1, CCR10, ELANE, ASIC1, HSPA5, MSN, TSPAN14, PTPRC, FAP, HLA-DPB1, PLXNB2, RAMP1	911	639	20562	1.97804	0.00126339	0.000158023	0.000148378	Dasatinib
246	GOTERM_CC_DIRECT	GO:0005886~plasma membrane	281	30.0857	1.12916e-05	SPARC, IFITM2, LST1, AQP9, AQP7, FNBP1L, ENO2, MYLK, AQP1, ALCAM, DPYSL2, PRSS8, ATP6V1G1, PRKCH, SLC11A2, SLC6A14, PSG1, CACNA2D2, ANK1, BCR, SLC5A6, SIGIRR, DAAM1, PRKAR1A, MAP1B, SUCLG2, SKAP1, LLGL2, GPM6A, GRB7, ABCB1, ABCB6, CDCA4, GYPB, ABCB4, GYPE, NEDD4L, PCDH17, CD79B, FAM171A1, FLRT2, KCNMB2, MLEC, PIP5K1B, PLCG1, CD14, PROM1, SCN3A, HLA-DQA1, CCR10, TRPM4, CCR1, MCTS1, ST14, TNFSF15, …	911	5071	20562	1.25072	0.00718939	0.000801702	0.000752772	Dasatinib
247	GOTERM_CC_DIRECT	GO:0005788~endoplasmic reticulum lumen	32	3.42612	1.64269e-05	COL18A1, COL16A1, ITIH2, TNC, PTGS2, MSLN, CST3, CDH2, PDGFD, GPC3, CRTAP, WNT5B, IGFBP5, HSPA5, IGFBP3, TMEM132A, FMO1, LAMB1, RCN3, TSPAN14, CD4, COL4A2, P4HA1, COL4A1, P4HA2, IL23A, DNAJC10, MZB1, SPARCL1, COL21A1, SCG2, SLC27A2	911	306	20562	2.36035	0.010442	0.00104968	0.000985615	Dasatinib
248	GOTERM_CC_DIRECT	GO:1904724~tertiary granule lumen	12	1.2848	2.40491e-05	CST3, CYFIP1, TNFAIP6, TIMP2, ALDOC, PTX3, FOLR3, METTL7A, OLFM4, NIT2, CTSS, PGM1	911	55	20562	4.92454	0.0152501	0.00139703	0.00131177	Dasatinib
249	GOTERM_CC_DIRECT	GO:0070821~tertiary granule membrane	13	1.39186	7.99876e-05	FCER1G, CD93, CD300A, ITGB2, ATP6AP2, LILRA3, SERPINB6, RAP2C, TSPAN14, CLEC5A, CEACAM8, CD47, LAMTOR3	911	73	20562	4.01946	0.0498298	0.00425934	0.00399938	Dasatinib
250	GOTERM_CC_DIRECT	GO:0005856~cytoskeleton	44	4.71092	0.000160094	TGFB1I1, STK39, RHOBTB3, KRT23, FNBP1L, CLU, ACTG1, AKAP12, PSTPIP2, DPYSL2, ARHGDIB, ZC3H12A, KIF13B, CTNNA2, NEFH, SGCG, WASF3, CDK5RAP2, MARCKSL1, TPM2, SHROOM2, MSN, PARVB, RHOF, FRMD4B, RHOC, ARHGAP26, ANK1, SSH3, RHOB, FGR, MYO1E, MYO15B, RNF128, TMSB15A, KRT16, KRT14, TRIP6, CDC42EP3, FSCN1, SPRY2, ALDOC, PKP4, ARHGEF2	911	541	20562	1.8357	0.0972486	0.00764779	0.00718102	Dasatinib
251	GOTERM_CC_DIRECT	GO:0034774~secretory granule lumen	16	1.71306	0.000167566	CFD, GPI, CYFIP1, DDX3X, GSTP1, DBH, APRT, FGR, HK3, COMMD9, CRISPLD2, IMPDH1, CAT, ALDOC, SERPINI1, GYG1	911	115	20562	3.14029	0.101549	0.00764779	0.00718102	Dasatinib
252	GOTERM_CC_DIRECT	GO:0035579~specific granule membrane	14	1.49893	0.000179526	CD93, CMTM6, ITGB2, MOSPD2, LILRA3, MMP25, TSPAN14, CLEC5A, MLEC, CEACAM8, CD47, CD36, LAMTOR3, SLC27A2	911	91	20562	3.47243	0.108391	0.00764779	0.00718102	Dasatinib
253	GOTERM_CC_DIRECT	GO:0016020~membrane	149	15.9529	0.000281589	MTCH2, SPARC, AMHR2, PLXND1, CLSTN3, LST1, TNC, ENO2, CLU, ACTG1, DOCK10, CCND2, CDH3, DPYSL2, ARHGDIB, ENPP4, PLXNC1, GYG1, DDX18, CPT1A, ALG9, CD300A, ENTPD5, SLC11A2, HPCAL1, ANK1, PGF, BCR, SIGIRR, SLC5A6, CH25H, MYL6, FOLH1, COL4A2, DAAM1, COL4A1, HNRNPUL2, PRKAR1A, ORAI2, LY6D, RAB38, ABCG2, ABCB1, DDX1, ABCB4, MGST3, AGAP1, HMMR, FUT1, SNX2, HLTF, MLEC, LPXN, BCL2L14, HLA-DQA1, TRAP1, SLC1…	911	2547	20562	1.3204	0.164697	0.011246	0.0105596	Dasatinib
254	GOTERM_CC_DIRECT	GO:0035580~specific granule lumen	11	1.17773	0.000364159	CYFIP1, ARG1, DEFA4, TIMP2, LCN2, PTX3, BPI, FOLR3, OLFM4, NIT2, ELANE	911	62	20562	4.0045	0.20764	0.0136881	0.0128527	Dasatinib
255	GOTERM_CC_DIRECT	GO:0031982~vesicle	19	2.03426	0.000729812	MUC16, DCTN2, GSTP1, STX8, SLC6A14, MSN, RAB11A, CST3, MYO1E, MYL6, UBB, RAB38, CALM3, RIN3, ARHGEF2, PROM1, CALM2, HSPA1B, HSPA1A	911	174	20562	2.46463	0.372819	0.0259083	0.0243271	Dasatinib
256	GOTERM_CC_DIRECT	GO:0005887~integral component of plasma membrane	93	9.95717	0.00100216	DDR1, ALK, CD83, PLXND1, FLT4, AQP9, HTR2B, LY75, AQP7, TREM2, LRRC32, PTPRF, TM7SF2, AQP1, THBD, ALCAM, CDH2, SIT1, CLEC5A, CCRL2, FCER1A, CCR8, SLC16A7, PLXNC1, CD36, HLA-DPA1, FCER1G, MME, STX8, TRPC1, SLC11A2, SLC6A14, SLC35G2, CEL, SLC5A6, CACNB2, TYROBP, FOLH1, MEP1B, SLCO4A1, NINJ2, CD47, CD44, HBEGF, SLC25A13, CHRNA3, PLGRKT, CHRNA5, GYPB, TM2D1, GYPE, ABCB4, MOSPD2, CHRNA9, IL2RG, FUT1, …	911	1508	20562	1.39197	0.473077	0.0337041	0.0316471	Dasatinib
257	GOTERM_CC_DIRECT	GO:0070062~extracellular exosome	169	18.0749	9.87655e-13	APP, FCGBP, IL1RN, STEAP4, PLAT, APEH, EPX, MPO, ENO3, PPP1CB, ISLR, C1GALT1C1, GOLGA4, SLK, ALCAM, ANPEP, LAMP2, BSG, ENPP4, PDE8A, KRT6B, KRT6A, PRKCI, ACTN1, STX7, SLC6A14, KRT7, CEL, OLFM4, ATP1B1, RNASE1, SLPI, CMPK1, FSCN1, PADI2, S100A4, EZR, MXRA5, DSC1, ALDH7A1, DSC2, ATP6V1A, CFD, GPM6A, ABCB1, ABCB6, CRABP2, NPR3, HTRA1, RHOBTB3, TACSTD2, TXN, NDRG1, PRKCZ, C2, C3, LDHB, PCBP3, RRAS, P…	909	2218	20562	1.72356	6.70617e-10	6.70618e-10	6.44939e-10	Erlotinib
258	GOTERM_CC_DIRECT	GO:0005829~cytosol	338	36.1497	2.27247e-12	APP, TES, WIPF1, LST1, STMN2, CCP110, CBLB, IFIT1, ENO3, DCAF6, GOLGA4, MT2A, CCDC91, RPS6KA2, DPYSL3, BBX, LGALS9, KIFAP3, TNS3, TRIM22, IER3, PRKCI, WSB1, ACTN1, FBXO2, OXSM, KRT7, AP1AR, CSNK1E, ASRGL1, CH25H, AR, DYNC1LI1, RNF128, DAAM1, MAP1B, PLBD1, PADI2, EZR, ALDH7A1, STX1A, MTMR1, URI1, ABCB6, CRABP2, RRAD, PRKDC, XPC, TXN, RPS4Y1, NLK, PRKCZ, SULT1A1, LDHB, RAB11FIP1, COMMD9, PCBP3, PCB…	909	5510	20562	1.38761	1.54304e-09	7.71502e-10	7.4196e-10	Erlotinib
259	GOTERM_CC_DIRECT	GO:0005737~cytoplasm	322	34.4385	1.58266e-08	SLC23A2, APP, IL1RN, TES, CERK, LST1, MT1M, STMN2, CBLB, MT1X, SPINT2, IFIT1, DCAF6, GOLGA4, MT2A, RPS6KA2, ANPEP, DPYSL3, MAGEA1, LGALS9, SOX4, TRIM22, PKNOX2, ACTN1, FBXO2, IL1R2, CIRBP, KRT7, CEL, CSNK1E, ISL1, ASRGL1, AR, DYNC1LI1, BIN2, RNF128, ETHE1, FEZ2, PADI2, HECA, CYP2E1, EZR, MTMR1, URI1, ZNF274, LXN, CRABP2, XPC, TXN, NLK, PRKCZ, SULT1A1, LDHB, PCBP3, PCBP4, PRKAR2B, PRDX1, NEU1, PCK…	909	5576	20562	1.30627	1.07462e-05	3.58209e-06	3.44492e-06	Erlotinib
260	GOTERM_CC_DIRECT	GO:0005576~extracellular region	138	14.7594	3.61149e-06	APP, COL16A1, CALML5, TNC, PLAT, SPINT2, APEH, EPX, MPO, LOXL1, ISLR, HGF, ACTN1, IGFBP3, IL1R2, PSG3, CEL, OLFM4, DKK3, SLPI, BIN2, PSG4, ADAM12, HHIPL2, PLBD1, UTS2, PADI2, S100A4, LY6H, MXRA5, STX1A, CFD, PMEL, NOTCH1, HTRA1, LY96, C1ORF54, TXN, NTS, GLB1L2, C2, PLAC8, C3, CNN2, COMMD9, IGLV6-57, PSAP, PENK, NEU1, PDGFC, CLCA2, THEM6, CD14, CPA4, S100A10, VAT1, JAG1, RARRES2, IDH1, TFPI2, CRIM…	909	2129	20562	1.46624	0.0024492	0.00061305	0.000589575	Erlotinib
261	GOTERM_CC_DIRECT	GO:0043231~intracellular membrane-bounded organelle	75	8.02139	5.33091e-06	DENND1B, WDR48, IRS1, HEXA, CTSZ, OSBPL11, MPO, RND1, RGS5, GRB14, AP1G1, CTSK, BSG, LAMP2, CYP1B1, PMEPA1, SLC18A2, ZNF365, SEC13, TCF12, PLA2G4A, LRRC40, RHOD, RHOB, RNF144A, KIN, HCK, LMBRD1, PITPNM1, OAS2, CLIP4, DSG2, CYP2E1, VAMP2, ATP6V1A, VAC14, PHLPP1, SAMD9, MGRN1, MGST3, RHOBTB3, STK39, XPC, AOAH, CLCN3, NTS, PTGS2, HLA-DMB, RAB11FIP1, INPP5F, PODXL, NEU1, PSAP, TRA2A, EXOSC8, HSD17B2,…	909	984	20562	1.72412	0.00361315	0.000723938	0.000696217	Erlotinib
262	GOTERM_CC_DIRECT	GO:0016020~membrane	153	16.3636	5.63729e-05	APP, MTCH2, PLXND1, LST1, TNC, STMN2, ENO3, CCDC91, LAMP2, NIPAL3, BSG, ENPP4, KRT6A, ALG9, HGF, FBXO2, IL1R2, USP2, HPCAL1, TSC2, CYBA, ATP1B1, SIGIRR, RAB32, TPST1, CH25H, DYNC1LI1, MSH2, DAAM1, HECA, EZR, DSC1, DGKI, ATP6V1A, MTMR1, RASL12, ABCB1, RETSAT, RRAD, TUBGCP2, PRKDC, DDX1, MGST3, DNAJC22, ITPR1, TACSTD2, RPS4Y1, PRKCZ, CNN2, CYB5R2, LDHB, RAB11FIP1, RRAS, NEU1, DHX38, ST3GAL1, TSPAN1…	909	2547	20562	1.35883	0.0375549	0.00637953	0.00613525	Erlotinib
263	GOTERM_CC_DIRECT	GO:0045121~membrane raft	26	2.78075	0.000142781	APP, CBLB, PRKCZ, HK1, LDHB, CASP8, EDNRB, PRKAR2B, PODXL, INPP5D, HYAL2, PDPN, LAMP2, BSG, CD14, CD36, CD55, S100A10, MME, ERLIN2, ATP2B1, TGFBR2, ANO1, NPC1, DLC1, RAB5A	909	252	20562	2.33386	0.0924033	0.0125393	0.0120591	Erlotinib
264	GOTERM_CC_DIRECT	GO:0043025~neuronal cell body	36	3.85027	0.000147738	GPM6A, NRP1, PTPRN, STMN2, CACNA1A, SEZ6L2, PTPRF, ALCAM, CALB1, INPP5F, PRKAR2B, SV2A, GNA12, PENK, FLNB, CKB, KIF1A, PPARGC1A, SPTBN2, GABRA2, NQO1, MME, MYO10, ELOVL5, ARG1, CAD, ZNF804A, CYBA, CSNK1E, SNCAIP, GAL, MAP1B, SERPINI1, RAB5A, DGKI, BMPR1A	909	408	20562	1.99592	0.0954536	0.0125393	0.0120591	Erlotinib
265	GOTERM_CC_DIRECT	GO:0005615~extracellular space	119	12.7273	0.000190083	APP, FCGBP, IL1RN, COL16A1, TNC, XYLT1, PLAT, EPX, MPO, ENO3, LOXL1, ANPEP, DPYSL3, LAMP2, LGALS9, IL15RA, HGF, ACTN1, IGFBP3, CD180, CEL, OLFM4, DKK3, SLPI, PLBD1, UTS2, S100A4, EZR, CFD, LXN, HTRA1, TACSTD2, LY96, C2, C3, IGLV6-57, PODXL, SCGB1D2, PRDX1, PSAP, PDGFC, CYTL1, CD14, CPA4, SPTBN2, S100A10, RARRES2, TFPI2, INHBB, BMP6, BMP5, PPFIBP2, COL9A3, COL9A2, SERPINI1, NRP1, MOXD1, IGHM, ITGA…	909	1938	20562	1.38898	0.121095	0.0143407	0.0137915	Erlotinib
267	GOTERM_CC_DIRECT	GO:0005886~plasma membrane	268	28.6631	0.000489388	SLC23A2, APP, IL1RN, TES, IFITM2, TRAF3IP3, CERK, LST1, CBLB, SPINT2, ENO3, GOLGA4, ALCAM, EDNRB, ANPEP, BSG, MAGEA1, SLC12A7, IL15RA, SLC34A2, PRKCI, KCNK10, ACTN1, IL1R2, SLC6A14, PSG3, SIGIRR, AR, DYNC1LI1, BIN2, DAAM1, PSG4, MAP1B, CLDN7, EZR, STX1A, MTMR1, GPM6A, ABCB1, ABCB6, RRAD, XPC, PRKCZ, C3, FAM171A1, APH1B, RRAS, PRKAR2B, INPP5D, PENK, NEU1, PDGFC, CD14, SCN3A, TSPAN1, HLA-DQA1, SPTB…	909	5071	20562	1.19548	0.282782	0.0302086	0.0290518	Erlotinib
268	GOTERM_CC_DIRECT	GO:0005654~nucleoplasm	215	22.9947	0.000591245	IFITM2, CBLB, SMC6, DCAF6, GOLGA4, CCDC91, SOX17, ZNF606, RPS6KA2, CREB3L2, BBX, SOX4, TRIM22, PKNOX2, PRKCI, SP110, CIRBP, SOX12, CSNK1E, AR, ETHE1, HOXB2, CGGBP1, URI1, ABCB1, ABCB6, CRABP2, HOXD1, PRKDC, GATA6, XPC, ZNF22, TXN, RPS4Y1, HTATSF1, NLK, COMMD9, DHX38, MAGEC2, PPARGC1A, TSPAN1, NKX2-2, BARD1, WWTR1, TRAP1, ACD, AMMECR1, NR0B1, NR2F2, SMARCA1, NR0B2, POLA1, MSRA, ID4, NOX4, PAF1, CU…	909	3963	20562	1.2272	0.330734	0.0306057	0.0294337	Erlotinib
269	GOTERM_CC_DIRECT	GO:1904724~tertiary granule lumen	10	1.06952	0.000626969	CNN2, TNFAIP6, IDH1, ALDOC, PTX3, METTL7A, OLFM4, NIT2, MMP9, PGM1	909	55	20562	4.11281	0.346783	0.0306057	0.0294337	Erlotinib
270	GOTERM_CC_DIRECT	GO:0005925~focal adhesion	35	3.74332	0.000651063	NRP1, TES, TNC, SLA, DCAF6, ARHGAP22, CNN2, PPP1CB, ALCAM, EFS, RRAS, GNA12, BSG, PPFIA1, FLNB, ITGAV, TNS3, CLASP2, MAP4K4, PAK4, MME, ACTN1, CYBA, PARVB, PTPN12, REXO2, CORO2B, ALOX15B, RHOB, HCK, FERMT1, DLC1, NOX4, EZR, LIMS1	909	425	20562	1.86286	0.357389	0.0306057	0.0294337	Erlotinib
271	GOTERM_CC_DIRECT	GO:0016324~apical plasma membrane	32	3.42246	0.000676119	ATP6V1A, CLIC5, SLC23A2, CLDND1, NOTCH1, ABCB1, STK39, SLC3A1, CLCN3, PRKCZ, PODXL, CTSK, HYAL2, PDPN, SLC39A8, CD36, SPTBN2, SLC34A2, PRKCI, JAG1, SLC6A14, SHROOM2, CYBA, ATP2B1, ATP1B1, SLC39A14, ANO1, CEACAM6, KCNMA1, NOX4, EZR, RAPGEF6	909	376	20562	1.92515	0.368236	0.0306057	0.0294337	Erlotinib
273	GOTERM_CC_DIRECT	GO:0008021~synaptic vesicle	16	1.71123	0.00108035	APP, SYT1, MME, IQSEC1, STX7, SNCAIP, CLCN3, SLC4A8, CLCN5, SV2A, KIF1A, RAB5A, DGKI, SLC18A2, STX1A, VAMP2	909	137	20562	2.64181	0.519992	0.0431504	0.0414981	Erlotinib
274	GOTERM_CC_DIRECT	GO:1904813~ficolin-1-rich granule lumen	15	1.60428	0.00116074	CFD, DDX3X, TNFAIP6, CALML5, GSTP1, IDH1, CTSZ, FGL2, APEH, MMP9, COMMD9, BIN2, IMPDH2, ALDOC, PGM1	909	124	20562	2.73635	0.545521	0.0437859	0.0421092	Erlotinib
275	GOTERM_CC_DIRECT	GO:0001725~stress fiber	11	1.17647	0.00133674	CNN2, ABLIM1, PDLIM2, DAAM1, ACTN1, FSCN1, NOX4, FLNB, CYBA, MYH10, PRKCZ	909	73	20562	3.40856	0.596773	0.0440454	0.0423588	Erlotinib
276	GOTERM_CC_DIRECT	GO:0032587~ruffle membrane	13	1.39037	0.00138218	CLCN3, AIF1, FERMT1, SH3YL1, DLC1, PSD3, PDPN, SPRY2, ITGAV, EPS8L3, EZR, PDE9A, CLASP2	909	99	20562	2.97036	0.60904	0.0440454	0.0423588	Erlotinib
277	GOTERM_CC_DIRECT	GO:0030141~secretory granule	13	1.39037	0.00138218	ATP6V1A, PTPRN, HILPDA, PLAT, CYBA, CLCN3, MPO, KLK10, KLK11, GAL, TFF3, STX1A, VAMP2	909	99	20562	2.97036	0.60904	0.0440454	0.0423588	Erlotinib
279	GOTERM_CC_DIRECT	GO:0035580~specific granule lumen	10	1.06952	0.00151948	CNN2, SLPI, ARG1, CTSZ, NEU1, PTX3, RETN, OLFM4, DOCK2, NIT2	909	62	20562	3.64846	0.643889	0.0448577	0.0431401	Erlotinib
280	GOTERM_CC_DIRECT	GO:0030667~secretory granule membrane	13	1.39037	0.00164516	MOXD1, MME, ITPR1, SERPINB6, DYNC1LI1, TYROBP, ANPEP, ITGAX, CD14, CD55, VAMP2, RAB7A, SIGLEC5	909	101	20562	2.91154	0.673061	0.0465442	0.044762	Erlotinib
281	GOTERM_CC_DIRECT	GO:0070062~extracellular exosome	160	17.1306	3.21155e-10	SLC46A3, NCKAP1, FCGBP, TFRC, ITSN1, PEBP1, PLAT, PARK7, PLOD1, CLU, EPS8, FBL, LGALS3, TUBB3, DPYSL2, TNFSF10, CAPN2, ENPP4, PRSS8, PDE8A, B2M, GLUL, TGM2, GSTK1, ECH1, ACOT11, CEL, ACTN4, OLFM4, RNASE1, TUBA4A, BCR, SFRP1, COL4A2, CRISPLD2, DAAM2, HPRT1, FKBP4, ALDH7A1, CFB, PFN2, ABCB1, CRABP2, ENDOD1, AK2, GSTT1, PTTG1IP, PRKCZ, ACAT2, HSPH1, TSPAN8, C7, PRKAR2B, PCBP1, PDGFC, SFN, S100A11, H…	909	2218	20562	1.63177	2.06503e-07	2.06503e-07	1.98795e-07	GDC0941
282	GOTERM_CC_DIRECT	GO:0005886~plasma membrane	293	31.3704	1.11672e-07	VIPR1, OXTR, SPARC, TES, IFITM2, CERK, TFRC, LST1, ITSN1, ICAM2, NUDT1, CBLC, AQP7, CBLB, ABCA12, CLDN1, RRP8, EPS8, LGALS3, GJA1, EDNRB, DPYSL2, PIEZO2, PRSS8, SYNPO, SLC12A6, B2M, GLUL, SLC12A7, PTGDR, ACVR1, IL15RA, ENTPD6, KCNK15, ACTN4, BCR, SIGIRR, SFRP1, CLDN3, PRKAR1B, TLN2, CFB, EPHA2, PTGFR, ABCB1, GYPC, RRAD, EBI3, LPAR1, MGST2, PIK3R1, IGHV1-69, SLC5A3, PRKCZ, LY9, SLC5A4, C7, PRKAR2B…	909	5071	20562	1.307	7.18028e-05	3.59027e-05	3.45626e-05	GDC0941
283	GOTERM_CC_DIRECT	GO:0005829~cytosol	312	33.4047	2.47481e-07	NCKAP1, CDA, TES, LST1, ITSN1, STMN2, NUDT1, CBLB, ABCA12, LIPA, RRP8, NUDT4, SOX2, LGALS3, CCDC91, RPS6KA2, DPYSL2, CDK5RAP1, SYNPO, B2M, TRIM21, GLUL, GSTK1, FBXO2, ECH1, COG2, AFAP1, ACTN4, BCR, GNPAT, SFRP1, PRKAR1B, RRAGD, HPRT1, RBCK1, ATF5, NEIL1, HOXB7, MYL9, ALDH7A1, ZNF395, CRABP2, MAOA, RRAD, SH2D2A, HSPA4L, ENDOD1, CDCA8, PIK3R1, SAMSN1, PRKCZ, SULT1A1, DYNC2LI1, DSN1, COMMD8, HSPH1, …	909	5510	20562	1.28087	0.000159117	4.10316e-05	3.95001e-05	GDC0941
284	GOTERM_CC_DIRECT	GO:0005737~cytoplasm	315	33.7259	2.55251e-07	SPARC, TES, CERK, PLEKHB1, LST1, ITSN1, STMN2, NUDT1, AQP7, CBLB, ABCA12, CLDN1, NUDT4, SOX2, EPS8, LGALS3, GJA1, RPS6KA2, DPYSL2, SPA17, TRIM21, GLUL, IER2, LIMCH1, FBXO2, CEL, ACTN4, SFRP4, CLDN3, PRKAR1B, ETHE1, RRAGD, TRIM13, SIK1, HPRT1, TLN2, NEIL1, MYL9, TRIB2, PFN2, PTGFR, ZNF395, CRABP2, SH2D2A, HSPA4L, LPAR1, AGAP1, PIK3R1, PTTG1IP, SAMSN1, KLK8, PRKCZ, KLK6, SULT1A1, DYNC2LI1, HSPH1, N…	909	5576	20562	1.27788	0.000164113	4.10316e-05	3.95001e-05	GDC0941
285	GOTERM_CC_DIRECT	GO:0005576~extracellular region	141	15.0964	8.43062e-07	CDA, SPARC, TFRC, PLAT, OLFML2A, CLU, LGALS3, TNFSF10, ENPP2, PRSS8, IL13RA2, SPA17, B2M, PRND, CHGB, SPINK4, SPINK2, PCID2, ENTPD6, CEL, ACTN4, OLFM4, TUBA4A, EREG, DKK3, SFRP4, OLFM1, SFRP1, TXLNA, COL4A2, CRISPLD2, IL23A, SPARCL1, SCG2, CFB, PTGFR, REG3A, EBI3, ENDOD1, PDGFA, LY96, IGHV1-69, CSF2RA, KLK8, KLK6, DSN1, HSPH1, C7, STC2, PDGFD, PDGFC, PPY, PI3, IGFBP6, PLTP, S100A11, WNT10B, AMBN,…	909	2129	20562	1.49811	0.000541942	0.000108418	0.000104371	GDC0941
286	GOTERM_CC_DIRECT	GO:0005615~extracellular space	128	13.7045	3.421e-06	FCGBP, SPARC, TFRC, TRIL, NUDT1, IHH, XYLT1, PLAT, OLFML2A, CXCL14, CLU, LGALS3, TNFSF10, ENPP2, PRSS8, IL13RA2, B2M, CHGB, IL15RA, POSTN, SEMA6A, ENTPD6, CEL, ACTN4, OLFM4, KMO, EREG, DKK3, SFRP4, OLFM1, SFRP1, COL4A2, CRISPLD2, MFNG, SPARCL1, SCG2, CFB, REG3A, EBI3, PDGFA, LY96, KLK8, KLK6, C7, STC2, PDGFD, PDGFC, SERPINH1, PPY, SFN, PI3, IGFBP6, PLTP, S100A11, WNT10B, TFPI2, LIF, MSN, BMP7, IN…	909	1938	20562	1.49402	0.00219729	0.000366617	0.000352933	GDC0941
287	GOTERM_CC_DIRECT	GO:0016020~membrane	159	17.0236	4.72002e-06	SLC46A3, SPARC, TFRC, DENND5B, DGKA, LST1, ICAM2, STMN2, BZW2, CLU, FBL, LGALS3, CCDC91, CCND1, DPYSL2, CREB3L1, PIEZO2, ENPP4, IL13RA2, SPA17, B2M, ACVR1, GSTK1, FBXO2, ECH1, ENTPD6, DIO1, COG2, TMEM80, GEM, BCR, SIGIRR, GNPAT, ACAP2, TXLNA, COL4A2, LGSN, ELMO1, KLRF1, RAB38, ABCB1, GYPC, RRAD, ENDOD1, UBR4, PDGFA, SLC1A3, MGST2, AGAP1, PIK3R1, PTTG1IP, CSF2RA, PRKCZ, FUT1, RAP1GAP, PTDSS1, RAB1…	909	2547	20562	1.41211	0.00303038	0.000433568	0.000417385	GDC0941
288	GOTERM_CC_DIRECT	GO:0045121~membrane raft	29	3.10493	7.31588e-06	CBLC, CBLB, PARK7, PRKCZ, GNAI1, GJA1, EDNRB, PRKAR2B, GPC1, PDPN, EFHD2, FLOT1, SERPINH1, CAPN2, NTSR1, RGS7, MME, ANGPT1, SMURF2, PLLP, ATP2B4, CLIP3, ANO1, PLSCR1, NPC1, MAL, CD48, LAT, BIRC3	909	252	20562	2.60315	0.00469308	0.000588014	0.000566066	GDC0941
289	GOTERM_CC_DIRECT	GO:0032991~macromolecular complex	57	6.10278	1.5021e-05	RYR2, TES, IFITM2, KDM1A, IRS2, CLU, CLDN1, PANX1, DPYSL2, CASP4, PPFIA1, CASP1, GLUL, SLC12A7, RGS7, MAP3K5, RIPK2, CAD, ACTN4, OLFM4, ACTA2, BCR, CLDN3, COL6A2, CAT, FKBP4, CRYAB, ASF1B, BIRC3, BLM, PEX11A, RBM4B, CDCA8, PIK3R1, HSPH1, MAPK1, STAP1, LY6G6D, SASH1, RBM10, SNCA, NTRK1, CBX5, CDKN2A, CARD8, ATP2B4, ARHGAP29, NR4A2, SKI, ITCH, CPS1, ID2, PXMP2, SDC1, CD69, CALM2, LIMS1	909	703	20562	1.83409	0.00961209	0.00107317	0.00103311	GDC0941
290	GOTERM_CC_DIRECT	GO:0009986~cell surface	53	5.67452	1.70592e-05	CPM, SPARC, TFRC, PLAT, MSLN, CLU, THBD, LGALS3, LAMP3, FCER1A, CCR7, HLA-DPA1, IL15RA, GPR37, MME, ENTPD6, CEL, F3, SFRP4, SFRP1, CEACAM6, DSG2, ITGA6, ITGA5, CRYAB, EPHA2, CHRNA1, CSF1R, ABCB1, IGSF3, LPAR1, PDGFA, SLC1A3, LY9, TSPAN8, EPCAM, GPC1, PDGFC, KCNN2, SLIT2, GPC4, NTSR1, NTRK1, KCNB1, TPBG, MSN, HSPA2, TSPAN14, HLA-DPB1, HLA-DRA, SDC1, HLA-DRB1, FGFR2	909	639	20562	1.87619	0.0109092	0.0010969	0.00105596	GDC0941
291	GOTERM_CC_DIRECT	GO:0005887~integral component of plasma membrane	101	10.8137	2.54465e-05	VIPR1, OXTR, CD83, TFRC, ICAM2, AQP7, CLDN1, GJA1, CDH4, EDNRB, CCRL2, TNFSF10, SLC12A6, SLC12A7, SLC39A4, ACVR1, CHRNB1, SEMA6A, KCNK15, CEL, TM4SF1, EREG, CLDN3, KLRF1, EPHA2, CHRNA1, PTGFR, CSF1R, GYPC, CHRNA9, LPAR1, SLC1A3, SLC5A3, CSF2RA, FUT1, EBP, CALHM2, TSPAN8, TSPAN7, PLXNA2, TSPAN5, NTSR1, CD99, NKG7, BFAR, GPR137B, DCLK1, FXYD1, SSPN, HLA-DRA, CD27, SDC1, LRP12, GPR18, HLA-DRB1, FGFR…	909	1508	20562	1.51503	0.0162292	0.00148747	0.00143195	GDC0941
292	GOTERM_CC_DIRECT	GO:0090575~RNA polymerase II transcription factor complex	17	1.82013	8.49645e-05	STAT5A, CEBPA, JUN, CEBPB, CEBPD, NONO, TCF12, CEBPG, FOS, ASCL1, PBX1, BATF, TFDP1, NFIL3, HLTF, NFE2L3, ATF5	909	121	20562	3.17808	0.0531688	0.00455268	0.00438275	GDC0941
293	GOTERM_CC_DIRECT	GO:0031012~extracellular matrix	27	2.89079	9.29467e-05	SNED1, COL18A1, FCGBP, LRRC15, COL15A1, ECM1, ECM2, TRIL, IHH, OLFML2A, RELN, LRRTM4, GPC1, SPOCK2, PI3, TGM2, POSTN, TFPI2, COL1A2, COL4A2, CRISPLD2, COL6A2, MGP, MMP17, PTX3, TGFBI, FBN1	909	260	20562	2.34905	0.0580165	0.00459729	0.00442569	GDC0941
294	GOTERM_CC_DIRECT	GO:0005788~endoplasmic reticulum lumen	29	3.10493	0.000231711	COL18A1, COL15A1, EBI3, PDGFA, MSLN, STC2, PDGFD, PDGFC, SERPINH1, MAPK1, TSPAN5, B2M, CTSC, CHGB, BCHE, AMBN, DNAJC3, TSPAN14, IL6, COL1A2, COL4A2, IL23A, COL6A2, MGAT4A, DNAJC10, SPARCL1, GAS6, SCG2, FBN1	909	306	20562	2.14377	0.138437	0.0106422	0.0102449	GDC0941
295	GOTERM_CC_DIRECT	GO:0000785~chromatin	72	7.70878	0.00030275	AHCTF1, KDM1A, DSCC1, BHLHE41, UBP1, RORA, HOXC13, PARK7, ETS2, SOX2, HEY1, CREB3L1, CAPN2, NKX3-2, TGM2, TEAD3, TCF12, FOS, ARID1A, MSH6, TFDP1, IRF1, TFEC, ATF5, HOXB7, ASF1B, PPARD, CEBPA, CEBPB, CEBPD, HOXD1, SATB1, DLX5, FOXG1, CEBPG, FOXK2, GATA3, ASCL1, MUC1, CUX2, NFIL3, HLX, ZBED1, ALX1, HOXC8, STAT5A, EGR1, ARNT2, JUN, EGR2, EGR3, CDX2, EGR4, DMRT1, CDX1, PRRX2, NR1H4, NAP1L2, PBX2, FOX…	909	1059	20562	1.53794	0.176916	0.0129779	0.0124935	GDC0941
297	GOTERM_CC_DIRECT	GO:0031410~cytoplasmic vesicle	28	2.99786	0.00127914	TFRC, DYSF, SLC1A3, ARRB2, RHOBTB2, EBP, GPNMB, MAP1LC3C, HYAL1, PDPN, HYAL3, FLOT1, GBP1, TRIM21, SLC39A4, SYBU, MME, MYOF, MX1, HPS1, RHOH, RHOF, RHOC, RHOB, ITCH, AMOTL2, ITGA5, FGFR2	909	325	20562	1.94884	0.560894	0.0483816	0.0465757	GDC0941
298	GOTERM_CC_DIRECT	GO:0070062~extracellular exosome	163	17.2853	5.0111e-11	SEMA5A, NCKAP1, PDCD5, SERPINE1, DEFB1, PLAT, APEH, ACTG2, ISLR, TUBB6, C1GALT1C1, DMBT1, BASP1, DPYSL2, PSMD2, TNFSF10, CAPN1, GLUL, SLC38A1, ACOT7, WNT5B, ECH1, KRT7, SCRIB, HLA-A, MIF, OLFM4, PGD, BCR, SULT2B1, COL4A2, ADAM9, DSC1, SQSTM1, CFB, VPS28, PFN2, FTL, ATP6V1A, CFD, GPM6A, CPB2, PSMD12, ARL3, CFI, RHOBTB3, TACSTD2, LIN7A, ALOX12, IQGAP2, FUT2, PCBP3, PODXL, EPB41L2, APOD, APOE, PRNP,…	909	2218	20562	1.66237	3.41757e-08	3.41757e-08	3.23717e-08	Gefitinib
299	GOTERM_CC_DIRECT	GO:0005737~cytoplasm	324	34.3584	6.84037e-09	SLC23A2, CCNI, CERK, PLEKHB1, LST1, IPP, KEAP1, STMN4, CLDN1, DCAF7, PEG10, DPYSL2, PPP4R4, DPYSL3, MAGEA1, AKT1, LGALS9, LGALS8, GLUL, TRIM22, LIMCH1, FBXO2, KRT7, MIF, ASRGL1, SULT2B1, RUFY1, AR, CLDN3, SIK1, HECA, ZFPM2, TRIB1, MYL9, TRIB2, SKAP1, VPS28, PFN2, GNE, ZNF274, STC1, IQGAP2, SULT1A1, NUAK2, PCBP3, APOD, APOE, PPARGC1A, VPS16, WWTR1, GSDMB, EGR2, PLK2, FUCA1, NR0B1, PARVB, MEX3C, LA…	909	5576	20562	1.31439	4.66512e-06	2.33257e-06	2.20944e-06	Gefitinib
300	GOTERM_CC_DIRECT	GO:0005576~extracellular region	147	15.5885	3.64242e-08	PRSS1, CALML5, GMFG, SERPINE1, TNC, DEFB1, PLAT, APEH, TNF, FGF3, NPPB, ISLR, DMBT1, PSMD2, TNFSF10, CAPN1, PAMR1, EPHB3, IGFBP1, WNT5B, HGF, F2R, MIF, OLFM4, GTPBP2, PSG9, ADCYAP1, OLFM1, COL4A2, PSG5, LOX, PSG4, PAPPA, COL8A2, PLBD1, PPIE, SCG2, CFB, FTL, CFD, FBN2, CPB2, PSMD12, CFI, PLA2G3, STC1, LPL, GLB1L2, PDZD2, ST3GAL4, FGF20, APOD, APOE, CPA4, GSDMD, NDFIP1, TNFSF15, IDH1, FUCA1, FN1, I…	909	2129	20562	1.56186	2.4841e-05	8.28044e-06	7.84335e-06	Gefitinib
301	GOTERM_CC_DIRECT	GO:0005615~extracellular space	135	14.316	8.90838e-08	PRSS1, SERPINE1, TNC, DEFB1, PLAT, TNF, ACTG2, FGF3, NPPB, LGALS4, DMBT1, DPYSL3, TNFSF10, LGALS9, LGALS8, IGFBP1, IL15RA, WNT5B, HGF, MIF, OLFM4, ADCYAP1, OLFM1, ALDH3A1, COL4A2, LOX, PAPPA, COL8A2, PLBD1, ADAM9, SCG2, CFB, CFD, RTN3, CPB2, CFI, TACSTD2, DPT, PLA2G3, STC1, LPL, PCSK1N, PODXL, FLRT3, FGF20, CLCA1, APOD, APOE, CPA4, GSDMD, CRTAP, FZD4, TNFSF15, FN1, MSN, INHBE, SMARCA4, COL1A1, BM…	909	1938	20562	1.57573	6.07533e-05	1.51888e-05	1.4387e-05	Gefitinib
302	GOTERM_CC_DIRECT	GO:0016020~membrane	166	17.6034	1.83649e-07	SEMA5A, RASL11B, LST1, TNC, ICAM2, TNF, DMBT1, DPYSL2, PEG10, PSMD2, OSBP, SLC16A6, CAPN1, LGALS8, PDGFRA, HGF, FBXO2, ECH1, USP2, HPCAL1, ACSL5, CYBA, HLA-A, PSG9, BCR, RAB32, ACAP2, COL4A2, MSH2, DAAM1, SOAT1, ADAM9, HECA, TMEM126B, STEAP1, DSC1, FTL, ABCG2, ATP6V1A, PSMD12, PLEKHA8P1, PRKDC, MGST3, CFI, SDC3, UBR4, TACSTD2, ALOX12, CHST11, ST3GAL4, DHX38, APOE, FANCI, WWTR1, TNFSF15, HPS4, BFA…	909	2547	20562	1.47428	0.000125241	2.50498e-05	2.37275e-05	Gefitinib
303	GOTERM_CC_DIRECT	GO:0032991~macromolecular complex	62	6.57476	3.85735e-07	ALK, CDKN1A, IFITM2, HMGB2, TNF, CLDN1, DCAF7, SERPINA5, NPPB, PANX1, TCL1A, UPK1A, TMEM147, DPYSL2, GRB10, AKT1, SOX9, GLUL, MEN1, PDGFRA, FBXW7, OLFM4, DDB2, ACTA2, BCR, DDB1, AR, RABEP1, CLDN3, COL6A2, TRAF6, GRWD1, LTF, PRKDC, PTN, NOD2, PTGS2, RASIP1, MALT1, PPM1F, EMC1, EIF4EBP1, MAPK1, DMD, UGGT2, SASH1, STRA6, SNCA, CRTAP, GOT2, ARHGAP29, AICDA, SMARCA4, SMAD7, NR4A2, CPS1, ID2, SEMG1, MD…	909	703	20562	1.99498	0.000263037	4.38452e-05	4.15308e-05	Gefitinib
304	GOTERM_CC_DIRECT	GO:0005829~cytosol	308	32.6617	1.09528e-06	NCKAP1, PANK2, LST1, KEAP1, NOC2L, LIPA, RRP8, DCAF7, LGALS4, TCL1A, PEG10, PSMD2, DPYSL2, PPP4R4, DPYSL3, MYB, AKT1, PLCE1, LGALS9, LGALS8, GLUL, MNX1, TRIM22, EPHB3, NUP214, ACOT7, FBXO2, MCCC1, ECH1, GOLPH3L, KRT7, MIF, ASRGL1, BCR, SULT2B1, RUFY1, AR, DAAM1, GRWD1, RBP1, PLBD1, TRIB3, TRIB1, MYL9, SKAP1, VPS28, HOXB5, GNE, GRB7, PLEKHA8P1, PRKDC, IQGAP2, SULT1A1, PCBP3, PDCD11, FLRT3, EPB41L2…	909	5510	20562	1.26445	0.000746702	0.000106711	0.000101079	Gefitinib
305	GOTERM_CC_DIRECT	GO:0009986~cell surface	55	5.83245	3.97643e-06	CPM, CLSTN2, PLAT, SLC7A11, TNF, THBD, UPK1A, CCR7, ITGAV, ANXA9, IL15RA, MMP7, MME, F2R, HLA-A, MIF, F3, AJAP1, TGFBR3, PSG9, PSG5, PSG4, CEACAM6, ADAM9, ROR1, CEACAM8, CD47, MET, CDH17, CD44, EPHA2, LTF, SDC3, LPL, PTN, NOD2, IQGAP2, LRP8, WIF1, DMD, GPC4, NTSR1, ASIC1, MICB, PRNP, FZD4, GOT2, WNT7A, TNFRSF10B, MSN, SULF1, SORL1, TSPAN14, FAS, CD200	909	639	20562	1.94699	0.00270825	0.000330205	0.000312774	Gefitinib
306	GOTERM_CC_DIRECT	GO:0030027~lamellipodium	25	2.65111	4.35754e-06	NCKAP1, NEDD9, IQGAP2, ACTG2, ABLIM3, PODXL, DPYSL3, CTNNA1, FLOT1, RAC2, AKT1, RAC3, PLCE1, APBB2, DMD, MYO10, TESC, KLHL2, SCRIB, PARVB, VIL1, ACTA2, ENAH, FAT1, EPHA2	909	192	20562	2.94537	0.00296744	0.000330205	0.000312774	Gefitinib
307	GOTERM_CC_DIRECT	GO:0005925~focal adhesion	41	4.34783	6.01193e-06	GRB7, NCKAP1, FAM107A, TNC, NEDD9, MRC2, CSRP2, FLRT3, EPB41L2, TSPAN4, CTNNA1, FLOT1, RAC2, FLNA, MAPK1, FLNB, ITGAV, CAPN1, SVIL, YES1, ZNF185, MME, MSN, CYBA, PARVB, ALOX15B, ARHGAP24, RHOB, ENAH, UBOX5, FAT1, PI4KA, NOX4, ADAM9, HYOU1, VIM, CD44, PLEC, EPHA2, SNTB2, DDR2	909	425	20562	2.18221	0.00409175	0.000410013	0.00038837	Gefitinib
308	GOTERM_CC_DIRECT	GO:0005788~endoplasmic reticulum lumen	32	3.39343	1.58494e-05	TOR4A, FKBP14, TNC, PTGS2, CHRDL1, OS9, MAPK1, APOE, UGGT2, MEN1, IGFBP1, CRTAP, WNT5B, ERAP2, GOLM1, FN1, WNT7A, LAMB1, CKAP4, COL1A1, TSPAN14, COL2A1, COL1A2, COL4A2, COL6A2, COL7A1, DNAJC10, COL8A2, COL9A3, HYOU1, COL9A2, SCG2	909	306	20562	2.36554	0.0107512	0.000982662	0.000930791	Gefitinib
309	GOTERM_CC_DIRECT	GO:0043025~neuronal cell body	38	4.02969	3.00523e-05	GPM6A, PTPRN, TNF, LRP8, PGRMC1, CALB1, INPP5F, DPYSL2, RAC3, FLNB, APOD, DMD, APOE, KIF1A, ATP7A, PPARGC1A, KCNJ2, VPS16, SNCA, SCN1A, GABRA2, EPHA5, NQO1, SLC38A1, MME, MYO10, PMM1, CYBA, S100B, SORL1, MTOR, KISS1, OLFM1, GAL, ADORA2A, CRH, CD200, BMPR1A	909	408	20562	2.10681	0.0202874	0.00170797	0.00161782	Gefitinib
310	GOTERM_CC_DIRECT	GO:0005886~plasma membrane	277	29.3743	3.47636e-05	SLC23A2, OXTR, IFITM2, TRAF3IP3, CERK, LST1, SERPINE1, ICAM2, CLDN1, RRP8, LGALS4, DPYSL2, MAGEA1, AKT1, PLCE1, GLUL, EPHB3, SCN1A, EPHA5, IL15RA, ACSL5, SCRIB, HLA-A, MIF, PSG9, BCR, SLC5A7, AR, CLDN4, CLDN3, DAAM1, PSG4, CLDN7, TRIB3, CFB, SKAP1, VPS28, EPHA2, GPM6A, GRB7, SDC3, PLA2G3, IQGAP2, FLRT3, EPB41L2, TSPAN4, PIP5K1B, APOE, NTSR1, GSDMD, WWTR1, GSDMB, YES1, FZD4, TNFSF15, FN1, NBEAL2, …	909	5071	20562	1.23563	0.0234303	0.00182375	0.00172748	Gefitinib
311	GOTERM_CC_DIRECT	GO:0005902~microvillus	13	1.37858	7.83292e-05	ATP6V1A, PDGFRA, OXTR, ICAM2, MSN, IQGAP2, VIL1, MYO1E, PODXL, ATP6V1B2, CLCA1, ATP7A, CD44	909	73	20562	4.0283	0.0520207	0.00381575	0.00361433	Gefitinib
312	GOTERM_CC_DIRECT	GO:0005794~Golgi apparatus	78	8.27147	0.000141918	CLIC5, DOCK4, EHF, ATP8A2, PTPRN, LST1, STMN4, MANEA, NDST2, SGCE, OSBP, BDKRB2, ATP7A, IFT57, TRIM22, IGFBP1, PDGFRA, FBXW7, F2R, GOLPH3L, PLA2G4A, CYBA, HLA-A, MID1, TPST2, RNF144A, TRAPPC6A, GAL, RAB36, MPPE1, PDE9A, CD44, CHST2, RTN3, STX12, HS3ST3A1, PARM1, SLC35D1, ARL3, NEDD9, NOD2, FUT2, PLAGL1, NPY, ST3GAL4, MAPK1, MGAT1, APBB2, DMD, PRAME, APOE, KCNJ2, NTSR1, ASIC1, SNCA, GALNT7, B3GALN…	909	1141	20562	1.54636	0.0922576	0.00645252	0.00611192	Gefitinib
313	GOTERM_CC_DIRECT	GO:0005856~cytoskeleton	44	4.66596	0.000154706	KANK1, RHOBTB3, KRT23, SLC7A11, NOD2, KRT20, RHOBTB1, SGCE, CALD1, BASP1, DPYSL2, EPB41L2, CTNNA1, RAC2, MAPK1, STOM, RAC3, DMD, NEFH, ACTR6, SHROOM2, MSN, WIPI1, DHCR24, PARVB, ALOX15B, ARHGAP24, CKAP4, RHOB, ENAH, MYO1E, KRT19, CABYR, KIF4A, CDC42EP4, CDC42EP2, DCX, PKP4, VIM, DOCK2, TRIB2, PLEC, PFN2, SNTB2	909	541	20562	1.83974	0.100142	0.00659435	0.00624626	Gefitinib
315	GOTERM_CC_DIRECT	GO:0031012~extracellular matrix	26	2.75716	0.000232262	FBN2, RELN, MUC2, DMBT1, FLRT3, SPOCK2, TIMP3, APOE, MMP7, MMP1, MMP3, FN1, WNT7A, TFIP11, MMP8, TGFBR3, COL1A1, COL2A1, COL1A2, COL4A2, LOX, COL6A2, MGP, COL8A2, COL9A3, COL9A2	909	260	20562	2.26205	0.14651	0.00880016	0.00833564	Gefitinib
316	GOTERM_CC_DIRECT	GO:0005604~basement membrane	14	1.48462	0.000271914	TNC, FN1, LAMB1, PTN, THBS2, THBS4, ACTA2, ATRN, COL2A1, COL4A2, COL7A1, COL8A2, TIMP3, COL9A3	909	95	20562	3.33354	0.169287	0.00976027	0.00924507	Gefitinib
317	GOTERM_CC_DIRECT	GO:0030141~secretory granule	14	1.48462	0.000409939	ATP6V1A, PTPRN, PLAT, CYBA, KLK12, COL1A1, PCSK1N, GAL, SCGB1A1, DMD, ATP7A, PAK2, SCG2, LTF	909	99	20562	3.19885	0.243941	0.0139789	0.013241	Gefitinib
318	GOTERM_CC_DIRECT	GO:0005911~cell-cell junction	20	2.12089	0.000882526	FZD4, LIN7A, SCRIB, RASIP1, TMEM47, CLDN4, CLDN3, PDZD2, FLRT3, FLOT1, FAT1, CTNNA1, FLNA, AKT1, PKP4, FGFR4, STEAP1, PAK2, DSC1, SKAP1	909	192	20562	2.3563	0.452366	0.0286611	0.0271482	Gefitinib
319	GOTERM_CC_DIRECT	GO:0005783~endoplasmic reticulum	74	7.8473	0.000960348	PLEKHF2, KEAP1, CLGN, HERPUD1, PANX1, TCL1A, UPK1A, CREB3L2, UBXN8, CTSF, ATP7A, ELOVL4, FBXW7, FBXO2, PLA2G4A, ACSL5, HLA-A, TEX2, SREBF2, CKAP4, TPST2, SULT2B1, RAB32, OLFM1, ALDH3A1, DNAJC1, TRAPPC6A, ASPH, SOAT1, ACSBG1, SQSTM1, PDE9A, RTN3, MGRN1, MGST3, RAP1GDS1, PTN, HMGCR, PTGS2, THBS4, PGRMC1, PDZD2, SRP72, OS9, RNF139, STOM, APBB2, APOD, APOE, UGGT2, MEST, NTSR1, PRNP, CRTAP, TMEM30A, N…	909	1142	20562	1.46577	0.480699	0.0297708	0.0281993	Gefitinib
320	GOTERM_CC_DIRECT	GO:1904813~ficolin-1-rich granule lumen	15	1.59067	0.00116074	CFD, GSDMD, PSMD12, TNFAIP6, CALML5, GSTP1, IDH1, GMFG, MIF, APEH, PSMD2, CTSH, PPIE, MAPK1, CAPN1	909	124	20562	2.73635	0.547102	0.0335945	0.0318212	Gefitinib
321	GOTERM_CC_DIRECT	GO:0000139~Golgi membrane	47	4.98409	0.00118221	ATP6V1A, RTN3, STX12, TRAF3IP3, HS3ST3A1, ATP8A2, PARM1, CLSTN2, ARL3, LST1, MOSPD1, FUT2, MANEA, STX10, HS2ST1, NDST2, C1GALT1C1, CHST11, OSBP, ST3GAL4, CHST15, PLCE1, MGAT1, DENND5A, ERC1, GALNT7, CSGALNACT1, B3GALNT1, IL15RA, SLC35A1, NDFIP1, GOLPH3L, PLA2G4A, WIPI1, DHCR24, NMNAT2, HLA-A, SORL1, SREBF2, MTOR, TPST2, ARHGAP32, TMEM59, MPHOSPH9, RAB36, CHST2, MBTPS2	909	651	20562	1.63312	0.553691	0.0335945	0.0318212	Gefitinib
323	GOTERM_CC_DIRECT	GO:0005634~nucleus	305	32.3436	0.00185975	PANK2, EHF, CCNI, MYT1L, MAML1, NOC2L, DCAF7, PSMD2, CREB3L2, MYB, MAGEA1, AKT1, SOX9, LGALS9, GLUL, MNX1, TRIM22, HOXA5, ZNF281, SOX14, KRT7, LDOC1, ASRGL1, SULT2B1, AR, GRWD1, RBP1, MAGEB2, SIK1, TRIB3, HECA, ZFPM2, TRIB1, TRIB2, HOXB6, TSPYL4, ATF3, HOXB5, ZNF274, HOXD1, PRKDC, FOXG1, GATA6, STC1, ZNF22, ZNF26, NUAK2, PCBP3, PDCD11, DHX38, MAGEC2, APOE, PPARGC1A, NKX2-2, ZNF264, WWTR1, EGR2, T…	909	5984	20562	1.15295	0.719036	0.0483128	0.0457626	Gefitinib
324	GOTERM_CC_DIRECT	GO:0045202~synapse	37	3.92365	0.00197461	RTN3, PTPRN, FAM107A, LIN7A, CHRDL1, GNA15, PGRMC1, CALB1, NPY, DPYSL3, MAPK1, RAC3, APBB2, DMD, ANXA9, KIF1A, ERC1, GPC4, GABRE, DACT1, SNCA, ASIC1, GABRA2, NQO1, GABRP, NDFIP1, MME, F2R, NMNAT2, ENAH, SLC5A7, OLFM1, ALDH1A1, MDM2, CRH, RPS20, SNTB2	909	488	20562	1.71508	0.740245	0.0483128	0.0457626	Gefitinib
325	GOTERM_CC_DIRECT	GO:0005887~integral component of plasma membrane	91	9.65005	0.00198352	ALK, SLC23A2, OXTR, CD83, ICAM2, SLC2A3, TNF, CLDN1, SGCE, MILR1, THBD, CDH4, UPK1A, CCRL2, SLC16A6, TNFSF10, BDKRB2, ITGAV, EPHB3, EPHA5, PDGFRA, SLC38A1, MME, F2R, PTH2R, HLA-A, SLC39A14, F3, TM4SF1, TGFBR3, ATRN, FCER2, ANO1, CLDN4, CLDN3, ADORA2A, NINJ2, ROR1, CD47, SLC29A1, STEAP1, MET, CD44, EPHA2, SLC25A13, DDR2, SEMA3A, SLC43A1, PGRMC1, CALHM2, PODXL, FLRT3, ADAM23, TSPAN7, SLCO1B3, CLPTM…	909	1508	20562	1.36503	0.741821	0.0483128	0.0457626	Gefitinib
326	GOTERM_CC_DIRECT	GO:0005829~cytosol	349	37.3262	3.64862e-14	CDA, TES, TRIO, MTRR, WIPF1, LST1, STMN2, IFI30, ENO2, BACH2, MYLK, HERC5, RPS6KA3, GOLGA4, CCDC91, PSMD5, FBXO3, HOMER3, UBASH3A, LGALS9, SYNPO, KIFAP3, TNS3, GTSE1, RBFOX2, METTL1, ACTN1, GAPVD1, PRKAB1, BCR, MYL6, DYNC1LI2, PLBD1, CDCA3, SH2D2A, KLK5, NCAPG, NEDD4L, C9ORF78, IQGAP2, RPS4Y1, GSPT2, PPL, ANAPC10, MICAL1, MYO6, PDGFC, HMOX1, CEP72, PLCG1, DECR2, TRPM4, PCK2, LYN, NGFR, JUN, APOBE…	919	5510	20562	1.41718	2.43631e-11	2.43363e-11	2.35701e-11	Imatinib
327	GOTERM_CC_DIRECT	GO:0070062~extracellular exosome	162	17.3262	2.15865e-10	SEMA5A, ALDH1L1, REG1A, ICAM3, CALML3, ENO2, DOCK10, GOLGA4, SCN11A, UBASH3A, KRT6A, TOR3A, ACTN1, ACOT11, HLA-B, RNASE2, BCR, ACE2, MYL6, COL4A2, MAPKAPK2, RHCG, S100A9, CFB, S100A8, PFN2, GPM6A, NEDD4L, SLC1A4, IQGAP2, TRHDE, NID2, PPL, SLC9A1, C2, DPP4, UBB, KIF3B, TSPAN8, TSPAN6, MYO6, ESD, PDGFC, ST3GAL6, S100A14, S100A11, S100A10, MPST, LYN, RAB4A, FUCA1, RARRES1, TMEM132A, PRG2, MSN, RAB27…	919	2218	20562	1.63419	1.43982e-07	7.19911e-08	6.97245e-08	Imatinib
328	GOTERM_CC_DIRECT	GO:0005794~Golgi apparatus	91	9.73262	9.78246e-08	GALNT12, DOCK4, SERPINA1, UBXN2B, CPQ, LST1, XYLT2, LPCAT1, STMN2, DBI, PKD2, RPGR, ZDHHC4, GOLGA4, CCDC91, DACH1, NDST3, BDKRB2, UBASH3A, KIFAP3, ERMAP, FBXW7, SEMA6D, F2R, HLA-B, MTUS1, PLA2G4A, SERPINB9, SLC35G2, LAX1, RAB33A, TPST2, RNF144A, DNM3, VGF, TMBIM4, EXOC3, BIRC7, MAN1B1, MAPRE1, B4GALT6, VAMP5, PDE9A, CHST2, COLEC10, TNKS, ARL1, ZDHHC24, NEDD4L, ATP2C1, FUT1, FUT4, CST3, AP3M2, ZDH…	919	1141	20562	1.78445	6.52469e-05	2.17497e-05	2.10649e-05	Imatinib
329	GOTERM_CC_DIRECT	GO:0009986~cell surface	59	6.31016	2.51042e-07	IGHM, CPM, CTSZ, SLC7A11, ENO2, TNF, ROBO1, GHR, CLEC5A, TIMP2, FCER1A, PPFIA4, HLA-DPA1, KCNH2, CD93, ITGA3, SEMA6D, FGG, F2R, HLA-B, TGFBR3, ACE2, CEACAM6, PXDN, LY6D, ITGA8, ITGA7, DSG2, ROR1, VAMP5, LTF, CD63, SDC2, CXCR4, LPL, SLC1A4, IQGAP2, IL2RG, FUT4, SLC9A1, DPP4, TSPAN8, CLEC7A, PDGFC, CXCR2, GPC5, SLIT2, LDLR, ASIC1, NGFR, CD74, FZD6, MSN, SULF1, ACVR2A, PTPRC, FAP, ALPP, IL2RB	919	639	20562	2.06586	0.000167431	4.18612e-05	4.05432e-05	Imatinib
330	GOTERM_CC_DIRECT	GO:0005788~endoplasmic reticulum lumen	33	3.52941	7.60726e-06	SPON1, SERPINA1, POGLUT1, COL11A1, SDC2, CTSZ, DBI, PTGS2, LTBP1, PRSS23, CST3, STC2, PDGFC, ESD, TIMP1, TOR3A, IGFBP5, WFS1, IGFBP3, FGG, TMEM132A, EDEM2, CKAP4, ACE2, VGF, COL4A2, P4HA1, COL4A1, IL23A, EOGT, COL21A1, COL9A3, COL9A2	919	306	20562	2.41292	0.00506121	0.000940162	0.000910562	Imatinib
331	GOTERM_CC_DIRECT	GO:0005886~plasma membrane	284	30.3743	8.45723e-06	TES, IFITM2, TRAF3IP3, LST1, ICAM3, ICAM4, ENO2, CLDN1, MYLK, ZDHHC4, GOLGA4, EDNRA, SCN11A, PIEZO1, HOMER3, SYNPO, PTGDR, PAQR6, ACTN1, HLA-B, MTUS1, GAPVD1, DKK1, BCR, ACE2, CLDN7, CFB, SLC22A4, GPM6A, GYPC, GYPB, SDC2, GYPE, NEDD4L, IGHV1-69, IQGAP2, PPL, PCDH17, CD79A, MICAL1, MYO6, PDGFC, PLCG1, HLA-DQA1, GPM6B, TRPM4, S100A10, LYN, NGFR, JUN, ABCA3, FZD7, FZD6, PTK6, RAB27B, ABCA8, GDF5, GN…	919	5071	20562	1.25307	0.00562512	0.000940162	0.000910562	Imatinib
332	GOTERM_CC_DIRECT	GO:0005615~extracellular space	126	13.4759	1.51082e-05	SPON1, REG1A, XYLT2, ENO2, TNF, LOXL1, LGALS9, IL13RA2, POSTN, IGFBP5, ACTN1, SEMA6D, IGFBP3, CLEC11A, MTUS1, RNASE4, VASH1, RNASE3, RNASE2, DKK1, ACE2, COL4A2, COL4A1, PLBD1, S100A9, CFB, S100A8, REG3A, KLK5, LPL, TNFRSF11B, NID2, C2, IGLV1-40, UBB, STC2, PDGFC, HMOX1, S100A14, S100A11, S100A10, FGF21, BDNF, ABCA3, RARRES1, LIF, MSN, INHBB, AZU1, GDF5, SELP, PPFIBP2, IL7, LCN2, COL9A3, COL9A2, S…	919	1938	20562	1.45468	0.0100266	0.00143316	0.00138804	Imatinib
333	GOTERM_CC_DIRECT	GO:0005737~cytoplasm	306	32.7273	1.71893e-05	TES, TRIO, CCNJ, LST1, STMN2, CLDN1, MYLK, RCBTB2, HERC5, RPS6KA3, GOLGA4, RPS6KA5, PPP4R2, FBXO3, HOMER3, UBASH3A, LGALS9, RBFOX2, ACTN1, CLEC11A, CIRBP, MTUS1, PRKAB1, ACE2, DYNC1LI2, MT1G, CYP2E1, ZFPM2, CCNO, PFN2, SH2D2A, NCAPG, AGAP1, NEDD4L, IQGAP2, PPL, CIAO1, CYP27B1, NUAK2, MICAL1, MYO6, PLCG1, PPARGC1A, S100A11, SCAI, S100A10, BARD1, LYN, EGR1, GADD45B, APOBEC3G, GADD45A, FUCA1, IQSEC3…	919	5576	20562	1.22786	0.0113999	0.00143316	0.00138804	Imatinib
334	GOTERM_CC_DIRECT	GO:0005576~extracellular region	133	14.2246	5.69648e-05	CDA, ICAM4, SPATA20, IFI30, TNF, LOXL1, SCGN, IL13RA2, PAMR1, PRND, IGFBP5, ACTN1, IGFBP3, F2R, CLEC11A, RNASE4, RNASE3, RNASE2, DKK1, ACE2, COL4A2, COL4A1, IL23A, LY6D, PLBD1, S100A9, CFB, S100A8, FBN2, REG3A, KLK5, LPL, C1ORF54, TNFRSF11B, IGHV1-69, NID2, LTBP1, C2, DPP4, IGLV1-40, STC2, PDGFC, CLCA2, PLAC1, S100A11, S100A10, FGF21, NGFR, NDFIP1, BDNF, FUCA1, LIF, PRG2, RAB27A, INHBB, AZU1, GDF…	919	2129	20562	1.39774	0.0372838	0.00422172	0.00408881	Imatinib
335	GOTERM_CC_DIRECT	GO:0005887~integral component of plasma membrane	98	10.4813	0.000162398	GPR65, ICAM3, ICAM4, CLDN1, TNF, TM7SF2, MILR1, FADS2, EDNRA, CDH4, CLEC5A, SLC16A3, SLC39A4, KCNH2, CD96, SLC30A3, SEMA6D, F2R, NPY1R, HLA-B, TAP1, CLEC4A, NINJ2, SLCO2A1, ROR1, RHCG, SLC22A4, GYPC, GYPB, GYPE, SLC1A4, TRHDE, FUT1, PCDH17, SLC9A1, RASGRP3, EFNB2, TSPAN8, TSPAN6, TSPAN7, CLCA2, ST3GAL5, HLA-DQA1, TRPM4, ASIC1, NGFR, CAV2, FZD6, SELP, GP9, PTPRC, SELL, FXYD1, SLC26A3, RET, HTR2B, …	919	1508	20562	1.45403	0.102667	0.010832	0.0104909	Imatinib
336	GOTERM_CC_DIRECT	GO:0031012~extracellular matrix	26	2.78075	0.000273835	FBN2, SPON1, COL11A1, LRRC17, CXCR4, TNFRSF11B, LTBP1, MMP25, RELN, ADAMTS3, ADAMTS1, TIMP2, TIMP1, POSTN, LUM, MMP2, DCN, TGFBR3, MMP13, COL4A2, COL4A1, PXDN, CHI3L1, COL9A3, CD248, COL9A2	919	260	20562	2.23743	0.166959	0.0166044	0.0160816	Imatinib
337	GOTERM_CC_DIRECT	GO:0045121~membrane raft	25	2.6738	0.000416335	RET, TRADD, ENO2, TNF, SLC9A1, HK1, DPP4, CD79A, CASP3, CSK, FYN, GPM6B, S100A10, LYN, GABBR1, SMURF2, CAV2, SULF1, CLIP3, ACE2, PTPRC, DLC1, CD48, BIRC3, ABCG2	919	252	20562	2.21967	0.242516	0.0231413	0.0224127	Imatinib
338	GOTERM_CC_DIRECT	GO:0030667~secretory granule membrane	14	1.49733	0.000552787	MOXD1, RAB3A, CD93, HLA-B, RAB27A, TCIRG1, RHOF, IQGAP2, SERPINB6, PTPRC, VGF, SELL, CXCR2, EXOC3	919	101	20562	3.10139	0.308444	0.0275998	0.0267309	Imatinib
339	GOTERM_CC_DIRECT	GO:0016020~membrane	148	15.8289	0.000579307	SEMA5A, AMHR2, LST1, STMN2, ICAM3, MSMO1, ENO2, TNF, BEST1, TOMM22, DOCK10, FADS3, FADS2, CCDC91, PIEZO1, IL13RA2, GTSE1, SLC16A3, FADS1, KRT6A, SLC30A3, ALG6, CSGALNACT2, HLA-B, TAP1, LAX1, NRBP1, BCR, ACE2, MYL6, DPM3, DYNC1LI2, COL4A2, COL4A1, SLCO2A1, LY6D, RAB38, ABCG2, GYPC, MGST3, NCAPG, AGAP1, SLC1A4, RPS4Y1, TRHDE, PPL, FUT1, FUT4, MTM1, DPP4, EFNB2, PORCN, KIF3B, MYO6, DHX38, HMOX1, HLA…	919	2547	20562	1.30012	0.320576	0.0275998	0.0267309	Imatinib
340	GOTERM_CC_DIRECT	GO:0070062~extracellular exosome	169	17.8836	1.18255e-12	APP, CYFIP1, FCGBP, REG1A, DEFB1, AQP1, EPS8, DOCK10, STK10, ALCAM, DMBT1, DPYSL2, PSMD3, ARHGDIB, ENPP4, CPNE3, PRSS8, PRKACB, IGHV3-9, CDK5RAP2, PLS1, DYNC2H1, CD300A, STX7, SLC6A14, CEL, OLFM4, PGD, RNASE2, PDIA6, TUBA4A, CD2AP, FOLH1, COL4A2, SLPI, CRISPLD2, DAAM2, PADI2, PRTN3, TLN1, FKBP4, IL6ST, DSC2, CFD, ABCB1, SLC22A5, KLK1, SLC1A1, STXBP2, HPN, AK2, NEDD4L, IQGAP1, NID1, NDRG1, ART3, C…	911	2218	20562	1.71978	7.79267e-10	7.793e-10	7.42641e-10	JW-7-25-1
341	GOTERM_CC_DIRECT	GO:0005886~plasma membrane	313	33.1217	1.79811e-11	APP, SPARC, IFITM2, FNBP1L, RRP8, AQP1, ZDHHC4, EPS8, ALCAM, GNAT3, DPYSL2, CPNE3, PRSS8, PRKACB, IGHV3-9, DYNC2H1, ARL14, IL1R2, SLC6A14, PSG1, MTUS1, PTOV1, PHKA1, ACSL3, CD2AP, SLC5A6, CLDN5, ARC, PRKAR1B, PSG4, MAP1B, CLDN7, SUCLG2, TLN2, TLN1, CFTR, GRB7, LRPAP1, ABCB1, SLC22A5, STXBP2, HPN, EBI3, LYPD1, NEDD4L, IQGAP1, PIK3R1, SLC5A3, PCDH17, ART3, C3, INPP5D, KCNMB2, PENK, FLRT1, STXBP6, S…	911	5071	20562	1.39315	1.18495e-08	5.92478e-09	5.64607e-09	JW-7-25-1
342	GOTERM_CC_DIRECT	GO:0005576~extracellular region	154	16.2963	7.49868e-10	APP, CYFIP1, SPARC, CLSTN1, DEFB1, IFI30, LOXL1, VPREB1, DMBT1, PSMD3, ENPP2, IL12B, PRSS8, PAMR1, PRND, IGHV3-9, PCID2, IL11RA, IGFBP3, IL1R2, ENTPD5, PSG1, CEL, OLFM4, RNASE2, TUBA4A, EREG, COL4A2, CD8B, SLPI, COL4A1, CRISPLD2, PSG4, ADAM12, LY6D, HHIPL2, COL4A5, UTS2, PPIE, PADI2, PRTN3, TLN1, IL6ST, DSC3, LY6E, CFD, LRPAP1, REG3A, NOTCH4, STXBP2, EBI3, LYPD1, C1ORF56, LY96, STC1, NTS, NID1, A…	911	2129	20562	1.63265	4.94163e-07	1.50131e-07	1.43069e-07	JW-7-25-1
343	GOTERM_CC_DIRECT	GO:0009986~cell surface	65	6.87831	9.11264e-10	SRPX, APP, NRP1, CD40, CLIC4, SPARC, CLSTN2, CLSTN1, CTSZ, PTPRK, MSLN, SLC6A2, ROBO1, GHR, THBD, TIMP2, ITGAX, CCR7, CD36, FGFBP1, FCER1G, ANXA1, KRT4, MME, IL15, PSG1, CEL, TGFBR3, CEACAM1, TYROBP, FOLH1, CD8B, PSG4, PXDN, LY6D, DSG2, ITGA6, TLN1, CFTR, HBEGF, LRPAP1, RALA, CLDND1, ABCB1, NOTCH4, HPN, SLC1A1, LRP4, PTN, EGFR, TSPAN32, C3, SLITRK3, GPC3, CD59, SLIT2, ELANE, MICA, MICB, SLAMF1, M…	911	639	20562	2.29593	6.00523e-07	1.50131e-07	1.43069e-07	JW-7-25-1
344	GOTERM_CC_DIRECT	GO:0005615~extracellular space	141	14.9206	3.15554e-09	APP, FCGBP, SPARC, REG1A, XYLT1, DEFB1, CXCL14, LOXL1, VPREB1, DMBT1, FCGRT, DPYSL3, ENPP2, IL12B, PRSS8, POSTN, TLE2, IGFBP3, ENTPD5, MTUS1, CEL, FRMD4B, OLFM4, RNASE2, PDIA6, EREG, COL4A2, SLPI, COL4A1, CRISPLD2, MFNG, COL4A5, UTS2, PRTN3, IL6ST, CFD, REG3A, EBI3, LY96, STC1, MTMR4, C2, C3, UBB, PODXL, PDGFD, PSAP, FLRT1, HMOX1, CYTL1, PI3, ELANE, ST14, MSN, INHBA, AZU1, INHBE, BMP4, IL6, PPFIB…	911	1938	20562	1.64215	2.0795e-06	4.159e-07	3.96336e-07	JW-7-25-1
345	GOTERM_CC_DIRECT	GO:0005737~cytoplasm	317	33.545	1.52121e-07	APP, SPARC, LPGAT1, FNBP1L, NUDT6, AQP1, EPS8, LGALS2, CDC23, TFG, SOX15, DPYSL2, DPYSL3, ZC3H12A, CPNE3, PKNOX2, CDK5RAP2, GAMT, TSPYL2, TIPIN, RBFOX1, ARL14, IL1R2, MTUS1, CEL, RUNX3, CD2AP, MYL5, INPP4B, ARC, RNF128, PRKAR1B, MAP1A, MT1F, PADI2, ULK2, CYP2E1, TLN2, TLN1, CFTR, ZNF274, SLC22A5, EPAS1, SH2D2A, STC1, AGAP1, NEDD4L, PRAMEF11, IQGAP1, PIK3R1, MTMR4, ARPP19, PRPSAP1, SULT1A1, HSPH1,…	911	5576	20562	1.28317	0.000100243	1.6708e-05	1.5922e-05	JW-7-25-1
346	GOTERM_CC_DIRECT	GO:0005788~endoplasmic reticulum lumen	34	3.59788	2.31605e-06	APP, COL15A1, COL11A1, EBI3, CTSZ, MSLN, PRSS23, FSTL3, C3, CST3, TMEM43, PDGFD, PENK, GPC3, IL12B, BCHE, GOLM1, IGFBP3, RNASET2, GPX7, PDIA6, BMP4, TSPAN14, CD4, F8, IL6, F9, COL4A2, COL4A1, P4HA2, MGAT4A, COL4A5, COL9A2, GAS6	911	306	20562	2.50787	0.00152511	0.00021804	0.000207783	JW-7-25-1
347	GOTERM_CC_DIRECT	GO:0005829~cytosol	306	32.381	2.79164e-06	CYFIP1, APP, FNBP1L, IFI30, LIPA, RRP8, PEX26, CDC23, TFG, DPYSL2, PSMD3, DPYSL3, IL12B, BBX, CPNE3, PRKACB, CDK5RAP2, GAMT, KRT4, GOLPH3L, PHKA1, RUNX3, CD2AP, MYL5, INPP4B, CH25H, ARC, RNF128, PRKAR1B, MAP1B, MAP1A, PADI2, ATF5, TLN1, RIN2, CFTR, GRB7, SLC22A5, MAOA, EPAS1, SH2D2A, STXBP2, NEDD4L, TRMT2A, IQGAP1, PIK3R1, MTMR4, RPAP3, SULT1A1, HSPH1, RNF216, INPP5D, PCBP2, HMOX1, ZNF268, ELANE,…	911	5510	20562	1.25348	0.001838	0.000229961	0.000219144	JW-7-25-1
348	GOTERM_CC_DIRECT	GO:0048471~perinuclear region of cytoplasm	62	6.56085	6.30845e-06	CYFIP1, APP, PTPRR, CLIC4, REG1A, TMEM100, PSTPIP1, PDE4B, PRKACB, CDK5RAP2, PPP1R16B, UNC45A, STX8, USP2, ANGEL1, STX7, PTOV1, ACSL3, OLFM4, MLF1, CD2AP, GAK, VAMP8, TMEM134, NPC1, RNF128, BANK1, MAP1B, NOS1AP, CHI3L1, NUPR1, FKBP4, ITPR1, PTN, PIK3R1, NDRG1, SLC5A3, EGFR, PPM1F, THBS3, RAB40B, VPS52, FLRT1, HMOX1, SNCG, STOM, TSPAN1, DYNC1I1, SEC31A, CHGA, CAV2, MX1, CDC5L, MSN, INHBA, MEX3D, M…	911	764	20562	1.83166	0.00414865	0.000461919	0.00044019	JW-7-25-1
349	GOTERM_CC_DIRECT	GO:0016324~apical plasma membrane	37	3.91534	1.24283e-05	CLDND1, SLC44A4, SLC22A5, ABCB1, PTPRO, SLC1A1, HPN, STC1, SLC2A5, EGFR, AQP1, GNAT3, PODXL, CTSK, PDPN, CD36, MPDZ, ABCC4, SLC15A1, SLC16A1, ANXA1, JAG1, SLC6A14, SHROOM2, CYBRD1, MSN, CYBA, ATP2B1, SLC39A14, SLC5A6, CEACAM1, SLC6A8, SLC7A8, SLC7A9, MYO1A, SLC29A1, CFTR	911	376	20562	2.22106	0.00815684	0.000819024	0.000780496	JW-7-25-1
350	GOTERM_CC_DIRECT	GO:0005887~integral component of plasma membrane	101	10.6878	2.8457e-05	APP, CD83, PLXND1, AQP1, MAEA, ALCAM, PLXNC1, SLC16A4, SLC15A1, IL11RA, SLC6A16, STX8, SLC6A14, CEL, EREG, SLC5A6, FOLH1, TYROBP, CD8B, CFTR, PLGRKT, CHRNA5, NOTCH4, SLC1A1, HPN, SLC1A6, SLC5A3, PCDH17, PODXL, KCNMB2, FLRT1, SLC38A6, TSPAN1, HLA-DQA1, ST14, JAG1, CAV2, SLC6A8, TMEM11, FXYD3, NRP1, CD40, PTPRO, TREM2, MAGT1, PTPRK, SLC2A5, SLC6A2, PTPRF, ROBO1, GHR, SGCE, THBD, BDKRB1, CD37, CD36,…	911	1508	20562	1.5117	0.0185787	0.00158853	0.0015138	JW-7-25-1
351	GOTERM_CC_DIRECT	GO:0016020~membrane	155	16.4021	2.89262e-05	APP, SPARC, LPGAT1, PLXND1, CLSTN1, NR3C1, DOCK10, RPH3A, CDH3, CCND1, DMBT1, DPYSL2, PSMD3, ARHGDIB, ENPP4, PLXNC1, SLC16A4, TMOD1, IL11RA, CD300A, IL1R2, ENTPD5, USP2, CYBA, ACSL3, SLC5A6, CH25H, FOLH1, COL4A2, COL4A1, LY6D, COL4A5, TMEM126B, IL6ST, CFTR, DSC3, ABCB1, LMAN2L, DDX1, SLC1A1, HPN, UBR4, ITPR1, AGAP1, PIK3R1, SLC1A6, MTMR4, DHRS7B, ORC2, PCBP2, HMOX1, ST3GAL1, TSPAN1, HLA-DQA1, TRA…	911	2547	20562	1.37357	0.0188821	0.00158853	0.0015138	JW-7-25-1
352	GOTERM_CC_DIRECT	GO:0005925~focal adhesion	38	4.02116	7.37555e-05	GRB7, CYFIP1, NRP1, RALA, TGFB1I1, IQGAP1, EGFR, SYNE2, RAB21, AKAP12, ALCAM, GNA12, FLRT1, PCBP2, CD59, CPNE3, MAP4K4, TLE2, ANXA1, PPP1R12A, MME, DST, CAV2, SPRY4, MSN, CYBA, PARVB, GAK, DAB2, ACTC1, FAP, CAT, ITGA6, TLN2, ARHGEF2, TLN1, MAPRE2, HSPA1B	911	425	20562	2.0181	0.0474443	0.00351412	0.00334881	JW-7-25-1
353	GOTERM_CC_DIRECT	GO:0035580~specific granule lumen	12	1.26984	7.7016e-05	CYFIP1, SLPI, CTSZ, TIMP2, CHI3L1, PTX3, FOLR3, HPSE, OLFM4, NIT2, ELANE, DNASE1L1	911	62	20562	4.36854	0.0494889	0.00351412	0.00334881	JW-7-25-1
354	GOTERM_CC_DIRECT	GO:0070821~tertiary granule membrane	13	1.37566	7.99876e-05	ATP8B4, FCER1G, CD300A, UBR4, CYBA, LILRA3, VAMP8, TSPAN14, CEACAM1, NRAS, ITGAX, STOM, CD59	911	73	20562	4.01946	0.0513486	0.00351412	0.00334881	JW-7-25-1
355	GOTERM_CC_DIRECT	GO:0043025~neuronal cell body	36	3.80952	0.000153764	CYFIP1, NRP1, DDC, CD40, TMPRSS3, SLC1A1, HPN, LRP4, SEZ6L2, PTPRF, NRGN, GHR, AKAP12, DNAJB1, ALCAM, UBB, DPYSL2, GNA12, PENK, TIMP2, SNCG, GABRA2, MME, HOMER2, ANXA3, CAD, CYBA, GLRX2, ARC, GAL, MAP1B, MAP1A, EEF1A2, SERPINI1, FKBP4, IL6ST	911	408	20562	1.99154	0.0963728	0.00633316	0.00603524	JW-7-25-1
356	GOTERM_CC_DIRECT	GO:0031012~extracellular matrix	26	2.75132	0.000237948	COLEC12, FCGBP, LRRC15, COL15A1, COL11A1, DMBT1, FLRT1, TIMP2, TIMP3, PI3, POSTN, LUM, MUC5B, DCN, TGFBR3, COL4A2, COL4A1, CRISPLD2, MMP15, PXDN, COL4A5, CHI3L1, PTX3, TGFBI, COL9A2, HPSE	911	260	20562	2.25708	0.145148	0.00895526	0.008534	JW-7-25-1
357	GOTERM_CC_DIRECT	GO:0005794~Golgi apparatus	77	8.14815	0.000244605	GALNT12, APP, ST6GALNAC2, CPQ, LPCAT1, ICA1, MSLN, PCSK5, CXCL14, GALNT10, ZDHHC4, SGCE, RPH3A, HHAT, TMEM43, FAM174B, CD36, IFT57, SCYL2, CDK5RAP2, DYNC2H1, UNC45A, ABCC4, IL15, MMD, GOLPH3L, MTUS1, SLC35G2, CYBA, ACSL3, CEL, MID1, ZDHHC14, GAK, GAL, NPC1, SLPI, RNF128, CAT, B3GNT2, ARHGEF2, ERGIC2, ST6GALNAC5, GOLGA8A, LRPAP1, LMAN2L, NEDD4L, ADCY3, SLC1A6, FSTL3, PTGS1, CST3, AP3M2, NRAS, RAB2…	911	1141	20562	1.52318	0.14889	0.00895526	0.008534	JW-7-25-1
358	GOTERM_CC_DIRECT	GO:0031982~vesicle	20	2.1164	0.000265917	ANXA1, RIPK2, STX8, STX7, SLC6A14, MSN, CD2AP, VAMP8, EPS8, GAK, CST3, UBB, MYO1A, STOM, CD59, ARHGEF2, GPRC5C, TSPAN1, HSPA1B, DYNC1I1	911	174	20562	2.59434	0.160763	0.0091518	0.00872129	JW-7-25-1
359	GOTERM_CC_DIRECT	GO:0005604~basement membrane	14	1.48148	0.000277748	LAMA5, SPARC, DST, PTN, NID1, THBS2, LOXL1, ACTA2, COL4A2, COL4A1, PXDN, TIMP3, COL4A5, TGFBI	911	95	20562	3.32622	0.167283	0.0091518	0.00872129	JW-7-25-1
360	GOTERM_CC_DIRECT	GO:0043231~intracellular membrane-bounded organelle	68	7.19577	0.000306357	DYRK4, CD40, SPARC, BNC1, CPQ, CELF2, CTSZ, ICA1, PTPRK, DBH, IFI30, LIPA, CTSS, RGS5, TFG, CTSK, BLNK, CYP1B1, PMEPA1, CTSF, SLC18A2, GLRX2, RHOF, RHOC, RUNX3, EPN2, GAK, ACOX2, CAT, PRTN3, DSG2, CYP2E1, GPRC5C, ERGIC2, PHLPP1, PRCP, KLHL12, NTS, LTC4S, HSPA13, PTGS1, AP3M2, RAB40B, RAB20, PODXL, PLAGL1, PSAP, TSPAN1, SEC31A, CYB5A, SLC16A1, ABCA5, IQSEC1, FZD7, OSBPL3, ATP2B3, NR0B1, AZU1, ATP2…	911	984	20562	1.55977	0.18284	0.00961379	0.00916154	JW-7-25-1
361	GOTERM_CC_DIRECT	GO:0005789~endoplasmic reticulum membrane	71	7.51323	0.000444759	MCTP1, PGAP1, LPGAT1, CLSTN2, POMT1, CLSTN1, LPCAT1, MAGT1, CYP46A1, CLGN, ZDHHC4, HHAT, TMEM43, CREB3L2, C3ORF52, CYP1B1, ANXA7, SLC18A1, CERS6, DST, PLA2G4C, CYBA, ACSL3, RHOC, PDIA6, ZDHHC14, CH25H, IFI27, CYP2E1, SGK1, ERGIC2, CFTR, CDS1, LMAN2L, INSIG1, TMPRSS3, NOTCH4, HPN, ITPR1, ATP10A, LTC4S, SEZ6L2, LMF2, EGFR, LMF1, PTGS1, RAB21, NRAS, UBB, DHRS7B, FLRT1, HMOX1, CD59, SEC31A, CYB5A, SE…	911	1054	20562	1.52042	0.254098	0.0133226	0.0126959	JW-7-25-1
362	GOTERM_CC_DIRECT	GO:1904724~tertiary granule lumen	10	1.0582	0.000636944	CST3, CYFIP1, TNFAIP6, TIMP2, ALDOC, PTX3, FOLR3, OLFM4, NIT2, CTSS	911	55	20562	4.10378	0.342874	0.0182498	0.0173913	JW-7-25-1
363	GOTERM_CC_DIRECT	GO:0005856~cytoskeleton	41	4.33862	0.00110084	FHOD3, DYRK4, TGFB1I1, FNBP1L, SGCE, AKAP12, PCLO, MAEA, DPYSL2, INPP5D, ARHGDIB, ZC3H12A, STOM, NEFH, CDK5RAP2, MPZL2, TMOD1, PPP1R12A, DST, RIPK2, TMOD3, SPAG4, SHROOM2, MSN, PARVB, RHOF, FRMD4B, RHOC, TUBA4A, FGR, DNMBP, RNF128, TMSB15A, KRT14, CDC42EP2, DCX, SPRY2, ALDOC, TLN2, ARHGEF2, TLN1	911	541	20562	1.71054	0.51609	0.0302273	0.0288054	JW-7-25-1
364	GOTERM_CC_DIRECT	GO:0070062~extracellular exosome	176	18.6837	6.29599e-15	CYFIP2, SLC46A3, FCGBP, STEAP4, CD82, ATP8A1, PROS1, HP, ICAM3, PLAT, ENO3, ACTG2, GOLGA4, ALCAM, TUBB3, ANPEP, RUVBL1, COTL1, ENPP4, GOLGA7, KRT6B, TGM3, KRT6A, PLS1, PRKCI, ACOT7, WNT5B, SERPINF1, ACTN1, PRKCD, SLC6A14, KRT7, ANXA11, HLA-A, OLFM4, KRT75, ATP1B1, RNASE1, SULT2B1, ACLY, FOLH1, FSCN1, VDAC3, LAP3, EZR, IL6ST, ATP6V1A, SLC26A2, CFH, CNP, SLC1A1, RHOBTB3, PROZ, AK2, TACSTD2, GSTT1, …	908	2218	20562	1.79693	4.17033e-12	4.14906e-12	3.935e-12	Lapatinib
365	GOTERM_CC_DIRECT	GO:0016020~membrane	171	18.1529	1.34284e-08	CYFIP2, SLC46A3, IFITM1, SPARC, LPGAT1, PLXND1, ATP8A1, TNC, STMN2, ICAM3, ENO3, CDH5, CCND3, HERC1, RUVBL1, ENPP4, PLXNC1, ACAA1, SPA17, SLC16A4, KRT6A, IL11RA, IL1R2, USP2, PRKCD, HPCAL1, ANXA11, TSC2, OCRL, HLA-A, ATP1B1, EML4, SIGIRR, TPST1, ACLY, CH25H, FOLH1, MAP7D3, DAAM1, SOAT1, COL4A1, VDAC3, HECA, EZR, IL6ST, STEAP1, ATF6, DGKI, PTGES, ABCG2, ATP6V1A, SLC26A2, NRN1, CNP, RRAD, PRKDC, SL…	908	2547	20562	1.52036	8.84925e-06	4.42465e-06	4.19636e-06	Lapatinib
366	GOTERM_CC_DIRECT	GO:0005737~cytoplasm	320	33.9703	3.19502e-08	CYFIP2, SPARC, TES, LPGAT1, STMN2, NUDT1, AQP7, SPINT2, FNBP1L, DCAF6, NUBP2, GOLGA4, MT2A, CDC23, HERC1, KAT5, ANPEP, LGALS9, SPA17, SOX4, TRIM22, HERC6, GAMT, MEF2C, MBNL2, CXADR, ACTN1, IL1R2, PRKCD, KRT7, ARMC8, PASK, ISL1, SULT2B1, EML4, MYL5, RNF128, IFT81, MAP1A, RRAGD, DDIT4, PADI3, SIK1, HECA, CYP2E1, LAP3, EZR, TRIB1, SKAP1, SLBP, NECAB3, ANP32A, CRABP1, XPC, GATA2, NLK, HIF1A, SULT1A1,…	908	5576	20562	1.29959	2.10549e-05	7.01839e-06	6.65629e-06	Lapatinib
367	GOTERM_CC_DIRECT	GO:0005576~extracellular region	146	15.4989	5.80836e-08	SPARC, CSF3R, CALML5, PROS1, TNC, HP, PLAT, SPINT2, IFI30, LIPF, COTL1, NRTN, THSD7A, ACAA1, SPA17, GOLGA7, SPINK2, CXADR, WNT5B, IL11RA, S100A1, SERPINF1, ACTN1, IGFBP3, IL1R2, PRKCD, PSG1, VASH2, PSG3, PSG2, ARMC8, OLFM4, DKK2, DKK3, ACLY, COL4A1, PSG4, IL6ST, PMEL, NRN1, CFH, NTM, PROZ, LY96, C1ORF54, LTBP2, AEBP1, NTS, FBLN2, ART3, C2, PDGFD, PENK, NEU1, PLAC1, PI3, CD14, TBC1D15, CPA4, VAT1,…	908	2129	20562	1.55295	3.82764e-05	9.56927e-06	9.07556e-06	Lapatinib
368	GOTERM_CC_DIRECT	GO:0005829~cytosol	313	33.2272	1.50148e-07	CYFIP2, TES, STMN2, ARAF, NUDT1, CCP110, FNBP1L, IFI30, ENO3, DCAF6, NUBP2, LGALS4, CDC20, GOLGA4, MT2A, CDC23, HERC1, KAT5, CDK5RAP1, LGALS9, KIFAP3, TNS3, TRIM22, HERC6, GAMT, MEF2C, PRKCI, ACOT7, ACTN1, PRKCD, KRT7, ARMC8, PASK, PHKA2, SULT2B1, EML4, MYL5, CH25H, RNF128, DAAM1, MAP1A, RRAGD, DDIT4, PADI3, LAP3, EZR, TRIB1, ATF6, SKAP1, SLBP, RRAD, PRKDC, CRABP1, XPC, RPS4Y1, NLK, HIF1A, SULT1A…	908	5510	20562	1.28639	9.8943e-05	1.97896e-05	1.87686e-05	Lapatinib
369	GOTERM_CC_DIRECT	GO:0035580~specific granule lumen	15	1.59236	3.84937e-07	ORM1, ARG1, HP, GGH, RAB27A, RETN, ARMC8, OLFM4, TCN1, NEU1, TIMP2, CHI3L1, PTX3, DOCK2, ACAA1	908	62	20562	5.47872	0.000253641	4.22789e-05	4.00976e-05	Lapatinib
370	GOTERM_CC_DIRECT	GO:1904724~tertiary granule lumen	14	1.4862	5.69703e-07	ORM1, TNFAIP6, HP, GGH, ARMC8, OLFM4, MMP9, CST3, TCN1, TIMP2, PTX3, METTL7A, GOLGA7, PGM1	908	55	20562	5.76428	0.000375364	5.36335e-05	5.08664e-05	Lapatinib
371	GOTERM_CC_DIRECT	GO:0043025~neuronal cell body	39	4.14013	1.25876e-05	RET, CHRNA3, HDAC1, TMPRSS3, SLC1A1, STMN2, SLC1A3, NRGN, CNN3, AKAP12, ALCAM, CALB1, INPP5F, TUBB3, SV2A, TBX21, GNA12, PENK, SLC38A7, TIMP2, CKB, KIF1A, CNNM4, MME, ELOVL5, TMEM50A, ARG1, P2RX4, STAR, SST, MAP1A, PNOC, EEF1A2, CRH, ANG, IL6ST, RAB5A, DGKI, CD200	908	408	20562	2.16463	0.008261	0.00103691	0.00098341	Lapatinib
372	GOTERM_CC_DIRECT	GO:0005615~extracellular space	124	13.1635	2.11143e-05	FCGBP, SPARC, PROS1, TNC, HP, NUDT1, PLAT, ENO3, ACTG2, TSKU, LGALS4, ANPEP, LGALS9, IL15RA, POSTN, TLE2, CXADR, WNT5B, SERPINF1, ACTN1, IGFBP3, OLFM4, DKK2, DKK3, COL4A1, EZR, IL6ST, CFH, CNP, PROZ, TACSTD2, LY96, LTBP2, AEBP1, C2, PODXL, PDGFD, PRDX1, CYTL1, SFN, PI3, CD14, PROM1, CPA4, CRTAP, VCAM1, FN1, GGH, BMP6, INHBE, BMP5, SMARCA4, BMP4, COL5A1, TCN1, REN, COL9A2, MOXD1, ORM1, TNFAIP6, PC…	908	1938	20562	1.44893	0.0138181	0.00154603	0.00146627	Lapatinib
374	GOTERM_CC_DIRECT	GO:0005667~transcription factor complex	25	2.65393	9.88915e-05	PRKDC, SATB2, GPS2, LDB2, GATA2, HIF1A, ARNTL2, DACH1, SOX17, KAT5, CREG1, SIX2, SIX3, ANKRD1, SOX9, PITX1, SOX4, ATF7IP, TLE2, LMO4, TCF12, SMAD5, KLF5, TFDP1, TFDP2	908	232	20562	2.44023	0.0630944	0.0059245	0.00561883	Lapatinib
375	GOTERM_CC_DIRECT	GO:0032991~macromolecular complex	53	5.62633	0.000195438	IFITM1, TES, IFITM2, CITED2, CCP110, KIF11, POLB, CDC20, TCL1B, LBH, CASP8, TRPS1, SOX9, SLC12A7, TGM3, MEF2C, CXADR, ANXA2, S100A1, OLFM4, GCHFR, METTL22, PCP4, EZR, CRYAB, DGKI, SLC27A5, KHDRBS3, NUFIP1, PRKDC, HDAC1, NOD2, PTGS2, CORO1A, HIF1A, SNX4, HMGCL, COX11, CNNM4, CRTAP, KIDINS220, CAV1, CARD8, LAPTM5, SMAD5, AICDA, SMARCA4, SMAD7, CPS1, ID2, CD69, PKN1, HSPA1B	908	703	20562	1.70726	0.120856	0.0107328	0.0101791	Lapatinib
376	GOTERM_CC_DIRECT	GO:0031012~extracellular matrix	26	2.76008	0.000227405	COLEC12, FCGBP, LAMC3, LTBP2, FBLN2, ADAMTS5, MMP25, LRIG1, TIMP2, TIMP3, PI3, TIMP4, POSTN, MMP1, LUM, FN1, MUC5B, MMP10, MMP12, COL5A1, COL4A1, MMP15, MGP, CHI3L1, PTX3, COL9A2	908	260	20562	2.26454	0.139186	0.0115277	0.0109329	Lapatinib
377	GOTERM_CC_DIRECT	GO:0005886~plasma membrane	270	28.6624	0.000263619	IFITM1, SPARC, TES, IFITM2, NUDT1, ICAM3, AQP7, SPINT2, FNBP1L, ENO3, LGALS4, GOLGA4, EDNRA, GPR176, ALCAM, ANPEP, THSD7A, SLC12A7, IL15RA, SLC34A2, PRKCI, CXADR, ACTN1, IL1R2, PRKCD, SLC6A14, PSG1, PSG3, HLA-A, SCAMP1, PHKA2, SIGIRR, CLDN4, DAAM1, PSG4, CLDN7, EZR, SKAP1, EPHA2, NRN1, TTYH1, RRAD, XPC, ART3, SNX4, FAM171A1, APH1B, PENK, NEU1, CD14, PROM1, TSPAN1, SLC19A2, CADM1, FZD7, PDE2A, FN1…	908	5071	20562	1.20573	0.159491	0.0118197	0.0112098	Lapatinib
378	GOTERM_CC_DIRECT	GO:0005604~basement membrane	14	1.4862	0.000269036	LAMA5, SPARC, ANXA2, LAMC3, SERPINF1, LAMA3, TNC, FN1, EFNA5, DLG1, COL5A1, COL4A1, TIMP3, ANG	908	95	20562	3.33721	0.162487	0.0118197	0.0112098	Lapatinib
379	GOTERM_CC_DIRECT	GO:0005925~focal adhesion	36	3.82166	0.000312687	RALA, TES, ITGB5, FHL2, TNC, NEDD9, FHL3, DCAF6, CNN3, ARHGAP22, AKAP12, ALCAM, CSRP1, GNA12, G3BP1, TNS3, MPZL1, CLASP2, TLE2, PDCD6IP, MME, ACTN1, CAV1, PARVB, PTPN12, RHOB, FERMT1, FAP, FES, DLC1, ITGBL1, CDH13, LAP3, EZR, HSPA1B, EPHA2	908	425	20562	1.9182	0.186243	0.0128788	0.0122143	Lapatinib
380	GOTERM_CC_DIRECT	GO:0043231~intracellular membrane-bounded organelle	67	7.11253	0.000472617	DENND1B, SPARC, ABCD3, ATP8A1, HEXA, IFI30, LIPF, KAT5, GRB14, LAMP3, CTSK, PMEPA1, SLC18A2, HLA-DPA1, ZNF365, CADPS2, MEF2C, PDCD6IP, TCF12, LRRC40, ARMC8, RHOB, EPN2, SULT2B1, SLC7A6, OAS2, CLIP4, RRAGD, DSG2, PPARG, CYP2E1, ATP6V1A, VAC14, RHOBTB3, XPC, NTS, PTGS2, HLA-DMB, RAB11FIP1, INPP5F, PODXL, NEU1, EXOSC8, RBBP8, ANO10, CNNM3, TSPAN1, CNNM4, OSBPL9, EGR2, FZD7, YIPF5, MUC5B, SMARCA2, BY…	908	984	20562	1.54191	0.267673	0.0183209	0.0173756	Lapatinib
381	GOTERM_CC_DIRECT	GO:0031982~vesicle	19	2.01699	0.000702582	SLC34A2, MUC16, ANXA2, GSTP1, SLC6A14, SLC1A2, MYO5A, NOD2, BMP6, CST4, BMP5, CST3, LAMP3, STOM, EZR, PROM1, TSPAN1, HSPA1B, DYNC1I1	908	174	20562	2.47277	0.370711	0.0257223	0.0243952	Lapatinib
382	GOTERM_CC_DIRECT	GO:0005634~nucleus	308	32.6964	0.00082191	CYFIP2, TES, MYT1L, NUDT1, DCAF6, NUBP2, MT2A, KAT5, SOX17, ZNF606, SOX9, LGALS9, CCNL1, SOX4, TRIM22, GAMT, MEF2C, PRKCI, ACTN1, IFRD1, PRKCD, REV1, KRT7, ARMC8, PASK, OVOL1, ISL1, SULT2B1, RRAGD, ZNF835, VDAC3, PADI3, SIK1, HECA, MAGEB1, LAP3, KIF20A, TRIB1, ATF6, CGGBP1, SLBP, NECAB3, ANP32A, PRKDC, SHOX2, CRABP1, SDR39U1, TWIST1, XPC, ZNF22, PRDM13, RPS4Y1, GATA2, HTATSF1, NLK, HIF1A, CYB5R2,…	908	5984	20562	1.16557	0.418335	0.0285073	0.0270365	Lapatinib
383	GOTERM_CC_DIRECT	GO:0005654~nucleoplasm	212	22.5053	0.00128881	IFITM2, DCAF6, CDC20, GOLGA4, CDC23, KAT5, SOX17, ZNF606, SOX9, SOX4, TRIM22, HERC6, MEF2C, PRKCI, ACOT7, MBNL2, CXADR, PRKCD, REV1, SOX12, ARMC8, RRAGD, LAP3, KIF20A, ATF6, CGGBP1, SKAP1, SLBP, ANP32A, PRKDC, TWIST1, XPC, ZNF22, RPS4Y1, GATA2, HTATSF1, NLK, HIF1A, GRPEL1, ALX1, NRBF2, TSPAN1, HOXC6, ACD, EGR2, XRCC1, CDC7, NR2F2, SMARCA2, ELL3, SMARCA4, POLA1, MSRA, STAG2, ID2, TDP1, INTS7, APOB…	908	3963	20562	1.21141	0.57253	0.0421243	0.039951	Lapatinib
384	GOTERM_CC_DIRECT	GO:0016324~apical plasma membrane	31	3.29087	0.00134235	ATP6V1A, SLC26A2, SLC1A1, SLC3A1, LRP2, PODXL, SLC22A18, CTSK, MUC13, CD36, PROM1, MPDZ, SLC39A4, SLC34A2, PRKCI, CAV1, SLC6A14, FN1, SHROOM2, CYBRD1, RAB27A, OSMR, ATP1B1, SLC39A14, DLG1, CLDN4, KCNMA1, EZR, SLC26A4, FOLR1, ABCG2	908	376	20562	1.86704	0.587371	0.0421243	0.039951	Lapatinib
386	GOTERM_CC_DIRECT	GO:0070062~extracellular exosome	182	19.3411	4.65301e-17	CYFIP2, SLC46A3, FCGBP, CD81, SERPINE1, ICAM3, CIB1, CALML3, TM7SF3, ENO3, ACTG2, ICAM1, ACTG1, AQP1, LGALS1, PNP, BASP1, TNFSF10, ANKFY1, CHP1, IGHV3-7, B2M, GOLGA7, KRT6A, WLS, CDK5RAP2, PDIA3, CUBN, GSTK1, PRKCI, CD300A, ACTN1, RPL22, ANXA13, ECH1, HLA-B, KRT7, LIFR, PRKCA, OLFM4, ATP1B1, TUBA4A, CD2AP, TOM1L1, PROCR, FOLH1, CDC37, CSNK2B, DPEP1, TNIK, PFN1, ATP6V0D1, IL6ST, CES2, CFD, ENPEP, …	910	2218	20562	1.8541	3.18266e-14	3.18266e-14	2.99189e-14	Midostaurin
387	GOTERM_CC_DIRECT	GO:0005925~focal adhesion	51	5.41977	2.97465e-10	BCAR3, ITGB5, CD81, DIXDC1, FHL2, ICAM1, ACTG1, AKAP12, CHP1, ITGAV, B2M, PDIA3, KLF11, ANXA1, ITGA4, ACTN1, RPL22, RHOG, PLAUR, CYBA, PROCR, HCK, CTTN, CDH13, ITGA6, PFN1, CD44, FOCAD, RALA, CORO1B, RAB21, IL1RL1, SDCBP, NCSTN, G3BP1, ATP6V0A2, FLNC, CD99, SVIL, MSN, PTPN12, ARHGAP26, IGF2R, ACTC1, FAP, GNB2, FAT1, PI4KA, NOX4, VIM, SNTB2	910	425	20562	2.71147	2.03466e-07	1.01733e-07	9.5635e-08	Midostaurin
388	GOTERM_CC_DIRECT	GO:0016020~membrane	176	18.7035	1.01722e-09	CYFIP2, SLC46A3, SPARC, CD81, CLSTN1, ICAM2, STMN2, GOLIM4, ICAM3, CIB1, NR3C1, ENO3, IPO4, ICAM1, ACTG1, IGF1R, LOXL2, CCND3, CCND1, SLC16A6, ANKFY1, BCAP29, ACAA1, SPA17, B2M, KRT6A, SH3GLB1, CUBN, GSTK1, CD300A, COG5, IL1R2, ECH1, CSGALNACT2, HLA-B, PRKCA, CYBA, ATP1B1, TOM1L1, SIGIRR, NUP93, CH25H, ACAP2, FOLH1, SOAT1, BIN1, SLCO2A1, RAB38, TMEM126B, ADTRP, PFN1, ATP6V0D1, IL6ST, STEAP1, SLC2…	910	2547	20562	1.56138	6.95777e-07	2.31926e-07	2.18024e-07	Midostaurin
389	GOTERM_CC_DIRECT	GO:0005886~plasma membrane	300	31.881	6.75242e-09	SLC23A2, OXTR, SPARC, AQP9, SERPINE1, ICAM2, ICAM3, ENO3, ICAM1, AQP1, RASSF2, RNF114, EDNRB, ARFIP2, IGHV3-7, B2M, WLS, CUBN, PRKCI, ACTN1, IL1R2, HLA-B, SOX11, TM4SF5, PRKCA, ANK3, CD2AP, SIGIRR, PSG4, BIN1, CLDN7, CSNK2B, SUCLG2, PRKD2, ENPEP, ABCB1, MAGED1, LYPD1, LPAR1, IQGAP2, TRPM1, NCSTN, INPP5A, KCNMB1, MYO6, ATP6V0A2, TSPAN5, CD14, SCN3B, TSPAN1, HLA-DQA1, GPM6B, ABCA1, GSDMB, JUN, JAG1…	910	5071	20562	1.33675	4.61864e-06	1.15466e-06	1.08545e-06	Midostaurin
390	GOTERM_CC_DIRECT	GO:0005737~cytoplasm	322	34.2189	1.81643e-08	CYFIP2, SLC23A2, SPARC, STMN2, STMN4, MT1X, DCAF7, RCBTB2, AQP1, MT2A, RASSF2, PNP, LGALS1, PPP4R2, ARFIP2, SPA17, ANKS1A, IER5, FBXO7, FBXO9, AGFG1, CDK5RAP2, TSPYL2, DAXX, ACTN1, IL1R2, RPL22, KRT7, PRKCA, ISL1, RUNX3, CD2AP, MYL5, BIN1, CDC37, DDIT4, FEZ2, CSNK2B, TXNIP, MT1G, PRKD2, PFN1, MYL9, TRIB2, ENPEP, MAGED1, CRABP1, LPAR1, IQGAP2, KLK6, SULT1A1, PRDX2, NUAK2, SPATA5L1, MYO6, NRBF2, PC…	910	5576	20562	1.30484	1.24243e-05	2.48488e-06	2.33593e-06	Midostaurin
391	GOTERM_CC_DIRECT	GO:0009986~cell surface	59	6.26993	1.75938e-07	CD40, SPARC, ITGB5, CLSTN1, CTSZ, LRRC32, ICAM1, ROBO1, LGALS1, LIPG, ITGAV, PDIA3, FGFBP1, FCER1G, ANXA1, GPR37, ITGA4, F2R, HLA-B, PLAUR, EMP2, ANK3, AJAP1, PROCR, TYROBP, FOLH1, PSG4, CEACAM6, PXDN, DSG2, ITGA6, CEACAM8, CD47, ADTRP, CRYAB, TLR4, CD44, VAMP3, RALA, ABCB1, C5AR1, LPAR1, CXCR4, SLC1A3, IQGAP2, TFPI, GPC3, JAM2, VCAM1, MSN, IGF2R, CD2, BST2, BMP2, FAP, HLA-DRA, FAS, FOLR1, ADA	910	639	20562	2.08629	0.000120334	2.00569e-05	1.88547e-05	Midostaurin
392	GOTERM_CC_DIRECT	GO:0005887~integral component of plasma membrane	108	11.4772	6.69747e-07	SLC23A2, OXTR, CD81, AQP9, ICAM2, ICAM3, ICAM1, AQP1, IGF1R, TM7SF2, CDH4, EDNRB, TNFSF10, SLC16A6, SLC39A8, SLC39A4, IL4R, STX8, KCNK12, F2R, HLA-B, TM4SF5, LIFR, PROCR, FOLH1, TYROBP, SLCO2A1, STEAP1, CHRNA3, ENPEP, CHRNA5, C5AR1, CHRNA9, LPAR1, SLC1A3, ITPR3, CSF2RB, KIR2DL3, TRPM1, NCSTN, HRH1, PODXL, SLCO1B3, TSPAN5, TSPAN1, HLA-DQA1, CD99, PLXNA3, STRA6, ABCA1, JAG1, VCAM1, TNFSF15, IGF2R, …	910	1508	20562	1.61825	0.000458002	6.41699e-05	6.03235e-05	Midostaurin
393	GOTERM_CC_DIRECT	GO:0016324~apical plasma membrane	40	4.2508	7.50526e-07	CLIC5, SLC23A2, OXTR, ENPEP, ABCB1, PTPRO, CIB1, PTPRH, SLC2A5, AQP1, SLC9A3R1, PODXL, SLC39A8, SLC39A4, SLC12A2, CUBN, PRKCI, ANXA1, JAG1, ANXA13, MSN, EMP2, RAB27B, CYBA, OSMR, ATP1B1, AJAP1, BST2, SLC6A8, CEACAM6, FAT1, DPEP1, NOX4, TNIK, RAB17, ATP6V0D1, PFKM, FOLR1, CD44, VAMP3	910	376	20562	2.40379	0.000513228	6.41699e-05	6.03235e-05	Midostaurin
394	GOTERM_CC_DIRECT	GO:0005829~cytosol	307	32.6249	1.75305e-06	CYFIP2, STMN2, DIXDC1, PPP2R2A, NOC2L, ENO3, DCAF7, CCT6B, MT2A, RASSF2, RNF114, PNP, LGALS1, PSMD5, ARFIP2, ANKFY1, ANKS1A, B2M, FBXO7, WLS, FBXO9, AGFG1, CDK5RAP2, CUBN, GSTK1, DAXX, PRKCI, COG5, ACTN1, COG4, RPL22, ECH1, KRT7, PRKCA, ANK3, RUNX3, EML1, SRRM1, CD2AP, NUP93, MYL5, CH25H, BIN1, CDC37, DDIT4, RBP1, CSNK2B, TXNIP, PRKD2, PFN1, HOXB7, MYL9, HOXB5, MAOA, CRABP1, KLK5, PIK3R3, IQGAP2,…	910	5510	20562	1.25896	0.00119837	0.000133232	0.000125246	Midostaurin
395	GOTERM_CC_DIRECT	GO:0016323~basolateral plasma membrane	29	3.08183	2.65928e-06	SLC23A2, CD81, SLC43A3, C5AR1, AQP9, LIN7C, ABCC10, AQP1, ATP7B, SLCO1B3, CA9, SLC39A8, CNNM4, ABCA1, SLC12A2, ANXA1, CADM1, ANXA13, MSN, ANK3, ATP1B1, ADRA2A, AJAP1, SLC7A7, CLDN7, RAB17, FOLR1, CD44, SLC29A2	910	239	20562	2.74173	0.0018173	0.000181895	0.000170992	Midostaurin
396	GOTERM_CC_DIRECT	GO:0005576~extracellular region	138	14.6652	3.76377e-06	SPARC, CLSTN1, SERPINE1, SPATA20, LGALS1, PNP, LIPG, TNFSF10, ACAA1, IGHV3-7, SPA17, B2M, PRND, GOLGA7, IGFBP1, IGFBP5, FKBPL, ACTN1, IL1R2, FST, F2R, OLFM4, TUBA4A, PROCR, PSG4, CSNK2B, UTS2, SPARCL1, SCG3, IL6ST, CFD, CFI, LYPD1, KLK5, C1ORF54, LTBP2, NTS, KLK6, PLAC8, SDCBP, C5, APOM, COMMD9, DEAF1, PSAP, ST3GAL4, PI3, CD14, NPTX2, ATG7, TBC1D15, JAG1, TNFSF15, DEFA4, DEFA5, INHBA, INHBE, EFNA…	910	2129	20562	1.46463	0.00257111	0.000234038	0.00022001	Midostaurin
397	GOTERM_CC_DIRECT	GO:0030141~secretory granule	16	1.70032	2.86711e-05	SRGN, KLK1, DEFA5, TMPRSS4, KLK5, RAB27B, CYBA, BRCA2, KLK10, KLK11, KLK6, GAL, SCGB1A1, TFF3, RAB11FIP5, VAMP3	910	99	20562	3.65181	0.0194203	0.00156817	0.00147418	Midostaurin
398	GOTERM_CC_DIRECT	GO:0005794~Golgi apparatus	81	8.60786	2.98045e-05	GALNT12, CLIC5, EHF, SERPINA1, ST6GALNAC2, STMN2, GOLIM4, STMN4, CIB1, PCSK5, GALNT10, SGCE, LAPTM4A, ATP7B, RASSF2, FAM174B, LIPG, SDF4, QSOX1, IFT57, B2M, SCYL2, CDK5RAP2, C11ORF24, WLS, IGFBP1, SRGN, CUBN, COG5, F2R, HLA-B, PLA2G4A, EMP2, CYBA, ANK3, RAB33A, ZDHHC14, TPST2, HCK, GAL, CTTN, RP2, EXOC3, PRKD2, CRYAB, TLR4, PLCB2, CD44, CHST2, HLA-DQB1, RAB1B, GLT8D2, ATP1A3, PMF1, JAKMIP2, NCSTN…	910	1141	20562	1.60407	0.0201802	0.00156817	0.00147418	Midostaurin
399	GOTERM_CC_DIRECT	GO:0045177~apical part of cell	14	1.48778	3.46615e-05	ENPEP, VCAM1, HOMER2, CETN2, C5AR1, MSN, EMP2, ITPR3, AQP1, EPB41L4B, FAP, MYO6, DPEP1, DCHS1	910	78	20562	4.05562	0.0234301	0.00169346	0.00159196	Midostaurin
400	GOTERM_CC_DIRECT	GO:0005615~extracellular space	121	12.8587	8.87797e-05	FCGBP, SPON1, SPARC, SERPINE1, ENO3, ACTG2, ICAM1, ACTG1, LOXL2, LGALS1, LIPG, TNFSF10, B2M, PDIA3, IGFBP1, IL4R, IGFBP5, ACTN1, FST, ANXA13, FRMD4B, OLFM4, KMO, PROCR, ALDH3A1, DPEP1, UTS2, SPARCL1, IL6ST, CFD, CFI, KLK5, LTBP2, KLK6, SDCBP, C5, PODXL, PSAP, HMOX1, PI3, CD14, VCAM1, LRRN3, TNFSF15, ABCA3, DEFA4, DEFA5, MSN, INHBA, INHBE, CXCL10, BMP2, PPFIBP2, COL5A1, PIP, GNB2, IGKV1D-8, ADA, S…	910	1938	20562	1.41077	0.0589208	0.00401162	0.00377115	Midostaurin
401	GOTERM_CC_DIRECT	GO:0010008~endosome membrane	27	2.86929	9.3839e-05	SLC48A1, GOLIM4, RHOBTB2, NCSTN, GRB14, RAB23, ATP6V0A2, ANKFY1, CD14, SCYL2, HLA-DQA1, CUBN, ANXA1, ATP6AP1, VPS33A, HLA-B, WIPI1, IGF2R, TOM1L1, CLCN6, ACAP2, TRAF6, HLA-DRA, ATP6V0D1, STEAP1, TLR4, HLA-DQB1	910	260	20562	2.34647	0.0621721	0.00401162	0.00377115	Midostaurin
402	GOTERM_CC_DIRECT	GO:0045335~phagocytic vesicle	12	1.27524	0.000206514	ABCA1, PDIA3, ITGB5, RAB23, STX8, RAB9A, RAB38, ITGAV, VIM, ACTG1, RAB11FIP5, VAMP3	910	69	20562	3.92967	0.131745	0.00813577	0.0076481	Midostaurin
404	GOTERM_CC_DIRECT	GO:0042383~sarcolemma	15	1.59405	0.000236928	RYR1, SYNM, ANXA1, VCAM1, KCNJ8, CIB1, ANK3, ATP1B1, SLC2A5, AQP1, SGCE, NCSTN, FLNC, FGF13, SYNC	910	106	20562	3.19749	0.149625	0.0085294	0.00801814	Midostaurin
405	GOTERM_CC_DIRECT	GO:0043005~neuron projection	33	3.50691	0.000356398	CYFIP2, CHRNA3, GRP, CHRNA5, CLSTN1, PTPRO, STMN2, CHRNA9, SLC1A3, STMN4, CIB1, PTGS2, RELN, CALB1, SV2B, BDKRB1, BAALC, NPTX1, SPA17, ANKS1A, SLC12A2, GABRP, CADM1, MYO5A, ANK3, QDPR, DCX, CDH13, VAMP1, VIM, VIP, FGF13, VAMP3	910	378	20562	1.97263	0.216371	0.0121888	0.0114582	Midostaurin
406	GOTERM_CC_DIRECT	GO:0005856~cytoskeleton	42	4.46334	0.000581812	KANK1, DIXDC1, CORO1B, ACTG1, RND1, RHOBTB2, SGCE, AKAP12, EPB41L4B, TRIM9, SDCBP, BASP1, KIF13B, FLNC, CTNNA2, LRRFIP1, PDLIM4, CDK5RAP2, USP9X, RIPK2, TPM2, TPM1, RHOG, MSN, WIPI1, FRMD4B, ARHGAP26, EML1, CKAP4, TUBA4A, FGR, HCK, CTTN, BIN1, CDC42EP3, DCX, TRIP10, TNIK, VIM, PFN1, TRIB2, SNTB2	910	541	20562	1.75419	0.328388	0.0182807	0.0171849	Midostaurin
407	GOTERM_CC_DIRECT	GO:0009897~external side of plasma membrane	37	3.93199	0.000587976	ENPEP, CD40, CXCR4, CD3G, CSF2RB, VTCN1, CD3D, ICAM1, IL1RL1, CCR8, ITGAV, CD14, SPA17, IGHV3-7, B2M, IL13RA1, ABCA1, FCER1G, IL4R, VCAM1, ITGA4, HEG1, GSR, LIFR, OSMR, TGFBR2, CD2, CXCL10, FAS, CDH13, CD48, ITGA6, CD248, IL6ST, TLR4, ADA, HLA-DQB1	910	456	20562	1.83342	0.331216	0.0182807	0.0171849	Midostaurin
408	GOTERM_CC_DIRECT	GO:0030175~filopodium	12	1.27524	0.000848811	SLC9A3R1, VCAM1, ACTC1, PODXL, MYO6, FAT1, MSN, ITGA6, FGF13, IQGAP2, ACTG2, DNALI1	910	81	20562	3.3475	0.440568	0.0252429	0.0237298	Midostaurin
409	GOTERM_CC_DIRECT	GO:0048471~perinuclear region of cytoplasm	53	5.63231	0.00135216	CYFIP2, PPP1R13B, STMN2, CIB1, LAMC2, PSTPIP1, ATP7B, KIF1A, CDK5RAP2, TPD52, STX8, VPS33A, PRKCA, OLFM4, EML1, MLF1, CKAP4, CD2AP, PROCR, TMEM134, BANK1, TRAF6, MCM3, EXOC3, CDH13, RAB38, TNIK, SYNC, TLR4, VAMP3, RAB1B, SLC1A3, CORO1B, SLC9A3R1, ALOX5, MYO6, ATP6V0A2, HMOX1, TSPAN1, PDLIM4, ABCA1, AMFR, TAF10, MSN, LAMB1, INHBA, IGF2R, NELL1, GNB2, FAT1, TRIP10, NOX4, ITM2C	910	764	20562	1.5675	0.603668	0.0385365	0.0362266	Midostaurin
411	GOTERM_CC_DIRECT	GO:0035580~specific granule lumen	10	1.0627	0.00153107	ORM1, QPCT, DEFA4, CTSZ, QSOX1, BPI, RETN, OLFM4, ACAA1, B2M	910	62	20562	3.64445	0.64938	0.0402788	0.0378645	Midostaurin
412	GOTERM_CC_DIRECT	GO:0031982~vesicle	18	1.91286	0.00186927	ANXA1, CD81, RIPK2, STX8, MYO5A, MSN, CIB1, CD2AP, SLC9A3R1, TBC1D4, BASP1, BIN1, GNB2, MYO6, RAB38, EPS8L2, GPRC5C, TSPAN1	910	174	20562	2.33748	0.7219	0.0473548	0.0445163	Midostaurin
413	GOTERM_CC_DIRECT	GO:0070062~extracellular exosome	193	20.2731	2.02082e-20	ALCAM, DPYSL2, BSG, CPNE1, IGHV3-7, GOLGA7, PRKACB, WLS, CDK5RAP2, SERPINF1, PRKCD, CEL, RNASE2, SLPI, CRISPLD2, PADI2, MXRA5, CFD, GPM6A, ABCB1, NEDD4L, THY1, EVPL, PPL, C3, PRDX2, C5, NCSTN, HSPH1, RRAS, PCBP1, PCBP2, SFN, APOD, NCKAP1L, A2M, TSPAN1, ARSB, ELANE, S100A10, SLAMF1, VASP, VAT1, AZU1, HSPA12A, GNG12, EHD1, SERPINI1, HLA-DRB1, CD22, PYGB, ARF4, IGHM, BTG2, CD40, WFDC2, C1QTNF3, CSRP…	919	2218	20562	1.94691	1.29131e-17	1.29131e-17	1.23068e-17	NVP-TAE684
414	GOTERM_CC_DIRECT	GO:0005829~cytosol	343	36.0294	8.80954e-13	ECI2, PREP, GCC2, IFIT1, LIPA, DCAF6, GLS, RPS6KA3, RASSF2, RPS6KA2, DPYSL2, PPAT, DPYSL3, WDR91, CPNE1, AP1S2, BBX, SYNPO, TRIM21, PRKACB, TRIM22, WLS, IER3, CDK5RAP2, MEF2C, WSB2, COG5, FBXO2, COG4, PRKCD, RUNX3, EML1, MYL5, CH25H, RNF128, PRKAR1A, MAP1B, GRWD1, BTK, PADI2, ATF5, RIN2, GRB7, TEX264, PDE1A, NEDD4L, PIK3R3, TRMT2A, PIK3R1, THY1, AAAS, EVPL, PPL, RPAP3, SULT1A1, PRDX2, HSPH1, COMM…	919	5510	20562	1.39281	5.62935e-10	2.81465e-10	2.68251e-10	NVP-TAE684
415	GOTERM_CC_DIRECT	GO:0043025~neuronal cell body	48	5.04202	2.8313e-09	GPM6A, CD40, RTN1, PDE1A, MAST1, CIB1, SEZ6L2, RAP1GAP, TRAK2, CNN3, GHR, AKAP12, DNAJB1, PURA, ALCAM, CALB1, UBB, INPP5F, KIF3A, DPYSL2, TBX21, ENC1, PENK, TIMP2, FLNB, APOD, KIF1A, SH3GL2, SCN1A, MME, PMM1, SORT1, ELOVL5, TGFB3, TMEM50A, CAD, GLRX2, TRPV1, S100B, SNCAIP, SORL1, MAP1B, FEZ1, EEF1A2, CRH, SERPINI1, IL6ST, ADA	919	408	20562	2.63227	1.8092e-06	4.96189e-07	4.72894e-07	NVP-TAE684
416	GOTERM_CC_DIRECT	GO:0005615~extracellular space	142	14.916	3.10604e-09	REG1A, CXCL14, ACTG2, LOXL1, VPREB1, EFEMP1, FCGRT, DPYSL3, ENPP2, SIL1, POSTN, IGFBP5, SERPINF1, ENTPD5, MTUS1, CEL, RNASE3, RNASE2, DKK1, EREG, PLA2G15, SLPI, CRISPLD2, MFNG, PLA2G10, UTS2, PRTN3, IL6ST, CFD, EBI3, HTRA1, LY96, FBLN1, LTBP2, CFP, SCUBE2, C3, VTN, C5, UBB, PODXL, STC2, PDGFD, HMOX1, CLCA1, CYTL1, APOD, SFN, NDP, PI3, IGFBP6, A2M, ELANE, S100A10, ST14, CRTAP, TGFB3, TFPI2, INHBA,…	919	1938	20562	1.6394	1.98475e-06	4.96189e-07	4.72894e-07	NVP-TAE684
417	GOTERM_CC_DIRECT	GO:0005576~extracellular region	150	15.7563	1.40445e-08	CALML5, SPINT2, LOXL1, VPREB1, EFEMP1, ENPP2, NRCAM, OSTF1, IGHV3-7, PRND, GOLGA7, IGFBP5, SERPINF1, ENTPD5, PRKCD, PSG1, CEL, RNASE3, RNASE2, DKK1, TUBA4A, EREG, PLA2G15, SLPI, CRISPLD2, PLA2G10, LY6D, UTS2, PADI2, PRTN3, IL6ST, MXRA5, CFD, TEX264, EBI3, HTRA1, LYPD1, LY96, FBLN1, LTBP2, THY1, NTS, CFP, FBLN2, SCUBE2, C3, VTN, C5, HSPH1, COMMD9, STC2, PDGFD, PENK, ST3GAL4, APOD, PI3, IGFBP6, A2M…	919	2129	20562	1.5764	8.97441e-06	1.79489e-06	1.71062e-06	NVP-TAE684
418	GOTERM_CC_DIRECT	GO:0005737~cytoplasm	324	34.0336	2.49537e-08	LPGAT1, PID1, MT1M, PREP, SPINT2, IFIT1, RBPJ, DCAF6, RPS6KA3, RASSF2, SOX15, RPS6KA2, DPYSL2, DPYSL3, ZC3H12A, CPNE1, TRIM21, TRIM22, CDK5RAP2, TSPYL2, MEF2C, TIPIN, FBXO2, PRKCD, CIRBP, MTUS1, CEL, RUNX3, MYL5, RNF128, PRKAR1A, FEZ1, BTK, MT1F, PADI2, ULK2, LIPT1, ZNF274, AGAP1, NEDD4L, DCUN1D2, PIK3R1, ARPP19, EVPL, PPL, SULT1A1, PRDX2, HSPH1, MIER2, PCBP1, PCBP2, TP53BP2, SFN, APOD, HIVEP3, Z…	919	5576	20562	1.30009	1.59453e-05	2.65757e-06	2.5328e-06	NVP-TAE684
419	GOTERM_CC_DIRECT	GO:0005925~focal adhesion	46	4.83193	7.86917e-08	GRB7, FOCAD, RALA, ITGB5, TGFB1I1, FHL1, FHL2, AMBRA1, THY1, CORO1B, SYNE2, DCAF6, CNN3, EFNB2, PDLIM1, AKAP12, NCSTN, ALCAM, EFS, RRAS, CDH2, CSRP1, PCBP2, BSG, PACSIN2, FLNB, FLNC, MAP4K4, VASP, MAP2K1, FZD2, ANXA1, MME, DST, PARVB, PTPN12, ATAT1, PTPRC, PALLD, CAT, NOX4, ITGA6, EVL, ARHGEF2, LCP1, HSPA1B	919	425	20562	2.42169	5.02827e-05	7.18343e-06	6.84618e-06	NVP-TAE684
420	GOTERM_CC_DIRECT	GO:0035578~azurophil granule lumen	18	1.89076	4.90328e-07	VAT1, PYGB, ANXA2, RNASET2, PRKCD, RNASE3, AZU1, RNASE2, C6ORF120, C3, GLB1, PADI2, CTSG, MNDA, PRTN3, MAN2B1, ELANE, ARSB	919	91	20562	4.42569	0.000313271	3.91649e-05	3.73262e-05	NVP-TAE684
421	GOTERM_CC_DIRECT	GO:0009986~cell surface	58	6.09244	5.62668e-07	IGHM, SRPX, CD40, ITGB5, CD80, PTPRK, AMOT, ROBO1, GHR, THBD, CDH5, CDH2, LAMP3, TIMP2, SLC39A6, CTSG, CD36, FGFBP1, ANXA1, ANXA2, MME, PSG1, CEL, F3, AJAP1, GREM1, TYROBP, PXDN, LY6D, DSG2, ITGA6, CEACAM8, CD47, HBEGF, RTN2, RALA, ABCB1, THY1, CLCN3, IL2RG, SCUBE2, C3, EPCAM, NDP, ARSB, ELANE, MICB, SLAMF1, SORT1, TGFB3, TRPV2, SORL1, PTPRC, FAS, CLEC2D, CD22, HLA-DRB1, ADA	919	639	20562	2.03085	0.00035948	3.99494e-05	3.80739e-05	NVP-TAE684
422	GOTERM_CC_DIRECT	GO:1904724~tertiary granule lumen	13	1.36555	4.33972e-06	ASAH1, CFP, MMP9, CTSS, CST3, TIMP2, PTX3, PTPN6, FOLR3, GOLGA7, NIT2, CAMP, PGM1	919	55	20562	5.28848	0.00276925	0.000277308	0.000264289	NVP-TAE684
423	GOTERM_CC_DIRECT	GO:0005886~plasma membrane	284	29.8319	8.45723e-06	IFITM2, SPINT2, RASSF2, ALCAM, DPYSL2, BSG, CPNE1, ARL6IP5, SYNPO, IGHV3-7, PRKACB, SLC12A7, WLS, SCN1A, SLC6A15, PRKCD, PSG1, MTUS1, DKK1, SLC5A6, SIGIRR, PRKAR1A, MAP1B, FEZ1, BTK, GPM6A, GRB7, ABCB1, EBI3, LYPD1, NEDD4L, PIK3R1, THY1, CFP, SLC6A20, PPL, C3, CD79A, NCSTN, INPP5A, RRAS, INPP5D, KCNMB2, PENK, TSPAN5, SLAMF7, NCKAP1L, SCN3A, TSPAN1, HLA-DQA1, GPM6B, S100A10, ABCA1, VASP, WWTR1, ST…	919	5071	20562	1.25307	0.00538962	0.000491288	0.000468223	NVP-TAE684
424	GOTERM_CC_DIRECT	GO:0016020~membrane	158	16.5966	1.3414e-05	LPGAT1, PLXND1, ECI2, PREP, CIB1, GCC2, CDH5, RIMS3, DPYSL2, ARHGDIB, BSG, ARL6IP5, CPNE1, ENPP4, CLCC1, PHLDA2, SH3GL2, KRT6A, SH3GLB2, RALBP1, COG5, FBXO2, SLC30A5, ENTPD5, CSGALNACT2, PRKCD, LAX1, TOM1L1, PLA2G15, SIGIRR, SLC5A6, CH25H, SOAT1, PRKAR1A, ELMO1, LY6D, IL6ST, ABCB1, DDX1, AGAP1, PIK3R1, AAAS, EVPL, PPL, RASGRP1, RAP1GAP, EFNB2, HSD11B1, NCSTN, INPP5A, RRAS, DHRS7B, PCBP1, CHST10, …	919	2547	20562	1.38796	0.00853496	0.000683763	0.000651662	NVP-TAE684
425	GOTERM_CC_DIRECT	GO:0005794~Golgi apparatus	83	8.71849	1.39107e-05	GALNT12, ARF4, HIP1, CPQ, LPCAT1, CIB1, GCC2, PCSK5, CXCL14, SGCE, ATP7B, RASSF2, NDST4, AP1S2, CD36, IFT57, SCYL2, TRIM22, CDK5RAP2, WLS, PRMT5, MAP2K1, COG5, SLC30A5, MTUS1, PLA2G4A, CEL, LAX1, RAB33A, ZDHHC14, ARFGAP2, TPST2, RNF144A, NPC1, SLPI, RNF128, RP2, FEZ1, CAT, EXOC3, BIRC7, ARHGEF2, PDE9A, EI24, RAB1B, NEDD4L, CLCN3, RASGRP1, CST3, AP3M2, NCSTN, COMMD9, STC2, CHST10, ST3GAL4, ALX1, I…	919	1141	20562	1.62758	0.00884959	0.000683763	0.000651662	NVP-TAE684
426	GOTERM_CC_DIRECT	GO:0009897~external side of plasma membrane	42	4.41176	1.82403e-05	IGHM, CD40, CD80, EBI3, TNFRSF11A, THY1, CLCN3, IL2RG, AMOT, GHR, CD79A, THBD, TMEM123, CDH5, ALCAM, IGKC, FCGRT, CTSK, SLAMF7, NRCAM, TRDC, CD36, IGHV3-7, SLAMF1, MICB, ABCA1, TNFRSF9, TRPV1, TGFBR2, ENOX1, CD4, PTPRC, FAS, CD48, ITGA6, CD248, IL6ST, IL7R, CLEC2D, ADA, CD22, HLA-DRB1	919	456	20562	2.06079	0.011588	0.000832539	0.000793452	NVP-TAE684
427	GOTERM_CC_DIRECT	GO:0005856~cytoskeleton	47	4.93697	2.38336e-05	HIP1, TGFB1I1, MAST1, ELAVL4, RHOBTB3, AMBRA1, EVPL, PPL, CORO1B, RND1, CNN3, SGCE, PDLIM1, AKAP12, DPYSL2, INPP5D, ARHGDIB, ZC3H12A, ENC1, KIF13B, PACSIN2, ARL6IP5, KRIT1, FLNC, NEFH, CDK5RAP2, MARK1, VASP, DST, TPM2, TMOD3, SPAG4, PARVB, RHOF, EML1, TUBA4A, FGR, KRT19, DNMBP, RNF128, TMSB15A, KRT16, KRT14, ITPKA, EVL, ARHGEF2, TAGLN3	919	541	20562	1.94379	0.0151145	0.00101531	0.000967643	NVP-TAE684
428	GOTERM_CC_DIRECT	GO:1904813~ficolin-1-rich granule lumen	18	1.89076	3.70356e-05	CFD, ASAH1, CALML5, GSTP1, HSPA6, MMP9, CTSS, CST3, COMMD9, GLB1, CRISPLD2, CAT, TIMP2, MNDA, OSTF1, HSPA1B, PGM1, ARSB	919	124	20562	3.24789	0.0233883	0.00147911	0.00140967	NVP-TAE684
429	GOTERM_CC_DIRECT	GO:0045121~membrane raft	27	2.83613	6.64632e-05	THY1, HK1, CD79A, PODXL, INPP5D, BSG, CD36, GPM6B, S100A10, ABCA1, MME, ANXA2, SMURF2, TGFBR2, CLIP3, LAT2, CD4, PTPRC, NPC1, BTK, CNTN1, MAL, FAS, CD48, TPP1, IL6ST, BIRC3	919	252	20562	2.39725	0.0415821	0.00249824	0.00238095	NVP-TAE684
430	GOTERM_CC_DIRECT	GO:0043231~intracellular membrane-bounded organelle	71	7.45798	8.06986e-05	DENND1C, CD40, HIP1, ABCD3, CPQ, CELF2, ECI2, STON1, PTPRK, LIPA, CTSS, RND1, LAMP3, CTSK, BSG, AP1S2, CYP1B1, PMEPA1, CTSG, CLCC1, SLC18A2, OVGP1, MEF2C, GAA, MYOF, PLA2G4A, GLRX2, RHOF, HDHD3, RUNX3, EPN2, RNF144A, PLA2G15, CYP2A7, PITPNM1, CAT, PRTN3, DSG2, GPRC5C, PHLPP1, PON1, RHOBTB3, AMBRA1, CLCN3, NTS, PTGS2, AP3M2, HSD11B1, VTN, INPP5F, PODXL, PACSIN2, EPS15, TSPAN1, SEC31A, ABCA1, CYP2J…	919	984	20562	1.61441	0.0502614	0.0028648	0.0027303	NVP-TAE684
431	GOTERM_CC_DIRECT	GO:0005783~endoplasmic reticulum	79	8.29832	0.000123136	SRPX, LPGAT1, CPQ, LPCAT1, CIB1, CYP46A1, VPREB1, CREB3L2, SLC39A6, BDKRB1, CLCC1, SIL1, WLS, SLC36A1, VKORC1, TPD52, MAP2K1, ELOVL5, STX8, ENTPD5, FBXO2, PRKCD, GPX7, PLA2G4A, CEL, FOS, ZDHHC14, TPST2, MINPP1, NPC1, RNF128, SOAT1, PXDN, CAT, MAL, DNASE1L3, PDE9A, DNASE1L1, CDS1, RTN2, RTN1, INSIG2, EI24, ATP10D, THY1, HSD17B12, AMBRA1, SEZ6L2, PTGS2, CST3, VTN, NCSTN, STC2, HMOX1, SLAMF7, APOD, …	919	1142	20562	1.54779	0.0756725	0.00414126	0.00394684	NVP-TAE684
432	GOTERM_CC_DIRECT	GO:0045335~phagocytic vesicle	12	1.2605	0.000224875	ABCA1, ITGB5, STX8, RAB9A, FLNB, CD36, AMBRA1, CLCN3, CTSS, ELANE, RAB11A, SLAMF1	919	69	20562	3.89119	0.133862	0.00718477	0.00684746	NVP-TAE684
433	GOTERM_CC_DIRECT	GO:0005788~endoplasmic reticulum lumen	29	3.04622	0.000279216	COL15A1, EBI3, CFP, PTGS2, C3, CST3, ADAMTS5, CDH2, STC2, PDGFD, PENK, TSPAN5, SIL1, ARSB, BCHE, CRTAP, IGFBP5, GOLM1, RNASET2, GPX7, BMP4, MINPP1, CD4, IL6, COL6A2, MGAT4A, DNAJC10, COL21A1, COL9A2	919	306	20562	2.12044	0.163429	0.00849615	0.00809727	NVP-TAE684
434	GOTERM_CC_DIRECT	GO:0048471~perinuclear region of cytoplasm	56	5.88235	0.000353676	PTPRR, WWC1, REG1A, CIB1, ATP7B, LAMP3, KIF1A, PRKACB, SH3GL2, MAP3K4, CDK5RAP2, TPD52, ANXA2, STX8, SERPINF1, PRKCD, EML1, MLF1, TMEM134, NPC1, RNF128, MAP1B, NOS1AP, BTK, EXOC3, LCP1, NUPR1, PDE9A, RAB1B, PIK3R1, AMBRA1, NDRG1, AIF1, RASIP1, CORO1B, STC2, TP53BP2, HMOX1, APOD, TSPAN1, SEC31A, ABCA1, RAP1GAP2, GALNT6, RAB4A, SORT1, PDE2A, INHBA, S100B, RAB11A, EHD1, GLB1, PRKRA, NEDD4, NOX4, HSP…	919	764	20562	1.64	0.202313	0.0102727	0.00979038	NVP-TAE684
435	GOTERM_CC_DIRECT	GO:0042383~sarcolemma	14	1.47059	0.000878743	ANXA1, ANXA2, CIB2, CIB1, SLC2A5, SGCE, KRT19, NCSTN, CDH2, COL6A2, BSG, NOS1AP, FLNC, PDE9A	919	106	20562	2.9551	0.429797	0.0244138	0.0232676	NVP-TAE684
436	GOTERM_CC_DIRECT	GO:0005634~nucleus	311	32.6681	0.00092319	MT1M, PREP, RBPJ, DCAF6, MAGEA8, RASSF2, SOX15, RPS6KA2, SAP130, CREB3L2, ZC3H12A, CPNE1, CYP1B1, BBX, SYNPO, TRIM21, PRKACB, TRIM22, MAGEA4, IER3, TSPYL2, MEF2C, TIPIN, IFRD1, PRKCD, CIRBP, MTUS1, LDOC1, HDHD3, RUNX3, GRWD1, BTK, MT1F, PADI2, HOXB2, TAGLN3, ATF5, TSPYL5, ZNF274, HOXD1, TEX264, PDE1A, AGAP1, DCUN1D2, PIK3R1, AAAS, HSPH1, NHLH1, MIER2, PCBP1, PCBP2, TP53BP2, HMOX1, HOXC4, MAGEC1, …	919	5984	20562	1.16284	0.445779	0.0245353	0.0233834	NVP-TAE684
437	GOTERM_CC_DIRECT	GO:0030018~Z disc	16	1.68067	0.000959909	RTN2, DST, FHL2, PARVB, SRI, SYNE2, PDLIM1, KRT19, CSRP1, PALLD, NOS1AP, FLNB, FLNC, SYNPO, MYOZ2, SCN1A	919	134	20562	2.67156	0.458643	0.0245353	0.0233834	NVP-TAE684
438	GOTERM_CC_DIRECT	GO:0001533~cornified envelope	10	1.05042	0.00114321	CSTA, ANXA1, ANXA2, KRT16, DSG2, PI3, CST6, PPL, SPRR1A, EVPL	919	59	20562	3.79226	0.518539	0.0280966	0.0267776	NVP-TAE684
440	GOTERM_CC_DIRECT	GO:0035580~specific granule lumen	10	1.05042	0.00163858	SLPI, TIMP2, PTPN6, PTX3, FOLR3, CFP, NIT2, CAMP, ELANE, DNASE1L1	919	62	20562	3.60876	0.64933	0.0373947	0.0356391	NVP-TAE684
441	GOTERM_CC_DIRECT	GO:0005829~cytosol	341	35.7817	2.45047e-12	EPHB6, CYFIP2, CDA, ARL6IP1, ECI2, PREP, KEAP1, SMC4, ACTB, DCAF7, DCAF6, NUBP2, LGALS4, GOLGA3, RASSF2, RPS6KA2, OGFOD1, MYB, AP1S2, BBX, PIP4K2A, CHAC1, B2M, TNS3, PRKACB, TRIM22, IER3, AGFG1, HERC6, STARD5, COG5, FBXO2, COG2, PHKA1, ACTN4, ANK3, NUP93, MYL5, CH25H, TIAM1, RRAGA, PRKAR1A, RRAGD, PADI3, PRKD2, EZR, NEIL1, RIN2, IDO1, FLG, GRB7, ZNF395, CRABP2, MAOA, SH2D2A, CRABP1, NEDD4L, MTMR9…	919	5510	20562	1.38469	1.61732e-09	1.61731e-09	1.54134e-09	OSI-906
442	GOTERM_CC_DIRECT	GO:0070062~extracellular exosome	166	17.4187	1.7713e-11	SEMA5A, CYFIP2, RAB3B, ALDH1L1, REG1A, ICAM3, PLAT, ACTB, ACTG2, DOCK10, TGM1, BSG, TNFSF10, CHP1, PDE8A, B2M, PRKACB, KRT6A, ARSA, HGD, CD300A, IGFBP2, ANXA11, LIFR, ACTN4, TOM1L1, PLA2G15, RBP4, SLPI, CMPK1, ADAM9, EZR, IL6ST, SLC27A2, CES2, S100A8, CRABP2, SDC4, HTRA1, NEDD4L, GSTT1, FBLN1, IQGAP2, NDRG1, PRKCZ, C2, C3, PRDX2, LDHB, SYNGR2, TSPAN8, PODXL, PRKAR2B, PCBP1, EPB41L2, PCBP2, PACSIN…	919	2218	20562	1.67454	1.16905e-08	5.84528e-09	5.57073e-09	OSI-906
443	GOTERM_CC_DIRECT	GO:0005737~cytoplasm	333	34.9423	5.24728e-10	CYFIP2, PLEKHB1, MT1M, PREP, KEAP1, ACTB, DCAF7, DCAF6, RCBTB2, NUBP2, RASSF2, PPP4R2, RPS6KA2, OGFOD1, RCC1, CHAC1, IER5, TRIM22, AGFG1, HERC6, MBNL2, ARL14, FBXO2, IL1R2, SOX13, ACTN4, GTPBP3, MYL5, RRAGA, PRKAR1A, RRAGD, PADI3, MT1G, ULK2, PRKD2, EZR, NEIL1, IDO1, EXD2, ZNF395, CRABP2, SH2D2A, CRABP1, STC1, AGAP1, NEDD4L, MTMR9, IQGAP2, HIF1A, SAMSN1, PRKCZ, RIC8A, CYP27B1, PRDX2, LDHB, NUAK1,…	919	5576	20562	1.3362	3.4632e-07	1.1544e-07	1.10018e-07	OSI-906
444	GOTERM_CC_DIRECT	GO:0016020~membrane	169	17.7335	8.71236e-08	SEMA5A, CYFIP2, ARL6IP1, CLSTN1, ECI2, ICAM2, PREP, ICAM3, MSMO1, ACTB, DOCK10, TGM1, CDH5, GOLGA3, CCND1, BSG, ARL6IP5, SLC16A8, CLCC1, B2M, KRT6A, CD300A, COG5, HGF, FBXO2, IL1R2, ENTPD6, COG2, ANXA11, HLA-F, GEM, TOM1L1, PLA2G15, NUP93, CH25H, TIAM1, ACAP1, SOAT1, PRKAR1A, LY6D, ADAM9, EZR, IL6ST, STEAP1, DSC3, LMAN2L, PDGFA, ITPR2, MTMR9, AGAP1, ARHGAP15, AAAS, CYP19A1, PRKCZ, LDHB, KLC2, DHR…	919	2547	20562	1.48459	5.74999e-05	1.43754e-05	1.37002e-05	OSI-906
445	GOTERM_CC_DIRECT	GO:0009986~cell surface	58	6.08604	5.62668e-07	EPHB6, CLSTN1, PLAT, SLC7A11, AMOT, ROBO1, CDH5, LAMP3, CTSG, CD36, SCN5A, ITGB6, CD53, FGFBP1, ANXA1, ENTPD6, ANK3, HLA-F, F3, LY6D, ADAM9, DSG2, CEACAM8, CD47, MET, MS4A1, CDH17, RTN2, CX3CR1, RALA, NLGN1, SDC4, IGSF3, PDGFA, CLCN3, IQGAP2, TFPI, C3, TSPAN8, P2RY1, MBP, SLIT2, AAMP, ELANE, NGFR, NLGN4X, TRPV2, WNT7A, MSN, SULF1, BST2, ALPP, IL2RB, FAS, CLEC2D, PAM, FGFR2, ADA	919	639	20562	2.03085	0.000371292	7.42722e-05	7.07836e-05	OSI-906
446	GOTERM_CC_DIRECT	GO:0005886~plasma membrane	283	29.6957	1.1823e-05	EPHB6, VIPR1, IFITM2, ICAM2, ICAM3, ACTB, LGALS4, RASSF2, BSG, ARL6IP5, PIP4K2A, THSD7A, B2M, PRKACB, SLC12A7, SCN1A, ARL14, IL1R2, ENTPD6, PHKA1, ACTN4, ANK3, HLA-F, TIAM1, PRKAR1A, CLDN7, SUCLG2, PRKD2, EZR, GRB7, SDC4, LYPD1, NEDD4L, LYPD3, IQGAP2, SLC6A20, SLC5A3, PRKCZ, C3, RIC8A, UGT8, FAM171A1, CD79A, PRKAR2B, EPB41L1, EPB41L2, EPB41L3, TSPAN5, SCN3A, TSPAN1, ATP6V0A1, VASP, NGFR, WWTR1, P…	919	5071	20562	1.24866	0.00777288	0.00130053	0.00123945	OSI-906
447	GOTERM_CC_DIRECT	GO:0005925~focal adhesion	39	4.09234	4.09619e-05	GRB7, FOCAD, RALA, SDC4, TGFB1I1, FHL2, LPP, SYNE2, ACTB, DCAF6, CNN3, LASP1, EPB41L2, G3BP1, PCBP2, BSG, CTNNA1, ANXA6, RAC2, CHP1, ITGB6, B2M, TNS3, VASP, KLF11, YES1, ANXA1, ZNF185, MSN, ACTN4, PARVB, ALOX15B, NFASC, FAT1, ADAM9, EZR, MAPRE2, HSPA1A, DDR2	919	425	20562	2.05317	0.0266732	0.00386212	0.00368072	OSI-906
448	GOTERM_CC_DIRECT	GO:0005654~nucleoplasm	223	23.3998	9.83633e-05	EHF, IFITM2, KEAP1, SMC4, ACTB, DCAF7, DCAF6, GOLGA3, RASSF2, PPP4R2, RPS6KA2, OGFOD1, MYB, RCC1, BBX, PIP4K2A, SOX9, CCNL2, IER5, PRKACB, TRIM22, SCN1A, HERC6, MBNL2, COG5, SOX13, LDOC1, EID1, RRAGA, RRAGD, HOXB2, PRKD2, NEIL1, ZNF395, CRABP2, HOXD1, GATA6, NEDD4L, AAAS, HIF1A, HSD11B2, NUAK1, PGBD5, PCBP1, EPB41L2, HLTF, PCBP2, HMOX1, ALX1, TSPAN1, NKX2-2, STAT5A, NFE2, NGFR, PLK3, WWTR1, XBP1,…	919	3963	20562	1.25901	0.0628603	0.00737829	0.00703173	OSI-906
449	GOTERM_CC_DIRECT	GO:0005856~cytoskeleton	45	4.72193	0.000100613	KANK1, CALCOCO2, TGFB1I1, SLC7A11, BICD1, ACTB, CNN3, SGCE, PCLO, EPB41L1, EPB41L2, EPB41L3, ENC1, KIF13B, CTNNA1, ARL6IP5, RAC2, NEFH, WASF2, WASF3, DSP, VASP, MYLIP, RIPK2, SPAG4, SHROOM2, MSN, WIPI1, KCNAB2, ACTN4, PARVB, CDC42BPB, RHOF, FRMD4B, ALOX15B, CKAP4, SMTN, PSRC1, MYO15B, KRT15, ITPKA, DCX, TRIM36, EZR, S100A8	919	541	20562	1.86108	0.0642509	0.00737829	0.00703173	OSI-906
450	GOTERM_CC_DIRECT	GO:0032991~macromolecular complex	53	5.56139	0.000269312	IFITM2, REG1A, ACTB, DCAF7, POLB, UFL1, RASSF2, TMEM147, LBH, TRPS1, GRB10, RCC1, NEK2, SOX9, SLC12A7, MAP3K5, MEN1, DFFB, ANXA1, SYK, RIPK2, FBXW7, ACTN4, DDB2, METTL22, RBP4, PRKAR1A, RAPGEF2, EZR, SSX2IP, PVALB, BIRC3, MTMR9, HIF1A, LTBP1, RASIP1, C3, KLC2, IRAK1, COX11, MBP, HES1, WASF2, SMAD1, AMFR, ERLIN1, ARHGAP29, ERLIN2, AICDA, NR4A2, CPS1, RAB3GAP1, HSPA1A	919	703	20562	1.68683	0.162865	0.0177746	0.0169397	OSI-906
451	GOTERM_CC_DIRECT	GO:0005911~cell-cell junction	21	2.20357	0.000388379	CD53, NGFR, HEG1, CDC42BPB, PRKCZ, RASIP1, ACTB, TIAM1, CDH5, CNKSR1, PDZD2, EPB41L3, MICALL2, FAT1, CTNNA1, RAPGEF2, LCP2, DSG2, STEAP1, WASF2, DSC3	919	192	20562	2.44719	0.226152	0.0215259	0.0205148	OSI-906
452	GOTERM_CC_DIRECT	GO:0016324~apical plasma membrane	33	3.46275	0.000391379	STC1, LRP2, CLCN3, SLC2A5, SLC6A20, PRKCZ, MUC1, PODXL, CTSK, PDPN, P2RY1, SLC16A8, SLC39A8, CD36, MPDZ, SLC15A1, ANXA1, IGFBP2, SHROOM2, CYBRD1, MSN, OSMR, SLC2A9, BST2, SLC7A8, SLC7A9, FAT1, MAL, RAPGEF2, RAB17, EZR, SLC29A1, DDR2	919	376	20562	1.9637	0.227684	0.0215259	0.0205148	OSI-906
453	GOTERM_CC_DIRECT	GO:0000785~chromatin	71	7.45016	0.000674934	FOXA1, AHCTF1, EHF, RORA, TFCP2L1, CHD3, HOXC11, ACTB, NR3C2, DBP, PPP4R2, BCL7C, TRPS1, ENC1, BBX, RCC1, SOX9, ZNF446, PITX1, MEN1, TEAD4, DFFB, KLF11, EMX2, ZGPAT, SOX13, EN1, FOXL2, FOS, TFDP2, ERF, IRF8, HOXB2, IRF9, TSPYL5, CREB5, GCM1, HOXD1, DLX5, GATA6, HIF1A, MUC1, ALX1, HES1, MSX1, NKX2-2, TFAP2A, STAT5A, NFE2, SMAD1, SMAD3, PRRX1, FOXF2, FOXF1, PRRX2, NAP1L2, NR0B1, SMARCA1, TBX3, HOPX…	919	1059	20562	1.50007	0.359565	0.0337569	0.0321713	OSI-906
454	GOTERM_CC_DIRECT	GO:0035579~specific granule membrane	13	1.36411	0.000716055	CD53, MOSPD2, SLC2A3, KCNAB2, SLC2A5, LILRA3, CKAP4, PGRMC1, DEGS1, CEACAM8, CD47, CD36, SLC27A2	919	91	20562	3.19633	0.376724	0.0337569	0.0321713	OSI-906
455	GOTERM_CC_DIRECT	GO:0005794~Golgi apparatus	75	7.86988	0.000827194	GALNT12, RAB3B, DOCK4, EHF, SECTM1, PCSK5, CXCL14, BICD1, SGCE, GOLGA3, RASSF2, AP1S2, CD36, IFT57, B2M, SCYL2, TRIM22, PSENEN, ST6GAL1, COG5, MMD, FBXW7, ENTPD6, COG2, PLA2G4A, ANK3, AP3B2, RAB33A, TPST2, ADAM19, GAL, NPC1, SLPI, PRKD2, CASQ1, CHST2, NLGN1, HS3ST3A1, LMAN2L, ARL1, NEDD4L, ATP1A3, LRP2, CLCN3, CST7, TM9SF4, CAMSAP2, AP3M2, RAB20, STC2, NLRP2, ALX1, RABAC1, KCNJ2, ATP6V0A1, YES1, …	919	1141	20562	1.4707	0.420839	0.0363965	0.034687	OSI-906
456	GOTERM_CC_DIRECT	GO:0005615~extracellular space	116	12.1721	0.000910955	SPON1, REG1A, XYLT1, PLAT, CXCL14, ACTB, ACTG2, LOXL1, LGALS4, TNFSF10, ZNF446, B2M, ARSA, POSTN, IGFBP5, HGF, IGFBP3, FST, IGFBP2, ENTPD6, ACTN4, FRMD4B, HLA-F, EREG, PLA2G15, RBP4, SLPI, PLA2G10, ADAM9, EZR, IL6ST, SCG2, S100A8, CALCA, CALCB, HTRA1, PDGFA, LY96, STC1, FBLN1, LYPD3, C2, C3, PODXL, STC2, PDGFD, HMOX1, PI3, ELANE, ABCA3, MSN, INHBE, BMP5, IL6, PPFIBP2, COL5A1, PIP, PAEP, SERPINI1,…	919	1938	20562	1.33923	0.452013	0.0375769	0.0358119	OSI-906
457	GOTERM_CC_DIRECT	GO:0045121~membrane raft	24	2.51836	0.000976956	SDC4, ERLIN1, ERLIN2, SULF1, PRKCZ, HK1, BST2, CLIP3, LDHB, CD79A, NPC1, PRKAR2B, PODXL, PDPN, BSG, CNTN1, FAS, MAL, CHP1, BAALC, CD48, CD36, IL6ST, BIRC3	919	252	20562	2.13089	0.475393	0.0379289	0.0361474	OSI-906
458	GOTERM_CC_DIRECT	GO:0043231~intracellular membrane-bounded organelle	66	6.9255	0.00104949	RAB3B, ABCD3, RNF13, CALCOCO2, DENND1A, ECI2, LRRK1, GLI3, GRB14, LAMP3, CTSK, BSG, AP1S2, RAC2, CYP1B1, PMEPA1, CTSG, CCNL2, CLCC1, AGFG1, SUN1, PLA2G4A, RHOF, HDHD3, EPN2, PLA2G15, RNF125, RRAGD, BLVRB, DSG2, CES2, ACSS3, PHLPP1, CSTF2T, PRCP, KLHL12, HSD17B6, CLCN3, NTS, AP3M2, UGT8, HSD11B2, RAB20, EXOSC4, ADAP2, PDZD2, PODXL, CTNNA1, NLRP2, TMEM208, TSPAN1, ATP6V0A1, SEC31A, CYP2J2, ANKRD27,…	919	984	20562	1.50072	0.499941	0.0384815	0.036674	OSI-906
460	GOTERM_CC_DIRECT	GO:0005788~endoplasmic reticulum lumen	27	2.83316	0.00135646	SPON1, FKBP14, PDGFA, LTBP1, C3, STC2, PDGFD, TSPAN5, B2M, MEN1, ARSA, PTPRN2, IGFBP5, LAMB2, GOLM1, IGFBP3, RNASET2, WNT7A, CKAP4, IL6, COL5A1, MGAT4A, COL21A1, GAS6, SCG2, SLC27A2, CES2	919	306	20562	1.9742	0.591748	0.0447632	0.0426607	OSI-906
461	GOTERM_CC_DIRECT	GO:0070062~extracellular exosome	187	19.6222	1.16142e-18	CYFIP2, FCGBP, SPON2, ALDH1L1, CD82, UPK2, PDCD5, DEFB1, PLAT, TM7SF3, APEH, MPO, ENO3, ACTG2, ICAM1, DOCK10, LGALS3, GOLGA4, ALCAM, TUBB3, BASP1, ANPEP, CPNE3, IGHV3-7, B2M, GOLGA7, KRT6A, WLS, G6PD, CD300A, RPL22, WNT5A, PRKCA, HLA-A, ACTN4, ATP1B1, RNASE1, CD2AP, TOM1L1, BCR, ACLY, MYL6, AZGP1, FOLH1, COL4A2, SLPI, DPEP1, TNIK, HPRT1, GPM6A, MTMR2, NDRG3, ABCB1, ABCB6, CRABP2, SDC4, CNP, PEF1,…	912	2218	20562	1.90086	7.43306e-16	7.43306e-16	7.15432e-16	Pazopanib
462	GOTERM_CC_DIRECT	GO:0005829~cytosol	351	36.8311	3.48638e-15	CYFIP2, PANK4, TES, NUDT1, KEAP1, STMN3, UBE2L6, NOC2L, LIPA, ENO3, BACH2, DCAF7, PSMD8, LGALS3, GOLGA4, HERC2, CPNE3, EIF2D, ANKS1A, B2M, WLS, AGFG1, UNC13B, COG4, RPL22, MCCC1, PRKCA, ACTN4, CLPX, ASRGL1, CD2AP, JMJD6, MYL4, BCR, EML4, CH25H, DYNC1LI1, MYL6, ARC, MAP1B, DDIT4, PRKD2, HPRT1, TRIB1, CBLL1, OPTN, MTMR1, MTMR2, ABCB6, CRABP2, HSPA4L, CRABP1, ENDOD1, KLK5, PIK3R1, ADH7, MTMR4, HIF1A…	912	5510	20562	1.43624	2.20268e-12	1.11564e-12	1.0738e-12	Pazopanib
463	GOTERM_CC_DIRECT	GO:0016020~membrane	181	18.9927	6.68583e-11	CYFIP2, ERCC6L, SPARC, CLSTN1, ICAM2, ENO3, ZDHHC3, ICAM1, IGF1R, DOCK10, LGALS3, EIF4ENIF1, HERC2, PIEZO1, IL13RA2, SPA17, B2M, SLC16A4, KRT6A, GTF2I, UNC13B, CAST, ACVR1, G6PD, SLC30A3, CD300A, SLC11A2, OCRL, PRKCA, HLA-A, ATP1B2, HLA-F, ATP1B1, EML4, TOM1L1, BCR, ACLY, CH25H, DYNC1LI1, MYL6, ACAP2, FOLH1, COL4A2, COL4A4, ELMO1, ABCG1, ABCG2, MTMR1, MTMR2, ABCB1, CBFB, CNP, SLC1A1, ENDOD1, SLC1…	912	2547	20562	1.60221	4.27893e-08	1.42631e-08	1.37282e-08	Pazopanib
464	GOTERM_CC_DIRECT	GO:0005737~cytoplasm	333	34.9423	1.92878e-10	CYFIP2, PANK4, SPARC, TES, CLPB, NUDT1, KEAP1, STMN3, SPINT2, DCAF7, LGALS3, GOLGA4, RPS6KA5, HERC2, TRIM29, ANPEP, CPNE3, EIF2D, SPA17, ANKS1A, AGFG1, TIPIN, RPL22, SLC11A2, PRKCA, ACTN4, JMJD7, EML2, ASRGL1, CD2AP, JMJD6, EML4, DYNC1LI1, ARC, DDIT4, MT1F, PRKD2, HPRT1, TRIB1, CBLL1, OPTN, MTMR1, MTMR2, LXN, CRABP2, HSPA4L, CRABP1, XPA, AGAP1, PIK3R1, ADH7, MTMR4, HIF1A, PPL, OAZ2, CYP27B1, LDHB…	912	5576	20562	1.34646	1.23442e-07	3.08605e-08	2.97033e-08	Pazopanib
465	GOTERM_CC_DIRECT	GO:0005886~plasma membrane	296	31.0598	4.625e-08	SPARC, TES, ICAM2, NUDT1, SPINT2, ENO3, ICAM1, LGALS3, GOLGA4, EDNRA, ALCAM, HERC2, ANPEP, TRBC2, PIEZO1, CPNE3, THSD7A, IGHV3-7, B2M, WLS, ACVR1, UNC13B, IL15RA, SLC11A2, PSG1, KCNK15, SOX11, PSG3, PRKCA, HLA-A, ACTN4, HLA-F, CD2AP, JMJD6, BCR, DYNC1LI1, ARC, ADCY9, MAP1B, PRKD2, MTMR1, GPM6A, ABCB1, SDC4, COL13A1, ABCB6, SDC2, MGST2, PIK3R1, PLA2G5, TAPBPL, ADH7, PPL, UGT8, PDGFC, ATP6V0A2, TSP…	912	5071	20562	1.31604	2.95996e-05	5.92e-06	5.698e-06	Pazopanib
466	GOTERM_CC_DIRECT	GO:0005576~extracellular region	144	15.1102	2.21276e-07	SPARC, CLSTN1, DEFB1, PLAT, SPATA20, SPINT2, APEH, SRP14, MPO, FGF5, LGALS3, LIPG, FAM3A, THSD7A, IL13RA2, IGHV3-7, SPA17, PAMR1, B2M, GOLGA7, IFNAR2, SPAG11B, IGFBP5, IGFBP4, FST, WNT5A, PSG1, PSG3, ACTN4, EREG, DKK3, ACLY, AZGP1, COL4A2, SLPI, COL4A4, SPARCL1, LY6H, PLA1A, REG3A, COL13A1, ENDOD1, HTRA1, KLK5, C1ORF54, AEBP1, PLA2G5, NID2, FBLN2, LTBP1, C2, C5, DEAF1, PDGFC, PLAC1, APOD, PI3, CD…	912	2129	20562	1.52496	0.000141607	2.36028e-05	2.27177e-05	Pazopanib
467	GOTERM_CC_DIRECT	GO:0000139~Golgi membrane	55	5.77125	7.53224e-06	GALNT12, GAL3ST1, ATP8A2, ST6GALNAC2, CLSTN2, CLSTN1, XYLT2, LPCAT1, SLC2A1, ZDHHC3, HHAT, GOLGA4, PMEPA1, MAN1A1, GOLGA7, B2M, SYBU, HLA-DPA1, WLS, IL15RA, COG4, PAQR3, RRAS2, ZDHHC13, HLA-A, HLA-F, RAB33A, ARFGAP1, TPST2, RAB36, ABCG1, OPTN, HLA-DQB1, B4GALT5, HS3ST3A1, ABCB6, TAPBPL, RASGRP1, RAP1GAP, CHSY1, CHST12, PDGFC, ATP6V0A2, ATP6V1H, HAS2, CYTH1, MBTPS1, GALNT3, ABCA5, NOS3, DHCR24, AR…	912	651	20562	1.90481	0.00480905	0.000688662	0.000662837	Pazopanib
468	GOTERM_CC_DIRECT	GO:0005615~extracellular space	126	13.2214	1.04161e-05	FCGBP, SPON1, SPARC, POP1, XYLT2, NUDT1, DEFB1, PLAT, MPO, ENO3, ACTG2, ICAM1, FGF5, LGALS3, ANPEP, LIPG, FAM3A, IL13RA2, B2M, IFNAR2, IL15RA, POSTN, IGFBP5, IGFBP4, FST, WNT5A, VASH1, ACTN4, CARTPT, HLA-F, EREG, DKK3, AZGP1, COL4A2, SLPI, COL4A4, DPEP1, SPARCL1, PLA1A, REG3A, LXN, COL13A1, CNP, HTRA1, KLK5, AEBP1, MTMR4, NID2, C2, C5, PDGFC, APOD, PI3, CD14, PROM1, ELANE, GSDMD, LRRN3, LIF, INHB…	912	1938	20562	1.46584	0.00664417	0.000833288	0.00080204	Pazopanib
469	GOTERM_CC_DIRECT	GO:0031012~extracellular matrix	29	3.04302	1.39421e-05	COLEC12, SNED1, FCGBP, SPON2, SPON1, COL13A1, LRRC17, CXCR4, LTBP1, FBLN2, RELN, LRIG1, TIMP2, PI3, POSTN, LRRN3, WNT5A, MMP10, MMP13, COL4A2, COL5A1, COL4A4, COL5A3, PXDN, CHI3L1, COL9A3, CD248, FMOD, MATN2	912	260	20562	2.51475	0.00888329	0.000892292	0.000858831	Pazopanib
470	GOTERM_CC_DIRECT	GO:0010008~endosome membrane	29	3.04302	1.39421e-05	RET, STEAP3, ATP8A2, WDR44, GGA2, GGA1, RAP1A, IRAK1, GRB14, RAB23, ATP6V0A2, ATP6V1H, PMEPA1, CD14, SLC15A3, HLA-DOB, HLA-DPA1, VPS37C, HLA-A, RHOB, TOM1L1, ARHGAP32, CLCN6, PIKFYVE, MYO1B, ACAP2, EHD3, HLA-DPB1, HLA-DQB1	912	260	20562	2.51475	0.00888329	0.000892292	0.000858831	Pazopanib
471	GOTERM_CC_DIRECT	GO:0045177~apical part of cell	14	1.46905	3.54586e-05	ACVR1, SLC11A2, USH1C, PLAT, SLC7A11, VASH1, MYO1B, DAB1, CDH2, FAP, CHL1, DPEP1, REN, MPDZ	912	78	20562	4.04673	0.0224383	0.00202592	0.00194994	Pazopanib
472	GOTERM_CC_DIRECT	GO:0009986~cell surface	52	5.45645	3.79859e-05	IGHM, SPARC, CLSTN2, CLSTN1, PLAT, SLC7A11, ICAM1, GHR, LGALS3, CDH2, LIPG, TIMP2, FCER1A, CTSG, NEO1, HLA-DPA1, IL15RA, FCER1G, SLC11A2, WNT5A, PSG1, PSG3, HLA-A, HLA-F, FOLH1, PXDN, CD46, CRYAB, ABCB1, SDC4, IGSF3, SDC2, SLC1A1, CXCR4, SLC1A3, SLC1A4, TSPAN8, PDGFC, GPC3, GPC4, PROM1, ELANE, NLGN4X, TRPV2, ACVR2A, TSPAN14, FAP, HLA-DPB1, KCNK2, PAM, FERMT2, ADA	912	639	20562	1.83473	0.0240183	0.00202592	0.00194994	Pazopanib
473	GOTERM_CC_DIRECT	GO:1904724~tertiary granule lumen	11	1.15425	0.000132182	GSDMD, ORM1, CANT1, TNFAIP6, TCN1, QPCT, TIMP2, ALDOC, GOLGA7, B2M, PGM1	912	55	20562	4.50921	0.0811223	0.00615824	0.00592731	Pazopanib
474	GOTERM_CC_DIRECT	GO:0098978~glutamatergic synapse	34	3.56768	0.000134712	GPM6A, SPARC, RGS14, CLSTN2, CLSTN1, ELAVL4, PPM1H, PLAT, ABHD6, NDRG1, RAP1A, SV2A, LRRTM2, GPC4, PAK3, NPTX2, RGS9, CACNG5, KPNA1, SRGN, CADPS2, SLC30A3, RPL22, WNT5A, STAT3, ADRA2C, DNM3, MAPK10, BCR, ARC, ACTC1, SPARCL1, TNIK, SHANK2	912	373	20562	2.05514	0.0826087	0.00615824	0.00592731	Pazopanib
475	GOTERM_CC_DIRECT	GO:0005856~cytoskeleton	44	4.617	0.000162952	FAAH, ROCK2, ELAVL4, USH1C, RHOBTB3, SLC7A11, PPL, RND1, AKAP12, TRIM9, BASP1, STOM, NPHP4, FLNC, CTNNA2, LRRFIP1, CTNNAL1, MYLIP, HSBP1, NOS3, SPAG4, DHCR24, ACTN4, PARVB, PTPN13, ARHGAP26, ALOX15B, EML2, CKAP4, RHOB, SSH1, FGR, EML4, ENAH, KRT19, PREPL, KRT16, KRT15, CDC42EP3, DCX, SPRY2, ALDOC, TNIK, FERMT2	912	541	20562	1.83369	0.099043	0.00695262	0.00669189	Pazopanib
476	GOTERM_CC_DIRECT	GO:0035580~specific granule lumen	11	1.15425	0.000367337	GSDMD, ORM1, CANT1, SLPI, TCN1, QPCT, TIMP2, LCN2, CHI3L1, B2M, ELANE	912	62	20562	4.00011	0.209539	0.0146935	0.0141425	Pazopanib
477	GOTERM_CC_DIRECT	GO:0043231~intracellular membrane-bounded organelle	67	7.03043	0.000528286	PHLDB1, SPARC, SMARCB1, IRS1, DENND1A, CROT, MPO, LIPA, IGF1R, RND1, PIK3C2B, TM7SF2, EIF4ENIF1, MAP1LC3B, GRB14, CTSK, PMEPA1, CTSG, SYBU, HLA-DPA1, RAB8B, AGFG1, CADPS2, G6PD, VBP1, VPS37C, HDHD3, RHOB, EPN3, GPRC5A, ACOX2, CAT, FAR2, MTMR2, RHOBTB3, MGST2, UGT8, GGA1, RAB20, ATP6V0A2, TMEM208, ANO10, NPHP4, SLC15A3, IL33, ABCA5, AGK, FZD7, OSBPL3, DENND4C, STAM, ABCA8, SMARCA1, CYP4F11, CLCN6,…	912	984	20562	1.53515	0.286942	0.0198884	0.0191426	Pazopanib
478	GOTERM_CC_DIRECT	GO:1904813~ficolin-1-rich granule lumen	15	1.57398	0.00119764	GSDMD, CANT1, TNFAIP6, PRG2, APEH, SRP14, ACLY, GLB1, QPCT, CAT, TIMP2, ALDOC, MNDA, PGM1, HSPA1A	912	124	20562	2.72735	0.535573	0.0425828	0.040986	Pazopanib
479	GOTERM_CC_DIRECT	GO:0005829~cytosol	331	35.8613	2.12703e-11	EIF4A2, TES, RPL31, KEAP1, MLC1, GCC2, ENO2, LIPA, RRP8, DCAF7, PNP, RUSC1, RPS6KA2, AP1S2, TRIM25, FBXO3, AKT1, CHAC1, SYNPO, MNX1, PDK2, TRIM22, EPHB3, WLS, MEF2A, GSTK1, KRT1, DICER1, PASK, ASRGL1, CD2AP, BIN1, PLBD1, RIN3, TRIB3, RBCK1, ATF5, NEIL1, HOXB7, MTMR1, PDE1A, CRABP1, ENDOD1, THY1, CD1B, PRKCZ, TTBK2, APOO, COMMD8, PRKAR2B, PDCD10, PRDX1, EPB41L2, HIVEP1, PIP5K1A, PIP5K1B, NCKAP1L, …	901	5510	20562	1.37094	1.37619e-08	7.43012e-09	6.99373e-09	PD-173074
480	GOTERM_CC_DIRECT	GO:0005737~cytoplasm	334	36.1863	2.29679e-11	IL1RN, TES, RPL31, KEAP1, MLC1, AQP7, ARR3, DCAF7, AQP1, EPS8, PNP, TRIM29, RPS6KA2, ANPEP, FBXO3, AKT1, CHAC1, TRIM22, CXADR, LIMCH1, KRT1, MTUS1, CEL, DICER1, PASK, ASRGL1, CD2AP, BIN1, TEP1, ETHE1, FEZ2, MT1G, RIN3, DNA2, NEIL1, CDC42SE1, MTMR1, PARPBP, CRABP1, TWF2, STC1, DCUN1D2, KLK8, PRKCZ, KLK6, TTBK2, PRRC1, PRKAR2B, PDCD10, PRDX1, HLTF, TP53BP1, ATG7, SEC31B, S100A10, BARD1, GSTM3, EGR1…	901	5576	20562	1.36699	1.48603e-08	7.43012e-09	6.99373e-09	PD-173074
481	GOTERM_CC_DIRECT	GO:0048471~perinuclear region of cytoplasm	75	8.12568	1.19843e-10	EIF4A2, SNAP25, MLC1, PARK7, TMEM100, STK16, ANXA6, TRIM68, PTGDS, CD34, HRAS, SH3GL2, MAP3K4, CCR2, RAB8B, PPP1R16B, GGPS1, APLP1, COBL, ACSL3, DICER1, CD2AP, NME1, EPN3, INF2, ALDH1A2, NOS1AP, CHI3L1, CDH13, RAB38, PKP4, LCP1, VAMP5, PDE9A, PLEC, SPRR3, MVP, TWF2, SLC1A3, GDPD5, PRKCZ, RASIP1, PPM1F, DNAJB6, PRKAR2B, STC2, NPY, STOM, DMD, DYNC1I1, SNCA, ABCA1, CHGA, GALNT6, NDFIP1, AMFR, LAPTM5…	901	764	20562	2.24031	7.75386e-08	2.58462e-08	2.43282e-08	PD-173074
482	GOTERM_CC_DIRECT	GO:0070062~extracellular exosome	157	17.0098	9.82784e-10	IL1RN, RPL31, PARK7, TM7SF3, ENO2, AQP1, EPS8, COMP, PNP, PLAU, ANPEP, TNFSF10, CAPN2, PRSS8, PTGDS, KRT6A, WLS, DYNC2H1, GSTK1, KRT1, CEL, HLA-A, DICER1, PGD, RNASE1, CD2AP, HLA-E, TOM1L1, IL6ST, SLC27A2, CFB, PPIC, RAB5C, KLK1, CFI, HPN, ENDOD1, TWF2, KLK3, GSTT1, THY1, NID2, PRKCZ, EFNB1, UBB, TSPAN8, PRKAR2B, PDCD10, CD19, PRDX1, EPB41L2, PSAP, IGFBP7, ATP6V0A4, NCKAP1L, ST3GAL1, S100A10, GST…	901	2218	20562	1.61539	6.35861e-07	1.58965e-07	1.49629e-07	PD-173074
483	GOTERM_CC_DIRECT	GO:0016020~membrane	165	17.8765	1.65923e-07	IFITM1, RPL31, DGKA, FHOD1, ICAM2, GOLIM4, GCC2, ENO2, IGF1R, CCND1, PHLDA2, SH3GL2, FADS1, KRT6A, CAST, GSTK1, KRT1, ENTPD6, OCRL, HLA-A, ACSL3, NRBP1, HLA-E, TOM1L1, TXLNA, BIN1, ILVBL, RAB38, IL6ST, ABCG1, MTMR1, MGST3, CFI, HPN, ENDOD1, SLC1A3, PRKCZ, HSD11B1, CCNB2, UGCG, INPP5A, HLTF, NCKAP1L, RCE1, ST3GAL1, S100A10, OSBPL2, NBEAL2, NR0B1, HSPA2, CLK3, GPR137B, TMPRSS15, EHD1, FA2H, EHD4, S…	901	2547	20562	1.47841	0.000107346	2.14704e-05	2.02094e-05	PD-173074
484	GOTERM_CC_DIRECT	GO:0005886~plasma membrane	288	31.2026	3.33003e-07	VIPR1, IFITM1, IL1RN, TES, IFITM2, ICAM2, MLC1, AQP7, ENO2, RRP8, AQP1, EPS8, EDNRB, ANPEP, TRBC2, AKT1, PRSS8, SYNPO, EPHB3, WLS, SCN1A, DYNC2H1, IL15RA, CXADR, SLC6A15, KRT1, ENTPD6, MTUS1, HLA-A, ACSL3, CD2AP, HLA-E, BIN1, CLDN7, TYRO3, IGKV4-1, TRIB3, CFB, EPHA2, CDC42SE1, MTMR1, COL13A1, HPN, THY1, SLC6A20, CD1B, PRKCZ, INPP5A, PRKAR2B, PDCD10, KCNMB1, CD19, EPB41L2, PIP5K1A, TSPAN5, PIP5K1B…	901	5071	20562	1.2961	0.00021543	3.59089e-05	3.37998e-05	PD-173074
485	GOTERM_CC_DIRECT	GO:0005576~extracellular region	141	15.2763	5.02468e-07	SRP14, COMP, VPREB3, PYCARD, BPIFA1, PNP, PLAU, TNFSF10, ENPP2, PRSS8, OSTF1, PRSS3, PTGDS, EPHB3, CHGB, SPINK4, SPINK2, CXADR, KRT1, F2R, ENTPD6, CEL, OLFM1, TWSG1, TXLNA, IGKV4-1, PLBD1, SPARCL1, IL6ST, SCG2, CFB, LY6E, CALCB, COL13A1, CFI, ENDOD1, STC1, KLK3, THY1, NID2, KLK8, LTBP1, KLK6, GLB1L2, APOO, IGLV6-57, STC2, PSAP, IGFBP7, NPTX2, ATG7, PLTP, TBC1D15, S100A10, NDFIP1, TGFB1, RARRES2, …	901	2129	20562	1.51142	0.000325044	4.64424e-05	4.37147e-05	PD-173074
486	GOTERM_CC_DIRECT	GO:0005794~Golgi apparatus	84	9.10076	3.67216e-06	EHF, HIP1, ST6GALNAC2, GOLIM4, GCC2, PRDM2, DUSP10, AP1G2, RUSC1, STK16, DSE, CAPN2, AP1S2, TRIM68, IFT57, PTGDS, HRAS, CD33, TMED5, TRIM22, WLS, DYNC2H1, PRMT5, COG7, IL15, MMD, SEMA6D, ENTPD6, APLP1, F2R, MTUS1, ACSL3, CEL, HLA-A, ARAP1, ARFGAP3, MSH6, ADAM19, RNF144A, TRAPPC6A, PLIN3, VAMP5, SLC29A3, ABCG1, PDE9A, CHST2, SPRR3, CD1B, PTGS1, RAB20, PRRC1, PDCD10, STC2, NPY, NLRP2, ST8SIA5, HAS2…	901	1141	20562	1.6801	0.00237307	0.000296986	0.000279543	PD-173074
487	GOTERM_CC_DIRECT	GO:0005856~cytoskeleton	48	5.20043	6.54139e-06	CDC42SE1, SNAP25, HIP1, TGFB1I1, MVP, FHOD1, ELAVL4, TWF2, RHOBTB1, RND1, RHOBTB2, AKAP12, EPB41L4B, PCLO, CALD1, EPB41L2, KIF13B, RAC2, STOM, DMD, CTNNA2, WASF1, NEFH, CTNNAL1, MARK1, PLEKHG3, AUTS2, TPM1, KRT1, SPAG4, RHOH, MSN, PARVB, CDC42BPB, RHOF, ENAH, MYO1E, FERMT1, KRT19, ABI2, BIN1, KRT16, TMSB15B, PKP4, DOCK2, PTPN3, PLEC, SNTB2	901	541	20562	2.02481	0.00422335	0.000470253	0.000442634	PD-173074
488	GOTERM_CC_DIRECT	GO:0032991~macromolecular complex	56	6.06717	2.33518e-05	IFITM1, TES, IFITM2, IRS2, AHR, DCAF7, COMP, PYCARD, PANX1, LBH, TRPS1, GRB10, AKT1, DFFA, ANXA1, CXADR, GPX4, ZNF10, DDB2, ACTA2, CRYAA, SLC27A5, ZC4H2, CXCR4, KLK3, PTGS2, LTBP1, RASIP1, PPM1F, RELB, CD19, EPS8L1, STAP1, HES1, DMD, MAPK6, WASF1, SASH1, SNCA, CBX5, AMFR, CARD8, LAPTM5, NR0B2, AICDA, TJP1, NR4A2, TFCP2, CPS1, ID2, BCL3, CD69, CALM2, HSPA1B, HSPA1A, SNTB2	901	703	20562	1.81791	0.0149952	0.00144452	0.00135968	PD-173074
489	GOTERM_CC_DIRECT	GO:0043025~neuronal cell body	38	4.11701	2.4559e-05	RTN1, PDE1A, ZC4H2, TMPRSS3, HPN, SLC1A3, GRIK2, SEZ6L2, ASCL1, IGF1R, NRGN, PYCARD, AKAP12, UBB, PRKAR2B, TIMP2, CAPN2, FLNB, DMD, SLC38A2, SH3GL2, CCR2, TRPM4, SNCA, SCN1A, TGFB1, MYO10, AMFR, COBL, SNCAIP, ADRA2A, OLFM1, ADORA2A, FUBP3, EFHC1, RIN3, SERPINI1, IL6ST	901	408	20562	2.12551	0.0157643	0.00144452	0.00135968	PD-173074
490	GOTERM_CC_DIRECT	GO:0031982~vesicle	21	2.27519	7.88769e-05	SNAP25, ANXA1, MSN, PRKCZ, CD2AP, EPS8, MYO1E, MUC1, UBB, BIN1, AKT1, STOM, RAB38, CD59, RIN3, CALM2, MUC4, HSPA1B, DYNC1I1, SYBU, HSPA1A	901	174	20562	2.7543	0.0497549	0.00425278	0.004003	PD-173074
491	GOTERM_CC_DIRECT	GO:0005615~extracellular space	120	13.0011	8.89481e-05	IL1RN, TRIL, ENO2, COMP, VPREB3, BPIFA1, PLAU, ANPEP, TNFSF10, ENPP2, PRSS8, PRSS3, PTGDS, CHGB, IL15RA, POSTN, CXADR, SEMA6D, KRT1, ENTPD6, MTUS1, CEL, HLA-E, OLFM1, TWSG1, MFNG, IGKV4-1, PLBD1, SPARCL1, IL6ST, SCG2, CFB, CALCB, COL13A1, CFI, STC1, KLK3, NID2, CD1B, KLK8, KLK6, TTBK2, APOO, IGLV6-57, UBB, SCGB1D2, STC2, PRDX1, PSAP, IGFBP7, PLTP, S100A10, TGFB1, RARRES2, TFPI2, LIF, MSN, IL7, OG…	901	1938	20562	1.41308	0.0559272	0.00442688	0.00416687	PD-173074
492	GOTERM_CC_DIRECT	GO:0009986~cell surface	50	5.41712	0.000107232	IGHM, SRPX, PTPRK, ENO2, AMOT, THBD, CDH2, PLAU, TIMP2, CCR9, ITGAV, CD33, IL15RA, FCER1G, ANXA1, CD93, IL15, SEMA6D, ENTPD6, F2R, CEL, HLA-A, HLA-E, IL1A, TYRO3, CD47, VAMP5, CDH17, EPHA2, RTN2, CSF1R, HPN, CXCR4, SLC1A3, THY1, IL2RG, CD1B, TSPAN8, CD59, DMD, SLIT2, LDLR, ASIC1, TGFB1, NLGN4X, TPBG, MSN, HSPA2, ALPP, FOLR1	901	639	20562	1.7857	0.0670307	0.00495566	0.0046646	PD-173074
493	GOTERM_CC_DIRECT	GO:0030054~cell junction	24	2.60022	0.000230118	YAP1, CDC42SE1, IFITM2, CXADR, TES, PLEKHG6, CXCR4, PTPRK, PRKCZ, DDB2, AMOT, TJP1, CDH6, ENAH, FERMT1, CDH2, ABI2, PPP1R13L, EPB41L2, PKP4, DMD, LCP1, CDH17, SNTB2	901	232	20562	2.36083	0.138348	0.00992574	0.00934278	PD-173074
494	GOTERM_CC_DIRECT	GO:0005783~endoplasmic reticulum	76	8.23402	0.000294938	SRPX, POGLUT1, PGAP1, MOGAT2, MLC1, KEAP1, PARK7, MAGT1, CLGN, PYCARD, PANX1, TMEM100, VPREB3, NSDHL, DSE, CAPN2, CTSF, TMED5, WLS, CAST, CERS4, CERS6, ELOVL4, ELOVL6, ACSL3, CEL, HLA-A, FOS, PDIA5, OLFM1, TRAPPC6A, MAL, CHI3L1, RAB38, TLR7, SLC27A2, PDE9A, SLC27A5, CDS1, RTN2, NDUFB8, RTN1, MGST3, TMPRSS3, ATP10D, ATP10B, THY1, HMGCR, SEZ6L2, PTGS2, KLK6, STC2, AGR2, STOM, APBB2, SPTSSA, S100A10…	901	1142	20562	1.51876	0.173746	0.0119266	0.0112261	PD-173074
495	GOTERM_CC_DIRECT	GO:0001725~stress fiber	12	1.30011	0.00031532	ACTA2, PDLIM3, LIMCH1, FHOD1, TPM1, NOX4, FLNB, LCP1, SYNPO, PDLIM5, PRKCZ, AMOT	901	73	20562	3.75145	0.184574	0.0120007	0.0112959	PD-173074
496	GOTERM_CC_DIRECT	GO:0005938~cell cortex	19	2.0585	0.000338516	NDFIP1, MYO10, COBL, AQP7, RHOH, CRIP2, RHOF, ENO2, NRBP1, RHOBTB1, RHOBTB2, RND1, EPS8, AKAP12, EPB41L2, RAC2, FLNB, ECT2, SNCA	901	165	20562	2.62791	0.196724	0.0121678	0.0114531	PD-173074
497	GOTERM_CC_DIRECT	GO:0031012~extracellular matrix	25	2.70856	0.00048793	COLEC12, SNED1, ECM1, COL13A1, TRIL, CXCR4, LTBP1, COMP, ADAMTS2, LRIG1, TIMP2, TIMP3, MUC4, MUC6, POSTN, TGFB1, RARRES2, TFPI2, MMP10, MUC5AC, OGN, CHI3L1, TGFBI, COL9A2, MATN2	901	260	20562	2.19436	0.270771	0.0166153	0.0156394	PD-173074
498	GOTERM_CC_DIRECT	GO:0005764~lysosome	28	3.03359	0.000532518	TNFAIP3, MLC1, CXCR4, LIPA, TRIM29, HYAL1, CTSK, PSAP, CAPN2, HAS2, CTSF, CTSD, LDLR, CD34, SNCA, USP4, LAPTM5, PRSS16, OCRL, TYR, ASS1, TOM1L1, AKR1B10, PLBD1, RAB38, TLR7, LGMN, PCYOX1	901	309	20562	2.06795	0.291518	0.017061	0.016059	PD-173074
499	GOTERM_CC_DIRECT	GO:0005925~focal adhesion	35	3.79198	0.000553759	BCAR3, TES, RPL31, TGFB1I1, ASAP3, THY1, MRC2, AKAP12, CSRP2, CDH2, PLAU, EPB41L2, ANXA6, CAPN2, RAC2, PIP5K1A, CD59, FLNB, ITGAV, WASF1, CD99, ANXA1, ZNF185, MSN, PARVB, ENAH, FERMT1, NOX4, CDH13, LCP1, HSPA1B, PLEC, HSPA1A, EPHA2, SNTB2	901	425	20562	1.8794	0.301193	0.017061	0.016059	PD-173074
500	GOTERM_CC_DIRECT	GO:0030424~axon	31	3.35861	0.000624514	SEMA3A, ELAVL4, PARK7, ADCY8, IGF1R, NRGN, AQP1, PCLO, KIF13B, NEFL, DMD, CTNNA2, ACADM, SLC38A2, NEFH, ATG7, SNCA, SCN1A, TGFB1, SYT1, COBL, NMNAT2, TANC2, CD2AP, OLFM1, BIN1, FEZ2, CNTN1, RIN3, FGF13, PLEC	901	361	20562	1.95972	0.33248	0.0177134	0.016673	PD-173074
501	GOTERM_CC_DIRECT	GO:0043231~intracellular membrane-bounded organelle	66	7.1506	0.000629688	DENND1B, HIP1, PTPRK, LIPA, IGF1R, RND1, GM2A, CTSK, BLNK, AP1S2, RAC2, CYP1B1, HOXA2, CTSF, GUSB, FADS1, SYBU, RAB8B, COG7, RHOH, RHOF, ARAP1, IL17RB, EPN3, MSH6, RNF144A, SLC7A5, SLC9A6, FAR2, SLC29A3, PPIC, CSF1R, MGST3, ASAP3, AOAH, PTGS2, CD1B, RHOBTB1, RHOBTB2, PTGS1, HSD11B1, RAB20, PSAP, NLRP2, STAP1, EPS15, ABCA1, CPSF4, CYB5A, EGR2, XRCC2, OSBPL2, NR0B1, TYR, NR0B2, EHD1, DIAPH2, EHD4, …	901	984	20562	1.5307	0.334713	0.0177134	0.016673	PD-173074
502	GOTERM_CC_DIRECT	GO:0005912~adherens junction	19	2.0585	0.000687508	ANXA1, CXADR, MSN, PTPRK, PARK7, RND1, TJP1, CDH6, TMEM47, MYO1E, PDLIM3, CDH2, ABI2, TRIM29, CDH12, PKP4, CTNNA2, PDLIM5, CYTH1	901	175	20562	2.47774	0.359157	0.0185341	0.0174455	PD-173074
503	GOTERM_CC_DIRECT	GO:0045121~membrane raft	24	2.60022	0.000740959	ABCA1, CXADR, SMURF2, PLLP, MLC1, PARK7, THY1, ENO2, ADCY8, PRKCZ, GNAI2, LAT2, EFNB1, EDNRB, PRKAR2B, CD19, CAPN2, CNTN1, MAL, STOM, DMD, IL6ST, CTSD, S100A10	901	252	20562	2.17346	0.380956	0.019176	0.0180498	PD-173074
504	GOTERM_CC_DIRECT	GO:0030027~lamellipodium	20	2.16685	0.000794809	MYO10, TESC, TWF2, CDC42BPB, PARVB, MCC, NRBP1, AMOT, ACTA2, ENAH, CDH2, ABI2, CAPRIN1, RAC2, PIP5K1A, AKT1, APBB2, DMD, WASF1, EPHA2	901	192	20562	2.37722	0.402168	0.0196409	0.0184874	PD-173074
506	GOTERM_CC_DIRECT	GO:0005654~nucleoplasm	212	22.9686	0.000849994	EHF, IFITM2, RPL31, RTCA, KEAP1, GCC2, LIPA, RRP8, DCAF7, RPS6KA2, TRIM25, HOXA2, FBXO3, AKT1, MNX1, PDK2, TRIM22, SCN1A, MEF2A, CXADR, ETHE1, TRIB3, DNA2, ATF5, NEIL1, HOXB7, PARPBP, MYNN, COMMD8, EPB41L2, HLTF, HIVEP1, PIP5K1A, ALX1, TP53BP1, TRPM4, NKX2-2, BARD1, EGR1, EGR2, EGR4, BCL11A, XRCC2, SS18L1, NR2F1, UPF3B, AMMECR1, MAD2L1BP, NR0B1, NR0B2, MLLT11, STAG2, FUBP3, ID2, REL, NOX4, ATM, H…	901	3963	20562	1.22082	0.423154	0.0196409	0.0184874	PD-173074
507	GOTERM_CC_DIRECT	GO:1904813~ficolin-1-rich granule lumen	15	1.62514	0.001067	MVP, KRT1, PYGL, SRP14, MMP9, PNP, GLB1, TIMP2, OSTF1, GUSB, ATG7, CTSD, HSPA1B, PGM1, HSPA1A	901	124	20562	2.76064	0.498785	0.0238052	0.0224071	PD-173074
508	GOTERM_CC_DIRECT	GO:0032587~ruffle membrane	13	1.40845	0.00128214	PLEKHA1, TESC, TPM1, PLEK, NME1, EPS8, FERMT1, PIP5K1A, EPS8L1, ITGAV, LCP1, PDE9A, EPHA2	901	99	20562	2.99674	0.563984	0.0276514	0.0260274	PD-173074
509	GOTERM_CC_DIRECT	GO:0005789~endoplasmic reticulum membrane	68	7.36728	0.00138337	PGAP1, PIGN, MOGAT2, MAGT1, CLGN, PANX1, CYP26B1, NSDHL, DSE, RAC2, CYP1B1, PTGDS, SLC18A1, HRAS, FADS1, TMED5, WLS, IL15RA, CERS4, CERS6, COPZ2, ELOVL6, ACSL3, HLA-A, PDIA5, IFI27, SLC9A6, ILVBL, PIGA, TYRO3, TLR7, SGK1, SLC27A2, ABCG1, MGLL, SLC27A5, CDS1, RTN2, RTN1, MGST3, TMPRSS3, HPN, ATP10D, ATP10B, HMGCR, SEZ6L2, PTGS2, PTGS1, HSD11B1, APOO, UBB, HAS2, CD59, RCE1, SPTSSA, SEC31B, ABCA1, C…	901	1054	20562	1.47234	0.591662	0.0288722	0.0271765	PD-173074
511	GOTERM_CC_DIRECT	GO:0016323~basolateral plasma membrane	22	2.38353	0.00197738	ABCC3, ABCA1, ABCC1, ANXA1, CXADR, MLC1, AQP7, MSN, ADCY8, SLC39A14, ADRA2A, AQP1, TJP1, SLC7A5, GM2A, CDH2, ERBB4, CLDN7, ATP6V0A4, FOLR1, LDLR, CDH17	901	239	20562	2.10071	0.722138	0.0387686	0.0364916	PD-173074
512	GOTERM_CC_DIRECT	GO:0045177~apical part of cell	11	1.19177	0.00208283	TJP1, DYNC2H1, EPB41L4B, CLCN5, CDH2, CETN2, MSN, ATP6V0A4, LDLR, AQP1, LGMN	901	78	20562	3.21839	0.740499	0.039635	0.0373071	PD-173074
513	GOTERM_CC_DIRECT	GO:0030018~Z disc	15	1.62514	0.00224511	RTN2, GGPS1, PARVB, KRT19, PDLIM3, CSRP2, DNAJB6, BIN1, NOS1AP, FLNB, DMD, SYNPO, PDLIM5, SCN1A, PLEC	901	134	20562	2.55462	0.766418	0.0415025	0.0390649	PD-173074
514	GOTERM_CC_DIRECT	GO:0000785~chromatin	67	7.25894	0.00248902	EHF, CHD7, RORA, HOXC13, PARK7, AHR, SIX6, TRPS1, HEY2, SIX3, CAPN2, HOXA2, MNX1, MEF2A, PRMT5, DFFA, PBRM1, FOXD1, TFEB, EBF2, FOS, MSH6, TFDP1, TFDP2, IRF8, ATF5, HOXB7, IRF9, HOXB6, NFAT5, PARPBP, SATB1, SHOX2, ASCL1, HOXD10, NPAS3, RELB, MUC1, CUX2, ALX1, E2F3, HES1, NKX2-2, EGR1, ARNT2, AKIRIN1, EGR2, EGR4, FOXF2, PLK2, PRRX2, PBX2, NR0B1, ZFHX4, NR0B2, TBX3, HOPX, NR4A2, NR4A1, STAG2, TFCP2…	901	1059	20562	1.44384	0.800593	0.0447333	0.042106	PD-173074
517	GOTERM_CC_DIRECT	GO:0030175~filopodium	11	1.19177	0.0027651	ACTA2, ENAH, CXADR, ABI2, MYO10, NOS1AP, TWF2, MSN, DMD, LCP1, FGF13	901	81	20562	3.09919	0.833289	0.0447595	0.0421306	PD-173074
519	GOTERM_CC_DIRECT	GO:0005667~transcription factor complex	21	2.27519	0.00311441	MEF2A, NFAT5, ARNT2, FOXF2, LMO2, PBX2, AHR, FOS, ARNTL2, NR4A2, NR4A1, SIX6, TFDP1, TFDP2, SIX3, REL, ANKRD1, E2F3, ATF5, SSBP3, TAF1	901	232	20562	2.06572	0.867101	0.0491468	0.0462603	PD-173074
520	GOTERM_CC_DIRECT	GO:0070062~extracellular exosome	184	19.4093	2.46389e-17	UXS1, PROS1, DEFB1, PLAT, F11R, ENO2, ICAM1, AKR7A2, CHCHD3, ARHGDIB, COTL1, ENPP4, PRSS8, PIP4K2C, IGHV3-9, KRT6A, WLS, GSTK1, ACTN3, SERPINF1, APLP2, ACTN1, RNASE2, UPB1, RNASE1, MINPP1, FOLH1, SPINT1, SLPI, S100A6, PADI2, PRTN3, FKBP4, S100A8, CFD, ABCB1, SLC22A5, KLK1, SDC4, AK1, LIN7A, GSTT1, LTBP2, THY1, TRHDE, ADH5, FUT3, LDHB, FUT8, RAP1A, HSPH1, RRAS, UBB, MAN2A1, KIF3A, APOH, ZNHIT6, PS…	918	2218	20562	1.85814	1.52761e-14	1.52761e-14	1.46848e-14	PF-02341066
521	GOTERM_CC_DIRECT	GO:0005886~plasma membrane	309	32.5949	3.30483e-10	SLC23A2, IFITM1, MLC1, SPINT2, ABCA12, F11R, SLC4A3, ENO2, AQP3, RAPGEFL1, ICAM1, ZDHHC4, RASSF2, PIP4K2A, PRSS8, PIP4K2C, SYNPO, SLC12A7, IGHV3-9, WLS, ACVR1, ACTN3, ACTN1, SLC6A15, MTUS1, SOX11, DKK1, SLC5A6, SIGIRR, ARC, SPINT1, MAP1B, FEZ1, TRIB3, PRKD1, CFTR, GRB7, ABCB1, SLC22A5, SDC4, MAPKAP1, LYPD1, PIK3R1, THY1, CD1C, CD1A, CD79A, RRAS, INPP5D, PENK, PDGFC, S100A13, KCNMB4, SLAMF7, PLEK2…	918	5071	20562	1.36486	2.04899e-07	1.0245e-07	9.84838e-08	PF-02341066
522	GOTERM_CC_DIRECT	GO:0005829~cytosol	328	34.5992	1.03726e-09	MTRR, EIF4A3, ECI2, MLC1, IFI35, ABCA12, IFIT1, ENO2, LIPA, IFIT3, DCAF6, GLS, IFIT2, CDC20, CCDC91, RASSF2, PSMD5, RPS6KA2, PPAT, MAGOH, WDR91, AP1S2, PIP4K2A, LGALS9, PIP4K2C, SYNPO, TNS3, WLS, HERC6, GSTK1, ACTN3, COG5, ACTN1, UPB1, EML1, ASRGL1, CH25H, ARC, MAP1B, PADI2, TRIB3, PRKD1, ATF5, TP53, CFTR, GRB7, ZNF395, SLC22A5, MAOA, MAPKAP1, COPS7A, PIK3R1, THY1, RPS4Y1, GSPT2, ADH5, RPAP3, LDH…	918	5510	20562	1.33335	6.43101e-07	2.14367e-07	2.06069e-07	PF-02341066
523	GOTERM_CC_DIRECT	GO:0045121~membrane raft	36	3.79747	2.42864e-09	SDC4, MLC1, THY1, ENO2, CD1A, EGFR, HK1, ICAM1, CD79A, LDHB, TUBA1A, INPP5D, PDPN, CSK, FYN, CD36, CTSD, GPM6B, S100A10, RGS7, ABCA1, SMURF2, ERLIN2, ATP2B1, TGFBR2, CLIP3, ANO1, ARC, DLG1, MYO1C, DLC1, P2RX1, CD48, TPP1, HPSE, BIRC3	918	252	20562	3.19981	1.50576e-06	3.7644e-07	3.61868e-07	PF-02341066
524	GOTERM_CC_DIRECT	GO:0005615~extracellular space	140	14.7679	9.52385e-09	CSF3, PROS1, DEFB1, PLAT, IFI35, OLFML2A, ENO2, LOXL1, ICAM1, LOXL2, FGF9, FCGRT, LIPG, ENPP2, PRSS8, LGALS9, IL13RA2, SEMA6B, POSTN, TLE2, SERPINF1, ACTN1, ENTPD5, CD180, MTUS1, RNASE3, KMO, RNASE2, DKK1, THNSL2, SPINT1, LOX, SLPI, COL8A2, PRTN3, S100A8, CFD, REG3A, LXN, TNFRSF11B, LTBP2, CD1C, CD1A, KLK6, UBB, APOH, STC2, PSAP, PDGFC, S100A13, HMOX1, IGFBP6, PLTP, S100A10, ST14, TGFB3, LRRN2, T…	918	1938	20562	1.61807	5.90477e-06	1.18096e-06	1.13524e-06	PF-02341066
525	GOTERM_CC_DIRECT	GO:0005737~cytoplasm	321	33.8608	7.3911e-08	SLC23A2, PID1, UXS1, EIF4A3, MT1M, MLC1, IFI35, SPINT2, ABCA12, IFIT1, RBPJ, AQP3, IFIT3, DCAF6, RCBTB2, IFIT2, RASSF2, SOX15, RPS6KA2, MAGOH, LGALS9, IER5, HERC6, TSPYL2, LIMCH1, ACTN1, MTUS1, ASRGL1, ARC, FEZ1, ETHE1, MT1F, TBPL1, PADI2, ULK2, PRKD1, ZFPM2, TP53, CFTR, LIPT1, ZNF274, ZNF395, BEX1, LXN, SLC22A5, MAPKAP1, AGAP1, COPS7A, PIK3R1, KLK6, LDHB, NUAK1, HSPH1, NUAK2, PRRC1, PCBP2, S100A…	918	5576	20562	1.28945	4.58238e-05	7.63747e-06	7.34183e-06	PF-02341066
526	GOTERM_CC_DIRECT	GO:0005925~focal adhesion	44	4.64135	5.10943e-07	GRB7, SDC4, TGFB1I1, FHL1, FHL2, SLA, THY1, EGFR, DCAF6, ICAM1, RAB21, RRAS, CSRP1, G3BP1, PCBP2, PPFIA1, FLNC, RSU1, TNS3, JAK1, MAP4K4, TLE2, ZNF185, ACTN3, ACTN1, ITGA2, PTPN12, RHOB, FERMT1, NFASC, CTTN, PALLD, PTK7, DLC1, TRIP6, ITGA8, ZYX, PI4KA, CDH13, EVL, ARHGEF2, LCP1, HSPA1B, LIMS1	918	425	20562	2.31892	0.000316735	4.5255e-05	4.35032e-05	PF-02341066
527	GOTERM_CC_DIRECT	GO:0005576~extracellular region	142	14.9789	8.91453e-07	CSF3, PROS1, DEFB1, PLAT, SPATA20, SPINT2, OLFML2A, LOXL1, FGF9, LIPG, ENPP2, COTL1, PRSS8, IL13RA2, PRND, IGHV3-9, SERPINF1, ACTN1, ENTPD5, RNASE3, RNASE2, DKK1, SPINT1, LOX, SLPI, ADAM12, COL8A2, S100A6, PADI2, PRTN3, S100A8, DSC3, CFD, REG3A, NTM, LYPD1, TNFRSF11B, LTBP2, THY1, NTS, FBLN2, KLK6, HSPH1, APOH, STC2, PSAP, PENK, PDGFC, S100A13, IGFBP6, PLTP, TBC1D15, ARSB, S100A10, TGFB3, TFPI2, …	918	2129	20562	1.49395	0.000552549	6.90876e-05	6.64133e-05	PF-02341066
528	GOTERM_CC_DIRECT	GO:0005794~Golgi apparatus	86	9.07173	2.2452e-06	CLIC5, GALNT11, ST6GALNAC2, CPQ, LPCAT1, ZDHHC7, MSLN, ZDHHC4, SGCE, RPH3A, AKR7A2, CCDC91, RASSF2, DUSP10, LIPG, AP1S2, CD36, IFT57, WLS, ABCC4, COG5, PAQR3, MTUS1, MID1, LAX1, RAB33A, RNF144A, BACE2, SLPI, CTTN, FEZ1, TMBIM1, KIF20A, PRKD1, BIRC7, ARHGEF2, B4GALT6, VAMP5, ABCG1, ST6GALNAC5, HLA-DQB1, CUL7, MAPKAP1, ADCY3, ADRB2, CD1C, FUT4, FUT3, PTGS1, CST3, ZDHHC18, FUT8, PRRC1, FUT9, PPP2R3C…	918	1141	20562	1.68825	0.00139106	0.000154669	0.000148682	PF-02341066
529	GOTERM_CC_DIRECT	GO:0016020~membrane	155	16.3502	4.2231e-05	IFITM1, CMAS, NCF2, EIF4A3, ECI2, IFI35, SLC4A3, ENO2, RAPGEFL1, ICAM1, IGF1R, TOMM22, LOXL2, RPH3A, CCDC91, CCND1, ARHGDIB, SLC16A6, ENPP4, PLXNC1, IL13RA2, PHLDA2, FADS1, KRT6A, CAST, ACVR1, SH3GLB2, GSTK1, COG5, APLP2, ENTPD5, LAX1, SIGIRR, SLC5A6, CH25H, FOLH1, MAP7D3, SPINT1, LGSN, PRKD1, SLC27A3, CFTR, ABCG1, DSC3, ABCB1, ITPR1, AGAP1, ADRB2, PIK3R1, RPS4Y1, TRHDE, RAP1GAP, FUT4, FUT3, LDHB…	918	2547	20562	1.36309	0.0258439	0.00255501	0.0024561	PF-02341066
530	GOTERM_CC_DIRECT	GO:0009986~cell surface	52	5.48523	4.53307e-05	IGHM, SRPX, BMPR2, CLSTN2, PLAT, PTPRK, ENO2, MSLN, AMOT, ICAM1, GHR, LIPG, CLEC5A, CD36, HLA-DPA1, FGFBP1, CD93, ITGA2, F3, IL1A, GPRC5B, TYROBP, FOLH1, ITGA8, DSG2, VAMP5, CFTR, HBEGF, RTN2, ABCB1, SDC4, THY1, EGFR, FUT4, HLA-DMA, SRPX2, APOH, SLITRK3, PDGFC, CXCR2, SLIT2, ARSB, SLAMF1, NLGN4Y, CD74, TGFB3, ABCA7, LILRB4, DCBLD2, ALPP, TNFSF4, HLA-DRA	918	639	20562	1.82274	0.0277144	0.00255501	0.0024561	PF-02341066
532	GOTERM_CC_DIRECT	GO:0031012~extracellular matrix	26	2.74262	0.000267677	COLEC12, COL18A1, LRRC15, COL15A1, LTBP2, TNFRSF11B, HSD17B12, OLFML2A, FBLN2, ADAMTS5, RELN, ADAMTSL3, POSTN, LRRN2, MMP2, CD180, TFPI2, MUC5B, ASPN, LOX, MGP, COL8A2, TGFBI, COL9A2, HPSE, FMOD	918	260	20562	2.23987	0.152939	0.0127662	0.012272	PF-02341066
533	GOTERM_CC_DIRECT	GO:0043202~lysosomal lumen	14	1.47679	0.000368008	CD74, CSF3, SDC4, GAA, RNASET2, LIPA, CTSS, PSAP, TPP1, HPSE, FMOD, CTSD, ARSB, LGMN	918	97	20562	3.2328	0.204041	0.0161518	0.0155266	PF-02341066
534	GOTERM_CC_DIRECT	GO:0030658~transport vesicle membrane	9	0.949367	0.00039077	CD74, ITPR1, HLA-DRA, CPE, ABCA12, HLA-DQA1, RAB11FIP5, HLA-DPA1, HLA-DQB1	918	41	20562	4.91679	0.215199	0.0161518	0.0155266	PF-02341066
535	GOTERM_CC_DIRECT	GO:0042613~MHC class II protein complex	7	0.738397	0.000826934	CD74, HLA-DMA, HLA-DMB, HLA-DRA, HLA-DQA1, HLA-DPA1, HLA-DQB1	918	26	20562	6.03042	0.40125	0.0320437	0.0308033	PF-02341066
539	GOTERM_CC_DIRECT	GO:0070062~extracellular exosome	192	20.6674	1.4986e-20	FCGBP, CD82, PROS1, ICAM3, PLAT, F11R, ICAM1, LGALS3, ALCAM, C1RL, ARHGDIB, COTL1, ENPP4, PRSS8, PIP4K2C, KRT6A, TGM2, DYNC2H1, SPINK1, CD300A, PRKCB, SERPINF1, ACTN1, SLC6A14, PCOLCE, HLA-A, RNASE1, CD2AP, SULT2B1, ACLY, MINPP1, SFRP1, COL4A2, SLPI, DAAM2, PRTN3, TNIK, MXRA5, ABCB1, CFH, CNP, CFI, SLC1A4, LIN7A, THY1, AEBP1, TRHDE, ACAT2, C2, DPP4, SNX3, LDHB, SLC9A3R1, CYB5R1, C5, FUT8, HSPH1, …	910	2218	20562	1.95598	9.96567e-18	9.96567e-18	9.51609e-18	PHA-665752
540	GOTERM_CC_DIRECT	GO:0005886~plasma membrane	298	32.0775	1.59338e-08	SLC23A2, IFITM1, TES, CBLC, MLC1, ICAM3, ICAM4, CBLB, F11R, SLC4A3, AQP3, RAPGEFL1, ICAM1, LGALS3, EDNRA, RASSF2, ALCAM, PRSS8, PIP4K2C, SYNPO, SLC12A7, DYNC2H1, CXADR, KCNK10, PRKCB, ACTN1, SLC6A14, PSG1, HLA-A, CD2AP, SLC5A6, SFRP1, FEZ1, BTK, SUCLG2, TRIB3, ABCB1, GYPC, IL20RA, LYPD1, THY1, CYB5R1, SCFD1, TERT, GALR1, MICAL1, KCNMB4, TSPAN5, PROM1, HLA-DQA1, GPM6B, JAG2, VASP, LYN, ST14, JUN, …	910	5071	20562	1.32784	1.05959e-05	5.29798e-06	5.05898e-06	PHA-665752
541	GOTERM_CC_DIRECT	GO:0005887~integral component of plasma membrane	110	11.8407	2.09394e-07	SLC23A2, CD82, NPY2R, ICAM3, ICAM4, SLC4A3, ICAM1, EDNRA, ALCAM, CLEC5A, SCN9A, SLC16A7, PLXNC1, SLC12A7, SEMA6B, CD96, CXADR, SLC30A3, KCNK10, KCNK12, SLC6A14, HLA-A, SLC5A6, NINJ2, ROR1, GYPC, IL20RA, SLC1A4, THY1, TRHDE, TSPAN8, GALR1, TSPAN7, CLCA2, TSPAN5, KCNMB4, SLC38A6, PROM1, HLA-DQA1, SLC38A4, JAG2, CD164, ST14, TNFSF15, TNFRSF9, TRPV2, TRPV1, PTPRC, SELL, FXYD3, TNFSF4, REEP2, HLA-DRA,…	910	1508	20562	1.64822	0.000139237	4.64157e-05	4.43218e-05	PHA-665752
542	GOTERM_CC_DIRECT	GO:0005737~cytoplasm	313	33.6921	6.10945e-07	SLC23A2, TES, PID1, MT1M, STMN2, MLC1, CBLB, IFI35, IFIT1, AQP3, RCBTB2, LGALS3, MT2A, RASSF2, DPYSL4, AKT3, CDK20, MLYCD, ANKS1A, IER5, HERC6, JMJD4, MEF2C, TIPIN, CXADR, PRKCB, LIMCH1, ACTN1, FBXO2, RSAD1, CD2AP, SULT2B1, EML4, RUFY1, MYL5, FEZ1, BTK, ZFPM2, TRIB2, CLOCK, ZNF274, ZNF395, STC1, GATA2, KLK8, KLK6, SNX3, LDHB, NUAK1, HSPH1, TERT, MICAL1, PPARGC1A, ELANE, SCAI, CDK17, BARD1, APOBEC…	910	5576	20562	1.26837	0.000406196	0.00010157	9.69875e-05	PHA-665752
543	GOTERM_CC_DIRECT	GO:0016020~membrane	162	17.4381	1.31314e-06	IFITM1, CMAS, TNC, STMN2, ICAM3, MSMO1, IFI35, SLC4A3, RAPGEFL1, BEST1, ICAM1, LGALS3, CCDC91, AKT3, ARHGDIB, ENPP4, PLXNC1, IL13RA2, FADS1, KRT6A, SEC63, TMOD1, SLC30A3, CD300A, COG5, FBXO2, CYBA, HLA-A, NRBP1, EML4, SLC5A6, ACLY, CH25H, COL4A2, LGSN, PREB, RAB38, SLC27A3, ABCG1, ABCB1, GYPC, CNP, PRKDC, MGST3, CFI, SLC1A4, TRHDE, DPP4, LDHB, SLC9A3R1, CYB5R1, FUT8, RAB11FIP1, MAN2A1, CHST10, ST…	910	2547	20562	1.43718	0.000872857	0.000174647	0.000166769	PHA-665752
544	GOTERM_CC_DIRECT	GO:0005576~extracellular region	138	14.8547	3.76377e-06	CDA, COL16A1, OLFML2B, PROS1, TNC, ICAM4, PLAT, OLFML2A, LGALS3, FGF9, COTL1, NRTN, PRSS8, IL13RA2, PRND, CXADR, SERPINF1, ACTN1, PSG1, VASH2, RNASE4, PCOLCE, PDGFRL, ACLY, SFRP1, COL4A2, PSG5, SLPI, ADAM12, COL8A2, HHIPL2, PRTN3, MXRA5, SCG2, CFH, CFI, LYPD1, C1ORF56, STC1, THY1, AEBP1, NTS, KLK8, KLK6, C2, DPP4, C5, HSPH1, DEAF1, STC2, CLCA2, IGFBP7, NPTX2, TBC1D15, ELANE, CD164, BDNF, DNASE2B,…	910	2129	20562	1.46463	0.00249978	0.000417151	0.000398332	PHA-665752
545	GOTERM_CC_DIRECT	GO:0005829~cytosol	301	32.4004	1.3506e-05	CDA, TES, STMN2, MLC1, CBLB, IFI35, IFIT1, LGALS3, MT2A, TCL1A, CCDC91, RASSF2, DPYSL4, PSMD5, BBX, MLYCD, PIP4K2C, SYNPO, ANKS1A, SKP2, HERC6, MEF2C, COG5, PRKCB, ACTN1, FBXO2, CD2AP, MYL4, SULT2B1, EML4, RUFY1, MYL5, CH25H, SFRP1, MYL1, BTK, TFAM, TRIB3, HOXB7, CLOCK, ZNF395, MAOA, PRKDC, THY1, SNX3, LDHB, SCFD1, HSPH1, RAB11FIP1, TERT, MICAL1, CEP72, ELANE, HOXC6, PCK2, VASP, LYN, CDT1, GSTM3,…	910	5510	20562	1.23435	0.00894134	0.00128307	0.00122519	PHA-665752
546	GOTERM_CC_DIRECT	GO:0001725~stress fiber	14	1.507	1.66292e-05	LIMCH1, ACTN1, TPM1, CYBA, AMOT, ACTA2, LIMA1, MICALL2, ZYX, ROR1, LCP1, SYNPO, PDLIM5, MYH10	910	73	20562	4.3334	0.0109976	0.0013823	0.00131994	PHA-665752
547	GOTERM_CC_DIRECT	GO:0009986~cell surface	52	5.59742	3.52485e-05	IGHM, CPM, NRP1, CLSTN2, PLAT, PTPRK, AMOT, ICAM1, ROBO1, LGALS3, LAMP3, CLEC5A, ITGAV, CTSG, NEO1, HLA-DPA1, GPR37, ITGA4, PSG1, HLA-A, IL1A, SFRP1, GPRC5B, CEACAM1, PSG5, CEACAM5, ITGA8, DSG2, ROR1, ITGA6, CLDND1, ABCB1, SLC1A4, THY1, THBS1, EGFR, DPP4, TSPAN8, CXCR2, PROM1, ELANE, MICA, TRPV2, ACVR2A, CD2, PTPRC, FAP, ALPP, TNFSF4, IL2RB, HLA-DRA, CSPG4	910	639	20562	1.83877	0.0231681	0.00260447	0.00248698	PHA-665752
548	GOTERM_CC_DIRECT	GO:0005925~focal adhesion	36	3.87513	0.000323803	NRP1, TES, FHL2, TNC, SLA, THY1, EGFR, ICAM1, DPP4, LIMA1, ALCAM, CSRP2, CSRP1, G3BP1, ANXA6, ITGAV, WASF1, TGM2, VASP, TLE2, GSN, ITGA4, ACTN1, ZFYVE21, CYBA, RHOB, PTPRC, FAP, ITGA8, ZYX, CD9, KRAS, ITGA6, CSPG4, LCP1, SNTB2	910	425	20562	1.91398	0.193752	0.0196117	0.018727	PHA-665752
549	GOTERM_CC_DIRECT	GO:0016324~apical plasma membrane	33	3.55221	0.000324404	CLIC5, SLC23A2, CLDND1, SLC44A4, ABCB1, SLC3A1, STC1, THY1, EGFR, DPP4, SLC9A3R1, SLC22A18, PDPN, PRKG2, PROM1, SLC17A3, SLC12A2, MGAM, SLC16A1, SLC6A14, SHROOM2, ARHGEF18, CYBA, SLC39A14, SLC4A7, SLC5A6, CEACAM1, CEACAM5, ATP6V1B2, CD9, CSPG4, TNIK, SHANK2	910	376	20562	1.98312	0.194074	0.0196117	0.018727	PHA-665752
550	GOTERM_CC_DIRECT	GO:0045121~membrane raft	25	2.69107	0.000356077	CBLC, MLC1, CBLB, THY1, EGFR, ICAM1, DPP4, SLC9A3R1, LDHB, CASP3, PDPN, STOM, CTSD, GPM6B, LYN, GABBR1, CXADR, SMURF2, CLIP3, CD2, PTPRC, BTK, CD48, KRAS, BIRC3	910	252	20562	2.24163	0.210877	0.0197326	0.0188424	PHA-665752
551	GOTERM_CC_DIRECT	GO:0005794~Golgi apparatus	75	8.0732	0.000625727	CLIC5, GALNT11, DOCK4, SERPINA1, DCLRE1C, UBXN2B, CPQ, ICA1, STMN2, DBI, USE1, LITAF, GALNT10, CCDC91, RASSF2, NDST3, MAN1A1, IFT57, NEO1, SCYL2, DYNC2H1, COG5, PLA2G4A, SLC35G2, CYBA, HLA-A, ZDHHC17, RAB33A, TPST2, RNF144A, BACE2, GAL, VGF, SLPI, FEZ1, EXOC3, MAN1B1, ERGIC2, ABCG1, HLA-DQB1, BECN1, CST3, AP3M2, FUT8, FUT9, STC2, CHST10, ALX1, RABAC1, GBP1, ST3GAL1, BEND5, KCNJ2, SNCA, LYN, GALNT…	910	1141	20562	1.48525	0.340477	0.0309822	0.0295845	PHA-665752
552	GOTERM_CC_DIRECT	GO:0030054~cell junction	23	2.47578	0.000652256	DSP, PTPRR, SLC16A1, CXADR, TES, DOC2A, ACTN1, ARHGEF18, PTPRK, F11R, EGFR, AMOT, CDH6, CEACAM1, TBC1D2, GJB3, PDPN, CLCA2, DSG2, LCP1, IRF6, ARHGEF5, SNTB2	910	232	20562	2.24008	0.352018	0.0309822	0.0295845	PHA-665752
553	GOTERM_CC_DIRECT	GO:0043231~intracellular membrane-bounded organelle	66	7.10441	0.000809096	SERPINA1, CPQ, CELF2, ICA1, PTPRK, LITAF, GRB14, LAMP3, RAC3, CTSG, FADS1, AASS, HLA-DPA1, MEF2C, PLA2G4A, HDHD3, ZDHHC17, RHOB, SULT2B1, RNF144A, RUFY1, GPRC5B, RNF125, VGF, ATP6V1B2, PRTN3, DSG2, GPRC5C, ERGIC2, CLOCK, PHLPP2, MGST3, TGFBRAP1, ABHD5, HSD17B6, NTS, LTC4S, PTGS2, AP3M2, RAB40B, RAB11FIP1, RBBP8, BNIP2, TMEM208, ANO10, PPARGC1A, LYN, IL33, SLC16A1, FZD7, OSBPL3, FUCA1, HSD3B1, UPF…	910	984	20562	1.51556	0.416241	0.0358699	0.0342517	PHA-665752
554	GOTERM_CC_DIRECT	GO:0015629~actin cytoskeleton	24	2.58342	0.00115827	VASP, CLIC5, GSN, SWAP70, TPM1, ARPC1A, MYLK3, CD2AP, ACTA2, ARHGAP32, LIMA1, SLC9A3R1, MICAL1, CAPZA2, ZYX, AMPH, LCP1, WASF1, SYNPO, PDLIM5, KPTN, GBP1, DBN1, SNCA	910	258	20562	2.10192	0.537309	0.0481406	0.0459688	PHA-665752
555	GOTERM_CC_DIRECT	GO:0031012~extracellular matrix	24	2.58342	0.00128372	COLEC12, FCGBP, POSTN, SPON1, OLFML2B, COL16A1, MMP2, OLFML2A, MUC5B, THBS1, DCN, ASPN, VCAN, COL4A2, MGP, COL8A2, TIMP3, CD248, PTX3, TIMP1, COL9A2, TGM2, MATN2, FBN1	910	260	20562	2.08575	0.574387	0.0488295	0.0466267	PHA-665752
556	GOTERM_CC_DIRECT	GO:0005615~extracellular space	114	12.2713	0.00133899	FCGBP, SPON1, COL16A1, OLFML2B, PROS1, TNC, PLAT, IFI35, OLFML2A, ICAM1, LGALS3, FGF9, FCGRT, C1RL, PRSS8, IL13RA2, SEMA6B, POSTN, TLE2, CXADR, SERPINF1, ACTN1, RNASE4, PCOLCE, THNSL2, SFRP1, COL4A2, SLPI, COL8A2, PRTN3, SCG2, CFH, CNP, CFI, STC1, AEBP1, KLK8, KLK6, C2, C5, STC2, IGFBP7, PROM1, ELANE, ST14, BDNF, TNFSF15, RARRES1, INHBB, AZU1, LYZ, BMP6, CXCL11, PPFIBP2, IL7, TNFSF4, CPE, MAN2B1,…	910	1938	20562	1.32915	0.589765	0.0488295	0.0466267	PHA-665752
557	GOTERM_CC_DIRECT	GO:0030141~secretory granule	13	1.39935	0.00139513	PLAT, SNX10, CYBA, BRCA2, KLK8, THBS1, KLK6, GAL, IL1B, TFF3, CTSG, SCG2, ELANE	910	99	20562	2.9671	0.604818	0.0488295	0.0466267	PHA-665752
558	GOTERM_CC_DIRECT	GO:0070062~extracellular exosome	178	18.7764	2.51981e-15	CD86, APP, CYFIP1, FCGBP, CD82, UXS1, PROS1, DEFB1, F11R, ACTG1, DMBT1, PSMD3, ARHGDIB, CAPN2, ENPP4, PRSS8, IGHV3-7, GOLGA7, PRKACB, GLUL, CDK5RAP2, CD300A, SERPINF1, WNT5A, SLC6A14, CEL, ATP1B1, SCAMP3, MINPP1, FOLH1, CRISPLD2, FSCN1, SERPING1, PADI2, TLN1, IL6ST, MXRA5, DSC1, SLC27A2, CFD, ABCB1, SLC22A5, SLC1A1, AK1, LIN7A, LTBP2, THY1, CORO1B, SNX3, CD79B, VTN, LDHB, SDCBP, CYB5R1, HSPH1, RR…	913	2218	20562	1.80739	1.72362e-12	1.70088e-12	1.62024e-12	Rapamycin
559	GOTERM_CC_DIRECT	GO:0005576~extracellular region	161	16.9831	1.05468e-11	APP, CYFIP1, CALML5, PROS1, TNC, DEFB1, SPINT2, OLFML2A, LOXL1, VPREB1, DMBT1, PSMD3, LIPG, ENPP2, PRSS8, IL13RA2, IGHV3-7, PAMR1, PRND, GYG1, GOLGA7, CHGB, PCID2, IGFBP5, SERPINF1, ENTPD5, WNT5A, F2R, CEL, PDGFRL, DKK2, EREG, CRISPLD2, PSG4, COL8A2, LY6D, HHIPL2, UTS2, SERPING1, PADI2, TLN1, IL6ST, MXRA5, SCG2, CFD, CALCB, NOTCH4, LPL, TNFRSF11B, LTBP2, THY1, NTS, PLAC8, SCUBE2, VTN, SDCBP, HSPH…	913	2129	20562	1.70312	7.11908e-09	3.55954e-09	3.39079e-09	Rapamycin
560	GOTERM_CC_DIRECT	GO:0005829~cytosol	328	34.5992	5.11817e-10	CYFIP1, APP, STMN2, CCP110, MLC1, IFIT1, LIPA, IFIT3, DCAF6, GLS, HERC5, RPS6KA3, MT2A, HERC2, PSMD3, DPYSL3, WDR91, BBX, SYNPO, GLUL, TNS3, PRKACB, HERC6, CDK5RAP2, PHKA1, RUNX3, ARMC1, NUP93, MYL5, INPP4B, CH25H, POR, MYL1, RRAGB, MAP1B, GRWD1, DDIT4, RBP1, PADI2, ATF5, TLN1, MYL9, ATF6, TP53, CFTR, SKAP2, LLGL2, SLC22A5, MAOA, MYCBP2, PEX11B, CRABP1, TRMT2A, PIK3R1, THY1, SNX3, SULT1A1, CD79B,…	913	5510	20562	1.34065	3.45477e-07	1.15159e-07	1.097e-07	Rapamycin
561	GOTERM_CC_DIRECT	GO:0005737~cytoplasm	330	34.8101	8.63211e-10	SLC23A2, APP, ATF2, LPGAT1, UXS1, PLEKHB1, MT1M, STMN2, MLC1, SPINT2, IFIT1, IFIT3, DCAF6, HERC5, RPS6KA3, MT2A, HERC2, ALKBH1, DPYSL3, ZC3H12A, IER5, GLUL, IER2, HERC6, CDK5RAP2, TSPYL2, TIPIN, CIRBP, MTUS1, CEL, RUNX3, MYL5, INPP4B, RRAGB, FEZ1, DDIT4, MT1F, TBPL1, PADI2, ULK2, CYP2E1, TTLL12, TLN1, MYL9, TRIB2, TP53, CFTR, SKAP2, LLGL2, LIPT1, SLC22A5, MYCBP2, CRABP1, FPR1, PIK3R1, ARPP19, SNX…	913	5576	20562	1.33286	5.82667e-07	1.45667e-07	1.38761e-07	Rapamycin
562	GOTERM_CC_DIRECT	GO:0009986~cell surface	63	6.64557	6.33976e-09	CD86, IGHM, SRPX, CPM, APP, NRP1, CLSTN2, ITGB5, PTPRK, MSLN, ROBO1, CDH5, CDH2, HYAL2, LIPG, TIMP2, FCER1G, ANXA1, CD93, MME, WNT5A, F2R, CEL, F3, AJAP1, CEACAM1, TYROBP, FOLH1, PSG4, CEACAM6, PXDN, LY6D, ITGA8, ITGA6, TLN1, VAMP4, CFTR, ABCB1, NOTCH4, SLC1A1, LPL, PTN, THY1, EGFR, SCUBE2, DUOX1, SLITRK3, CD59, SLIT2, CD55, MICA, JAM2, FZD6, TRPV2, TNFRSF10B, MSN, HSPA2, DCBLD2, PTPRC, TNFSF4, F…	913	639	20562	2.22042	4.27933e-06	7.47103e-07	7.11684e-07	Rapamycin
563	GOTERM_CC_DIRECT	GO:0005615~extracellular space	140	14.7679	6.64091e-09	APP, FCGBP, PROS1, TNC, DEFB1, OLFML2A, CXCL14, LOXL1, ACTG1, LOXL2, VPREB1, DMBT1, FCGRT, DPYSL3, LIPG, ENPP2, PRSS8, IL13RA2, CHGB, POSTN, IGFBP5, SERPINF1, ENTPD5, WNT5A, MTUS1, CEL, FRMD4B, DKK2, EREG, CRISPLD2, COL8A2, UTS2, SERPING1, IL6ST, SCG2, CFD, RTN3, CALCB, LPL, TNFRSF11B, LTBP2, SCUBE2, VTN, SDCBP, PCSK1N, UBB, PODXL, PDGFD, PSAP, HMOX1, CLCA1, CD14, PLTP, S100A10, KL, ST14, TNFSF15…	913	1938	20562	1.62693	4.48261e-06	7.47103e-07	7.11684e-07	Rapamycin
564	GOTERM_CC_DIRECT	GO:0005886~plasma membrane	294	31.0127	1.17412e-07	SLC23A2, APP, CHIC2, OXTR, IFITM2, MLC1, TMEM97, SPINT2, F11R, ZDHHC4, HERC2, STS, PRSS8, SYNPO, IGHV3-7, GLUL, PRKACB, EPHA7, KCNK10, SLC6A14, MTUS1, PHKA1, ACSL3, SLC5A6, SIGIRR, PSG4, MAP1B, FEZ1, TLN1, CFTR, SKAP2, LLGL2, ABCB1, SLC22A5, MYCBP2, FPR1, PIK3R1, THY1, CD79B, CYB5R1, SYNGR1, RRAS, ANKH, KCNMB2, PENK, TSPAN5, CD14, SCN3A, TSPAN1, HLA-DQA1, GPM6B, S100A10, SLC19A2, GSDMB, ST14, JUN…	913	5071	20562	1.30571	7.92497e-05	1.13218e-05	1.07851e-05	Rapamycin
565	GOTERM_CC_DIRECT	GO:1904813~ficolin-1-rich granule lumen	21	2.21519	5.36343e-07	CFD, GSN, CALML5, GSTP1, AGL, HSPA6, PYGL, CTSS, CST3, COMMD9, CRISPLD2, PSMD3, CAT, PSMB1, TIMP2, MAPK1, MNDA, GUSB, CTSD, GYG1, HSPA1B	913	124	20562	3.8141	0.000361966	4.5254e-05	4.31086e-05	Rapamycin
566	GOTERM_CC_DIRECT	GO:0005925~focal adhesion	43	4.53586	1.11765e-06	CYFIP1, NRP1, ITGB5, ARPC1B, FHL1, FHL2, TNC, THY1, CORO1B, EGFR, ACTG1, DCAF6, EFNB2, AKAP12, SDCBP, RRAS, CDH2, GNA12, PPFIA1, PACSIN2, CAPN2, MAPK1, CD59, TNS3, SVIL, FZD2, ANXA1, GSN, ZNF185, MME, SPRY4, MSN, PTPN12, RHOB, PTPRC, CAT, TRIP6, ITGA8, ITGA6, ARHGEF2, TLN1, LAMTOR3, HSPA1B	913	425	20562	2.27863	0.000754129	8.38237e-05	7.98498e-05	Rapamycin
567	GOTERM_CC_DIRECT	GO:0016020~membrane	159	16.7722	6.1285e-06	APP, LPGAT1, PLXND1, TNC, STMN2, NR3C1, ACTG1, LOXL2, RPH3A, CDH5, STS, HERC2, CCND1, DMBT1, PSMD3, ARHGDIB, SLC16A6, ENPP4, PLXNC1, IL13RA2, PHLDA2, GYG1, SLC16A4, CAST, MED1, CD300A, ENTPD5, TSC2, ACSL3, ATP1B1, GEM, SIGIRR, SLC5A6, NUP93, CH25H, POR, FOLH1, SOAT1, SLCO2A1, LY6D, IL6ST, DSC1, ATF6, CFTR, ABCB1, MYCBP2, PEX11B, SLC1A1, ITPR1, PIK3R1, EFNB2, HSD11B1, LDHB, UGCG, SDCBP, CYB5R1, CY…	913	2547	20562	1.40593	0.00412821	0.000413674	0.000394063	Rapamycin
568	GOTERM_CC_DIRECT	GO:0034774~secretory granule lumen	17	1.79325	4.79742e-05	CFD, SERPINA3, CYFIP1, GSN, GSTP1, AGL, HSPA6, PYGL, APRT, FGR, COMMD9, CRISPLD2, PSMD3, CAT, PSMB1, S100P, GYG1	913	115	20562	3.32924	0.0318646	0.00294387	0.00280431	Rapamycin
569	GOTERM_CC_DIRECT	GO:0016324~apical plasma membrane	35	3.69198	7.15536e-05	SLC23A2, CRB1, OXTR, SLC47A1, SLC44A4, SLC22A5, ABCB1, SLC1A1, PTEN, THY1, EGFR, DUOX1, CDH2, PODXL, CTSK, HYAL2, SLC39A8, KL, ANXA1, FZD6, SLC6A14, SHROOM2, MSN, ATP2B1, ATP1B1, AJAP1, SLC5A6, ASPM, ANO1, GPR143, CEACAM1, CEACAM6, SLC29A1, SLC26A4, CFTR	913	376	20562	2.0964	0.0471525	0.00402489	0.00383408	Rapamycin
570	GOTERM_CC_DIRECT	GO:0005912~adherens junction	21	2.21519	0.000102263	CRB1, OXTR, ANXA1, SHROOM2, TBCD, MSN, PTPRK, FRMD4B, KLHL24, EFNA5, AJAP1, EFNB2, CDH5, SDCBP, CEACAM1, CDH2, CDH10, PKP1, ITGA6, TLN1, LLGL2	913	175	20562	2.70256	0.0667025	0.00530983	0.0050581	Rapamycin
571	GOTERM_CC_DIRECT	GO:0045121~membrane raft	26	2.74262	0.000150538	APP, SLC1A1, MLC1, THY1, EGFR, LDHB, SDCBP, PODXL, HYAL2, CAPN2, CD14, CTSD, CD55, GPM6B, S100A10, MME, SMURF2, ATP2B1, LAT2, TLR1, ANO1, PTPRC, P2RX1, FAS, CD48, IL6ST	913	252	20562	2.32363	0.0966281	0.00725809	0.00691401	Rapamycin
572	GOTERM_CC_DIRECT	GO:0035578~azurophil granule lumen	14	1.47679	0.000183432	PYGB, SERPINA3, ARG1, FUCA1, RNASET2, PLAC8, SDCBP, CYB5R3, NPC2, PADI2, MAPK1, MNDA, BPI, GUSB	913	91	20562	3.46482	0.116468	0.00825443	0.00786311	Rapamycin
573	GOTERM_CC_DIRECT	GO:0005788~endoplasmic reticulum lumen	29	3.05907	0.000247828	COL18A1, APP, ITIH2, TNC, MSLN, CHRDL1, PRSS23, CST3, STS, CDH2, PDGFD, PENK, MAPK1, TSPAN5, CHGB, IGFBP5, RNASET2, WNT5A, GPX7, LAMB1, BMP4, MINPP1, IL6, COL6A1, COL8A2, SERPING1, COL21A1, SCG2, SLC27A2	913	306	20562	2.13438	0.154058	0.0104553	0.0099596	Rapamycin
575	GOTERM_CC_DIRECT	GO:0008021~synaptic vesicle	16	1.68776	0.00112875	SNAP25, APP, MME, IQSEC1, STON1, MFF, RPH3A, TRIM9, SLC4A8, SV2B, PDE4B, AMPH, KIF1A, VAMP4, APBA2, PICALM	913	137	20562	2.63023	0.533425	0.0423281	0.0403215	Rapamycin
576	GOTERM_CC_DIRECT	GO:0070062~extracellular exosome	171	18.1529	2.50821e-13	APP, SCARB1, STEAP4, ATP8A1, PROS1, ICAM3, CIB1, PLAT, ACTG2, NPEPPS, BASP1, CPNE3, PRKACB, IGHV3-9, CDK5RAP2, SLC38A1, SPINK1, PRKCH, SERPINF1, ACTN1, IGFBP2, ACOT11, STX7, SLC6A14, ATP1B1, RNASE1, TUBA4A, CD2AP, TOM1L1, AZGP1, FOLH1, SLPI, CRISPLD2, S100A6, DPEP1, PRTN3, S100A4, TNIK, HPRT1, ATP6V0D1, PFN2, GPM6A, CETP, ABCB1, SLC22A5, STXBP1, AK1, HTRA1, THY1, NID2, CORO1A, NDRG1, PRDX2, C5, R…	909	2218	20562	1.74396	1.61013e-10	1.61027e-10	1.48988e-10	Sorafenib
577	GOTERM_CC_DIRECT	GO:0005829~cytosol	325	34.5011	1.13736e-09	APP, SERPINE2, WIPF1, CBLB, BACH2, DCAF6, RASSF2, HERC1, DPYSL4, TDO2, DPYSL3, CPNE3, HOMER3, SYNPO, SKP2, KIFAP3, TNS3, PRKACB, EPHB3, HERC6, CDK5RAP2, PRKCH, ENDOG, WSB2, ACTN1, FNDC3A, ATG13, RUNX3, ASRGL1, CD2AP, CH25H, TIAM1, KEL, PRKD3, DDIT4, TXNIP, RIN3, TRIB3, HPRT1, NEIL1, TRIB1, TP53, CFTR, OPTN, SKAP2, SLC22A5, RRAD, STXBP1, MAPKAP1, FLII, PIK3R1, THY1, ZC3HAV1, RPS4Y1, PRDX2, RAB11FI…	909	5510	20562	1.33424	7.30185e-07	3.65093e-07	3.37796e-07	Sorafenib
578	GOTERM_CC_DIRECT	GO:0005576~extracellular region	151	16.0297	3.78771e-09	FCN1, APP, SERPINE2, PROS1, PLAT, SPATA20, SPINT2, VPREB1, FGF9, ENPP2, FAM3A, OSTF1, IGHV3-9, EPHB3, IFNAR2, IGFBP1, CXADR, IGFBP5, HGF, SERPINF1, ACTN1, IGFBP2, PDGFRL, TUBA4A, AZGP1, SLPI, CRISPLD2, PSG4, S100A6, UTS2, PRTN3, S100A4, DSC3, PLA1A, LY6E, FBN2, CETP, NRN1, HTRA1, STC1, C1ORF54, TNFRSF11B, IGHV1-69, THY1, NTS, CFP, NID2, FBLN2, C5, IGLV2-14, PSAP, PI3, IGFBP6, TBC1D15, S100A11, VA…	909	2129	20562	1.60436	2.43171e-06	8.1057e-07	7.49967e-07	Sorafenib
579	GOTERM_CC_DIRECT	GO:0005615~extracellular space	136	14.4374	5.10076e-08	FCN1, APP, SERPINE2, PROS1, PLAT, ACTG2, TSKU, LOXL2, VPREB1, FGF9, FCGRT, DPYSL3, ENPP2, FAM3A, IFNAR2, IGFBP1, POSTN, CXADR, IGFBP5, HGF, SERPINF1, ACTN1, IGFBP2, CD180, MTUS1, VASH1, FRMD4B, KMO, AZGP1, SLPI, CRISPLD2, DPEP1, UTS2, PRTN3, S100A4, PLA1A, CETP, HTRA1, STC1, TNFRSF11B, CD1E, CFP, CD1C, NID2, PCSK1N, C5, IGLV2-14, PSAP, HMOX1, PI3, IGFBP6, PROM1, S100A11, NMB, LRRN3, MCAM, DEFA4, …	909	1938	20562	1.5874	3.27464e-05	8.18672e-06	7.57463e-06	Sorafenib
580	GOTERM_CC_DIRECT	GO:0005886~plasma membrane	293	31.104	1.11672e-07	APP, OXTR, ICAM3, CBLB, SPINT2, IL27RA, EDNRA, RASSF2, PIEZO1, CPNE3, HOMER3, SYNPO, SEPHS1, PRKACB, SLC12A7, IGHV3-9, EPHB3, PAQR6, PRKCH, CXADR, ACTN1, SLC6A14, MTUS1, SOX11, CD2AP, SIGIRR, TIAM1, KEL, PSG4, TRIB3, CFTR, SKAP2, SLC22A4, GPM6A, SLC22A3, NRN1, ABCB1, SLC22A5, RRAD, STXBP1, MAPKAP1, PIK3R1, LPAR4, TAPBPL, IGHV1-69, MST1R, THY1, CFP, CD1C, FAM171A1, CD79A, SYNGR1, INPP5A, INPP5D, M…	909	5071	20562	1.307	7.16912e-05	1.43387e-05	1.32667e-05	Sorafenib
581	GOTERM_CC_DIRECT	GO:0005737~cytoplasm	314	33.3333	3.72298e-07	APP, CCNJ, CBLB, SPINT2, RCBTB1, DCAF6, RASSF2, HERC1, DPYSL4, TRIM29, DPYSL3, ZC3H12A, CPNE3, HOMER3, SEPHS1, IER2, HERC6, CDK5RAP2, PRKCH, CXADR, ACTN1, MTUS1, FNDC3A, ISL1, RUNX3, ASRGL1, CD2AP, PRKD3, DDIT4, MT1F, TRIM13, TXNIP, MT1G, RIN3, HPRT1, NEIL1, TRIB1, TP53, CFTR, OPTN, PFN2, SKAP2, BEX1, SLC22A5, STXBP1, MAPKAP1, FLII, STC1, AGAP1, PIK3R1, ZC3HAV1, PRDX2, PRPSAP2, MYO6, PCBP2, PLCG2…	909	5576	20562	1.27382	0.000238987	3.98359e-05	3.68575e-05	Sorafenib
582	GOTERM_CC_DIRECT	GO:0005794~Golgi apparatus	88	9.34183	4.38213e-07	APP, DCLRE1C, ATP8A1, UBXN2B, CPQ, LPCAT1, ICA1, CIB1, PCSK5, GALNT10, RASSF2, HERC1, MAN1A2, NDST4, KIFAP3, SCYL2, CDK5RAP2, IGFBP1, ABCC4, PDGFRA, MYOC, SLC30A5, GLCE, MTUS1, PLA2G4A, GFRA1, CYBA, FNDC3A, TPST2, ADAM19, RNF144A, DNM3, TPST1, HCK, KEL, TMBIM4, SLPI, ELF3, CTTN, EXOC3, ARHGEF2, VAMP5, OPTN, PDE9A, CHST2, GOLGA8A, HLA-DQB1, COLEC10, TMF1, MAPKAP1, ADCY3, CD1E, NOD2, CD1C, CST3, AP…	909	1141	20562	1.74461	0.000281293	4.01904e-05	3.71855e-05	Sorafenib
583	GOTERM_CC_DIRECT	GO:0005769~early endosome	34	3.60934	2.56945e-06	APP, RNF11, DYSF, CD1E, CORO1A, AP3M2, ZFYVE26, RAP1A, INPP5F, LAMP3, KIAA0319, ATP9A, RAB11FIP5, VPS16, PTPN1, UVRAG, ANXA1, MME, ANXA2, STX7, SORL1, EHD1, CD4, CLCN5, RAB31, NUMB, RAB38, RIN3, ASTN2, ATP6V0D1, CD22, CFTR, TLR3, HLA-DQB1	909	308	20562	2.49706	0.00164823	0.000206199	0.000190782	Sorafenib
584	GOTERM_CC_DIRECT	GO:0001725~stress fiber	15	1.59236	3.15682e-06	FHOD1, ACTN1, CYBA, MST1R, PDLIM1, ACTA2, LIMA1, ABLIM1, PDLIM3, MICALL2, ZYX, NOX4, SYNPO, PDLIM5, FERMT2	909	73	20562	4.64804	0.00202463	0.000225187	0.00020835	Sorafenib
585	GOTERM_CC_DIRECT	GO:0009986~cell surface	54	5.73248	8.32163e-06	IGHM, SCARB1, SRPX, CPM, APP, CLIC4, PLAT, GHR, SPN, CDH5, LAMP3, ITGB8, PPFIA4, HLA-DPA1, KCNH2, EGFL7, ANXA1, GPR37, ANXA2, MME, ITGA3, ANXA4, TNFRSF1A, IL1A, FOLH1, PSG4, CEACAM4, CEACAM8, VAMP5, CFTR, HBEGF, CLDND1, ABCB1, IGSF3, NRXN1, LRP4, FURIN, MST1R, THY1, NOD2, IL2RG, HLA-DMA, SRPX2, SLITRK3, SLIT2, PROM1, CD55, ASIC1, FZD3, SORL1, PTPRC, CD22, FERMT2, ADA	909	639	20562	1.91159	0.00532826	0.000480249	0.000444343	Sorafenib
586	GOTERM_CC_DIRECT	GO:0001726~ruffle	17	1.80467	8.65104e-06	MYO10, ANXA2, WIPF1, TESC, ACTN1, PTK6, FRMD4B, S100B, AIF1, CD2AP, MKLN1, LIMA1, CTTN, MYO6, S100A6, S100A11, APPL2	909	101	20562	3.8074	0.0055386	0.000480249	0.000444343	Sorafenib
587	GOTERM_CC_DIRECT	GO:0031982~vesicle	23	2.44161	8.97663e-06	CETP, ANXA1, ANXA2, NRXN1, STX7, SLC6A14, CIB1, NOD2, CD2AP, CST3, BASP1, LAMP3, ALDH3B1, MYO6, SPP1, RAB38, ATP13A2, RIN3, ARHGEF2, PROM1, GPRC5C, HSPA1B, APPL2	909	174	20562	2.99006	0.00574644	0.000480249	0.000444343	Sorafenib
589	GOTERM_CC_DIRECT	GO:0090575~RNA polymerase II transcription factor complex	18	1.91083	2.33843e-05	STAT5A, BATF3, POU2F1, HLF, ANXA2, CEBPE, NFYC, POU4F1, BACH2, HIPK2, MAFB, POU2AF1, MAFF, NFE2L3, STAT4, MXD3, ATF3, E2F8	909	121	20562	3.36503	0.0149007	0.00107234	0.000992161	Sorafenib
590	GOTERM_CC_DIRECT	GO:0031941~filamentous actin	9	0.955414	3.44639e-05	PDLIM1, DUSP22, SMTN, PDLIM3, DPYSL3, MYO6, PDLIM5, EHBP1, CD2AP	909	30	20562	6.78614	0.0218832	0.00147505	0.00136477	Sorafenib
591	GOTERM_CC_DIRECT	GO:0048471~perinuclear region of cytoplasm	59	6.26327	4.30164e-05	APP, PTPRR, CLIC4, AKR1B1, CIB1, TMEM100, LAMP3, PRKACB, RAB8B, CDK5RAP2, KCNH2, PPP1R16B, TPD52, ANXA2, ITGA3, ANXA4, SERPINF1, STX7, MLF1, CD2AP, DNM3, S100A6, EXOC3, CHI3L1, RAB38, S100A4, TNIK, NUPR1, VAMP5, OPTN, PDE9A, CHODL, STXBP1, PIK3R1, NDRG1, AIF1, THBS3, SCEL, RAP1A, MYO6, SPP1, PLCG2, HMOX1, ATP9A, TRAPPC2, GALNT2, INHBB, INHBA, S100B, TPD52L1, MT3, MEIS2, EHD1, NELL1, MLPH, GLB1, A…	909	764	20562	1.74687	0.0272393	0.00172603	0.00159699	Sorafenib
592	GOTERM_CC_DIRECT	GO:0010008~endosome membrane	27	2.86624	9.29467e-05	STEAP3, FURIN, CD1C, HLA-DMA, RAP1A, FCGRT, PIP5K1C, SLC15A3, SCYL2, APPL2, HLA-DQA1, VPS16, HLA-DPA1, ANXA1, SORL1, RNF144A, TOM1L1, EHD1, ARHGAP32, CLCN5, NUMB, UBA1, ATP6V0D1, STEAP1, CFTR, TLR3, HLA-DQB1	909	260	20562	2.34905	0.0579289	0.0034218	0.00316596	Sorafenib
594	GOTERM_CC_DIRECT	GO:0043025~neuronal cell body	35	3.7155	0.000313168	GPM6A, GRIA2, SLC22A3, NRXN1, TMPRSS3, LRP4, CIB1, PTPRF, IGF1R, NRGN, GHR, INPP5F, TRPM4, VPS16, SLC12A2, SLC38A1, FZD3, GABBR1, MME, MYO10, GLRX5, ZNF804A, GFRA1, CYBA, S100B, SORL1, TIAM1, STAR, EEF1A2, RGS10, STRN, RIN3, ATP13A2, SHANK2, ADA	909	408	20562	1.94048	0.182157	0.0103238	0.00955192	Sorafenib
595	GOTERM_CC_DIRECT	GO:0016324~apical plasma membrane	33	3.50318	0.000321614	SLC22A4, OXTR, CLDND1, SLC22A5, ABCB1, STC1, CIB1, THY1, SLC2A5, SLC39A8, PROM1, MPDZ, SLC39A4, SLC12A2, ABCC4, SLC15A1, FZD3, ANXA1, SLC30A5, IGFBP2, SLC6A14, ARHGEF18, RAB27A, CYBA, ATP1B1, DPEP1, NOX4, TNIK, ATP6V0D1, KCNK1, SLC26A3, SHANK2, CFTR	909	376	20562	1.98531	0.186581	0.0103238	0.00955192	Sorafenib
597	GOTERM_CC_DIRECT	GO:0015629~actin cytoskeleton	25	2.65393	0.00049825	CLIC4, WIPF1, FLII, ARPC1A, LSP1, CORO1A, LIMA1, ABLIM1, SIPA1L1, CALD1, MYO6, CTNNA2, SYNPO, PDLIM5, GBP1, SVIL, CD2AP, FGR, ACTA2, ARHGAP32, SMTN, ZYX, AMPH, INTS6, DBN1	909	258	20562	2.19191	0.273819	0.0141378	0.0130808	Sorafenib
598	GOTERM_CC_DIRECT	GO:0016020~membrane	147	15.6051	0.000506496	DGKG, APP, ATP8A1, RASL11B, FHOD1, ICAM3, CIB1, IPO5, IGF1R, LOXL2, FADS3, CDH5, RIMS3, HERC1, SLC16A6, PIEZO1, SLC16A4, SLC16A5, PDGFRA, SH3GLB2, SLC30A3, HGF, SLC30A5, CYBA, FNDC3A, ATP1B1, TOM1L1, SIGIRR, TPST1, CH25H, TIAM1, FOLH1, PRKD3, SLCO2A1, RAB38, ATP6V0D1, STEAP1, SLC27A3, CFTR, DSC3, SLC22A3, NRN1, ABCB1, RRAD, AGAP1, PIK3R1, RPS4Y1, CORO1A, HSD11B1, INPP5A, RAB11FIP1, CHST10, MYO6, …	909	2547	20562	1.30554	0.277655	0.0141378	0.0130808	Sorafenib
599	GOTERM_CC_DIRECT	GO:0005764~lysosome	28	2.9724	0.000613028	SCARB1, CPQ, CD1C, CTSS, ZFYVE26, TRIM29, MPZ, PSAP, CTSF, AGA, VPS16, SFTPB, UVRAG, STX7, RAB27A, GALC, GALNS, TOM1L1, HCK, AKR1B10, IL1B, PLEKHM1, SIDT1, RAB38, MAN2B1, ATP13A2, GLA, ADA	909	309	20562	2.04975	0.325433	0.0163985	0.0151724	Sorafenib
600	GOTERM_CC_DIRECT	GO:0045335~phagocytic vesicle	11	1.16773	0.000857139	UVRAG, RAP1A, RAB31, STXBP1, ZYX, RAB38, NOD2, CORO1A, CTSS, RAB8B, RAB11FIP5	909	69	20562	3.60616	0.42335	0.0220113	0.0203656	Sorafenib
601	GOTERM_CC_DIRECT	GO:0005887~integral component of plasma membrane	93	9.87261	0.000911691	SCARB1, APP, OXTR, TUSC3, GPR65, ICAM3, TSPAN12, SLC2A5, PTPRF, IGF1R, PTPRG, IL27RA, GHR, SPN, GABRR1, UPK1B, EDNRA, MPZ, SLC16A6, BDKRB1, SLC39A8, SLC12A7, SLC16A4, SLC39A4, EPHB3, SLC16A5, HLA-DPA1, KCNH2, IFNAR2, PDGFRA, SLC38A1, SLC15A1, GPR37, CXADR, MME, SLC30A3, SLC30A5, SLC6A14, NPY1R, IL17RB, TNFRSF1A, FOLH1, ADRB3, ADORA2B, SLCO2A1, CEACAM4, STEAP1, VAMP5, GPRC5C, CFTR, TLR3, HBEGF, SL…	909	1508	20562	1.39503	0.443213	0.0225117	0.0208286	Sorafenib
602	GOTERM_CC_DIRECT	GO:0098978~glutamatergic synapse	31	3.29087	0.00121391	GPM6A, SH3GL3, STXBP1, NRXN1, PPM1H, PLAT, ABHD6, CORO1A, NDRG1, NRGN, ARHGAP22, ARHGAP44, PPP3CA, GABRR1, RAP1A, HOMER3, WASF3, SH3GL1, GABBR1, SLC30A3, ACTN1, DNM3, TIAM1, CACNB4, ADORA2B, NUMB, TNIK, ARHGEF2, DBN1, SHANK2, PFN2	909	373	20562	1.87998	0.541503	0.028104	0.0260028	Sorafenib
603	GOTERM_CC_DIRECT	GO:0031225~anchored component of membrane	14	1.4862	0.00122572	CPM, NRN1, PSCA, LSAMP, GFRA1, THY1, GFRA2, BST1, DPEP2, DPEP1, CEACAM8, SMPDL3B, CD55, LY6E	909	111	20562	2.85303	0.544971	0.028104	0.0260028	Sorafenib
604	GOTERM_CC_DIRECT	GO:0005925~focal adhesion	34	3.60934	0.00128191	FLII, SLA, THY1, DCAF6, ARHGAP22, PDLIM1, LIMA1, PCBP2, ITGB8, CPNE3, PIP5K1C, TNS3, SVIL, ANXA1, MME, ITGA3, MCAM, ACTN1, CYBA, HCK, PTPRC, CTTN, PTK7, DLC1, NUMB, ZYX, NOX4, EVL, ARHGEF2, MAPRE2, FERMT2, HSPA1B, LIMS2, SNTB2	909	425	20562	1.80964	0.561114	0.0283788	0.0262571	Sorafenib
605	GOTERM_CC_DIRECT	GO:0032587~ruffle membrane	13	1.38004	0.00138218	TESC, CIB1, AIF1, FGR, TIAM1, DLC1, MYO6, PLCG2, PLEKHO1, PIP5K1C, ARHGEF2, PDE9A, APPL2	909	99	20562	2.97036	0.588511	0.0295786	0.0273672	Sorafenib
606	GOTERM_CC_DIRECT	GO:0043005~neuron projection	31	3.29087	0.0014822	GPM6A, RGS17, CIB1, PTPRF, CALB2, GABRR1, WRN, RAP1A, SV2B, MICALL2, BDKRB1, NCAM2, BBS7, EPHB3, SLC12A2, GABRP, NMB, CXADR, SLC30A3, MYO10, NPY1R, BRAF, POU4F1, QDPR, STAR, GLRB, DCX, S100A4, ATP13A2, FGF13, SHANK2	909	378	20562	1.85512	0.614139	0.0304846	0.0282054	Sorafenib
607	GOTERM_CC_DIRECT	GO:0035580~specific granule lumen	10	1.06157	0.00151948	SLPI, QPCT, DEFA4, LCN2, RAB27A, CHI3L1, BPI, CFP, CEP290, CAMP	909	62	20562	3.64846	0.623279	0.0304846	0.0282054	Sorafenib
608	GOTERM_CC_DIRECT	GO:0030667~secretory granule membrane	13	1.38004	0.00164516	MOXD1, MME, SLC30A5, PTAFR, ICA1, RAB27A, RHOF, RAB31, PTPRC, ALDH3B1, EXOC3, CPE, CD55	909	101	20562	2.91154	0.652524	0.0320058	0.0296128	Sorafenib
609	GOTERM_CC_DIRECT	GO:0005912~adherens junction	18	1.91083	0.0019647	SYNM, OXTR, ANXA1, CXADR, ANXA2, FRMD4B, NDRG1, PDLIM1, CDH5, PDLIM3, TRIM29, ZYX, PIP5K1C, CTNNA2, PDLIM5, FERMT2, S100A11, TJP2	909	175	20562	2.32668	0.717075	0.0370981	0.0343244	Sorafenib
610	GOTERM_CC_DIRECT	GO:0000139~Golgi membrane	46	4.88323	0.00204089	TMF1, STEAP4, KDELR1, PROS1, LPCAT1, ICA1, CD1E, FURIN, TAPBPL, GALNT10, MAN1A2, NDST4, CHST10, MAN1C1, ST3GAL5, ERC1, GBP1, ST3GAL1, RAB6B, CD55, HLA-DQA1, RAB11FIP5, HLA-DPA1, CHST7, GALNT2, GLCE, C1GALT1, TMEM132A, PLA2G4A, FNDC3A, SORL1, TNFRSF1A, HS3ST2, TPST2, TPST1, ARHGAP32, CLCN5, RNF125, TMBIM4, RHEB, UST, OPTN, CHST2, TLR3, BET1, HLA-DQB1	909	651	20562	1.59837	0.730609	0.0374358	0.0346369	Sorafenib
611	GOTERM_CC_DIRECT	GO:0005911~cell-cell junction	19	2.01699	0.00218483	ITK, APP, CLIC4, PRKCH, CXADR, HEG1, ACTN1, PIK3R1, CORO1A, VAV1, CD2AP, TIAM1, CDH5, ZAP70, PTK7, MICALL2, STEAP1, LIMS2, DSC3	909	192	20562	2.23848	0.754435	0.0382502	0.0353904	Sorafenib
612	GOTERM_CC_DIRECT	GO:0035578~azurophil granule lumen	12	1.27389	0.00220445	GALNS, VAT1, ANXA2, GLB1, PRTN3, MAN2B1, BPI, AZU1, AGA, GUSB, TUBB4B, GLA	909	91	20562	2.98292	0.757516	0.0382502	0.0353904	Sorafenib
614	GOTERM_CC_DIRECT	GO:0070062~extracellular exosome	180	19.2308	4.99604e-17	RAB3B, ALDH1L1, DEFB1, F11R, MPO, AQP1, BASP1, CPNE1, CHP1, ENPP4, CPNE3, PRSS8, IGHV3-7, PRKACB, ENTPD1, CD300A, ACTN1, OLFM4, PGD, UPB1, PDIA6, TUBA4A, CD2AP, FOLH1, SLPI, PADI2, PRTN3, TNIK, HPRT1, FKBP4, IL6ST, KPNB1, GPM6A, CRABP2, SDC4, CFI, SLC1A1, STXBP2, HTRA1, NEDD4L, KLK3, LPO, THY1, AEBP1, PPL, NDRG1, PRKCZ, C2, C5, RAP1A, HSPH1, RRAS, TSPAN8, KIF3A, ALDH3B1, PSAP, MYO6, NEU1, PGK1, P…	897	2218	20562	1.8603	3.24243e-14	3.24243e-14	3.16249e-14	Sunitinib
615	GOTERM_CC_DIRECT	GO:0005829~cytosol	323	34.5085	5.26512e-10	EIF4A2, PANK4, TES, PREP, MLC1, RRP8, PEX26, CCT6B, MT2A, TCL1A, RASSF2, DPYSL4, FAM110B, CPNE1, AP1S2, BBX, CPNE3, SYNPO, ANKS1A, PRKACB, MEF2C, ACTN1, PHKA1, UPB1, ASRGL1, CD2AP, NUP93, INPP4B, TIAM1, ARC, DAAM1, PRKD3, BIN1, PRKAR1A, MAP1B, RBP1, PADI2, HPRT1, ATF5, CFTR, OPTN, ZNF395, CRABP2, PRKDC, STXBP2, KLK5, NEDD4L, PIK3R3, WDR61, PIK3R1, THY1, ADH7, NLK, GSPT2, PPL, PRKCZ, SNX1, HSPH1, …	897	5510	20562	1.34377	3.41706e-07	1.70853e-07	1.66641e-07	Sunitinib
616	GOTERM_CC_DIRECT	GO:0005737~cytoplasm	320	34.188	7.69936e-09	PANK4, SPARC, TES, LPGAT1, PREP, MLC1, AQP7, MT1X, SPINT2, AQP3, AQP1, LGALS2, MT2A, RASSF2, DPYSL4, ZC3H12A, CPNE1, CPNE3, ANKS1A, PKNOX2, MEF2C, TIPIN, MBNL2, ARL14, LIMCH1, ACTN1, JMJD7, ASRGL1, CD2AP, INPP4B, ARC, PRKD3, BIN1, PRKAR1A, FEZ1, MT1F, MT1G, PADI2, HPRT1, CFTR, OPTN, ZNF274, ZNF395, CRABP2, XPA, AGAP1, NEDD4L, PIK3R1, ADH7, NLK, ARPP19, PPL, KLK8, PRKCZ, SNX1, HSPH1, RIC8B, MYO6, …	897	5576	20562	1.31553	4.99687e-06	1.66563e-06	1.62457e-06	Sunitinib
617	GOTERM_CC_DIRECT	GO:0016020~membrane	169	18.0556	1.56634e-08	ANKLE2, SPARC, LPGAT1, PLXND1, PREP, RAPGEFL1, LOXL2, CCND2, IPO9, CDH3, CPNE1, ENPP4, IL13RA2, IL6R, SLC16A4, CAST, TMOD1, DDX18, ENTPD1, CD300A, USP2, MATK, TSC2, SIGIRR, SLC5A6, NUP93, TIAM1, ACAP2, FOLH1, DAAM1, BIN1, PRKD3, PRKAR1A, ELMO1, IL6ST, CFTR, ABCG1, KPNB1, SLC22A3, PRKDC, CFI, SLC1A1, AGAP1, ITPR3, PIK3R1, PPL, PRKCZ, FUT1, RAP1GAP, EFNB2, HSD11B1, SNX1, RRAS, DHRS7B, MYO6, NEU1, P…	897	2547	20562	1.52101	1.01655e-05	2.54139e-06	2.47874e-06	Sunitinib
618	GOTERM_CC_DIRECT	GO:0005576~extracellular region	146	15.5983	2.64593e-08	SPARC, DEFB1, SPINT2, MPO, LOXL1, PRSS8, THSD7A, IL13RA2, IGHV3-7, PAMR1, IL6R, IGFBP5, ACTN1, IGFBP3, OLFM4, TUBA4A, SLPI, PSG4, ADAM12, COL8A2, HHIPL2, UTS2, SPARCL1, PADI2, PRTN3, LY6H, IL6ST, KPNB1, LY6E, CFI, STXBP2, HTRA1, LYPD1, KLK5, KLK3, LPO, THY1, AEBP1, NTS, KLK8, GLB1L2, C2, C5, HSPH1, ARSJ, PSAP, NEU1, PI3, PLTP, ELANE, S100A10, VAT1, JAG1, HSPA6, INHBB, ISG15, INHBA, AZU1, INHBE, B…	897	2129	20562	1.57199	1.7172e-05	3.43442e-06	3.34975e-06	Sunitinib
619	GOTERM_CC_DIRECT	GO:0005886~plasma membrane	287	30.6624	3.17953e-07	VIPR1, SPARC, TES, IFITM2, CBLC, MLC1, AQP7, TMEM97, SPINT2, F11R, AQP3, RRP8, RAPGEFL1, AQP1, RASSF2, CPNE1, CPNE3, PRSS8, THSD7A, SYNPO, IGHV3-7, PRKACB, SCN1A, ENTPD1, ARL14, ACTN1, SLC6A15, PTOV1, SOX11, PHKA1, CD2AP, SLC5A6, SIGIRR, TIAM1, ARC, DAAM1, PSG4, BIN1, PRKAR1A, MAP1B, FEZ1, CLDN7, CFTR, GPM6A, SLC22A3, SDC4, STXBP2, LYPD1, NEDD4L, PIK3R1, THY1, ADH7, PPL, PRKCZ, PCDH17, TRPM2, RIC…	897	5071	20562	1.29736	0.00020633	3.43919e-05	3.3544e-05	Sunitinib
620	GOTERM_CC_DIRECT	GO:0005615~extracellular space	126	13.4615	4.66912e-06	SPARC, DEFB1, MPO, CXCL14, LOXL1, LOXL2, FCGRT, PRSS8, IL13RA2, IL6R, TLE2, IGFBP5, ACTN1, IGFBP3, VASH1, FRMD4B, OLFM4, PDIA6, SLPI, COL8A2, UTS2, SPARCL1, PRTN3, IL6ST, CFI, HTRA1, KLK5, KLK3, LPO, AEBP1, KLK8, C2, C5, PSAP, FLRT1, PGK1, HMOX1, PI3, PLTP, ELANE, S100A10, LRRN2, INHBB, INHBA, AZU1, INHBE, BMP4, CXCL10, IL6, PPFIBP2, IL7, CPD, HPSE, SERPINI1, LGALS3BP, MOXD1, ORM1, PTPRR, CD40, T…	897	1938	20562	1.49035	0.00302568	0.000432894	0.000422222	Sunitinib
621	GOTERM_CC_DIRECT	GO:0035580~specific granule lumen	13	1.38889	1.25819e-05	ORM1, CTSZ, RETN, OLFM4, SLPI, NEU1, CHI3L1, PTX3, HPSE, ELANE, CAMP, KPNB1, DNASE1L1	897	62	20562	4.80645	0.00813242	0.0010207	0.000995539	Sunitinib
622	GOTERM_CC_DIRECT	GO:0043025~neuronal cell body	38	4.05983	2.25021e-05	GPM6A, SLC22A3, CD40, STAU2, DENND1A, TMPRSS3, SLC1A1, ITPR3, GRIK2, SEZ6L2, PPP1R9A, RAP1GAP, PTPRF, NRGN, CNN3, GHR, AKAP12, KIF3A, TBX21, ENC1, ABL1, KIF1A, SCN1A, NQO1, FZD3, ANXA3, CAD, SORL1, TIAM1, ARC, MAP1B, FEZ1, EEF1A2, ATP13A2, SERPINI1, FKBP4, IL6ST, PVALB	897	408	20562	2.13499	0.0144979	0.00162265	0.00158265	Sunitinib
623	GOTERM_CC_DIRECT	GO:0048471~perinuclear region of cytoplasm	59	6.30342	2.94281e-05	EIF4A2, RAB3B, PTPRR, MS4A3, MLC1, TMEM100, PSTPIP1, HEPH, ANXA6, KIF1A, PRKACB, RAB8B, USP2, ANGEL1, PTOV1, TSC2, OLFM4, MLF1, CD2AP, TMEM134, BANK1, MAP1B, NOS1AP, EXOC3, CHI3L1, TNIK, FKBP4, VAMP5, OPTN, MVP, PTN, PIK3R1, NDRG1, PRKCZ, RAP1A, VPS52, MYO6, FLRT1, ABL1, HMOX1, STOM, SEC23B, DYNC1I1, SNX5, GSN, CAV2, PLA2G2A, EIF2AK2, INHBB, INHBA, MEX3D, BSPRY, EHD1, MLPH, GLB1, KLHL7, NEDD4, FB…	897	764	20562	1.77024	0.0189179	0.0018527	0.00180703	Sunitinib
624	GOTERM_CC_DIRECT	GO:0005788~endoplasmic reticulum lumen	31	3.31197	3.14018e-05	COL15A1, ITIH2, COL11A1, CTSZ, MSLN, CHRDL1, PRSS23, FSTL3, CDH2, ARSJ, GPC3, TSPAN5, FGA, BCHE, IGFBP5, GOLM1, IGFBP3, GBF1, TMEM132A, GPX7, PDIA6, BMP4, TSPAN14, CD4, IL6, P4HA2, MGAT4A, COL8A2, SPARCL1, COL21A1, GAS6	897	306	20562	2.32227	0.0201738	0.0018527	0.00180703	Sunitinib
625	GOTERM_CC_DIRECT	GO:0009986~cell surface	50	5.34188	9.45632e-05	CD40, SPARC, CTSZ, PTPRK, MSLN, ROBO1, GHR, CDH2, CCR7, ITGAV, HLA-DPA1, FGA, EGFL7, ANXA1, CD93, IL15, FOLH1, PSG4, CEACAM6, PXDN, DSG2, ITGA6, CD46, VAMP5, CFTR, RTN2, SDC4, IGSF3, SLC1A1, PTN, THY1, IL2RG, TFPI, TSPAN8, EPCAM, GPC3, CD59, SLIT2, ELANE, MICA, MICB, NLGN4Y, FZD3, SORL1, ACVR2A, TSPAN14, PTPRC, FAP, IL2RB, FAS	897	639	20562	1.79367	0.0595289	0.00511429	0.00498821	Sunitinib
626	GOTERM_CC_DIRECT	GO:0031225~anchored component of membrane	15	1.60256	0.000332583	LSAMP, LYPD1, THY1, MSLN, TFPI, PRSS21, BST1, EFNA3, VNN2, CEACAM6, CD48, CD59, LY6H, RECK, LY6E	897	111	20562	3.09771	0.19417	0.0166036	0.0161942	Sunitinib
627	GOTERM_CC_DIRECT	GO:0005925~focal adhesion	35	3.73932	0.000514323	MDC1, TES, SDC4, THY1, SYNE2, CNN3, EFNB2, AKAP12, RRAS, CDH2, CSRP1, FLRT1, ANXA6, CHP1, CD59, ITGAV, CPNE3, MAP4K4, VASP, KLF11, SVIL, TLE2, ANXA1, GSN, CAV2, ACTN1, ACTC1, PTPRC, FAP, PTK7, CAT, ITGA6, CD46, LIMS1, SNTB2	897	425	20562	1.88778	0.283861	0.0238425	0.0232547	Sunitinib
628	GOTERM_CC_DIRECT	GO:0035579~specific granule membrane	13	1.38889	0.000578441	MS4A3, CD93, SLC2A5, LILRA3, BST1, TRPM2, TSPAN14, RAP1A, ALDH3B1, STOM, ITGAV, CD59, DEGS1	897	91	20562	3.27473	0.313066	0.0250272	0.0244102	Sunitinib
629	GOTERM_CC_DIRECT	GO:0005654~nucleoplasm	210	22.4359	0.00117318	MDC1, IFITM2, AQP3, RRP8, TCL1A, RASSF2, TRIM28, ZC3H12A, CPNE1, BBX, CPNE3, ANKS1A, PRKACB, SCN1A, PKNOX2, MEF2C, TIPIN, TSPYL1, MBNL2, PTOV1, SOX11, PRKD3, RBP1, HOXB2, ATF5, OPTN, ZNF395, MEAF6, CRABP2, PRKDC, MYNN, XPA, NEDD4L, WDR61, GATA3, NLK, ARPP19, HSD11B2, HSPH1, ZNHIT1, MYO6, HMOX1, HOXC6, BANP, NKX2-2, CDT1, TRAP1, BCL11A, GADD45A, MICAL3, UPF3A, NR0B1, NR1D2, ELL2, ELL3, ID1, SNAI2,…	897	3963	20562	1.2147	0.533192	0.0475869	0.0464137	Sunitinib
630	GOTERM_CC_DIRECT	GO:0070062~extracellular exosome	172	18.3565	1.50952e-13	SEMA5A, NCKAP1, APP, FCGBP, SPON2, RNH1, TFRC, LY75, APEH, ENO2, AQP1, CNDP2, EPS8, FBL, STK10, CAPN2, GLUL, TGM2, GSTK1, ENTPD1, CD300A, PRKCB, ECH1, KRT7, MINPP1, COL4A2, CRISPLD2, HGS, UBE2V2, TLN1, MXRA5, HPD, CFB, PFN2, FTL, GPM6A, ABCB1, CFI, SLC1A1, TACSTD2, LTBP2, IQGAP1, PTTG1IP, IQGAP2, NDRG2, LDHB, SDCBP, CYB5R1, FUT8, PCBP3, PRKAR2B, COBLL1, APOH, PSAP, PDGFC, ATP6V1H, SFN, MYH10, ST3…	911	2218	20562	1.75031	9.72378e-11	9.72134e-11	9.23829e-11	Temsirolimus
631	GOTERM_CC_DIRECT	GO:0016020~membrane	184	19.6371	9.87445e-12	SEMA5A, APP, GOLT1B, PLXND1, TFRC, DENND5B, DGKA, LST1, TNC, ICAM2, STMN2, IL1RAP, NR3C1, ENO2, TNF, IPO5, TOMM22, FBL, CCND3, GOLGA5, CDH3, PEG10, PIEZO2, SLC16A6, IL13RA2, PHLDA2, TMOD1, PDGFRA, GSTK1, RALBP1, ENTPD1, ALG9, CD300A, IL1R2, ECH1, COG2, TSC2, UGT2B17, DNAJB14, GEM, SIGIRR, POR, TXLNA, COL4A2, ELMO1, PPIF, LY6D, STEAP1, CFTR, ABCG1, DSC3, FTL, NUP205, ABCB1, RETSAT, LMAN2L, RRAD, P…	911	2547	20562	1.63056	6.35914e-09	3.17957e-09	3.02158e-09	Temsirolimus
632	GOTERM_CC_DIRECT	GO:0005886~plasma membrane	313	33.4045	1.79811e-11	APP, VIPR1, IFITM2, TRAF3IP3, CERK, TFRC, LST1, ICAM2, GDE1, MLC1, AQP7, FZD10, ENO2, ANTXR1, RRP8, MYLK, AQP1, EPS8, EDNRB, TRBC2, PIEZO2, SLC12A6, GLUL, EPHB3, SCN1A, IL15RA, SLC34A2, ENTPD1, DAPK1, PRKCB, IL1R2, PHKA1, SIGIRR, SLC5A7, CLDN5, FNDC4, FEZ1, CLDN7, BTK, TLN2, TLN1, CFTR, CFB, GPM6A, ABCB1, NLRX1, RRAD, MAGED1, SDC2, MGST2, IQGAP1, IGHV1-69, MST1R, IQGAP2, SLC6A20, OSGEP, SNX4, UGT…	911	5071	20562	1.39315	1.15798e-08	3.85995e-09	3.66815e-09	Temsirolimus
633	GOTERM_CC_DIRECT	GO:0005829~cytosol	330	35.2188	1.55515e-10	NCKAP1, APP, CDA, RNH1, LST1, STMN2, DIXDC1, MLC1, ENO2, LIPA, RRP8, MYLK, NUDT4, HERC5, RPS6KA3, PEG10, MYB, SCAPER, GLUL, EPHB3, MEF2A, GSTK1, PRKCB, ECH1, COG2, KRT7, PHKA1, AP1AR, WDR73, MYL4, POR, RBP1, BTK, PADI3, PLBD1, NEIL1, TLN1, TRIB1, HOXB7, MYL9, HPD, CFTR, GNE, ZNF395, NUP205, MAOA, RRAD, PRKDC, KLK5, IQGAP1, IQGAP2, GSPT2, RPAP2, LDHB, PCBP3, PRKAR2B, PDGFC, INPP5E, PNPO, CEP72, PI…	911	5510	20562	1.35179	1.00151e-07	2.50379e-08	2.37938e-08	Temsirolimus
634	GOTERM_CC_DIRECT	GO:0009986~cell surface	62	6.61686	1.3988e-08	IGHM, SRPX, CPM, APP, TFRC, PTPRK, FZD10, ENO2, ANTXR1, TNF, THBD, LIPG, TIMP2, SLC39A6, ITGAV, NEO1, IL15RA, MMP7, ITGA3, ITGA2, F2R, F3, SFRP4, GPRC5B, CEACAM1, PSG5, LY6D, ITGA7, TLN1, CRYAB, CFTR, CD44, HBEGF, CSF1R, ABCB1, SDC2, SLC1A1, SLC1A3, MST1R, HMMR, IQGAP2, HLA-DMA, CLEC7A, APOH, PDGFC, GPC3, CD59, DMD, LDLR, ARSB, PRNP, KCNB1, TPBG, FZD6, MSN, HSPA2, DCBLD2, IL2RB, HLA-DRA, SDC1, FO…	911	639	20562	2.18997	9.00822e-06	1.80165e-06	1.71213e-06	Temsirolimus
635	GOTERM_CC_DIRECT	GO:0005576~extracellular region	144	15.3682	2.09201e-07	APP, CDA, TFRC, TNC, IL1RAP, APEH, TNF, VPREB3, VPREB1, LIPG, ENPP2, IL13RA2, EPHB3, PCID2, IL1R2, F2R, EREG, DKK3, SFRP4, TWSG1, FNDC4, TXLNA, COL4A2, PSG5, LOX, CRISPLD2, ADAM12, LY6D, PLBD1, SCG3, TLN1, MXRA5, SCG2, CFB, DSC3, FTL, LY6E, CALCA, CFI, KLK5, STC1, TNFRSF11B, LTBP2, IGHV1-69, FBLN2, KLK8, KLK6, SDCBP, APOH, PSAP, PDGFC, PLTP, CLCA4, ARSB, CPA4, TNFSF15, CRIM1, PRG2, GDF5, NFKB1, M…	911	2129	20562	1.52663	0.000134716	2.24542e-05	2.13385e-05	Temsirolimus
636	GOTERM_CC_DIRECT	GO:0005737~cytoplasm	311	33.191	1.41453e-06	APP, RNH1, CCNI, CERK, PLEKHB1, LST1, STMN2, MLC1, TESK2, AQP7, FZD10, MYLK, AQP1, NUDT4, EPS8, HERC5, RPS6KA3, PEG10, GLUL, DAPK1, PRKCB, IL1R2, KRT7, SFRP4, FEZ1, FEZ2, BTK, PADI3, TTLL12, TLN2, NEIL1, TLN1, TRIB1, MYL9, TRIB2, CFTR, PFN2, GNE, ZNF395, MAGED1, STC1, IQGAP1, PTTG1IP, IQGAP2, KLK8, RPAP2, OSGEP, KLK6, SNX4, LDHB, PCBP3, PRKAR2B, HLTF, SFN, MAP9, SULT1A2, STAT5A, CDK18, EGR2, GPR1…	911	5576	20562	1.25888	0.000910541	0.000130136	0.00012367	Temsirolimus
637	GOTERM_CC_DIRECT	GO:0048471~perinuclear region of cytoplasm	63	6.72359	3.14914e-06	PCSK1, SNAP25, APP, CDKN1A, MS4A3, TFRC, STMN2, MLC1, HERC5, HEPH, PDE4B, ANXA6, CD34, CCR2, TGM2, PPP1R16B, ITGA3, ITGA2, TSC2, MYRIP, DNM3, VAMP8, PLSCR1, BANK1, BTK, EXOC3, PKP4, SYNC, DDX4, HDAC1, SLC1A3, NDRG2, RASIP1, PPM1F, CLN5, PLN, DNAJB6, PRKAR2B, FLNA, DMD, CHGA, GALNT3, KCNB1, LIMK2, MX1, EIF2AK3, CIDEB, EIF2AK2, MSN, S100B, TPD52L1, LRPPRC, MANF, CYLD, NEDD4, GNAS, PKN2, NFKBIE, SER…	911	764	20562	1.8612	0.002026	0.000253506	0.00024091	Temsirolimus
638	GOTERM_CC_DIRECT	GO:0031012~extracellular matrix	29	3.09498	1.36112e-05	COLEC12, FCGBP, SPON2, LRRC15, ECM1, LTBP2, TNFRSF11B, FBLN2, ADAMTS2, RELN, ADAMTS3, TIMP2, TGM2, POSTN, MMP7, MMP1, CD180, MMP10, MMP12, COL2A1, MMP13, COL1A2, COL4A2, LOX, CRISPLD2, MGP, TGFBI, FBN1, MATN2	911	260	20562	2.51751	0.00872737	0.000973957	0.000925562	Temsirolimus
639	GOTERM_CC_DIRECT	GO:0005925~focal adhesion	39	4.16222	3.33627e-05	BCAR3, NCKAP1, FHL1, ASAP3, DIXDC1, TNC, IQGAP1, MRC2, AKAP12, SDCBP, INPP5E, ANXA6, CAPN2, FLNA, MAPK1, CD59, ITGAV, JAK1, TGM2, SVIL, FZD2, ITGA3, ITGA2, RRAS2, MSN, RHOB, FERMT1, NFASC, PALLD, TRIP6, EVL, VIM, TLN2, ARHGEF7, TLN1, LAMTOR3, MAPRE2, CD44, HSPA1B	911	425	20562	2.0712	0.0212567	0.00214856	0.0020418	Temsirolimus
640	GOTERM_CC_DIRECT	GO:0005764~lysosome	31	3.30843	4.97025e-05	HEXA, TNFAIP3, MLC1, LIPA, SGSH, CLN5, LAPTM4B, PSAP, HYAL3, GPC3, CAPN2, HLA-DOB, LDLR, CD34, ARSB, MANBA, USP4, RNASET2, INSR, TSC2, PRSS16, ASS1, NPC2, HGS, PLBD1, HLA-DRA, TLR7, TPP1, CRYAB, LGMN, ITM2C	911	309	20562	2.26438	0.0315023	0.00290986	0.00276527	Temsirolimus
641	GOTERM_CC_DIRECT	GO:0032991~macromolecular complex	54	5.76307	0.000113579	APP, CDKN1A, IFITM2, GOLT1B, DIXDC1, IRS2, NR3C1, TNF, PANX1, SOX9, GLUL, MEN1, PDGFRA, DFFA, SYK, DESI1, CAMKMT, GCHFR, ARHGEF7, CRYAB, CFTR, CRB1, MAGED1, PRKDC, HDAC1, PEX11A, NRXN2, IQGAP1, PTGS2, RASIP1, PPM1F, SNX4, HIRA, PLN, IRAK1, MAPK1, HES1, DMD, STRA6, SMAD1, CARD8, CARD9, ARHGAP29, SMAD7, CPS1, P2RX1, ID2, NEDD4, MDM2, SDC1, PTPN6, PKN2, CALM2, HSPA1B	911	703	20562	1.73375	0.0705378	0.00609541	0.00579254	Temsirolimus
644	GOTERM_CC_DIRECT	GO:0005615~extracellular space	118	12.5934	0.000306161	APP, FCGBP, TFRC, POP1, TNC, XYLT1, ENO2, TNF, VPREB3, VPREB1, LIPG, ENPP2, IL13RA2, IL15RA, POSTN, CD180, EREG, DKK3, SFRP4, TWSG1, FNDC4, COL4A2, LOX, CRISPLD2, MFNG, PLBD1, SCG2, CFB, CALCA, CFI, KLK5, TACSTD2, STC1, TNFRSF11B, LTBP2, KLK8, KLK6, SDCBP, PCSK1N, APOH, PSAP, PDGFC, SFN, PLTP, CPA4, TNFSF15, MSN, GDF5, MANF, COL1A2, TCN1, IL7, PIP, FGF18, TGFBI, HLA-DRB1, FBN1, PCSK1, CPM, IGHM, …	911	1938	20562	1.37428	0.178972	0.0131445	0.0124914	Temsirolimus
645	GOTERM_CC_DIRECT	GO:0045121~membrane raft	25	2.66809	0.000361669	APP, SLC1A1, MLC1, IQGAP1, ENO2, TNF, GNAI1, LDHB, SDCBP, EDNRB, PRKAR2B, PDPN, EFHD2, CAPN2, BAALC, DMD, PRNP, SMURF2, CLIP3, TLR1, ANO1, PLSCR1, P2RX1, BTK, TPP1	911	252	20562	2.23917	0.207812	0.0145572	0.0138338	Temsirolimus
646	GOTERM_CC_DIRECT	GO:0005856~cytoskeleton	42	4.48239	0.00059372	SNAP25, DYRK2, ELAVL4, DIXDC1, TCHH, RHOBTB1, SGCE, AKAP12, EPB41L4B, TRIM9, SDCBP, MAPK1, DMD, CTNNAL1, JAK1, TMOD1, MARCKSL1, SHROOM2, RHOH, KRT34, MSN, CDC42BPB, RHOC, LRPPRC, RHOB, FGR, FERMT1, BFSP2, KRT19, TMSB15B, TRIP6, DCX, TRIP11, EVL, ALDOC, PKP4, VIM, TLN2, TLN1, TRIB2, PTPN3, PFN2	911	541	20562	1.75226	0.317825	0.0224915	0.0213739	Temsirolimus
647	GOTERM_CC_DIRECT	GO:0030424~axon	31	3.30843	0.000739115	APP, PLXND1, SLC1A1, ELAVL4, ATP1A3, IQGAP1, AQP1, CALB1, CA2, MAPK1, DMD, KIF1B, NEK3, SLC12A6, MAP9, SCN1A, GABRA2, KCNB1, INSR, MX1, TANC2, DNM3, SLC5A7, NFASC, PALLD, FEZ1, ALDH1A1, FEZ2, VIM, SCN2A, CRYAB	911	361	20562	1.93821	0.378839	0.0264439	0.0251299	Temsirolimus
648	GOTERM_CC_DIRECT	GO:0016323~basolateral plasma membrane	23	2.45464	0.000981215	CA11, ABCC4, NDRG4, SLC47A1, TFRC, SLC43A3, ITGA3, MLC1, AQP7, MSN, ATP12A, SLC39A14, AQP1, HEPH, CA2, PDPN, CLDN7, SLC39A8, SLC12A6, FOLR1, LDLR, CD44, ATP6V1B1	911	239	20562	2.17209	0.468585	0.033258	0.0316054	Temsirolimus
649	GOTERM_CC_DIRECT	GO:0043202~lysosomal lumen	13	1.38741	0.00117685	MANBA, SDC2, RNASET2, HEXA, LIPA, SGSH, NPC2, PSAP, GPC3, SDC1, TPP1, ARSB, LGMN	911	97	20562	3.02495	0.531557	0.0361023	0.0343084	Temsirolimus
650	GOTERM_CC_DIRECT	GO:0005788~endoplasmic reticulum lumen	27	2.88154	0.00117725	FKBP10, APP, SERPINA1, SDC2, TNC, PTGS2, PRSS23, FOXRED2, PDGFC, GPC3, MAPK1, TSPAN5, ARSB, MEN1, ERAP2, RNASET2, MANF, DNAJC3, MINPP1, COL2A1, COL1A2, COL4A2, P4HA2, SCG3, GAS6, SCG2, FBN1	911	306	20562	1.99154	0.531676	0.0361023	0.0343084	Temsirolimus
651	GOTERM_CC_DIRECT	GO:0010008~endosome membrane	24	2.56137	0.00130159	PARM1, TFRC, VPS4B, INSR, VPS37B, ANTXR1, RHOBTB1, RHOB, RNF144A, CLCN5, HLA-DMA, IRAK1, HLA-DRA, ATP6V1H, TLR7, SLC15A3, STEAP1, HLA-DOB, LAMTOR3, LDLR, HLA-DQA1, HLA-DRB1, CFTR, HLA-DQB1	911	260	20562	2.08346	0.567757	0.038101	0.0362077	Temsirolimus
652	GOTERM_CC_DIRECT	GO:0016324~apical plasma membrane	31	3.30843	0.00140664	CRB1, SLC47A1, SLC44A4, ABCB1, SLC1A1, PTEN, STC1, ATP12A, SLC6A20, AQP1, PDPN, SLC39A8, CD34, SLC39A4, CLCA4, SLC34A2, ABCC4, MGAM, KCNB1, FZD6, SHROOM2, MSN, SLC39A14, ANO1, CEACAM1, GNAS, SLC26A4, FOLR1, CD44, CFTR, ATP6V1B1	911	376	20562	1.86089	0.59607	0.0393859	0.0374289	Temsirolimus

## Sheet: GO-MF
	Category	Term	Count	%	PValue	Genes	List Total	Pop Hits	Pop Total	Fold Enrichment	Bonferroni	Benjamini	FDR	DrugName
0	GOTERM_MF_DIRECT	GO:0005515~protein binding	698	73.8624	3.30417e-13	CYFIP1, RPL31, SMC6, FNBP1L, ENO2, DCAF6, RABGEF1, RNF115, PPP4R2, DPYSL2, ZC3H12A, PSMD3, DPYSL3, PIP4K2A, CYP1B1, PRSS8, ANKS1A, PRKACB, HOXA5, PKNOX2, CDK5RAP2, IER3, DDX17, TSPYL2, CEL, RNASE2, SLC5A6, CH25H, ZC2HC1A, MAP1A, CLDN7, UQCRC1, HOXB2, TMEM126B, SKAP1, OPTN, SKAP2, URI1, ABCB1, LXN, NPRL2, HPN, AGAP1, NEDD4L, XPC, MTMR4, ARPP19, C2, SULT1A1, C3, HSPH1, RNF216, HMOX1, HOXC4, NCKAP1L…	903	12554	18869	1.16181	3.95822e-10	3.9584e-10	3.94518e-10	A-443654
2	GOTERM_MF_DIRECT	GO:0008201~heparin binding	22	2.32804	0.000105653	ALK, APP, POSTN, FGFBP1, LXN, COL11A1, CEL, HSD17B12, AZU1, THBS2, MPO, PTPRF, THBS3, BMP4, CXCL10, ADAMTS5, CXCL11, ADAMTS3, CRISPLD2, SLIT2, ELANE, HBEGF	903	176	18869	2.61199	0.118895	0.0369514	0.0368281	A-443654
4	GOTERM_MF_DIRECT	GO:0005515~protein binding	680	73.9935	6.86655e-15	CYFIP2, MAPKBP1, ZNF175, NUP107, STMN2, FNBP1L, ENO2, CLDN1, BACH2, GLS, EPS8, PSMD5, DPYSL2, AKT3, NAMPT, CYP1B1, HOXA7, HOXA5, IER2, RNF111, CDK5RAP2, STARD7, REV1, ARMC9, HDHD3, DKK1, RNASE1, CD2AP, GTPBP3, SLC5A6, CLDN3, ZC2HC1A, PRKAR1A, DAAM2, FEZ1, DDIT4, CLDN7, AGTR1, SERPING1, HOXB2, ATF5, ATF3, OPTN, TSPYL5, LIPT1, LRPAP1, ABCB1, ZNF394, CFH, MEAF6, CFI, ENDOD1, GATA3, IQGAP1, MTMR4, HI…	869	12554	18869	1.17613	7.70251e-12	7.68367e-12	7.65621e-12	AKT inhibitor VIII
5	GOTERM_MF_DIRECT	GO:0042802~identical protein binding	121	13.1665	1.79386e-06	STEAP3, GCC2, NR3C1, ENO2, CLDN1, AQP1, TGM1, PNP, TRIM29, DPYSL2, NAMPT, ZNF446, SEPHS1, B2M, TRIM21, TRIM22, PGF, CD2AP, DCTD, CLDN3, TYROBP, IFI27, CLDN7, KCTD12, TP53, OPTN, MAD1L1, KCTD15, ATF3, ABCG2, KHDRBS3, CFH, MAOB, MAGED1, PEX11B, SLC1A1, GATA3, ADIPOR1, CORO1A, FHIT, SLC9A3R1, ATXN1, BAG2, PSAP, PLXNA2, PACSIN2, HMOX1, FADD, ZBED4, MAP2K6, JUN, APOBEC3G, SMURF2, NONO, CRTAM, PYCR1, N…	869	1714	18869	1.53286	0.00200532	0.00100367	0.00100008	AKT inhibitor VIII
6	GOTERM_MF_DIRECT	GO:0001228~transcriptional activator activity, RNA polymerase II transcription regulatory region sequence-specific binding	42	4.57018	8.74967e-05	CEBPA, ZNF395, ZNF175, CSRNP3, ONECUT2, DLX5, EPAS1, GATA3, HOXC13, NR3C1, GLI1, HIF1A, HOXC11, ZIC1, PLAGL2, HOXC4, ZNF107, E2F3, ALX1, HOXA7, MYBL1, HOXA5, ZBED4, TEAD4, JUN, PRRX1, ETV1, PAX6, FOS, GRHL2, TBX3, ZNF91, KLF6, KLF5, ELF4, IRF1, TFEC, MAFF, HOXB2, ATF5, TP53, ATF3	869	475	18869	1.91993	0.0932722	0.0326363	0.0325196	AKT inhibitor VIII
7	GOTERM_MF_DIRECT	GO:0005515~protein binding	687	73.1629	2.78177e-12	CYFIP2, MDC1, TES, PGAP2, TMEM97, SMC6, FNBP1L, SMC2, DPYSL4, CAPNS1, SOX15, ZC3H12A, AP1S2, RNF111, MEF2A, GAMT, ZNF165, SAP30BP, RBFOX1, NUP210, TSTD2, CLEC11A, ARMC9, SETMAR, MED4, HDHD3, RNASE1, EML2, CD2AP, SLC5A6, FEZ1, ETHE1, DDIT4, PSME4, RFX5, TXNIP, PI4K2A, ATF3, SKAP2, MEAF6, CFI, GATA6, MTMR9, TAPBPL, GATA2, NCAPH, PRPSAP1, C3, LDHB, HSPH1, NUP85, FLRT3, MYO6, CHST15, PNPO, KCNMB4, AL…	893	12554	18869	1.1563	3.20739e-09	3.20738e-09	3.18513e-09	AMG-706
8	GOTERM_MF_DIRECT	GO:0005201~extracellular matrix structural constituent	22	2.34292	2.07785e-06	LAMA5, COL18A1, SRPX, ECM1, POSTN, COL11A1, ELN, FN1, LAMB1, LTBP2, THBS2, NID2, FBLN2, THSD4, CD4, SRPX2, COL5A1, MFAP2, CHI3L1, IGFBP7, COL9A3, TGFBI	893	138	18869	3.36853	0.0023929	0.00119788	0.00118957	AMG-706
9	GOTERM_MF_DIRECT	GO:0008201~heparin binding	22	2.34292	9.03864e-05	POSTN, SERPIND1, PCOLCE2, COL11A1, PRG2, FN1, LPL, LTBP2, PTN, THBS2, MPO, FSTL1, TGFBR3, FGF14, PTPRC, COL5A1, ADAMTS1, CTSG, ANG, SLIT2, APOE, ELANE	893	176	18869	2.64124	0.0989732	0.0262136	0.0260317	AMG-706
10	GOTERM_MF_DIRECT	GO:0005509~calcium ion binding	60	6.38978	9.09403e-05	RET, CLSTN2, TNFAIP6, DYSF, CALML4, EFCAB11, THBD, PCLO, CAPNS1, ANXA6, CAPN2, CPNE1, ME1, EFHD1, MAN1A1, CAPN1, SPTAN1, ANXA1, CD93, HEG1, TNNC1, PLA2G4A, MYL4, PCP4, PLSCR4, PLA2G10, CDH12, CDH13, DSG3, MICU1, MYL9, DSC2, PVALB, MEGF6, PEF1, LPL, LTBP2, LRP2, THBS2, RASGRP2, NID2, FBLN2, FSTL1, PRRG4, DUOX1, PRRG1, SPOCK1, SLIT2, EPS15, SNCA, JAG2, CGREF1, GSN, PPP2R3B, PPP2R3A, SULF1, PDP1, EH…	893	751	18869	1.68814	0.0995485	0.0262136	0.0260317	AMG-706
11	GOTERM_MF_DIRECT	GO:0005515~protein binding	701	75.134	2.72517e-15	CYFIP2, CDA, TES, PID1, CLPB, TFRC, GPATCH3, TMEM97, FZD10, FNBP1L, ENO2, CLDN1, RRP8, MYLK, EPS8, PSMD6, FAM110B, AP1S2, PLCE1, HOMER3, CHGB, MEF2C, RBFOX1, WSB1, PRKCB, DAPK1, TSTD2, DDX11, DKK1, EML2, SYTL2, NUP93, SIGIRR, CLDN5, HOXB9, CLDN3, PRKD3, BIN1, LGALS13, DDIT3, DDIT4, CLDN7, PSME4, RBP1, SPARCL1, HPRT1, HOXB7, SKAP1, ATF3, CFB, TSPYL4, TSPYL5, SKAP2, GNE, ANAPC13, MTMR2, CFI, ENDOD1…	896	12554	18869	1.17592	3.24463e-12	3.18573e-12	3.16665e-12	Axitinib
12	GOTERM_MF_DIRECT	GO:0042802~identical protein binding	119	12.7546	2.04736e-05	SH3GL3, CDA, PLVAP, FAAH, DGKD, TFRC, KEAP1, MLC1, DEFB1, PARK7, ENO2, CLDN1, TNF, IGF1R, PYCARD, STK10, TCL1A, HOMER3, DAPK1, ARID5A, ACYP2, POU3F2, CLDN5, CLDN3, IFI27, BIN1, THAP7, DDIT3, CLDN7, KCTD12, HPRT1, CBLL1, KCTD15, ATF3, FTL, GRB7, CALCA, MTMR2, MAGED1, STC1, FHIT, CD79B, SDCBP, ATXN1, CLEC7A, BTBD3, MYO6, TP53BP2, TASP1, SLAMF7, ZKSCAN4, ZNF783, GSTM3, JUN, CBX5, SYT1, SMURF2, FUS, …	896	1714	18869	1.4621	0.0236497	0.0110661	0.0109998	Axitinib
13	GOTERM_MF_DIRECT	GO:0005201~extracellular matrix structural constituent	20	2.14362	2.83989e-05	COL17A1, FGA, COL18A1, ECM1, COL11A1, LAMA3, LAMC2, LTBP2, AEBP1, THBS2, NID2, LTBP1, FBLN2, COL3A1, SRPX2, COL4A1, COL5A3, MFAP2, IGFBP7, TGFBI	896	138	18869	3.05205	0.0326538	0.0110661	0.0109998	Axitinib
14	GOTERM_MF_DIRECT	GO:0008134~transcription factor binding	24	2.57235	0.000155444	TRAPPC2, JUN, FOXC1, PARP1, FOXF2, PTPRN, CEBPG, ARID5A, PBX2, KEAP1, NR0B1, FOS, PARK7, SMARCA1, HDAC9, MDFIC, CCND1, TFDP2, DDIT3, FLNA, FOSB, TAF7, E2F5, TRIB2	896	209	18869	2.41828	0.166172	0.0454284	0.0451564	Axitinib
15	GOTERM_MF_DIRECT	GO:0005515~protein binding	718	76.383	2.31033e-20	CYFIP2, CDA, ZNF175, NUP107, RPL31, POP1, C4BPB, GLS, EPS8, DPYSL2, AKT3, STMN1, HOXA7, IER5, HOXA5, IER3, WDR83OS, GSTK1, DDX18, PRKCA, ATG14, HDHD3, RNASE1, DKK2, CD2AP, CLDN3, ZC2HC1A, BIN2, DAAM1, DAAM2, MAP1B, CLNS1A, MAP1A, UNC50, PRKCQ, ATF5, RPL28, TSPYL4, TSPYL5, GNE, FLG, ABCB1, CFH, CRABP2, TTYH1, GATA3, IQGAP1, MTMR4, HIF1A, ARPP19, CYB5R2, SULT1A1, PRDX2, LDHB, FAM171A1, HMGXB4, KCNM…	897	12554	18869	1.20309	2.7285e-17	2.7285e-17	2.72619e-17	AZD6482
16	GOTERM_MF_DIRECT	GO:0042802~identical protein binding	130	13.8298	7.37132e-08	CDA, OLFML2B, SMARCB1, FHOD1, AQP3, ACTG1, AQP1, CDH2, DPYSL2, TNFSF10, IL12B, ARFIP2, CCDC92, B2M, IER5, TRIM22, SH3GLB1, DGAT1, USP2, MID1, CD2AP, CLDN3, MAF, DAAM1, KCTD13, KCTD12, IL6ST, PVALB, ABCG2, PMEL, KHDRBS3, CFH, SDC4, MAGED1, SDC2, PEX11B, SLC1A1, GATA3, ADIPOR1, CORO1A, CORO1B, LDHB, HMGXB4, BAG2, ZMAT4, HMOX1, SFN, IGFBP6, ZBED4, ZRSR2, GSTM3, NFE2, JUN, CBX5, APOBEC3G, SMURF2, NON…	897	1714	18869	1.59547	8.70515e-05	4.35276e-05	4.34908e-05	AZD6482
18	GOTERM_MF_DIRECT	GO:0005515~protein binding	698	75.0538	1.22449e-15	FZD10, NOC2L, MYLK, EPS8, MILR1, ALCAM, MYC, FAM110B, ZC3H12A, STMN1, AP1S2, PLCE1, HOXA1, ANKS1A, PRKACB, NFRKB, CDK5RAP2, MEF2C, STARD7, HPCAL1, PRKCA, ATG14, HDHD3, PHKA2, EML1, CLPX, DKK3, GTPBP3, NUP93, SLC5A6, CLDN3, BIN2, DAAM1, RNF128, PRKAR1A, DAAM2, RBP1, SPARCL1, PRKD2, HPRT1, ATF5, ATF3, TSPYL5, LRPAP1, ABCB1, LXN, MEAF6, PRKDC, GATA6, PDGFA, AGAP1, GATA3, THY1, C2, DYNC2LI1, PRDX2, C…	890	12554	18869	1.17878	1.36413e-12	1.36775e-12	1.35428e-12	BAY 61-3606
19	GOTERM_MF_DIRECT	GO:0042802~identical protein binding	127	13.6559	2.6121e-07	SH3GL3, APP, OLFML2B, REG1A, OLFML2A, LGALS1, AKR7A3, ALCAM, CDH2, HOXA1, B2M, SH3GL2, TP63, SH3GLB1, TPM4, DGAT1, FBXW7, HGF, ATAD3A, MID1, CLDN3, MAF, DAAM1, SOAT1, KCTD12, HPRT1, IL6ST, SQSTM1, MAD1L1, KCTD15, ATF3, REG3A, KHDRBS3, SDC4, SDC2, SLC1A1, PDGFA, GATA3, ADIPOR1, FHIT, CORO1B, BAG6, VTN, SLC9A3R1, SDCBP, BAG2, BTBD3, SFN, A2M, ZBED4, BANP, MPST, TFAP2A, HEXIM1, GSTM3, SMAD3, TGFB3, …	890	1714	18869	1.57091	0.000291729	0.000145886	0.000144449	BAY 61-3606
20	GOTERM_MF_DIRECT	GO:0008134~transcription factor binding	26	2.7957	1.82114e-05	HDAC4, CEBPA, FOXC1, PRKDC, GATA6, FHL2, GATA3, AHR, HDAC9, CCND1, PPP1R13L, MYC, RNF19A, ENPP2, ATG7, TRAPPC2, SMAD3, NR0B1, PBX1, NFKBIA, MAFB, TFDP1, MDFIC, PPARG, ZFPM2, TRIB2	890	209	18869	2.63746	0.0201368	0.00640968	0.00634656	BAY 61-3606
21	GOTERM_MF_DIRECT	GO:0004867~serine-type endopeptidase inhibitor activity	17	1.82796	2.46458e-05	SPINK4, APP, ITIH2, SERPINB2, WFDC1, SERPINB9, SPINT2, SERPINB7, TFPI, SERPINB8, WFDC2, SERPINB5, SLPI, COL6A3, PI3, A2M, RECK	890	103	18869	3.49921	0.0271542	0.00640968	0.00634656	BAY 61-3606
22	GOTERM_MF_DIRECT	GO:0003779~actin binding	35	3.76344	2.86915e-05	ARPC1B, ARPC1A, CXCR4, LSP1, SYNE2, MYLK, CNN3, EPS8, CALD1, EPB41L2, COTL1, EPS8L2, SYNPO, GBP1, MYH10, PDLIM4, YWHAH, CAP2, VASP, GSN, TPM4, ACTN1, SHROOM2, KLHL2, PARVB, KLHL4, MED28, MYO1B, DAAM1, DAAM2, PALLD, CAPZA2, FXYD5, UTRN, SNTB2	890	339	18869	2.18891	0.0315407	0.00640968	0.00634656	BAY 61-3606
25	GOTERM_MF_DIRECT	GO:0005102~receptor binding	36	3.87097	0.000290166	LRPAP1, APP, BEX1, LAMA2, FGL1, ICAM3, PLAT, SRI, CLU, RND1, BAG6, SLC9A3R1, CDH5, C5, ALCAM, WNT11, CCL2, A2M, MPP1, ANGPT1, RIPK2, HGF, CRTAM, WNT7A, C1QL1, P2RX7, BMP2, PTPRC, BANK1, AKAP9, NMU, ANGPTL2, PRTN3, GLA, HSPA1B, HSPA1A	890	397	18869	1.92252	0.276868	0.0405145	0.0401155	BAY 61-3606
26	GOTERM_MF_DIRECT	GO:0005515~protein binding	718	75.2621	2.63018e-17	C5ORF22, TFRC, POP4, SERPINE1, TESK2, ENO1, NOC2L, MILR1, PSMD8, NSDHL, GJA1, PSMD5, PSMD2, DPYSL2, NAMPT, PLCE1, PRKAB2, CXADR, LGALS14, ATG14, BCR, AR, CLDN4, IFT81, DAAM2, FEZ2, RBP1, TBPL1, RBCK1, HOXB6, ATF3, CFB, VPS28, GNE, FLG, ZNF274, PRKDC, CDCA4, CFI, CRABP1, NOLC1, COPS7B, BCL10, ZNF26, OAZ3, CYB5R2, SULT1A1, C5, PRDX4, PRDX1, CEP70, PIP5K1B, SFN, NCKAP1L, VPS16, NKX2-2, ABCA1, GSDMD,…	911	12554	18869	1.1846	3.16937e-14	3.16937e-14	3.14044e-14	BIBW2992
27	GOTERM_MF_DIRECT	GO:0005509~calcium ion binding	69	7.2327	4.23734e-07	RYR1, TNFAIP6, PDCD6, CETN3, CLSTN1, LPCAT1, CELSR3, CLGN, CALB2, THBD, CALB1, CDH3, CAPN2, EFHD2, ME2, EGFL6, CD93, HEG1, TNNC1, PLA2G4C, ANXA5, ANXA11, PLA2G4A, ANXA10, EPS15L1, ACTN4, PLSCR1, MMRN1, VSNL1, DSG2, GAS6, CDH16, MYL9, DSC1, CDH17, DSC3, MATN2, FLG, COLEC11, C1S, C1R, PROZ, FBLN1, SRI, THBS2, ATP2C1, FBLN2, LRP8, THBS4, HSP90B1, SLIT2, SNCA, TBC1D8B, EDEM1, PCDH8, ALOX15B, DLK1, LR…	911	751	18869	1.903	0.000510469	0.0002553	0.000252969	BIBW2992
28	GOTERM_MF_DIRECT	GO:0002020~protease binding	20	2.09644	1.38758e-06	SERPINE1, TRIP4, CFLAR, BCL10, MIF, SRI, F3, MALT1, SERPINA5, SERPINB6, PANX1, COL1A1, PINK1, COL1A2, RNF139, KIT, FLOT1, TIMP3, ITGAV, ATP9A	911	111	18869	3.73196	0.00167063	0.000557343	0.000552255	BIBW2992
29	GOTERM_MF_DIRECT	GO:0005201~extracellular matrix structural constituent	22	2.30608	2.84427e-06	POSTN, SPON1, LUM, TNC, LAMB1, FBLN1, LAMC1, THBS2, FBLN2, COL1A1, MFAP4, COL2A1, COL1A2, MMRN1, CILP, MGP, COL8A2, CHI3L1, COL9A2, MXRA5, MATN2, FBN1	911	138	18869	3.30198	0.00342148	0.000856836	0.000849015	BIBW2992
30	GOTERM_MF_DIRECT	GO:0042802~identical protein binding	123	12.8931	6.75603e-06	SCARB1, TFRC, PDCD6, ABAT, PARK7, DPYSL2, NAMPT, ARL6IP4, BNIP3L, CXADR, TPM2, HGF, COG4, FAM118A, MIF, CCNB1IP1, CLDN4, MAF, IFI27, TMX2, KCTD12, RBCK1, EZR, SQSTM1, PDE9A, MAD1L1, ATF3, FTL, ABCG2, MYCBP2, SDC3, FBLN1, BCL10, SLC9A3R1, HMBOX1, PRDX4, IRAK1, ZMAT4, PRDX1, ESD, CEP70, SFN, APOE, NTSR1, SMAD2, JUN, CIDEB, ESRRG, GDF5, VIL1, BST2, COL1A1, NR4A1, EHD2, COL1A2, ATM, TMCC1, FGFR3, FGF…	911	1714	18869	1.48636	0.00810799	0.0016282	0.00161334	BIBW2992
31	GOTERM_MF_DIRECT	GO:0005178~integrin binding	22	2.30608	3.22502e-05	CXADR, EGFL6, ITGB5, ICAM2, LAMB1, FBLN1, ICAM4, PTN, ACTN4, THBS4, ADAMTS5, CXCL12, ITGA10, MYH9, ITGAV, TLN2, TLN1, LGALS8, CDH17, FERMT2, JAM2, FBN1	911	161	18869	2.83027	0.0381167	0.00647691	0.00641779	BIBW2992
33	GOTERM_MF_DIRECT	GO:0005102~receptor binding	38	3.98323	0.000102272	BEX1, WNT2B, HILPDA, SERPINE1, PLAT, PARK7, SRI, NPPB, PANX1, SLC9A3R1, PCSK1N, C5, WIF1, NPPA, APOE, ABCA1, IGFBP1, CXADR, BTN2A2, HGF, RARRES2, F2R, STYK1, WNT7A, BTN3A3, HLA-A, ANO1, MFAP4, AR, ADCYAP1, DIAPH2, BMP2, CXCL12, RASA1, CRH, REN, LTB, GAS6	911	397	18869	1.98255	0.115952	0.0154047	0.0152641	BIBW2992
34	GOTERM_MF_DIRECT	GO:0003779~actin binding	33	3.45912	0.000233752	IQGAP2, PDLIM2, ABLIM3, FLNB, SYNPO, VPS16, SNCA, PHACTR4, PLEKHG3, MYO10, TPM2, SHROOM2, KLHL2, PAWR, KLHL3, ACTN4, ARPC5, MYO1E, DIAPH2, FMNL1, CEACAM1, MLPH, DAAM2, TNNT3, MSRB2, FSCN1, MYH9, HCLS1, TLN2, EZR, FERMT2, PLEC, PFN2	911	339	18869	2.01625	0.245503	0.0286059	0.0283448	BIBW2992
36	GOTERM_MF_DIRECT	GO:0061629~RNA polymerase II sequence-specific DNA binding transcription factor binding	22	2.30608	0.000347286	SPEN, SMAD2, EGR2, JUN, BEX1, PRKDC, BHLHE41, HMGA2, HIPK2, PIAS1, AR, BBS10, IFI27, HEY1, ID2, HCLS1, ANKRD2, TRIB1, ZFPM2, TRIB2, FBP1, PITX1	911	190	18869	2.39828	0.342001	0.0380436	0.0376963	BIBW2992
37	GOTERM_MF_DIRECT	GO:0005515~protein binding	691	74.3811	2.21378e-12	ITSN1, FNBP1L, DCAF6, GLS, PSMD6, ALCAM, PPP4R2, SOX15, CYP1B1, PRSS8, ANKS1A, PRKACB, WLS, PKNOX2, CDK5RAP2, IER3, PRKCI, WSB1, RNASE2, HDHD3, CD2AP, NUP93, SLC5A6, SIGIRR, CH25H, HOXB9, PRKD3, CLDN7, UQCRC1, RABL3, SPARCL1, HOXB6, HOXB5, TSPYL5, FLG, URI1, ZNF274, MEAF6, TTYH1, CRABP1, AGAP1, MTMR9, NEDD4L, IQGAP1, MTMR4, HIF1A, OAZ3, C2, CYB5R2, SULT1A1, C3, PRDX2, HSPH1, PDGFC, S100A13, HMOX1…	898	12554	18869	1.15656	2.59456e-09	2.59455e-09	2.58348e-09	BMS-536924
38	GOTERM_MF_DIRECT	GO:0005515~protein binding	700	73.2218	6.88532e-14	CYFIP2, SERPINE1, STMN2, DCAF6, GLS, ALCAM, PPP4R2, MYC, SOX15, ZC3H12A, DPYSL3, NAMPT, AP1S2, PIP4K2A, CYP1B1, ANKS1A, IER5, PRKACB, NFRKB, IER2, IER3, STARD3, REV1, LDOC1, CEL, HDHD3, PHKA2, CD2AP, SCAMP2, NUP93, RNF125, RFX7, PRKAR1A, MAP1B, CLDN7, PADI3, PRKD2, TSPYL5, FLG, ABCB1, LXN, MEAF6, HHLA3, CRABP1, PDGFA, MTMR9, NEDD4L, MTMR4, MTDH, SULT1A1, PRDX2, LDHB, FAM171A1, PPP3R1, EPB41L2, HM…	902	12554	18869	1.16643	8.21188e-11	8.21419e-11	8.21419e-11	BMS-754807
39	GOTERM_MF_DIRECT	GO:0042802~identical protein binding	120	12.5523	1.75661e-05	DGKD, ARL6IP1, KEAP1, OLFML2A, SAT1, EDC3, AMOT, TGM1, LGALS1, ALCAM, DPYSL3, NAMPT, GRB10, CPNE1, ZNF446, TMEM38B, B2M, IER5, TRIM22, MAP3K5, TPM4, DGAT1, FBXW7, HGF, COG4, LMO2, ACYP2, POU3F2, ATAD3A, MID1, CD2AP, SOAT1, CLDN7, PADI3, IL6ST, MAD1L1, GRB7, KHDRBS3, MAOB, SDC4, PDGFA, FHIT, CORO1B, LDHB, SLC9A3R1, IRAK1, PACSIN3, HMOX1, SFN, TRPM4, TFAP2A, ZRSR2, XBP1, SMAD3, TGFB3, PDE2A, CYBRD1…	902	1714	18869	1.46458	0.0207385	0.0104782	0.0104782	BMS-754807
40	GOTERM_MF_DIRECT	GO:0005515~protein binding	661	71.4595	3.06072e-09	CDA, RPL3, SERPINE2, CLPB, RBPJ, ABCA12, FNBP1L, ENO2, MYLK, GJA1, MYB, HOMER3, PRSS8, PIP4K2C, CHGB, TSPYL2, GSTK1, MEF2C, WSB1, PRKCB, DAPK1, ZNF10, ATG14, HDHD3, DKK1, CD2AP, SULT2B1, CLDN5, MYL6, CLDN3, RNF125, GPR161, ETHE1, PADI3, SERPING1, RBCK1, PRKD1, RPL28, HOXB7, CGGBP1, SKAP1, ATF3, UNC119B, MTMR2, ABCB1, CRABP2, CDCA3, PRKDC, SHMT1, FPR1, C2, LDHB, HSPH1, FLRT3, PRKAR2B, PRDX1, KCNMB…	876	12554	18869	1.13413	3.53206e-06	3.53207e-06	3.51676e-06	BX-795
43	GOTERM_MF_DIRECT	GO:0042802~identical protein binding	116	12.5405	3.00611e-05	APP, CDA, MLC1, DEFB1, PARK7, NR3C1, ENO2, IGF1R, PYCARD, RASSF1, TCL1A, HOMER3, PIP4K2C, B2M, TGM2, DAPK1, LMO2, CD2AP, CLDN5, DYNC1LI2, CLDN3, MAF, IFI27, STIM1, ETHE1, PADI3, RBCK1, PRKD1, IL6ST, CGGBP1, ATF3, GRB7, MTMR2, SHMT1, MGST3, SLC1A1, FHIT, LDHB, SDCBP, PRDX1, PSAP, BANP, GSTM3, NFE2, JUN, SMURF2, ACADSB, NFKB1, QDPR, RALYL, PPFIBP2, MAFB, BCL6, PIP, ALB, TGFBI, TMCC1, DCP1A, SERPINA…	876	1714	18869	1.45778	0.0340962	0.00867263	0.00863506	BX-795
44	GOTERM_MF_DIRECT	GO:0004867~serine-type endopeptidase inhibitor activity	16	1.72973	7.87015e-05	APP, ITIH3, SPINK1, SERPINA1, SERPINE2, TFPI2, WFDC1, PEBP1, SERPINA6, TFPI, SERPINA7, AGT, SERPINB6, SLPI, SERPING1, RECK	876	103	18869	3.34601	0.0868226	0.0181643	0.0180856	BX-795
46	GOTERM_MF_DIRECT	GO:0005515~protein binding	697	74.8657	5.52765e-15	NCKAP1, TFRC, PGAP3, ENO2, MYLK, EPS8, ALCAM, PSMD5, CREB3L1, PSMD3, CYP1B1, GSTK1, STARD3, LGALS14, CEL, DICER1, ATG14, DKK1, CD2AP, SIGIRR, CLDN5, CLDN3, ZC2HC1A, PRKAR1B, SCO2, FEZ1, LGALS13, GPR161, ETHE1, FEZ2, PRR16, SPARCL1, HPRT1, RBCK1, NUP98, CGGBP1, ASF1B, SKAP2, FLG, MTMR2, ABCB1, PRKCZ, ZNF26, HSPH1, LARP1, KCNMB4, SFN, HLA-DQA1, MCTS1, TOE1, BARD1, CDK18, GSTM3, JUN, JAG1, FZD4, NEB…	892	12554	18869	1.17445	6.52256e-12	6.49499e-12	6.46183e-12	CEP-701
47	GOTERM_MF_DIRECT	GO:0042802~identical protein binding	132	14.1783	1.68245e-08	GLTP, APP, TFRC, FHOD1, REG1A, MLC1, NR3C1, ENO2, AQP1, IGF1R, STK10, TCL1A, ALCAM, TNFSF10, GRB10, OIP5, EPHB2, TMEM38B, SH3GL2, PSPH, S100A1, MID1, LZTFL1, CD2AP, CLDN5, CLDN3, MAF, IFI27, STIM1, THAP7, ETHE1, KCTD12, RBCK1, HPRT1, CGGBP1, GRB7, REG3A, MTMR2, KHDRBS3, SDC2, SDC3, MGST2, ACACB, SLC9A3R1, BAG2, ZMAT4, SFN, ZKSCAN4, A2M, GSTM3, SMAD1, JUN, PDE2A, EIF2AK2, PTK6, GDF5, PAICS, NFKB1,…	892	1714	18869	1.6291	1.97685e-05	9.88437e-06	9.8339e-06	CEP-701
48	GOTERM_MF_DIRECT	GO:0019901~protein kinase binding	45	4.83351	9.27229e-05	GRB7, CDKN1A, SHC2, TFRC, PTEN, RHOBTB3, PTPRK, NOD2, NR3C1, PRKCZ, LYST, RELA, RHOBTB1, TTN, GHR, TFPT, GYS1, TCL1A, CCND2, TRIM5, KIF13B, E2F1, STAP1, SFN, MAPK6, SLC12A7, SH3GL2, SMAD1, RHOG, ATP2B4, RHOH, VRK1, PAX6, EMP2, RHOF, CDC25C, RHOB, FGR, ACTA2, POLA1, CCNE2, DNAJA3, TRIB3, CSPG4, UTRN	892	511	18869	1.86284	0.103229	0.0363165	0.036131	CEP-701
49	GOTERM_MF_DIRECT	GO:0005515~protein binding	714	76.4454	4.0218e-19	IPO13, NCKAP1, CYFIP1, TRIO, WIPF1, ADARB1, FNBP1L, ENO2, TPGS2, MYLK, ALCAM, PPP4R2, SOX15, ZMIZ2, DPYSL2, FAM110B, ZC3H12A, PRSS8, HOXA5, RNF111, CDK5RAP2, DDX18, PRKCH, SERPINF1, HPCAL1, CEL, RNASE2, HDHD3, BCR, SLC5A6, SIGIRR, CH25H, MYL6, ZC2HC1A, DAAM1, RNF128, RFX7, PRKAR1A, MAP1B, MAP1A, DDIT4, ORAI2, SPARCL1, ATF5, CGGBP1, SKAP1, HOXB5, ZNF274, ABCB1, FICD, CDCA4, ABCB4, COPS7B, AGAP1, P…	897	12554	18869	1.19639	4.59692e-16	4.59692e-16	4.58888e-16	Dasatinib
50	GOTERM_MF_DIRECT	GO:0019901~protein kinase binding	47	5.03212	2.41351e-05	GRB7, SHC2, PTPRR, STX17, DCTN2, GSTP1, ITGB2, STK39, RHOBTB3, ILK, AP2A2, TTN, PPP1CB, TCL1B, RPS6KA3, GYS1, BCL2L11, CCND2, CDH2, SV2A, DPYSL2, KIF13B, SFN, PLCG1, NEFH, BCL2L14, CDK5RAP2, TRAP1, CDKN2C, BORA, SYK, MSN, IRAK3, TEX14, RHOF, RHOC, DNM1, RHOB, FGR, CD4, PTPRC, CCNE2, EEF1A2, SPRY2, CALM3, CALM2, SKAP1	897	511	18869	1.93479	0.0272097	0.0137932	0.0137691	Dasatinib
51	GOTERM_MF_DIRECT	GO:0005515~protein binding	690	73.7968	3.81395e-12	TES, WIPF1, STMN2, SMC6, DCAF6, MILR1, ALCAM, SOX17, DPYSL3, CYP1B1, PKNOX2, IER3, PRKCI, WSB1, HPCAL1, CEL, ISL1, RNASE1, DKK3, SIGIRR, AR, CH25H, DYNC1LI1, ZC2HC1A, BIN2, DAAM1, RNF128, MAP1B, ETHE1, CLDN7, FEZ2, HOXB2, HOXB6, CGGBP1, URI1, ZNF274, ABCB1, LXN, CRABP2, PRKDC, GATA6, XPC, PRKCZ, ZNF26, C2, CYB5R2, SULT1A1, C3, LDHB, FAM171A1, PRKAR2B, PRDX1, PDGFC, CHST15, PPARGC1A, HLA-DQA1, S10…	898	12554	18869	1.15489	4.38604e-09	4.38605e-09	4.38223e-09	Erlotinib
52	GOTERM_MF_DIRECT	GO:0005515~protein binding	689	73.7687	1.7951e-13	NCKAP1, CDA, TES, TFRC, ITSN1, STMN2, HNRNPR, ABCA12, CLDN1, RRP8, EPS8, GJA1, DPYSL2, CREB3L1, PRSS8, IER2, CHGB, GSTK1, CEL, HDHD3, TMEM80, RNASE1, DKK3, BCR, SIGIRR, CLDN3, PRKAR1B, DAAM2, ETHE1, SPARCL1, HPRT1, RBCK1, MPPE1, ATF5, HOXB7, CGGBP1, CFB, ASF1B, ABCB1, CRABP2, HHLA3, ENDOD1, PDGFA, AGAP1, CDCA8, BAZ2B, GATA3, PRKCZ, SLC5A4, ZNF26, DYNC2LI1, SULT1A1, HSPH1, PRKAR2B, EPB41L3, PDGFC,…	889	12554	18869	1.16489	2.13273e-10	2.13257e-10	2.1218e-10	GDC0941
53	GOTERM_MF_DIRECT	GO:0042802~identical protein binding	117	12.5268	3.65276e-05	SH3GL3, CDA, TFRC, ABAT, PARK7, OLFML2A, CLDN1, DPYSL2, TNFSF10, B2M, TRIM21, GLUL, PSPH, MAP3K5, TGM2, MAT1A, DCTD, SFRP1, CLDN3, ETHE1, RBCK1, HPRT1, ALDH7A1, CGGBP1, KCTD15, REG3A, BLM, PDGFA, MGST2, GATA3, EBP, ZMAT4, PLXNA2, ZBED1, SFN, IGFBP6, ZKSCAN4, RBM10, NTSR1, JUN, CBX5, SYT1, SMURF2, NONO, EIF2AK2, TYR, PPFIBP2, GJB1, COL1A2, SDC1, TGFBI, FGFR2, FBN1, RYR2, COL18A1, MSTN, PTEN, SLC2A…	889	1714	18869	1.44885	0.0424675	0.0216974	0.0215878	GDC0941
54	GOTERM_MF_DIRECT	GO:0001228~transcriptional activator activity, RNA polymerase II transcription regulatory region sequence-specific binding	43	4.60385	6.80046e-05	CEBPA, ZNF395, CEBPB, CEBPD, DLX5, CEBPG, FOXK2, UBP1, GATA3, HOXC13, SOX2, ZIC3, CREB3L1, ZIC1, PLAGL2, ZBED1, ALX1, ZNF226, ZNF544, MYBL1, EGR1, ARNT2, JUN, EGR2, EGR3, DMRT1, EGR4, CDX1, TCF12, NR1H4, PBX2, FOS, FLI1, TBX3, PBX1, BATF, NR4A2, PLSCR1, TFDP1, IRF1, TFEC, ATF5, HOXB7	889	475	18869	1.92142	0.0776147	0.0269298	0.0267938	GDC0941
55	GOTERM_MF_DIRECT	GO:0005515~protein binding	685	72.6405	3.65355e-11	NCKAP1, MAML1, SERPINE1, NOC2L, CLDN1, RRP8, DCAF7, MILR1, PPP4R4, PSMD2, DPYSL2, MYB, DPYSL3, AKT1, PLCE1, HOXA5, NUP214, ACOT7, ZNF281, HPCAL1, SOX14, LDOC1, SCRIB, GTPBP2, RUFY1, BCR, SULT2B1, AR, ZC2HC1C, CLDN4, CLDN3, DAAM1, CLDN7, RBP1, TMEM126B, MPPE1, HOXB6, SKAP1, ATF3, CFB, TSPYL4, VPS28, HOXB5, GNE, ANAPC13, ZNF274, PRKDC, CFI, GATA6, ZNF26, SULT1A1, FLRT3, EPB41L2, CHST15, PIP5K1B, PP…	897	12554	18869	1.1478	4.2235e-08	4.2235e-08	4.19793e-08	Gefitinib
56	GOTERM_MF_DIRECT	GO:0002020~protease binding	20	2.12089	1.10206e-06	PRNP, SERPINE1, FN1, TNFAIP3, MIF, F3, TNF, MALT1, SERPINA5, SERPINB6, PANX1, COL1A1, COL1A2, RNF139, OS9, FLOT1, BDKRB2, TIMP3, ITGAV, ANXA9	897	111	18869	3.79021	0.00127317	0.000636989	0.000633131	Gefitinib
57	GOTERM_MF_DIRECT	GO:0005102~receptor binding	39	4.13574	3.34701e-05	SMARCD3, SERPINE1, LPL, ADM, PLAT, NPPB, PANX1, PCSK1N, WIF1, NPY, TNFSF10, FGF20, APOE, PPARGC1A, IGFBP1, YES1, WNT5B, BTN2A2, TNFSF15, HGF, GLMN, F2R, STYK1, FN1, WNT7A, MSN, BTN3A3, WIPI1, HLA-A, PTPRD, ANO1, AR, ADCYAP1, DIAPH2, CXCL12, CRH, REN, LTB, ANGPTL4	897	397	18869	2.06648	0.0379531	0.00975904	0.00969995	Gefitinib
58	GOTERM_MF_DIRECT	GO:0042802~identical protein binding	118	12.5133	3.37683e-05	DGKD, KEAP1, DEFB1, APEH, CLDN1, TNF, TCL1A, DPYSL2, DPYSL3, TNFSF10, GRB10, AKT1, TMEM38B, GLUL, TRIM22, S100A2, FBXW7, HGF, USP2, LMO2, MIF, GTPBP2, MID1, LZTFL1, RUFY1, CLDN4, CLDN3, DAAM1, POLG2, SOAT1, CLDN7, SQSTM1, PDE9A, ATF3, FTL, ABCG2, GRB7, MGST3, SDC3, STC1, BTBD3, APOE, NTSR1, PRNP, IDH1, GOT2, FN1, CIDEB, AICDA, VIL1, COL1A1, BMP1, COL1A2, BCL6, TRPV6, HOOK2, MAFG, MDM2, TMCC1, ALK…	897	1714	18869	1.4482	0.0382847	0.00975904	0.00969995	Gefitinib
59	GOTERM_MF_DIRECT	GO:0008134~transcription factor binding	24	2.54507	0.000157996	SMARCD3, PRKDC, PTPRN, GATA6, HMGB2, KEAP1, PAX6, NR0B1, PBX1, SMARCA4, AR, PDCD11, MYBBP1A, TFDP2, PPP1R13L, PIM1, FLNA, FOSB, TAF7, APBB2, TRIB1, ZFPM2, PPARGC1A, TRIB2	897	209	18869	2.41558	0.166947	0.0365286	0.0363074	Gefitinib
60	GOTERM_MF_DIRECT	GO:0005515~protein binding	681	72.8342	5.40115e-10	ATF1, POP5, CDA, TRIO, TES, WIPF1, STMN2, ENO2, CLDN1, BACH2, MYLK, MILR1, PPP4R2, PSMD5, MYC, HOXA1, HOMER3, UBASH3A, GTSE1, HOXA5, RBFOX2, CLEC11A, ZFYVE21, LDOC1, GAPVD1, RNASE2, DKK1, PRKAB1, WDR76, BCR, ACE2, MYL6, RNF125, CLDN7, CFB, TSPYL4, TSPYL5, CDCA3, GATA6, AGAP1, NCAPG, NEDD4L, GATA4, C9ORF78, CIAO1, C2, MYO6, PDGFC, HMOX1, CEP72, ALX1, S100A14, PLCG1, PPARGC1A, HLA-DQA1, S100A11, S1…	899	12554	18869	1.13856	6.14651e-07	6.14651e-07	6.11951e-07	Imatinib
61	GOTERM_MF_DIRECT	GO:0005509~calcium ion binding	65	6.95187	4.47447e-06	RET, MCTP1, CETN2, LPCAT1, CALML3, PKD2, CALB2, SCGN, CDH4, ANXA6, ME1, PLS3, ME3, ME2, PAMR1, SPTAN1, EDIL3, CD93, TESC, ACTN1, ANXA5, PLA2G4A, CLEC4A, MYL6, MMP13, VSNL1, RAPGEF2, DSG2, MAN1B1, S100A9, S100A8, SLC25A13, FBN2, LPL, AOAH, ATP2C1, RASGRP2, NID2, LTBP1, PCDH17, RASGRP3, CLEC3B, MAN1C1, SLIT2, S100A14, PLCG1, LDLR, S100A11, S100A10, TRPM4, GCH1, PCDH9, MGMT, F12, EDEM2, PPP2R3B, SUL…	899	751	18869	1.81661	0.00507902	0.00254597	0.00253479	Imatinib
62	GOTERM_MF_DIRECT	GO:0002020~protease binding	18	1.92513	1.91034e-05	CSTA, SERPINA1, ITGA3, SERPINB9, TNF, MALT1, SERPINB6, DPP4, CST3, SELL, SH3PXD2A, FAP, CASP3, TIMP2, BDKRB2, LCN2, TIMP1, LDLR	899	111	18869	3.4036	0.0215053	0.00724657	0.00721474	Imatinib
63	GOTERM_MF_DIRECT	GO:0005515~protein binding	695	73.545	1.02577e-13	CYFIP1, SMC6, FNBP1L, RRP8, EPS8, ALCAM, TFG, SOX15, DPYSL2, ZC3H12A, PSMD3, DPYSL3, CYP1B1, PRSS8, PRKACB, PKNOX2, CDK5RAP2, GAMT, TSPYL2, RBFOX1, CEL, RNASE2, CD2AP, SLC5A6, CH25H, CLDN5, ZC2HC1A, PRKAR1B, RNF128, DAAM2, MAP1B, MAP1A, CLDN7, HOXB2, TMEM126B, ATF5, HOXB6, LRPAP1, ZNF274, ABCB1, NPRL2, HPN, AGAP1, NEDD4L, GATA3, IQGAP1, MTMR4, ARPP19, C2, PRPSAP1, SULT1A1, C3, HSPH1, RNF216, KCNM…	896	12554	18869	1.16585	1.19921e-10	1.19913e-10	1.19708e-10	JW-7-25-1
65	GOTERM_MF_DIRECT	GO:0005201~extracellular matrix structural constituent	20	2.1164	2.83989e-05	LAMA5, SRPX, POSTN, COL15A1, SPARC, LUM, COL11A1, NID1, MUC5B, THBS2, THBS3, MFAP5, CD4, COL4A2, COL4A1, PXDN, COL4A5, CHI3L1, TGFBI, COL9A2	896	138	18869	3.05205	0.0326538	0.0110661	0.0110472	JW-7-25-1
66	GOTERM_MF_DIRECT	GO:0005515~protein binding	708	75.1592	1.46162e-17	CYFIP2, TES, ARAF, STMN2, FNBP1L, DCAF6, ALCAM, SOX17, GAMT, MEF2C, PRKCI, ACOT7, CXADR, SERPINF1, PRKCD, HPCAL1, REV1, ARMC8, SCAMP1, PASK, PHKA2, ISL1, RNASE1, DKK2, DKK3, SULT2B1, EML4, SIGIRR, CH25H, CLDN4, ZC2HC1A, DAAM1, RNF128, IFT81, MAP1A, DDIT4, CLDN7, UNC50, PADI3, ATF6, CGGBP1, SKAP1, SLBP, CFH, TTYH1, PRKDC, CRABP1, XPC, GATA2, HIF1A, C2, CYB5R2, SULT1A1, ABR, LDHB, FAM171A1, GRPEL1,…	896	12554	18869	1.18766	1.64725e-14	1.64725e-14	1.63409e-14	Lapatinib
71	GOTERM_MF_DIRECT	GO:0061629~RNA polymerase II sequence-specific DNA binding transcription factor binding	22	2.33546	0.000278343	HDAC5, EGR2, MEF2C, CITED2, PRKDC, HDAC1, HMGA2, PRDM13, XPC, LDB2, GATA2, HIF1A, ISL1, SOX17, HEY1, ID2, RBBP8, ANKRD1, PPARG, TRIB1, FBP1, PITX1	896	190	18869	2.43843	0.269288	0.0469494	0.0465745	Lapatinib
72	GOTERM_MF_DIRECT	GO:0005201~extracellular matrix structural constituent	18	1.91083	0.000291611	LAMA5, SRPX, POSTN, SPARC, LUM, LAMA3, FGL2, TNC, FN1, LTBP2, AEBP1, MUC5B, FBLN2, COL5A1, COL4A1, MGP, CHI3L1, COL9A2	896	138	18869	2.74685	0.280137	0.0469494	0.0465745	Lapatinib
73	GOTERM_MF_DIRECT	GO:0005515~protein binding	684	72.6886	2.99359e-12	CYFIP2, PGAP2, SERPINE1, STMN2, NOC2L, DCAF7, RNF114, PPP4R2, PSMD5, MYC, ANKFY1, ANKS1A, IER5, HOXA5, WLS, CDK5RAP2, TSPYL2, GSTK1, CUBN, PRKCI, DAXX, RPL22, PRKCA, ISL1, EML1, CD2AP, NUP93, SIGIRR, CH25H, BIN1, RFX7, DDIT4, CLDN7, AKIP1, FEZ2, RBP1, SPARCL1, TXNIP, PRKD2, TMEM126B, HOXB7, HOXB5, TSPYL5, ABCB1, MEAF6, CFI, CRABP1, GATA6, GATA3, SULT1A1, PRDX2, C5, NCSTN, MYO6, HMOX1, CEP72, ALX1…	889	12554	18869	1.15643	3.51449e-09	3.51448e-09	3.5025e-09	Midostaurin
74	GOTERM_MF_DIRECT	GO:0042802~identical protein binding	128	13.6026	1.38582e-07	NR3C1, SAT1, ENO3, ACTG1, AQP1, IGF1R, LGALS1, PNP, TNFSF10, GRB10, CAPN3, ARFIP2, OIP5, B2M, IER5, WLS, PDIA3, SH3GLB1, TPM2, COG4, TPM1, RPL22, LMO2, FAM118A, ACYP2, CD2AP, TYROBP, MAF, SOAT1, BIN1, CLDN7, CSNK2B, KCTD12, IL6ST, MAD1L1, KHDRBS3, MAOB, MAGED1, GATA3, KIR2DL3, FHIT, CORO1B, SLC9A3R1, SDCBP, BAG2, ZMAT4, PSAP, MYO6, RDH16, HMOX1, ZBED4, ZRSR2, NFE2, JUN, XRCC4, CHKA, HOMER2, INHBA…	889	1714	18869	1.58506	0.000162682	8.13478e-05	8.10707e-05	Midostaurin
75	GOTERM_MF_DIRECT	GO:0005102~receptor binding	39	4.14453	2.79884e-05	MSTN, GRP, LAMA4, LAMA3, SERPINE1, ICAM3, LAMC2, VTCN1, RND1, PANX1, SLC9A3R1, C5, TNFSF10, SCYL2, ABCA1, IGFBP1, ANXA1, CADM1, TNFSF15, RIPK2, F2R, PLAUR, HLA-B, MSN, WIPI1, C1QL1, CD2, EFNA1, FGR, CXCL10, HCK, BMP2, TYROBP, BANK1, RASA1, CSNK2B, NMU, UTS2, TLR4	889	397	18869	2.08507	0.0323249	0.0109528	0.0109155	Midostaurin
77	GOTERM_MF_DIRECT	GO:0005178~integrin binding	20	2.1254	0.000209614	LAMA5, VCAM1, ITGB5, ITGA4, CD81, ACTN1, LAMA3, ICAM2, ICAM3, LAMB1, PRKCA, EMP2, ICAM1, ESM1, COL5A1, FAP, ADAM23, ITGAV, ITGA6, JAM2	889	161	18869	2.63664	0.218165	0.0492173	0.0490496	Midostaurin
78	GOTERM_MF_DIRECT	GO:0005515~protein binding	717	75.3151	1.3589e-19	PID1, RBPJ, DCAF6, GLS, ALCAM, SOX15, DPYSL2, ZC3H12A, WDR91, DPYSL3, AP1S2, CYP1B1, PRKACB, WLS, CDK5RAP2, IER3, TSPYL2, MEF2C, SERPINF1, PRKCD, LDOC1, CEL, RNASE2, HDHD3, DKK1, EML1, SLC5A6, SIGIRR, CH25H, ZC2HC1A, RNF128, PRKAR1A, MAP1B, FEZ1, HOXB2, ATF5, TSPYL5, LIPT1, ZNF274, ABCB1, AGAP1, NEDD4L, THY1, CFP, AAAS, ARPP19, SULT1A1, C3, PRDX2, C5, NCSTN, HSPH1, KCNMB2, HMOX1, HOXC4, SFN, ALX1…	899	12554	18869	1.19874	1.62253e-16	1.62253e-16	1.61438e-16	NVP-TAE684
79	GOTERM_MF_DIRECT	GO:0005515~protein binding	684	71.7733	1.24644e-10	CYFIP2, CDA, SMC4, DCAF7, DCAF6, PPP4R2, MYB, AP1S2, PIP4K2A, CYP1B1, IER5, PRKACB, IER3, SOX13, LDOC1, HDHD3, GTPBP3, NUP93, EID1, CH25H, RBP4, RNF125, PRKAR1A, GPR161, CLDN7, PADI3, RABL3, HOXB2, PRKD2, TSPYL5, FLG, EXD2, CRABP2, CRABP1, MEPCE, GATA6, PDGFA, AGAP1, MTMR9, NEDD4L, AAAS, HIF1A, PRKCZ, C2, RIC8A, C3, PRDX2, LDHB, FAM171A1, PRKAR2B, EPB41L1, EPB41L2, EPB41L3, CHST15, HMOX1, ALX1, E…	899	12554	18869	1.14357	1.45086e-07	1.45086e-07	1.44836e-07	OSI-906
80	GOTERM_MF_DIRECT	GO:0042802~identical protein binding	125	13.1165	1.27647e-06	CDA, DGKD, ARL6IP1, REG1A, HJURP, KEAP1, SAT1, ACTB, AMOT, TGM1, TNFSF10, GRB10, ZNF446, TMEM38B, B2M, IER5, TRIM22, MAP3K5, HGD, FBXW7, HGF, SOX13, ACYP2, MAT1A, ATAD3A, KCTD7, SOAT1, CLDN7, PADI3, EZR, IL6ST, PVALB, MAD1L1, KCTD15, GRB7, CALCA, SDC4, HTRA1, PDGFA, STC1, FBLN1, KLHL12, FHIT, LDHB, CD79A, IRAK1, PACSIN3, HMOX1, TFAP2A, GSTM3, NFE2, SMAD1, XBP1, SMAD3, APOBEC3G, HOMER2, CYBRD1, AS…	899	1714	18869	1.53069	0.00148471	0.000742908	0.000741631	OSI-906
81	GOTERM_MF_DIRECT	GO:0005515~protein binding	677	71.0388	2.53206e-09	CYFIP2, TES, CLPB, POP1, POP4, STMN3, NOC2L, BACH2, DCAF7, PSMD8, ALCAM, SOX17, HOXA7, ANKS1A, WLS, UNC13B, RPL22, PRKCA, HDHD3, RNASE1, EML2, CLPX, CD2AP, DKK3, BCR, EML4, CH25H, DYNC1LI1, MYL6, MAP1B, DDIT4, SPARCL1, PRKD2, HPRT1, OPTN, MTMR2, ABCB1, LXN, COL13A1, CRABP2, CRABP1, XPA, ENDOD1, AGAP1, PRDM14, TAPBPL, MTMR4, HIF1A, OAZ2, C2, LDHB, C5, PDGFC, NCKAP1L, PROM1, ELANE, JAG2, GSDMD, CDK…	898	12554	18869	1.13313	3.03847e-06	3.03847e-06	3.03594e-06	Pazopanib
82	GOTERM_MF_DIRECT	GO:0005509~calcium ion binding	61	6.40084	5.9517e-05	RET, RYR1, SNED1, SPARC, MCTP1, CLSTN2, TNFAIP6, CLSTN1, LPCAT1, VLDLR, CALML4, CELSR3, CLGN, CDH4, CDH2, ANXA6, EFHD1, MAN1A1, PAMR1, UNC13B, CADPS2, ANXA3, HEG1, TESC, ANXA10, ACTN4, MYL4, PCP4, MYL6, MMP13, STIM1, PLSCR4, SPARCL1, DSG3, PPEF1, MCTP2, MATN2, MEGF6, CANT1, PEF1, SRI, PLA2G5, RASGRP2, NID2, RASGRP1, FBLN2, LTBP1, CLEC3B, SLIT1, P4HTM, JAG2, GALNT3, KCNIP1, PCDH7, PLA2G2A, ALOX15B…	898	751	18869	1.70672	0.0689316	0.0357102	0.0356804	Pazopanib
83	GOTERM_MF_DIRECT	GO:0005515~protein binding	688	74.5395	2.11176e-13	TES, RPL31, ENO2, RRP8, DCAF7, EPS8, SCAMP4, NSDHL, AP1S2, AKT1, CYP1B1, PRSS8, PRSS3, CHGB, WLS, MEF2A, GSTK1, CXADR, ZNF10, CEL, DICER1, PASK, RNASE1, CD2AP, BIN1, TEP1, ETHE1, CLDN7, FEZ2, TYRO3, SPARCL1, RBCK1, ATF5, HOXB7, HOXB6, CFB, PARPBP, COL13A1, HPN, CFI, CRABP1, ENDOD1, MYNN, THY1, PRKCZ, PRKAR2B, PRDX1, EPB41L2, PIP5K1A, PIP5K1B, ALX1, NCKAP1L, ATG7, S100A10, NKX2-2, ABCA1, BARD1, ZN…	888	12554	18869	1.16451	2.52553e-10	2.52566e-10	2.51088e-10	PD-173074
84	GOTERM_MF_DIRECT	GO:0042802~identical protein binding	121	13.1094	5.3266e-06	FHOD1, KEAP1, MLC1, GCC2, PARK7, ENO2, AQP1, IGF1R, AMOT, PYCARD, PNP, CDH2, TRIM29, TNFSF10, GRB10, AKT1, SH3GL2, TRIM22, WLS, CXADR, USP4, TPM1, APLP1, LMO2, CCNB1IP1, CD2AP, IFI27, BIN1, ETHE1, CLDN7, KCTD12, RBCK1, IL6ST, PDE9A, MGST3, STC1, ZMAT4, PRDX1, PSAP, TRPM4, GSTM3, STIL, TGFB1, CBX5, SYT1, SMURF2, CIDEB, TYR, AICDA, CLK3, EHD1, NR4A1, HOOK1, ATM, TGFBI, ALDH18A1, MYOM1, TNFAIP3, GRI…	888	1714	18869	1.50007	0.00635038	0.0031853	0.00316666	PD-173074
85	GOTERM_MF_DIRECT	GO:0003779~actin binding	35	3.79198	2.75559e-05	HIP1, TWF2, CXCR4, ADCY8, NCALD, EPS8, PDLIM3, RUSC1, CALD1, EPB41L2, EPS8L1, FLNB, DMD, SYNPO, WASF1, PDLIM5, SNCA, CAP2, PLEKHG3, MYO10, LIMCH1, TPM1, DSTN, MSN, PARVB, MYO16, ENAH, MYO1E, DIAPH2, INF2, HOOK1, TNNT2, LCP1, PLEC, SNTB2	888	339	18869	2.19384	0.0324201	0.0109856	0.0109213	PD-173074
88	GOTERM_MF_DIRECT	GO:0005509~calcium ion binding	58	6.28386	0.000253217	SNED1, FKBP14, CETN2, DGKA, CALML4, EFCAB11, CLGN, COMP, CDH6, THBD, PCLO, CDH2, CRTAC1, ENPP2, ANXA6, CAPN2, ME1, PLS3, PRSS3, ANXA1, CD93, TESC, EFHC1, CDH12, SPARCL1, CDH13, DSG3, LCP1, PPEF1, MICU1, CDH17, MATN2, COLEC11, AOAH, NID2, FSTL1, LTBP1, NCALD, PRRG4, SPOCK1, SLIT2, EPS15, LDLR, S100A10, TRPM4, SNCA, SYT1, MGMT, SYT17, NELL2, PDP1, EHD1, EHD4, CPS1, CALU, CD69, CALM2, NUCB2	888	751	18869	1.64106	0.261316	0.0448863	0.0446236	PD-173074
89	GOTERM_MF_DIRECT	GO:0005201~extracellular matrix structural constituent	18	1.95016	0.000262712	SRPX, ECM1, POSTN, LAMA2, LAMB3, COL13A1, LAMA4, TFPI2, NID2, LTBP1, MUC5AC, COMP, CHI3L1, IGFBP7, TGFBI, COL9A2, MUC6, MATN2	888	138	18869	2.77159	0.26966	0.0448863	0.0446236	PD-173074
90	GOTERM_MF_DIRECT	GO:0019901~protein kinase binding	43	4.65872	0.000326064	MVP, PRKAG2, IRS2, THY1, PTPRK, PRKCZ, RHOBTB1, RELB, RND1, RHOBTB2, CCND1, CDH2, PRKAR2B, PDCD10, BLNK, KIF13B, TRIM68, RAC2, AKT1, STAP1, MAPK6, NEFH, SASH1, TRIM22, SH3GL2, MEF2A, MAP3K2, IL15RA, BCL11A, RHOH, MSN, NBEAL2, ACSL3, RHOF, ADRA2A, SNAP91, TOM1L1, ACTA2, MAVS, RGCC, CRY1, TRIB3, CALM2	888	511	18869	1.78807	0.322968	0.0487466	0.0484613	PD-173074
91	GOTERM_MF_DIRECT	GO:0005515~protein binding	690	72.7848	1.19808e-11	PID1, SLC4A3, RBPJ, ABCA12, F11R, ENO2, DCAF6, GLS, PSMD5, SOX15, WDR91, AP1S2, PIP4K2A, PRSS8, PIP4K2C, IER5, WLS, TSPYL2, GSTK1, SERPINF1, RNASE2, DKK1, RNASE1, EML1, SLC5A6, SIGIRR, CH25H, RNF125, MAP1B, FEZ1, ETHE1, AKIP1, TBPL1, PRKD1, ATF5, TSPYL5, LIPT1, ZNF274, ABCB1, LXN, MAPKAP1, NPRL2, GATA6, AGAP1, COPS7A, THY1, LDHB, PPP3R1, HSPH1, PDGFC, S100A13, CHST15, HMOX1, HOXC4, CEP72, KCNMB4,…	901	12554	18869	1.15104	1.40416e-08	1.40415e-08	1.40296e-08	PF-02341066
92	GOTERM_MF_DIRECT	GO:0005515~protein binding	698	75.1346	9.55555e-14	POP5, CDA, TES, PID1, STMN2, SLC4A3, F11R, ALCAM, DPYSL4, PSMD5, MYC, AKT3, CDK20, PRSS8, PIP4K2C, ANKS1A, IER5, MEF2C, CXADR, PRKCB, SERPINF1, REV1, ZFYVE21, HDHD3, RNASE1, CD2AP, RUFY1, SULT2B1, SLC5A6, EML4, CH25H, RNF125, DAAM2, FEZ1, AKIP1, HOXB7, CLOCK, ZNF274, ABCB1, CFH, PRKDC, CFI, GATA6, IL20RA, THY1, GATA2, C2, CYB5R1, LDHB, C5, HSPH1, TERT, RDH11, GALR1, CHST15, HOXC4, CEP72, KCNMB4, …	900	12554	18869	1.16568	1.09929e-10	1.09889e-10	1.0922e-10	PHA-665752
93	GOTERM_MF_DIRECT	GO:0005178~integrin binding	24	2.58342	2.41274e-06	LYN, CXADR, COL16A1, SYK, ITGA4, ACTN1, LAMA3, ICAM3, ICAM4, THY1, F11R, THBS1, EGFR, ICAM1, FAP, TSPAN8, IL1B, ADAM23, ITGA8, CD9, ITGAV, ITGA6, LCP1, FBN1	900	161	18869	3.1253	0.00277081	0.00138732	0.00137888	PHA-665752
94	GOTERM_MF_DIRECT	GO:0005201~extracellular matrix structural constituent	21	2.2605	8.66185e-06	POSTN, SPON1, COL16A1, LAMA4, LAMA3, TNC, PCOLCE, AEBP1, MUC5B, THBS1, MFAP5, MFAP4, COL4A2, MGP, COL8A2, IGFBP7, COL9A2, AGRN, MXRA5, MATN2, FBN1	900	138	18869	3.19041	0.00991172	0.00332038	0.00330017	PHA-665752
95	GOTERM_MF_DIRECT	GO:0042802~identical protein binding	119	12.8095	2.53296e-05	CDA, STEAP3, OLFML2B, DGKD, MLC1, IFI35, OLFML2A, AQP3, BEST1, AMOT, TCL1A, ALCAM, SLC16A7, MLYCD, PIP4K2C, SKP2, PITX2, IER5, TGM2, TSPYL1, CXADR, TPM1, LMO2, CD2AP, RUFY1, SFRP1, MAF, IFI27, BTK, MAD1L1, KHDRBS3, CFH, MAOB, MGST3, STC1, ACACB, FHIT, DPP4, LDHB, SLC9A3R1, BAG2, IRAK1, TERT, BANP, MAP2K6, GSTM3, JUN, APOBEC3G, SMURF2, PDE2A, PTK6, TRPV1, LYZ, AICDA, RALYL, PPFIBP2, GJB1, MAFB, BC…	900	1714	18869	1.4556	0.0287092	0.00728225	0.00723792	PHA-665752
97	GOTERM_MF_DIRECT	GO:0005102~receptor binding	37	3.98278	0.000172867	SMARCD3, LAMA4, LAMA3, SLA, ICAM3, PLAT, DPP4, SLC9A3R1, C5, ALCAM, PDPN, CCL2, NRTN, PLXNC1, PPARGC1A, SCYL2, NCK1, MPP1, LYN, CXADR, SYK, CADM1, CD70, TNFSF15, PTK6, HLA-A, BTN3A2, ZDHHC17, CD2, MFAP4, PTPRC, SNX17, TNFSF4, NMU, ANGPTL2, PRTN3, GLA	900	397	18869	1.95397	0.180298	0.0311692	0.0309794	PHA-665752
98	GOTERM_MF_DIRECT	GO:0003779~actin binding	33	3.55221	0.000189725	ARPC1A, MICAL1, ENC1, COTL1, NCK2, TNNI3, PHACTR1, SYNPO, WASF1, PDLIM5, GBP1, MYH10, NCK1, SNCA, CAP2, PHACTR4, TMOD1, VASP, GSN, MYO10, LIMCH1, ACTN1, TPM1, SHROOM2, VASH2, CEACAM1, DAAM2, CAPZA2, FXYD5, LCP1, KPTN, DBN1, SNTB2	900	339	18869	2.04089	0.196039	0.0311692	0.0309794	PHA-665752
100	GOTERM_MF_DIRECT	GO:0005515~protein binding	691	72.8903	6.49143e-11	ATF2, CYFIP1, CHIC2, STMN2, TMEM97, SMC6, F11R, DCAF6, GLS, SCAMP4, ZC3H12A, WDR91, PSMD3, DPYSL3, PRSS8, IER5, PRKACB, IER2, CHGB, CDK5RAP2, TSPYL2, MED1, SERPINF1, ZNF10, LGALS14, CEL, ZNF12, DKK2, NUP93, SLC5A6, ARMC1, SIGIRR, CH25H, RNF125, MAP1B, FEZ1, DDIT4, RBP1, TBPL1, SERPING1, HOXB2, ATF5, ATF6, SKAP2, LIPT1, ABCB1, NPRL2, CRABP1, FPR1, GATA6, BAZ2B, THY1, ARPP19, SULT1A1, RRP7A, CYB5R1…	907	12554	18869	1.14508	7.8027e-08	7.8027e-08	7.8027e-08	Rapamycin
101	GOTERM_MF_DIRECT	GO:0042802~identical protein binding	120	12.6582	2.2569e-05	APP, ATF2, FAAH, UXS1, MLC1, DEFB1, NR3C1, OLFML2A, SAT1, IFIT3, ACTG1, CDH2, DPYSL3, IER5, GLUL, TPM1, ATAD3A, TYROBP, IFI27, SOAT1, IL6ST, ATF6, TP53, KHDRBS3, MYCBP2, PEX11B, SLC1A1, CORO1B, C1ORF50, SAV1, CD79B, VTN, LDHB, SDCBP, PSAP, PACSIN2, HMOX1, ASL, SMAD2, JUN, SMURF2, HOMER2, EIF2AK3, ESRRG, INHBA, SETX, DRAP1, QDPR, PPFIBP2, MAFB, BCL2, TMCC1, DCP1A, WRAP53, COL18A1, PTEN, FHL2, PYGL…	907	1714	18869	1.45651	0.0267636	0.013564	0.013564	Rapamycin
102	GOTERM_MF_DIRECT	GO:0005515~protein binding	669	71.0191	1.81968e-10	SERPINE2, WIPF1, BACH2, DCAF6, ZFYVE26, DPYSL4, SOX17, TDO2, ZC3H12A, DPYSL3, HOXA1, HOMER3, HOXA7, PRKACB, IER2, CDK5RAP2, PRKCH, CXADR, ENDOG, SERPINF1, ATG13, ISL1, RNASE1, CD2AP, SIGIRR, CH25H, RNF125, PRKD3, DDIT4, PRR16, TXNIP, HPRT1, HOXB6, ATF3, OPTN, SKAP2, ABCB1, MAPKAP1, FLII, AGAP1, ZC3HAV1, TAPBPL, THY1, CFP, ZNF26, PRDX2, FAM171A1, C5, PRPSAP2, MYO6, PLCG2, NKX2-1, HMOX1, HOXC4, CEP…	879	12554	18869	1.14394	2.11629e-07	2.11629e-07	2.10537e-07	Sorafenib
103	GOTERM_MF_DIRECT	GO:0042802~identical protein binding	120	12.7389	5.29548e-06	SH3GL3, APP, SCARB1, STEAP3, FHOD1, IGF1R, TDO2, TRIM29, DPYSL3, HOXA1, HOMER3, SKP2, SEPHS1, SH3GL1, KCNH2, SH3GLB2, TSPYL1, CXADR, HGF, MAT1A, LZTFL1, CD2AP, IFI27, S100A4, HPRT1, TP53, PDE9A, OPTN, KCTD15, ATF3, KHDRBS3, STXBP1, HTRA1, STC1, CORO1A, CD79A, EBP, PRPSAP2, ZMAT4, BTBD3, PSAP, MYO6, HMOX1, ASL, IGFBP6, TRPM4, GSTM3, SMAD1, STIL, POU2F1, PTK6, BRAF, INHBA, AICDA, CLK3, EHD1, QDPR, …	879	1714	18869	1.5029	0.00613973	0.00307932	0.00306344	Sorafenib
104	GOTERM_MF_DIRECT	GO:0005509~calcium ion binding	62	6.58174	1.64858e-05	DGKG, MCTP1, PROS1, LPCAT1, DYSF, CIB1, CBLB, LOXL2, CALB2, PPP3CA, CDH5, MAN1A2, ENPP2, PLS3, ME3, TPD52, PLA2G12A, EGFL7, ANXA1, ANXA2, HEG1, ANXA4, GLCE, TESC, ACTN1, PLA2G4C, PLA2G4A, EPS15L1, VCAN, VSNL1, S100A6, S100A4, ASTN2, DSC3, SLC25A13, FBN2, NRXN1, LRP4, AOAH, NID2, FBLN2, AIF1, NCALD, THBS3, TTN, PRRG4, MAN1C1, SLIT2, S100A11, SLC25A24, TRPM4, MGMT, EDEM2, BRAF, S100B, DLK1, PDP1, E…	879	751	18869	1.7722	0.0189905	0.00639099	0.00635802	Sorafenib
105	GOTERM_MF_DIRECT	GO:0005102~receptor binding	37	3.92781	0.000108199	FCN1, APP, SMARCD3, BEX1, SERPINE2, NRXN1, SLA, ICAM3, ADM, PLAT, CDH5, PCSK1N, C5, SRPX2, IGFBP6, GUSB, SCYL2, RAB8B, IGFBP1, EGFL7, CD72, ANXA1, CXADR, HGF, IGFBP2, GFRA1, PTK6, FGR, HCK, ZAP70, PTPRC, CAPRIN2, UTS2, PRTN3, GLA, CD22, HSPA1B	879	397	18869	2.00065	0.118246	0.0286057	0.0284581	Sorafenib
106	GOTERM_MF_DIRECT	GO:0003779~actin binding	33	3.50318	0.000122982	WIPF1, FLII, ARPC1A, LSP1, NOD2, CORO1A, NCALD, PDLIM1, ABLIM1, PDLIM3, CALD1, MYO6, PHACTR1, SYNPO, PDLIM5, GBP1, WASF3, VPS16, CAP2, MYO10, ACTN1, MICAL3, PDE4DIP, VASH1, SMTN, MLPH, S100A4, EVL, FXYD5, DBN1, FERMT2, PFN2, SNTB2	879	339	18869	2.08965	0.133278	0.0286057	0.0284581	Sorafenib
107	GOTERM_MF_DIRECT	GO:0005515~protein binding	682	72.8632	6.00737e-12	MDC1, ANKLE2, TES, PGAP2, TMEM97, F11R, RRP8, DPYSL4, FAM110B, ZC3H12A, AP1S2, HOXA1, PRSS8, ANKS1A, PRKACB, PKNOX2, DDX18, MEF2C, CD2AP, NUP93, SLC5A6, SIGIRR, DAAM1, PRKD3, BIN1, PRKAR1A, MAP1B, FEZ1, CLDN7, RBP1, SPARCL1, HOXB2, HPRT1, ATF5, TSPYL4, OPTN, TSPYL5, ZNF274, MEAF6, CRABP2, PRKDC, CFI, XPA, MYNN, AGAP1, NEDD4L, GATA3, THY1, PRKCZ, ARPP19, C2, C5, HSPH1, KCNMB2, MYO6, HMOX1, KCNMB4,…	888	12554	18869	1.15435	6.63219e-09	6.63214e-09	6.60811e-09	Sunitinib
108	GOTERM_MF_DIRECT	GO:0005509~calcium ion binding	62	6.62393	2.2478e-05	SPARC, MCTP1, TNFAIP6, CETN2, CETN3, LPCAT1, DYSF, CBLC, VLDLR, CALML4, CLGN, LOXL2, CALB2, SGCE, PPP3CA, CDH3, CDH2, CHORDC1, ANXA6, CPNE1, EFHD1, SDF4, CHP1, ME3, PAMR1, PLA2G12A, EGFL7, ANXA1, CD93, ANXA3, SWAP70, ACTN1, PLA2G4C, EPS15L1, PITPNM1, SPARCL1, PADI2, DSG2, GAS6, DNASE1L3, PVALB, SLC25A13, ITPR3, SRI, PCDH17, CAMKK2, TTN, PRRG4, TRPM2, SLIT2, EPS15, S100A10, JAG1, GSN, PLA2G2A, DLK…	888	751	18869	1.75423	0.0245106	0.0124078	0.0123629	Sunitinib
110	GOTERM_MF_DIRECT	GO:0005515~protein binding	671	71.6115	6.4554e-08	NCKAP1, CDA, RNH1, TFRC, POP1, STMN2, TESK2, SMC6, FZD10, ENO2, RRP8, MYLK, EPS8, MYB, HOXA5, MEF2A, GSTK1, PRKCB, DAPK1, LGALS14, HDHD3, DKK3, SIGIRR, CLDN5, RNF125, RFX7, FEZ1, CLDN7, FEZ2, RBP1, PRR16, PADI3, HOXB7, HOXB6, CFB, GNE, NUP205, ABCB1, NLRX1, PRKDC, CFI, IQGAP1, ZNF26, CYB5R1, LDHB, PRKAR2B, PDGFC, PNPO, CEP72, PIP5K1B, SFN, HLA-DQA1, ZSCAN18, SULT1A2, MCTS1, CDK18, JUN, FZD2, JUND…	900	12554	18869	1.12059	7.78491e-05	7.78521e-05	7.75939e-05	Temsirolimus
111	GOTERM_MF_DIRECT	GO:0042802~identical protein binding	126	13.4472	8.06224e-07	APP, CDA, TFRC, MLC1, APEH, NR3C1, ENO2, TNF, AQP1, STK10, HADH, GLUL, TGM2, DAPK1, USP4, MAT1A, POU3F2, MID1, CCNB1IP1, CLDN5, CLDN7, BTK, PADI3, MAD1L1, FTL, CALCA, MAGED1, SDC2, SLC1A1, STC1, MGST2, FHIT, LDHB, SDCBP, IRAK1, CLEC7A, ZMAT4, APOH, PSAP, TASP1, SFN, ZKSCAN4, PRNP, SMAD1, STIL, JUN, SMURF2, INSR, EIF2AK3, CIDEB, PYCR1, EIF2AK2, GDF5, CLK3, NFKB1, GLUD1, MAFB, COL1A2, TMEM115, HOOK…	900	1714	18869	1.54123	0.000971834	0.000486153	0.00048454	Temsirolimus
112	GOTERM_MF_DIRECT	GO:0002020~protease binding	18	1.92102	1.93774e-05	PRNP, CSTA, ECM1, SERPINA1, ITGA3, TNFAIP3, F3, TNF, TTN, SERPINB6, PANX1, COL1A2, CHL1, BANK1, PSAP, TIMP2, ITGAV, LDLR	900	111	18869	3.39982	0.0230984	0.00778971	0.00776387	Temsirolimus

## Sheet: KEGG
	Category	Term	Count	%	PValue	Genes	List Total	Pop Hits	Pop Total	Fold Enrichment	Bonferroni	Benjamini	FDR	DrugName
0	KEGG_PATHWAY	hsa05418:Fluid shear stress and atherosclerosis	22	2.34043	5.61122e-05	GSTM3, JUN, SDC4, IL1R2, SDC2, CALML3, CALML4, ACVR2B, MMP9, MAPK12, ASS1, TXN2, ACTG1, TNFRSF1A, MAPK10, MAPK7, GSTA4, IL1B, SUMO3, AKT3, SDC1, HMOX1	481	139	8164	2.68637	0.018237	0.0135707	0.0129501	AZD6482
1	KEGG_PATHWAY	hsa05200:Pathways in cancer	54	5.74468	8.2748e-05	PTEN, CALML3, CALML4, GLI1, GLI3, EDNRB, CCND1, AKT3, PIM1, IL12B, PIM2, HRAS, IL15RA, IL4R, MMP1, F2R, PRKCA, MMP9, TGFBR2, IL3RA, ITGA6, PPARG, IL6ST, PLCB2, CEBPA, LAMA5, RALA, FH, RALB, EPAS1, LAMA4, LRP5, CXCR4, CSF2RB, RASGRP2, HIF1A, STAT4, HMOX1, JAG2, STAT5A, GSTM3, ARNT2, JUN, EGLN3, JAG1, TXNRD3, LAMB3, CDKN2A, BAD, TXNRD1, MAPK10, GSTA4, RPS6KB2, IL7R	481	531	8164	1.72607	0.0267774	0.0135707	0.0129501	AZD6482
5	KEGG_PATHWAY	hsa05132:Salmonella infection	29	3.08511	0.000672811	CYFIP2, DCTN5, RALA, FHOD1, LY96, MYL12A, ACTG1, TXN2, TUBB6, TUBA1A, AKT3, CASP1, TNFSF10, FLNB, NCKAP1L, CD14, HRAS, S100A10, JUN, RIPK2, DYNLT3, RHOH, MAPK12, TNFRSF1A, MAPK10, PTPRC, IL1B, ACBD3, TLR4	481	249	8164	1.97677	0.198088	0.0367803	0.0350983	AZD6482
6	KEGG_PATHWAY	hsa04510:Focal adhesion	30	3.22581	7.51584e-06	LAMA5, LAMA2, ITGB5, LAMC3, PDGFA, THBS3, MYLK, VTN, RELN, CCND2, CCND1, PDGFD, MAPK1, ITGB8, ITGAV, VASP, LAMB2, CAV2, HGF, ACTN1, ITGA2, PRKCA, PARVB, PPP1CA, COL1A1, MYL5, COL6A3, ITGA6, TLN1, MYL9	488	201	8164	2.49694	0.00246217	0.00246519	0.00236749	BAY 61-3606
7	KEGG_PATHWAY	hsa05200:Pathways in cancer	57	6.12903	1.60714e-05	ALK, CDKN1B, CSF3R, LAMC3, CALML3, FZD10, CASP9, EDNRB, CCND2, CCND1, MYC, BDKRB1, ITGAV, PRKACB, IL4R, HGF, ITGA2, MITF, PRKCA, PAX8, IL23A, ITGA6, PPARG, IL6ST, PLCB2, PTGER4, CEBPA, LAMA5, LAMA2, GSTP1, NOTCH4, LRP5, PDGFA, CXCR4, CSF2RB, GNAI1, GNG3, BCL2L11, WNT11, STAT4, MAPK1, STAT5A, GSTM3, NQO1, JAG1, SMAD3, TXNRD3, TGFB3, LAMB2, GADD45A, FZD7, WNT7A, GNG11, BMP4, NFKBIA, BMP2, GSTA4	488	531	8164	1.79582	0.00525758	0.0026357	0.00253124	BAY 61-3606
8	KEGG_PATHWAY	hsa04512:ECM-receptor interaction	17	1.82796	5.33586e-05	LAMA5, LAMA2, ITGB5, SDC4, LAMB2, LAMC3, ITGA2, THBS3, COL1A1, VTN, RELN, COL6A3, ITGB8, ITGAV, ITGA6, CD36, CD44	488	88	8164	3.23184	0.0173498	0.00583387	0.00560265	BAY 61-3606
9	KEGG_PATHWAY	hsa04151:PI3K-Akt signaling pathway	39	4.19355	0.000272902	LAMA5, CDKN1B, CSF3R, LAMA2, ITGB5, LAMC3, PDGFA, FOXO3, THBS3, GHR, CASP9, VTN, GNG3, RELN, BCL2L11, CCND2, CCND1, MYC, PDGFD, MAPK1, ITGB8, ITGAV, YWHAH, PCK2, IL4R, ANGPT1, LAMB2, HGF, ITGA2, MAGI2, PRKCA, GNG11, EREG, COL1A1, G6PC3, CDC37, COL6A3, ITGA6, CREB5	488	354	8164	1.84308	0.0856336	0.0207649	0.0199419	BAY 61-3606
10	KEGG_PATHWAY	hsa05145:Toxoplasmosis	18	1.93548	0.000316537	LAMA5, LAMA2, TGFB3, LAMB2, LAMC3, HSPA6, LY96, HSPA2, IRAK4, GNAI1, CASP9, NFKBIA, HLA-DMA, ALOX5, MAPK1, ITGA6, HSPA1B, HSPA1A	488	112	8164	2.68867	0.0986312	0.0207649	0.0199419	BAY 61-3606
11	KEGG_PATHWAY	hsa04510:Focal adhesion	31	3.24948	2.68797e-06	ITGB5, SHC1, TNC, LAMC1, PIK3CB, ARHGAP5, THBS2, THBS4, RELN, PDGFD, CAPN2, RAC2, MAPK1, PIP5K1B, FLNB, ITGAV, PAK3, PDGFRA, JUN, HGF, LAMB1, ACTN4, COL1A1, COL2A1, COL1A2, ITGA10, COL6A2, TLN2, COL9A2, TLN1, MYL9	489	201	8164	2.5749	0.000870526	0.000870903	0.0008494	BIBW2992
12	KEGG_PATHWAY	hsa04512:ECM-receptor interaction	16	1.67715	0.000197909	ITGB5, TNC, LAMB1, LAMC1, THBS2, THBS4, COL1A1, COL2A1, RELN, COL1A2, SV2A, ITGA10, COL6A2, ITGAV, CD47, COL9A2	489	88	8164	3.03551	0.0621158	0.0320612	0.0312696	BIBW2992
15	KEGG_PATHWAY	hsa04933:AGE-RAGE signaling pathway in diabetic complications	17	1.83784	0.000108046	STAT5A, EGR1, JUN, PRKCB, PIK3CD, PIK3R3, NFKB1, AGT, THBD, PLCB4, PIK3CA, CCND1, COL4A1, CCL2, MAPK1, KRAS, JAK2	453	100	8164	3.06375	0.0347161	0.0085865	0.0071948	BX-795
17	KEGG_PATHWAY	hsa04658:Th1 and Th2 cell differentiation	16	1.72973	0.00014197	STAT5A, JUN, RBPJ, RUNX3, NFKB1, HLA-DMA, MAF, HLA-DPB1, STAT4, HLA-DRA, MAPK1, JAK2, HLA-DQA1, HLA-DRB1, HLA-DPA1, HLA-DQB1	453	92	8164	3.13427	0.0453663	0.0085865	0.0071948	BX-795
20	KEGG_PATHWAY	hsa05418:Fluid shear stress and atherosclerosis	20	2.16216	0.000220734	GSTM4, NQO1, GSTM3, JUN, MEF2C, HSP90AB1, CALML5, MGST3, IL1R2, PIK3CD, PIK3R3, GSTT1, CALML4, NFKB1, THBD, MAPK7, PIK3CA, CCL2, ITGAV, BMPR1A	453	139	8164	2.5931	0.069644	0.0090225	0.00756014	BX-795
21	KEGG_PATHWAY	hsa05140:Leishmaniasis	14	1.51351	0.000274085	JUN, MARCKSL1, ITGA4, PRKCB, NFKB1, HLA-DMA, HLA-DPB1, HLA-DRA, MAPK1, JAK2, HLA-DQA1, HLA-DRB1, HLA-DPA1, HLA-DQB1	453	77	8164	3.27674	0.085738	0.00925501	0.00775497	BX-795
23	KEGG_PATHWAY	hsa05169:Epstein-Barr virus infection	25	2.7027	0.000312291	CDKN1A, CD40, PIK3CD, PIK3R3, RBPJ, HLA-DMA, CASP8, CCND1, HES1, B2M, HLA-DQA1, HLA-DPA1, JUN, CR2, GADD45B, GADD45A, RUNX3, NFKB1, TAPBP, PIK3CA, NEDD4, HLA-DPB1, HLA-DRA, HLA-DRB1, HLA-DQB1	453	202	8164	2.23045	0.0970924	0.00928356	0.00777888	BX-795
24	KEGG_PATHWAY	hsa05164:Influenza A	22	2.37838	0.00047003	IL33, PRKCB, MX2, PIK3CD, PIK3R3, NFKB1, PYCARD, DNAJB1, HLA-DMA, NXF3, CASP8, PIK3CA, CASP1, HLA-DPB1, CCL2, HLA-DRA, MAPK1, JAK2, HLA-DQA1, HLA-DRB1, HLA-DPA1, HLA-DQB1	453	171	8164	2.31863	0.142502	0.0128083	0.0107324	BX-795
25	KEGG_PATHWAY	hsa05321:Inflammatory bowel disease	12	1.2973	0.000784035	HLA-DMA, JUN, MAF, STAT4, HLA-DPB1, HLA-DRA, RORA, HLA-DRB1, NFKB1, HLA-DQA1, HLA-DPA1, HLA-DQB1	453	65	8164	3.32715	0.22623	0.0197215	0.0165251	BX-795
29	KEGG_PATHWAY	hsa05310:Asthma	8	0.864865	0.00125322	HLA-DMA, CD40, HLA-DPB1, HLA-DRA, HLA-DRB1, HLA-DQA1, HLA-DPA1, HLA-DQB1	453	31	8164	4.65086	0.33639	0.0232033	0.0194425	BX-795
32	KEGG_PATHWAY	hsa05323:Rheumatoid arthritis	14	1.51351	0.00172782	JUN, CCL20, CD80, HLA-DMA, HLA-DPB1, CCL2, HLA-DRA, ATP6V1H, LTB, HLA-DQA1, HLA-DRB1, HLA-DPA1, ATP6V1B1, HLA-DQB1	453	93	8164	2.713	0.431916	0.0282499	0.0236712	BX-795
33	KEGG_PATHWAY	hsa05218:Melanoma	12	1.2973	0.00186763	CDKN1A, CCND1, GADD45B, PIK3CA, GADD45A, PTEN, PIK3R3, MAPK1, PIK3CD, KRAS, FGF3, IGF1R	453	72	8164	3.00368	0.457347	0.0290817	0.0243681	BX-795
38	KEGG_PATHWAY	hsa05200:Pathways in cancer	46	4.97297	0.00251746	CDKN1A, HSP90AB1, CALML5, MGST3, PTEN, PIK3CD, PIK3R3, GSTT1, CALML4, FGF3, IGF1R, RASSF1, CASP8, EDNRB, CCND1, HEY1, ERBB2, STAT4, MAPK1, BDKRB1, HES1, ITGAV, CTNNA2, JAK2, IL13RA1, RUNX1T1, GSTM4, STAT5A, NQO1, GSTM3, JUN, EGLN3, GADD45B, FZD4, PRKCB, DAPK1, GADD45A, WNT7B, FZD6, NFKB1, AGT, PLCB4, PIK3CA, COL4A1, KRAS, IL6ST	453	531	8164	1.56123	0.561435	0.0296371	0.0248336	BX-795
40	KEGG_PATHWAY	hsa05215:Prostate cancer	14	1.51351	0.00253774	CDKN1A, HSP90AB1, IL1R2, PTEN, PIK3CD, PIK3R3, ETV5, NFKB1, IGF1R, PIK3CA, CCND1, ERBB2, MAPK1, KRAS	453	97	8164	2.60112	0.56434	0.0296371	0.0248336	BX-795
42	KEGG_PATHWAY	hsa04640:Hematopoietic cell lineage	14	1.51351	0.00304646	CR2, MME, ITGA4, IL1R2, HLA-DMA, HLA-DPB1, HLA-DRA, CD38, MS4A1, HLA-DQA1, CD33, HLA-DRB1, HLA-DPA1, HLA-DQB1	453	99	8164	2.54858	0.631278	0.0332064	0.0278243	BX-795
43	KEGG_PATHWAY	hsa05145:Toxoplasmosis	15	1.62162	0.00340256	CD40, HSPA2, PIK3CG, NFKB1, HLA-DMA, CASP8, ALOX5, HLA-DPB1, HLA-DRA, MAPK1, JAK2, HLA-DQA1, HLA-DRB1, HLA-DPA1, HLA-DQB1	453	112	8164	2.41367	0.671932	0.0358915	0.0300743	BX-795
44	KEGG_PATHWAY	hsa04510:Focal adhesion	30	3.22234	2.54699e-06	SHC2, LAMA2, LAMA4, PTEN, TNC, ARHGAP5, THBS4, IGF1R, MYLK, RELN, CCND2, ERBB2, CAPN2, ITGB8, FLNB, ITGAV, PAK3, VAV3, JUN, MAP2K1, LAMB3, ITGA3, VEGFC, COL4A2, PIK3CA, COL6A2, ZYX, ITGA5, SOS1, MYL9	462	201	8164	2.63746	0.00083761	0.000837959	0.000771738	CEP-701
45	KEGG_PATHWAY	hsa04151:PI3K-Akt signaling pathway	41	4.40387	1.80237e-05	PHLPP2, CDKN1A, PHLPP1, LAMA2, IRS1, LAMA4, PTEN, TNC, LPAR1, RELA, THBS4, IGF1R, GHR, GYS1, TCL1A, RELN, CCND2, ERBB4, CREB3L1, ERBB2, NTF3, CREB3L2, ITGB8, ITGAV, JAK1, MAP2K1, ANGPT2, LAMB3, ITGA3, VEGFC, NFKB1, EREG, COL4A2, PIK3CA, CCNE2, IL7, COL6A2, KIT, FGF18, ITGA5, SOS1	462	354	8164	2.04664	0.00591229	0.00296489	0.00273058	CEP-701
47	KEGG_PATHWAY	hsa05165:Human papillomavirus infection	37	3.97422	0.000106661	CDKN1A, LAMA2, LAMA4, PTEN, TNC, PRKCZ, RELA, THBS4, SLC9A3R1, CASP8, RELN, CCND2, CREB3L1, CREB3L2, E2F1, DVL3, ITGB8, HES1, ITGAV, JAK1, MAP2K1, JAG1, LAMB3, FZD4, ITGA3, FZD7, MX2, EIF2AK2, NFKB1, COL4A2, PIK3CA, CCNE2, COL6A2, ATM, ITGA5, SOS1, ATP6V1B1	462	331	8164	1.97531	0.0344848	0.00877289	0.00807959	CEP-701
48	KEGG_PATHWAY	hsa05145:Toxoplasmosis	18	1.9334	0.000164966	CD40, LAMA2, LAMB3, LAMA4, LY96, HSPA2, RELA, NFKB1, NFKBIA, CASP8, HLA-DPB1, HLA-DRA, BIRC7, HSPA1B, HLA-DQA1, HLA-DRB1, JAK1, HLA-DQB1	462	112	8164	2.83998	0.0528315	0.00967889	0.00891399	CEP-701
50	KEGG_PATHWAY	hsa05200:Pathways in cancer	51	5.47798	0.000205971	ALK, CDKN1A, PTEN, CALML4, IGF1R, CASP7, CASP8, CCND2, PIM1, ITGAV, JAK1, MAP2K1, ITGA3, MMP9, MSH6, PLCB4, COL4A2, PIK3CA, CCNE2, KIT, BIRC7, SOS1, CEBPA, LAMA2, LAMA4, LPAR1, MGST2, GSTT1, CSF2RB, RELA, ERBB2, E2F1, STAT4, DVL3, PMAIP1, HES1, RUNX1T1, GSTM3, JUN, JAG1, GADD45B, TXNRD3, LAMB3, FZD4, FZD7, VEGFC, NFKB1, NFKBIA, IL7, FGF18, GSTA1	462	531	8164	1.69721	0.065526	0.00968064	0.00891561	CEP-701
52	KEGG_PATHWAY	hsa05321:Inflammatory bowel disease	12	1.28894	0.000922861	JUN, MAF, STAT4, HLA-DPB1, HLA-DRA, RORA, NOD2, RELA, HLA-DRB1, NFKB1, HLA-DQA1, HLA-DQB1	462	65	8164	3.26234	0.261963	0.033663	0.0310027	CEP-701
53	KEGG_PATHWAY	hsa05215:Prostate cancer	15	1.61117	0.00102319	CDKN1A, MAP2K1, PTEN, MMP9, RELA, NFKB1, IGF1R, NFKBIA, PIK3CA, CCNE2, CREB3L1, ERBB2, CREB3L2, E2F1, SOS1	462	97	8164	2.73263	0.28595	0.033663	0.0310027	CEP-701
55	KEGG_PATHWAY	hsa04210:Apoptosis	18	1.9334	0.00162005	HRK, MAP2K1, DFFA, JUN, GADD45B, TUBAL3, CSF2RB, RELA, NFKB1, NFKBIA, CASP7, CASP8, PIK3CA, CASP6, TNFSF10, CAPN2, PMAIP1, ATM	462	136	8164	2.33881	0.41341	0.0444164	0.0409063	CEP-701
56	KEGG_PATHWAY	hsa04510:Focal adhesion	31	3.28738	1.75462e-06	TNC, PIK3CD, THBS2, THBS4, RELN, RAC2, FLNA, AKT1, MAPK1, RAC3, PIP5K1B, FLNB, ITGAV, PAK3, PAK2, PDGFRA, BAD, HGF, FN1, VEGFB, LAMB1, PARVB, COL1A1, COL2A1, COL1A2, COL4A2, COL6A2, COL9A3, COL9A2, MET, MYL9	479	201	8164	2.62865	0.000571842	0.000572005	0.000550949	Gefitinib
57	KEGG_PATHWAY	hsa04512:ECM-receptor interaction	17	1.80276	4.25986e-05	TNC, FN1, LAMB1, THBS2, THBS4, COL1A1, COL2A1, RELN, COL1A2, COL4A2, SV2B, COL6A2, ITGAV, COL9A3, CD47, COL9A2, CD44	479	88	8164	3.29256	0.0137915	0.00490785	0.00472719	Gefitinib
58	KEGG_PATHWAY	hsa05165:Human papillomavirus infection	39	4.13574	4.51642e-05	ATP6V1A, PTGER4, CDKN1A, MAML1, TNC, UBR4, PIK3CD, THBS2, PTGS2, TNF, THBS4, RELN, HEY1, CREB3L2, EIF4EBP1, AKT1, MAPK1, ITGAV, WNT5B, FZD4, BAD, FN1, WNT7A, LAMB1, SCRIB, ISG15, HLA-A, MTOR, COL1A1, COL2A1, COL1A2, COL4A2, COL6A2, ATP6V1B2, MDM2, BAX, FAS, COL9A3, COL9A2	479	331	8164	2.00819	0.014616	0.00490785	0.00472719	Gefitinib
60	KEGG_PATHWAY	hsa05200:Pathways in cancer	52	5.51432	0.000264534	ALK, CDKN1A, CALML5, PIK3CD, KEAP1, FGF3, HEY1, PIM1, BDKRB2, RAC2, AKT1, RAC3, ITGAV, IL15RA, PDGFRA, WNT5B, MMP1, HGF, F2R, DDB2, BCR, AR, COL4A2, MSH2, TRAF6, MET, PTGER4, GSTP1, MGST3, PTGS2, FGF20, CTNNA1, MAPK1, CAMK2G, IL12RB2, NQO1, FZD4, BAD, TXNRD1, FN1, VEGFB, WNT7A, LAMB1, GNG11, MTOR, NFKB2, CXCL12, MDM2, BAX, FAS, FGFR4, CALM2	479	531	8164	1.66908	0.0826348	0.0172476	0.0166128	Gefitinib
61	KEGG_PATHWAY	hsa04933:AGE-RAGE signaling pathway in diabetic complications	16	1.69671	0.000658299	SERPINE1, FN1, VEGFB, PIK3CD, F3, TNF, COL1A1, THBD, COL1A2, COL4A2, PIM1, BAX, NOX4, AKT1, MAPK1, PLCE1	479	100	8164	2.72701	0.193197	0.0354025	0.0340993	Gefitinib
62	KEGG_PATHWAY	hsa05205:Proteoglycans in cancer	25	2.65111	0.000866497	CDKN1A, PIK3CD, TNF, FLNA, AKT1, MAPK1, TIMP3, PLCE1, FLNB, ITGAV, CAMK2G, WNT5B, FZD4, HGF, FN1, WNT7A, MSN, MTOR, COL1A1, COL1A2, MDM2, FAS, HCLS1, MET, CD44	479	205	8164	2.07852	0.246179	0.0354025	0.0340993	Gefitinib
63	KEGG_PATHWAY	hsa05218:Melanoma	13	1.37858	0.000868773	PDGFRA, CDKN1A, BAD, HGF, PIK3CD, FGF3, DDB2, MDM2, FGF20, BAX, AKT1, MAPK1, MET	479	72	8164	3.07736	0.246739	0.0354025	0.0340993	Gefitinib
64	KEGG_PATHWAY	hsa05418:Fluid shear stress and atherosclerosis	19	2.01485	0.00119447	NQO1, CALML5, MGST3, GSTP1, PIK3CD, KEAP1, PLAT, CYBA, TNF, KLF2, ASS1, THBD, RAC2, AKT1, RAC3, ITGAV, CALM2, SQSTM1, BMPR1A	479	139	8164	2.32973	0.322693	0.0432665	0.0416739	Gefitinib
66	KEGG_PATHWAY	hsa05200:Pathways in cancer	52	5.52604	0.000107876	ALK, CALML3, LAMC2, CALML4, BRCA2, GLI1, IGF1R, CCND3, EDNRB, CCND1, MYC, BDKRB1, ITGAV, IL13RA1, IL4R, IFNGR1, MMP1, GSTO1, IFNGR2, F2R, PRKCA, MMP9, TGFBR2, TRAF6, ITGA6, IL6ST, PLCB2, LAMA5, RALA, LAMA4, LAMA3, LEF1, LRP5, LPAR1, CXCR4, PIK3R3, CSF2RB, PTGS2, GNG3, HMOX1, CTNNA2, JUN, JAG1, TXNRD3, CDKN2A, FZD7, LAMB1, GNG11, NFKBIA, BMP2, GNB2, FAS	462	531	8164	1.73049	0.0338288	0.0317335	0.0298434	Midostaurin
68	KEGG_PATHWAY	hsa05140:Leishmaniasis	14	1.48778	0.000332074	JUN, ITGA4, IFNGR1, IFNGR2, CYBA, PTGS2, MAPK13, NFKBIA, TRAF6, EEF1A2, HLA-DRA, TLR4, HLA-DQA1, HLA-DQB1	462	77	8164	3.21291	0.10053	0.0317335	0.0298434	Midostaurin
69	KEGG_PATHWAY	hsa05145:Toxoplasmosis	17	1.80659	0.000514575	LAMA5, CD40, IFNGR1, IFNGR2, LAMA4, LAMA3, LAMB1, LAMC2, MAPK13, NFKBIA, ALOX5, TRAF6, HLA-DRA, ITGA6, TLR4, HLA-DQA1, HLA-DQB1	462	112	8164	2.6822	0.151421	0.0317335	0.0298434	Midostaurin
71	KEGG_PATHWAY	hsa04658:Th1 and Th2 cell differentiation	15	1.59405	0.000596868	JUN, IL4R, JAG1, IFNGR1, IFNGR2, CD3G, GATA3, RUNX3, CD3D, MAPK13, NFKBIA, MAF, HLA-DRA, HLA-DQA1, HLA-DQB1	462	92	8164	2.88114	0.173419	0.0317335	0.0298434	Midostaurin
72	KEGG_PATHWAY	hsa05205:Proteoglycans in cancer	24	2.55048	0.00121264	ITGB5, LUM, FZD7, PLAUR, PIK3R3, TWIST1, MSN, PRKCA, ITPR3, ANK3, MMP9, MAPK13, ACTG1, IGF1R, CTTN, CCND1, MYC, PDCD4, GPC3, FAS, ITGAV, FLNC, TLR4, CD44	462	205	8164	2.0688	0.320954	0.0491028	0.0461782	Midostaurin
73	KEGG_PATHWAY	hsa04512:ECM-receptor interaction	14	1.48778	0.00123142	LAMA5, ITGB5, ITGA4, LAMA4, LAMA3, LAMB1, LAMC2, THBS2, RELN, SV2B, ITGAV, ITGA6, CD47, CD44	462	88	8164	2.81129	0.325015	0.0491028	0.0461782	Midostaurin
74	KEGG_PATHWAY	hsa05200:Pathways in cancer	52	5.45645	0.000251488	RET, SLC2A1, KEAP1, CALML4, IGF1R, FGF5, CASP7, EDNRA, RPS6KA5, HEY1, IFNAR2, IL15RA, WNT5A, PRKCA, FOS, TGFBR2, EML4, BCR, ADCY9, COL4A2, COL4A4, BIRC2, LAMA5, ROCK2, LAMA4, PTGER2, TCF7, MGST2, CXCR4, GSTT1, PIK3R1, RASGRP2, RASGRP1, HIF1A, FOXO1, BCL2L11, TPR, HES1, CTNNA2, RXRG, JAG2, STAT5A, JUN, EGLN3, FZD7, STAT3, MLH1, GNG11, AGT, MAPK10, IL7, CALM2	478	531	8164	1.67257	0.0789556	0.0442569	0.0433095	Pazopanib
75	KEGG_PATHWAY	hsa05132:Salmonella infection	30	3.14795	0.000270685	CYFIP2, DCTN5, TUBAL3, ROCK2, TCF7, ARPC1A, PIK3C2B, CASP7, IRAK1, TUBB3, CASP1, NCKAP1L, FLNC, CD14, PAK3, CYTH1, DYNC1I1, KPNA1, GSDMD, JUN, DYNLT3, FOS, RHOB, MAPK13, MAPK10, DYNC1LI1, ELMO1, EXOC5, TLR5, BIRC2	478	249	8164	2.05777	0.0847205	0.0442569	0.0433095	Pazopanib
76	KEGG_PATHWAY	hsa05418:Fluid shear stress and atherosclerosis	20	2.09864	0.000435863	ACVR1, JUN, SDC4, NOS3, SDC2, MGST2, KEAP1, GSTT1, PLAT, PIK3R1, FOS, CALML4, ACVR2B, ACVR2A, KLF2, MAPK13, ICAM1, MAPK10, MAPK7, CALM2	478	139	8164	2.45748	0.132863	0.0475091	0.0464921	Pazopanib
77	KEGG_PATHWAY	hsa05418:Fluid shear stress and atherosclerosis	22	2.32068	5.61122e-05	GSTM4, ACVR1, GSTM3, BMPR2, SDC4, NCF2, GSTP1, MMP2, GSTT1, PLAT, PIK3R1, MMP9, ICAM1, BMP4, IL1A, MAPK7, IL1B, CCL2, HMOX1, ARHGEF2, CALM2, TP53	481	139	8164	2.68637	0.0181268	0.0182926	0.0163847	PF-02341066
78	KEGG_PATHWAY	hsa05418:Fluid shear stress and atherosclerosis	21	2.2605	0.000167234	GSTM3, JUN, MEF2C, DUSP1, MGST3, GSTP1, MMP2, PLAT, CYBA, ACVR2A, MAPK12, KLF2, ICAM1, IL1A, IL1B, AKT3, CCL2, RAC3, ITGAV, CALM2, MAP2K6	481	139	8164	2.56426	0.0538548	0.0421026	0.0413395	PHA-665752
82	KEGG_PATHWAY	hsa04210:Apoptosis	21	2.21519	0.0001268	DFFA, JUN, GADD45B, GADD45A, EIF2AK3, ITPR1, PIK3CD, TNFRSF10B, PIK3R1, EIF2S1, CTSS, ACTG1, MAPK10, CTSK, BCL2, CAPN2, FAS, MAPK1, CTSD, TP53, MAP3K14	482	136	8164	2.61539	0.0411048	0.0209854	0.0194004	Rapamycin
86	KEGG_PATHWAY	hsa05145:Toxoplasmosis	21	2.2412	5.61569e-06	IL10, LAMA2, LAMB3, IL10RA, HSPA2, TNF, GNAI1, NFKB1, HLA-DMA, IRAK1, PPIF, HLA-DRA, MAPK1, BIRC7, HLA-DOB, LDLR, HSPA1B, HLA-DQA1, HLA-DRB1, JAK1, HLA-DQB1	475	112	8164	3.22263	0.00181783	0.00106466	0.00097922	Temsirolimus
87	KEGG_PATHWAY	hsa05140:Leishmaniasis	17	1.8143	6.57195e-06	IL10, JUN, MARCKSL1, PRKCB, PTGS2, TNF, NFKB1, HLA-DMA, IRAK1, HLA-DRA, MAPK1, PTPN6, HLA-DOB, HLA-DQA1, HLA-DRB1, JAK1, HLA-DQB1	475	77	8164	3.79461	0.00212705	0.00106466	0.00097922	Temsirolimus
88	KEGG_PATHWAY	hsa04640:Hematopoietic cell lineage	19	2.02775	1.27273e-05	CSF1R, CR2, TFRC, ITGA3, IL1R2, ITGA2, TNF, FCER2, HLA-DMA, IL7, HLA-DRA, CD59, IL7R, HLA-DOB, CD34, CD44, HLA-DQA1, HLA-DRB1, HLA-DQB1	475	99	8164	3.29859	0.00411519	0.00137455	0.00126425	Temsirolimus
89	KEGG_PATHWAY	hsa05169:Epstein-Barr virus infection	28	2.98826	3.86424e-05	CDKN1A, HDAC1, TNFAIP3, TNF, CCND3, HLA-DMA, IRAK1, HES1, HLA-DOB, HLA-DQA1, JAK1, JUN, CR2, ENTPD1, SYK, EIF2AK2, NFKB1, FCER2, CDK6, NEDD4, MDM2, BTK, HLA-DRA, VIM, NFKBIE, CD44, HLA-DRB1, HLA-DQB1	475	202	8164	2.38241	0.0124423	0.00253715	0.00233355	Temsirolimus
92	KEGG_PATHWAY	hsa05165:Human papillomavirus infection	38	4.0555	8.39408e-05	CDKN1A, LAMA2, HDAC1, PTEN, TNC, UBR4, FZD10, RFNG, PTGS2, TNF, CCND3, NRAS, RELN, HEY1, CREB3L2, ATP6V1H, MAPK1, HES1, ITGAV, JAK1, FZD2, LAMB3, ITGA3, ITGA2, FZD6, MX1, TSC2, EIF2AK2, NFKB1, COL2A1, CDK6, COL1A2, COL4A2, MFNG, GNAS, MDM2, ITGA7, ATP6V1B1	475	331	8164	1.97317	0.0268314	0.00366427	0.00337022	Temsirolimus
94	KEGG_PATHWAY	hsa05323:Rheumatoid arthritis	16	1.70758	0.000270406	JUN, MMP1, CCL20, IL18, TNF, HLA-DMA, CXCL12, CCL5, HLA-DRA, ATP6V1H, LTB, HLA-DOB, HLA-DQA1, HLA-DRB1, ATP6V1B1, HLA-DQB1	475	93	8164	2.95697	0.0838943	0.00948771	0.00872635	Temsirolimus
95	KEGG_PATHWAY	hsa05310:Asthma	9	0.960512	0.00029283	IL10, HLA-DMA, PRG2, HLA-DRA, TNF, HLA-DOB, HLA-DRB1, HLA-DQA1, HLA-DQB1	475	31	8164	4.98988	0.0905279	0.00948771	0.00872635	Temsirolimus
96	KEGG_PATHWAY	hsa05164:Influenza A	23	2.45464	0.000346478	FDPS, NLRX1, PRKCB, MX1, IL18, EIF2AK2, TNF, NFKB1, IFIH1, DNAJC3, CCND3, HLA-DMA, NXF3, CDK6, CCL5, HLA-DRA, MAPK1, TLR7, HLA-DOB, HLA-DQA1, HLA-DRB1, JAK1, HLA-DQB1	475	171	8164	2.31175	0.106205	0.0102054	0.00938642	Temsirolimus
97	KEGG_PATHWAY	hsa04510:Focal adhesion	25	2.66809	0.000579185	LAMA2, PTEN, TNC, MYLK, CCND3, RELN, PDGFC, CAPN2, FLNA, MAPK1, PIP5K1B, ITGAV, PDGFRA, JUN, LAMB3, PRKCB, ITGA3, ITGA2, COL2A1, COL1A2, COL4A2, ITGA7, TLN2, TLN1, MYL9	475	201	8164	2.13773	0.171145	0.015638	0.0143831	Temsirolimus
98	KEGG_PATHWAY	hsa04151:PI3K-Akt signaling pathway	37	3.94877	0.000653933	CSF1R, CDKN1A, LAMA2, PTEN, TNC, CCND3, NRAS, RELN, GNG7, PDGFC, MYB, CREB3L2, MAPK1, ITGAV, JAK1, PDGFRA, SYK, LAMB3, ITGA3, ITGA2, INSR, F2R, TSC2, NFKB1, EREG, COL2A1, CDK6, COL1A2, COL4A2, IL7, IL2RB, FGF18, MDM2, ITGA7, PKN2, SGK1, IL7R	475	354	8164	1.79642	0.19099	0.016298	0.0149901	Temsirolimus
99	KEGG_PATHWAY	hsa05200:Pathways in cancer	50	5.33618	0.000732521	CDKN1A, PTEN, FZD10, CALML4, CCND3, EDNRB, HEY1, BDKRB1, ITGAV, JAK1, IL15RA, PDGFRA, RALBP1, PRKCB, DAPK1, MMP1, ITGA3, ITGA2, F2R, COL4A2, BIRC7, CEBPA, CSF1R, LAMA2, HDAC1, MGST2, PTGS2, GNAI1, NRAS, GNG7, MAPK1, HES1, RUNX1T1, STAT5A, ARNT2, NQO1, JUN, FZD2, LAMB3, FZD6, NFKB1, CXCL12, CDK6, IL7, IL2RB, FGF18, GNAS, MDM2, IL7R, CALM2	475	531	8164	1.6184	0.211343	0.0169526	0.0155922	Temsirolimus
100	KEGG_PATHWAY	hsa04512:ECM-receptor interaction	14	1.49413	0.00158421	LAMA2, LAMB3, ITGA3, ITGA2, TNC, HMMR, COL2A1, RELN, COL1A2, COL4A2, SDC1, ITGA7, ITGAV, CD44	475	88	8164	2.73435	0.401716	0.0342189	0.0314729	Temsirolimus
101	KEGG_PATHWAY	hsa05205:Proteoglycans in cancer	24	2.56137	0.00174967	CDKN1A, FZD2, PRKCB, SDC2, ITGA2, FZD6, HSPB2, RRAS2, MSN, FZD10, IQGAP1, TNF, NRAS, COL1A2, MDM2, GPC3, FLNA, SDC1, HCLS1, MAPK1, ITGAV, PTPN6, CD44, HBEGF	475	205	8164	2.01218	0.432996	0.0354308	0.0325876	Temsirolimus
[truncated: 1 more rows]
