# Supplementary material for: MCLRP: enhanced prediction of anticancer drug response through low-rank matrix completion and transcriptomic profiling
Source: BMC Biol. 2025 Dec 3;24:4. doi: 10.1186/s12915-025-02457-8 (PMC12781783; doi:10.1186/s12915-025-02457-8)
Supplement: Supplementary file 2 — Additional file 2. Tables S1-S4. The data for the predictive high sensitivity response values selected by different thresholds. Table S5. The data for the relationship between additional drugs and co-mutations on one or more genes. Tables S6-S9. The top 1000 genes corresponding to each drug in the five datasets. Table S10-S13. Functional enrichment analysis of the top 1000 genes for each drug and the terms with a Benjamin false discovery rate of < 0.05. Table S14. Conditions of use for the methods. [file 12915_2025_2457_MOESM2_ESM.zip › Table S1-ERKAUC.xlsx]

## Sheet: ERKAUC30
A-770041	AMG-706	Axitinib	AZD-0530	BIBW2992	BMS-536924	BMS-754807	Bosutinib	CEP-701	CI-1040	Dasatinib	Erlotinib	FTI-277	Gefitinib	Imatinib	Lapatinib	NVP-TAE684	OSI-906	Pazopanib	PD-0325901	PD-173074	PF-02341066	PHA-665752	PLX4720	RDEA119	SB590885	Sorafenib	Sunitinib	Tipifarnib	WH-4-023
ECC12	NCI-H716	NCI-H1436	ECC12	ECC12	COLO-205	D-336MG	NCI-H1436	SU-DHL-1		ECC12	TE-11	MEL-HO	ECC12	A204	NCI-N87	COLO-205	KP-N-RT-BM-1	D-336MG	K5	NCI-H716	NCI-H460	A375	HSC-4	K5	K5	A204	A375		AN3-CA
HSC-4	KASUMI-1	KP-N-RT-BM-1	HSC-4	LC-1F	LCLC-97TM1		LB996-RCC			MEL-JUSO	NCI-H1975	SK-MEL-5	LB996-RCC	NCI-H1703	MDA-MB-175-VII	LCLC-97TM1	MEL-HO	YH-13	HSC-4	KASUMI-1	HT-1080	DU-145	Calu-1	HSC-4	SK-MEL-28	MIA-PaCa-2	A427		RT-112
G-361	NCI-H1436	CHP-134	MIA-PaCa-2	LB996-RCC	NCI-H727		BL-70			DU-145	TGBC24TKB	A549	LC-1F	MIA-PaCa-2	OE19	G-401	NB17	KASUMI-1	MMAC-SF	HSC-4	H4	HSC-4	BL-70	MMAC-SF	MMAC-SF	AN3-CA	MOLT-16		MG-63
COR-L105	CP67-MEL	DMS-153	CAL-33	UACC-812	HMV-II					A204	HSC-4	CP67-MEL	BL-70	HCC2998	NCI-H2170	NCI-H727	ECC12	CHP-134	KASUMI-1	SU-DHL-1	HCT-116	HCC2998	TALL-1	HMV-II	KP-4	CHP-212	HCC2998		A204
CAL-33	DMS-153	SU-DHL-1	COR-L105	CP67-MEL	G-401					MG-63	DOK	YH-13	Calu-1	D-392MG	CHL-1	SJRH30		D-247MG	HMV-II	BL-70	EFM-19	FADU	K052		KASUMI-1	NCI-H1703	SK-HEP-1		MFE-296
CAL-62	NCI-H2171	SCC-3	C-33-A	MDA-MB-134-VI	HCC2998					RT-112	CHL-1	KNS-62	UACC-812	H4	EFO-27	HMV-II		ECC12		SCC-3	HCT-15	SCC-4	NCI-H2107		NCI-H358	RT-112	A204		LK-2
MEL-JUSO	ECC4	LB647-SCLC	IGROV-1	NCI-H1436	MEL-JUSO					MIA-PaCa-2	CAL-27	U-266	PLC-PRF-5	MHH-ES-1	CAL-39	A375				DMS-153	CHP-212	HTC-C3	BC-3		NCI-H716	A427	LCLC-103H		MC-IXC
H4	NCI-H378	SCLC-21H	NCI-H292	Calu-1	A375					G-361	SW982	SK-MG-1	TALL-1	NCI-H1563	CAL-27	EW-7				KP-N-RT-BM-1	AGS	A204	CAL-148		HMV-II	HLE	H4		HT55
NUGC-3	NCI-H250	ECC4	KYSE-410	PLC-PRF-5	BFTC-905					CAL-39	CAL-33	KP-N-RT-BM-1	Caov-3	A375	KYSE-140	BFTC-905				HCC1599	MEL-JUSO	MIA-PaCa-2	NCI-H64		HSC-4	H4	RT-112		LCLC-103H
CHP-212	BL-70	MDA-MB-134-VI	A375	Caov-3	HT-29					SW1710	CAL-39	IGROV-1	SNU-475	YH-13	FADU	A427				ECC4	HGC-27	CAL-33	NCI-H378		SK-MEL-24	MEL-JUSO	Calu-1		G-401
NCI-H2342	NCI-H2196	NCI-H2171	BPH-1	SNU-475	SW1710					BPH-1	HSC-2	MHH-CALL-2	DV-90	CHP-212	HLE	MC-IXC				NCI-H2196	Ca-Ski	TT	NCI-H250		SU-DHL-1	8505C	ACHN		ECC12
MIA-PaCa-2	HSC-4		DOK	DV-90	MCF7					FADU	MDA-MB-175-VII	OC-314	CP67-MEL	T-24	KYSE-410	HCC2998				TALL-1	NCI-H1048	KYSE-140	EW-12		LB647-SCLC	LCLC-103H	MIA-PaCa-2		NY
CAL-27	K052		Ca-Ski	ECC4	EW-7					MC-IXC	EFO-27	BT-549	NCI-H1618	COR-L105	ZR-75-30	HT-29				NCI-H250	D-392MG	CAL-27	PLC-PRF-5		EW-12	G-361	5637		A427
A375	MDA-MB-134-VI		HT-1080	NCI-H1618	SJRH30					SK-MES-1	A704	NCI-H378	NCI-H2107	ABC-1	HSC-4	SNU-387				NCI-H378	NCI-H1703	CHL-1	NCI-H2171		NCI-H2081	A375	MEL-JUSO		A172
BHT-101	SCC-3		A204	NCI-H378	MC-IXC					LCLC-103H	FADU	NCI-H250	CHP-134	CCF-STTG1	HSC-2	MCF7				SNU-475	YKG-1	ACHN	EHEB		NCI-H2107	NCI-H2342	G-401		NCI-H2342
HT-1080	EW-12		ABC-1	NCI-H250	SNU-387					HTC-C3	KYSE-140	TC-YIK	K052	HCC1937	SW13	RT-112				NCI-H2107	KOSC-2	NCI-H1703	NCI-H2081		SCLC-21H	CCF-STTG1	IPC-298		G-361
786-0	SNU-475		FADU	DMS-153	CHP-212					CCF-STTG1	BPH-1		EHEB	Ca-Ski	BPH-1	MG-63				EW-12	CAL-62	BPH-1	HCC1599		SCC-3	SNU-423	AN3-CA		HLE
NCI-H2009	NCI-H2107		H4	BC-3	NCI-H358					LoVo	NCI-H292		LB647-SCLC	KYSE-410	DOK	NCI-H358				PLC-PRF-5	U-2-OS	SK-MEL-24	CP67-MEL		TALL-1	YH-13	MC-IXC		HCC1395
NCI-H292	Caov-3		NUGC-3	K052	CAL-85-1					HT55	TI-73		CAL-148	ME-180	CAL-33	AN3-CA				SCLC-21H	SW780	NCI-H727	NCI-H2196		NCI-H1522	SW1710	HGC-27		ESS-1
BPH-1	PLC-PRF-5		KYSE-140	LB647-SCLC	LCLC-103H					AN3-CA	NCI-N87		NCI-H378	C-33-A	Ca9-22	GP5d				Caov-3	C-33-A	NCI-H292	DV-90		NCI-H64	T-24	SK-OV-3		J82
CAL-12T	HCC1599		SK-OV-3	NCI-H522	CAL-39					786-0	PC-14		NCI-H250	HSC-4	BHY					UACC-812	MES-SA	TI-73	SCLC-21H		KP-N-RT-BM-1	MHH-ES-1	SK-LU-1		CCF-STTG1
LoVo	NCI-H1618		BHT-101	CAL-148	MIA-PaCa-2					HLE	KYSE-450		NCI-H1522	NUGC-3	TGBC24TKB					NCI-H64	CAL-51	DOK			MDA-MB-134-VI	DMS-273	BHT-101		DMS-273
ACHN	SCLC-21H		SW13	NCI-H64	MG-63					A375	KYSE-410		NCI-H64	PFSK-1	KYSE-180					NCI-H2081	5637	CAL-54			NCI-H2171	A2780	8505C		Hs-578-T
SK-MEL-24	UACC-812		ACHN	NCI-H1522	A427					SW626	ACHN		BC-3	NCI-H460	COR-L105					EHEB	BT-549	SW48			DMS-153	786-0	HT-1080		MIA-PaCa-2
IPC-298			NCI-H1703	SCLC-21H	CAL-12T					A431	KYSE-180		ECC4	D-566MG	KYSE-270					BC-3	IPC-298	BFTC-905			CAL-148	NCI-H2009	SW1710		SW1710
HLE			MHH-ES-1	NCI-H2196	RD					SW1088	Ca9-22		SCLC-21H	HCC1395	KYSE-450					NCI-H1522	A549	ECC12			K052	SW620	HMV-II		H4
HO-1-N-1			CHL-1	KP-N-RT-BM-1	SK-CO-1					CHP-212	NUGC-3		NCI-H1436	S-117	ACHN					DV-90	SK-HEP-1	RT-112			HCC1599	HMV-II	Daoy		GAMG
Daoy			CAL-54	EW-12	NCI-H810					HSC-3	COR-L105		MDA-MB-134-VI	AN3-CA	A431					NCI-H1618	YH-13	NCI-H358			NCI-H2196	MG-63	PA-1		HuH-7
DMS-273			NCI-H460	NCI-H2171	GP5d					CAL-33	BHY		NCI-H2196	A2780	C-33-A					MDA-MB-134-VI	NCI-H2029	HSC-2			NCI-H378	MFE-296	NCI-H460		SK-LU-1
A431			IPC-298	BL-70	RT-112					HMV-II	HN		NCI-H2081	DK-MG	HN					K052	A427	KYSE-450			NCI-H250	KYSE-270	NCI-H727		CAL-72
Ca9-22			NCI-H1693	NCI-H2107	T84					HCT-15	HO-1-N-1		NCI-H2171	SCC-4	G-401					CP67-MEL	RPMI-7951	MG-63			BC-3	SNG-M	NCI-H1703		CAKI-1
HuP-T4			HT55	NCI-H2081	PANC-10-05					CAL-12T	NCI-H2170		EW-12	CAL-33	DoTc2-4510					LB647-SCLC	NCI-H2227	MC-IXC			EHEB	TE-11			NCI-H810
COLO-679			ME-180	EHEB	Capan-2					HO-1-N-1	CAL-12T		NCI-H522	HCC1419	HCC1419					CAL-148	HuCCT1	HCC1419			Calu-1	Daoy			HCC70
HSC-2			CCF-STTG1	TALL-1	COLO-679					G-401	CAL-54		HCC1599	NCI-H292	NUGC-3						HuP-T3	CAL-12T			ECC4	HCC1419			MCF7
NCI-H460			CAL-27	HCC1599	LK-2					Ca9-22	SNU-C2B			SNU-423	NCI-H292						RERF-LC-MS	SK-OV-3			LC-1F	CAL-62			786-0
			PC-14	SU-DHL-1	AN3-CA					BxPC-3	OE19			BHT-101	SK-MES-1						MHH-ES-1	ChaGo-K-1			PLC-PRF-5	SK-HEP-1			NCI-H520
			CHP-212		NCI-H1437					SK-CO-1	HSC-3			MEL-JUSO	PC-14						GMS-10	OVCAR-5			NCI-H1618	HGC-27			CAL-54
			CAL-12T		SK-LU-1					NCI-H1437	C-33-A			CAPAN-1	HO-1-N-1						NCI-H2052	EFO-27			Caov-3	COLO-679			SNG-M
			HO-1-N-1		ABC-1					EFO-27	SW13			CAL-62	CAL-54						COR-L23	KYSE-180			SNU-475	MC-IXC			NCI-H1299
			SNU-387		ECC12					SCC-4	IGROV-1			NCI-H2009	HSC-3						CCF-STTG1	HN			UACC-812	Calu-1			KYSE-510
			TI-73		G-361					SNU-423	MEL-JUSO			A549	TE-11						M059J	786-0			BL-70	LoVo			SW626
			HT-1376		TCCSUP					CHL-1	A431			HT-1080	TI-73						HSC-3	CAL-39			DV-90	SW1088			HGC-27
			BHY		LU-99A					SCC-25	SAS			HLE	SCC-25						A204	PC-14			CP67-MEL	NCI-H1437			CHP-212
			KOSC-2		Saos-2					TT	SK-MEL-24			639-V	LCLC-103H						VM-CUB-1	OAW-28			UM-UC-3	J82			Daoy
			HCC1937		SNU-423					SK-HEP-1	SCC-25			UM-UC-3	Calu-3						MOLT-16	8505C			SW837	ESS-1			HMV-II
			RT-112		SK-MEL-3					NCI-H2342	NCI-H727			8505C	SK-OV-3						LU-135	A431			ECC12	BPH-1
			KYSE-520		NCI-H2228					CAL-54	LCLC-97TM1			Daoy	DU-145						FTC-133	KYSE-410			KALS-1	NY
			EFO-27		SW620					SNU-387	SW1116			SW780	MDA-MB-468						BxPC-3	G-361			ACHN	639-V
			HN		786-0					CFPAC-1	DoTc2-4510			NCI-H661	SW1116						PA-1	5637			A172	IPC-298
			HSC-3		MHH-ES-1					CAL-62	ZR-75-30			NCI-H1048	MKN7						NCI-H1792	MCF7			SK-UT-1	SW626
			CAPAN-1		BPH-1					BCPAP	SW48			HT-1376	IGROV-1						D-566MG	LoVo				NCI-H460
			T-24		RPMI-2650					HSC-2	COLO-678			MES-SA	SAS						MIA-PaCa-2	COR-L23				NCI-H1563
			NCI-H661		HuH-7					8505C	NCI-H358			DMS-273	CaR-1						HOS	NUGC-3				ChaGo-K-1
			G-361		NCI-H441					LCLC-97TM1	SK-MES-1			NCI-H1693	COLO-678						SBC-5	BHT-101				COR-L105
			SK-LU-1							COLO-679	G-401			ESS-1	SNG-M						LoVo	GP5d				HuP-T4
			MKN1							SK-OV-3	KU-19-19			G-361	A704						S-117	EPLC-272H				SNU-387
			CAL-62							OVCAR-5	HT-29			Caov-4	NCI-H661						SW1710	HSC-3				A549
			CAL-39							NCI-H661	HT-1376			SW13	A498						VMRC-RCZ	NCI-H661				SK-OV-3
			UM-UC-3							NCI-H1703	HCC1143			HuP-T4	CFPAC-1						JEG-3	KNS-62				SCC-4
			AN3-CA							COLO-741	SNU-449			SNU-449	SW982						23132-87	Calu-1				SK-MES-1
			MKN28							BHY	A498			CAL-12T	ME-180						HEC-1	C-33-A				HT55
			KYSE-450							CAL-27	HuP-T4			MDA-MB-415	SW48						NCI-H2009	CCF-STTG1				BHT-101
			NCI-H2342							HCC2998	NCI-H661			C32	MG-63						8505C	COR-L105				AGS
			MES-SA							AGS	HMV-II			NCI-H28	NCI-H2342						SW620	KYSE-510				GP5d
			HCC1395							HT-1080	NCI-H1693			IGROV-1	BT-20						Detroit562	SNU-423				TT
			DK-MG							COR-L23	BT-20			HuH-7	HuP-T4						SCC-9	SNU-449				DK-MG
			HuP-T3							YKG-1	MKN7			MKN28	SNU-C2B						NCI-H1755	HuO9				HTC-C3
			EPLC-272H								CAL-85-1			MKN1	CAL-12T						HCC1937	OAW-42				KYSE-510
			MC-IXC								KYSE-270			HSC-3	LCLC-97TM1						SW1573	MDA-MB-175-VII				HCC1395
			D-392MG								DU-145			IPC-298	AN3-CA						UM-UC-3	YH-13				NCI-H522
			HuP-T4								Capan-2			A427	5637						IGROV-1	ME-180				HCT-15
			HCC2998								COLO-205			EGI-1	MEL-JUSO						MKN45	BCPAP				NCI-H2087
			U-2-OS								A375			MDA-MB-157	NCI-H1693						SCH	BHY				HCC70
			NCI-N87								SK-OV-3			HGC-27	HCC1143						SF295	PFSK-1				NCI-H727
			NCI-H358								NCI-H28			D-423MG	NCI-H1573						OVCAR-8	LCLC-103H				LK-2
			CAKI-1								HT-3			DOK	HT55						EGI-1	BxPC-3				MDA-MB-468
			RD								EW-7			MFE-296	MC-IXC						NCI-H520	KYSE-270				HOS
			A549								MKN1			RT-112	786-0						MDA-MB-231	769-P				HCC1937
			Ca9-22								Ca-Ski			SNU-387	NCI-H358						MFE-296	HO-1-N-1				KYSE-70
			Daoy								PANC-08-13			SK-MEL-5	SNU-449						CaR-1	A673				NCI-H810
			A431								RD			COLO-741	Capan-2						Daoy	HMV-II				CFPAC-1
			EGI-1								MDA-MB-468			Calu-1	NCI-H1299						NCI-H2452	HuO-3N1				D-566MG
			NCI-H2029								EPLC-272H			YKG-1	SW1710						CAL-120	MDA-MB-468				Mewo
			769-P								ME-180			MDA-MB-468	HT-1376						DMS-273	PANC-10-05				KYSE-410
			MG-63								NCI-H1650			U-2-OS	J82						NB12	COLO-792				HT-1080
			5637								786-0			HCC1143	HCE-4						MKN28	SK-LU-1				HSC-3
			ESS-1								769-P			TI-73	Ca-Ski						HOP-92	HCC70				COR-L23
			MOLT-16								LoVo			DBTRG-05MG	VMRC-RCZ						RPMI-2650	DoTc2-4510				NCI-H358
			NCI-H2009								BOKU			YAPC	EPLC-272H						OE33	PANC-03-27				ABC-1
			HSC-2								HLE			NCI-H2029	PANC-08-13						SK-MG-1	NCI-H2342				A431
			639-V								Calu-3			BPH-1	NCI-H727						HT-1376	SNU-387				SNU-449
			OVCAR-5								T84			SAS	CAKI-1						T98G	ABC-1				BxPC-3
			DBTRG-05MG								MKN28			SK-OV-3	NCI-H630						NCI-H596	NCI-H2009				PA-1
			COR-L23								NCI-H441			NCI-N87	MKN1						SW13	NCI-H810				S-117
			NCI-H1650								KYSE-520			NCI-H2405	DMS-273						NCI-H650	IPC-298				SK-LU-1
			NCI-H1792								647-V			NCI-H2228	Calu-1						TGBC11TKB	Daoy				OVCAR-5
			786-0								SW837			HO-1-N-1	HT-3						ESS-1	SK-HEP-1				D-423MG
			NCI-H2228								5637			KYSE-140	NCI-H522						SK-MES-1	SCC-25				G-401
			S-117								CFPAC-1			NCI-H2342	LK-2						DV-90	KOSC-2				ME-180
			MEL-JUSO								SK-LU-1			DU-145	HMV-II						KYSE-150	HCC1937				SK-MEL-5
			SW626								KNS-62			TGBC11TKB	CAL-85-1						NCI-H2405	NCI-H522				SW13
			OC-314								PANC-03-27			BT-549	GAMG						ME-180	RD				COLO-741
			SCC-4								LCLC-103H			JEG-3	OC-314						EPLC-272H	NCI-H1650				NUGC-3
			BT-549								OAW-42			SW1573	CP67-MEL						Caov-3	RMG-I				VM-CUB-1
			SK-CO-1								CAKI-1			HT-1197	SN12C						RCM-1	SW626				BCPAP
			HLE								TCCSUP			COR-L23	MCF7						P12-ICHIKAWA	Mewo				NCI-N87
			BEN								CP67-MEL			VM-CUB-1	YKG-1						A2780	639-V				HO-1-N-1
			J82								PANC-10-05			Ca9-22	647-V						NCI-H1437	CFPAC-1				NCI-H520
			D-566MG								ABC-1			SW620	EFM-19						SNU-475	KYSE-70				BFTC-905
			MDA-MB-468								COLO-680N			PLC-PRF-5	NCI-H810						U-118-MG	LN-405				CAL-12T
			LoVo								RCM-1			22RV1	NCI-H28						NCI-H1563	Ca-Ski				BEN
			Caov-4								Calu-1			HT55	NCI-H1048						U-266	MKN1				HuP-T3
			SW1710								NCI-H1436			786-0	IA-LM						SK-OV-3	SW13				MCF7
			DU-145								HCE-4			Calu-3	Detroit562						CAPAN-1	HuP-T4				SN12C
			HTC-C3								CaR-1			SCH	NY						MDA-MB-415	SJRH30				YKG-1
			Hs-578-T								CAL-62			D-542MG	NCI-H1993						PLC-PRF-5	KU-19-19				Ca9-22
			SN12C								BFTC-905			NCI-H250	769-P						NCI-H1573	EW-7
			SAS								SW1710			NCI-H378	RT-112						SW626	DK-MG
			DoTc2-4510								SNU-387			HuP-T3	T47D						647-V	SAS
			YKG-1								NCI-H1299			HCT-15	MDA-MB-361						OC-314	CAPAN-1
			SW48								HPAF-II			U-118-MG	T84						HCC1806	SW1116
			SK-MES-1								MC-IXC			HEC-1	COLO-680N						UACC-62	NCI-H441
			NCI-H2030								NCI-H1993			NCI-H1573	A172						SKG-IIIa	SW1088
			NCI-H1563								YKG-1			EPLC-272H	Daoy						NCI-H1618	SK-CO-1
			MDA-MB-157								G-361			CaR-1	RMG-I						A673	OC-314
			SCC-25								SCC-4			HT-29	HCT-15						HCC2998	T84
			HuCCT1								NCI-H2228			CAL-27	SW626						AsPC-1	CHP-212
			A427								BCPAP			SiHa	EFO-21						BHT-101	YKG-1
			HCT-116								HTC-C3			HTC-C3	NCI-H596						HCC38	NCI-H1693
			HGC-27								OC-314			Caov-3	ChaGo-K-1						SNG-M	COLO-741
			COLO-678								NCI-H630			NCI-H1793	PANC-03-27						BFTC-909	NCI-H2170
			NCI-H810								MDA-MB-157			HPAF-II	KYSE-70						Mewo	D-542MG
			NCI-H1437								Saos-2			ZR-75-30	SW1783						D-542MG	MOLT-16
			GMS-10								NCI-H2342			Mewo	KU-19-19						SK-N-AS	NCI-H1563
			SK-MEL-24								SW1463			A673	NCI-H1650						MDA-MB-453	SK-MES-1
			ZR-75-30								SW626			SN12C	U031						SW1783	Detroit562
			D-542MG								U031			WM-115	NCI-H441						HuP-T4	HT-1080
			SNU-449								KOSC-2			SNU-475	MFE-296						HCC1395	PC-3
			PFSK-1								NCI-H1793			SW1088	KYSE-510						C3A	A2058
			RCM-1								HCC1419			NCI-H522	HT-1197						CAL-72	HLE
			SW780								HuO-3N1			FADU	MKN28						DBTRG-05MG	KYSE-520
			HCC70								BHT-101			COLO-792	PANC-10-05						IGR-1	A549
			HCC1419								SK-CO-1			HN	Saos-2						T47D	NCI-H2030
			GP5d								NCI-H1437			Hs-578-T	YAPC						MDA-MB-361	SK-N-AS
			SW837								YAPC			OVCAR-5	OAW-42						BALL-1	NY
			NCI-H2170								HT-1197			TT	RCM-1						T-24	G-401
			NCI-H522								HT55			NCI-H1993	BEN						KYSE-410	IGROV-1
			CAL-85-1								HuP-T3			T98G	HCC70						SW1417	SW837
			TT								MCF7			PA-1	639-V						SCC-25	MHH-CALL-2
			NCI-H1793								NCI-H522			NCI-H358	ESS-1						D-423MG	HT-3
			8505C								NCI-H2030			PC-3	RPMI-2650						MHH-CALL-2	NCI-H520
			SW1573								Detroit562			RCM-1	NCI-H378						HO-1-N-1	SK-MEL-3
			KYSE-180								MDA-MB-361			KYSE-520	NCI-H250						SN12C	CAL-85-1
			DMS-273								MIA-PaCa-2			RD	SK-LU-1						MFE-280	UMC-11
			NCI-H1618								Daoy			RO82-W-1	A427						TCCSUP	NCI-H2087
			MDA-MB-175-VII								NCI-H2405			5637	KYSE-520						SK-CO-1	23132-87
			NCI-H378								IPC-298			U031	NCI-H520						RO82-W-1	SW1463
			NCI-H250								HT-1080			SF295	C3A						SiHa	MHH-ES-1
			KU-19-19								EGI-1			SK-MG-1	LoVo						EFO-21	EGI-1
			647-V								RPMI-2650			NCI-H1650	MDA-MB-157						22RV1	SW620
			HPAF-II								KYSE-510			EFO-27	HGC-27						NCI-H250	DBTRG-05MG
			CAL-72								SN12C			ChaGo-K-1	S-117						NCI-H378	EFO-21
			HOP-92								HCC70			J82	SNU-423						BEN	CAL-51
			U-118-MG								NCI-H838			U251	A204						SNU-387	NCI-H250
			MKN45								NCI-H378			SW1710	COLO-679						SW948	NCI-H378
			HT-29								NCI-H250			HOS	FTC-133						NCI-H2342	BT-20
			RO82-W-1								NCI-H2009			NCI-H2452	HuH-7						UMC-11	COLO-678
			SW1116								LU-99A			OC-314	TCCSUP						NCI-H2030	LK-2
			MFE-296								NCI-H1573			VMRC-RCZ	SW1990						M14	SBC-5
			NCI-H2405								DBTRG-05MG			DV-90	IGR-1						MKN1	H4
			PANC-08-13								GP5d			NY	CCF-STTG1						PC-3	MKN28
											A549			RH-18	SKG-IIIa						HCC1954	LU-135
											639-V			SW1990	HCC1395						LN-405	MKN7
														SW1463	KNS-62						CAMA-1	D-392MG
														NCI-H1437	CHP-134						A172	HT-1376
														SK-MES-1	NCI-H2030						NCI-H630	NCI-H2107
														CHP-134	SJRH30						NCI-H2291	BALL-1
														NCI-H1792	SW837						KYSE-520	HCC1143
														PC-14	NCI-H2009						HuO9	Ca9-22
														HuCCT1	HEC-1						SW1990	BFTC-909
														HMV-II	HCC1806						LK-2	ZR-75-30
														CFPAC-1	M059J						HT55	NCI-N87
														LCLC-103H	OAW-28						SW48	HPAF-II
														BEN	G-361						MDA-MB-157	NCI-H1618
														NCI-H1618	NCI-H1651						PANC-03-27	NCI-H1755
														RPMI-7951	RD						Ca9-22	SW1990
														CAL-54	DMS-53						Calu-3	DMS-273
														NCI-H630	OE33						NCI-H2347	SK-MEL-5
														647-V	HCC1937						SW1088	NCI-H838
														HCC1954	UACC-62						A431	HT-29
														RPMI-2650	MDA-MB-415						NCI-H522	DV-90
														AGS	BCPAP						G-361	SW1417
														MFE-280	NCI-H2087						YAPC	MDA-MB-157
														LoVo	SW1088						NCI-H810	C3A
														NCI-H2170	HOP-92						SNU-423	SW900
														NCI-H596	GP5d						TT	U-2-OS
														SJRH30	TC-YIK						NCI-H2087	NCI-H1792
														KOSC-2	HCC1954						SK-MEL-5	SNG-M
														OE19	HCT-116						MG-63	HT55
														SW837	MOLT-16						KYSE-270	HuCCT1
														DoTc2-4510	CAMA-1						HTC-C3	HGC-27
														A172	NCI-H2228						PC-14	NCI-H1651
														SK-LU-1	HuO-3N1						MOLT-13	U-266
														BxPC-3	CAL-72						NCI-H661	COLO-205
														23132-87	BFTC-909						GCT	LCLC-97TM1
														SNG-M	CRO-AP2						TI-73	HCC1806
														CAL-85-1	CAL-120						NCI-H1693	NCI-H28
														OVCAR-8	U251						NY	LU-99A
														SW626	NCI-H2405						OVCAR-3	UM-UC-3
														AsPC-1	RH-18						NCI-H28	Hs-578-T
														MDA-MB-231	GCT						DK-MG	MDA-MB-361
														NCI-H650	KOSC-2						TYK-nu	SK-MG-1
														NCI-H2347	SK-CO-1						KYSE-70	KP-4
														MKN45	MDA-MB-453						SCC-4	22RV1
														HOP-92	GMS-10						HCC70	A427
														LU-99A	DV-90						786-0	BEN
														HCT-116	HT-29						NCI-H1793	KYSE-150
														EFM-19	HCC38						Calu-1	CHP-134
														GMS-10	SK-HEP-1						A2058	NCI-H630
														DMS-53	22RV1						COLO-792	DMS-53
														SCC-25	SW900						LU-99A	OVCAR-3
														BFTC-905	PLC-PRF-5						BHY	CAL-72
														MHH-CALL-2	SNU-387						Caov-4	CaR-1
														KYSE-70	EW-22						BCPAP	RPMI-7951
														SK-HEP-1	HPAF-II						NCI-H1651	SW1710
														IGR-1	Caov-4						COLO-678	NCI-H2405
														BCPAP	U-118-MG						CHP-134	HOS
														KYSE-180	MKN45						HPAF-II	PANC-08-13
														C3A	MHH-ES-1						COLO-741	MDA-MB-415
														NCI-H2030	ABC-1						RVH-421	NCI-H1793
														HuO9	OVCAR-3						CRO-AP2	HCT-116
														KNS-62	HuP-T3						U031	VMRC-RCZ
														T84	SK-MG-1						HN	T-24
														CAL-72	SK-MEL-30						NCI-H2228	IGR-1
														RERF-LC-MS	MES-SA						HLE	MEL-HO
														NCI-H2087	NCI-H2347						NCI-H838	SF295
														SKG-IIIa	NCI-H1618						J82	U-118-MG
														T47D	LU-135						PFSK-1	NCI-H650
														A2058	OVCAR-8						HT-1197	BT-549
														OE33	MIA-PaCa-2						KP-4	PLC-PRF-5
														NCI-H1755	KYSE-150						KU-19-19	D-566MG
														NCI-H1651	BT-549						Hs-578-T	NCI-H460
														MC-IXC	COLO-741						OE19	U251
														M059J	HuCCT1						GAMG	SiHa
														KP-4	8505C						MDA-MB-468	NCI-H2228
														RMG-I	CAL-62						CFPAC-1	647-V
														NB12	U-266						MC-IXC	NCI-H2347
														Saos-2							DMS-53	TYK-nu
														HCC38							KYSE-140	VM-CUB-1
														COLO-680N							769-P	CAL-62
														BHY							CAL-33	OVCAR-8
														NCI-H727							OAW-42	HuP-T3
														KYSE-150							COR-L105	MKN45
														HCC1806							NCI-H2107	NCI-H1437
														HuO-3N1							HT-3	GAMG
														M14							U251	CAKI-1
														OAW-28							RH-18	SK-MEL-28
														EW-7							OAW-28	SNU-475
														CHL-1							BT-20	SN12C
														SK-MEL-28							NUGC-3	D-423MG
														PANC-08-13							OVCAR-5	GMS-10
														769-P							SAS	AN3-CA
														KU-19-19							CAL-12T	J82
														CAKI-1							SJRH30	T98G
														SW1417							NCI-H1993	HCC1954
														MEL-HO							MKN7	RH-18
														KYSE-270							ZR-75-30	OE19
														EFO-21							Saos-2	HCC1395
														MDA-MB-361							639-V	Caov-3
														TC-YIK							BFTC-905	MES-SA
														SCC-9							NCI-H1650	SKG-IIIa
														A431							KYSE-510	M14
														BT-20							RMG-I	Capan-2
														SK-MEL-24							COLO-680N	T47D
														SW1783								ESS-1
														NCI-H2052								MDA-MB-231
														LN-405								RCM-1
														KYSE-450								U031
														NCI-H810								NCI-H596
														SW1116								RPMI-2650
														CAMA-1								MFE-296
																						Caov-4
																						GCT
																						COLO-679
																						HEC-1
																						PA-1
																						AGS
																						RVH-421
																						NB12
																						SW1573
																						COLO-680N
																						TC-YIK
																						CAMA-1
																						P12-ICHIKAWA
																						NCI-H1573
																						OE33
																						NCI-H2052
																						C32
																						TGBC11TKB
																						Calu-3
																						SCH
																						Saos-2
																						NCI-H1048
																						HuH-7
																						CAL-120
																						RO82-W-1
																						YAPC
																						HCC38
																						HOP-92
																						HT-1197
																						NCI-H2291
																						SW1783
																						JEG-3
																						WM-115
																						NCI-H2029
																						M059J
																						MFE-280
																						NCI-H1993
																						NCI-H2452
																						AsPC-1
																						S-117
																						SW948
																						MDA-MB-453
																						RERF-LC-MS
																						TCCSUP
																						A2780
																						SCC-9
																						UACC-62
																						NCI-H2227
																						SK-MEL-30

## Sheet: ERKAUC35
A-770041	AMG-706	Axitinib	AZD-0530	BIBW2992	BMS-536924	BMS-754807	Bosutinib	CEP-701	CI-1040	Dasatinib	Erlotinib	FTI-277	Gefitinib	Imatinib	Lapatinib	NVP-TAE684	OSI-906	Pazopanib	PD-0325901	PD-173074	PF-02341066	PHA-665752	PLX4720	RDEA119	SB590885	Sorafenib	Sunitinib	Tipifarnib	WH-4-023
ECC12	NCI-H716	NCI-H1436	ECC12	ECC12	COLO-205	D-336MG	NCI-H1436	SU-DHL-1	IA-LM	ECC12	TE-11	MEL-HO	ECC12	A204	NCI-N87	COLO-205	KP-N-RT-BM-1	D-336MG	K5	NCI-H716	NCI-H460	A375	HSC-4	K5	K5	A204	A375	ECC12	AN3-CA
HSC-4	KASUMI-1	KP-N-RT-BM-1	HSC-4	LC-1F	LCLC-97TM1	KP-N-RT-BM-1	LB996-RCC	SCC-3	OMC-1	MEL-JUSO	NCI-H1975	SK-MEL-5	LB996-RCC	NCI-H1703	MDA-MB-175-VII	LCLC-97TM1	MEL-HO	YH-13	HSC-4	KASUMI-1	HT-1080	DU-145	Calu-1	HSC-4	SK-MEL-28	MIA-PaCa-2	A427		RT-112
G-361	NCI-H1436	CHP-134	MIA-PaCa-2	LB996-RCC	NCI-H727	CP67-MEL	BL-70			DU-145	TGBC24TKB	A549	LC-1F	MIA-PaCa-2	OE19	G-401	NB17	KASUMI-1	MMAC-SF	HSC-4	H4	HSC-4	BL-70	MMAC-SF	MMAC-SF	AN3-CA	MOLT-16		MG-63
COR-L105	CP67-MEL	DMS-153	CAL-33	UACC-812	HMV-II	NB17	Calu-1			A204	HSC-4	CP67-MEL	BL-70	HCC2998	NCI-H2170	NCI-H727	ECC12	CHP-134	KASUMI-1	SU-DHL-1	HCT-116	HCC2998	TALL-1	HMV-II	KP-4	CHP-212	HCC2998		A204
CAL-33	DMS-153	SU-DHL-1	COR-L105	CP67-MEL	G-401		ECC12			MG-63	DOK	YH-13	Calu-1	D-392MG	CHL-1	SJRH30	CP67-MEL	D-247MG	HMV-II	BL-70	EFM-19	FADU	K052	KASUMI-1	KASUMI-1	NCI-H1703	SK-HEP-1		MFE-296
CAL-62	NCI-H2171	SCC-3	C-33-A	MDA-MB-134-VI	HCC2998		UACC-812			RT-112	CHL-1	KNS-62	UACC-812	H4	EFO-27	HMV-II	EW-22	ECC12	NCI-H716	SCC-3	HCT-15	SCC-4	NCI-H2107	CP67-MEL	NCI-H358	RT-112	A204		LK-2
MEL-JUSO	ECC4	LB647-SCLC	IGROV-1	NCI-H1436	MEL-JUSO		K052			MIA-PaCa-2	CAL-27	U-266	PLC-PRF-5	MHH-ES-1	CAL-39	A375	SK-MEL-5	RH-18		DMS-153	CHP-212	HTC-C3	BC-3	NCI-H1436	NCI-H716	A427	LCLC-103H		MC-IXC
H4	NCI-H378	SCLC-21H	NCI-H292	Calu-1	A375		ECC4			G-361	SW982	SK-MG-1	TALL-1	NCI-H1563	CAL-27	EW-7	KNS-62	CRO-AP2		KP-N-RT-BM-1	AGS	A204	CAL-148		HMV-II	HLE	H4		HT55
NUGC-3	NCI-H250	ECC4	KYSE-410	PLC-PRF-5	BFTC-905		SCC-3			CAL-39	CAL-33	KP-N-RT-BM-1	Caov-3	A375	KYSE-140	BFTC-905	NCI-H2107	EW-22		HCC1599	MEL-JUSO	MIA-PaCa-2	NCI-H64		HSC-4	H4	RT-112		LCLC-103H
CHP-212	BL-70	MDA-MB-134-VI	A375	Caov-3	HT-29		HCC1599			SW1710	CAL-39	IGROV-1	SNU-475	YH-13	FADU	A427	MHH-CALL-2	MHH-CALL-2		ECC4	HGC-27	CAL-33	NCI-H378		SK-MEL-24	MEL-JUSO	Calu-1		G-401
NCI-H2342	NCI-H2196	NCI-H2171	BPH-1	SNU-475	SW1710					BPH-1	HSC-2	MHH-CALL-2	DV-90	CHP-212	HLE	MC-IXC	RH-18			NCI-H2196	Ca-Ski	TT	NCI-H250		SU-DHL-1	8505C	ACHN		ECC12
MIA-PaCa-2	HSC-4	NCI-H2196	DOK	DV-90	MCF7					FADU	MDA-MB-175-VII	OC-314	CP67-MEL	T-24	KYSE-410	HCC2998	NCI-H1650			TALL-1	NCI-H1048	KYSE-140	EW-12		LB647-SCLC	LCLC-103H	MIA-PaCa-2		NY
CAL-27	K052	NCI-H250	Ca-Ski	ECC4	EW-7					MC-IXC	EFO-27	BT-549	NCI-H1618	COR-L105	ZR-75-30	HT-29	CHP-134			NCI-H250	D-392MG	CAL-27	PLC-PRF-5		EW-12	G-361	5637		A427
A375	MDA-MB-134-VI	NCI-H378	HT-1080	NCI-H1618	SJRH30					SK-MES-1	A704	NCI-H378	NCI-H2107	ABC-1	HSC-4	SNU-387	YH-13			NCI-H378	NCI-H1703	CHL-1	NCI-H2171		NCI-H2081	A375	MEL-JUSO		A172
BHT-101	SCC-3	EW-12	A204	NCI-H378	MC-IXC					LCLC-103H	FADU	NCI-H250	CHP-134	CCF-STTG1	HSC-2	MCF7	U-266			SNU-475	YKG-1	ACHN	EHEB		NCI-H2107	NCI-H2342	G-401		NCI-H2342
HT-1080	EW-12	NCI-H1618	ABC-1	NCI-H250	SNU-387					HTC-C3	KYSE-140	TC-YIK	K052	HCC1937	SW13	RT-112	NCI-H378			NCI-H2107	KOSC-2	NCI-H1703	NCI-H2081		SCLC-21H	CCF-STTG1	IPC-298		G-361
786-0	SNU-475	NCI-H2081	FADU	DMS-153	CHP-212					CCF-STTG1	BPH-1	MKN7	EHEB	Ca-Ski	BPH-1	MG-63	NCI-H250			EW-12	CAL-62	BPH-1	HCC1599		SCC-3	SNU-423	AN3-CA		HLE
NCI-H2009	NCI-H2107	DV-90	H4	BC-3	NCI-H358					LoVo	NCI-H292	MOLT-16	LB647-SCLC	KYSE-410	DOK	NCI-H358	D-336MG			PLC-PRF-5	U-2-OS	SK-MEL-24	CP67-MEL		TALL-1	YH-13	MC-IXC		HCC1395
NCI-H292	Caov-3	SNU-475	NUGC-3	K052	CAL-85-1					HT55	TI-73	MOLT-13	CAL-148	ME-180	CAL-33	AN3-CA	SK-MG-1			SCLC-21H	SW780	NCI-H727	NCI-H2196		NCI-H1522	SW1710	HGC-27		ESS-1
BPH-1	PLC-PRF-5	UACC-812	KYSE-140	LB647-SCLC	LCLC-103H					AN3-CA	NCI-N87	SW1116	NCI-H378	C-33-A	Ca9-22	GP5d	A549			Caov-3	C-33-A	NCI-H292	DV-90		NCI-H64	T-24	SK-OV-3		J82
CAL-12T	HCC1599	PLC-PRF-5	SK-OV-3	NCI-H522	CAL-39					786-0	PC-14	BALL-1	NCI-H250	HSC-4	BHY	MHH-ES-1	SW1116			UACC-812	MES-SA	TI-73	SCLC-21H		KP-N-RT-BM-1	MHH-ES-1	SK-LU-1		CCF-STTG1
LoVo	NCI-H1618	Caov-3	BHT-101	CAL-148	MIA-PaCa-2					HLE	KYSE-450	D-566MG	NCI-H1522	NUGC-3	TGBC24TKB	SW1710	D-423MG			NCI-H64	CAL-51	DOK	NCI-H1522		MDA-MB-134-VI	DMS-273	BHT-101		DMS-273
ACHN	SCLC-21H	HCC1599	SW13	NCI-H64	MG-63					A375	KYSE-410	D-423MG	NCI-H64	PFSK-1	KYSE-180	CHP-212	BT-549			NCI-H2081	5637	CAL-54	Caov-3		NCI-H2171	A2780	8505C		Hs-578-T
SK-MEL-24	UACC-812	TALL-1	ACHN	NCI-H1522	A427					SW626	ACHN	SKM-1	BC-3	NCI-H460	COR-L105	LK-2	MKN7			EHEB	BT-549	SW48	NCI-H1618		DMS-153	786-0	HT-1080		MIA-PaCa-2
IPC-298	DV-90	NCI-H1522	NCI-H1703	SCLC-21H	CAL-12T					A431	KYSE-180	NCI-H2107	ECC4	D-566MG	KYSE-270	SK-CO-1	NCI-H630			BC-3	IPC-298	BFTC-905	LB647-SCLC		CAL-148	NCI-H2009	SW1710		SW1710
HLE	NCI-H2081	CAL-148	MHH-ES-1	NCI-H2196	RD					SW1088	Ca9-22	TI-73	SCLC-21H	HCC1395	KYSE-450	MEL-JUSO	D-566MG			NCI-H1522	A549	ECC12	SNU-475		K052	SW620	HMV-II		H4
HO-1-N-1	NCI-H64	K052	CHL-1	KP-N-RT-BM-1	SK-CO-1					CHP-212	NUGC-3	NCI-H1650	NCI-H1436	S-117	ACHN	NCI-H810	IGROV-1			DV-90	SK-HEP-1	RT-112	LC-1F		HCC1599	HMV-II	Daoy		GAMG
Daoy	NCI-H1522	NCI-H64	CAL-54	EW-12	NCI-H810					HSC-3	COR-L105	CRO-AP2	MDA-MB-134-VI	AN3-CA	A431	HuH-7	BALL-1			NCI-H1618	YH-13	NCI-H358	UACC-812		NCI-H2196	MG-63	PA-1		HuH-7
DMS-273	SU-DHL-1		NCI-H460	NCI-H2171	GP5d					CAL-33	BHY	ZR-75-30	NCI-H2196	A2780	C-33-A	MIA-PaCa-2	OC-314			MDA-MB-134-VI	NCI-H2029	HSC-2	MDA-MB-134-VI		NCI-H378	MFE-296	NCI-H460		SK-LU-1
A431	BC-3		IPC-298	BL-70	RT-112					HMV-II	HN	RH-18	NCI-H2081	DK-MG	HN	ABC-1	MOLT-16			K052	A427	KYSE-450	NCI-H1436		NCI-H250	KYSE-270	NCI-H727		CAL-72
Ca9-22	KP-N-RT-BM-1		NCI-H1693	NCI-H2107	T84					HCT-15	HO-1-N-1	EW-12	NCI-H2171	SCC-4	G-401	CAL-85-1	KASUMI-1			CP67-MEL	RPMI-7951	MG-63	DMS-153		BC-3	SNG-M	NCI-H1703		CAKI-1
HuP-T4			HT55	NCI-H2081	PANC-10-05					CAL-12T	NCI-H2170	CHP-134	EW-12	CAL-33	DoTc2-4510	SK-MEL-3				LB647-SCLC	NCI-H2227	MC-IXC	KP-N-RT-BM-1		EHEB	TE-11	MG-63		NCI-H810
COLO-679			ME-180	EHEB	Capan-2					HO-1-N-1	CAL-12T		NCI-H522	HCC1419	HCC1419	RD				CAL-148	HuCCT1	HCC1419	SCC-3		Calu-1	Daoy	SNG-M		HCC70
HSC-2			CCF-STTG1	TALL-1	COLO-679					G-401	CAL-54		HCC1599	NCI-H292	NUGC-3	Saos-2				ECC12	HuP-T3	CAL-12T	ECC4		ECC4	HCC1419	KYSE-270		MCF7
NCI-H460			CAL-27	HCC1599	LK-2					Ca9-22	SNU-C2B		DMS-153	SNU-423	NCI-H292	LCLC-103H				Calu-1	RERF-LC-MS	SK-OV-3	SU-DHL-1		LC-1F	CAL-62	HTC-C3		786-0
MKN1			PC-14	SU-DHL-1	AN3-CA					BxPC-3	OE19			BHT-101	SK-MES-1	NCI-H292					MHH-ES-1	ChaGo-K-1	ECC12		PLC-PRF-5	SK-HEP-1	CAL-54		NCI-H520
SW1710			CHP-212	CHP-134	NCI-H1437					SK-CO-1	HSC-3			MEL-JUSO	PC-14	CAL-39					GMS-10	OVCAR-5			NCI-H1618	HGC-27	MFE-296		CAL-54
LCLC-103H			CAL-12T	SCC-3	SK-LU-1					NCI-H1437	C-33-A			CAPAN-1	HO-1-N-1	T84					NCI-H2052	EFO-27			Caov-3	COLO-679	NY		SNG-M
TI-73			HO-1-N-1		ABC-1					EFO-27	SW13			CAL-62	CAL-54	PANC-10-05					COR-L23	KYSE-180			SNU-475	MC-IXC	LoVo		NCI-H1299
CAL-54			SNU-387		ECC12					SCC-4	IGROV-1			NCI-H2009	HSC-3	SK-LU-1					CCF-STTG1	HN			UACC-812	Calu-1	NCI-H520		KYSE-510
8505C			TI-73		G-361					SNU-423	MEL-JUSO			A549	TE-11	5637					M059J	786-0			BL-70	LoVo	CAL-33		SW626
SK-HEP-1			HT-1376		TCCSUP					CHL-1	A431			HT-1080	TI-73						HSC-3	CAL-39			DV-90	SW1088	BPH-1		HGC-27
KYSE-410			BHY		LU-99A					SCC-25	SAS			HLE	SCC-25						A204	PC-14			CP67-MEL	NCI-H1437	COLO-679		CHP-212
S-117			KOSC-2		Saos-2					TT	SK-MEL-24			639-V	LCLC-103H						VM-CUB-1	OAW-28			UM-UC-3	J82	CHL-1		Daoy
PC-14			HCC1937		SNU-423					SK-HEP-1	SCC-25			UM-UC-3	Calu-3						MOLT-16	8505C			SW837	ESS-1	LK-2		HMV-II
DBTRG-05MG			RT-112		SK-MEL-3					NCI-H2342	NCI-H727			8505C	SK-OV-3						LU-135	A431			ECC12	BPH-1	BFTC-905		SK-CO-1
HCT-15			KYSE-520		NCI-H2228					CAL-54	LCLC-97TM1			Daoy	DU-145						FTC-133	KYSE-410			KALS-1	NY	786-0		NCI-H2087
HT55			EFO-27		SW620					SNU-387	SW1116			SW780	MDA-MB-468						BxPC-3	G-361			ACHN	639-V	D-566MG		C3A
KYSE-450			HN		786-0					CFPAC-1	DoTc2-4510			NCI-H661	SW1116						PA-1	5637			A172	IPC-298	SNU-423		D-542MG
WM-115			HSC-3		MHH-ES-1					CAL-62	ZR-75-30			NCI-H1048	MKN7						NCI-H1792	MCF7			SK-UT-1	SW626	TT		BCPAP
Ca-Ski			CAPAN-1		BPH-1					BCPAP	SW48			HT-1376	IGROV-1						D-566MG	LoVo			D-336MG	NCI-H460	NCI-H2342		BEN
C-33-A			T-24		RPMI-2650					HSC-2	COLO-678			MES-SA	SAS						MIA-PaCa-2	COR-L23			MKN45	NCI-H1563	HLE		SNU-387
SNU-449			NCI-H661		HuH-7					8505C	NCI-H358			DMS-273	CaR-1						HOS	NUGC-3			J82	ChaGo-K-1	SW48		SK-HEP-1
DOK			G-361		NCI-H441					LCLC-97TM1	SK-MES-1			NCI-H1693	COLO-678						SBC-5	BHT-101			NCI-H1436	COR-L105	NCI-H2009		SK-OV-3
NCI-H1437			SK-LU-1		KYSE-270					COLO-679	G-401			ESS-1	SNG-M						LoVo	GP5d				HuP-T4	HSC-4		CAL-85-1
CAL-39			MKN1		HCC70					SK-OV-3	KU-19-19			G-361	A704						S-117	EPLC-272H				SNU-387	U-2-OS		COLO-679
MEL-HO			CAL-62		A431					OVCAR-5	HT-29			Caov-4	NCI-H661						SW1710	HSC-3				A549	SK-MES-1		DK-MG
MKN28			CAL-39		5637					NCI-H661	HT-1376			SW13	A498						VMRC-RCZ	NCI-H661				SK-OV-3	G-361		M059J
T-24			UM-UC-3		Calu-1					NCI-H1703	HCC1143			HuP-T4	CFPAC-1						JEG-3	KNS-62				SCC-4	Ca-Ski		COLO-741
SW620			AN3-CA		NCI-H2342					COLO-741	SNU-449			SNU-449	SW982						23132-87	Calu-1				SK-MES-1	HOS		SK-MES-1
SNG-M			MKN28		NCI-H292					BHY	A498			CAL-12T	ME-180						HEC-1	C-33-A				HT55	NCI-H522		RD
BCPAP			KYSE-450		PANC-08-13					CAL-27	HuP-T4			MDA-MB-415	SW48						NCI-H2009	CCF-STTG1				BHT-101	C-33-A		LU-135
HSC-3			NCI-H2342		SNU-449					HCC2998	NCI-H661			C32	MG-63						8505C	COR-L105				AGS	GP5d		EFM-19
EFO-27			MES-SA		8505C					AGS	HMV-II			NCI-H28	NCI-H2342						SW620	KYSE-510				GP5d	TI-73		A431
HT-1376			HCC1395		LoVo					HT-1080	NCI-H1693			IGROV-1	BT-20						Detroit562	SNU-423				TT			MES-SA
KYSE-510			DK-MG		SW626					COR-L23	BT-20			HuH-7	HuP-T4						SCC-9	SNU-449				DK-MG			IGROV-1
J82			HuP-T3		KYSE-510					YKG-1	MKN7			MKN28	SNU-C2B						NCI-H1755	HuO9				HTC-C3			SW1990
A549			EPLC-272H		Daoy					HCC1419	CAL-85-1			MKN1	CAL-12T						HCC1937	OAW-42				KYSE-510			639-V
SK-MES-1			MC-IXC		NCI-H1299					KYSE-140	KYSE-270			HSC-3	LCLC-97TM1						SW1573	MDA-MB-175-VII				HCC1395			Capan-2
YKG-1			D-392MG		HSC-3					IPC-298	DU-145			IPC-298	AN3-CA						UM-UC-3	YH-13				NCI-H522			KYSE-70
HTC-C3			HuP-T4		NY					NUGC-3	Capan-2			A427	5637						IGROV-1	ME-180				HCT-15			NCI-H1437
BHY			HCC2998		PANC-03-27					A549	COLO-205			EGI-1	MEL-JUSO						MKN45	BCPAP				NCI-H2087			S-117
SK-MEL-5			U-2-OS		SK-HEP-1					SW13	A375			MDA-MB-157	NCI-H1693						SCH	BHY				HCC70			WM-115
FADU			NCI-N87		BCPAP					NCI-H2170	SK-OV-3			HGC-27	HCC1143						SF295	PFSK-1				NCI-H727			SNU-449
SW626			NCI-H358		SK-MEL-30					EPLC-272H	NCI-H28			D-423MG	NCI-H1573						OVCAR-8	LCLC-103H				LK-2			SW1088
Mewo			CAKI-1		A2780					J82	HT-3			DOK	HT55						EGI-1	BxPC-3				MDA-MB-468			LCLC-97TM1
HT-29			RD		SBC-5					MDA-MB-175-VII	EW-7			MFE-296	MC-IXC						NCI-H520	KYSE-270				HOS			DU-145
HuCCT1			A549		HCC1143					LK-2	MKN1			RT-112	786-0						MDA-MB-231	769-P				HCC1937			NCI-H522
HuP-T3			Ca9-22		GAMG					YH-13	Ca-Ski			SNU-387	NCI-H358						MFE-296	HO-1-N-1				KYSE-70			MDA-MB-415
HCC70			Daoy		MEL-HO					OE19	PANC-08-13			SK-MEL-5	SNU-449						CaR-1	A673				NCI-H810			NCI-H727
HGC-27			A431		NCI-H838					PANC-03-27	RD			COLO-741	Capan-2						Daoy	HMV-II				CFPAC-1			NCI-H2009
CHL-1			EGI-1		NCI-H522					H4	MDA-MB-468			Calu-1	NCI-H1299						NCI-H2452	HuO-3N1				D-566MG			EFO-21
647-V			NCI-H2029		NCI-H2009					DMS-273	EPLC-272H			YKG-1	SW1710						CAL-120	MDA-MB-468				Mewo			ChaGo-K-1
KYSE-140			769-P		SCC-4					NY	ME-180			MDA-MB-468	HT-1376						DMS-273	PANC-10-05				KYSE-410			A2058
C32			MG-63		OVCAR-5					BHT-101	NCI-H1650			U-2-OS	J82						NB12	COLO-792				HT-1080			U-118-MG
D-566MG			5637		HPAF-II					NCI-H2009	786-0			HCC1143	HCE-4						MKN28	SK-LU-1				HSC-3			NCI-H2170
Calu-1			ESS-1							KYSE-270	769-P			TI-73	Ca-Ski						HOP-92	HCC70				COR-L23			RH-18
UACC-812			MOLT-16							FTC-133	LoVo			DBTRG-05MG	VMRC-RCZ						RPMI-2650	DoTc2-4510				NCI-H358			HT-1080
NCI-H2087			NCI-H2009							BFTC-905	BOKU			YAPC	EPLC-272H						OE33	PANC-03-27				ABC-1			SW948
RCM-1			HSC-2							ACHN	HLE			NCI-H2029	PANC-08-13						SK-MG-1	NCI-H2342				A431			DMS-53
ESS-1			639-V							NCI-H1299	Calu-3			BPH-1	NCI-H727						HT-1376	SNU-387				SNU-449			AGS
UM-UC-3			OVCAR-5							NCI-N87	T84			SAS	CAKI-1						T98G	ABC-1				BxPC-3			TT
SK-LU-1			DBTRG-05MG							MFE-296	MKN28			SK-OV-3	NCI-H630						NCI-H596	NCI-H2009				PA-1			PANC-10-05
SW1116			COR-L23							TI-73	NCI-H441			NCI-N87	MKN1						SW13	NCI-H810				S-117			SNU-423
EGI-1			NCI-H1650							HT-29	KYSE-520			NCI-H2405	DMS-273						NCI-H650	IPC-298				SK-LU-1			HOS
AGS			NCI-H1792							HCC70	647-V			NCI-H2228	Calu-1						TGBC11TKB	Daoy				OVCAR-5			KYSE-270
769-P			786-0							CAL-85-1	SW837			HO-1-N-1	HT-3						ESS-1	SK-HEP-1				D-423MG			CAL-12T
BEN			NCI-H2228							HuP-T4	5637			KYSE-140	NCI-H522						SK-MES-1	SCC-25				G-401			MKN45
KYSE-270			S-117							SNU-449	CFPAC-1			NCI-H2342	LK-2						DV-90	KOSC-2				ME-180			BPH-1
SW13			MEL-JUSO							SNG-M	SK-LU-1			DU-145	HMV-II						KYSE-150	HCC1937				SK-MEL-5			HPAF-II
NCI-H1299			SW626							DK-MG	KNS-62			TGBC11TKB	CAL-85-1						NCI-H2405	NCI-H522				SW13			Caov-4
IGROV-1			OC-314							NCI-H358	PANC-03-27			BT-549	GAMG						ME-180	RD				COLO-741			NCI-H2347
MES-SA			SCC-4							NCI-H2087	LCLC-103H			JEG-3	OC-314						EPLC-272H	NCI-H1650				NUGC-3			LoVo
MDA-MB-468			BT-549							HN	OAW-42			SW1573	CP67-MEL						Caov-3	RMG-I				VM-CUB-1			NCI-H358
COLO-741			SK-CO-1							ESS-1	CAKI-1			HT-1197	SN12C						RCM-1	SW626				BCPAP			HuCCT1
PA-1			HLE							MKN28	TCCSUP			COR-L23	MCF7						P12-ICHIKAWA	Mewo				NCI-N87			U251
A427			BEN							ChaGo-K-1	CP67-MEL			VM-CUB-1	YKG-1						A2780	639-V				HO-1-N-1			Calu-3
ME-180			J82							Capan-2	PANC-10-05			Ca9-22	647-V						NCI-H1437	CFPAC-1				NCI-H520			CFPAC-1
OAW-42			D-566MG							A427	ABC-1			SW620	EFM-19						SNU-475	KYSE-70				BFTC-905			IGR-1
MDA-MB-157			MDA-MB-468							D-542MG	COLO-680N			PLC-PRF-5	NCI-H810						U-118-MG	LN-405				CAL-12T			DoTc2-4510
SCC-25			LoVo							Calu-3	RCM-1			22RV1	NCI-H28						NCI-H1563	Ca-Ski				BEN
ABC-1			Caov-4							HCT-116	Calu-1			HT55	NCI-H1048						U-266	MKN1				HuP-T3
Caov-4			SW1710							Daoy	NCI-H1436			786-0	IA-LM						SK-OV-3	SW13				MCF7
NCI-H2228			DU-145							SW620	HCE-4			Calu-3	Detroit562						CAPAN-1	HuP-T4				SN12C
NCI-H1693			HTC-C3							KYSE-410	CaR-1			SCH	NY						MDA-MB-415	SJRH30				YKG-1
U251			Hs-578-T							KYSE-450	CAL-62			D-542MG	NCI-H1993						PLC-PRF-5	KU-19-19				Ca9-22
NCI-H1793			SN12C							HuCCT1	BFTC-905			NCI-H250	769-P						NCI-H1573	EW-7				Hs-578-T
D-542MG			SAS							RPMI-7951	SW1710			NCI-H378	RT-112						SW626	DK-MG				NCI-H661
KOSC-2			DoTc2-4510							PC-14	SNU-387			HuP-T3	T47D						647-V	SAS				CAL-39
Calu-3			YKG-1							KYSE-70	NCI-H1299			HCT-15	MDA-MB-361						OC-314	CAPAN-1				MDA-MB-415
639-V			SW48							KNS-62	HPAF-II			U-118-MG	T84						HCC1806	SW1116				SBC-5
HPAF-II			SK-MES-1							TCCSUP	MC-IXC			HEC-1	COLO-680N						UACC-62	NCI-H441				DU-145
M14			NCI-H2030							M059J	NCI-H1993			NCI-H1573	A172						SKG-IIIa	SW1088				SW982
IGR-1			NCI-H1563							HPAF-II	YKG-1			EPLC-272H	Daoy						NCI-H1618	SK-CO-1				T98G
NCI-H522			MDA-MB-157							SK-LU-1	G-361			CaR-1	RMG-I						A673	OC-314				MES-SA
AN3-CA			SCC-25							EFM-19	SCC-4			HT-29	HCT-15						HCC2998	T84				MKN28
SF295			HuCCT1							HuP-T3	NCI-H2228			CAL-27	SW626						AsPC-1	CHP-212				KP-N-RT-BM-1
COLO-678			A427							RCM-1	BCPAP			SiHa	EFO-21						BHT-101	YKG-1				PFSK-1
D-392MG			HCT-116							NCI-H727	HTC-C3			HTC-C3	NCI-H596						HCC38	NCI-H1693				LCLC-97TM1
KNS-62			HGC-27							NCI-H810	OC-314			Caov-3	ChaGo-K-1						SNG-M	COLO-741				SW1116
MC-IXC			COLO-678							C-33-A	NCI-H630			NCI-H1793	PANC-03-27						BFTC-909	NCI-H2170				CAL-54
D-423MG			NCI-H810							SW48	MDA-MB-157			HPAF-II	KYSE-70						Mewo	D-542MG				SW1990
NCI-H1792			NCI-H1437							NCI-H520	Saos-2			ZR-75-30	SW1783						D-542MG	MOLT-16				5637
A2780			GMS-10							HSC-4	NCI-H2342			Mewo	KU-19-19						SK-N-AS	NCI-H1563				COLO-792
HOP-92			SK-MEL-24							C3A	SW1463			A673	NCI-H1650						MDA-MB-453	SK-MES-1				C3A
OE33			ZR-75-30							Mewo	SW626			SN12C	U031						SW1783	Detroit562				A172
TCCSUP			D-542MG							MEL-HO	U031			WM-115	NCI-H441						HuP-T4	HT-1080				Calu-3
MDA-MB-361			SNU-449							OAW-28	KOSC-2			SNU-475	MFE-296						HCC1395	PC-3				HuCCT1
RD			PFSK-1							MCF7	NCI-H1793			SW1088	KYSE-510						C3A	A2058				GAMG
U-118-MG			RCM-1							A172	HCC1419			NCI-H522	HT-1197						CAL-72	HLE				CAL-33
C3A			SW780							COLO-678	HuO-3N1			FADU	MKN28						DBTRG-05MG	KYSE-520				RD
HCC1937			HCC70							SK-N-AS	BHT-101			COLO-792	PANC-10-05						IGR-1	A549				PANC-10-05
NCI-H1650			HCC1419							HT-1376	SK-CO-1			HN	Saos-2						T47D	NCI-H2030				CAPAN-1
RVH-421			GP5d							KYSE-510	NCI-H1437			Hs-578-T	YAPC						MDA-MB-361	SK-N-AS				EPLC-272H
SN12C			SW837							GAMG	YAPC			OVCAR-5	OAW-42						BALL-1	NY				Ca-Ski
KU-19-19			NCI-H2170							MDA-MB-361	HT-1197			TT	RCM-1						T-24	G-401				Capan-2
Capan-2			NCI-H522							HCC1395	HT55			NCI-H1993	BEN						KYSE-410	IGROV-1				CAL-85-1
NY			CAL-85-1							SW1116	HuP-T3			T98G	HCC70						SW1417	SW837				C-33-A
HN			TT							MKN7	MCF7			PA-1	639-V						SCC-25	MHH-CALL-2				LU-135
MKN45			NCI-H1793							5637	NCI-H522			NCI-H358	ESS-1						D-423MG	HT-3				MDA-MB-231
			8505C							647-V	NCI-H2030			PC-3	RPMI-2650						MHH-CALL-2	NCI-H520				VMRC-RCZ
			SW1573							DOK	Detroit562			RCM-1	NCI-H378						HO-1-N-1	SK-MEL-3				ACHN
			KYSE-180							MDA-MB-415	MDA-MB-361			KYSE-520	NCI-H250						SN12C	CAL-85-1				U-118-MG
			DMS-273							KOSC-2	MIA-PaCa-2			RD	SK-LU-1						MFE-280	UMC-11				RPMI-7951
			NCI-H1618							IGROV-1	Daoy			RO82-W-1	A427						TCCSUP	NCI-H2087				UM-UC-3
			MDA-MB-175-VII							Hs-578-T	NCI-H2405			5637	KYSE-520						SK-CO-1	23132-87				SF295
			NCI-H378							MDA-MB-468	IPC-298			U031	NCI-H520						RO82-W-1	SW1463				SK-CO-1
			NCI-H250							Calu-1	HT-1080			SF295	C3A						SiHa	MHH-ES-1				MDA-MB-361
			KU-19-19							IGR-1	EGI-1			SK-MG-1	LoVo						EFO-21	EGI-1				IGR-1
			647-V							CAL-51	RPMI-2650			NCI-H1650	MDA-MB-157						22RV1	SW620				ZR-75-30
			HPAF-II							MHH-CALL-2	KYSE-510			EFO-27	HGC-27						NCI-H250	DBTRG-05MG				MKN45
			CAL-72							NCI-H2405	SN12C			ChaGo-K-1	S-117						NCI-H378	EFO-21				HCT-116
			HOP-92							CAKI-1	HCC70			J82	SNU-423						BEN	CAL-51				U-2-OS
			U-118-MG							COLO-792	NCI-H838			U251	A204						SNU-387	NCI-H250				PANC-03-27
			MKN45							WM-115	NCI-H378			SW1710	COLO-679						SW948	NCI-H378				NCI-H378
			HT-29							VM-CUB-1	NCI-H250			HOS	FTC-133						NCI-H2342	BT-20				NCI-H250
			RO82-W-1							SK-MEL-5	NCI-H2009			NCI-H2452	HuH-7						UMC-11	COLO-678				HPAF-II
			SW1116							CAL-72	LU-99A			OC-314	TCCSUP						NCI-H2030	LK-2				U-266
			MFE-296							HGC-27	NCI-H1573			VMRC-RCZ	SW1990						M14	SBC-5				C32
			NCI-H2405							EFO-21	DBTRG-05MG			DV-90	IGR-1						MKN1	H4				NCI-H2170
			PANC-08-13							U-118-MG	GP5d			NY	CCF-STTG1						PC-3	MKN28				FADU
			NCI-H1048							DoTc2-4510	A549			RH-18	SKG-IIIa						HCC1954	LU-135				MEL-HO
			HuH-7							ZR-75-30	639-V			SW1990	HCC1395						LN-405	MKN7				KNS-62
			BFTC-905							D-392MG	NCI-H1792			SW1463	KNS-62						CAMA-1	D-392MG				Caov-4
			CaR-1							COR-L105	HCT-15			NCI-H1437	CHP-134						A172	HT-1376				HT-29
			PANC-10-05							SW1990	Caov-4			SK-MES-1	NCI-H2030						NCI-H630	NCI-H2107				EFO-21
			DMS-53							639-V	NCI-H810			CHP-134	SJRH30						NCI-H2291	BALL-1				HuH-7
			HCC1143							Detroit562	RMG-I			NCI-H1792	SW837						KYSE-520	HCC1143				SW1783
			DV-90							RD	J82			PC-14	NCI-H2009						HuO9	Ca9-22				SK-MG-1
			NCI-H838							CaR-1	SW1783			HuCCT1	HEC-1						SW1990	BFTC-909				OAW-28
			NCI-H727							RERF-LC-MS	HuCCT1			HMV-II	HCC1806						LK-2	ZR-75-30				DoTc2-4510
			NY							NCI-H522	SW900			CFPAC-1	M059J						HT55	NCI-N87				RCM-1
			NCI-H2087							KU-19-19	VMRC-RCZ			LCLC-103H	OAW-28						SW48	HPAF-II				HCE-4
			RPMI-2650							SW1783	KYSE-150			BEN	G-361						MDA-MB-157	NCI-H1618				M059J
			SK-MG-1							23132-87	NCI-H1651			NCI-H1618	NCI-H1651						PANC-03-27	NCI-H1755				DBTRG-05MG
			SK-MEL-5							MDA-MB-231	LN-405			RPMI-7951	RD						Ca9-22	SW1990				WM-115
			COLO-792								SJRH30			CAL-54	DMS-53						Calu-3	DMS-273				OAW-42
			MDA-MB-415								NCI-H2087			NCI-H630	OE33						NCI-H2347	SK-MEL-5				EFM-19
			LK-2								HCC1954			647-V	HCC1937						SW1088	NCI-H838				MKN1
			NCI-H1651								U251			HCC1954	UACC-62						A431	HT-29				SW1463
			OAW-28								NCI-H1618			RPMI-2650	MDA-MB-415						NCI-H522	DV-90				A2058
			SW948								COLO-792			AGS	BCPAP						G-361	SW1417				OE19
			LCLC-103H								RH-18			MFE-280	NCI-H2087						YAPC	MDA-MB-157				CAL-27
			A673								NCI-H2347			LoVo	SW1088						NCI-H810	C3A				BHY
			Capan-2								EFO-21			NCI-H2170	HOP-92						SNU-423	SW900				23132-87
			G-401								SK-MEL-3			NCI-H596	GP5d						TT	U-2-OS				EGI-1
			A2058								OE33			SJRH30	TC-YIK						NCI-H2087	NCI-H1792				OVCAR-8
			GAMG								CAPAN-1			KOSC-2	HCC1954						SK-MEL-5	SNG-M				NCI-H1755
			HCC1954								GMS-10			OE19	HCT-116						MG-63	HT55				U251
			RMG-I								T47D			SW837	MOLT-16						KYSE-270	HuCCT1				NCI-H630
			YH-13								COLO-741			DoTc2-4510	CAMA-1						HTC-C3	HGC-27				HOP-92
			SNU-475								COLO-679			A172	NCI-H2228						PC-14	NCI-H1651				FTC-133
			SW1990								MHH-CALL-2			SK-LU-1	HuO-3N1						MOLT-13	U-266				CaR-1
			MKN7								FTC-133			BxPC-3	CAL-72						NCI-H661	COLO-205				SCC-25
			D-423MG								Mewo			23132-87	BFTC-909						GCT	LCLC-97TM1				EFO-27
			SJRH30								HCT-116			SNG-M	CRO-AP2						TI-73	HCC1806				SK-N-AS
			EW-7								SW1088			CAL-85-1	CAL-120						NCI-H1693	NCI-H28				LU-99A
			T84								ChaGo-K-1			OVCAR-8	U251						NY	LU-99A				NCI-H292
			KNS-62								DV-90			SW626	NCI-H2405						OVCAR-3	UM-UC-3				HT-1197
			A172								HCC1806			AsPC-1	RH-18						NCI-H28	Hs-578-T				NCI-H2347
			SNU-423								22RV1			MDA-MB-231	GCT						DK-MG	MDA-MB-361				TC-YIK
			U-266								NCI-H596			NCI-H650	KOSC-2						TYK-nu	SK-MG-1				Detroit562
			NCI-H630								A2058			NCI-H2347	SK-CO-1						KYSE-70	KP-4				A673
			AGS								HCC1937			MKN45	MDA-MB-453						SCC-4	22RV1				NCI-H2228
			NCI-H1755								OVCAR-5			HOP-92	GMS-10						HCC70	A427				647-V
			ChaGo-K-1								IGR-1			LU-99A	DV-90						786-0	BEN				OE33
			TYK-nu								BEN			HCT-116	HT-29						NCI-H1793	KYSE-150				MOLT-16
			SK-HEP-1								PLC-PRF-5			EFM-19	HCC38						Calu-1	CHP-134				NCI-H1693
			NCI-H2347								D-423MG			GMS-10	SK-HEP-1						A2058	NCI-H630				JEG-3
			Mewo								PC-3			DMS-53	22RV1						COLO-792	DMS-53				RPMI-2650
			EFO-21								DMS-53			SCC-25	SW900						LU-99A	OVCAR-3				NCI-H1792
			HMV-II								MEL-HO			BFTC-905	PLC-PRF-5						BHY	CAL-72				MHH-CALL-2
			HOS								GAMG			MHH-CALL-2	SNU-387						Caov-4	CaR-1				NCI-H2030
			VMRC-RCZ								EW-22			KYSE-70	EW-22						BCPAP	RPMI-7951				22RV1
			AsPC-1								CAL-72			SK-HEP-1	HPAF-II						NCI-H1651	SW1710				MDA-MB-157
			BxPC-3								SK-HEP-1			IGR-1	Caov-4						COLO-678	NCI-H2405				UMC-11
			PLC-PRF-5								C3A			BCPAP	U-118-MG						CHP-134	HOS				769-P
			C3A								SK-MEL-30			KYSE-180	MKN45						HPAF-II	PANC-08-13				COLO-680N
			TGBC11TKB								NCI-H650			C3A	MHH-ES-1						COLO-741	MDA-MB-415				OC-314
			Caov-3								Caov-3			NCI-H2030	ABC-1						RVH-421	NCI-H1793				BT-549
			KYSE-150								SKG-IIIa			HuO9	OVCAR-3						CRO-AP2	HCT-116				NCI-H596
			CFPAC-1								S-117			KNS-62	HuP-T3						U031	VMRC-RCZ				SJRH30
			SK-N-AS								SNU-423			T84	SK-MG-1						HN	T-24				HCC1143
			SW1463								SW1990			CAL-72	SK-MEL-30						NCI-H2228	IGR-1				IA-LM
			COLO-741								U-266			RERF-LC-MS	MES-SA						HLE	MEL-HO				KOSC-2
			NCI-H441								NCI-H2291			NCI-H2087	NCI-H2347						NCI-H838	SF295				CHP-134
			SW1088								SNG-M			SKG-IIIa	NCI-H1618						J82	U-118-MG				SK-MEL-3
			LCLC-97TM1								SNU-475			T47D	LU-135						PFSK-1	NCI-H650				HSC-4
			BCPAP								BT-549			A2058	OVCAR-8						HT-1197	BT-549				DV-90
			KYSE-270								BxPC-3			OE33	MIA-PaCa-2						KP-4	PLC-PRF-5				TCCSUP
			U031								KYSE-70			NCI-H1755	KYSE-150						KU-19-19	D-566MG				BFTC-909
			NCI-H28								NCI-H1048			NCI-H1651	BT-549						Hs-578-T	NCI-H460				GCT
			YAPC								OVCAR-8			MC-IXC	COLO-741						OE19	U251				KYSE-140
			PANC-03-27								A673			M059J	HuCCT1						GAMG	SiHa				CAL-51
			PC-3								TGBC11TKB			KP-4	8505C						MDA-MB-468	NCI-H2228				NCI-H1048
			CHP-134								MOLT-16			RMG-I	CAL-62						CFPAC-1	647-V				SW780
			KYSE-70								8505C			NB12	U-266						MC-IXC	NCI-H2347				M14
			HT-1197								CAL-51			Saos-2	BxPC-3						DMS-53	TYK-nu				CAL-72
			OE33								RERF-LC-MS			HCC38	CAL-51						KYSE-140	VM-CUB-1				NCI-H2405
			BT-20								U-118-MG			COLO-680N	NCI-H1437						769-P	CAL-62				SK-MEL-24
			OE19								UM-UC-3			BHY	P12-ICHIKAWA						CAL-33	OVCAR-8				SW1417
			Calu-3								OAW-28			NCI-H727	SF295						OAW-42	HuP-T3				CAKI-1
			MCF7								SF295			KYSE-150	NCI-H1793						COR-L105	MKN45				SW48
			U251								UACC-62			HCC1806	MFE-280						NCI-H2107	NCI-H1437
			T47D								DK-MG			HuO-3N1	PA-1						HT-3	GAMG
			CAL-51								NCI-H2029			M14	AsPC-1						U251	CAKI-1
			Calu-1								DMS-273			OAW-28	D-423MG						RH-18	SK-MEL-28
			HuO-3N1								SK-MEL-5			EW-7	MHH-CALL-2						OAW-28	SNU-475
			KYSE-510								HCC38			CHL-1	PC-3						BT-20	SN12C
			SW620								SW1417			SK-MEL-28	Caov-3						NUGC-3	D-423MG
			RERF-LC-MS								MKN45			PANC-08-13	H4						OVCAR-5	GMS-10
			MHH-CALL-2								CHP-212			769-P	SK-MEL-3						SAS	AN3-CA
			NCI-H2291								SK-MG-1			KU-19-19	EW-7						CAL-12T	J82
			COLO-680N								SK-MEL-28			CAKI-1	DK-MG						SJRH30	T98G
			MDA-MB-231								SW1573			SW1417	BALL-1						NCI-H1993	HCC1954
			22RV1								MG-63			MEL-HO	SK-MEL-24						MKN7	RH-18
			NCI-H1993								WM-115			KYSE-270	CAPAN-1						ZR-75-30	OE19
			RH-18								CHP-134			EFO-21	COLO-205						Saos-2	HCC1395
			MFE-280								SW620			MDA-MB-361	SCC-4						639-V	Caov-3
			LN-405								GCT			TC-YIK	SW1417						BFTC-905	MES-SA
			M059J								TC-YIK			SCC-9	LU-99A						NCI-H1650	SKG-IIIa
			SiHa								CAL-120			A431	T-24						KYSE-510	M14
			HEC-1								HEC-1			BT-20	NCI-H838						RMG-I	Capan-2
			SW900								OVCAR-3			SK-MEL-24	SNU-475						COLO-680N	T47D
			LU-99A								AsPC-1			SW1783	NCI-H2452						CAKI-1	ESS-1
			Detroit562								TYK-nu			NCI-H2052	SBC-5						SNU-449	MDA-MB-231
			HT-3								M059J			LN-405	A549						A375	RCM-1
			OVCAR-3								NY			KYSE-450	T98G						SK-LU-1	U031
			NCI-H2452								HuH-7			NCI-H810	NCI-H650						EFO-27	NCI-H596
			SF295								MDA-MB-231			SW1116	JEG-3						ChaGo-K-1	RPMI-2650
			OAW-42								NALM-6			CAMA-1	AGS						NCI-H292	MFE-296
			23132-87								SCC-9			ACHN	A2058						Capan-2	Caov-4
			SW1417								MHH-ES-1			UMC-11	BFTC-905						MEL-HO	GCT
			SNG-M								NCI-H2452			U-266	SCC-9						ABC-1	COLO-679
			Saos-2								PA-1			GP5d	MDA-MB-231						ACHN	HEC-1
			OVCAR-8								RPMI-7951			COLO-678	WM-115						FADU	PA-1
			UMC-11								MDA-MB-453			MDA-MB-453	NCI-H1563						BPH-1	AGS
			NCI-H1573								MDA-MB-415			UACC-62	BOKU						GP5d	RVH-421
			LU-135								D-566MG			MOLT-16	A2780						SK-MEL-28	NB12
			SKG-IIIa								HOP-92			OAW-42	HOS						HuO-3N1	SW1573
			NCI-H2052								23132-87			G-401	NCI-H2291						C32	COLO-680N
			GCT								BALL-1			P12-ICHIKAWA	DBTRG-05MG						HCC1143	TC-YIK
			SBC-5								NCI-H460			TCCSUP	SW1573						KYSE-450	CAMA-1
			A2780								COR-L23			NCI-H838	SW948						RT-112	P12-ICHIKAWA
			BFTC-909								KP-4			NCI-H520	UMC-11						DoTc2-4510	NCI-H1573
			NCI-H596								BFTC-909			HCC70	23132-87						CAL-85-1	OE33
			NCI-H650								AGS			NCI-H2291	UM-UC-3						NCI-N87	NCI-H2052
			WM-115								NCI-H1755			CAL-39	SW1463						MCF7	C32
			MDA-MB-361								NCI-H1666			RVH-421	RO82-W-1						WM-115	TGBC11TKB
			NCI-H520								A172			LCLC-97TM1	Hs-578-T						T84	Calu-3
			HCC1806								MFE-280			GCT	COR-L23						CAL-39	SCH
			COLO-205								MES-SA			OVCAR-3	NCI-H2029						AN3-CA	Saos-2
			RPMI-7951								SK-N-AS			MDA-MB-175-VII	SiHa						SW900	NCI-H1048
			VM-CUB-1								SW948			SK-CO-1	TT						DU-145	HuH-7
			IGR-1								PFSK-1			MKN7	SW620						HuH-7	CAL-120
			CAL-120								U-2-OS			SK-MEL-3	RERF-LC-MS						LCLC-103H	RO82-W-1
			T98G								VM-CUB-1			SW900	NCI-H1792						HSC-4	YAPC
			TCCSUP								CAMA-1			PANC-03-27	COLO-792						CAL-54	HCC38
			JEG-3								SiHa				LN-405						CAL-27	HOP-92
			MDA-MB-453								RVH-421				RPMI-7951						NCI-H441	HT-1197
			HCC38								T-24				NCI-H1703						NCI-H2170	NCI-H2291
			SCC-9								ESS-1				Mewo						HCC1419	SW1783
											NCI-H1563				NCI-H1755						SW1463	JEG-3
											RO82-W-1				KP-N-RT-BM-1						COLO-679	WM-115
											LK-2				VM-CUB-1						KNS-62	NCI-H2029
											SBC-5				OVCAR-5						CHL-1	M059J
											NCI-H2052										PANC-08-13	MFE-280
											JAR										SK-MEL-3	NCI-H1993
											HGC-27										SW837	NCI-H2452
											H4										HSC-2	AsPC-1
											JEG-3										SK-MEL-30	S-117
											P12-ICHIKAWA										PANC-10-05	SW948
											Hs-578-T										HT-29	MDA-MB-453
											UMC-11											RERF-LC-MS
											LU-135											TCCSUP
											HOS											A2780
											MSTO-211H											SCC-9
											RT-112											UACC-62
											CCF-STTG1											NCI-H2227
											M14											SK-MEL-30
											NCI-H520											A172
											SW780											FTC-133
											T98G											SW780
											MOLT-13											HCT-15
											HCC1395											MEL-JUSO
											A2780
											K052
											RPMI-8402
											KARPAS-45
											TGW
											IA-LM
											C32

## Sheet: ERKAUC40
A-770041	AMG-706	Axitinib	AZD-0530	BIBW2992	BMS-536924	BMS-754807	Bosutinib	CEP-701	CI-1040	Dasatinib	Erlotinib	FTI-277	Gefitinib	Imatinib	Lapatinib	NVP-TAE684	OSI-906	Pazopanib	PD-0325901	PD-173074	PF-02341066	PHA-665752	PLX4720	RDEA119	SB590885	Sorafenib	Sunitinib	Tipifarnib	WH-4-023
ECC12	NCI-H716	NCI-H1436	ECC12	ECC12	COLO-205	D-336MG	NCI-H1436	SU-DHL-1	IA-LM	ECC12	TE-11	MEL-HO	ECC12	A204	NCI-N87	COLO-205	KP-N-RT-BM-1	D-336MG	K5	NCI-H716	NCI-H460	A375	HSC-4	K5	K5	A204	A375	ECC12	AN3-CA
HSC-4	KASUMI-1	KP-N-RT-BM-1	HSC-4	LC-1F	LCLC-97TM1	KP-N-RT-BM-1	LB996-RCC	SCC-3	OMC-1	MEL-JUSO	NCI-H1975	SK-MEL-5	LB996-RCC	NCI-H1703	MDA-MB-175-VII	LCLC-97TM1	MEL-HO	YH-13	HSC-4	KASUMI-1	HT-1080	DU-145	Calu-1	HSC-4	SK-MEL-28	MIA-PaCa-2	A427	TI-73	RT-112
G-361	NCI-H1436	CHP-134	MIA-PaCa-2	LB996-RCC	NCI-H727	CP67-MEL	BL-70	BL-70	NCI-H1436	DU-145	TGBC24TKB	A549	LC-1F	MIA-PaCa-2	OE19	G-401	NB17	KASUMI-1	MMAC-SF	HSC-4	H4	HSC-4	BL-70	MMAC-SF	MMAC-SF	AN3-CA	MOLT-16	MEL-HO	MG-63
COR-L105	CP67-MEL	DMS-153	CAL-33	UACC-812	HMV-II	NB17	Calu-1		HT55	A204	HSC-4	CP67-MEL	BL-70	HCC2998	NCI-H2170	NCI-H727	ECC12	CHP-134	KASUMI-1	SU-DHL-1	HCT-116	HCC2998	TALL-1	HMV-II	KP-4	CHP-212	HCC2998	MOLT-16	A204
CAL-33	DMS-153	SU-DHL-1	COR-L105	CP67-MEL	G-401	KASUMI-1	ECC12		NCI-H2171	MG-63	DOK	YH-13	Calu-1	D-392MG	CHL-1	SJRH30	CP67-MEL	D-247MG	HMV-II	BL-70	EFM-19	FADU	K052	KASUMI-1	KASUMI-1	NCI-H1703	SK-HEP-1	D-336MG	MFE-296
CAL-62	NCI-H2171	SCC-3	C-33-A	MDA-MB-134-VI	HCC2998	MEL-HO	UACC-812		Calu-1	RT-112	CHL-1	KNS-62	UACC-812	H4	EFO-27	HMV-II	EW-22	ECC12	NCI-H716	SCC-3	HCT-15	SCC-4	NCI-H2107	CP67-MEL	NCI-H358	RT-112	A204		LK-2
MEL-JUSO	ECC4	LB647-SCLC	IGROV-1	NCI-H1436	MEL-JUSO	A549	K052		CP67-MEL	MIA-PaCa-2	CAL-27	U-266	PLC-PRF-5	MHH-ES-1	CAL-39	A375	SK-MEL-5	RH-18	NCI-H1436	DMS-153	CHP-212	HTC-C3	BC-3	NCI-H1436	NCI-H716	A427	LCLC-103H		MC-IXC
H4	NCI-H378	SCLC-21H	NCI-H292	Calu-1	A375	ECC12	ECC4		BC-3	G-361	SW982	SK-MG-1	TALL-1	NCI-H1563	CAL-27	EW-7	KNS-62	CRO-AP2	NCI-H2171	KP-N-RT-BM-1	AGS	A204	CAL-148	KP-N-RT-BM-1	HMV-II	HLE	H4		HT55
NUGC-3	NCI-H250	ECC4	KYSE-410	PLC-PRF-5	BFTC-905	SK-MEL-5	SCC-3		NCI-H1618	CAL-39	CAL-33	KP-N-RT-BM-1	Caov-3	A375	KYSE-140	BFTC-905	NCI-H2107	EW-22	ECC12	HCC1599	MEL-JUSO	MIA-PaCa-2	NCI-H64	D-336MG	HSC-4	H4	RT-112		LCLC-103H
CHP-212	BL-70	MDA-MB-134-VI	A375	Caov-3	HT-29		HCC1599		K052	SW1710	CAL-39	IGROV-1	SNU-475	YH-13	FADU	A427	MHH-CALL-2	MHH-CALL-2	NCI-H1618	ECC4	HGC-27	CAL-33	NCI-H378	ECC12	SK-MEL-24	MEL-JUSO	Calu-1		G-401
NCI-H2342	NCI-H2196	NCI-H2171	BPH-1	SNU-475	SW1710		LC-1F		DV-90	BPH-1	HSC-2	MHH-CALL-2	DV-90	CHP-212	HLE	MC-IXC	RH-18	CP67-MEL		NCI-H2196	Ca-Ski	TT	NCI-H250		SU-DHL-1	8505C	ACHN		ECC12
MIA-PaCa-2	HSC-4	NCI-H2196	DOK	DV-90	MCF7		PLC-PRF-5		TALL-1	FADU	MDA-MB-175-VII	OC-314	CP67-MEL	T-24	KYSE-410	HCC2998	NCI-H1650	D-566MG		TALL-1	NCI-H1048	KYSE-140	EW-12		LB647-SCLC	LCLC-103H	MIA-PaCa-2		NY
CAL-27	K052	NCI-H250	Ca-Ski	ECC4	EW-7		SU-DHL-1			MC-IXC	EFO-27	BT-549	NCI-H1618	COR-L105	ZR-75-30	HT-29	CHP-134	NCI-H250		NCI-H250	D-392MG	CAL-27	PLC-PRF-5		EW-12	G-361	5637		A427
A375	MDA-MB-134-VI	NCI-H378	HT-1080	NCI-H1618	SJRH30		Caov-3			SK-MES-1	A704	NCI-H378	NCI-H2107	ABC-1	HSC-4	SNU-387	YH-13	NCI-H378		NCI-H378	NCI-H1703	CHL-1	NCI-H2171		NCI-H2081	A375	MEL-JUSO		A172
BHT-101	SCC-3	EW-12	A204	NCI-H378	MC-IXC		CHP-134			LCLC-103H	FADU	NCI-H250	CHP-134	CCF-STTG1	HSC-2	MCF7	U-266	MOLT-16		SNU-475	YKG-1	ACHN	EHEB		NCI-H2107	NCI-H2342	G-401		NCI-H2342
HT-1080	EW-12	NCI-H1618	ABC-1	NCI-H250	SNU-387		EHEB			HTC-C3	KYSE-140	TC-YIK	K052	HCC1937	SW13	RT-112	NCI-H378	D-423MG		NCI-H2107	KOSC-2	NCI-H1703	NCI-H2081		SCLC-21H	CCF-STTG1	IPC-298		G-361
786-0	SNU-475	NCI-H2081	FADU	DMS-153	CHP-212		NCI-H250			CCF-STTG1	BPH-1	MKN7	EHEB	Ca-Ski	BPH-1	MG-63	NCI-H250	BALL-1		EW-12	CAL-62	BPH-1	HCC1599		SCC-3	SNU-423	AN3-CA		HLE
NCI-H2009	NCI-H2107	DV-90	H4	BC-3	NCI-H358		NCI-H378			LoVo	NCI-H292	MOLT-16	LB647-SCLC	KYSE-410	DOK	NCI-H358	D-336MG	BT-549		PLC-PRF-5	U-2-OS	SK-MEL-24	CP67-MEL		TALL-1	YH-13	MC-IXC		HCC1395
NCI-H292	Caov-3	SNU-475	NUGC-3	K052	CAL-85-1		DV-90			HT55	TI-73	MOLT-13	CAL-148	ME-180	CAL-33	AN3-CA	SK-MG-1	SK-MG-1		SCLC-21H	SW780	NCI-H727	NCI-H2196		NCI-H1522	SW1710	HGC-27		ESS-1
BPH-1	PLC-PRF-5	UACC-812	KYSE-140	LB647-SCLC	LCLC-103H		SNU-475			AN3-CA	NCI-N87	SW1116	NCI-H378	C-33-A	Ca9-22	GP5d	A549	TC-YIK		Caov-3	C-33-A	NCI-H292	DV-90		NCI-H64	T-24	SK-OV-3		J82
CAL-12T	HCC1599	PLC-PRF-5	SK-OV-3	NCI-H522	CAL-39		NCI-H1618			786-0	PC-14	BALL-1	NCI-H250	HSC-4	BHY	MHH-ES-1	SW1116	ZR-75-30		UACC-812	MES-SA	TI-73	SCLC-21H		KP-N-RT-BM-1	MHH-ES-1	SK-LU-1		CCF-STTG1
LoVo	NCI-H1618	Caov-3	BHT-101	CAL-148	MIA-PaCa-2		NCI-H2107			HLE	KYSE-450	D-566MG	NCI-H1522	NUGC-3	TGBC24TKB	SW1710	D-423MG	KNS-62		NCI-H64	CAL-51	DOK	NCI-H1522		MDA-MB-134-VI	DMS-273	BHT-101		DMS-273
ACHN	SCLC-21H	HCC1599	SW13	NCI-H64	MG-63		TALL-1			A375	KYSE-410	D-423MG	NCI-H64	PFSK-1	KYSE-180	CHP-212	BT-549	NCI-H1650		NCI-H2081	5637	CAL-54	Caov-3		NCI-H2171	A2780	8505C		Hs-578-T
SK-MEL-24	UACC-812	TALL-1	ACHN	NCI-H1522	A427		CAL-148			SW626	ACHN	SKM-1	BC-3	NCI-H460	COR-L105	LK-2	MKN7	IGROV-1		EHEB	BT-549	SW48	NCI-H1618		DMS-153	786-0	HT-1080		MIA-PaCa-2
IPC-298	DV-90	NCI-H1522	NCI-H1703	SCLC-21H	CAL-12T		NCI-H522			A431	KYSE-180	NCI-H2107	ECC4	D-566MG	KYSE-270	SK-CO-1	NCI-H630	MKN7		BC-3	IPC-298	BFTC-905	LB647-SCLC		CAL-148	NCI-H2009	SW1710		SW1710
HLE	NCI-H2081	CAL-148	MHH-ES-1	NCI-H2196	RD		SCLC-21H			SW1088	Ca9-22	TI-73	SCLC-21H	HCC1395	KYSE-450	MEL-JUSO	D-566MG	NCI-H630		NCI-H1522	A549	ECC12	SNU-475		K052	SW620	HMV-II		H4
HO-1-N-1	NCI-H64	K052	CHL-1	KP-N-RT-BM-1	SK-CO-1		BC-3			CHP-212	NUGC-3	NCI-H1650	NCI-H1436	S-117	ACHN	NCI-H810	IGROV-1	NB17		DV-90	SK-HEP-1	RT-112	LC-1F		HCC1599	HMV-II	Daoy		GAMG
Daoy	NCI-H1522	NCI-H64	CAL-54	EW-12	NCI-H810					HSC-3	COR-L105	CRO-AP2	MDA-MB-134-VI	AN3-CA	A431	HuH-7	BALL-1	OC-314		NCI-H1618	YH-13	NCI-H358	UACC-812		NCI-H2196	MG-63	PA-1		HuH-7
DMS-273	SU-DHL-1	NCI-H2107	NCI-H460	NCI-H2171	GP5d					CAL-33	BHY	ZR-75-30	NCI-H2196	A2780	C-33-A	MIA-PaCa-2	OC-314	U-266		MDA-MB-134-VI	NCI-H2029	HSC-2	MDA-MB-134-VI		NCI-H378	MFE-296	NCI-H460		SK-LU-1
A431	BC-3	EHEB	IPC-298	BL-70	RT-112					HMV-II	HN	RH-18	NCI-H2081	DK-MG	HN	ABC-1	MOLT-16	NCI-N87		K052	A427	KYSE-450	NCI-H1436		NCI-H250	KYSE-270	NCI-H727		CAL-72
Ca9-22	KP-N-RT-BM-1	BC-3	NCI-H1693	NCI-H2107	T84					HCT-15	HO-1-N-1	EW-12	NCI-H2171	SCC-4	G-401	CAL-85-1	KASUMI-1			CP67-MEL	RPMI-7951	MG-63	DMS-153		BC-3	SNG-M	NCI-H1703		CAKI-1
HuP-T4	ECC12	Calu-1	HT55	NCI-H2081	PANC-10-05					CAL-12T	NCI-H2170	CHP-134	EW-12	CAL-33	DoTc2-4510	SK-MEL-3	CRO-AP2			LB647-SCLC	NCI-H2227	MC-IXC	KP-N-RT-BM-1		EHEB	TE-11	MG-63		NCI-H810
COLO-679	CAL-148	NCI-H522	ME-180	EHEB	Capan-2					HO-1-N-1	CAL-12T	EW-22	NCI-H522	HCC1419	HCC1419	RD	TI-73			CAL-148	HuCCT1	HCC1419	SCC-3		Calu-1	Daoy	SNG-M		HCC70
HSC-2	EHEB	BL-70	CCF-STTG1	TALL-1	COLO-679					G-401	CAL-54	NCI-N87	HCC1599	NCI-H292	NUGC-3	Saos-2	ZR-75-30			ECC12	HuP-T3	CAL-12T	ECC4		ECC4	HCC1419	KYSE-270		MCF7
NCI-H460	LB647-SCLC		CAL-27	HCC1599	LK-2					Ca9-22	SNU-C2B		DMS-153	SNU-423	NCI-H292	LCLC-103H	TC-YIK			Calu-1	RERF-LC-MS	SK-OV-3	SU-DHL-1		LC-1F	CAL-62	HTC-C3		786-0
MKN1	Calu-1		PC-14	SU-DHL-1	AN3-CA					BxPC-3	OE19		KP-N-RT-BM-1	BHT-101	SK-MES-1	NCI-H292	EW-12			NCI-H2171	MHH-ES-1	ChaGo-K-1	ECC12		PLC-PRF-5	SK-HEP-1	CAL-54		NCI-H520
SW1710	TALL-1		CHP-212	CHP-134	NCI-H1437					SK-CO-1	HSC-3			MEL-JUSO	PC-14	CAL-39	SKM-1			LC-1F	GMS-10	OVCAR-5	KASUMI-1		NCI-H1618	HGC-27	MFE-296		CAL-54
LCLC-103H			CAL-12T	SCC-3	SK-LU-1					NCI-H1437	C-33-A			CAPAN-1	HO-1-N-1	T84	NCI-N87				NCI-H2052	EFO-27	NCI-H716		Caov-3	COLO-679	NY		SNG-M
TI-73			HO-1-N-1		ABC-1					EFO-27	SW13			CAL-62	CAL-54	PANC-10-05	MOLT-13				COR-L23	KYSE-180			SNU-475	MC-IXC	LoVo		NCI-H1299
CAL-54			SNU-387		ECC12					SCC-4	IGROV-1			NCI-H2009	HSC-3	SK-LU-1					CCF-STTG1	HN			UACC-812	Calu-1	NCI-H520		KYSE-510
8505C			TI-73		G-361					SNU-423	MEL-JUSO			A549	TE-11	5637					M059J	786-0			BL-70	LoVo	CAL-33		SW626
SK-HEP-1			HT-1376		TCCSUP					CHL-1	A431			HT-1080	TI-73	OVCAR-5					HSC-3	CAL-39			DV-90	SW1088	BPH-1		HGC-27
KYSE-410			BHY		LU-99A					SCC-25	SAS			HLE	SCC-25	LU-99A					A204	PC-14			CP67-MEL	NCI-H1437	COLO-679		CHP-212
S-117			KOSC-2		Saos-2					TT	SK-MEL-24			639-V	LCLC-103H	A204					VM-CUB-1	OAW-28			UM-UC-3	J82	CHL-1		Daoy
PC-14			HCC1937		SNU-423					SK-HEP-1	SCC-25			UM-UC-3	Calu-3	Capan-2					MOLT-16	8505C			SW837	ESS-1	LK-2		HMV-II
DBTRG-05MG			RT-112		SK-MEL-3					NCI-H2342	NCI-H727			8505C	SK-OV-3	SNU-423					LU-135	A431			ECC12	BPH-1	BFTC-905		SK-CO-1
HCT-15			KYSE-520		NCI-H2228					CAL-54	LCLC-97TM1			Daoy	DU-145	ECC12					FTC-133	KYSE-410			KALS-1	NY	786-0		NCI-H2087
HT55			EFO-27		SW620					SNU-387	SW1116			SW780	MDA-MB-468	CAL-12T					BxPC-3	G-361			ACHN	639-V	D-566MG		C3A
KYSE-450			HN		786-0					CFPAC-1	DoTc2-4510			NCI-H661	SW1116	A2780					PA-1	5637			A172	IPC-298	SNU-423		D-542MG
WM-115			HSC-3		MHH-ES-1					CAL-62	ZR-75-30			NCI-H1048	MKN7	MFE-296					NCI-H1792	MCF7			SK-UT-1	SW626	TT		BCPAP
Ca-Ski			CAPAN-1		BPH-1					BCPAP	SW48			HT-1376	IGROV-1	COLO-679					D-566MG	LoVo			D-336MG	NCI-H460	NCI-H2342		BEN
C-33-A			T-24		RPMI-2650					HSC-2	COLO-678			MES-SA	SAS	PANC-08-13					MIA-PaCa-2	COR-L23			MKN45	NCI-H1563	HLE		SNU-387
SNU-449			NCI-H661		HuH-7					8505C	NCI-H358			DMS-273	CaR-1	DK-MG					HOS	NUGC-3			J82	ChaGo-K-1	SW48		SK-HEP-1
DOK			G-361		NCI-H441					LCLC-97TM1	SK-MES-1			NCI-H1693	COLO-678	NCI-H441					SBC-5	BHT-101			NCI-H1436	COR-L105	NCI-H2009		SK-OV-3
NCI-H1437			SK-LU-1		KYSE-270					COLO-679	G-401			ESS-1	SNG-M	NCI-H838					LoVo	GP5d				HuP-T4	HSC-4		CAL-85-1
CAL-39			MKN1		HCC70					SK-OV-3	KU-19-19			G-361	A704	GAMG					S-117	EPLC-272H				SNU-387	U-2-OS		COLO-679
MEL-HO			CAL-62		A431					OVCAR-5	HT-29			Caov-4	NCI-H661	RPMI-2650					SW1710	HSC-3				A549	SK-MES-1		DK-MG
MKN28			CAL-39		5637					NCI-H661	HT-1376			SW13	A498	NY					VMRC-RCZ	NCI-H661				SK-OV-3	G-361		M059J
T-24			UM-UC-3		Calu-1					NCI-H1703	HCC1143			HuP-T4	CFPAC-1	YH-13					JEG-3	KNS-62				SCC-4	Ca-Ski		COLO-741
SW620			AN3-CA		NCI-H2342					COLO-741	SNU-449			SNU-449	SW982	LU-135					23132-87	Calu-1				SK-MES-1	HOS		SK-MES-1
SNG-M			MKN28		NCI-H292					BHY	A498			CAL-12T	ME-180	MOLT-16					HEC-1	C-33-A				HT55	NCI-H522		RD
BCPAP			KYSE-450		PANC-08-13					CAL-27	HuP-T4			MDA-MB-415	SW48	NCI-H1437					NCI-H2009	CCF-STTG1				BHT-101	C-33-A		LU-135
HSC-3			NCI-H2342		SNU-449					HCC2998	NCI-H661			C32	MG-63	DOK					8505C	COR-L105				AGS	GP5d		EFM-19
EFO-27			MES-SA		8505C					AGS	HMV-II			NCI-H28	NCI-H2342	KYSE-270					SW620	KYSE-510				GP5d	TI-73		A431
HT-1376			HCC1395		LoVo					HT-1080	NCI-H1693			IGROV-1	BT-20	SBC-5					Detroit562	SNU-423				TT	MHH-ES-1		MES-SA
KYSE-510			DK-MG		SW626					COR-L23	BT-20			HuH-7	HuP-T4	22RV1					SCC-9	SNU-449				DK-MG	YH-13		IGROV-1
J82			HuP-T3		KYSE-510					YKG-1	MKN7			MKN28	SNU-C2B	HCC1143					NCI-H1755	HuO9				HTC-C3	MCF7		SW1990
A549			EPLC-272H		Daoy					HCC1419	CAL-85-1			MKN1	CAL-12T	BPH-1					HCC1937	OAW-42				KYSE-510	NCI-H292		639-V
SK-MES-1			MC-IXC		NCI-H1299					KYSE-140	KYSE-270			HSC-3	LCLC-97TM1	SW48					SW1573	MDA-MB-175-VII				HCC1395	CAL-27		Capan-2
YKG-1			D-392MG		HSC-3					IPC-298	DU-145			IPC-298	AN3-CA	NCI-H2228					UM-UC-3	YH-13				NCI-H522	BALL-1		KYSE-70
HTC-C3			HuP-T4		NY					NUGC-3	Capan-2			A427	5637	NCI-H522					IGROV-1	ME-180				HCT-15	CAL-62		NCI-H1437
BHY			HCC2998		PANC-03-27					A549	COLO-205			EGI-1	MEL-JUSO	SW620					MKN45	BCPAP				NCI-H2087	U-266		S-117
SK-MEL-5			U-2-OS		SK-HEP-1					SW13	A375			MDA-MB-157	NCI-H1693	SW900					SCH	BHY				HCC70	GAMG		WM-115
FADU			NCI-N87		BCPAP					NCI-H2170	SK-OV-3			HGC-27	HCC1143	SK-OV-3					SF295	PFSK-1				NCI-H727	FADU		SNU-449
SW626			NCI-H358		SK-MEL-30					EPLC-272H	NCI-H28			D-423MG	NCI-H1573	HuO-3N1					OVCAR-8	LCLC-103H				LK-2	D-392MG		SW1088
Mewo			CAKI-1		A2780					J82	HT-3			DOK	HT55	HGC-27					EGI-1	BxPC-3				MDA-MB-468	A2780		LCLC-97TM1
HT-29			RD		SBC-5					MDA-MB-175-VII	EW-7			MFE-296	MC-IXC	Calu-1					NCI-H520	KYSE-270				HOS	NCI-H1755		DU-145
HuCCT1			A549		HCC1143					LK-2	MKN1			RT-112	786-0	CRO-AP2					MDA-MB-231	769-P				HCC1937	OAW-42		NCI-H522
HuP-T3			Ca9-22		GAMG					YH-13	Ca-Ski			SNU-387	NCI-H358	CAKI-1					MFE-296	HO-1-N-1				KYSE-70	LCLC-97TM1		MDA-MB-415
HCC70			Daoy		MEL-HO					OE19	PANC-08-13			SK-MEL-5	SNU-449	EFM-19					CaR-1	A673				NCI-H810	SCC-4		NCI-H727
HGC-27			A431		NCI-H838					PANC-03-27	RD			COLO-741	Capan-2	SK-MEL-30					Daoy	HMV-II				CFPAC-1	SK-MEL-24		NCI-H2009
CHL-1			EGI-1		NCI-H522					H4	MDA-MB-468			Calu-1	NCI-H1299	A431					NCI-H2452	HuO-3N1				D-566MG	HCT-15		EFO-21
647-V			NCI-H2029		NCI-H2009					DMS-273	EPLC-272H			YKG-1	SW1710	NCI-H1651					CAL-120	MDA-MB-468				Mewo	SK-MEL-3		ChaGo-K-1
KYSE-140			769-P		SCC-4					NY	ME-180			MDA-MB-468	HT-1376	CHP-134					DMS-273	PANC-10-05				KYSE-410	SNU-449		A2058
C32			MG-63		OVCAR-5					BHT-101	NCI-H1650			U-2-OS	J82	SK-HEP-1					NB12	COLO-792				HT-1080	SNU-387		U-118-MG
D-566MG			5637		HPAF-II					NCI-H2009	786-0			HCC1143	HCE-4	SW837					MKN28	SK-LU-1				HSC-3	HCT-116		NCI-H2170
Calu-1			ESS-1		SW837					KYSE-270	769-P			TI-73	Ca-Ski	AGS					HOP-92	HCC70				COR-L23	Mewo		RH-18
UACC-812			MOLT-16		COLO-680N					FTC-133	LoVo			DBTRG-05MG	VMRC-RCZ	MEL-HO					RPMI-2650	DoTc2-4510				NCI-H358	ECC12		HT-1080
NCI-H2087			NCI-H2009		LU-135					BFTC-905	BOKU			YAPC	EPLC-272H	A549					OE33	PANC-03-27				ABC-1	CHP-134		SW948
RCM-1			HSC-2		22RV1					ACHN	HLE			NCI-H2029	PANC-08-13	CAPAN-1					SK-MG-1	NCI-H2342				A431	SW13		DMS-53
ESS-1			639-V		HuO-3N1					NCI-H1299	Calu-3			BPH-1	NCI-H727	H4					HT-1376	SNU-387				SNU-449	MEL-HO		AGS
UM-UC-3			OVCAR-5		Ca9-22					NCI-N87	T84			SAS	CAKI-1	KYSE-150					T98G	ABC-1				BxPC-3	EPLC-272H		TT
SK-LU-1			DBTRG-05MG		CAL-51					MFE-296	MKN28			SK-OV-3	NCI-H630	HCC70					NCI-H596	NCI-H2009				PA-1	BFTC-909		PANC-10-05
SW1116			COR-L23		SK-MES-1					TI-73	NCI-H441			NCI-N87	MKN1	SNG-M					SW13	NCI-H810				S-117	PC-14		SNU-423
EGI-1			NCI-H1650		BHT-101					HT-29	KYSE-520			NCI-H2405	DMS-273	TCCSUP					NCI-H650	IPC-298				SK-LU-1	HCC1806		HOS
AGS			NCI-H1792		SNG-M					HCC70	647-V			NCI-H2228	Calu-1	DoTc2-4510					TGBC11TKB	Daoy				OVCAR-5	HSC-3		KYSE-270
769-P			786-0		YKG-1					CAL-85-1	SW837			HO-1-N-1	HT-3	U-266					ESS-1	SK-HEP-1				D-423MG	CHP-212		CAL-12T
BEN			NCI-H2228		A673					HuP-T4	5637			KYSE-140	NCI-H522	SNU-449					SK-MES-1	SCC-25				G-401	KYSE-140		MKN45
KYSE-270			S-117		SW48					SNU-449	CFPAC-1			NCI-H2342	LK-2	A172					DV-90	KOSC-2				ME-180	CAL-72		BPH-1
SW13			MEL-JUSO		AGS					SNG-M	SK-LU-1			DU-145	HMV-II	PANC-03-27					KYSE-150	HCC1937				SK-MEL-5	EFM-19		HPAF-II
NCI-H1299			SW626		DK-MG					DK-MG	KNS-62			TGBC11TKB	CAL-85-1	BALL-1					NCI-H2405	NCI-H522				SW13	FTC-133		Caov-4
IGROV-1			OC-314		NCI-H1651					NCI-H358	PANC-03-27			BT-549	GAMG	A673					ME-180	RD				COLO-741	CAL-12T		NCI-H2347
MES-SA			SCC-4		KYSE-150					NCI-H2087	LCLC-103H			JEG-3	OC-314						EPLC-272H	NCI-H1650				NUGC-3	SF295		LoVo
MDA-MB-468			BT-549		HTC-C3					HN	OAW-42			SW1573	CP67-MEL						Caov-3	RMG-I				VM-CUB-1	DoTc2-4510		NCI-H358
COLO-741			SK-CO-1		A549					ESS-1	CAKI-1			HT-1197	SN12C						RCM-1	SW626				BCPAP	SJRH30		HuCCT1
PA-1			HLE		CAL-62					MKN28	TCCSUP			COR-L23	MCF7						P12-ICHIKAWA	Mewo				NCI-N87	KYSE-70		U251
A427			BEN		SW1116					ChaGo-K-1	CP67-MEL			VM-CUB-1	YKG-1						A2780	639-V				HO-1-N-1	SK-MEL-5		Calu-3
ME-180			J82		639-V					Capan-2	PANC-10-05			Ca9-22	647-V						NCI-H1437	CFPAC-1				NCI-H520	A549		CFPAC-1
OAW-42			D-566MG		NCI-H2087					A427	ABC-1			SW620	EFM-19						SNU-475	KYSE-70				BFTC-905	SW620		IGR-1
MDA-MB-157			MDA-MB-468		HuP-T3					D-542MG	COLO-680N			PLC-PRF-5	NCI-H810						U-118-MG	LN-405				CAL-12T	T98G		DoTc2-4510
SCC-25			LoVo		DMS-273					Calu-3	RCM-1			22RV1	NCI-H28						NCI-H1563	Ca-Ski				BEN	NCI-H1299		D-392MG
ABC-1			Caov-4		SW1088					HCT-116	Calu-1			HT55	NCI-H1048						U-266	MKN1				HuP-T3	BT-549		HCC1419
Caov-4			SW1710		DOK					Daoy	NCI-H1436			786-0	IA-LM						SK-OV-3	SW13				MCF7	D-423MG		OAW-28
NCI-H2228			DU-145		SK-OV-3					SW620	HCE-4			Calu-3	Detroit562						CAPAN-1	HuP-T4				SN12C	IGROV-1		CAL-120
NCI-H1693			HTC-C3		SW1783					KYSE-410	CaR-1			SCH	NY						MDA-MB-415	SJRH30				YKG-1	647-V		HOP-92
U251			Hs-578-T		BxPC-3					KYSE-450	CAL-62			D-542MG	NCI-H1993						PLC-PRF-5	KU-19-19				Ca9-22	HuO9		MEL-JUSO
NCI-H1793			SN12C		D-423MG					HuCCT1	BFTC-905			NCI-H250	769-P						NCI-H1573	EW-7				Hs-578-T	769-P		SK-N-AS
D-542MG			SAS		RH-18					RPMI-7951	SW1710			NCI-H378	RT-112						SW626	DK-MG				NCI-H661	OC-314		IPC-298
KOSC-2			DoTc2-4510		OAW-42					PC-14	SNU-387			HuP-T3	T47D						647-V	SAS				CAL-39	KYSE-510		ACHN
Calu-3			YKG-1		CAKI-1					KYSE-70	NCI-H1299			HCT-15	MDA-MB-361						OC-314	CAPAN-1				MDA-MB-415	NCI-H810		OVCAR-3
639-V			SW48		KYSE-180					KNS-62	HPAF-II			U-118-MG	T84						HCC1806	SW1116				SBC-5	HuO-3N1		BHY
HPAF-II			SK-MES-1		DU-145					TCCSUP	MC-IXC			HEC-1	COLO-680N						UACC-62	NCI-H441				DU-145	SBC-5		HCC2998
M14			NCI-H2030		HSC-2					M059J	NCI-H1993			NCI-H1573	A172						SKG-IIIa	SW1088				SW982	DMS-273		8505C
IGR-1			NCI-H1563		HGC-27					HPAF-II	YKG-1			EPLC-272H	Daoy						NCI-H1618	SK-CO-1				T98G	ChaGo-K-1		MKN7
NCI-H522			MDA-MB-157		DoTc2-4510					SK-LU-1	G-361			CaR-1	RMG-I						A673	OC-314				MES-SA	SN12C		SN12C
AN3-CA			SCC-25		BHY					EFM-19	SCC-4			HT-29	HCT-15						HCC2998	T84				MKN28	NCI-H2030		MKN1
SF295			HuCCT1		IGR-1					HuP-T3	NCI-H2228			CAL-27	SW626						AsPC-1	CHP-212				KP-N-RT-BM-1	EW-22		U-2-OS
COLO-678			A427		MKN45					RCM-1	BCPAP			SiHa	EFO-21						BHT-101	YKG-1				PFSK-1	A431		CAL-62
D-392MG			HCT-116		SK-MEL-24					NCI-H727	HTC-C3			HTC-C3	NCI-H596						HCC38	NCI-H1693				LCLC-97TM1	NUGC-3		COR-L105
KNS-62			HGC-27		KNS-62					NCI-H810	OC-314			Caov-3	ChaGo-K-1						SNG-M	COLO-741				SW1116	LU-135		NCI-H1651
MC-IXC			COLO-678		H4					C-33-A	NCI-H630			NCI-H1793	PANC-03-27						BFTC-909	NCI-H2170				CAL-54	HT-29		BFTC-909
D-423MG			NCI-H810		J82					SW48	MDA-MB-157			HPAF-II	KYSE-70						Mewo	D-542MG				SW1990	SK-MG-1		A549
NCI-H1792			NCI-H1437		U-266					NCI-H520	Saos-2			ZR-75-30	SW1783						D-542MG	MOLT-16				5637	HCC1395		T98G
A2780			GMS-10		HLE					HSC-4	NCI-H2342			Mewo	KU-19-19						SK-N-AS	NCI-H1563				COLO-792	BHY		CAL-51
HOP-92			SK-MEL-24		A172					C3A	SW1463			A673	NCI-H1650						MDA-MB-453	SK-MES-1				C3A	SW1088		SW1116
OE33			ZR-75-30		MKN7					Mewo	SW626			SN12C	U031						SW1783	Detroit562				A172	RVH-421		YKG-1
TCCSUP			D-542MG		MHH-CALL-2					MEL-HO	U031			WM-115	NCI-H441						HuP-T4	HT-1080				Calu-3	Detroit562		CHP-134
MDA-MB-361			SNU-449		NCI-H1792					OAW-28	KOSC-2			SNU-475	MFE-296						HCC1395	PC-3				HuCCT1			SK-MEL-5
RD			PFSK-1		NCI-H2405					MCF7	NCI-H1793			SW1088	KYSE-510						C3A	A2058				GAMG			OVCAR-5
U-118-MG			RCM-1		HCT-116					A172	HCC1419			NCI-H522	HT-1197						CAL-72	HLE				CAL-33			SW13
C3A			SW780		MFE-296					COLO-678	HuO-3N1			FADU	MKN28						DBTRG-05MG	KYSE-520				RD			NCI-H2405
HCC1937			HCC70		SW1463					SK-N-AS	BHT-101			COLO-792	PANC-10-05						IGR-1	A549				PANC-10-05			SJRH30
NCI-H1650			HCC1419		SCC-25					HT-1376	SK-CO-1			HN	Saos-2						T47D	NCI-H2030				CAPAN-1			NCI-H838
RVH-421			GP5d		NCI-H2030					KYSE-510	NCI-H1437			Hs-578-T	YAPC						MDA-MB-361	SK-N-AS				EPLC-272H			RO82-W-1
SN12C			SW837		NCI-H630					GAMG	YAPC			OVCAR-5	OAW-42						BALL-1	NY				Ca-Ski			SW620
KU-19-19			NCI-H2170		SK-MEL-5					MDA-MB-361	HT-1197			TT	RCM-1						T-24	G-401				Capan-2			RPMI-2650
Capan-2			NCI-H522		HuCCT1					HCC1395	HT55			NCI-H1993	BEN						KYSE-410	IGROV-1				CAL-85-1			HuO-3N1
NY			CAL-85-1		SW900					SW1116	HuP-T3			T98G	HCC70						SW1417	SW837				C-33-A			NCI-H2228
HN			TT		NCI-H378					MKN7	MCF7			PA-1	639-V						SCC-25	MHH-CALL-2				LU-135			769-P
MKN45			NCI-H1793		NCI-H250					5637	NCI-H522			NCI-H358	ESS-1						D-423MG	HT-3				MDA-MB-231			NCI-H2452
BT-20			8505C							647-V	NCI-H2030			PC-3	RPMI-2650						MHH-CALL-2	NCI-H520				VMRC-RCZ			MDA-MB-231
MHH-ES-1			SW1573							DOK	Detroit562			RCM-1	NCI-H378						HO-1-N-1	SK-MEL-3				ACHN			DBTRG-05MG
HT-1197			KYSE-180							MDA-MB-415	MDA-MB-361			KYSE-520	NCI-H250						SN12C	CAL-85-1				U-118-MG			HCT-15
HMV-II			DMS-273							KOSC-2	MIA-PaCa-2			RD	SK-LU-1						MFE-280	UMC-11				RPMI-7951			BxPC-3
SNU-387			NCI-H1618							IGROV-1	Daoy			RO82-W-1	A427						TCCSUP	NCI-H2087				UM-UC-3			PANC-03-27
SK-OV-3			MDA-MB-175-VII							Hs-578-T	NCI-H2405			5637	KYSE-520						SK-CO-1	23132-87				SF295			Saos-2
HOS			NCI-H378							MDA-MB-468	IPC-298			U031	NCI-H520						RO82-W-1	SW1463				SK-CO-1			647-V
HCT-116			NCI-H250							Calu-1	HT-1080			SF295	C3A						SiHa	MHH-ES-1				MDA-MB-361			SK-MG-1
EPLC-272H			KU-19-19							IGR-1	EGI-1			SK-MG-1	LoVo						EFO-21	EGI-1				IGR-1			HT-1197
CAL-85-1			647-V							CAL-51	RPMI-2650			NCI-H1650	MDA-MB-157						22RV1	SW620				ZR-75-30			MHH-CALL-2
SW1990			HPAF-II							MHH-CALL-2	KYSE-510			EFO-27	HGC-27						NCI-H250	DBTRG-05MG				MKN45			NUGC-3
PANC-03-27			CAL-72							NCI-H2405	SN12C			ChaGo-K-1	S-117						NCI-H378	EFO-21				HCT-116			NCI-H1650
CFPAC-1			HOP-92							CAKI-1	HCC70			J82	SNU-423						BEN	CAL-51				U-2-OS			HT-1376
SW1463			U-118-MG							COLO-792	NCI-H838			U251	A204						SNU-387	NCI-H250				PANC-03-27			COR-L23
NCI-H28			MKN45							WM-115	NCI-H378			SW1710	COLO-679						SW948	NCI-H378				NCI-H378			NCI-H378
A2058			HT-29							VM-CUB-1	NCI-H250			HOS	FTC-133						NCI-H2342	BT-20				NCI-H250			NCI-H250
DoTc2-4510			RO82-W-1							SK-MEL-5	NCI-H2009			NCI-H2452	HuH-7						UMC-11	COLO-678				HPAF-II			HuP-T3
NCI-H2347			SW1116							CAL-72	LU-99A			OC-314	TCCSUP						NCI-H2030	LK-2				U-266			KYSE-150
COLO-680N			MFE-296							HGC-27	NCI-H1573			VMRC-RCZ	SW1990						M14	SBC-5				C32			YH-13
TYK-nu			NCI-H2405							EFO-21	DBTRG-05MG			DV-90	IGR-1						MKN1	H4				NCI-H2170			CAL-39
NCI-H810			PANC-08-13							U-118-MG	GP5d			NY	CCF-STTG1						PC-3	MKN28				FADU			NCI-H2030
NCI-H2030			NCI-H1048							DoTc2-4510	A549			RH-18	SKG-IIIa						HCC1954	LU-135				MEL-HO			MDA-MB-361
MDA-MB-231			HuH-7							ZR-75-30	639-V			SW1990	HCC1395						LN-405	MKN7				KNS-62			A2780
CCF-STTG1			BFTC-905							D-392MG	NCI-H1792			SW1463	KNS-62						CAMA-1	D-392MG				Caov-4			NCI-H596
NCI-H2405			CaR-1							COR-L105	HCT-15			NCI-H1437	CHP-134						A172	HT-1376				HT-29			MFE-280
EFO-21			PANC-10-05							SW1990	Caov-4			SK-MES-1	NCI-H2030						NCI-H630	NCI-H2107				EFO-21			OAW-42
AsPC-1			DMS-53							639-V	NCI-H810			CHP-134	SJRH30						NCI-H2291	BALL-1				HuH-7			OE33
SW1088			HCC1143							Detroit562	RMG-I			NCI-H1792	SW837						KYSE-520	HCC1143				SW1783			NCI-H1755
PANC-10-05			DV-90							RD	J82			PC-14	NCI-H2009						HuO9	Ca9-22				SK-MG-1			SW780
SCC-4			NCI-H838							CaR-1	SW1783			HuCCT1	HEC-1						SW1990	BFTC-909				OAW-28			KNS-62
OVCAR-8			NCI-H727							RERF-LC-MS	HuCCT1			HMV-II	HCC1806						LK-2	ZR-75-30				DoTc2-4510			EPLC-272H
TGBC11TKB			NY							NCI-H522	SW900			CFPAC-1	M059J						HT55	NCI-N87				RCM-1			BT-549
M059J			NCI-H2087							KU-19-19	VMRC-RCZ			LCLC-103H	OAW-28						SW48	HPAF-II				HCE-4			NCI-H441
NCI-H661			RPMI-2650							SW1783	KYSE-150			BEN	G-361						MDA-MB-157	NCI-H1618				M059J			MKN28
NCI-H378			SK-MG-1							23132-87	NCI-H1651			NCI-H1618	NCI-H1651						PANC-03-27	NCI-H1755				DBTRG-05MG			OC-314
NCI-H250			SK-MEL-5							MDA-MB-231	LN-405			RPMI-7951	RD						Ca9-22	SW1990				WM-115			MDA-MB-468
CAL-72			COLO-792							RPMI-2650	SJRH30			CAL-54	DMS-53						Calu-3	DMS-273				OAW-42			HT-29
HCC1954			MDA-MB-415							M14	NCI-H2087			NCI-H630	OE33						NCI-H2347	SK-MEL-5				EFM-19			C-33-A
SK-CO-1			LK-2							HCC1143	HCC1954			647-V	HCC1937						SW1088	NCI-H838				MKN1			MHH-ES-1
U031			NCI-H1651							NCI-H292	U251			HCC1954	UACC-62						A431	HT-29				SW1463			UMC-11
SW48			OAW-28							A2058	NCI-H1618			RPMI-2650	MDA-MB-415						NCI-H522	DV-90				A2058			KOSC-2
U-2-OS			SW948							S-117	COLO-792			AGS	BCPAP						G-361	SW1417				OE19			NCI-H630
SAS			LCLC-103H							OAW-42	RH-18			MFE-280	NCI-H2087						YAPC	MDA-MB-157				CAL-27			U-266
A172			A673							HT-3	NCI-H2347			LoVo	SW1088						NCI-H810	C3A				BHY			NCI-H1703
MDA-MB-415			Capan-2							NCI-H630	EFO-21			NCI-H2170	HOP-92						SNU-423	SW900				23132-87			SCC-25
KYSE-180			G-401							CAL-120	SK-MEL-3			NCI-H596	GP5d						TT	U-2-OS				EGI-1			Calu-1
SW1783			A2058							NCI-H378	OE33			SJRH30	TC-YIK						NCI-H2087	NCI-H1792				OVCAR-8			T-24
Detroit562			GAMG							NCI-H250	CAPAN-1			KOSC-2	HCC1954						SK-MEL-5	SNG-M				NCI-H1755			TYK-nu
CaR-1			HCC1954							NCI-H2347	GMS-10			OE19	HCT-116						MG-63	HT55				U251			OVCAR-8
RPMI-7951			RMG-I							ME-180	T47D			SW837	MOLT-16						KYSE-270	HuCCT1				NCI-H630			RMG-I
DV-90			YH-13							Saos-2	COLO-741			DoTc2-4510	CAMA-1						HTC-C3	HGC-27				HOP-92			SW837
RERF-LC-MS			SNU-475							SAS	COLO-679			A172	NCI-H2228						PC-14	NCI-H1651				FTC-133			TCCSUP
KP-4			SW1990							SN12C	MHH-CALL-2			SK-LU-1	HuO-3N1						MOLT-13	U-266				CaR-1			D-423MG
NCI-H2029			MKN7							HOP-92	FTC-133			BxPC-3	CAL-72						NCI-H661	COLO-205				SCC-25			A375
RPMI-2650			D-423MG							MHH-ES-1	Mewo			23132-87	BFTC-909						GCT	LCLC-97TM1				EFO-27			AsPC-1
SW1573			SJRH30							KYSE-150	HCT-116			SNG-M	CRO-AP2						TI-73	HCC1806				SK-N-AS			NCI-H2291
U-266			EW-7							NCI-H1792	SW1088			CAL-85-1	CAL-120						NCI-H1693	NCI-H28				LU-99A			SBC-5
CAL-51			T84							BEN	ChaGo-K-1			OVCAR-8	U251						NY	LU-99A				NCI-H292			MEL-HO
OC-314			KNS-62							NCI-H596	DV-90			SW626	NCI-H2405						OVCAR-3	UM-UC-3				HT-1197			T84
MFE-296			A172							OC-314	HCC1806			AsPC-1	RH-18						NCI-H28	Hs-578-T				NCI-H2347			HuP-T4
HCC2998			SNU-423							RH-18	22RV1			MDA-MB-231	GCT						DK-MG	MDA-MB-361				TC-YIK			KYSE-520
SK-MEL-30			U-266							MKN1	NCI-H596			NCI-H650	KOSC-2						TYK-nu	SK-MG-1				Detroit562			NCI-H1792
NCI-H596			NCI-H630							BT-20	A2058			NCI-H2347	SK-CO-1						KYSE-70	KP-4				A673			ABC-1
CAKI-1			AGS							DBTRG-05MG	HCC1937			MKN45	MDA-MB-453						SCC-4	22RV1				NCI-H2228			GP5d
KYSE-70			NCI-H1755							LU-135	OVCAR-5			HOP-92	GMS-10						HCC70	A427				647-V			BHT-101
BT-549			ChaGo-K-1							OE33	IGR-1			LU-99A	DV-90						786-0	BEN				OE33			HO-1-N-1
NCI-H630			TYK-nu							EGI-1	BEN			HCT-116	HT-29						NCI-H1793	KYSE-150				MOLT-16			Mewo
SNU-423			SK-HEP-1							VMRC-RCZ	PLC-PRF-5			EFM-19	HCC38						Calu-1	CHP-134				NCI-H1693			UM-UC-3
KYSE-520			NCI-H2347							OVCAR-8	D-423MG			GMS-10	SK-HEP-1						A2058	NCI-H630				JEG-3			COLO-678
NCI-H2452			Mewo							KYSE-180	PC-3			DMS-53	22RV1						COLO-792	DMS-53				RPMI-2650			NCI-H661
NCI-H1755			EFO-21							HuH-7	DMS-53			SCC-25	SW900						LU-99A	OVCAR-3				NCI-H1792			VMRC-RCZ
HCC38			HMV-II							LN-405	MEL-HO			BFTC-905	PLC-PRF-5						BHY	CAL-72				MHH-CALL-2			RPMI-7951
NCI-H727			HOS							NCI-H1563	GAMG			MHH-CALL-2	SNU-387						Caov-4	CaR-1				NCI-H2030			HCT-116
GAMG			VMRC-RCZ							KYSE-520	EW-22			KYSE-70	EW-22						BCPAP	RPMI-7951				22RV1			HCC1954
HCC1143			AsPC-1							SW1417	CAL-72			SK-HEP-1	HPAF-II						NCI-H1651	SW1710				MDA-MB-157			BALL-1
CAPAN-1			BxPC-3							C32	SK-HEP-1			IGR-1	Caov-4						COLO-678	NCI-H2405				UMC-11			CAL-33
PLC-PRF-5			PLC-PRF-5							TC-YIK	C3A			BCPAP	U-118-MG						CHP-134	HOS				769-P			GCT
VMRC-RCZ			C3A							HT-1197	SK-MEL-30			KYSE-180	MKN45						HPAF-II	PANC-08-13				COLO-680N			COLO-680N
ChaGo-K-1			TGBC11TKB							Caov-4	NCI-H650			C3A	MHH-ES-1						COLO-741	MDA-MB-415				OC-314			RERF-LC-MS
SW837			Caov-3							HuO-3N1	Caov-3			NCI-H2030	ABC-1						RVH-421	NCI-H1793				BT-549			EGI-1
SK-MEL-28			KYSE-150							PANC-10-05	SKG-IIIa			HuO9	OVCAR-3						CRO-AP2	HCT-116				NCI-H596			SW1783
5637			CFPAC-1							U251	S-117			KNS-62	HuP-T3						U031	VMRC-RCZ				SJRH30			LN-405
SK-MG-1			SK-N-AS							A673	SNU-423			T84	SK-MG-1						HN	T-24				HCC1143			FTC-133
NCI-H1993			SW1463							HOS	SW1990			CAL-72	SK-MEL-30						NCI-H2228	IGR-1				IA-LM			HTC-C3
COLO-792			COLO-741							SK-MEL-24	U-266			RERF-LC-MS	MES-SA						HLE	MEL-HO				KOSC-2			KP-4
NCI-H1618			NCI-H441							GMS-10	NCI-H2291			NCI-H2087	NCI-H2347						NCI-H838	SF295				CHP-134			FADU
NCI-H1563			SW1088							NCI-H2291	SNG-M			SKG-IIIa	NCI-H1618						J82	U-118-MG				SK-MEL-3			CRO-AP2
MKN7			LCLC-97TM1							NCI-H2452	SNU-475			T47D	LU-135						PFSK-1	NCI-H650				HSC-4			HCC38
GP5d			BCPAP							U-266	BT-549			A2058	OVCAR-8						HT-1197	BT-549				DV-90			SF295
VM-CUB-1			KYSE-270							HCC1937	BxPC-3			OE33	MIA-PaCa-2						KP-4	PLC-PRF-5				TCCSUP			ZR-75-30
JEG-3			U031							PC-3	KYSE-70			NCI-H1755	KYSE-150						KU-19-19	D-566MG				BFTC-909			EW-22
HCC1395			NCI-H28							SK-MG-1	NCI-H1048			NCI-H1651	BT-549						Hs-578-T	NCI-H460				GCT			BFTC-905
T98G			YAPC							NCI-H1650	OVCAR-8			MC-IXC	COLO-741						OE19	U251				KYSE-140			NCI-H1993
SBC-5			PANC-03-27							D-423MG	A673			M059J	HuCCT1						GAMG	SiHa				CAL-51			MDA-MB-453
HEC-1			PC-3							SF295	TGBC11TKB			KP-4	8505C						MDA-MB-468	NCI-H2228				NCI-H1048			COLO-205
NCI-H2291			CHP-134							NCI-H1651	MOLT-16			RMG-I	CAL-62						CFPAC-1	647-V				SW780			KYSE-450
PC-3			KYSE-70							MKN45	8505C			NB12	U-266						MC-IXC	NCI-H2347				M14			DV-90
NCI-H2170			HT-1197							T98G	CAL-51			Saos-2	BxPC-3						DMS-53	TYK-nu				CAL-72			PC-3
NCI-N87			OE33							NCI-H1693	RERF-LC-MS			HCC38	CAL-51						KYSE-140	VM-CUB-1				NCI-H2405			GMS-10
EFM-19			BT-20							NCI-H650	U-118-MG			COLO-680N	NCI-H1437						769-P	CAL-62				SK-MEL-24
GCT			OE19							HuO9	UM-UC-3			BHY	P12-ICHIKAWA						CAL-33	OVCAR-8				SW1417
Caov-3			Calu-3							U-2-OS	OAW-28			NCI-H727	SF295						OAW-42	HuP-T3				CAKI-1
DK-MG			MCF7							PA-1	SF295			KYSE-150	NCI-H1793						COR-L105	MKN45				SW48
FTC-133			U251							769-P	UACC-62			HCC1806	MFE-280						NCI-H2107	NCI-H1437				COLO-678
MHH-CALL-2			T47D							BT-549	DK-MG			HuO-3N1	PA-1						HT-3	GAMG				BALL-1
MOLT-16			CAL-51							Ca-Ski	NCI-H2029			M14	AsPC-1						U251	CAKI-1				SW1573
BxPC-3			Calu-1							T-24	DMS-273			OAW-28	D-423MG						RH-18	SK-MEL-28				RH-18
GMS-10			HuO-3N1							UMC-11	SK-MEL-5			EW-7	MHH-CALL-2						OAW-28	SNU-475				HEC-1
KYSE-150			KYSE-510							LU-99A	HCC38			CHL-1	PC-3						BT-20	SN12C				NCI-H2452
NCI-H1048			SW620							PFSK-1	SW1417			SK-MEL-28	Caov-3						NUGC-3	D-423MG				T84
MCF7			RERF-LC-MS							NCI-H441	MKN45			PANC-08-13	H4						OVCAR-5	GMS-10				NCI-H1618
SW780			MHH-CALL-2							DV-90	CHP-212			769-P	SK-MEL-3						SAS	AN3-CA				MKN7
T84			NCI-H2291							COLO-680N	SK-MG-1			KU-19-19	EW-7						CAL-12T	J82				PLC-PRF-5
SNU-475			COLO-680N							A2780	SK-MEL-28			CAKI-1	DK-MG						SJRH30	T98G				Saos-2
RH-18			MDA-MB-231							NCI-H838	SW1573			SW1417	BALL-1						NCI-H1993	HCC1954				HCC38
SW948			22RV1							NCI-H1755	MG-63			MEL-HO	SK-MEL-24						MKN7	RH-18				RVH-421
MFE-280			NCI-H1993							RMG-I	WM-115			KYSE-270	CAPAN-1						ZR-75-30	OE19				NCI-H1651
ZR-75-30			RH-18							AsPC-1	CHP-134			EFO-21	COLO-205						Saos-2	HCC1395				OVCAR-3
A204			MFE-280							NCI-H1618	SW620			MDA-MB-361	SCC-4						639-V	Caov-3				NCI-H1573
COR-L23			LN-405							BFTC-909	GCT			TC-YIK	SW1417						BFTC-905	MES-SA				RERF-LC-MS
LN-405			M059J							SK-MEL-28	TC-YIK			SCC-9	LU-99A						NCI-H1650	SKG-IIIa				SiHa
LU-99A			SiHa							MDA-MB-157	CAL-120			A431	T-24						KYSE-510	M14				PC-3
DMS-53			HEC-1							TGBC11TKB	HEC-1			BT-20	NCI-H838						RMG-I	Capan-2				AsPC-1
NCI-H358			SW900							CAPAN-1	OVCAR-3			SK-MEL-24	SNU-475						COLO-680N	T47D				KYSE-150
22RV1			LU-99A							SBC-5	AsPC-1			SW1783	NCI-H2452						CAKI-1	ESS-1				RO82-W-1
SK-N-AS			Detroit562							NCI-H2030	TYK-nu			NCI-H2052	SBC-5						SNU-449	MDA-MB-231				HT-1376
LU-135			HT-3							NCI-H2228	M059J			LN-405	A549						A375	RCM-1				NCI-H28
Hs-578-T			OVCAR-3							SK-MEL-3	NY			KYSE-450	T98G						SK-LU-1	U031				HN
T47D			NCI-H2452							OVCAR-3	HuH-7			NCI-H810	NCI-H650						EFO-27	NCI-H596				TGBC11TKB
NCI-H441			SF295							SJRH30	MDA-MB-231			SW1116	JEG-3						ChaGo-K-1	RPMI-2650				NCI-H2291
NCI-H1651			OAW-42							GP5d	NALM-6			CAMA-1	AGS						NCI-H292	MFE-296				SW837
A673			23132-87							MES-SA	SCC-9			ACHN	A2058						Capan-2	Caov-4				BT-20
23132-87			SW1417							COLO-205	MHH-ES-1			UMC-11	BFTC-905						MEL-HO	GCT				HuO9
CAL-120			SNG-M							NCI-H28	NCI-H2452			U-266	SCC-9						ABC-1	COLO-679				HuO-3N1
LCLC-97TM1			Saos-2							TYK-nu	PA-1			GP5d	MDA-MB-231						ACHN	HEC-1				CAL-120
SCC-9			OVCAR-8							NCI-H460	RPMI-7951			COLO-678	WM-115						FADU	PA-1				SK-MEL-30
BFTC-909			UMC-11							SW1463	MDA-MB-453			MDA-MB-453	NCI-H1563						BPH-1	AGS				KYSE-180
SW1417			NCI-H1573							RVH-421	MDA-MB-415			UACC-62	BOKU						GP5d	RVH-421				HCC1806
HuO-3N1			LU-135							DMS-53	D-566MG			MOLT-16	A2780						SK-MEL-28	NB12				KP-4
RT-112			SKG-IIIa							BALL-1	HOP-92			OAW-42	HOS						HuO-3N1	SW1573				T47D
SK-MEL-3			NCI-H2052							NCI-H1048	23132-87			G-401	NCI-H2291						C32	COLO-680N				DMS-53
HCC1419			GCT							SW780	BALL-1			P12-ICHIKAWA	DBTRG-05MG						HCC1143	TC-YIK				A704
NCI-H520			SBC-5							NCI-H1573	NCI-H460			TCCSUP	SW1573						KYSE-450	CAMA-1				CAMA-1
P12-ICHIKAWA			A2780							SKG-IIIa	COR-L23			NCI-H838	SW948						RT-112	P12-ICHIKAWA				KYSE-450
UACC-62			BFTC-909							22RV1	KP-4			NCI-H520	UMC-11						DoTc2-4510	NCI-H1573				CHL-1
OVCAR-3			NCI-H596							HCC1806	BFTC-909			HCC70	23132-87						CAL-85-1	OE33				P12-ICHIKAWA
SiHa			NCI-H650							T47D	AGS			NCI-H2291	UM-UC-3						NCI-N87	NCI-H2052				SAS
MDA-MB-175-VII			WM-115							PLC-PRF-5	NCI-H1755			CAL-39	SW1463						MCF7	C32				NCI-H1650
NCI-H650			MDA-MB-361							T84	NCI-H1666			RVH-421	RO82-W-1						WM-115	TGBC11TKB				HCC1954
BFTC-905			NCI-H520							CHP-134	A172			LCLC-97TM1	Hs-578-T						T84	Calu-3				GMS-10
NCI-H1703			HCC1806							UM-UC-3	MFE-280			GCT	COR-L23						CAL-39	SCH				Caov-3
Saos-2			COLO-205							SW837	MES-SA			OVCAR-3	NCI-H2029						AN3-CA	Saos-2				U031
HCC1806			RPMI-7951							GCT	SK-N-AS			MDA-MB-175-VII	SiHa						SW900	NCI-H1048				NCI-H441
OE19			VM-CUB-1							EW-22	SW948			SK-CO-1	TT						DU-145	HuH-7				RMG-I
HT-3			IGR-1							D-566MG	PFSK-1			MKN7	SW620						HuH-7	CAL-120				MFE-280
LK-2			CAL-120							NCI-H1993	U-2-OS			SK-MEL-3	RERF-LC-MS						LCLC-103H	RO82-W-1				IGROV-1
BALL-1			T98G							KP-4	VM-CUB-1			SW900	NCI-H1792						HSC-4	YAPC				SNU-475
SKG-IIIa			TCCSUP							SK-MEL-30	CAMA-1			PANC-03-27	COLO-792						CAL-54	HCC38				NCI-H2052
CHP-134			JEG-3							HCC38	SiHa			NCI-H441	LN-405						CAL-27	HOP-92				SK-MEL-28
MDA-MB-453			MDA-MB-453							Caov-3	RVH-421			SBC-5	RPMI-7951						NCI-H441	HT-1197				BOKU
NCI-H1573			HCC38							U031	T-24			CAL-51	NCI-H1703						NCI-H2170	NCI-H2291				KYSE-520
NCI-H2052			SCC-9							HEC-1	ESS-1			PANC-10-05	Mewo						HCC1419	SW1783				NCI-H650
NB12			HCT-15							SNU-475	NCI-H1563			Detroit562	NCI-H1755						SW1463	JEG-3				NCI-H838
CAMA-1			HuO9							NCI-H2052	RO82-W-1			COLO-205	KP-N-RT-BM-1						COLO-679	WM-115				TYK-nu
YAPC			MEL-HO							SiHa	LK-2				VM-CUB-1						KNS-62	NCI-H2029				NCI-H1793
NCI-H838			CAMA-1							UACC-812	SBC-5				OVCAR-5						CHL-1	M059J				NCI-H1993
PFSK-1			EFM-19							HCC1954	NCI-H2052				NCI-H2052						PANC-08-13	MFE-280				HSC-2
RMG-I			BALL-1							YAPC	JAR				SK-MEL-5						SK-MEL-3	NCI-H1993				SKG-IIIa
HuH-7			UACC-62							UACC-62	HGC-27				U-2-OS						SW837	NCI-H2452				PANC-08-13
OAW-28			P12-ICHIKAWA							NCI-H1793	H4				CHP-212						HSC-2	AsPC-1				UACC-62
			SK-MEL-28							PANC-08-13	JEG-3				PFSK-1						SK-MEL-30	S-117				CP67-MEL
			SW1783							SW948	P12-ICHIKAWA				HT-1080						PANC-10-05	SW948				SW948
			M14							SCC-9	Hs-578-T				GAK						HT-29	MDA-MB-453				PC-14
			SK-MEL-3							MFE-280	UMC-11				KP-4						RD	RERF-LC-MS
			KP-4							RO82-W-1	LU-135				EGI-1						SW1116	TCCSUP
			TC-YIK							ABC-1	HOS				D-566MG						SK-MEL-24	A2780
			NB12							MDA-MB-453	MSTO-211H				TGBC11TKB						HMV-II	SCC-9
			NCI-H2227								RT-112				MOLT-13						MDA-MB-175-VII	UACC-62
			SCH								CCF-STTG1				IPC-298						DOK	NCI-H2227
											M14				MEL-HO						LCLC-97TM1	SK-MEL-30
											NCI-H520				RVH-421						KYSE-180	A172
											SW780				A673						EW-7	FTC-133
											T98G				SK-N-AS							SW780
											MOLT-13				K052							HCT-15
											HCC1395				YH-13							MEL-JUSO
											A2780				NCI-H460
											K052				HuO9
											RPMI-8402				TYK-nu
											KARPAS-45
											TGW
											IA-LM
											C32
											MFE-296
											EFM-19
											AN3-CA
											MDA-MB-134-VI
											HuO9
											CRO-AP2
											NCI-H1304
											A427
											TT
											YH-13
											NCI-H1703
											RPMI-8226
											TALL-1
											GAK
											NCI-H1522
											SK-N-FI
											KP-N-RT-BM-1
											KY821
											NB1
											SCLC-21H
											SBC-1
											COR-L279
