# Supplementary material for: MCLRP: enhanced prediction of anticancer drug response through low-rank matrix completion and transcriptomic profiling
Source: BMC Biol. 2025 Dec 3;24:4. doi: 10.1186/s12915-025-02457-8 (PMC12781783; doi:10.1186/s12915-025-02457-8)
Supplement: Supplementary file 2 — Additional file 2. Tables S1-S4. The data for the predictive high sensitivity response values selected by different thresholds. Table S5. The data for the relationship between additional drugs and co-mutations on one or more genes. Tables S6-S9. The top 1000 genes corresponding to each drug in the five datasets. Table S10-S13. Functional enrichment analysis of the top 1000 genes for each drug and the terms with a Benjamin false discovery rate of < 0.05. Table S14. Conditions of use for the methods. [file 12915_2025_2457_MOESM2_ESM.zip › Table S2-ERKIC50.xlsx]

## Sheet: ERKIC5030
A-770041	AMG-706	Axitinib	AZ628	AZD-0530	AZD6244	BIBW2992	BMS-536924	BMS-754807	Bosutinib	CEP-701	CI-1040	Dasatinib	Erlotinib	FTI-277	Gefitinib	Imatinib	Lapatinib	NVP-TAE684	OSI-906	Pazopanib	PD-0325901	PD-173074	PF-02341066	PHA-665752	PLX4720	RDEA119	SB590885	Sorafenib	Sunitinib	Tipifarnib	WH-4-023
ECC12	NCI-H716		COLO-679	ECC12	MMAC-SF	ECC12	HMV-II	D-336MG		SCC-3		ECC12	NCI-H1975		ECC12	A204	BPH-1			D-336MG	MMAC-SF	NCI-H716	MES-SA	A204	BL-70	K5	MMAC-SF		A204	ECC12	A204
	KASUMI-1		COLO-205	BPH-1	SK-MEL-28	LC-1F	HCC2998					BPH-1	TE-11		LB996-RCC	NCI-H1703	TGBC24TKB			YH-13	K5	KASUMI-1	H4	ECC12	NCI-H716	MMAC-SF	SK-MEL-28		AN3-CA		AN3-CA
	BL-70		MEL-HO	CAL-39	K5	LB996-RCC	G-401						DOK		LC-1F	AN3-CA	NCI-H2170				NCI-H716	SCC-3	A427	NCI-H1703	HSC-4	NCI-H716	K5		NCI-H1703		RT-112
			M14	CAL-33	HSC-4	LB647-SCLC	MEL-JUSO						TGBC24TKB		LB647-SCLC	MIA-PaCa-2	Ca9-22				HSC-4		MFE-296	HCC2998		HSC-4	NCI-H716		RT-112		NCI-H1703
			HT-29	COR-L105	NCI-H1666	UACC-812	ECC12						BPH-1		NCI-H1436	D-392MG	PC-14				HMV-II		CHP-212	RT-112		HMV-II	KP-4		A375		MIA-PaCa-2
			RVH-421	DOK	NCI-H716	NCI-H1436	LCLC-97TM1						CHL-1			COR-L105	CAL-39				BL-70		NCI-H460	SK-OV-3			KASUMI-1		A427		ECC12
			A375	DU-145	SK-MEL-24		HT-29						CAL-39			DOK	EFO-27						A204	MG-63			NCI-H358		H4		MFE-296
			BHT-101	HO-1-N-1			COLO-205						CAL-33			CAL-12T	HSC-2						YKG-1	BPH-1			BL-70		MIA-PaCa-2		HCC1395
			CHP-212	ACHN			NCI-H727						Ca9-22			SNU-449	NCI-N87						EFM-19	BFTC-905			SK-MEL-24				D-392MG
			C32	A204			CHP-212						HSC-4			A375	BHY						AGS	D-392MG			EW-12				CHP-212
			IPC-298	SK-OV-3									BHY			H4	Capan-2						SBC-5	HTC-C3			HSC-4				Hs-578-T
			LCLC-97TM1	RT-112									HSC-2			CAL-33	SW13						MKN45	NCI-H358			HMV-II				G-361
			WM-115	MEL-JUSO									PC-14			HCC1395	ACHN						MIA-PaCa-2	NCI-H727			HCC1599				ESS-1
			G-361	FADU									KYSE-140			NUGC-3	KYSE-450						LK-2	A427			K052				MG-63
			EFM-19	CHL-1									A704			A427	FADU						SF295	HMV-II			SK-UT-1				H4
			COLO-741	Ca9-22									EFO-27			DMS-273	HLE						HCC1395				BC-3				CCF-STTG1
			SK-MEL-5	LoVo									HSC-3			NCI-H358	Calu-3						U-2-OS				SU-DHL-1				A172
			HTC-C3	HSC-2									ACHN			ABC-1	COR-L105						HCT-116								HuH-7
			SK-MEL-3	MG-63									HO-1-N-1			RT-112	NUGC-3						HGC-27								HLE
			HMV-II	BHY									FADU			C-33-A	NCI-H358						HCC2998								CAL-72
			MEL-JUSO	D-392MG									SW982			HT-1376	MDA-MB-175-VII						NCI-H1703								MES-SA
			SK-MEL-28	NUGC-3									CAL-27			SCC-4	G-401						SW620								HT55
			SK-MEL-30	SK-MES-1									TI-73			Daoy	TE-11						HOS
			MIA-PaCa-2	HSC-3									MDA-MB-175-VII			MFE-296	SK-MES-1						RPMI-2650
			AGS	NCI-H292									NUGC-3			HCC2998	DU-145						HT-1080
			SK-CO-1	SW1710									NCI-H292			CAL-54	KYSE-270						HCT-15
			Mewo	KYSE-140									KYSE-450			DBTRG-05MG	OE19						VMRC-RCZ
			NCI-H1437										SK-MES-1			CCF-STTG1							8505C
			IA-LM										SW13			DU-145							D-392MG
			HOP-92										NCI-H661			NCI-H661							CAL-51
			SW982										NCI-H358			NCI-H2228							D-566MG
			TYK-nu										COR-L105			MES-SA							NCI-H2009
			A427										KYSE-180			SNU-387							HuCCT1
			HT-1080										HN			NCI-H2009							SNG-M
			SK-HEP-1										SNU-C2B			HLE							LU-135
			AsPC-1										KYSE-410			HuH-7							JEG-3
			IGR-1										HT-1376			ESS-1							D-423MG
			BFTC-905										NCI-N87			KYSE-410							DMS-273
			SW620										MEL-JUSO			Ca-Ski							ESS-1
			NCI-H2087										C-33-A			HGC-27							BT-549
			BCPAP										NCI-H2170			D-566MG							Daoy
			SW1710										CAL-54			TI-73
			RT-112										DU-145			639-V
			HuH-7										LoVo			NCI-H292
			LoVo										CAL-12T			CHP-212
			OVCAR-5										IGROV-1			MHH-ES-1
			CAL-85-1										5637			NCI-H2342
			HPAF-II													A431
			MDA-MB-231													ME-180
			G-401													MC-IXC
			RD													A549
			SW626													CAL-72
			RCM-1													PFSK-1
			H4													KYSE-140
			SNU-387													NY
			CAL-62													SW1710
			8505C													HSC-4
			EGI-1													HO-1-N-1
			NCI-H2009													NCI-H2170
																HuO-3N1
																HuP-T4
																A2780
																786-0
																8505C
																COLO-205
																CHL-1
																DoTc2-4510
																MDA-MB-468
																LK-2
																CAKI-1
																NCI-H1563
																SNU-423

## Sheet: ERKIC5035
A-770041	AMG-706	Axitinib	AZ628	AZD-0530	AZD6244	BIBW2992	BMS-536924	BMS-754807	Bosutinib	CEP-701	CI-1040	Dasatinib	Erlotinib	FTI-277	Gefitinib	Imatinib	Lapatinib	NVP-TAE684	OSI-906	Pazopanib	PD-0325901	PD-173074	PF-02341066	PHA-665752	PLX4720	RDEA119	SB590885	Sorafenib	Sunitinib	Tipifarnib	WH-4-023
ECC12	NCI-H716	CHP-134	COLO-679	ECC12	MMAC-SF	ECC12	HMV-II	D-336MG		SCC-3	BL-70	ECC12	NCI-H1975	MEL-HO	ECC12	A204	BPH-1	COLO-205	ECC12	D-336MG	MMAC-SF	NCI-H716	MES-SA	A204	BL-70	K5	MMAC-SF	MEL-JUSO	A204	ECC12	A204
G-361	KASUMI-1	SCC-3	COLO-205	BPH-1	SK-MEL-28	LC-1F	HCC2998	ECC12		SU-DHL-1	IA-LM	BPH-1	TE-11		LB996-RCC	NCI-H1703	TGBC24TKB	HCC2998	EW-22	YH-13	K5	KASUMI-1	H4	ECC12	NCI-H716	MMAC-SF	SK-MEL-28	MIA-PaCa-2	AN3-CA		AN3-CA
COLO-679	BL-70	SU-DHL-1	MEL-HO	CAL-39	K5	LB996-RCC	G-401	KP-N-RT-BM-1				G-361	DOK		LC-1F	AN3-CA	NCI-H2170	Saos-2		D-247MG	NCI-H716	SCC-3	A427	NCI-H1703	HSC-4	NCI-H716	K5	G-361	NCI-H1703		RT-112
BPH-1			M14	CAL-33	HSC-4	LB647-SCLC	MEL-JUSO					RT-112	TGBC24TKB		LB647-SCLC	MIA-PaCa-2	Ca9-22	LCLC-97TM1		RH-18	HSC-4	HSC-4	MFE-296	HCC2998		HSC-4	NCI-H716		RT-112		NCI-H1703
SK-MES-1			HT-29	COR-L105	NCI-H1666	UACC-812	ECC12					MIA-PaCa-2	BPH-1		NCI-H1436	D-392MG	PC-14	G-401			HMV-II	BL-70	CHP-212	RT-112		HMV-II	KP-4		A375		MIA-PaCa-2
SK-LU-1			RVH-421	DOK	NCI-H716	NCI-H1436	LCLC-97TM1					MEL-JUSO	CHL-1		UACC-812	COR-L105	CAL-39	HT-29			BL-70		NCI-H460	SK-OV-3		BL-70	KASUMI-1		A427		ECC12
A431			A375	DU-145	SK-MEL-24	DMS-153	HT-29					A204	CAL-39		CAL-148	DOK	EFO-27	SNU-387			KASUMI-1		A204	MG-63			NCI-H358		H4		MFE-296
A375			BHT-101	HO-1-N-1	NCI-H358	CP67-MEL	COLO-205					IPC-298	CAL-33		Calu-1	CAL-12T	HSC-2	HMV-II					YKG-1	BPH-1			BL-70		MIA-PaCa-2		HCC1395
AN3-CA			CHP-212	ACHN	ECC12	CAL-148	NCI-H727					A375	Ca9-22			SNU-449	NCI-N87	ECC12					EFM-19	BFTC-905			SK-MEL-24		MFE-296		D-392MG
MEL-HO			C32	A204	HMV-II	Calu-1	CHP-212					AN3-CA	HSC-4			A375	BHY	MEL-JUSO					AGS	D-392MG			EW-12		TT		CHP-212
			IPC-298	SK-OV-3	NCI-H2126		RT-112					HTC-C3	BHY			H4	Capan-2						SBC-5	HTC-C3			HSC-4				Hs-578-T
			LCLC-97TM1	RT-112	A2058		CAL-85-1					MG-63	HSC-2			CAL-33	SW13						MKN45	NCI-H358			HMV-II				G-361
			WM-115	MEL-JUSO	D-336MG		CAL-39					SK-MES-1	PC-14			HCC1395	ACHN						MIA-PaCa-2	NCI-H727			HCC1599				ESS-1
			G-361	FADU			BFTC-905					FADU	KYSE-140			NUGC-3	KYSE-450						LK-2	A427			K052				MG-63
			EFM-19	CHL-1			A375					SW1710	A704			A427	FADU						SF295	HMV-II			SK-UT-1				H4
			COLO-741	Ca9-22			SNU-387					DU-145	EFO-27			DMS-273	HLE						HCC1395	AN3-CA			BC-3				CCF-STTG1
			SK-MEL-5	LoVo			SW1710					COLO-741	HSC-3			NCI-H358	Calu-3						U-2-OS	DU-145			SU-DHL-1				A172
			HTC-C3	HSC-2			NCI-H358					LoVo	ACHN			ABC-1	COR-L105						HCT-116	MC-IXC			NCI-H2107				HuH-7
			SK-MEL-3	MG-63			SK-LU-1					CAL-33	HO-1-N-1			RT-112	NUGC-3						HGC-27	COR-L23			EHEB				HLE
			HMV-II	BHY			Saos-2					COLO-679	FADU			C-33-A	NCI-H358						HCC2998	GP5d			NCI-H2171				CAL-72
			MEL-JUSO	D-392MG			NCI-H1437					HMV-II	SW982			HT-1376	MDA-MB-175-VII						NCI-H1703	A375			MDA-MB-134-VI				MES-SA
			SK-MEL-28	NUGC-3			MIA-PaCa-2					SW626	CAL-27			SCC-4	G-401						SW620	MEL-JUSO			KALS-1				HT55
			SK-MEL-30	SK-MES-1								CHP-212	TI-73			Daoy	TE-11						HOS	TT			ECC4				639-V
			MIA-PaCa-2	HSC-3								HO-1-N-1	MDA-MB-175-VII			MFE-296	SK-MES-1						RPMI-2650	MHH-ES-1			TALL-1				BPH-1
			AGS	NCI-H292									NUGC-3			HCC2998	DU-145						HT-1080	SW1710			SCLC-21H				S-117
			SK-CO-1	SW1710									NCI-H292			CAL-54	KYSE-270						HCT-15	LK-2			NCI-H1618				CAL-33
			Mewo	KYSE-140									KYSE-450			DBTRG-05MG	OE19						VMRC-RCZ	MIA-PaCa-2			PLC-PRF-5				NUGC-3
			NCI-H1437	HCC2998									SK-MES-1			CCF-STTG1	KYSE-180						8505C	5637			NCI-H378				NY
			IA-LM	EFO-27									SW13			DU-145	CAL-85-1						D-392MG	G-401			NCI-H250				A427
			HOP-92	NCI-H358									NCI-H661			NCI-H661	DOK						CAL-51	SCC-4			LC-1F				DMS-273
			SW982	CAL-54									NCI-H358			NCI-H2228	CHL-1						D-566MG	SW13			Calu-1				NCI-H2009
			TYK-nu	SK-LU-1									COR-L105			MES-SA	ZR-75-30						NCI-H2009	Daoy							SNU-387
			A427	HSC-4									KYSE-180			SNU-387	HO-1-N-1						HuCCT1	ACHN							LK-2
			HT-1080	KYSE-410									HN			NCI-H2009	HCC1419						SNG-M	HSC-3							COR-L105
			SK-HEP-1	HTC-C3									SNU-C2B			HLE	KYSE-140						LU-135	IPC-298							SK-LU-1
			AsPC-1	SW13									KYSE-410			HuH-7	SW1116						JEG-3	LoVo							Daoy
			IGR-1	C-33-A									HT-1376			ESS-1	NCI-H661						D-423MG	DK-MG							DBTRG-05MG
			BFTC-905	MIA-PaCa-2									NCI-N87			KYSE-410	MG-63						DMS-273	KYSE-270							DU-145
			SW620	SCC-25									MEL-JUSO			Ca-Ski	A431						ESS-1	ChaGo-K-1							SW1710
			NCI-H2087	PC-14									C-33-A			HGC-27	CFPAC-1						BT-549	LCLC-103H							YH-13
			BCPAP	KYSE-450									NCI-H2170			D-566MG	SCC-25						Daoy	KYSE-140							A375
			SW1710	CAL-12T									CAL-54			TI-73	SNU-C2B						IPC-298	SNG-M							D-542MG
			RT-112	MKN28									DU-145			639-V	LCLC-103H						MDA-MB-231	SNU-387							SNU-423
			HuH-7	A431									LoVo			NCI-H292	HT-1376						CCF-STTG1	OAW-28							A2780
			LoVo	SNU-387									CAL-12T			CHP-212	CAL-33						5637	SK-MES-1							NCI-H2342
			OVCAR-5	HT-1376									IGROV-1			MHH-ES-1	MKN1						GP5d	KYSE-70							HCC1419
			CAL-85-1	TI-73									5637			NCI-H2342	CAL-27						COR-L23	CCF-STTG1							CAL-62
			HPAF-II	CHP-212									COLO-678			A431	647-V						SW1710	LCLC-97TM1							J82
			MDA-MB-231	SW1088									SK-OV-3			ME-180	TI-73						MOLT-16	SK-MEL-3							TT
			G-401	CAL-62									CAKI-1			MC-IXC	KYSE-410						MEL-JUSO	SK-HEP-1							NCI-H358
			RD	NCI-H1437									SCC-25			A549	COLO-678						LoVo	Saos-2							SNU-449
			SW626	CAL-27									SAS			CAL-72	SK-OV-3						UM-UC-3	CAL-39							Caov-4
			RCM-1	CAKI-1									HTC-C3			PFSK-1	SAS						AN3-CA	SJRH30							786-0
			H4	HuP-T4									HuP-T4			KYSE-140	A704						CAL-62	SW1088							8505C
			SNU-387	786-0									SK-LU-1			NY	IA-LM						SW1573	MCF7							WM-115
			CAL-62	SCC-4									769-P			SW1710	HSC-4						SK-HEP-1	BCPAP							G-401
			8505C	EPLC-272H									A431			HSC-4	J82						PA-1	786-0							A549
			EGI-1	NCI-H661									LCLC-97TM1			HO-1-N-1	786-0						T98G	SK-LU-1							HOS
			NCI-H2009	SW48									MKN28			NCI-H2170	DoTc2-4510						NCI-H520	SNU-423							SW1088
			RPMI-7951	G-401									DoTc2-4510			HuO-3N1	LCLC-97TM1						MG-63	C-33-A							CAKI-1
			SK-N-AS	MDA-MB-468									KYSE-270			HuP-T4	COLO-680N						SK-MG-1	A431							T-24
			VM-CUB-1	639-V									Ca-Ski			A2780	C-33-A						KOSC-2	CAL-54							LCLC-103H
			GAK	IGROV-1									SK-MEL-24			786-0	NCI-H292						22RV1	MFE-296							CAL-54
			KNS-62	Ca-Ski									SW1710			8505C	NCI-H2342						RT-112	HLE							SW780
			COR-L23	ME-180									SW1116			COLO-205	MKN28						YH-13	FADU							RO82-W-1
			COLO-792	D-542MG									Capan-2			CHL-1	KYSE-70						U-266	NCI-H292							HT-1376
			HSC-3	NCI-H2342									A498			DoTc2-4510	SW982						NCI-H2342	EPLC-272H							HT-1080
			NCI-H727	AN3-CA									647-V			MDA-MB-468	SW1710						NCI-H1755	SW626							HO-1-N-1
			A549	A375									SNU-449			LK-2	HMV-II						HEC-1	CAL-12T							IGROV-1
			BPH-1	SK-HEP-1									PANC-08-13			CAKI-1	SNG-M						SW948	NCI-H2170							COLO-741
			SK-MES-1	HT-1080									TCCSUP			NCI-H1563	NCI-H1693						SW780	NCI-H810							U-2-OS
			HuP-T3	769-P									NCI-H1650			SNU-423	CAL-54						ECC12	NCI-H522							MDA-MB-415
			AN3-CA	HuCCT1									ME-180			ECC12	MDA-MB-361						DBTRG-05MG	BxPC-3							NCI-H661
			SNU-423	Daoy									ZR-75-30			SK-LU-1	NCI-H727						NCI-H1792	SW48							CAL-12T
			HuCCT1	SW626									Detroit562			NCI-H810	CAL-12T						MHH-ES-1	COLO-741							SCC-4
			NCI-H460	MKN1									SW48			IGROV-1	PANC-08-13						NCI-H1048	CAL-85-1							U251
			DOK	LCLC-97TM1									KU-19-19			HCC1419	769-P						S-117	KNS-62							NCI-H520
			NCI-H2347										A375			CAL-62	MKN7						HLE	NCI-H520							HuP-T4
			786-0										OE19			HSC-3	EFO-21						NCI-H2052	HT-29							GAMG
			SK-LU-1										G-401			YH-13	LoVo						OAW-42	COR-L105
			HCT-116										MDA-MB-468			D-542MG	HSC-3						CAL-72	SW1990
			CAL-12T										HT-3			BPH-1	CAKI-1						A2780	BHY
			TE-11										KOSC-2			A172	MEL-JUSO						Detroit562	J82
			D-566MG										639-V			G-401	HCE-4						KYSE-270	EFM-19
			BxPC-3										HT-29			ACHN	CP67-MEL						SNU-387	COLO-205
			SW780										SN12C			SNG-M	NCI-H1993						A549	MOLT-16
			GAMG										NCI-H441			HCC1143	NCI-H1650						OVCAR-8	HT-1080
			T-24										OAW-42			MCF7	NCI-H441						RPMI-7951	HuO-3N1
			NCI-H2291										786-0			D-423MG	PANC-03-27						KYSE-150	HOP-92
			DBTRG-05MG										YKG-1			RPMI-2650	GAMG						NY	H4
			NCI-H358										EPLC-272H			G-361	NCI-H630						Calu-1	TI-73
			YKG-1										MOLT-16			HT55	SW626						Ca-Ski	HO-1-N-1
			A2058										KYSE-520			MKN1	Daoy						P12-ICHIKAWA	VM-CUB-1
			HCT-15										BHT-101			RD	Detroit562						A431	NCI-H2342
													CFPAC-1			OAW-42	ChaGo-K-1						HOP-92	CHL-1
													CP67-MEL			T-24	PANC-10-05						DV-90	T-24
													SCC-4			NCI-H1650	HT55						SNU-423	ZR-75-30
													U031			HOS	MDA-MB-468						BHT-101	ABC-1
													HMV-II			EPLC-272H	HT-1197						SW48	NCI-H2087
													MKN7			S-117	BEN						SN12C	MKN28
													NCI-H727			5637	BT-20						NCI-H2030	HT-1376
													HuP-T3			COR-L23	U031						SJRH30	HGC-27
																EW-7	HuP-T4						OE33	Mewo
																SW13	HuCCT1						SW626
																MEL-JUSO							HSC-3
																U-2-OS							RO82-W-1
																Hs-578-T							NCI-H810
																LCLC-103H							NCI-H596
																NCI-H522							CAPAN-1
																YKG-1							MOLT-13
																PANC-08-13							IGROV-1
																MDA-MB-157							NCI-H2029
																PC-3							KYSE-410
																U031							Hs-578-T
																Ca9-22							MCF7
																SF295							D-542MG
																PC-14							HuP-T4
																BHY							BFTC-909
																NCI-H28							T84
																KYSE-450							639-V
																SN12C							HCC70
																Saos-2							NCI-H2228
																LoVo							BEN
																OC-314							GMS-10
																Caov-4							VM-CUB-1
																CAPAN-1							A172
																SK-OV-3							HuP-T3
																RH-18
																EFO-27
																NCI-H2405
																NCI-H727
																HT-29
																NCI-H1793
																SW1088
																SJRH30
																J82
																HCC70
																U251
																CAL-39
																BFTC-905
																NCI-H1993
																HEC-1
																MKN28
																HCC1937
																KYSE-270
																SW48
																SW1573
																LU-135
																EGI-1
																FADU
																BCPAP
																KYSE-510
																CHP-134
																LCLC-97TM1
																RO82-W-1
																GP5d
																SK-MEL-5
																NCI-H1755
																NCI-H1437
																UM-UC-3

## Sheet: ERKIC5040
A-770041	AMG-706	Axitinib	AZ628	AZD-0530	AZD6244	BIBW2992	BMS-536924	BMS-754807	Bosutinib	CEP-701	CI-1040	Dasatinib	Erlotinib	FTI-277	Gefitinib	Imatinib	Lapatinib	NVP-TAE684	OSI-906	Pazopanib	PD-0325901	PD-173074	PF-02341066	PHA-665752	PLX4720	RDEA119	SB590885	Sorafenib	Sunitinib	Tipifarnib	WH-4-023
ECC12	NCI-H716	CHP-134	COLO-679	ECC12	MMAC-SF	ECC12	HMV-II	D-336MG	ECC12	SCC-3	BL-70	ECC12	NCI-H1975	MEL-HO	ECC12	A204	BPH-1	COLO-205	ECC12	D-336MG	MMAC-SF	NCI-H716	MES-SA	A204	BL-70	K5	MMAC-SF	MEL-JUSO	A204	ECC12	A204
G-361	KASUMI-1	SCC-3	COLO-205	BPH-1	SK-MEL-28	LC-1F	HCC2998	ECC12	BL-70	SU-DHL-1	IA-LM	BPH-1	TE-11	SK-MEL-5	LB996-RCC	NCI-H1703	TGBC24TKB	HCC2998	EW-22	YH-13	K5	KASUMI-1	H4	ECC12	NCI-H716	MMAC-SF	SK-MEL-28	MIA-PaCa-2	AN3-CA		AN3-CA
COLO-679	BL-70	SU-DHL-1	MEL-HO	CAL-39	K5	LB996-RCC	G-401	KP-N-RT-BM-1	LB996-RCC		ECC12	G-361	DOK	CP67-MEL	LC-1F	AN3-CA	NCI-H2170	Saos-2	CP67-MEL	D-247MG	NCI-H716	SCC-3	A427	NCI-H1703	HSC-4	NCI-H716	K5	G-361	NCI-H1703		RT-112
BPH-1	HSC-4	HCC1599	M14	CAL-33	HSC-4	LB647-SCLC	MEL-JUSO					RT-112	TGBC24TKB	KNS-62	LB647-SCLC	MIA-PaCa-2	Ca9-22	LCLC-97TM1	MEL-HO	RH-18	HSC-4	HSC-4	MFE-296	HCC2998	ECC12	HSC-4	NCI-H716	NCI-H1703	RT-112		NCI-H1703
SK-MES-1	HCC1599		HT-29	COR-L105	NCI-H1666	UACC-812	ECC12					MIA-PaCa-2	BPH-1		NCI-H1436	D-392MG	PC-14	G-401	D-336MG	CHP-134	HMV-II	BL-70	CHP-212	RT-112	LC-1F	HMV-II	KP-4	AN3-CA	A375		MIA-PaCa-2
SK-LU-1	SCC-3		RVH-421	DOK	NCI-H716	NCI-H1436	LCLC-97TM1					MEL-JUSO	CHL-1		UACC-812	COR-L105	CAL-39	HT-29	NB17	EW-22	BL-70	SU-DHL-1	NCI-H460	SK-OV-3	Calu-1	BL-70	KASUMI-1	A375	A427		ECC12
A431	ECC12		A375	DU-145	SK-MEL-24	DMS-153	HT-29					A204	CAL-39		CAL-148	DOK	EFO-27	SNU-387	KP-N-RT-BM-1	ECC12	KASUMI-1	NCI-H2196	A204	MG-63	HCC1599	D-336MG	NCI-H358	A427	H4		MFE-296
A375			BHT-101	HO-1-N-1	NCI-H358	CP67-MEL	COLO-205					IPC-298	CAL-33		Calu-1	CAL-12T	HSC-2	HMV-II		MHH-CALL-2	ECC12	TALL-1	YKG-1	BPH-1	K052	ECC12	BL-70	CHP-212	MIA-PaCa-2		HCC1395
AN3-CA			CHP-212	ACHN	ECC12	CAL-148	NCI-H727					A375	Ca9-22		CP67-MEL	SNU-449	NCI-N87	ECC12			SK-UT-1	KP-N-RT-BM-1	EFM-19	BFTC-905	EHEB	KASUMI-1	SK-MEL-24	RT-112	MFE-296		D-392MG
MEL-HO			C32	A204	HMV-II	Calu-1	CHP-212					AN3-CA	HSC-4		NCI-H64	A375	BHY	MEL-JUSO			CP67-MEL	HCC1599	AGS	D-392MG		CP67-MEL	EW-12	A204	TT		CHP-212
MIA-PaCa-2			IPC-298	SK-OV-3	NCI-H2126	Caov-3	RT-112					HTC-C3	BHY		Caov-3	H4	Capan-2	BFTC-905				NCI-H378	SBC-5	HTC-C3			HSC-4	TE-11	MHH-ES-1		Hs-578-T
ACHN			LCLC-97TM1	RT-112	A2058	DV-90	CAL-85-1					MG-63	HSC-2		DV-90	CAL-33	SW13	NCI-H727				NCI-H250	MKN45	NCI-H358			HMV-II	EFM-19	HuH-7		G-361
786-0			WM-115	MEL-JUSO	D-336MG	SNU-475	CAL-39					SK-MES-1	PC-14		SCLC-21H	HCC1395	ACHN	A375				SNU-475	MIA-PaCa-2	NCI-H727			HCC1599	SNU-423	EFM-19		ESS-1
HT-1080			G-361	FADU	SK-UT-1	NCI-H1618	BFTC-905					FADU	KYSE-140		PLC-PRF-5	NUGC-3	KYSE-450	CHP-212				DMS-153	LK-2	A427			K052	HLE	DU-145		MG-63
BHT-101			EFM-19	CHL-1	KALS-1	PLC-PRF-5	A375					SW1710	A704		BL-70	A427	FADU					LB647-SCLC	SF295	HMV-II			SK-UT-1	SW626	LK-2		H4
SW1710			COLO-741	Ca9-22	LC-1F	SCLC-21H	SNU-387					DU-145	EFO-27			DMS-273	HLE					NCI-H2107	HCC1395	AN3-CA			BC-3	SW1710	YH-13		CCF-STTG1
LoVo			SK-MEL-5	LoVo	CP67-MEL	NCI-H250	SW1710					COLO-741	HSC-3			NCI-H358	Calu-3					ECC12	U-2-OS	DU-145			SU-DHL-1	HT-29	NY		A172
SNG-M			HTC-C3	HSC-2	ACHN	NCI-H378	NCI-H358					LoVo	ACHN			ABC-1	COR-L105						HCT-116	MC-IXC			NCI-H2107	H4			HuH-7
LCLC-97TM1			SK-MEL-3	MG-63	NCI-H2030	NCI-H64	SK-LU-1					CAL-33	HO-1-N-1			RT-112	NUGC-3						HGC-27	COR-L23			EHEB	SNU-387			HLE
SK-HEP-1			HMV-II	BHY		MDA-MB-134-VI	Saos-2					COLO-679	FADU			C-33-A	NCI-H358						HCC2998	GP5d			NCI-H2171	T-24			CAL-72
LCLC-103H			MEL-JUSO	D-392MG		BC-3	NCI-H1437					HMV-II	SW982			HT-1376	MDA-MB-175-VII						NCI-H1703	A375			MDA-MB-134-VI	IPC-298			MES-SA
NCI-H2342			SK-MEL-28	NUGC-3			MIA-PaCa-2					SW626	CAL-27			SCC-4	G-401						SW620	MEL-JUSO			KALS-1	MHH-ES-1			HT55
Daoy			SK-MEL-30	SK-MES-1			RD					CHP-212	TI-73			Daoy	TE-11						HOS	TT			ECC4	HMV-II			639-V
GAMG			MIA-PaCa-2	HSC-3			COLO-679					HO-1-N-1	MDA-MB-175-VII			MFE-296	SK-MES-1						RPMI-2650	MHH-ES-1			TALL-1	COLO-679			BPH-1
IPC-298			AGS	NCI-H292			LCLC-103H					D-392MG	NUGC-3			HCC2998	DU-145						HT-1080	SW1710			SCLC-21H	8505C			S-117
HLE			SK-CO-1	SW1710			MG-63					NUGC-3	NCI-H292			CAL-54	KYSE-270						HCT-15	LK-2			NCI-H1618	HCT-15			CAL-33
EFO-27			Mewo	KYSE-140			BPH-1					G-401	KYSE-450			DBTRG-05MG	OE19						VMRC-RCZ	MIA-PaCa-2			PLC-PRF-5	NCI-H2009			NUGC-3
CHL-1			NCI-H1437	HCC2998			GP5d					LCLC-97TM1	SK-MES-1			CCF-STTG1	KYSE-180						8505C	5637			NCI-H378				NY
MEL-JUSO			IA-LM	EFO-27			SK-MEL-3					NCI-H358	SW13			DU-145	CAL-85-1						D-392MG	G-401			NCI-H250				A427
HuCCT1			HOP-92	NCI-H358			ABC-1					HT-1080	NCI-H661			NCI-H661	DOK						CAL-51	SCC-4			LC-1F				DMS-273
NUGC-3			SW982	CAL-54			CAL-12T					SNU-387	NCI-H358			NCI-H2228	CHL-1						D-566MG	SW13			Calu-1				NCI-H2009
NCI-H358			TYK-nu	SK-LU-1			A427					SK-OV-3	COR-L105			MES-SA	ZR-75-30						NCI-H2009	Daoy			UM-UC-3				SNU-387
HT-29			A427	HSC-4			T84					BHT-101	KYSE-180			SNU-387	HO-1-N-1						HuCCT1	ACHN			Caov-3				LK-2
H4			HT-1080	KYSE-410			DOK					HSC-3	HN			NCI-H2009	HCC1419						SNG-M	HSC-3			ACHN				COR-L105
J82			SK-HEP-1	HTC-C3			SNU-423					CHL-1	SNU-C2B			HLE	KYSE-140						LU-135	IPC-298			SCC-3				SK-LU-1
647-V			AsPC-1	SW13			SW620					SW13	KYSE-410			HuH-7	SW1116						JEG-3	LoVo			DV-90				Daoy
CAL-85-1			IGR-1	C-33-A								HT-1376	HT-1376			ESS-1	NCI-H661						D-423MG	DK-MG			SNU-475				DBTRG-05MG
HO-1-N-1			BFTC-905	MIA-PaCa-2								EFM-19	NCI-N87			KYSE-410	MG-63						DMS-273	KYSE-270			CP67-MEL				DU-145
CAL-12T			SW620	SCC-25								CAL-12T	MEL-JUSO			Ca-Ski	A431						ESS-1	ChaGo-K-1			NCI-H2081				SW1710
G-401			NCI-H2087	PC-14								SK-HEP-1	C-33-A			HGC-27	CFPAC-1						BT-549	LCLC-103H			A172				YH-13
SW626			BCPAP	KYSE-450								NCI-H1703	NCI-H2170			D-566MG	SCC-25						Daoy	KYSE-140			NCI-H2196				A375
CAL-33			SW1710	CAL-12T								KNS-62	CAL-54			TI-73	SNU-C2B						IPC-298	SNG-M			DMS-153				D-542MG
HMV-II			RT-112	MKN28								Ca9-22	DU-145			639-V	LCLC-103H						MDA-MB-231	SNU-387			SW837				SNU-423
RT-112			HuH-7	A431								A549	LoVo			NCI-H292	HT-1376						CCF-STTG1	OAW-28			ECC12				A2780
CHP-212			LoVo	SNU-387								Mewo	CAL-12T			CHP-212	CAL-33						5637	SK-MES-1			MKN45				NCI-H2342
HTC-C3			OVCAR-5	HT-1376								786-0	IGROV-1			MHH-ES-1	MKN1						GP5d	KYSE-70			KP-N-RT-BM-1				HCC1419
DBTRG-05MG			CAL-85-1	TI-73								Daoy	5637			NCI-H2342	CAL-27						COR-L23	CCF-STTG1							CAL-62
BHY			HPAF-II	CHP-212								HT-29	COLO-678			A431	647-V						SW1710	LCLC-97TM1							J82
YKG-1			MDA-MB-231	SW1088								EFO-27	SK-OV-3			ME-180	TI-73						MOLT-16	SK-MEL-3							TT
NCI-H2087			G-401	CAL-62								MFE-296	CAKI-1			MC-IXC	KYSE-410						MEL-JUSO	SK-HEP-1							NCI-H358
HT-1376			RD	NCI-H1437								HLE	SCC-25			A549	COLO-678						LoVo	Saos-2							SNU-449
IGROV-1			SW626	CAL-27								SK-LU-1	SAS			CAL-72	SK-OV-3						UM-UC-3	CAL-39							Caov-4
WM-115			RCM-1	CAKI-1								MEL-HO	HTC-C3			PFSK-1	SAS						AN3-CA	SJRH30							786-0
COR-L105			H4	HuP-T4								BCPAP	HuP-T4			KYSE-140	A704						CAL-62	SW1088							8505C
Mewo			SNU-387	786-0								NCI-H1437	SK-LU-1			NY	IA-LM						SW1573	MCF7							WM-115
PC-14			CAL-62	SCC-4								DOK	769-P			SW1710	HSC-4						SK-HEP-1	BCPAP							G-401
RVH-421			8505C	EPLC-272H								MKN28	A431			HSC-4	J82						PA-1	786-0							A549
NY			EGI-1	NCI-H661								SNU-423	LCLC-97TM1			HO-1-N-1	786-0						T98G	SK-LU-1							HOS
MG-63			NCI-H2009	SW48								ACHN	MKN28			NCI-H2170	DoTc2-4510						NCI-H520	SNU-423							SW1088
HOP-92			RPMI-7951	G-401								HCT-15	DoTc2-4510			HuO-3N1	LCLC-97TM1						MG-63	C-33-A							CAKI-1
NCI-H727			SK-N-AS	MDA-MB-468								COR-L23	KYSE-270			HuP-T4	COLO-680N						SK-MG-1	A431							T-24
NCI-H661			VM-CUB-1	639-V								M14	Ca-Ski			A2780	C-33-A						KOSC-2	CAL-54							LCLC-103H
NCI-H2009			GAK	IGROV-1								PC-14	SK-MEL-24			786-0	NCI-H292						22RV1	MFE-296							CAL-54
SK-MEL-5			KNS-62	Ca-Ski								SW1088	SW1710			8505C	NCI-H2342						RT-112	HLE							SW780
D-392MG			COR-L23	ME-180								SK-MEL-5	SW1116			COLO-205	MKN28						YH-13	FADU							RO82-W-1
KYSE-450			COLO-792	D-542MG								HCC2998	Capan-2			CHL-1	KYSE-70						U-266	NCI-H292							HT-1376
A2058			HSC-3	NCI-H2342								C-33-A	A498			DoTc2-4510	SW982						NCI-H2342	EPLC-272H							HT-1080
BCPAP			NCI-H727	AN3-CA								EPLC-272H	647-V			MDA-MB-468	SW1710						NCI-H1755	SW626							HO-1-N-1
KYSE-70			A549	A375								NCI-H661	SNU-449			LK-2	HMV-II						HEC-1	CAL-12T							IGROV-1
KYSE-270			BPH-1	SK-HEP-1								LCLC-103H	PANC-08-13			CAKI-1	SNG-M						SW948	NCI-H2170							COLO-741
SK-OV-3			SK-MES-1	HT-1080								SCC-4	TCCSUP			NCI-H1563	NCI-H1693						SW780	NCI-H810							U-2-OS
COLO-741			HuP-T3	769-P								NCI-H2009	NCI-H1650			SNU-423	CAL-54						ECC12	NCI-H522							MDA-MB-415
M14			AN3-CA	HuCCT1								KYSE-140	ME-180			ECC12	MDA-MB-361						DBTRG-05MG	BxPC-3							NCI-H661
RD			SNU-423	Daoy								CAL-85-1	ZR-75-30			SK-LU-1	NCI-H727						NCI-H1792	SW48							CAL-12T
CAL-54			HuCCT1	SW626								A431	Detroit562			NCI-H810	CAL-12T						MHH-ES-1	COLO-741							SCC-4
SNU-387			NCI-H460	MKN1								CAL-39	SW48			IGROV-1	PANC-08-13						NCI-H1048	CAL-85-1							U251
HuP-T4			DOK	LCLC-97TM1								RPMI-7951	KU-19-19			HCC1419	769-P						S-117	KNS-62							NCI-H520
			NCI-H2347	MC-IXC								HCC1419	A375			CAL-62	MKN7						HLE	NCI-H520							HuP-T4
			786-0	5637								CAL-62	OE19			HSC-3	EFO-21						NCI-H2052	HT-29							GAMG
			SK-LU-1	Capan-2								BHY	G-401			YH-13	LoVo						OAW-42	COR-L105							SN12C
			HCT-116	647-V								CAL-54	MDA-MB-468			D-542MG	HSC-3						CAL-72	SW1990							NCI-H1693
			CAL-12T	MFE-296								A427	HT-3			BPH-1	CAKI-1						A2780	BHY							C-33-A
			TE-11	SNU-449								RVH-421	KOSC-2			A172	MEL-JUSO						Detroit562	J82							HGC-27
			D-566MG	HCC70								H4	639-V			G-401	HCE-4						KYSE-270	EFM-19							A2058
			BxPC-3	A549								8505C	HT-29			ACHN	CP67-MEL						SNU-387	COLO-205							U-118-MG
			SW780	HLE								NCI-H2087	SN12C			SNG-M	NCI-H1993						A549	MOLT-16							MEL-JUSO
			GAMG	BFTC-905								KYSE-70	NCI-H441			HCC1143	NCI-H1650						OVCAR-8	HT-1080							RH-18
			T-24	HMV-II								SK-MEL-3	OAW-42			MCF7	NCI-H441						RPMI-7951	HuO-3N1							HCC70
			NCI-H2291	LK-2								TT	786-0			D-423MG	PANC-03-27						KYSE-150	HOP-92							SW626
			DBTRG-05MG	LCLC-103H								HuP-T4	YKG-1			RPMI-2650	GAMG						NY	H4							COR-L23
			NCI-H358	DBTRG-05MG								WM-115	EPLC-272H			G-361	NCI-H630						Calu-1	TI-73							NCI-H1437
			YKG-1	IPC-298								SCC-25	MOLT-16			HT55	SW626						Ca-Ski	HO-1-N-1							RD
			A2058	KYSE-270								CAKI-1	KYSE-520			MKN1	Daoy						P12-ICHIKAWA	VM-CUB-1							D-423MG
			HCT-15	CAL-85-1								HOP-92	BHT-101			RD	Detroit562						A431	NCI-H2342							KYSE-70
			Daoy	NCI-H2170								TI-73	CFPAC-1			OAW-42	ChaGo-K-1						HOP-92	CHL-1							DK-MG
			U251	SN12C								DBTRG-05MG	CP67-MEL			T-24	PANC-10-05						DV-90	T-24							D-566MG
			A2780	BCPAP								CCF-STTG1	SCC-4			NCI-H1650	HT55						SNU-423	ZR-75-30							MKN1
			CAL-39	HuP-T3								DK-MG	U031			HOS	MDA-MB-468						BHT-101	ABC-1							ME-180
			HuP-T4	HN								HuP-T3	HMV-II			EPLC-272H	HT-1197						SW48	NCI-H2087							NCI-H2087
			KP-4	KOSC-2								GAMG	MKN7			S-117	BEN						SN12C	MKN28							SK-OV-3
			HO-1-N-1	COR-L23								HuCCT1	NCI-H727			5637	BT-20						NCI-H2030	HT-1376							EFO-27
			GP5d	NCI-H1703								D-542MG	HuP-T3			COR-L23	U031						SJRH30	HGC-27							ABC-1
			U-266	Detroit562								Calu-3	GMS-10			EW-7	HuP-T4						OE33	Mewo							NCI-H1563
			SCC-4	HuO-3N1								BxPC-3	KNS-62			SW13	HuCCT1						SW626	NCI-H1651							YKG-1
			PANC-03-27	GP5d								YKG-1	MDA-MB-361			MEL-JUSO	SW1783						HSC-3	CFPAC-1							LoVo
			SK-MEL-24	BxPC-3								HT55	CAL-85-1			U-2-OS	T47D						RO82-W-1	YH-13							SW1990
			LU-99A	YKG-1								SW1990	MKN1			Hs-578-T	T84						NCI-H810	CAKI-1							NCI-H2452
			TCCSUP	NCI-H727								A172	NCI-H1437			LCLC-103H	KNS-62						NCI-H596	PANC-10-05							EPLC-272H
			KP-N-RT-BM-1	DoTc2-4510								CAL-72	RPMI-8402			NCI-H522	KU-19-19						CAPAN-1	G-361							BHT-101
			CFPAC-1	PANC-03-27								OVCAR-5	FTC-133			YKG-1	SN12C						MOLT-13	NUGC-3							PFSK-1
			HOS	NCI-H1650								Hs-578-T	COLO-205			PANC-08-13	OE33						IGROV-1	OE19							A431
			Caov-4	COLO-678								YH-13	SK-HEP-1			MDA-MB-157	HN						NCI-H2029	8505C							NCI-H2228
			DK-MG	G-361								HPAF-II	GAMG			PC-3	C3A						KYSE-410	EFO-21							SK-MES-1
			EPLC-272H	SAS								CFPAC-1	HuCCT1			U031	SK-LU-1						Hs-578-T	BFTC-909							Ca-Ski
			SN12C	ABC-1								SN12C	NCI-H1693			Ca9-22	AN3-CA						MCF7	BHT-101							T98G
			KYSE-150	J82								FTC-133	SNU-387			SF295	SW1990						D-542MG	HCC1419							SK-MEL-5
			SW1417	CAL-72								SNU-449	COLO-680N			PC-14	HT-3						HuP-T4	DMS-273							HTC-C3
			CP67-MEL	KYSE-70								HuH-7	OC-314			BHY	COLO-679						BFTC-909	DoTc2-4510							C3A
			SW1463	CFPAC-1								KYSE-410	PANC-03-27			NCI-H28	MDA-MB-157						T84	HCC70							Mewo
			SNG-M	A172								639-V	NCI-H2228			KYSE-450	RT-112						639-V	SK-MG-1							BCPAP
			Hs-578-T	NCI-H2009								LK-2	IPC-298			SN12C	IGROV-1						HCC70	NCI-H1437							ACHN
			HCC70	GAMG								COR-L105	MSTO-211H			Saos-2	YKG-1						NCI-H2228	GCT							CHL-1
			Saos-2	MDA-MB-361								SK-MEL-28	HCC1143			LoVo	HCC70						BEN	COLO-679							HuCCT1
			SW1116	8505C								BFTC-905	A549			OC-314	RCM-1						GMS-10	YKG-1							BEN
			NCI-H292	OAW-42								C32	GP5d			Caov-4	SW1088						VM-CUB-1	HCT-15							FADU
			Calu-1	KYSE-180								SAS	RCM-1			CAPAN-1	5637						A172	RPMI-2650							HCC1143
			NCI-H2228	U-2-OS								KYSE-520	NCI-H2030			SK-OV-3	SNU-449						HuP-T3	KYSE-410							MKN28
			SW1088	YH-13								A2058	Calu-3			RH-18	OAW-28						EPLC-272H	CAPAN-1							MDA-MB-157
			PA-1	RPMI-2650								SK-CO-1	SW837			EFO-27	NCI-H2087						BxPC-3	M14							MDA-MB-468
			LCLC-103H	MDA-MB-175-VII								J82	HCT-116			NCI-H2405	A172						G-361	U-266							KYSE-510
			RERF-LC-MS	SK-MEL-24								NCI-H2342	BOKU			NCI-H727	HuP-T3						SCC-4	CAL-62							KYSE-520
			A431	H4								SNG-M	CAL-62			HT-29	Saos-2						786-0	PC-14							KYSE-410
			A172	MHH-ES-1								HN	HLE			NCI-H1793	SW48						IGR-1	NCI-H661							IPC-298
			FTC-133	SW1116								A2780	HCC1806			SW1088	SW837						23132-87	PC-3							KNS-62
			MG-63	CCF-STTG1								HSC-4	ABC-1			SJRH30	LK-2						A673	Capan-2							HCC1937
				HCT-15								MC-IXC	BT-20			J82	NCI-H2030						SK-MEL-5	KYSE-180							HuO-3N1
				DMS-273								NY	BCPAP			HCC70	BCPAP						COR-L105	MDA-MB-361							MHH-ES-1
				SW1990								AsPC-1	Saos-2			U251	FTC-133						CHL-1	MEL-HO							SNG-M
				PANC-10-05								S-117	EGI-1			CAL-39	RPMI-2650						NCI-H2087	UM-UC-3							DoTc2-4510
				NCI-N87								COLO-792	HCE-4			BFTC-905	MCF7						C-33-A	GAMG							MCF7
				FTC-133								647-V	HT-1080			NCI-H1993	GCT						UMC-11	CHP-134							ChaGo-K-1
				NCI-H1792								VM-CUB-1	MG-63			HEC-1	ME-180						CHP-134	CAL-33							RPMI-2650
				KNS-62								IGROV-1	MDA-MB-157			MKN28	NCI-H810						CAL-12T	NY							RPMI-7951
				KYSE-520								5637	LCLC-103H			HCC1937	HCC1143						T-24	BEN							SK-HEP-1
				EFO-21								RCM-1	CHP-212			KYSE-270	TCCSUP						EFO-21	NCI-H2030							SW13
				OC-314								MKN1	CAL-120			SW48	NCI-H522						NCI-H378	HuCCT1							UM-UC-3
				HT-29								NCI-H727	MHH-ES-1			SW1573	NCI-H1651						NCI-H250	C3A							NCI-H1755
				NCI-H810								ChaGo-K-1	DBTRG-05MG			LU-135	KYSE-520						BFTC-905	DOK							NCI-H596
				NCI-H2030								T-24	MIA-PaCa-2			EGI-1	CAL-120						M059J	RPMI-7951							CAL-85-1
				A2780								DoTc2-4510	NCI-H1793			FADU	NCI-H1299						EGI-1	A673							SK-MEL-28
				NCI-H1693								COLO-205	NCI-H1436			BCPAP	CaR-1						Caov-3	Calu-1							OC-314
				NCI-H2228								KYSE-450	RPMI-2650			KYSE-510	DMS-273						LU-99A	769-P							Ca9-22
				T-24								Capan-2	PANC-10-05			CHP-134	HCT-116						NCI-H1437	ME-180							HPAF-II
				Saos-2								C3A	Daoy			LCLC-97TM1	KYSE-510						SW13	BT-549							OAW-42
				DK-MG								PANC-03-27	NCI-H28			RO82-W-1	BxPC-3						ME-180	SCC-25							NCI-H1048
				A427								ESS-1	CAL-72			GP5d	HCC1954						U-118-MG	HN							M059J
				ESS-1								OC-314	SK-MEL-30			SK-MEL-5	RD						G-401	COLO-792
				HCT-116								NCI-N87	EW-7			NCI-H1755	NCI-H1437						HT-29	DBTRG-05MG
				CAL-120								NCI-H292	HuO-3N1			NCI-H1437	HCC1937						HuH-7	FTC-133
				BEN								ME-180	RT-112			UM-UC-3	BFTC-909						A375	CHP-212
				U-118-MG								MDA-MB-361	NCI-H630			HSC-2	RMG-I						MEL-HO	PANC-03-27
				MES-SA								CAL-27	COLO-792			SK-HEP-1	SCC-4						C3A	KOSC-2
				KYSE-510								MDA-MB-415	SW626			769-P	BOKU						SNU-475	U-2-OS
				SNU-423								HCC1395	D-423MG			ZR-75-30	639-V						RVH-421	CAL-120
				TT								NCI-H1693	BFTC-905			DK-MG	U251						SCC-25	Detroit562
				VM-CUB-1								MHH-CALL-2	J82			MG-63	MC-IXC						SK-OV-3	NCI-H1650
				Mewo								23132-87	NCI-H2009			NCI-H250	MOLT-16						GAMG	MHH-CALL-2
				MKN7								KYSE-270	VMRC-RCZ			NCI-H378	Calu-1						Mewo	SK-CO-1
				HOS								HCC1937	HCT-15			CAL-27	SK-MEL-24						J82	UMC-11
				SF295								HSC-2	NCI-H1618			CAL-85-1	SK-HEP-1						KYSE-510	NCI-H2009
				COLO-680N								MDA-MB-175-VII	VM-CUB-1			GAMG	HPAF-II						HCC38	HSC-2
				EGI-1								DMS-273	Calu-1			KNS-62	SK-MEL-30						TYK-nu	HCC1937
				HT55								NCI-H2170	KYSE-510			HN							MDA-MB-468	NCI-N87
				TCCSUP								U-118-MG	NCI-H838			HT-1080							MDA-MB-415	22RV1
				BT-20								NCI-H520	KYSE-150			YAPC							A2058	SN12C
				HCC1937								RD	BxPC-3			SAS							SW1783	HCT-116
				RCM-1								SW1116	SF295			NCI-N87							NCI-H1563	OC-314
				RD								CAL-120	KYSE-70			TT							KYSE-450	SK-MEL-5
				BHT-101								EGI-1	NCI-H1792			NCI-H1048							NCI-H522	SK-MEL-24
				ZR-75-30								Calu-1	RD			T84							HCC1937	MKN1
				RPMI-7951								RPMI-2650	HCC1937			SK-MEL-24							CAL-120	AsPC-1
				KU-19-19								U-2-OS	NCI-H2342			NCI-H1693							CAL-39	Ca9-22
				HCC1143								Ca-Ski	MC-IXC			WM-115							SK-MES-1	Ca-Ski
				OAW-28								HT-1197	RPMI-7951			U-118-MG							769-P	CAL-51
				Calu-3								HCC70	RO82-W-1			BHT-101							EFO-27	A2058
				NY								HCC1143	NCI-H1993			KYSE-180							OVCAR-5	A549
				ChaGo-K-1								U251	OE33			JEG-3							NCI-N87	NCI-H378
												TYK-nu	SK-MEL-28			SK-MES-1							ACHN	NCI-H250
												OE19	NCI-H522			T98G							NCI-H630	23132-87
												MDA-MB-468	Mewo			SW837							MFE-280	HuO9
												KU-19-19	NCI-H378			GMS-10							ABC-1	EFO-27
												Caov-4	NCI-H250			PANC-10-05							BALL-1	LU-135
												IGR-1				SCC-25							CRO-AP2	U-118-MG
												HCT-116				MDA-MB-415							SK-CO-1	IGR-1
												769-P				Calu-1							COLO-205	A2780
												EFO-21				22RV1							NCI-H292	D-542MG
												AGS				BT-20							NCI-H2347	OVCAR-5
												SW780				MKN45							MHH-CALL-2	PANC-08-13
												MHH-ES-1				SK-MG-1							NCI-H2405	639-V
												NCI-H2347				A673							T47D	T84
												NCI-H378				HTC-C3							NCI-H1618	SF295
												NCI-H250				A2058							HuO9	HuH-7
												D-566MG				NCI-H1618							HCC1954	RD
												NCI-H2405				HT-1197							OC-314	KYSE-450
												HOS				NCI-H520							MKN1	LN-405
												SK-MEL-30				SW1990							MC-IXC	M059J
												SW48				SW780							SW1417	SK-MEL-30
																KP-4							CAKI-1	MDA-MB-468
																Detroit562							RERF-LC-MS	HCC1806
																CFPAC-1							NCI-H1651	NCI-H1755
																OE19							PC-3	HOS
																NCI-H1792							CaR-1	SAS
																IGR-1							MDA-MB-453	CaR-1
																CAL-51							NCI-H650	SW1783
																NCI-H441							NCI-H2452	ESS-1
																HuCCT1								SW1417
																ChaGo-K-1								NCI-H441
																BEN								VMRC-RCZ
																VMRC-RCZ								HuP-T3
																HMV-II								D-566MG
																OAW-28								LU-99A
																KOSC-2								NCI-H630
																DV-90								COLO-680N
																MHH-CALL-2								SBC-5
																Calu-3								A172
																M059J								BALL-1
																NCI-H2029								PFSK-1
																SK-MEL-3								GMS-10
																SW1116								CAMA-1
																C32								KYSE-510
																TCCSUP								SW900
																SW1463								EGI-1
																BT-549								NCI-H1792
																SW900								KYSE-150
																RMG-I								RMG-I
																NCI-H2452								NCI-H1693
																DMS-53
