# Supplementary material for: MCLRP: enhanced prediction of anticancer drug response through low-rank matrix completion and transcriptomic profiling
Source: BMC Biol. 2025 Dec 3;24:4. doi: 10.1186/s12915-025-02457-8 (PMC12781783; doi:10.1186/s12915-025-02457-8)
Supplement: Supplementary file 2 — Additional file 2. Tables S1-S4. The data for the predictive high sensitivity response values selected by different thresholds. Table S5. The data for the relationship between additional drugs and co-mutations on one or more genes. Tables S6-S9. The top 1000 genes corresponding to each drug in the five datasets. Table S10-S13. Functional enrichment analysis of the top 1000 genes for each drug and the terms with a Benjamin false discovery rate of < 0.05. Table S14. Conditions of use for the methods. [file 12915_2025_2457_MOESM2_ESM.zip › Table S3-PI3KAUC.xlsx]

## Sheet: PI3KAUC30
A-443654	AKT inhibitor VIII	AMG-706	Axitinib	BAY 61-3606	BIBW2992	BMS-536924	BMS-754807	BX-795	CEP-701	Dasatinib	Erlotinib	GDC0941	Gefitinib	Imatinib	JW-7-25-1	Lapatinib	Midostaurin	NVP-TAE684	OSI-906	Pazopanib	PD-173074	PF-02341066	PHA-665752	Rapamycin	Sorafenib	Sunitinib	Temsirolimus
ECC12	NCI-N87	NCI-H716	NCI-H1436		ECC12	COLO-205	D-336MG	KASUMI-1		ECC12	TE-11	KASUMI-1	ECC12	A204		NCI-N87	YH-13	COLO-205	KP-N-RT-BM-1	D-336MG	NCI-H716	H4	DOK	HGC-27	A204	A375
		KASUMI-1	CHP-134		LB996-RCC	NCI-H727	KASUMI-1	NCI-H716		A204	TGBC24TKB	HSC-4	LB996-RCC	NCI-H1703		MDA-MB-175-VII		LCLC-97TM1	D-336MG	KASUMI-1	KASUMI-1	HGC-27	A204		NCI-H1703	PA-1
		NCI-H1436	KP-N-RT-BM-1		LC-1F	LCLC-97TM1				AN3-CA	NCI-H1975	NCI-H716	LC-1F	D-392MG		NCI-H2170		G-401	YH-13	YH-13	SU-DHL-1	A2780	A375		A427	LCLC-97TM1
		NCI-H2171	SU-DHL-1		UACC-812	G-401				MG-63	HSC-4		BL-70	MHH-ES-1		OE19		NCI-H727	EW-22	ECC12	HSC-4	HT-1080	MG-63		CCF-STTG1	A204
		HSC-4	ECC4		NCI-H1436	MC-IXC				NCI-H2342	CAL-27		NCI-H2107	HCC2998		CHL-1		A375	NB17	D-247MG	DMS-153	NCI-H1703	BPH-1		TE-11	CAL-12T
		NCI-H378	DMS-153		DV-90	EW-7				HLE	DOK		ECC4	COR-L105		EFO-27		HMV-II	ECC12	CHP-134	EW-12	CAMA-1	YH-13		CHP-212	YH-13
		NCI-H250	SCLC-21H		Caov-3	SJRH30				H4	CHL-1		CP67-MEL	T-24		DOK		SJRH30			ECC4	NCI-H460	BFTC-905		MC-IXC	A427
		Calu-1	EW-12		PLC-PRF-5	A375				A431	MDA-MB-175-VII		Caov-3	YH-13		CAL-27		EW-7			BL-70	RPMI-7951	SW1088		SW982	BFTC-905
		DMS-153	NCI-H2171		SNU-475	HMV-II				MC-IXC	HSC-2		UACC-812	A2780		HSC-4		BFTC-905			KP-N-RT-BM-1	A204	OVCAR-5		H4	SK-HEP-1
		K052	SCC-3		CP67-MEL	BFTC-905				SW1088	CAL-33		SNU-475	NCI-H1563		FADU		MCF7			NCI-H2107	D-392MG	NCI-H1703		YH-13	DoTc2-4510
		SU-DHL-1			NCI-H1618	SNU-387				CCF-STTG1	NCI-H292		PLC-PRF-5	CCF-STTG1		KYSE-140		A427			TALL-1	T-24	HuO9		AN3-CA	SK-MES-1
		NCI-H2107			Calu-1	MCF7				G-361	EFO-27		CHP-134	MIA-PaCa-2		CAL-33		HT-29			SCC-3	CHP-212	DU-145		NCI-H810	HCC2998
		PLC-PRF-5			NCI-H378	HT-29				NY	CAL-39		EW-12	HCC1419		HLE		HCC2998			SCLC-21H	IPC-298	CAL-33		LCLC-103H	SW1710
		BL-70			NCI-H250	SW1710				CAL-54	NCI-N87		EHEB	AN3-CA		CAL-39		MC-IXC			NCI-H250	MHH-ES-1	ECC12		MHH-ES-1	SW48
		DV-90			MDA-MB-134-VI	NCI-H810				MES-SA	FADU		K052	ABC-1		ZR-75-30		SNU-387			NCI-H378	HOS	HSC-2		HLE	MES-SA
		CP67-MEL			KP-N-RT-BM-1	NCI-H358				RT-112	KYSE-450		NCI-H1618	CHP-212		HN		NCI-H358			PLC-PRF-5	A427	NCI-H661		NY	ACHN
		KP-N-RT-BM-1			DMS-153	A427				SW1710	KYSE-140		TALL-1	DK-MG		KYSE-410		MG-63			MDA-MB-134-VI	C32	CHL-1		MIA-PaCa-2	HMV-II
		SCLC-21H			ECC4	ABC-1				CAKI-1	ACHN		DV-90	HLE		TGBC24TKB		MIA-PaCa-2			NCI-H1522	MES-SA	MDA-MB-175-VII		DK-MG	SNU-387
		MDA-MB-134-VI			EHEB	MG-63				NCI-H2170	COR-L105		NCI-H2171	NCI-H292		NUGC-3		SW1710			Calu-1	SBC-5	FADU		A431	LoVo
					K052	HCC2998				A427	PC-14		Calu-1	PFSK-1		CAL-54					NCI-H2196	T98G	NCI-H292		LU-135	COLO-205
					EW-12	SK-CO-1				LCLC-103H	A498		NCI-H250	MDA-MB-468		HSC-2					Caov-3	ESS-1	HSC-4		RT-112	NCI-H460
					NCI-H2171	CAL-85-1				NCI-H810	NCI-H2170		NCI-H378	H4		SW13					NCI-H2081	UM-UC-3	SNU-387		ABC-1	769-P
					LB647-SCLC	CHP-212				G-401	CAL-54		NCI-H1522	A427		Ca9-22					SNU-475	PA-1	A431		MES-SA	G-401
					NCI-H2196	MEL-JUSO				SNU-387	TI-73		NCI-H2081	MFE-296		HCC1419					BC-3	SW620	MIA-PaCa-2		DMS-273	LU-135
					SCLC-21H	GP5d				COR-L105	BPH-1		NCI-H2196	HCC1937		KYSE-180					UACC-812	AGS	SCC-4		MG-63	HOS
					NCI-H2107	LCLC-103H				BCPAP	KYSE-180		SCLC-21H	ME-180		NCI-H292					CP67-MEL	U-2-OS	CAL-39		M059J	AN3-CA
					NCI-H2081	RD				CAL-51	NUGC-3		BC-3	HSC-4		COR-L105					LB647-SCLC	YH-13	HO-1-N-1		T-24	CHL-1
					NCI-H522	CAL-12T				HSC-2	OE19		LB647-SCLC	D-566MG		SK-MES-1					CAL-148	A549	HCC70		SW1710
					NCI-H1522	ECC12				DMS-273	KYSE-410		MDA-MB-134-VI	639-V		BPH-1					EHEB	8505C	TI-73		A375
					SU-DHL-1	PANC-10-05				NCI-H1755	SW982		NCI-H64	ESS-1		TE-11					DV-90	SW780	COLO-205		ESS-1
					NCI-H64	A431				786-0	NCI-H727		NCI-H1436	C32		ACHN					HCC1599	SK-HEP-1	KNS-62		COR-L105
					TALL-1	Saos-2				KYSE-270	HN		DMS-153	HCC1395		MDA-MB-468					NCI-H1618	MOLT-16	KU-19-19		HCC1395
					BC-3	Capan-2				SNU-449	Ca9-22			CAPAN-1		DoTc2-4510						GCT	KYSE-410		SK-HEP-1
					CHP-134	MHH-ES-1				HCC1395	BHY			Ca-Ski		BHY						MFE-296	HSC-3		SW1088
					BL-70	SK-LU-1				DU-145	CAL-12T			NUGC-3		A431						SK-MEL-5	CAL-12T		8505C
						CAL-39				T98G	SAS			KYSE-410		Calu-3						M14	KYSE-450		SNG-M
						T84				CHP-212	SK-MEL-24			S-117		C-33-A						D-566MG	CCF-STTG1		SNU-423
						TCCSUP				ESS-1	SNU-C2B			DMS-273		HO-1-N-1						Mewo	MDA-MB-157		DU-145
						AN3-CA				D-392MG	A431			NCI-H460		TI-73						KP-4	SK-OV-3		SNU-387
						LK-2				EFO-21	ZR-75-30			Caov-4		PC-14						PFSK-1	TT		HT55
						NY				TCCSUP	A704			C-33-A		KYSE-270						NCI-H1048	SW48		CAL-51
						DOK				A172	SW1116			SNU-423		HT55						Ca-Ski	HCC2998		NCI-H2342
						LU-135				SK-MES-1	C-33-A			CAL-27		KYSE-450						JEG-3	BHT-101		G-361
						LU-99A				ABC-1	DoTc2-4510			RT-112		ME-180						SK-N-AS	HTC-C3		HCE-4
						MIA-PaCa-2				KYSE-410	SW48			NCI-H1048		HGC-27						RVH-421	CAL-27		OAW-28
						HuO-3N1				NCI-N87	HO-1-N-1			A375		G-401						C-33-A	PFSK-1		SW48
						SNU-449				SNU-423	SCC-25			HuH-7		MC-IXC						CCF-STTG1	HCC1419		NCI-H358
						RT-112				CAL-39	LCLC-97TM1			TT		T47D						EGI-1	MEL-JUSO		NCI-H2170
						PANC-08-13				J82	BT-20			SCC-4		SCC-25						CAL-62	KYSE-140		A2780
						NCI-H292				769-P	DU-145			NCI-H1573		HSC-3						NCI-H1437	CAL-51		BCPAP
						G-361				HT55	NCI-H358			8505C		SW1116						U-118-MG	HN		AGS
						NCI-H441				HT-1080	SW13			A549		BT-20						NCI-H1563	SW1710		NCI-H1755
						SK-MEL-3				Calu-3	CP67-MEL			SW620		AN3-CA						VM-CUB-1	SK-MG-1		HOS
						5637				NCI-H1703	KU-19-19			MES-SA		NCI-H2342						EFM-19	EW-7		MDA-MB-468
						SW48				BEN	COLO-678			SiHa		SAS						S-117	SNU-423		EFO-21
						CAL-51				HuO-3N1	COLO-205			JEG-3		CaR-1						MIA-PaCa-2	COR-L23		COR-L23
						NCI-H2228				M059J	HCC1143			MDA-MB-415		IGROV-1						TYK-nu	EPLC-272H		SCC-4
										SK-LU-1	HCE-4			HuP-T4		COLO-678						SKG-IIIa	BxPC-3		D-566MG
										CAL-12T	HLE			HEC-1		A498						G-361	NCI-H838		SJRH30
										KYSE-510	MKN7			SK-MEL-5		YKG-1						COR-L23	DK-MG		MFE-296
										PANC-10-05	ME-180			NCI-H2170		786-0						639-V	MC-IXC		CAL-12T
										GAMG	MDA-MB-468			HGC-27		MKN7						NCI-H520	786-0		NCI-H2405
										YKG-1	HSC-3			Hs-578-T		MDA-MB-361						MEL-HO	MCF7		HCT-116
										A2058	KYSE-270			HT55		LCLC-97TM1						HLE	MHH-ES-1		NCI-H2052
										BPH-1	SK-MES-1			DU-145		NCI-H1573						RPMI-2650	NCI-H727		CAL-120
										NUGC-3	G-401			HCC1143		DU-145						SNG-M	SCC-25		KYSE-270
										MDA-MB-157	HMV-II			NCI-H358		NCI-H1693						HCT-15	PC-14		TT
										EFM-19	IGROV-1			OE19		HCC1143						SiHa	KYSE-180		CAKI-1
										EFO-27	EW-7			TGBC11TKB		A704						OVCAR-8	CHP-212		IGR-1
										NCI-H358	HT-3			NCI-H28		NCI-H630						BALL-1	NCI-H1437		PA-1
										LU-135	786-0			UM-UC-3		VMRC-RCZ						HuP-T4	AGS		DoTc2-4510
										NCI-H1693	OAW-42			J82		NCI-H661						U-266	BCPAP		T98G
										ACHN	MC-IXC			SW780		SK-OV-3						NCI-H2009	PC-3		SW620
										SCC-4	PANC-10-05			NCI-H522		CFPAC-1						HEC-1	KYSE-510		VM-CUB-1
										DoTc2-4510	HuP-T4			YAPC		SW48						23132-87	OAW-42		SK-MES-1
										HuCCT1	PANC-08-13			SJRH30		GAMG						MDA-MB-415	PANC-03-27		SNU-449
										SNG-M	SNU-449			COLO-741		Ca-Ski						SK-MG-1	SK-MEL-24		KYSE-410
										Daoy	HT-29			SAS		MG-63						HSC-3	LoVo		CHP-134
										KYSE-140	CFPAC-1			SW13		CP67-MEL						M059J	CAL-54		NCI-H522
										UM-UC-3	NCI-H441			SN12C		LCLC-103H						HCC1937	SK-MES-1		KYSE-150
										DK-MG	Ca-Ski			VM-CUB-1		NCI-H358						A2058	H4		NCI-H2087
											T84			SNU-449		MFE-296						HCC1806	NCI-H28		LK-2
											HCC1419			LCLC-103H		EFM-19						KOSC-2	ME-180		HT-1080
											EPLC-272H			CAL-12T		HCE-4						BEN	A549		BFTC-905
											MDA-MB-361			SW1990		HCC70						ME-180	639-V		CAL-85-1
											NCI-H1693			CHP-134		Capan-2						DMS-273	LN-405		BT-549
											NCI-H1650			MEL-JUSO		HuP-T4						CAPAN-1	SK-LU-1		MEL-JUSO
											LoVo			U-118-MG		PANC-08-13						J82	HGC-27		Daoy
											Calu-3			NCI-H2009		NCI-H1755						SNU-475	OAW-28		769-P
											Capan-2			HOS		EPLC-272H						A673	HuO-3N1		HOP-92
											NCI-H28			CFPAC-1		NCI-H522						SW1573	RT-112		A172
											MKN1			HMV-II		NCI-H1563						DBTRG-05MG	NCI-H358		CFPAC-1
											HT-1376			NCI-H1993		SNG-M						Daoy	TCCSUP		OVCAR-5
											PANC-03-27			MKN1		SW1710						Detroit562	HOP-92		CaR-1
											769-P			SW837		HT-3						Caov-3	DoTc2-4510		MDA-MB-157
											SK-OV-3			DOK		MDA-MB-415						HTC-C3	MDA-MB-361		HMV-II
											RD			U-2-OS		OVCAR-3						HuP-T3	SNU-449		U-2-OS
											CAL-85-1			CAL-62		EFO-21						VMRC-RCZ	GAMG		ACHN
											647-V			Daoy		DMS-273						SN12C	NCI-H2342		HuCCT1
											HT55			Ca9-22		SN12C						Hs-578-T	HMV-II		MDA-MB-231
											NCI-H2228			Calu-1		PANC-03-27						A172	OC-314		C3A
											NCI-H2342			HT-1197		NY						NCI-H2052	D-423MG		SW1990
											SW837			ZR-75-30		CCF-STTG1						UMC-11	LCLC-97TM1
											NCI-H630			CAL-33		KYSE-520						OE33	G-401
											NCI-H661			D-542MG		CAL-85-1						MDA-MB-231	Ca9-22
											RPMI-2650			FADU		HT-1376						HCC1395	KYSE-270
											KNS-62			NCI-H661		CAL-12T						MDA-MB-361	HT-3
											MCF7			NCI-N87		CAKI-1						LoVo	SK-CO-1
											CaR-1			NCI-H2405		NCI-H520						LU-135	Saos-2
											T47D			CaR-1		NCI-H727						HuCCT1	HCT-15
											SCC-4			NCI-H250		5637						MKN45	BHY
											GP5d			NCI-H378		23132-87						5637	YKG-1
											COLO-680N			PLC-PRF-5		IA-LM						NCI-H1573	T47D
											NCI-H1573			DoTc2-4510		RT-112						GMS-10	HT-29
											HuO-3N1			SNG-M		Detroit562						PC-3	T98G
											NCI-H522			22RV1		J82						T47D	23132-87
											5637			SW1573		DV-90						PLC-PRF-5	NCI-H1563
											HCC70			NCI-H2228		YAPC						NCI-H1793	LCLC-103H
											NCI-H1993			NCI-H2029		KU-19-19						D-542MG	LU-135
											SW1463			RMG-I		OE33						BFTC-909	WM-115
											KYSE-520			A172		RD						SF295	MKN28
											RCM-1			SW1116		SNU-C2B						COR-L105	TYK-nu
											SK-LU-1			SW1463		DK-MG						NB12	MKN7
											J82			Caov-3		OC-314						DV-90	8505C
											SK-MEL-3			DMS-53		NCI-H1993						D-423MG	HuP-T4
											BOKU			MKN28		NCI-H1048						HO-1-N-1	NCI-H810
											HGC-27			HT-1376		NCI-H2228						BT-549	D-542MG
											SJRH30			NCI-H1693		RCM-1						NCI-H2452	LU-99A
											Detroit562			SW1088		Calu-1						KYSE-270	RD
											NALM-6			SNU-475		SNU-449						NCI-H1618	SF295
											LCLC-103H			BT-549		MKN1						LK-2	MDA-MB-468
											HPAF-II			C3A		KYSE-510						EPLC-272H	5637
											639-V			NCI-H630		HCC38						NCI-H1792	G-361
											ABC-1			ChaGo-K-1		SW900						OC-314	HOS
											OC-314			MC-IXC		C3A						MHH-CALL-2	D-392MG
											Calu-1			EFO-27		SW626						HCC1419	EFO-27
											Saos-2			COR-L23		SNU-387						YKG-1	NCI-H2009
											LN-405			P12-ICHIKAWA		COLO-680N						CAL-51	PA-1
											EW-22			VMRC-RCZ		KYSE-70						SCH	KYSE-520
											NCI-H1651			AsPC-1		SW982						SW626	KOSC-2
											MKN28			KYSE-180		NCI-H28						BxPC-3	M059J
											YAPC			SKG-IIIa		A204						NCI-H2227	UMC-11
											SW1710			CAL-54		HCT-116						BCPAP	ChaGo-K-1
											NCI-H2030			D-423MG		BEN						SK-MEL-28	PANC-10-05
											TCCSUP			CAMA-1		MDA-MB-157						RERF-LC-MS	769-P
											SK-CO-1			ACHN		647-V						NCI-H2291	BT-20
											CAKI-1			T84		WM-115						FTC-133	CFPAC-1
											OE33			KYSE-140		LoVo						TT	Daoy
											NCI-H1437			NCI-H1437		ChaGo-K-1						SK-OV-3	IGROV-1
											SNG-M			NCI-H2342		HCC1937						647-V	SW1783
											NCI-H810			NY		MDA-MB-453						HCT-116	RPMI-7951
											HT-1197			NCI-H2347		NCI-H596						AsPC-1	AN3-CA
											KYSE-510			786-0		NCI-H1650						SK-MES-1	Calu-3
											SW900			HCC1954		HPAF-II						TGBC11TKB	MES-SA
											NCI-H1666			NCI-H1651		GP5d						SW1088	EGI-1
											U031			HCC1806		GMS-10						WM-115	NCI-H2107
											RMG-I			MFE-280		LK-2						SW13	CAKI-1
											NCI-H378			NCI-H727		NCI-H1618						KYSE-410	ACHN
											NCI-H250			U251		G-361						SW1710	Ca-Ski
											22RV1			GP5d		KNS-62						COLO-741	NCI-H1650
											NCI-H1618			M059J		BxPC-3						NCI-H2029	CAL-85-1
											MHH-CALL-2			Calu-3		NCI-H2030						AN3-CA	NCI-H1693
											G-361			SF295		RPMI-2650						22RV1	EFO-21
											NCI-H1793			BPH-1		HuH-7						NCI-H250	VM-CUB-1
											CAPAN-1			CAL-85-1		NCI-H378						NCI-H378	NCI-H650
											GAMG			HPAF-II		NCI-H250						SW1990	MEL-HO
											BFTC-905			HT-29		RMG-I						CRO-AP2	BEN
														GCT		NCI-H1299						NCI-H596	ABC-1
														DV-90		BFTC-909						U251	KYSE-70
														OAW-28		SK-CO-1						KYSE-510	U-118-MG
														RPMI-2650		A427						786-0	KYSE-150
														NCI-H2087		COLO-205						NCI-H2087	NCI-N87
														SK-MG-1		SW1990						GAMG	NCI-H250
														NCI-H1618		PANC-10-05						P12-ICHIKAWA	NCI-H378
														U031		HOP-92						SW1417	BALL-1
														OVCAR-5		ESS-1						BHT-101	NUGC-3
														COLO-680N		UACC-62						HCC2998	Detroit562
														T98G		NCI-H1437						HuO9	SK-N-AS
														HCC70		NCI-H810						MDA-MB-453	HT-1376
														DBTRG-05MG		SCC-9						OVCAR-5	SK-MEL-5
														PC-3		TCCSUP						MFE-280	Calu-1
														WM-115		Daoy						COLO-679	NCI-H1618
														PANC-08-13		HCC1954						IGR-1	D-566MG
														NCI-H1650		TT						CaR-1	NCI-H1755
														PA-1		SKG-IIIa						A375	A2058
														SNU-387		DMS-53						MDA-MB-468	MKN1
														NCI-H810		U031						SNU-423	DBTRG-05MG
														SK-HEP-1		OAW-42						LN-405	NCI-H2228
														COLO-679		HEC-1						RCM-1	BFTC-909
														EFM-19		NCI-H1651						NCI-H2030	CHP-134
														Saos-2		NCI-H441						RMG-I	PANC-08-13
														RD		OAW-28						OE19	SW626
														IGR-1		U251						NCI-H2342	22RV1
														RCM-1		SNU-423						NCI-N87	SNG-M
														NCI-H2452		Saos-2						NCI-H1755	ZR-75-30
														SK-MEL-3		S-117						SW948	HuCCT1
														EPLC-272H		NCI-H2405						SCC-25	DV-90
														UACC-62		HuO-3N1						HCC38	RPMI-2650
														A673		CAL-51						CAL-120	HuP-T3
														BHY		HT-29						MKN28	MDA-MB-415
														TI-73		CAL-72						C3A	HCC1937
														SK-OV-3		RH-18						HT55	COLO-792
														647-V		SJRH30						HCC70	OE33
														HO-1-N-1		22RV1						RO82-W-1	NCI-H2030
														AGS		MKN28						HT-1197	NCI-H1792
														G-361		HuP-T3						CHP-134	NCI-H2170
														KYSE-70		KOSC-2						MOLT-13	GCT
														BEN		U-118-MG						A431	DMS-273
														NCI-H1793		PLC-PRF-5						LU-99A	SJRH30
														HCC38		MFE-280						769-P	OVCAR-8
														RH-18		FTC-133						NCI-H522	Hs-578-T
														NCI-H2052		NCI-H2009						HOP-92	Mewo
														KNS-62		COLO-679						NCI-H838	CAL-62
														MDA-MB-157		SW1417						HT-1376	EFM-19
														NCI-H520		ABC-1						SW1783	Capan-2
														MDA-MB-175-VII		CHP-134						OAW-42	M14
														EGI-1		D-423MG						MKN1	UM-UC-3
														MHH-CALL-2		LU-135						COLO-792	NCI-H1793
														SW948		CHP-212						SK-LU-1	COR-L105
														UMC-11		Caov-4						NY	HCC1143
														SW900		NCI-H2347						NCI-H810	647-V
														KP-4		SK-LU-1						Caov-4	RMG-I
														HuP-T3		HCC1395						UACC-62	NCI-H2405
														HSC-3		HT-1197						KYSE-520	J82
														NCI-H441		HuO9						HCC1954	A673
														OAW-42		NCI-H2452						SK-CO-1	C-33-A
														NCI-H596		769-P						MG-63	CaR-1
														KYSE-270		A172						CFPAC-1	NCI-H441
														COLO-678		RERF-LC-MS						NCI-H661	SBC-5
														HCT-15		T84						RT-112	NB12
														RO82-W-1		BHT-101						BPH-1	U-2-OS
														KYSE-450		M059J						BHY	HT-1080
														SW1417		PC-3						MEL-JUSO	HLE
														LoVo		HuCCT1						ZR-75-30	VMRC-RCZ
														SK-MES-1		NCI-H2291						DK-MG	FTC-133
														HN		SK-MEL-24						NCI-H2347	RERF-LC-MS
														COLO-792		HCC1806						NCI-H292	HuH-7
														NB12		MOLT-16						KU-19-19	T-24
														HuO-3N1		MHH-ES-1						KYSE-70	MOLT-16
														Capan-2		HCT-15						NCI-H28	TC-YIK
														OVCAR-3		SW1088						SCC-4	SCH
														SK-MEL-24		COLO-741						NCI-H2107	SW1990
														MDA-MB-453		AsPC-1						CAKI-1	SW1463
														PANC-10-05		SW1463						SNU-387	SNU-475
														RVH-421		MEL-JUSO						BT-20	SKG-IIIa
														769-P		IGR-1						NCI-H650	MHH-CALL-2
														BT-20		CRO-AP2						TCCSUP	NCI-H520
														TC-YIK		CAMA-1						NCI-H1651	HT55
														MDA-MB-231		MOLT-13						NCI-H1693	NCI-H522
														OC-314		Caov-3						SK-MEL-3	SW1573
														Detroit562		SK-MEL-3						Calu-1	NCI-H2347
														Mewo		HMV-II						EFO-21	C32
														CAL-72		MES-SA						Calu-3	NY
														LCLC-97TM1		SNU-475						MCF7	GP5d
														U-266		U-266						CAL-72	RH-18
														GMS-10		T98G						CAL-33	NCI-H1651
														BCPAP		SCC-4						PANC-10-05	PLC-PRF-5
														SCC-9								SCC-9	Caov-3
														OE33								GP5d	SW837
														SW1710								NCI-H2228	CAL-120
														SBC-5								KNS-62	SK-HEP-1
														CAKI-1								PANC-03-27	SAS
														SCH								HN	IGR-1
														RPMI-7951								DMS-53	OE19
														BxPC-3								HT-3	A172
														MKN45								NUGC-3	NCI-H1048
														SK-MEL-30								KYSE-150	OVCAR-3
														NCI-H650								OAW-28	GMS-10
														SW626								ACHN	CAMA-1
														OVCAR-8								OVCAR-3	COLO-678
														HOP-92								U031	U251
														SK-LU-1								MKN7	RO82-W-1
														MDA-MB-361								HPAF-II	HEC-1
														HT-3								NCI-H630	ESS-1
														PC-14								SJRH30	SW1116
														SK-N-AS								MDA-MB-157	MDA-MB-231
														EW-7								NCI-H2405	COLO-680N
														FTC-133								Ca9-22	HT-1197
														RERF-LC-MS									COLO-741
														MKN7									HPAF-II
														A2058									SK-MEL-30
														SK-CO-1									T84
														EFO-21									NCI-H2087
														LU-99A									SK-MEL-3
														IPC-298									S-117
														ECC12									HCC1395
														HT-1080									IPC-298
														LU-135									SW900
																							LK-2
																							SK-MEL-28
																							NCI-H2452
																							U031
																							KP-4
																							RCM-1
																							CAPAN-1
																							RVH-421
																							YAPC
																							SW13
																							HCC38
																							BT-549
																							AsPC-1
																							SN12C
																							MFE-280
																							COLO-679
																							DMS-53
																							MKN45
																							U-266
																							A2780
																							NCI-H460
																							NCI-H596
																							NCI-H630
																							SiHa
																							HCT-116
																							SCC-9
																							SW1417
																							SW620
																							NCI-H2029
																							TGBC11TKB
																							C3A
																							HCC1954
																							HCC1806
																							A427
																							NCI-H2052
																							NCI-H1993
																							UACC-62
																							CAL-72
																							P12-ICHIKAWA
																							MDA-MB-453
																							NCI-H2291
																							Caov-4
																							JEG-3

## Sheet: PI3KAUC35
A-443654	AKT inhibitor VIII	AMG-706	Axitinib	BAY 61-3606	BIBW2992	BMS-536924	BMS-754807	BX-795	CEP-701	Dasatinib	Erlotinib	GDC0941	Gefitinib	Imatinib	JW-7-25-1	Lapatinib	Midostaurin	NVP-TAE684	OSI-906	Pazopanib	PD-173074	PF-02341066	PHA-665752	Rapamycin	Sorafenib	Sunitinib	Temsirolimus
ECC12	NCI-N87	NCI-H716	NCI-H1436		ECC12	COLO-205	D-336MG	KASUMI-1	SU-DHL-1	ECC12	TE-11	KASUMI-1	ECC12	A204		NCI-N87	YH-13	COLO-205	KP-N-RT-BM-1	D-336MG	NCI-H716	H4	DOK	HGC-27	A204	A375
HGC-27	YH-13	KASUMI-1	CHP-134		LB996-RCC	NCI-H727	KASUMI-1	NCI-H716	BL-70	A204	TGBC24TKB	HSC-4	LB996-RCC	NCI-H1703		MDA-MB-175-VII	CP67-MEL	LCLC-97TM1	D-336MG	KASUMI-1	KASUMI-1	HGC-27	A204	RPMI-2650	NCI-H1703	PA-1
	SK-MG-1	NCI-H1436	KP-N-RT-BM-1		LC-1F	LCLC-97TM1	KP-N-RT-BM-1	NCI-H209		AN3-CA	NCI-H1975	NCI-H716	LC-1F	D-392MG		NCI-H2170	CRO-AP2	G-401	YH-13	YH-13	SU-DHL-1	A2780	A375	786-0	A427	LCLC-97TM1
	IGROV-1	NCI-H2171	SU-DHL-1		UACC-812	G-401	ECC12	HSC-4		MG-63	HSC-4	NCI-H209	BL-70	MHH-ES-1		OE19	CHP-134	NCI-H727	EW-22	ECC12	HSC-4	HT-1080	MG-63	GCT	CCF-STTG1	A204
	A549	HSC-4	ECC4		NCI-H1436	MC-IXC	CP67-MEL			NCI-H2342	CAL-27		NCI-H2107	HCC2998		CHL-1	D-566MG	A375	NB17	D-247MG	DMS-153	NCI-H1703	BPH-1	ECC12	TE-11	CAL-12T
	ZR-75-30	NCI-H378	DMS-153		DV-90	EW-7				HLE	DOK		ECC4	COR-L105		EFO-27	D-423MG	HMV-II	ECC12	CHP-134	EW-12	CAMA-1	YH-13	NCI-H292	CHP-212	YH-13
	OC-314	NCI-H250	SCLC-21H		Caov-3	SJRH30				H4	CHL-1		CP67-MEL	T-24		DOK	TI-73	SJRH30	SK-MG-1	RH-18	ECC4	NCI-H460	BFTC-905	CAMA-1	MC-IXC	A427
	D-423MG	Calu-1	EW-12		PLC-PRF-5	A375				A431	MDA-MB-175-VII		Caov-3	YH-13		CAL-27	MOLT-16	EW-7	IGROV-1	SKM-1	BL-70	RPMI-7951	SW1088	PA-1	SW982	BFTC-905
	SK-MEL-5	DMS-153	NCI-H2171		SNU-475	HMV-II				MC-IXC	HSC-2		UACC-812	A2780		HSC-4		BFTC-905	D-423MG	CP67-MEL	KP-N-RT-BM-1	A204	OVCAR-5	COR-L105	H4	SK-HEP-1
	MEL-HO	K052	SCC-3		CP67-MEL	BFTC-905				SW1088	CAL-33		SNU-475	NCI-H1563		FADU		MCF7	RH-18	CRO-AP2	NCI-H2107	D-392MG	NCI-H1703	MOLT-16	YH-13	DoTc2-4510
	CP67-MEL	SU-DHL-1	MDA-MB-134-VI		NCI-H1618	SNU-387				CCF-STTG1	NCI-H292		PLC-PRF-5	CCF-STTG1		KYSE-140		A427	A549	EW-22	TALL-1	T-24	HuO9		AN3-CA	SK-MES-1
	CRO-AP2	NCI-H2107	NCI-H250		Calu-1	MCF7				G-361	EFO-27		CHP-134	MIA-PaCa-2		CAL-33		HT-29	OC-314	IGROV-1	SCC-3	CHP-212	DU-145		NCI-H810	HCC2998
	MKN7	PLC-PRF-5	NCI-H378		NCI-H378	HT-29				NY	CAL-39		EW-12	HCC1419		HLE		HCC2998	KNS-62		SCLC-21H	IPC-298	CAL-33		LCLC-103H	SW1710
	EW-22	BL-70	K052		NCI-H250	SW1710				CAL-54	NCI-N87		EHEB	AN3-CA		CAL-39		MC-IXC	NCI-H2107		NCI-H250	MHH-ES-1	ECC12		MHH-ES-1	SW48
	BALL-1	DV-90	DV-90		MDA-MB-134-VI	NCI-H810				MES-SA	FADU		K052	ABC-1		ZR-75-30		SNU-387	MKN7		NCI-H378	HOS	HSC-2		HLE	MES-SA
		CP67-MEL	NCI-H2196		KP-N-RT-BM-1	NCI-H358				RT-112	KYSE-450		NCI-H1618	CHP-212		HN		NCI-H358	CP67-MEL		PLC-PRF-5	A427	NCI-H661		NY	ACHN
		KP-N-RT-BM-1	NCI-H2081		DMS-153	A427				SW1710	KYSE-140		TALL-1	DK-MG		KYSE-410		MG-63	SK-MEL-5		MDA-MB-134-VI	C32	CHL-1		MIA-PaCa-2	HMV-II
		SCLC-21H	NCI-H1618		ECC4	ABC-1				CAKI-1	ACHN		DV-90	HLE		TGBC24TKB		MIA-PaCa-2	BALL-1		NCI-H1522	MES-SA	MDA-MB-175-VII		DK-MG	SNU-387
		MDA-MB-134-VI	PLC-PRF-5		EHEB	MG-63				NCI-H2170	COR-L105		NCI-H2171	NCI-H292		NUGC-3		SW1710	NCI-H1650		Calu-1	SBC-5	FADU		A431	LoVo
		EW-12	NCI-H2107		K052	HCC2998				A427	PC-14		Calu-1	PFSK-1		CAL-54		MEL-JUSO	MEL-HO		NCI-H2196	T98G	NCI-H292		LU-135	COLO-205
		NCI-H1618	LB647-SCLC		EW-12	SK-CO-1				LCLC-103H	A498		NCI-H250	MDA-MB-468		HSC-2		RT-112	NCI-H378		Caov-3	ESS-1	HSC-4		RT-112	NCI-H460
		ECC4	Calu-1		NCI-H2171	CAL-85-1				NCI-H810	NCI-H2170		NCI-H378	H4		SW13		NCI-H810	NCI-H250		NCI-H2081	UM-UC-3	SNU-387		ABC-1	769-P
		SNU-475	UACC-812		LB647-SCLC	CHP-212				G-401	CAL-54		NCI-H1522	A427		Ca9-22		LK-2	D-566MG		SNU-475	PA-1	A431		MES-SA	G-401
		NCI-H2196	SNU-475		NCI-H2196	MEL-JUSO				SNU-387	TI-73		NCI-H2081	MFE-296		HCC1419		AN3-CA	CRO-AP2		BC-3	SW620	MIA-PaCa-2		DMS-273	LU-135
		Caov-3	Caov-3		SCLC-21H	GP5d				COR-L105	BPH-1		NCI-H2196	HCC1937		KYSE-180		MHH-ES-1	CHP-134		UACC-812	AGS	SCC-4		MG-63	HOS
		SCC-3	NCI-H1522		NCI-H2107	LCLC-103H				BCPAP	KYSE-180		SCLC-21H	ME-180		NCI-H292		GP5d	ZR-75-30		CP67-MEL	U-2-OS	CAL-39		M059J	AN3-CA
		NCI-H1522			NCI-H2081	RD				CAL-51	NUGC-3		BC-3	HSC-4		COR-L105		CAL-12T	NCI-H630		LB647-SCLC	YH-13	HO-1-N-1		T-24	CHL-1
		HCC1599			NCI-H522	CAL-12T				HSC-2	OE19		LB647-SCLC	D-566MG		SK-MES-1		Saos-2	SW1116		CAL-148	A549	HCC70		SW1710	LCLC-103H
		NCI-H64			NCI-H1522	ECC12				DMS-273	KYSE-410		MDA-MB-134-VI	639-V		BPH-1		SK-LU-1			EHEB	8505C	TI-73		A375	786-0
		UACC-812			SU-DHL-1	PANC-10-05				NCI-H1755	SW982		NCI-H64	ESS-1		TE-11		ABC-1			DV-90	SW780	COLO-205		ESS-1	A431
		ECC12			NCI-H64	A431				786-0	NCI-H727		NCI-H1436	C32		ACHN		HuH-7			HCC1599	SK-HEP-1	KNS-62		COR-L105	HCT-116
		TALL-1			TALL-1	Saos-2				KYSE-270	HN		DMS-153	HCC1395		MDA-MB-468		SK-CO-1			NCI-H1618	MOLT-16	KU-19-19		HCC1395	HGC-27
		CAL-148			BC-3	Capan-2				SNU-449	Ca9-22		NCI-H522	CAPAN-1		DoTc2-4510		CAL-39			NCI-H64	GCT	KYSE-410		SK-HEP-1	CHP-212
		NCI-H2081			CHP-134	MHH-ES-1				HCC1395	BHY		CAL-148	Ca-Ski		BHY		5637			K052	MFE-296	HSC-3		SW1088	M059J
		BC-3			BL-70	SK-LU-1				DU-145	CAL-12T		HCC1599	NUGC-3		A431		CHP-212			NCI-H2171	SK-MEL-5	CAL-12T		8505C	TI-73
		LB647-SCLC			CAL-148	CAL-39				T98G	SAS		KP-N-RT-BM-1	KYSE-410		Calu-3		CAL-85-1			ECC12	M14	KYSE-450		SNG-M	SK-LU-1
					SCC-3	T84				CHP-212	SK-MEL-24			S-117		C-33-A		A204			NCI-H1436	D-566MG	CCF-STTG1		SNU-423	A2780
					HCC1599	TCCSUP				ESS-1	SNU-C2B			DMS-273		HO-1-N-1		T84			LC-1F	Mewo	MDA-MB-157		DU-145	H4
						AN3-CA				D-392MG	A431			NCI-H460		TI-73		SK-MEL-3				KP-4	SK-OV-3		SNU-387	CAL-27
						LK-2				EFO-21	ZR-75-30			Caov-4		PC-14		RD				PFSK-1	TT		HT55	YKG-1
						NY				TCCSUP	A704			C-33-A		KYSE-270		PANC-10-05				NCI-H1048	SW48		CAL-51	GCT
						DOK				A172	SW1116			SNU-423		HT55		LCLC-103H				Ca-Ski	HCC2998		NCI-H2342	NCI-H358
						LU-135				SK-MES-1	C-33-A			CAL-27		KYSE-450		LU-99A				JEG-3	BHT-101		G-361	NCI-H1048
						LU-99A				ABC-1	DoTc2-4510			RT-112		ME-180						SK-N-AS	HTC-C3		HCE-4	BPH-1
						MIA-PaCa-2				KYSE-410	SW48			NCI-H1048		HGC-27						RVH-421	CAL-27		OAW-28	MOLT-16
						HuO-3N1				NCI-N87	HO-1-N-1			A375		G-401						C-33-A	PFSK-1		SW48	8505C
						SNU-449				SNU-423	SCC-25			HuH-7		MC-IXC						CCF-STTG1	HCC1419		NCI-H358	AGS
						RT-112				CAL-39	LCLC-97TM1			TT		T47D						EGI-1	MEL-JUSO		NCI-H2170	D-566MG
						PANC-08-13				J82	BT-20			SCC-4		SCC-25						CAL-62	KYSE-140		A2780	KYSE-270
						NCI-H292				769-P	DU-145			NCI-H1573		HSC-3						NCI-H1437	CAL-51		BCPAP	A549
						G-361				HT55	NCI-H358			8505C		SW1116						U-118-MG	HN		AGS	RPMI-2650
						NCI-H441				HT-1080	SW13			A549		BT-20						NCI-H1563	SW1710		NCI-H1755	EPLC-272H
						SK-MEL-3				Calu-3	CP67-MEL			SW620		AN3-CA						VM-CUB-1	SK-MG-1		HOS	MC-IXC
						5637				NCI-H1703	KU-19-19			MES-SA		NCI-H2342						EFM-19	EW-7		MDA-MB-468	PANC-03-27
						SW48				BEN	COLO-678			SiHa		SAS						S-117	SNU-423		EFO-21	MEL-JUSO
						CAL-51				HuO-3N1	COLO-205			JEG-3		CaR-1						MIA-PaCa-2	COR-L23		COR-L23	HCC70
						NCI-H2228				M059J	HCC1143			MDA-MB-415		IGROV-1						TYK-nu	EPLC-272H		SCC-4	CAL-51
						SNU-423				SK-LU-1	HCE-4			HuP-T4		COLO-678						SKG-IIIa	BxPC-3		D-566MG	HCT-15
						NCI-H2342				CAL-12T	HLE			HEC-1		A498						G-361	NCI-H838		SJRH30	NCI-H1437
						HuH-7				KYSE-510	MKN7			SK-MEL-5		YKG-1						COR-L23	DK-MG		MFE-296
						PANC-03-27				PANC-10-05	ME-180			NCI-H2170		786-0						639-V	MC-IXC		CAL-12T
						KYSE-150				GAMG	MDA-MB-468			HGC-27		MKN7						NCI-H520	786-0		NCI-H2405
						CAKI-1				YKG-1	HSC-3			Hs-578-T		MDA-MB-361						MEL-HO	MCF7		HCT-116
						CAL-54				A2058	KYSE-270			HT55		LCLC-97TM1						HLE	MHH-ES-1		NCI-H2052
						RPMI-2650				BPH-1	SK-MES-1			DU-145		NCI-H1573						RPMI-2650	NCI-H727		CAL-120
						NCI-H838				NUGC-3	G-401			HCC1143		DU-145						SNG-M	SCC-25		KYSE-270
						KYSE-270				MDA-MB-157	HMV-II			NCI-H358		NCI-H1693						HCT-15	PC-14		TT
						SK-MEL-30				EFM-19	IGROV-1			OE19		HCC1143						SiHa	KYSE-180		CAKI-1
						DK-MG				EFO-27	EW-7			TGBC11TKB		A704						OVCAR-8	CHP-212		IGR-1
						H4				NCI-H358	HT-3			NCI-H28		NCI-H630						BALL-1	NCI-H1437		PA-1
						MKN45				LU-135	786-0			UM-UC-3		VMRC-RCZ						HuP-T4	AGS		DoTc2-4510
						COLO-679				NCI-H1693	OAW-42			J82		NCI-H661						U-266	BCPAP		T98G
						NCI-H1755				ACHN	MC-IXC			SW780		SK-OV-3						NCI-H2009	PC-3		SW620
						SCC-4				SCC-4	PANC-10-05			NCI-H522		CFPAC-1						HEC-1	KYSE-510		VM-CUB-1
						HSC-2				DoTc2-4510	HuP-T4			YAPC		SW48						23132-87	OAW-42		SK-MES-1
						OVCAR-5				HuCCT1	PANC-08-13			SJRH30		GAMG						MDA-MB-415	PANC-03-27		SNU-449
										SNG-M	SNU-449			COLO-741		Ca-Ski						SK-MG-1	SK-MEL-24		KYSE-410
										Daoy	HT-29			SAS		MG-63						HSC-3	LoVo		CHP-134
										KYSE-140	CFPAC-1			SW13		CP67-MEL						M059J	CAL-54		NCI-H522
										UM-UC-3	NCI-H441			SN12C		LCLC-103H						HCC1937	SK-MES-1		KYSE-150
										DK-MG	Ca-Ski			VM-CUB-1		NCI-H358						A2058	H4		NCI-H2087
										HCC1419	T84			SNU-449		MFE-296						HCC1806	NCI-H28		LK-2
										MHH-ES-1	HCC1419			LCLC-103H		EFM-19						KOSC-2	ME-180		HT-1080
										CFPAC-1	EPLC-272H			CAL-12T		HCE-4						BEN	A549		BFTC-905
										PC-14	MDA-MB-361			SW1990		HCC70						ME-180	639-V		CAL-85-1
										C-33-A	NCI-H1693			CHP-134		Capan-2						DMS-273	LN-405		BT-549
										NCI-H1299	NCI-H1650			MEL-JUSO		HuP-T4						CAPAN-1	SK-LU-1		MEL-JUSO
										HO-1-N-1	LoVo			U-118-MG		PANC-08-13						J82	HGC-27		Daoy
										8505C	Calu-3			NCI-H2009		NCI-H1755						SNU-475	OAW-28		769-P
										NCI-H292	Capan-2			HOS		EPLC-272H						A673	HuO-3N1		HOP-92
										SW48	NCI-H28			CFPAC-1		NCI-H522						SW1573	RT-112		A172
										HOP-92	MKN1			HMV-II		NCI-H1563						DBTRG-05MG	NCI-H358		CFPAC-1
										CAL-120	HT-1376			NCI-H1993		SNG-M						Daoy	TCCSUP		OVCAR-5
										PA-1	PANC-03-27			MKN1		SW1710						Detroit562	HOP-92		CaR-1
										RD	769-P			SW837		HT-3						Caov-3	DoTc2-4510		MDA-MB-157
										MFE-296	SK-OV-3			DOK		MDA-MB-415						HTC-C3	MDA-MB-361		HMV-II
										NCI-H2030	RD			U-2-OS		OVCAR-3						HuP-T3	SNU-449		U-2-OS
										OVCAR-5	CAL-85-1			CAL-62		EFO-21						VMRC-RCZ	GAMG		ACHN
										KYSE-180	647-V			Daoy		DMS-273						SN12C	NCI-H2342		HuCCT1
										MDA-MB-231	HT55			Ca9-22		SN12C						Hs-578-T	HMV-II		MDA-MB-231
										LK-2	NCI-H2228			Calu-1		PANC-03-27						A172	OC-314		C3A
										PANC-03-27	NCI-H2342			HT-1197		NY						NCI-H2052	D-423MG		SW1990
										OAW-28	SW837			ZR-75-30		CCF-STTG1						UMC-11	LCLC-97TM1		CAPAN-1
										KYSE-520	NCI-H630			CAL-33		KYSE-520						OE33	G-401		COLO-679
										KNS-62	NCI-H661			D-542MG		CAL-85-1						MDA-MB-231	Ca9-22		NCI-H460
										NCI-H661	RPMI-2650			FADU		HT-1376						HCC1395	KYSE-270		Capan-2
										WM-115	KNS-62			NCI-H661		CAL-12T						MDA-MB-361	HT-3		GP5d
										U251	MCF7			NCI-N87		CAKI-1						LoVo	SK-CO-1		SF295
										SK-OV-3	CaR-1			NCI-H2405		NCI-H520						LU-135	Saos-2		UMC-11
										MKN1	T47D			CaR-1		NCI-H727						HuCCT1	HCT-15		NCI-H630
										TI-73	SCC-4			NCI-H250		5637						MKN45	BHY		PANC-03-27
										BFTC-909	GP5d			NCI-H378		23132-87						5637	YKG-1		Caov-4
										NCI-H2009	COLO-680N			PLC-PRF-5		IA-LM						NCI-H1573	T47D		HuO-3N1
										MIA-PaCa-2	NCI-H1573			DoTc2-4510		RT-112						GMS-10	HT-29		P12-ICHIKAWA
										MDA-MB-175-VII	HuO-3N1			SNG-M		Detroit562						PC-3	T98G		NCI-H650
										FADU	NCI-H522			22RV1		J82						T47D	23132-87		YKG-1
										GCT	5637			SW1573		DV-90						PLC-PRF-5	NCI-H1563		5637
										T-24	HCC70			NCI-H2228		YAPC						NCI-H1793	LCLC-103H		U031
										ZR-75-30	NCI-H1993			NCI-H2029		KU-19-19						D-542MG	LU-135		GMS-10
										NCI-H1793	SW1463			RMG-I		OE33						BFTC-909	WM-115		SK-CO-1
										COLO-792	KYSE-520			A172		RD						SF295	MKN28		A549
										NCI-H28	RCM-1			SW1116		SNU-C2B						COR-L105	TYK-nu		VMRC-RCZ
										SF295	SK-LU-1			SW1463		DK-MG						NB12	MKN7		ChaGo-K-1
										NCI-H522	J82			Caov-3		OC-314						DV-90	8505C		MKN45
										HN	SK-MEL-3			DMS-53		NCI-H1993						D-423MG	HuP-T4		J82
										U-118-MG	BOKU			MKN28		NCI-H1048						HO-1-N-1	NCI-H810		CAL-54
										NCI-H1563	HGC-27			HT-1376		NCI-H2228						BT-549	D-542MG		NCI-H1048
										LU-99A	SJRH30			NCI-H1693		RCM-1						NCI-H2452	LU-99A		HSC-3
										U031	Detroit562			SW1088		Calu-1						KYSE-270	RD		NCI-H2009
										UMC-11	NALM-6			SNU-475		SNU-449						NCI-H1618	SF295		SK-LU-1
										PC-3	LCLC-103H			BT-549		MKN1						LK-2	MDA-MB-468		G-401
										AGS	HPAF-II			C3A		KYSE-510						EPLC-272H	5637		DBTRG-05MG
										HGC-27	639-V			NCI-H630		HCC38						NCI-H1792	G-361		S-117
										HSC-3	ABC-1			ChaGo-K-1		SW900						OC-314	HOS		D-423MG
										A2780	OC-314			MC-IXC		C3A						MHH-CALL-2	D-392MG		KYSE-510
										SW13	Calu-1			EFO-27		SW626						HCC1419	EFO-27		KP-N-RT-BM-1
										DBTRG-05MG	Saos-2			COR-L23		SNU-387						YKG-1	NCI-H2009		NCI-H28
										MKN45	LN-405			P12-ICHIKAWA		COLO-680N						CAL-51	PA-1		HCC1419
										KYSE-70	EW-22			VMRC-RCZ		KYSE-70						SCH	KYSE-520		NCI-H2347
										BxPC-3	NCI-H1651			AsPC-1		SW982						SW626	KOSC-2		Hs-578-T
										DOK	MKN28			KYSE-180		NCI-H28						BxPC-3	M059J		SW13
										OE19	YAPC			SKG-IIIa		A204						NCI-H2227	UMC-11		BxPC-3
										MCF7	SW1710			CAL-54		HCT-116						BCPAP	ChaGo-K-1		SK-OV-3
										HMV-II	NCI-H2030			D-423MG		BEN						SK-MEL-28	PANC-10-05		SW1116
										KYSE-450	TCCSUP			CAMA-1		MDA-MB-157						RERF-LC-MS	769-P		COLO-741
										YH-13	SK-CO-1			ACHN		647-V						NCI-H2291	BT-20		NCI-H250
										SK-HEP-1	CAKI-1			T84		WM-115						FTC-133	CFPAC-1		NCI-H378
										TT	OE33			KYSE-140		LoVo						TT	Daoy		TI-73
										NCI-H1792	NCI-H1437			NCI-H1437		ChaGo-K-1						SK-OV-3	IGROV-1		SN12C
										KP-4	SNG-M			NCI-H2342		HCC1937						647-V	SW1783		SK-MEL-5
										SCC-25	NCI-H810			NY		MDA-MB-453						HCT-116	RPMI-7951		NCI-H1651
										MOLT-16	HT-1197			NCI-H2347		NCI-H596						AsPC-1	AN3-CA		Saos-2
										HOS	KYSE-510			786-0		NCI-H1650						SK-MES-1	Calu-3		BFTC-909
										CHL-1	SW900			HCC1954		HPAF-II						TGBC11TKB	MES-SA		NCI-H1573
										BHY	NCI-H1666			NCI-H1651		GP5d						SW1088	EGI-1		DMS-53
										ChaGo-K-1	U031			HCC1806		GMS-10						WM-115	NCI-H2107		FADU
										639-V	RMG-I			MFE-280		LK-2						SW13	CAKI-1		WM-115
										U-2-OS	NCI-H378			NCI-H727		NCI-H1618						KYSE-410	ACHN		OE19
										MEL-JUSO	NCI-H250			U251		G-361						SW1710	Ca-Ski		EPLC-272H
										NCI-H1650	22RV1			GP5d		KNS-62						COLO-741	NCI-H1650		A2058
										S-117	NCI-H1618			M059J		BxPC-3						NCI-H2029	CAL-85-1		TC-YIK
										SW626	MHH-CALL-2			Calu-3		NCI-H2030						AN3-CA	NCI-H1693		KYSE-140
										HCC70	G-361			SF295		RPMI-2650						22RV1	EFO-21		U251
										VMRC-RCZ	NCI-H1793			BPH-1		HuH-7						NCI-H250	VM-CUB-1		PANC-10-05
										HSC-4	CAPAN-1			CAL-85-1		NCI-H378						NCI-H378	NCI-H650		786-0
										BFTC-905	GAMG			HPAF-II		NCI-H250						SW1990	MEL-HO		PFSK-1
										SW1990	BFTC-905			HT-29		RMG-I						CRO-AP2	BEN		ZR-75-30
										CAL-33	C3A			GCT		NCI-H1299						NCI-H596	ABC-1		HEC-1
										EW-22	VMRC-RCZ			DV-90		BFTC-909						U251	KYSE-70		Calu-3
										HuO9	DMS-273			OAW-28		SK-CO-1						KYSE-510	U-118-MG		SK-MG-1
										IGR-1	SNU-387			RPMI-2650		A427						786-0	KYSE-150		SW1417
										A375	NCI-H1299			NCI-H2087		COLO-205						NCI-H2087	NCI-N87		KOSC-2
										SK-MG-1	DV-90			SK-MG-1		SW1990						GAMG	NCI-H250		COLO-792
										HTC-C3	A375			NCI-H1618		PANC-10-05						P12-ICHIKAWA	NCI-H378		LCLC-97TM1
										CHP-134	Caov-4			U031		HOP-92						SW1417	BALL-1		BEN
										EGI-1	CAL-62			OVCAR-5		ESS-1						BHT-101	NUGC-3		C-33-A
										Ca9-22	MEL-JUSO			COLO-680N		UACC-62						HCC2998	Detroit562		HT-1376
										EPLC-272H	HCC1806			T98G		NCI-H1437						HuO9	SK-N-AS		C32
										CRO-AP2	YKG-1			HCC70		NCI-H810						MDA-MB-453	HT-1376		CAL-72
										MKN7	COLO-679			DBTRG-05MG		SCC-9						OVCAR-5	SK-MEL-5		UM-UC-3
										MDA-MB-468	LU-99A			PC-3		TCCSUP						MFE-280	Calu-1		SW626
										CAMA-1	HCC1937			WM-115		Daoy						COLO-679	NCI-H1618		RPMI-7951
										CAL-62	SW626			PANC-08-13		HCC1954						IGR-1	D-566MG		MCF7
										NCI-H2087	HTC-C3			NCI-H1650		TT						CaR-1	NCI-H1755		NCI-H727
										HT-1376	NCI-H2405			PA-1		SKG-IIIa						A375	A2058		SW948
											SN12C			SNU-387		DMS-53						MDA-MB-468	MKN1		LU-99A
											GCT			NCI-H810		U031						SNU-423	DBTRG-05MG		NCI-H1792
											KYSE-70			SK-HEP-1		OAW-42						LN-405	NCI-H2228		HN
											HCC1954			COLO-679		HEC-1						RCM-1	BFTC-909		KYSE-70
											A673			EFM-19		NCI-H1651						NCI-H2030	CHP-134		HCC70
											ChaGo-K-1			Saos-2		NCI-H441						RMG-I	PANC-08-13		A704
											NCI-H2087			RD		OAW-28						OE19	SW626		KYSE-180
											RH-18			IGR-1		U251						NCI-H2342	22RV1		GCT
											EFO-21			RCM-1		SNU-423						NCI-N87	SNG-M		COLO-678
											SK-MEL-30			NCI-H2452		Saos-2						NCI-H1755	ZR-75-30		NCI-H661
											ESS-1			SK-MEL-3		S-117						SW948	HuCCT1		COLO-680N
											BCPAP			EPLC-272H		NCI-H2405						SCC-25	DV-90		MOLT-16
											OVCAR-3			UACC-62		HuO-3N1						HCC38	RPMI-2650		U-118-MG
											HuP-T3			A673		CAL-51						CAL-120	HuP-T3		SCC-9
											MDA-MB-415			BHY		HT-29						MKN28	MDA-MB-415		KP-4
											DMS-53			TI-73		CAL-72						C3A	HCC1937		SW1573
											OAW-28			SK-OV-3		RH-18						HT55	COLO-792		A673
											BALL-1			647-V		SJRH30						HCC70	OE33		HCT-15
											DBTRG-05MG			HO-1-N-1		22RV1						RO82-W-1	NCI-H2030		YAPC
											KOSC-2			AGS		MKN28						HT-1197	NCI-H1792		SK-MEL-30
											NCI-H596			G-361		HuP-T3						CHP-134	NCI-H2170		NCI-H1563
											HuH-7			KYSE-70		KOSC-2						MOLT-13	GCT		SBC-5
											U-266			BEN		U-118-MG						A431	DMS-273		SK-N-AS
											NCI-H1563			NCI-H1793		PLC-PRF-5						LU-99A	SJRH30		RD
											Daoy			HCC38		MFE-280						769-P	OVCAR-8		CAL-62
											SKG-IIIa			RH-18		FTC-133						NCI-H522	Hs-578-T		BHY
											CAL-72			NCI-H2052		NCI-H2009						HOP-92	Mewo		MKN28
											NCI-H520			KNS-62		COLO-679						NCI-H838	CAL-62		JEG-3
											MDA-MB-157			MDA-MB-157		SW1417						HT-1376	EFM-19		RERF-LC-MS
											BxPC-3			NCI-H520		ABC-1						SW1783	Capan-2		U-266
											U-118-MG			MDA-MB-175-VII		CHP-134						OAW-42	M14		OVCAR-3
											SW1990			EGI-1		D-423MG						MKN1	UM-UC-3		EFO-27
											PLC-PRF-5			MHH-CALL-2		LU-135						COLO-792	NCI-H1793		Detroit562
											MDA-MB-453			SW948		CHP-212						SK-LU-1	COR-L105		PANC-08-13
											SNU-475			UMC-11		Caov-4						NY	HCC1143		NCI-H2029
											23132-87			SW900		NCI-H2347						NCI-H810	647-V		KNS-62
											EGI-1			KP-4		SK-LU-1						Caov-4	RMG-I		RMG-I
											MEL-HO			HuP-T3		HCC1395						UACC-62	NCI-H2405		TGBC11TKB
											Caov-3			HSC-3		HT-1197						KYSE-520	J82		NCI-H1693
											NCI-H2347			NCI-H441		HuO9						HCC1954	A673		T84
											NCI-H1792			OAW-42		NCI-H2452						SK-CO-1	C-33-A		TCCSUP
											NCI-H2009			NCI-H596		769-P						MG-63	CaR-1		NCI-H2452
											HCC38			KYSE-270		A172						CFPAC-1	NCI-H441		RH-18
											NCI-H838			COLO-678		RERF-LC-MS						NCI-H661	SBC-5		MKN1
											PC-3			HCT-15		T84						RT-112	NB12		HCC1937
											U251			RO82-W-1		BHT-101						BPH-1	U-2-OS		NCI-N87
											SW1417			KYSE-450		M059J						BHY	HT-1080		NCI-H441
											COLO-741			SW1417		PC-3						MEL-JUSO	HLE		RCM-1
											SW1573			LoVo		HuCCT1						ZR-75-30	VMRC-RCZ		OC-314
											HEC-1			SK-MES-1		NCI-H2291						DK-MG	FTC-133		NCI-H1993
											MFE-280			HN		SK-MEL-24						NCI-H2347	RERF-LC-MS		CAL-39
											AsPC-1			COLO-792		HCC1806						NCI-H292	HuH-7		LoVo
											A2780			NB12		MOLT-16						KU-19-19	T-24		NCI-H1618
											SW948			HuO-3N1		MHH-ES-1						KYSE-70	MOLT-16		639-V
											NCI-H2291			Capan-2		HCT-15						NCI-H28	TC-YIK		HuH-7
											NCI-H2029			OVCAR-3		SW1088						SCC-4	SCH		SW1783
											MKN45			SK-MEL-24		COLO-741						NCI-H2107	SW1990		Ca9-22
											WM-115			MDA-MB-453		AsPC-1						CAKI-1	SW1463		HSC-2
											A549			PANC-10-05		SW1463						SNU-387	SNU-475		HCC1806
											EFM-19			RVH-421		MEL-JUSO						BT-20	SKG-IIIa		HCC38
											COLO-792			769-P		IGR-1						NCI-H650	MHH-CALL-2		HuP-T3
											NY			BT-20		CRO-AP2						TCCSUP	NCI-H520		M14
											MOLT-16			TC-YIK		CAMA-1						NCI-H1651	HT55		HuP-T4
											SW1783			MDA-MB-231		MOLT-13						NCI-H1693	NCI-H522		NCI-H1650
											HuCCT1			OC-314		Caov-3						SK-MEL-3	SW1573		NUGC-3
											SNU-423			Detroit562		SK-MEL-3						Calu-1	NCI-H2347		AsPC-1
											SF295			Mewo		HMV-II						EFO-21	C32		MHH-CALL-2
											DK-MG			CAL-72		MES-SA						Calu-3	NY		OVCAR-8
											CAMA-1			LCLC-97TM1		SNU-475						MCF7	GP5d
											BEN			U-266		U-266						CAL-72	RH-18
											GMS-10			GMS-10		T98G						CAL-33	NCI-H1651
											BFTC-909			BCPAP		SCC-4						PANC-10-05	PLC-PRF-5
											SBC-5			SCC-9		SW837						SCC-9	Caov-3
											LK-2			OE33		CAL-120						GP5d	SW837
											UACC-62			SW1710		TC-YIK						NCI-H2228	CAL-120
											NCI-H1048			SBC-5		A549						KNS-62	SK-HEP-1
											HCT-116			CAKI-1		SW1783						PANC-03-27	SAS
											MIA-PaCa-2			SCH		A2058						HN	IGR-1
											TGBC11TKB			RPMI-7951		NCI-H2087						DMS-53	OE19
											IGR-1			BxPC-3		NCI-H1793						HT-3	A172
											KYSE-150			MKN45		BT-549						NUGC-3	NCI-H1048
											UM-UC-3			SK-MEL-30		KYSE-150						KYSE-150	OVCAR-3
											SK-MEL-5			NCI-H650		MIA-PaCa-2						OAW-28	GMS-10
											Mewo			SW626		EW-22						ACHN	CAMA-1
											OVCAR-8			OVCAR-8		DBTRG-05MG						OVCAR-3	COLO-678
											SW1088			HOP-92		NCI-H650						U031	U251
											CHP-134			SK-LU-1		MHH-CALL-2						MKN7	RO82-W-1
											A172			MDA-MB-361		MCF7						HPAF-II	HEC-1
											NCI-H1755			HT-3		H4						NCI-H630	ESS-1
											S-117			PC-14		SW948						SJRH30	SW1116
											TC-YIK			SK-N-AS		SW780						MDA-MB-157	MDA-MB-231
											BT-549			EW-7		NCI-H838						NCI-H2405	COLO-680N
											NCI-H650			FTC-133		AGS						Ca9-22	HT-1197
											SK-MEL-28			RERF-LC-MS		CAPAN-1						ChaGo-K-1	COLO-741
											KP-4			MKN7		SBC-5						ABC-1	HPAF-II
											CCF-STTG1			A2058		SK-MG-1						SW48	SK-MEL-30
											HT-1080			SK-CO-1		NCI-H1792						COLO-678	T84
											MHH-ES-1			EFO-21		MDA-MB-231						SNU-449	NCI-H2087
											NCI-H2052			LU-99A		NCI-H1703						KYSE-450	SK-MEL-3
											SiHa			IPC-298		639-V						RH-18	S-117
											D-423MG			ECC12		MEL-HO						CAL-39	HCC1395
											PFSK-1			HT-1080		EGI-1						NCI-H2170	IPC-298
											SK-MG-1			LU-135		BFTC-905						IGROV-1	SW900
											SW620			5637		BCPAP						CAL-54	LK-2
											CAL-51			T47D		MKN45						SK-MEL-30	SK-MEL-28
											FTC-133			KYSE-510		COLO-792						HuH-7	NCI-H2452
											RERF-LC-MS			BFTC-905		SF295						YAPC	U031
											SK-HEP-1			NCI-H2030		LN-405						EFO-27	KP-4
											TYK-nu			LN-405		SK-MEL-5						NCI-H1650	RCM-1
											SCC-9			YKG-1		EW-7						KYSE-140	CAPAN-1
											A2058			23132-87		BALL-1						CAL-12T	RVH-421
											CAL-120			SW1783		NCI-H2029						SW1463	YAPC
											D-566MG			HSC-2		SW1573						PC-14	SW13
											AN3-CA			CAL-39		UM-UC-3						COLO-680N	HCC38
											MES-SA			KYSE-520		P12-ICHIKAWA						SW900	BT-549
											MOLT-13			LK-2		OVCAR-8						HCC1143	AsPC-1
											8505C			NCI-H1792		SK-MEL-30						Saos-2	SN12C
											MG-63			M14		Hs-578-T						MDA-MB-175-VII	MFE-280
											MFE-296			SCC-25		U-2-OS						Capan-2	COLO-679
											IPC-298			HCT-116		SiHa						NCI-H441	DMS-53
											RVH-421			G-401		GAK						DoTc2-4510	MKN45
											LU-135			KOSC-2		JEG-3						NCI-H1993	U-266
											OVCAR-5			BALL-1		IPC-298						MC-IXC	A2780
											MDA-MB-231			KYSE-150		UMC-11						PANC-08-13	NCI-H460
											HCT-15			A431		LU-99A						HuO-3N1	NCI-H596
											NCI-H2452			COLO-205		RVH-421						CAL-27	NCI-H630
											SK-N-AS			MOLT-16		KP-4						SAS	SiHa
											RT-112			BFTC-909		OVCAR-5						RD	HCT-116
											COR-L23			NCI-H2291		CAL-62						BFTC-905	SCC-9
											M059J			IGROV-1		BOKU						SW837	SW1417
											JEG-3			CHL-1								HMV-II	SW620
											HOP-92											FADU	NCI-H2029
											T-24											SW1116	TGBC11TKB
											JAR											SK-MEL-24	C3A
											RPMI-7951											HT-29	HCC1954
											C32											TI-73	HCC1806
											P12-ICHIKAWA											T84	A427
											TGW											LCLC-103H	NCI-H2052
											BHT-101											CHL-1	NCI-H1993
											A427											HSC-4	UACC-62
											HCC1395											EW-7	CAL-72
											TT											CAL-85-1	P12-ICHIKAWA
											UMC-11												MDA-MB-453
											M14												NCI-H2291
											NCI-H460												Caov-4
											CHP-212												JEG-3
											AGS												NCI-H2227
											HOS												SW780
											T98G												SW948
											U-2-OS
											KY821
											RO82-W-1
											Hs-578-T
											PA-1
											CRO-AP2
											VM-CUB-1
											H4
											NCI-H1304
											K052
											SW780
											RPMI-8402
											TALL-1
											IA-LM
											KP-N-RT-BM-1
											HuO9

## Sheet: PI3KAUC40
A-443654	AKT inhibitor VIII	AMG-706	Axitinib	BAY 61-3606	BIBW2992	BMS-536924	BMS-754807	BX-795	CEP-701	Dasatinib	Erlotinib	GDC0941	Gefitinib	Imatinib	JW-7-25-1	Lapatinib	Midostaurin	NVP-TAE684	OSI-906	Pazopanib	PD-173074	PF-02341066	PHA-665752	Rapamycin	Sorafenib	Sunitinib
ECC12	NCI-N87	NCI-H716	NCI-H1436	YH-13	ECC12	COLO-205	D-336MG	KASUMI-1	SU-DHL-1	ECC12	TE-11	KASUMI-1	ECC12	A204	ECC12	NCI-N87	YH-13	COLO-205	KP-N-RT-BM-1	D-336MG	NCI-H716	H4	DOK	HGC-27	A204	A375
HGC-27	YH-13	KASUMI-1	CHP-134	MOLT-16	LB996-RCC	NCI-H727	KASUMI-1	NCI-H716	BL-70	A204	TGBC24TKB	HSC-4	LB996-RCC	NCI-H1703		MDA-MB-175-VII	CP67-MEL	LCLC-97TM1	D-336MG	KASUMI-1	KASUMI-1	HGC-27	A204	RPMI-2650	NCI-H1703	PA-1
NCI-H2342	SK-MG-1	NCI-H1436	KP-N-RT-BM-1	A549	LC-1F	LCLC-97TM1	KP-N-RT-BM-1	NCI-H209	SCC-3	AN3-CA	NCI-H1975	NCI-H716	LC-1F	D-392MG		NCI-H2170	CRO-AP2	G-401	YH-13	YH-13	SU-DHL-1	A2780	A375	786-0	A427	LCLC-97TM1
AN3-CA	IGROV-1	NCI-H2171	SU-DHL-1	D-566MG	UACC-812	G-401	ECC12	HSC-4	CHP-134	MG-63	HSC-4	NCI-H209	BL-70	MHH-ES-1		OE19	CHP-134	NCI-H727	EW-22	ECC12	HSC-4	HT-1080	MG-63	GCT	CCF-STTG1	A204
HCC70	A549	HSC-4	ECC4		NCI-H1436	MC-IXC	CP67-MEL	BL-70	K052	NCI-H2342	CAL-27	SK-UT-1	NCI-H2107	HCC2998		CHL-1	D-566MG	A375	NB17	D-247MG	DMS-153	NCI-H1703	BPH-1	ECC12	TE-11	CAL-12T
786-0	ZR-75-30	NCI-H378	DMS-153		DV-90	EW-7	NB17	K052		HLE	DOK	K5	ECC4	COR-L105		EFO-27	D-423MG	HMV-II	ECC12	CHP-134	EW-12	CAMA-1	YH-13	NCI-H292	CHP-212	YH-13
YKG-1	OC-314	NCI-H250	SCLC-21H		Caov-3	SJRH30	YH-13			H4	CHL-1	Calu-1	CP67-MEL	T-24		DOK	TI-73	SJRH30	SK-MG-1	RH-18	ECC4	NCI-H460	BFTC-905	CAMA-1	MC-IXC	A427
KYSE-510	D-423MG	Calu-1	EW-12		PLC-PRF-5	A375	EW-22			A431	MDA-MB-175-VII	BL-70	Caov-3	YH-13		CAL-27	MOLT-16	EW-7	IGROV-1	SKM-1	BL-70	RPMI-7951	SW1088	PA-1	SW982	BFTC-905
SW1710	SK-MEL-5	DMS-153	NCI-H2171		SNU-475	HMV-II				MC-IXC	HSC-2	SU-DHL-1	UACC-812	A2780		HSC-4	SK-MG-1	BFTC-905	D-423MG	CP67-MEL	KP-N-RT-BM-1	A204	OVCAR-5	COR-L105	H4	SK-HEP-1
RPMI-2650	MEL-HO	K052	SCC-3		CP67-MEL	BFTC-905				SW1088	CAL-33		SNU-475	NCI-H1563		FADU	A549	MCF7	RH-18	CRO-AP2	NCI-H2107	D-392MG	NCI-H1703	MOLT-16	YH-13	DoTc2-4510
MES-SA	CP67-MEL	SU-DHL-1	MDA-MB-134-VI		NCI-H1618	SNU-387				CCF-STTG1	NCI-H292		PLC-PRF-5	CCF-STTG1		KYSE-140	EW-22	A427	A549	EW-22	TALL-1	T-24	HuO9	MFE-296	AN3-CA	SK-MES-1
LCLC-97TM1	CRO-AP2	NCI-H2107	NCI-H250		Calu-1	MCF7				G-361	EFO-27		CHP-134	MIA-PaCa-2		CAL-33	MOLT-13	HT-29	OC-314	IGROV-1	SCC-3	CHP-212	DU-145	C-33-A	NCI-H810	HCC2998
	MKN7	PLC-PRF-5	NCI-H378		NCI-H378	HT-29				NY	CAL-39		EW-12	HCC1419		HLE	KNS-62	HCC2998	KNS-62	MOLT-16	SCLC-21H	IPC-298	CAL-33	NCI-H1437	LCLC-103H	SW1710
	EW-22	BL-70	K052		NCI-H250	SW1710				CAL-54	NCI-N87		EHEB	AN3-CA		CAL-39	BT-549	MC-IXC	NCI-H2107	D-566MG	NCI-H250	MHH-ES-1	ECC12	J82	MHH-ES-1	SW48
	BALL-1	DV-90	DV-90		MDA-MB-134-VI	NCI-H810				MES-SA	FADU		K052	ABC-1		ZR-75-30	TC-YIK	SNU-387	MKN7	D-423MG	NCI-H378	HOS	HSC-2	A2780	HLE	MES-SA
	KNS-62	CP67-MEL	NCI-H2196		KP-N-RT-BM-1	NCI-H358				RT-112	KYSE-450		NCI-H1618	CHP-212		HN	NCI-H378	NCI-H358	CP67-MEL	NCI-H250	PLC-PRF-5	A427	NCI-H661	MDA-MB-361	NY	ACHN
	SKM-1	KP-N-RT-BM-1	NCI-H2081		DMS-153	A427				SW1710	KYSE-140		TALL-1	DK-MG		KYSE-410	NCI-H250	MG-63	SK-MEL-5	NCI-H378	MDA-MB-134-VI	C32	CHL-1	AN3-CA	MIA-PaCa-2	HMV-II
	NCI-H250	SCLC-21H	NCI-H1618		ECC4	ABC-1				CAKI-1	ACHN		DV-90	HLE		TGBC24TKB	SKM-1	MIA-PaCa-2	BALL-1	KNS-62	NCI-H1522	MES-SA	MDA-MB-175-VII	YKG-1	DK-MG	SNU-387
	NCI-H378	MDA-MB-134-VI	PLC-PRF-5		EHEB	MG-63				NCI-H2170	COR-L105		NCI-H2171	NCI-H292		NUGC-3		SW1710	NCI-H1650	MHH-CALL-2	Calu-1	SBC-5	FADU	MES-SA	A431	LoVo
	D-566MG	EW-12	NCI-H2107		K052	HCC2998				A427	PC-14		Calu-1	PFSK-1		CAL-54		MEL-JUSO	MEL-HO	SK-MEL-5	NCI-H2196	T98G	NCI-H292	BPH-1	LU-135	COLO-205
	RH-18	NCI-H1618	LB647-SCLC		EW-12	SK-CO-1				LCLC-103H	A498		NCI-H250	MDA-MB-468		HSC-2		RT-112	NCI-H378	BT-549	Caov-3	ESS-1	HSC-4	A172	RT-112	NCI-H460
	MHH-CALL-2	ECC4	Calu-1		NCI-H2171	CAL-85-1				NCI-H810	NCI-H2170		NCI-H378	H4		SW13		NCI-H810	NCI-H250	KP-N-RT-BM-1	NCI-H2081	UM-UC-3	SNU-387	HCC70	ABC-1	769-P
	NCI-H1650	SNU-475	UACC-812		LB647-SCLC	CHP-212				G-401	CAL-54		NCI-H1522	A427		Ca9-22		LK-2	D-566MG	NCI-H630	SNU-475	PA-1	A431	NCI-H2342	MES-SA	G-401
	TC-YIK	NCI-H2196	SNU-475		NCI-H2196	MEL-JUSO				SNU-387	TI-73		NCI-H2081	MFE-296		HCC1419		AN3-CA	CRO-AP2	SK-MG-1	BC-3	SW620	MIA-PaCa-2	639-V	DMS-273	LU-135
	CHP-134	Caov-3	Caov-3		SCLC-21H	GP5d				COR-L105	BPH-1		NCI-H2196	HCC1937		KYSE-180		MHH-ES-1	CHP-134	NCI-H1650	UACC-812	AGS	SCC-4	KYSE-510	MG-63	HOS
		SCC-3	NCI-H1522		NCI-H2107	LCLC-103H				BCPAP	KYSE-180		SCLC-21H	ME-180		NCI-H292		GP5d	ZR-75-30	MEL-HO	CP67-MEL	U-2-OS	CAL-39		M059J	AN3-CA
		NCI-H1522	NCI-H64		NCI-H2081	RD				CAL-51	NUGC-3		BC-3	HSC-4		COR-L105		CAL-12T	NCI-H630	U-266	LB647-SCLC	YH-13	HO-1-N-1		T-24	CHL-1
		HCC1599	HCC1599		NCI-H522	CAL-12T				HSC-2	OE19		LB647-SCLC	D-566MG		SK-MES-1		Saos-2	SW1116	A549	CAL-148	A549	HCC70		SW1710	LCLC-103H
		NCI-H64	BC-3		NCI-H1522	ECC12				DMS-273	KYSE-410		MDA-MB-134-VI	639-V		BPH-1		SK-LU-1	MHH-CALL-2	MKN7	EHEB	8505C	TI-73		A375	786-0
		UACC-812	TALL-1		SU-DHL-1	PANC-10-05				NCI-H1755	SW982		NCI-H64	ESS-1		TE-11		ABC-1	BT-549	ZR-75-30	DV-90	SW780	COLO-205		ESS-1	A431
		ECC12	CAL-148		NCI-H64	A431				786-0	NCI-H727		NCI-H1436	C32		ACHN		HuH-7	TC-YIK	TC-YIK	HCC1599	SK-HEP-1	KNS-62		COR-L105	HCT-116
		TALL-1	EHEB		TALL-1	Saos-2				KYSE-270	HN		DMS-153	HCC1395		MDA-MB-468		SK-CO-1	SKM-1	OC-314	NCI-H1618	MOLT-16	KU-19-19		HCC1395	HGC-27
		CAL-148	NCI-H522		BC-3	Capan-2				SNU-449	Ca9-22		NCI-H522	CAPAN-1		DoTc2-4510		CAL-39	EW-12	MOLT-13	NCI-H64	GCT	KYSE-410		SK-HEP-1	CHP-212
		NCI-H2081			CHP-134	MHH-ES-1				HCC1395	BHY		CAL-148	Ca-Ski		BHY		5637	U-266		K052	MFE-296	HSC-3		SW1088	M059J
		BC-3			BL-70	SK-LU-1				DU-145	CAL-12T		HCC1599	NUGC-3		A431		CHP-212	TI-73		NCI-H2171	SK-MEL-5	CAL-12T		8505C	TI-73
		LB647-SCLC			CAL-148	CAL-39				T98G	SAS		KP-N-RT-BM-1	KYSE-410		Calu-3		CAL-85-1	NCI-N87		ECC12	M14	KYSE-450		SNG-M	SK-LU-1
		EHEB			SCC-3	T84				CHP-212	SK-MEL-24			S-117		C-33-A		A204	KASUMI-1		NCI-H1436	D-566MG	CCF-STTG1		SNU-423	A2780
		LC-1F			HCC1599	TCCSUP				ESS-1	SNU-C2B			DMS-273		HO-1-N-1		T84			LC-1F	Mewo	MDA-MB-157		DU-145	H4
						AN3-CA				D-392MG	A431			NCI-H460		TI-73		SK-MEL-3				KP-4	SK-OV-3		SNU-387	CAL-27
						LK-2				EFO-21	ZR-75-30			Caov-4		PC-14		RD				PFSK-1	TT		HT55	YKG-1
						NY				TCCSUP	A704			C-33-A		KYSE-270		PANC-10-05				NCI-H1048	SW48		CAL-51	GCT
						DOK				A172	SW1116			SNU-423		HT55		LCLC-103H				Ca-Ski	HCC2998		NCI-H2342	NCI-H358
						LU-135				SK-MES-1	C-33-A			CAL-27		KYSE-450		LU-99A				JEG-3	BHT-101		G-361	NCI-H1048
						LU-99A				ABC-1	DoTc2-4510			RT-112		ME-180		ECC12				SK-N-AS	HTC-C3		HCE-4	BPH-1
						MIA-PaCa-2				KYSE-410	SW48			NCI-H1048		HGC-27		A2780				RVH-421	CAL-27		OAW-28	MOLT-16
						HuO-3N1				NCI-N87	HO-1-N-1			A375		G-401		PANC-08-13				C-33-A	PFSK-1		SW48	8505C
						SNU-449				SNU-423	SCC-25			HuH-7		MC-IXC		OVCAR-5				CCF-STTG1	HCC1419		NCI-H358	AGS
						RT-112				CAL-39	LCLC-97TM1			TT		T47D		NCI-H292				EGI-1	MEL-JUSO		NCI-H2170	D-566MG
						PANC-08-13				J82	BT-20			SCC-4		SCC-25		NCI-H441				CAL-62	KYSE-140		A2780	KYSE-270
						NCI-H292				769-P	DU-145			NCI-H1573		HSC-3		A431				NCI-H1437	CAL-51		BCPAP	A549
						G-361				HT55	NCI-H358			8505C		SW1116		Capan-2				U-118-MG	HN		AGS	RPMI-2650
						NCI-H441				HT-1080	SW13			A549		BT-20		RPMI-2650				NCI-H1563	SW1710		NCI-H1755	EPLC-272H
						SK-MEL-3				Calu-3	CP67-MEL			SW620		AN3-CA		YH-13				VM-CUB-1	SK-MG-1		HOS	MC-IXC
						5637				NCI-H1703	KU-19-19			MES-SA		NCI-H2342		BPH-1				EFM-19	EW-7		MDA-MB-468	PANC-03-27
						SW48				BEN	COLO-678			SiHa		SAS		H4				S-117	SNU-423		EFO-21	MEL-JUSO
						CAL-51				HuO-3N1	COLO-205			JEG-3		CaR-1		NY				MIA-PaCa-2	COR-L23		COR-L23	HCC70
						NCI-H2228				M059J	HCC1143			MDA-MB-415		IGROV-1		SNU-423				TYK-nu	EPLC-272H		SCC-4	CAL-51
						SNU-423				SK-LU-1	HCE-4			HuP-T4		COLO-678		SK-OV-3				SKG-IIIa	BxPC-3		D-566MG	HCT-15
						NCI-H2342				CAL-12T	HLE			HEC-1		A498		G-361				G-361	NCI-H838		SJRH30	NCI-H1437
						HuH-7				KYSE-510	MKN7			SK-MEL-5		YKG-1		COLO-679				COR-L23	DK-MG		MFE-296	ECC12
						PANC-03-27				PANC-10-05	ME-180			NCI-H2170		786-0		NCI-H838				639-V	MC-IXC		CAL-12T	CAL-54
						KYSE-150				GAMG	MDA-MB-468			HGC-27		MKN7		DK-MG				NCI-H520	786-0		NCI-H2405	A172
						CAKI-1				YKG-1	HSC-3			Hs-578-T		MDA-MB-361		CAKI-1				MEL-HO	MCF7		HCT-116	D-392MG
						CAL-54				A2058	KYSE-270			HT55		LCLC-97TM1		DOK				HLE	MHH-ES-1		NCI-H2052	BxPC-3
						RPMI-2650				BPH-1	SK-MES-1			DU-145		NCI-H1573		LU-135				RPMI-2650	NCI-H727		CAL-120	NCI-H1755
						NCI-H838				NUGC-3	G-401			HCC1143		DU-145		SW48				SNG-M	SCC-25		KYSE-270	NCI-H2342
						KYSE-270				MDA-MB-157	HMV-II			NCI-H358		NCI-H1693		DU-145				HCT-15	PC-14		TT	MCF7
						SK-MEL-30				EFM-19	IGROV-1			OE19		HCC1143		IGROV-1				SiHa	KYSE-180		CAKI-1	SNG-M
						DK-MG				EFO-27	EW-7			TGBC11TKB		A704		HSC-3				OVCAR-8	CHP-212		IGR-1	COR-L23
						H4				NCI-H358	HT-3			NCI-H28		NCI-H630		CAPAN-1				BALL-1	NCI-H1437		PA-1	EFO-27
						MKN45				LU-135	786-0			UM-UC-3		VMRC-RCZ		KYSE-410				HuP-T4	AGS		DoTc2-4510	Detroit562
						COLO-679				NCI-H1693	OAW-42			J82		NCI-H661		CRO-AP2				U-266	BCPAP		T98G	HT-1080
						NCI-H1755				ACHN	MC-IXC			SW780		SK-OV-3		SNU-449				NCI-H2009	PC-3		SW620	RPMI-7951
						SCC-4				SCC-4	PANC-10-05			NCI-H522		CFPAC-1		HuO-3N1				HEC-1	KYSE-510		VM-CUB-1	CHP-134
						HSC-2				DoTc2-4510	HuP-T4			YAPC		SW48		KYSE-270				23132-87	OAW-42		SK-MES-1	DU-145
						OVCAR-5				HuCCT1	PANC-08-13			SJRH30		GAMG		SK-MEL-30				MDA-MB-415	PANC-03-27		SNU-449	D-423MG
						CCF-STTG1				SNG-M	SNU-449			COLO-741		Ca-Ski		A172				SK-MG-1	SK-MEL-24		KYSE-410	VMRC-RCZ
						DMS-273				Daoy	HT-29			SAS		MG-63		GAMG				HSC-3	LoVo		CHP-134	MG-63
						NCI-H522				KYSE-140	CFPAC-1			SW13		CP67-MEL		A673				M059J	CAL-54		NCI-H522	DK-MG
						GAMG				UM-UC-3	NCI-H441			SN12C		LCLC-103H		HCC1143				HCC1937	SK-MES-1		KYSE-150	SK-MG-1
						A204				DK-MG	Ca-Ski			VM-CUB-1		NCI-H358		SK-HEP-1				A2058	H4		NCI-H2087	NCI-H28
						NCI-H1651				HCC1419	T84			SNU-449		MFE-296		MOLT-16				HCC1806	NCI-H28		LK-2	BCPAP
						COLO-680N				MHH-ES-1	HCC1419			LCLC-103H		EFM-19		KYSE-150				KOSC-2	ME-180		HT-1080	OVCAR-5
						SW900				CFPAC-1	EPLC-272H			CAL-12T		HCE-4		NCI-H2228				BEN	A549		BFTC-905	HLE
						SNG-M				PC-14	MDA-MB-361			SW1990		HCC70		SW837				ME-180	639-V		CAL-85-1	HuO9
						IGROV-1				C-33-A	NCI-H1693			CHP-134		Capan-2		SNG-M				DMS-273	LN-405		BT-549	HuO-3N1
						AGS				NCI-H1299	NCI-H1650			MEL-JUSO		HuP-T4		NCI-H1651				CAPAN-1	SK-LU-1		MEL-JUSO	KYSE-150
						NCI-H1437				HO-1-N-1	LoVo			U-118-MG		PANC-08-13		SCC-4				J82	HGC-27		Daoy	MHH-ES-1
						KYSE-510				8505C	Calu-3			NCI-H2009		NCI-H1755		NCI-H1437				SNU-475	OAW-28		769-P	HSC-4
						A673				NCI-H292	Capan-2			HOS		EPLC-272H		CHP-134				A673	HuO-3N1		HOP-92	NY
						SK-OV-3				SW48	NCI-H28			CFPAC-1		NCI-H522		A549				SW1573	RT-112		A172	SNU-423
						DoTc2-4510				HOP-92	MKN1			HMV-II		NCI-H1563		TCCSUP				DBTRG-05MG	NCI-H358		CFPAC-1	CRO-AP2
						HCC70				CAL-120	HT-1376			NCI-H1993		SNG-M		EPLC-272H				Daoy	TCCSUP		OVCAR-5	EW-7
						MES-SA				PA-1	PANC-03-27			MKN1		SW1710		639-V				Detroit562	HOP-92		CaR-1	NCI-H1703
						NCI-H2405				RD	769-P			SW837		HT-3		NCI-N87				Caov-3	DoTc2-4510		MDA-MB-157	Ca-Ski
						BCPAP				MFE-296	SK-OV-3			DOK		MDA-MB-415		CHL-1				HTC-C3	MDA-MB-361		HMV-II	KYSE-510
						SW837				NCI-H2030	RD			U-2-OS		OVCAR-3						HuP-T3	SNU-449		U-2-OS	CAKI-1
						NCI-H1299				OVCAR-5	CAL-85-1			CAL-62		EFO-21						VMRC-RCZ	GAMG		ACHN	BALL-1
						SW1088				KYSE-180	647-V			Daoy		DMS-273						SN12C	NCI-H2342		HuCCT1	MFE-296
						CAL-120				MDA-MB-231	HT55			Ca9-22		SN12C						Hs-578-T	HMV-II		MDA-MB-231	MIA-PaCa-2
						NCI-H1792				LK-2	NCI-H2228			Calu-1		PANC-03-27						A172	OC-314		C3A	DOK
						EFO-21				PANC-03-27	NCI-H2342			HT-1197		NY						NCI-H2052	D-423MG		SW1990	NCI-H520
						Daoy				OAW-28	SW837			ZR-75-30		CCF-STTG1						UMC-11	LCLC-97TM1		CAPAN-1	639-V
						NCI-H2030				KYSE-520	NCI-H630			CAL-33		KYSE-520						OE33	G-401		COLO-679	HSC-3
						TI-73				KNS-62	NCI-H661			D-542MG		CAL-85-1						MDA-MB-231	Ca9-22		NCI-H460	KYSE-140
						KYSE-410				NCI-H661	RPMI-2650			FADU		HT-1376						HCC1395	KYSE-270		Capan-2	OAW-42
						COR-L105				WM-115	KNS-62			NCI-H661		CAL-12T						MDA-MB-361	HT-3		GP5d	HT-29
						HCC1143				U251	MCF7			NCI-N87		CAKI-1						LoVo	SK-CO-1		SF295	HSC-2
						SBC-5				SK-OV-3	CaR-1			NCI-H2405		NCI-H520						LU-135	Saos-2		UMC-11	RT-112
						769-P				MKN1	T47D			CaR-1		NCI-H727						HuCCT1	HCT-15		NCI-H630	HEC-1
						22RV1				TI-73	SCC-4			NCI-H250		5637						MKN45	BHY		PANC-03-27	KYSE-450
						A2780				BFTC-909	GP5d			NCI-H378		23132-87						5637	YKG-1		Caov-4	C-33-A
						HSC-3				NCI-H2009	COLO-680N			PLC-PRF-5		IA-LM						NCI-H1573	T47D		HuO-3N1	NCI-H810
						BPH-1				MIA-PaCa-2	NCI-H1573			DoTc2-4510		RT-112						GMS-10	HT-29		P12-ICHIKAWA	P12-ICHIKAWA
						MKN7				MDA-MB-175-VII	HuO-3N1			SNG-M		Detroit562						PC-3	T98G		NCI-H650	J82
						SK-MES-1				FADU	NCI-H522			22RV1		J82						T47D	23132-87		YKG-1	Saos-2
						RH-18				GCT	5637			SW1573		DV-90						PLC-PRF-5	NCI-H1563		5637	NCI-H292
						A172				T-24	HCC70			NCI-H2228		YAPC						NCI-H1793	LCLC-103H		U031	COR-L105
						KYSE-180				ZR-75-30	NCI-H1993			NCI-H2029		KU-19-19						D-542MG	LU-135		GMS-10	BHY
						DU-145				NCI-H1793	SW1463			RMG-I		OE33						BFTC-909	WM-115		SK-CO-1	CAL-120
						HuCCT1				COLO-792	KYSE-520			A172		RD						SF295	MKN28		A549	CAL-39
						HT55				NCI-H28	RCM-1			SW1116		SNU-C2B						COR-L105	TYK-nu		VMRC-RCZ	EW-22
						ACHN				SF295	SK-LU-1			SW1463		DK-MG						NB12	MKN7		ChaGo-K-1	KYSE-410
						CAPAN-1				NCI-H522	J82			Caov-3		OC-314						DV-90	8505C		MKN45	HOP-92
						786-0				HN	SK-MEL-3			DMS-53		NCI-H1993						D-423MG	HuP-T4		J82	MEL-HO
						NCI-H2170				U-118-MG	BOKU			MKN28		NCI-H1048						HO-1-N-1	NCI-H810		CAL-54	SK-MEL-5
						HT-1080				NCI-H1563	HGC-27			HT-1376		NCI-H2228						BT-549	D-542MG		NCI-H1048	ESS-1
						SW626				LU-99A	SJRH30			NCI-H1693		RCM-1						NCI-H2452	LU-99A		HSC-3
						HPAF-II				U031	Detroit562			SW1088		Calu-1						KYSE-270	RD		NCI-H2009
						BALL-1				UMC-11	NALM-6			SNU-475		SNU-449						NCI-H1618	SF295		SK-LU-1
						SW1116				PC-3	LCLC-103H			BT-549		MKN1						LK-2	MDA-MB-468		G-401
						SK-HEP-1				AGS	HPAF-II			C3A		KYSE-510						EPLC-272H	5637		DBTRG-05MG
						OAW-42				HGC-27	639-V			NCI-H630		HCC38						NCI-H1792	G-361		S-117
						D-423MG				HSC-3	ABC-1			ChaGo-K-1		SW900						OC-314	HOS		D-423MG
						NCI-H630				A2780	OC-314			MC-IXC		C3A						MHH-CALL-2	D-392MG		KYSE-510
						OC-314				SW13	Calu-1			EFO-27		SW626						HCC1419	EFO-27		KP-N-RT-BM-1
						IGR-1				DBTRG-05MG	Saos-2			COR-L23		SNU-387						YKG-1	NCI-H2009		NCI-H28
						HT-3				MKN45	LN-405			P12-ICHIKAWA		COLO-680N						CAL-51	PA-1		HCC1419
						NCI-H2009				KYSE-70	EW-22			VMRC-RCZ		KYSE-70						SCH	KYSE-520		NCI-H2347
						HuP-T3				BxPC-3	NCI-H1651			AsPC-1		SW982						SW626	KOSC-2		Hs-578-T
						CHP-134				DOK	MKN28			KYSE-180		NCI-H28						BxPC-3	M059J		SW13
						HCT-116				OE19	YAPC			SKG-IIIa		A204						NCI-H2227	UMC-11		BxPC-3
						SK-MG-1				MCF7	SW1710			CAL-54		HCT-116						BCPAP	ChaGo-K-1		SK-OV-3
						BHY				HMV-II	NCI-H2030			D-423MG		BEN						SK-MEL-28	PANC-10-05		SW1116
						A549				KYSE-450	TCCSUP			CAMA-1		MDA-MB-157						RERF-LC-MS	769-P		COLO-741
						MDA-MB-231				YH-13	SK-CO-1			ACHN		647-V						NCI-H2291	BT-20		NCI-H250
						MEL-HO				SK-HEP-1	CAKI-1			T84		WM-115						FTC-133	CFPAC-1		NCI-H378
						SW1783				TT	OE33			KYSE-140		LoVo						TT	Daoy		TI-73
						EFM-19				NCI-H1792	NCI-H1437			NCI-H1437		ChaGo-K-1						SK-OV-3	IGROV-1		SN12C
						NCI-H378				KP-4	SNG-M			NCI-H2342		HCC1937						647-V	SW1783		SK-MEL-5
						NCI-H250				SCC-25	NCI-H810			NY		MDA-MB-453						HCT-116	RPMI-7951		NCI-H1651
						YKG-1				MOLT-16	HT-1197			NCI-H2347		NCI-H596						AsPC-1	AN3-CA		Saos-2
						DBTRG-05MG				HOS	KYSE-510			786-0		NCI-H1650						SK-MES-1	Calu-3		BFTC-909
										CHL-1	SW900			HCC1954		HPAF-II						TGBC11TKB	MES-SA		NCI-H1573
										BHY	NCI-H1666			NCI-H1651		GP5d						SW1088	EGI-1		DMS-53
										ChaGo-K-1	U031			HCC1806		GMS-10						WM-115	NCI-H2107		FADU
										639-V	RMG-I			MFE-280		LK-2						SW13	CAKI-1		WM-115
										U-2-OS	NCI-H378			NCI-H727		NCI-H1618						KYSE-410	ACHN		OE19
										MEL-JUSO	NCI-H250			U251		G-361						SW1710	Ca-Ski		EPLC-272H
										NCI-H1650	22RV1			GP5d		KNS-62						COLO-741	NCI-H1650		A2058
										S-117	NCI-H1618			M059J		BxPC-3						NCI-H2029	CAL-85-1		TC-YIK
										SW626	MHH-CALL-2			Calu-3		NCI-H2030						AN3-CA	NCI-H1693		KYSE-140
										HCC70	G-361			SF295		RPMI-2650						22RV1	EFO-21		U251
										VMRC-RCZ	NCI-H1793			BPH-1		HuH-7						NCI-H250	VM-CUB-1		PANC-10-05
										HSC-4	CAPAN-1			CAL-85-1		NCI-H378						NCI-H378	NCI-H650		786-0
										BFTC-905	GAMG			HPAF-II		NCI-H250						SW1990	MEL-HO		PFSK-1
										SW1990	BFTC-905			HT-29		RMG-I						CRO-AP2	BEN		ZR-75-30
										CAL-33	C3A			GCT		NCI-H1299						NCI-H596	ABC-1		HEC-1
										EW-22	VMRC-RCZ			DV-90		BFTC-909						U251	KYSE-70		Calu-3
										HuO9	DMS-273			OAW-28		SK-CO-1						KYSE-510	U-118-MG		SK-MG-1
										IGR-1	SNU-387			RPMI-2650		A427						786-0	KYSE-150		SW1417
										A375	NCI-H1299			NCI-H2087		COLO-205						NCI-H2087	NCI-N87		KOSC-2
										SK-MG-1	DV-90			SK-MG-1		SW1990						GAMG	NCI-H250		COLO-792
										HTC-C3	A375			NCI-H1618		PANC-10-05						P12-ICHIKAWA	NCI-H378		LCLC-97TM1
										CHP-134	Caov-4			U031		HOP-92						SW1417	BALL-1		BEN
										EGI-1	CAL-62			OVCAR-5		ESS-1						BHT-101	NUGC-3		C-33-A
										Ca9-22	MEL-JUSO			COLO-680N		UACC-62						HCC2998	Detroit562		HT-1376
										EPLC-272H	HCC1806			T98G		NCI-H1437						HuO9	SK-N-AS		C32
										CRO-AP2	YKG-1			HCC70		NCI-H810						MDA-MB-453	HT-1376		CAL-72
										MKN7	COLO-679			DBTRG-05MG		SCC-9						OVCAR-5	SK-MEL-5		UM-UC-3
										MDA-MB-468	LU-99A			PC-3		TCCSUP						MFE-280	Calu-1		SW626
										CAMA-1	HCC1937			WM-115		Daoy						COLO-679	NCI-H1618		RPMI-7951
										CAL-62	SW626			PANC-08-13		HCC1954						IGR-1	D-566MG		MCF7
										NCI-H2087	HTC-C3			NCI-H1650		TT						CaR-1	NCI-H1755		NCI-H727
										HT-1376	NCI-H2405			PA-1		SKG-IIIa						A375	A2058		SW948
										KYSE-150	SN12C			SNU-387		DMS-53						MDA-MB-468	MKN1		LU-99A
										OC-314	GCT			NCI-H810		U031						SNU-423	DBTRG-05MG		NCI-H1792
										HCT-15	KYSE-70			SK-HEP-1		OAW-42						LN-405	NCI-H2228		HN
										D-423MG	HCC1954			COLO-679		HEC-1						RCM-1	BFTC-909		KYSE-70
										CaR-1	A673			EFM-19		NCI-H1651						NCI-H2030	CHP-134		HCC70
										CAL-85-1	ChaGo-K-1			Saos-2		NCI-H441						RMG-I	PANC-08-13		A704
										VM-CUB-1	NCI-H2087			RD		OAW-28						OE19	SW626		KYSE-180
										MKN28	RH-18			IGR-1		U251						NCI-H2342	22RV1		GCT
										RPMI-7951	EFO-21			RCM-1		SNU-423						NCI-N87	SNG-M		COLO-678
										NCI-H378	SK-MEL-30			NCI-H2452		Saos-2						NCI-H1755	ZR-75-30		NCI-H661
										NCI-H250	ESS-1			SK-MEL-3		S-117						SW948	HuCCT1		COLO-680N
										HCC38	BCPAP			EPLC-272H		NCI-H2405						SCC-25	DV-90		MOLT-16
										NCI-H2405	OVCAR-3			UACC-62		HuO-3N1						HCC38	RPMI-2650		U-118-MG
										C3A	HuP-T3			A673		CAL-51						CAL-120	HuP-T3		SCC-9
										MHH-CALL-2	MDA-MB-415			BHY		HT-29						MKN28	MDA-MB-415		KP-4
										D-542MG	DMS-53			TI-73		CAL-72						C3A	HCC1937		SW1573
										SK-CO-1	OAW-28			SK-OV-3		RH-18						HT55	COLO-792		A673
										HuH-7	BALL-1			647-V		SJRH30						HCC70	OE33		HCT-15
										SW1116	DBTRG-05MG			HO-1-N-1		22RV1						RO82-W-1	NCI-H2030		YAPC
										SN12C	KOSC-2			AGS		MKN28						HT-1197	NCI-H1792		SK-MEL-30
										T47D	NCI-H596			G-361		HuP-T3						CHP-134	NCI-H2170		NCI-H1563
										MDA-MB-415	HuH-7			KYSE-70		KOSC-2						MOLT-13	GCT		SBC-5
										MEL-HO	U-266			BEN		U-118-MG						A431	DMS-273		SK-N-AS
										SK-MEL-5	NCI-H1563			NCI-H1793		PLC-PRF-5						LU-99A	SJRH30		RD
										NCI-H838	Daoy			HCC38		MFE-280						769-P	OVCAR-8		CAL-62
										IGROV-1	SKG-IIIa			RH-18		FTC-133						NCI-H522	Hs-578-T		BHY
										KOSC-2	CAL-72			NCI-H2052		NCI-H2009						HOP-92	Mewo		MKN28
										A673	NCI-H520			KNS-62		COLO-679						NCI-H838	CAL-62		JEG-3
										RPMI-2650	MDA-MB-157			MDA-MB-157		SW1417						HT-1376	EFM-19		RERF-LC-MS
										NCI-H727	BxPC-3			NCI-H520		ABC-1						SW1783	Capan-2		U-266
										GMS-10	U-118-MG			MDA-MB-175-VII		CHP-134						OAW-42	M14		OVCAR-3
										SW1783	SW1990			EGI-1		D-423MG						MKN1	UM-UC-3		EFO-27
										A549	PLC-PRF-5			MHH-CALL-2		LU-135						COLO-792	NCI-H1793		Detroit562
										SBC-5	MDA-MB-453			SW948		CHP-212						SK-LU-1	COR-L105		PANC-08-13
										PFSK-1	SNU-475			UMC-11		Caov-4						NY	HCC1143		NCI-H2029
										OVCAR-8	23132-87			SW900		NCI-H2347						NCI-H810	647-V		KNS-62
										5637	EGI-1			KP-4		SK-LU-1						Caov-4	RMG-I		RMG-I
										SK-MEL-30	MEL-HO			HuP-T3		HCC1395						UACC-62	NCI-H2405		TGBC11TKB
										U-266	Caov-3			HSC-3		HT-1197						KYSE-520	J82		NCI-H1693
										NCI-H2452	NCI-H2347			NCI-H441		HuO9						HCC1954	A673		T84
										COR-L23	NCI-H1792			OAW-42		NCI-H2452						SK-CO-1	C-33-A		TCCSUP
										D-566MG	NCI-H2009			NCI-H596		769-P						MG-63	CaR-1		NCI-H2452
										SW780	HCC38			KYSE-270		A172						CFPAC-1	NCI-H441		RH-18
										NCI-H2052	NCI-H838			COLO-678		RERF-LC-MS						NCI-H661	SBC-5		MKN1
										Capan-2	PC-3			HCT-15		T84						RT-112	NB12		HCC1937
										LCLC-97TM1	U251			RO82-W-1		BHT-101						BPH-1	U-2-OS		NCI-N87
										BT-20	SW1417			KYSE-450		M059J						BHY	HT-1080		NCI-H441
										OAW-42	COLO-741			SW1417		PC-3						MEL-JUSO	HLE		RCM-1
										NCI-H1437	SW1573			LoVo		HuCCT1						ZR-75-30	VMRC-RCZ		OC-314
										COLO-741	HEC-1			SK-MES-1		NCI-H2291						DK-MG	FTC-133		NCI-H1993
										RMG-I	MFE-280			HN		SK-MEL-24						NCI-H2347	RERF-LC-MS		CAL-39
										BT-549	AsPC-1			COLO-792		HCC1806						NCI-H292	HuH-7		LoVo
										HCT-116	A2780			NB12		MOLT-16						KU-19-19	T-24		NCI-H1618
										IPC-298	SW948			HuO-3N1		MHH-ES-1						KYSE-70	MOLT-16		639-V
										COLO-680N	NCI-H2291			Capan-2		HCT-15						NCI-H28	TC-YIK		HuH-7
										COLO-679	NCI-H2029			OVCAR-3		SW1088						SCC-4	SCH		SW1783
										PANC-08-13	MKN45			SK-MEL-24		COLO-741						NCI-H2107	SW1990		Ca9-22
										HT-1197	WM-115			MDA-MB-453		AsPC-1						CAKI-1	SW1463		HSC-2
										NCI-H1651	A549			PANC-10-05		SW1463						SNU-387	SNU-475		HCC1806
										ME-180	EFM-19			RVH-421		MEL-JUSO						BT-20	SKG-IIIa		HCC38
										RH-18	COLO-792			769-P		IGR-1						NCI-H650	MHH-CALL-2		HuP-T3
										Hs-578-T	NY			BT-20		CRO-AP2						TCCSUP	NCI-H520		M14
										CAL-27	MOLT-16			TC-YIK		CAMA-1						NCI-H1651	HT55		HuP-T4
										OE33	SW1783			MDA-MB-231		MOLT-13						NCI-H1693	NCI-H522		NCI-H1650
										Caov-4	HuCCT1			OC-314		Caov-3						SK-MEL-3	SW1573		NUGC-3
										NCI-H630	SNU-423			Detroit562		SK-MEL-3						Calu-1	NCI-H2347		AsPC-1
										BALL-1	SF295			Mewo		HMV-II						EFO-21	C32		MHH-CALL-2
										Mewo	DK-MG			CAL-72		MES-SA						Calu-3	NY		OVCAR-8
										DV-90	CAMA-1			LCLC-97TM1		SNU-475						MCF7	GP5d		HTC-C3
										BHT-101	BEN			U-266		U-266						CAL-72	RH-18		UACC-62
										SK-MEL-24	GMS-10			GMS-10		T98G						CAL-33	NCI-H1651		SiHa
										Saos-2	BFTC-909			BCPAP		SCC-4						PANC-10-05	PLC-PRF-5		ME-180
										NCI-H1618	SBC-5			SCC-9		SW837						SCC-9	Caov-3		NCI-H2030
										NCI-H2228	LK-2			OE33		CAL-120						GP5d	SW837		DV-90
										Calu-1	UACC-62			SW1710		TC-YIK						NCI-H2228	CAL-120		Ca-Ski
										OVCAR-3	NCI-H1048			SBC-5		A549						KNS-62	SK-HEP-1		SW900
										647-V	HCT-116			CAKI-1		SW1783						PANC-03-27	SAS		SK-MEL-3
										SW900	MIA-PaCa-2			SCH		A2058						HN	IGR-1		MKN7
										HuP-T4	TGBC11TKB			RPMI-7951		NCI-H2087						DMS-53	OE19		Calu-1
										LN-405	IGR-1			BxPC-3		NCI-H1793						HT-3	A172		BPH-1
										Detroit562	KYSE-150			MKN45		BT-549						NUGC-3	NCI-H1048		SNU-475
										EW-7	UM-UC-3			SK-MEL-30		KYSE-150						KYSE-150	OVCAR-3		FTC-133
										CAL-72	SK-MEL-5			NCI-H650		MIA-PaCa-2						OAW-28	GMS-10		HO-1-N-1
										NCI-H2347	Mewo			SW626		EW-22						ACHN	CAMA-1		MFE-280
										NCI-H520	OVCAR-8			OVCAR-8		DBTRG-05MG						OVCAR-3	COLO-678		SKG-IIIa
										SJRH30	SW1088			HOP-92		NCI-H650						U031	U251		SW837
										COLO-678	CHP-134			SK-LU-1		MHH-CALL-2						MKN7	RO82-W-1		BALL-1
										MDA-MB-361	A172			MDA-MB-361		MCF7						HPAF-II	HEC-1		RVH-421
										KU-19-19	NCI-H1755			HT-3		H4						NCI-H630	ESS-1		EFM-19
										HEC-1	S-117			PC-14		SW948						SJRH30	SW1116		HT-3
										HuP-T3	TC-YIK			SK-N-AS		SW780						MDA-MB-157	MDA-MB-231		RO82-W-1
										NCI-H650	BT-549			EW-7		NCI-H838						NCI-H2405	COLO-680N		PC-3
										SW620	NCI-H650			FTC-133		AGS						Ca9-22	HT-1197		SW1463
										RO82-W-1	SK-MEL-28			RERF-LC-MS		CAPAN-1						ChaGo-K-1	COLO-741		Caov-3
										DMS-53	KP-4			MKN7		SBC-5						ABC-1	HPAF-II		PLC-PRF-5
										SK-N-AS	CCF-STTG1			A2058		SK-MG-1						SW48	SK-MEL-30		SW780
										HCC1806	HT-1080			SK-CO-1		NCI-H1792						COLO-678	T84		HCC1143
										SW1573	MHH-ES-1			EFO-21		MDA-MB-231						SNU-449	NCI-H2087		RPMI-2650
										Ca-Ski	NCI-H2052			LU-99A		NCI-H1703						KYSE-450	SK-MEL-3		NCI-H1437
										HCC1937	SiHa			IPC-298		639-V						RH-18	S-117		GAMG
										CAPAN-1	D-423MG			ECC12		MEL-HO						CAL-39	HCC1395		NCI-H2228
										RERF-LC-MS	PFSK-1			HT-1080		EGI-1						NCI-H2170	IPC-298		HPAF-II
										LoVo	SK-MG-1			LU-135		BFTC-905						IGROV-1	SW900		BHT-101
										TYK-nu	SW620			5637		BCPAP						CAL-54	LK-2		HT-1197
										23132-87	CAL-51			T47D		MKN45						SK-MEL-30	SK-MEL-28		MEL-HO
										HT-3	FTC-133			KYSE-510		COLO-792						HuH-7	NCI-H2452		PC-14
										NCI-H1993	RERF-LC-MS			BFTC-905		SF295						YAPC	U031		NCI-H292
										SiHa	SK-HEP-1			NCI-H2030		LN-405						EFO-27	KP-4		NCI-H520
										MFE-280	TYK-nu			LN-405		SK-MEL-5						NCI-H1650	RCM-1		HSC-4
										22RV1	SCC-9			YKG-1		EW-7						KYSE-140	CAPAN-1		SCC-25
										SCC-9	A2058			23132-87		BALL-1						CAL-12T	RVH-421		KYSE-520
										NCI-H441	CAL-120			SW1783		NCI-H2029						SW1463	YAPC		HT-29
										SAS	D-566MG			HSC-2		SW1573						PC-14	SW13		SAS
										HCC1143	AN3-CA			CAL-39		UM-UC-3						COLO-680N	HCC38		EGI-1
										GP5d	MES-SA			KYSE-520		P12-ICHIKAWA						SW900	BT-549		NCI-H596
										HPAF-II	MOLT-13			LK-2		OVCAR-8						HCC1143	AsPC-1		HuO9
										JEG-3	8505C			NCI-H1792		SK-MEL-30						Saos-2	SN12C		HCC1954
										SK-MEL-3	MG-63			M14		Hs-578-T						MDA-MB-175-VII	MFE-280		IPC-298
										SKG-IIIa	MFE-296			SCC-25		U-2-OS						Capan-2	COLO-679		OAW-42
										RCM-1	IPC-298			HCT-116		SiHa						NCI-H441	DMS-53		CAL-27
										AsPC-1	RVH-421			G-401		GAK						DoTc2-4510	MKN45		COLO-205
										SW1463	LU-135			KOSC-2		JEG-3						NCI-H1993	U-266		MDA-MB-453
											OVCAR-5			BALL-1		IPC-298						MC-IXC	A2780		IGROV-1
											MDA-MB-231			KYSE-150		UMC-11						PANC-08-13	NCI-H460		KYSE-450
											HCT-15			A431		LU-99A						HuO-3N1	NCI-H596		EW-7
											NCI-H2452			COLO-205		RVH-421						CAL-27	NCI-H630		22RV1
											SK-N-AS			MOLT-16		KP-4						SAS	SiHa		MDA-MB-415
											RT-112			BFTC-909		OVCAR-5						RD	HCT-116		Mewo
											COR-L23			NCI-H2291		CAL-62						BFTC-905	SCC-9		NCI-H838
											M059J			IGROV-1		BOKU						SW837	SW1417		IA-LM
											JEG-3			CHL-1		GCT						HMV-II	SW620		TGBC24TKB
											HOP-92			MEL-HO		A673						FADU	NCI-H2029		LN-405
											T-24			HuCCT1		NCI-H2052						SW1116	TGBC11TKB
											JAR			HTC-C3		SK-MEL-28						SK-MEL-24	C3A
											RPMI-7951			NCI-H1755		NCI-H460						HT-29	HCC1954
											C32			KU-19-19		VM-CUB-1						TI-73	HCC1806
											P12-ICHIKAWA			PANC-03-27		Mewo						T84	A427
											TGW			BHT-101		RO82-W-1						LCLC-103H	NCI-H2052
											BHT-101			SW48		RPMI-7951						CHL-1	NCI-H1993
											A427					HT-1080						HSC-4	UACC-62
											HCC1395					A2780						EW-7	CAL-72
											TT					D-566MG						CAL-85-1	P12-ICHIKAWA
											UMC-11					SK-HEP-1						HSC-2	MDA-MB-453
											M14					KP-N-RT-BM-1						NCI-H358	NCI-H2291
											NCI-H460					T-24						KYSE-180	Caov-4
											CHP-212					TGBC11TKB						G-401	JEG-3
											AGS					COR-L23						ECC12	NCI-H2227
											HOS					HTC-C3						LCLC-97TM1	SW780
											T98G					SK-N-AS							SW948
											U-2-OS					TYK-nu							NCI-H1573
											KY821					M14							MFE-296
											RO82-W-1					8505C
											Hs-578-T					HOS
											PA-1					C32
											CRO-AP2					PA-1
											VM-CUB-1					PFSK-1
											H4					SW620
											NCI-H1304					A375
											K052					YH-13
											SW780
											RPMI-8402
											TALL-1
											IA-LM
											KP-N-RT-BM-1
											HuO9
											SK-N-FI
											NB1
											SBC-1
											MDA-MB-134-VI
											YH-13
											KARPAS-45
											A204
											H-EMC-SS
											NCI-H1703
											NCI-H1436
											MSTO-211H
											RPMI-8226
											SCLC-21H
											NCI-H1522
											GAK
											COR-L279
