# Supplementary material for: MCLRP: enhanced prediction of anticancer drug response through low-rank matrix completion and transcriptomic profiling
Source: BMC Biol. 2025 Dec 3;24:4. doi: 10.1186/s12915-025-02457-8 (PMC12781783; doi:10.1186/s12915-025-02457-8)
Supplement: Supplementary file 2 — Additional file 2. Tables S1-S4. The data for the predictive high sensitivity response values selected by different thresholds. Table S5. The data for the relationship between additional drugs and co-mutations on one or more genes. Tables S6-S9. The top 1000 genes corresponding to each drug in the five datasets. Table S10-S13. Functional enrichment analysis of the top 1000 genes for each drug and the terms with a Benjamin false discovery rate of < 0.05. Table S14. Conditions of use for the methods. [file 12915_2025_2457_MOESM2_ESM.zip › Table S4-PI3KIC50.xlsx]

## Sheet: PI3KIC5030
A-443654	AKT inhibitor VIII	AMG-706	Axitinib	AZD6482	BAY 61-3606	BIBW2992	BMS-536924	BMS-754807	BX-795	CEP-701	Dasatinib	Erlotinib	GDC0941	Gefitinib	Imatinib	JW-7-25-1	Lapatinib	Midostaurin	NVP-TAE684	OSI-906	Pazopanib	PD-173074	PF-02341066	PHA-665752	Rapamycin	Sorafenib	Sunitinib	Temsirolimus
ECC12		NCI-H716	CHP-134			ECC12	ECC12	D-336MG	KASUMI-1	SCC-3	ECC12	DOK	HSC-4	ECC12	A204	ECC12	NCI-H2170		COLO-205		D-336MG	NCI-H716	H4	A204	HSC-4		A204
		KASUMI-1				LB996-RCC	G-401	ECC12	HSC-4		A204	TE-11	KASUMI-1	LB996-RCC	NCI-H1703		DOK				D-247MG	KASUMI-1	AGS	BFTC-905	MOLT-16		AN3-CA
		BL-70				LC-1F	COLO-205	KP-N-RT-BM-1			AN3-CA	TGBC24TKB		LC-1F	AN3-CA		TGBC24TKB					HSC-4	MES-SA	ECC12			NCI-H1703
						LB647-SCLC	Saos-2					CHL-1			RT-112		MDA-MB-175-VII						HGC-27	CCF-STTG1			A427
						UACC-812						NCI-H292			A427		Calu-3						CHP-212	MG-63			RT-112
												CAL-39			CHP-212		HSC-2						MFE-296	DK-MG
												NCI-H1975			COR-L105		EFO-27						NCI-H460	SNU-387
												HSC-2			ABC-1		PC-14						A204	SK-OV-3
												DU-145			DMS-273		HLE						A427	AN3-CA
												TI-73			MIA-PaCa-2		CAL-54						RPMI-2650	NCI-H1703
												PC-14			DOK		BPH-1						NCI-H1703	SW1710
												NCI-H2170			HLE		HCC1419						HT-1080	A375
												KYSE-140			MFE-296		KYSE-180						AN3-CA	MC-IXC
												HSC-4			CCF-STTG1		SK-MES-1						PA-1	SK-MES-1
												EFO-27			MC-IXC		NCI-N87						D-566MG
												MDA-MB-175-VII			CAL-12T		786-0						A2780
												KYSE-180			MHH-ES-1		A431						HOS
												FADU			A172		NCI-H2342						SBC-5
												Ca9-22			MES-SA		COR-L105						MHH-ES-1
												CAL-27			HuH-7		CAL-39						SF295
												CAL-33			NCI-H810		MDA-MB-468						YKG-1
												ACHN			NY		T47D						MIA-PaCa-2
												CAL-54			G-401								LU-135
												COR-L105			DU-145								ESS-1
												HN			A2780								SW1710
												A431			SNU-387								T98G
												BPH-1			KYSE-410								A172
												DoTc2-4510			ECC12								8505C
												BHY			HCC1395								RPMI-7951
												SW48			NCI-H292								SNU-387
												MDA-MB-468			LK-2								NCI-H1437
												HSC-3			D-392MG								SW780
												KYSE-450			SNU-449								DMS-273
												KYSE-410			HCC2998								A549
												HO-1-N-1			NCI-H2405								M059J
												PANC-03-27			H4								CCF-STTG1
												COLO-678			LCLC-103H								MOLT-16
												G-401			A375
												MC-IXC			DoTc2-4510
												SK-MES-1			NCI-H2170
															ESS-1
															NCI-H358
															COLO-205
															MDA-MB-468
															SW1710
															LU-135
															SNU-423
															SCC-4
															DK-MG
															NCI-H2342
															Ca9-22
															NCI-H661
															NUGC-3
															Hs-578-T
															HOS
															YH-13
															SW1088
															HCC1419
															NCI-H2228
															Saos-2
															HT55
															MCF7
															SNG-M
															LCLC-97TM1
															D-566MG
															Caov-4
															HuO-3N1
															A431
															8505C
															MG-63
															OAW-42
															SN12C
															Daoy
															NCI-H2009
															786-0

## Sheet: PI3KIC5035
A-443654	AKT inhibitor VIII	AMG-706	Axitinib	AZD6482	BAY 61-3606	BIBW2992	BMS-536924	BMS-754807	BX-795	CEP-701	Dasatinib	Erlotinib	GDC0941	Gefitinib	Imatinib	JW-7-25-1	Lapatinib	Midostaurin	NVP-TAE684	OSI-906	Pazopanib	PD-173074	PF-02341066	PHA-665752	Rapamycin	Sorafenib	Sunitinib	Temsirolimus
ECC12		NCI-H716	CHP-134			ECC12	ECC12	D-336MG	KASUMI-1	SCC-3	ECC12	DOK	HSC-4	ECC12	A204	ECC12	NCI-H2170		COLO-205	D-336MG	D-336MG	NCI-H716	H4	A204	HSC-4	TE-11	A204
		KASUMI-1	SCC-3			LB996-RCC	G-401	ECC12	HSC-4	K052	A204	TE-11	KASUMI-1	LB996-RCC	NCI-H1703		DOK		Saos-2	ECC12	D-247MG	KASUMI-1	AGS	BFTC-905	MOLT-16	A204	AN3-CA
		BL-70	SU-DHL-1			LC-1F	COLO-205	KP-N-RT-BM-1	NCI-H716		AN3-CA	TGBC24TKB		LC-1F	AN3-CA		TGBC24TKB		HT-29	EW-22	YH-13	HSC-4	MES-SA	ECC12	MFE-296	A427	NCI-H1703
		HSC-4	HCC1599			LB647-SCLC	Saos-2				MG-63	CHL-1		LB647-SCLC	RT-112		MDA-MB-175-VII		LCLC-97TM1		ECC12	SCC-3	HGC-27	CCF-STTG1	ECC12		A427
			NCI-H1436			UACC-812	LCLC-97TM1				NCI-H1703	NCI-H292			A427		Calu-3		G-401			SU-DHL-1	CHP-212	MG-63	HGC-27		RT-112
						DV-90	NCI-H727				D-392MG	CAL-39			CHP-212		HSC-2		BFTC-905				MFE-296	DK-MG	639-V		YH-13
						CP67-MEL	MC-IXC				HLE	NCI-H1975			COR-L105		EFO-27		HCC2998				NCI-H460	SNU-387	CRO-AP2		MFE-296
						NCI-H1618	SNU-387				RT-112	HSC-2			ABC-1		PC-14						A204	SK-OV-3	786-0		A375
						Calu-1	HMV-II				CCF-STTG1	DU-145			DMS-273		HLE						A427	AN3-CA	AGS		SW1710
							DOK				MFE-296	TI-73			MIA-PaCa-2		CAL-54						RPMI-2650	NCI-H1703	H4		DU-145
							BFTC-905				DU-145	PC-14			DOK		BPH-1						NCI-H1703	SW1710	GAMG
							A375				SW1088	NCI-H2170			HLE		HCC1419						HT-1080	A375	A172
							NCI-H358				CAL-54	KYSE-140			MFE-296		KYSE-180						AN3-CA	MC-IXC	J82
							EW-7				A427	HSC-4			CCF-STTG1		SK-MES-1						PA-1	SK-MES-1	AN3-CA
							HT-29				MC-IXC	EFO-27			MC-IXC		NCI-N87						D-566MG	A431	EFO-27
							SK-LU-1				A431	MDA-MB-175-VII			CAL-12T		786-0						A2780	SNU-423	MES-SA
											NCI-H2170	KYSE-180			MHH-ES-1		A431						HOS	A427	NCI-H460
											SW1710	FADU			A172		NCI-H2342						SBC-5	SW1088	COR-L105
											NCI-H2342	Ca9-22			MES-SA		COR-L105						MHH-ES-1	BPH-1	CAL-33
											G-401	CAL-27			HuH-7		CAL-39						SF295	KYSE-270	A375
											SK-MES-1	CAL-33			NCI-H810		MDA-MB-468						YKG-1	MHH-ES-1	VMRC-RCZ
											H4	ACHN			NY		T47D						MIA-PaCa-2	MEL-JUSO	YKG-1
											786-0	CAL-54			G-401		TE-11						LU-135	G-401	SW1710
												COR-L105			DU-145		EFO-21						ESS-1	COR-L23	CHL-1
												HN			A2780		KYSE-140						SW1710	YH-13	U-118-MG
												A431			SNU-387		DoTc2-4510						T98G	LCLC-103H	HLE
												BPH-1			KYSE-410		NCI-H292						A172	FADU	NCI-H2030
												DoTc2-4510			ECC12		KYSE-270						8505C	BxPC-3	CAKI-1
												BHY			HCC1395		MG-63						RPMI-7951	Saos-2	HuH-7
												SW48			NCI-H292		Capan-2						SNU-387	PANC-03-27	CAL-39
												MDA-MB-468			LK-2		FADU						NCI-H1437	NCI-H358	BCPAP
												HSC-3			D-392MG		TI-73						SW780	NCI-H2342	CAMA-1
												KYSE-450			SNU-449		NUGC-3						DMS-273	SK-MG-1	SW780
												KYSE-410			HCC2998		CAL-85-1						A549	SW48	SF295
												HO-1-N-1			NCI-H2405		HSC-4						M059J	HOP-92	PA-1
												PANC-03-27			H4		BHY						CCF-STTG1	EPLC-272H	TYK-nu
												COLO-678			LCLC-103H		CHL-1						MOLT-16	HuO9
												G-401			A375		CAL-33						VMRC-RCZ	OVCAR-5
												MC-IXC			DoTc2-4510		KYSE-450						MEL-JUSO	HTC-C3
												SK-MES-1			NCI-H2170		OE19						CAL-51	LCLC-97TM1
												CP67-MEL			ESS-1		G-401						CRO-AP2	KNS-62
												SW13			NCI-H358		HO-1-N-1						HLE	CHP-212
												NUGC-3			COLO-205		CP67-MEL						T-24	EFO-21
												OE19			MDA-MB-468		GAMG						SNG-M	KYSE-140
												CAL-12T			SW1710		ACHN						A375	D-392MG
												SNU-C2B			LU-135		NCI-H661						D-423MG	HCC70
												NCI-H358			SNU-423		PANC-03-27						YH-13	RT-112
												SW1116			SCC-4		SCC-25						SW620	786-0
												NALM-6			DK-MG		HT55						G-361	CAL-85-1
												SCC-25			NCI-H2342		NCI-H358						TYK-nu	NCI-H1755
												NCI-N87			Ca9-22		ZR-75-30						NCI-H1048	G-361
												CAKI-1			NCI-H661		Ca9-22						SK-MEL-5	HCT-15
												SW982			NUGC-3		SW13						NCI-H2009	CAL-51
												HT-3			Hs-578-T		HT-1376						UM-UC-3	SK-CO-1
												CFPAC-1			HOS		BT-20						U-118-MG	HMV-II
												LoVo			YH-13		MDA-MB-157						SK-MG-1	SCC-4
												MKN7			SW1088		CFPAC-1						HCC70	SW626
												SNU-449			HCC1419		PANC-08-13						639-V	DoTc2-4510
												OAW-42			NCI-H2228		SW1116						SNU-423	BCPAP
												HCE-4			Saos-2		YKG-1						SK-HEP-1	LU-135
												PANC-08-13			HT55		DU-145						LK-2	SNG-M
												769-P			MCF7		NCI-H630						HCT-15	HT-29
												SAS			SNG-M		A704						Hs-578-T	CAKI-1
												A704			LCLC-97TM1		SK-OV-3						MG-63	CAL-12T
												Capan-2			D-566MG		AN3-CA						D-392MG	COLO-205
												NCI-H727			Caov-4		CAKI-1						GAMG	HuO-3N1
												5637			HuO-3N1		NCI-H1693						MOLT-13	OAW-28
												KYSE-270			A431		MKN1						Ca-Ski	5637
												LCLC-97TM1			8505C		SNU-C2B						NCI-H520	HLE
												C-33-A			MG-63		HN						HEC-1	HSC-3
												COLO-205			OAW-42		Detroit562						EFM-19	YKG-1
												NCI-H630			SN12C		RD						DBTRG-05MG	BFTC-909
												HT-1376			Daoy		COLO-678						U-2-OS	CAL-39
												Detroit562			NCI-H2009		KYSE-410						BT-549	MIA-PaCa-2
												Calu-3			786-0		CAL-27						OE33	NCI-H1437
												YKG-1			HCC70		MC-IXC						HCC1395	MCF7
												786-0			HGC-27		LCLC-103H						COR-L23	LoVo
												NCI-H441			D-542MG		PANC-10-05						MKN45	SK-LU-1
												EPLC-272H			CAKI-1		SW1710						Detroit562	MKN28
												IGROV-1			C-33-A		ME-180						OVCAR-5	SW1783
												A498			639-V		OVCAR-3						Daoy	DOK
												KOSC-2			BFTC-905		NCI-H1650						JEG-3	OC-314
												SJRH30			CHP-134		KNS-62						COLO-205	HT-1376
												HLE			D-423MG		SW982						SW948	NCI-H2170
												CAL-120			HO-1-N-1		J82						J82	MDA-MB-157
												HCT-116			TI-73		MKN7						MEL-HO	NCI-H810
												HCC1143			NCI-H522		C-33-A						PFSK-1	VM-CUB-1
												HuO-3N1			MKN28		HCC70						SK-N-AS	NCI-H650
												MOLT-16			CAL-54		CCF-STTG1						OVCAR-8	RPMI-7951
												KU-19-19			HCC1143		SW48						IGR-1	NCI-H661
												SW900			HT-1376		LCLC-97TM1						HuCCT1	HCC2998
												BFTC-905			RD		MDA-MB-361						RVH-421	NCI-H2009
												NCI-H661			HuP-T4		HCE-4						SK-CO-1	SJRH30
												SK-MEL-30			Capan-2		COLO-680N						VM-CUB-1	8505C
												CaR-1			GP5d		769-P						NCI-H2228	Calu-3
															U-2-OS		ChaGo-K-1						KYSE-510	M059J
															CAL-85-1		KYSE-510						SW1573	GCT
															NCI-H1563		KYSE-520						KYSE-270	TI-73
															S-117		NCI-H1993						SK-MES-1	NCI-H292
															CAL-72		KU-19-19						NCI-H2342	DU-145
															MDA-MB-157		NCI-H1755						GCT	NY
															A549		IA-LM						KYSE-410	A549
															SW48		SW1088						HCT-116	HSC-2
															ME-180		OE33						NCI-H2052	DMS-273
															NCI-H727		PC-3						D-542MG	KYSE-180
															KYSE-140		OAW-28						NCI-H2227	T98G
															KYSE-510		BFTC-909						22RV1	NCI-H727
															T-24		NCI-H522						MDA-MB-415	ABC-1
															DBTRG-05MG		BEN						NCI-H810
															SW1573		HuCCT1						U-266
															NCI-H28		NCI-H2030						UMC-11
															SK-CO-1		SNG-M						CAL-62
															SK-LU-1		SNU-449						CAKI-1
															YKG-1		SW626						KP-4
															KYSE-180		647-V						HuH-7
															PANC-08-13								ECC12
															MKN1								COR-L105
															IGR-1								CHL-1
															SJRH30								CHP-134
															WM-115								NY
															HSC-3								NCI-H1755
															EFM-19								786-0
															RH-18								IPC-298
															MEL-JUSO								M14
															COR-L23								NCI-H1563
															NCI-H1755								S-117
															HT-29								MDA-MB-231
															NCI-H1437								HSC-3
															KYSE-270								G-401
															CAL-51								GMS-10
															GAMG
															CAL-62
															JEG-3
															SW948
															BEN
															UMC-11
															HEC-1
															RO82-W-1
															SW1990
															MDA-MB-231
															CAL-33
															U031
															PC-3
															TT
															Calu-3
															NCI-H1618
															EPLC-272H
															OVCAR-5
															SK-HEP-1
															NCI-H630
															M059J
															SK-MG-1
															U-118-MG
															SF295
															IGROV-1
															SCC-25

## Sheet: PI3KIC5040
A-443654	AKT inhibitor VIII	AMG-706	Axitinib	AZD6482	BAY 61-3606	BIBW2992	BMS-536924	BMS-754807	BX-795	CEP-701	Dasatinib	Erlotinib	GDC0941	Gefitinib	Imatinib	JW-7-25-1	Lapatinib	Midostaurin	NVP-TAE684	OSI-906	Pazopanib	PD-173074	PF-02341066	PHA-665752	Rapamycin	Sorafenib	Sunitinib	Temsirolimus
ECC12		NCI-H716	CHP-134			ECC12	ECC12	D-336MG	KASUMI-1	SCC-3	ECC12	DOK	HSC-4	ECC12	A204	ECC12	NCI-H2170		COLO-205	D-336MG	D-336MG	NCI-H716	H4	A204	HSC-4	TE-11	A204	BL-70
		KASUMI-1	SCC-3			LB996-RCC	G-401	ECC12	HSC-4	K052	A204	TE-11	KASUMI-1	LB996-RCC	NCI-H1703		DOK		Saos-2	ECC12	D-247MG	KASUMI-1	AGS	BFTC-905	MOLT-16	A204	AN3-CA	HCC1599
		BL-70	SU-DHL-1			LC-1F	COLO-205	KP-N-RT-BM-1	NCI-H716	BL-70	AN3-CA	TGBC24TKB	K5	LC-1F	AN3-CA		TGBC24TKB		HT-29	EW-22	YH-13	HSC-4	MES-SA	ECC12	MFE-296	A427	NCI-H1703	CHP-134
		HSC-4	HCC1599			LB647-SCLC	Saos-2				MG-63	CHL-1	NCI-H209	LB647-SCLC	RT-112		MDA-MB-175-VII		LCLC-97TM1	KP-N-RT-BM-1	ECC12	SCC-3	HGC-27	CCF-STTG1	ECC12	NCI-H1703	A427	CP67-MEL
		ECC12	NCI-H1436			UACC-812	LCLC-97TM1				NCI-H1703	NCI-H292	SK-UT-1	UACC-812	A427		Calu-3		G-401	IGROV-1	CHP-134	SU-DHL-1	CHP-212	MG-63	HGC-27	AN3-CA	RT-112	NCI-H64
		NCI-H2107	K052			DV-90	NCI-H727				D-392MG	CAL-39		EW-12	CHP-212		HSC-2		BFTC-905	MKN7	KASUMI-1	BL-70	MFE-296	DK-MG	639-V	CCF-STTG1	YH-13	EHEB
		NCI-H2171				CP67-MEL	MC-IXC				HLE	NCI-H1975		CP67-MEL	COR-L105		EFO-27		HCC2998	YH-13	SKM-1	HCC1599	NCI-H460	SNU-387	CRO-AP2	NCI-H810	MFE-296
						NCI-H1618	SNU-387				RT-112	HSC-2		Calu-1	ABC-1		PC-14		NCI-H727	SK-MG-1	EW-22	NCI-H2107	A204	SK-OV-3	786-0	SW982	A375
						Calu-1	HMV-II				CCF-STTG1	DU-145		BL-70	DMS-273		HLE		ECC12	RH-18	RH-18	NCI-H1436	A427	AN3-CA	AGS	SK-HEP-1	SW1710
						PLC-PRF-5	DOK				MFE-296	TI-73		DV-90	MIA-PaCa-2		CAL-54		EW-7			ECC12	RPMI-2650	NCI-H1703	H4	NY	DU-145
						NCI-H1436	BFTC-905				DU-145	PC-14		CHP-134	DOK		BPH-1		A375			BC-3	NCI-H1703	SW1710	GAMG	MFE-296	TT
						DMS-153	A375				SW1088	NCI-H2170		NCI-H1436	HLE		HCC1419		SJRH30			NCI-H378	HT-1080	A375	A172	HLE	CCF-STTG1
						Caov-3	NCI-H358				CAL-54	KYSE-140		NCI-H1618	MFE-296		KYSE-180		SNU-387			NCI-H250	AN3-CA	MC-IXC	J82		BFTC-905
						SNU-475	EW-7				A427	HSC-4		EHEB	CCF-STTG1		SK-MES-1		HMV-II			ECC4	PA-1	SK-MES-1	AN3-CA		HuO9
						NCI-H250	HT-29				MC-IXC	EFO-27			MC-IXC		NCI-N87					TALL-1	D-566MG	A431	EFO-27		DoTc2-4510
						NCI-H378	SK-LU-1				A431	MDA-MB-175-VII			CAL-12T		786-0						A2780	SNU-423	MES-SA		A2780
						MDA-MB-134-VI	A427				NCI-H2170	KYSE-180			MHH-ES-1		A431						HOS	A427	NCI-H460		DK-MG
						BL-70	RD				SW1710	FADU			A172		NCI-H2342						SBC-5	SW1088	COR-L105		LCLC-103H
						NCI-H522	SW1710				NCI-H2342	Ca9-22			MES-SA		COR-L105						MHH-ES-1	BPH-1	CAL-33		LCLC-97TM1
							CAL-85-1				G-401	CAL-27			HuH-7		CAL-39						SF295	KYSE-270	A375
							ABC-1				SK-MES-1	CAL-33			NCI-H810		MDA-MB-468						YKG-1	MHH-ES-1	VMRC-RCZ
							PANC-10-05				H4	ACHN			NY		T47D						MIA-PaCa-2	MEL-JUSO	YKG-1
							LCLC-103H				786-0	CAL-54			G-401		TE-11						LU-135	G-401	SW1710
							PANC-08-13				LCLC-103H	COR-L105			DU-145		EFO-21						ESS-1	COR-L23	CHL-1
							AN3-CA				CAKI-1	HN			A2780		KYSE-140						SW1710	YH-13	U-118-MG
							SK-MEL-3				BPH-1	A431			SNU-387		DoTc2-4510						T98G	LCLC-103H	HLE
							SJRH30				FADU	BPH-1			KYSE-410		NCI-H292						A172	FADU	NCI-H2030
							MEL-JUSO				NY	DoTc2-4510			ECC12		KYSE-270						8505C	BxPC-3	CAKI-1
							CAL-39				Calu-3	BHY			HCC1395		MG-63						RPMI-7951	Saos-2	HuH-7
							TCCSUP				PC-14	SW48			NCI-H292		Capan-2						SNU-387	PANC-03-27	CAL-39
							HCC2998				ACHN	MDA-MB-468			LK-2		FADU						NCI-H1437	NCI-H358	BCPAP
							CAL-54				GAMG	HSC-3			D-392MG		TI-73						SW780	NCI-H2342	CAMA-1
							MCF7				COR-L105	KYSE-450			SNU-449		NUGC-3						DMS-273	SK-MG-1	SW780
							NCI-H810				SNU-423	KYSE-410			HCC2998		CAL-85-1						A549	SW48	SF295
							MG-63				HCC1419	HO-1-N-1			NCI-H2405		HSC-4						M059J	HOP-92	PA-1
											SK-OV-3	PANC-03-27			H4		BHY						CCF-STTG1	EPLC-272H	TYK-nu
											DMS-273	COLO-678			LCLC-103H		CHL-1						MOLT-16	HuO9	KYSE-410
											DOK	G-401			A375		CAL-33						VMRC-RCZ	OVCAR-5	A2780
											DK-MG	MC-IXC			DoTc2-4510		KYSE-450						MEL-JUSO	HTC-C3	SK-MES-1
											A172	SK-MES-1			NCI-H2170		OE19						CAL-51	LCLC-97TM1	MHH-ES-1
											NUGC-3	CP67-MEL			ESS-1		G-401						CRO-AP2	KNS-62	HSC-2
											DoTc2-4510	SW13			NCI-H358		HO-1-N-1						HLE	CHP-212	NCI-H2342
											G-361	NUGC-3			COLO-205		CP67-MEL						T-24	EFO-21	RPMI-7951
											KYSE-270	OE19			MDA-MB-468		GAMG						SNG-M	KYSE-140	PANC-10-05
											EFO-21	CAL-12T			SW1710		ACHN						A375	D-392MG	KYSE-510
											NCI-H358	SNU-C2B			LU-135		NCI-H661						D-423MG	HCC70	M059J
											SNU-387	NCI-H358			SNU-423		PANC-03-27						YH-13	RT-112	RPMI-2650
											NCI-H1755	SW1116			SCC-4		SCC-25						SW620	786-0	UM-UC-3
											HT55	NALM-6			DK-MG		HT55						G-361	CAL-85-1	T47D
											HO-1-N-1	SCC-25			NCI-H2342		NCI-H358						TYK-nu	NCI-H1755	G-401
											EFM-19	NCI-N87			Ca9-22		ZR-75-30						NCI-H1048	G-361	GCT
											EFO-27	CAKI-1			NCI-H661		Ca9-22						SK-MEL-5	HCT-15	T98G
											Daoy	SW982			NUGC-3		SW13						NCI-H2009	CAL-51	D-566MG
											SNG-M	HT-3			Hs-578-T		HT-1376						UM-UC-3	SK-CO-1	KYSE-270
											KYSE-410	CFPAC-1			HOS		BT-20						U-118-MG	HMV-II	MG-63
											HuO-3N1	LoVo			YH-13		MDA-MB-157						SK-MG-1	SCC-4	TCCSUP
											TT	MKN7			SW1088		CFPAC-1						HCC70	SW626	Detroit562
											HT-1376	SNU-449			HCC1419		PANC-08-13						639-V	DoTc2-4510	NCI-H292
											SW48	OAW-42			NCI-H2228		SW1116						SNU-423	BCPAP	MEL-JUSO
											ESS-1	HCE-4			Saos-2		YKG-1						SK-HEP-1	LU-135	CHP-212
											MES-SA	PANC-08-13			HT55		DU-145						LK-2	SNG-M	PC-3
											NCI-H810	769-P			MCF7		NCI-H630						HCT-15	HT-29	SNU-387
											J82	SAS			SNG-M		A704						Hs-578-T	CAKI-1	NCI-H1437
											KYSE-70	A704			LCLC-97TM1		SK-OV-3						MG-63	CAL-12T	A2058
											NCI-H292	Capan-2			D-566MG		AN3-CA						D-392MG	COLO-205	ABC-1
											KYSE-140	NCI-H727			Caov-4		CAKI-1						GAMG	HuO-3N1	T-24
											T98G	5637			HuO-3N1		NCI-H1693						MOLT-13	OAW-28	NUGC-3
											BCPAP	KYSE-270			A431		MKN1						Ca-Ski	5637	A427
											A2780	LCLC-97TM1			8505C		SNU-C2B						NCI-H520	HLE	MOLT-13
											WM-115	C-33-A			MG-63		HN						HEC-1	HSC-3	MEL-HO
											SK-LU-1	COLO-205			OAW-42		Detroit562						EFM-19	YKG-1	BEN
											MDA-MB-468	NCI-H630			SN12C		RD						DBTRG-05MG	BFTC-909	SK-LU-1
											TI-73	HT-1376			Daoy		COLO-678						U-2-OS	CAL-39	HCC70
											C-33-A	Detroit562			NCI-H2009		KYSE-410						BT-549	MIA-PaCa-2	UMC-11
											CaR-1	Calu-3			786-0		CAL-27						OE33	NCI-H1437	U251
											KNS-62	YKG-1			HCC70		MC-IXC						HCC1395	MCF7	OE33
											MDA-MB-157	786-0			HGC-27		LCLC-103H						COR-L23	LoVo	RT-112
											HuH-7	NCI-H441			D-542MG		PANC-10-05						MKN45	SK-LU-1	NCI-H1793
											SCC-4	EPLC-272H			CAKI-1		SW1710						Detroit562	MKN28	HOS
											MKN1	IGROV-1			C-33-A		ME-180						OVCAR-5	SW1783	A204
											HGC-27	A498			639-V		OVCAR-3						Daoy	DOK	NCI-H1693
											CAL-12T	KOSC-2			BFTC-905		NCI-H1650						JEG-3	OC-314	SBC-5
											CHL-1	SJRH30			CHP-134		KNS-62						COLO-205	HT-1376	8505C
											PANC-03-27	HLE			D-423MG		SW982						SW948	NCI-H2170	BxPC-3
											LK-2	CAL-120			HO-1-N-1		J82						J82	MDA-MB-157	KNS-62
											CAL-33	HCT-116			TI-73		MKN7						MEL-HO	NCI-H810	769-P
											A2058	HCC1143			NCI-H522		C-33-A						PFSK-1	VM-CUB-1	HT-1080
											CHP-212	HuO-3N1			MKN28		HCC70						SK-N-AS	NCI-H650	D-392MG
											M059J	MOLT-16			CAL-54		CCF-STTG1						OVCAR-8	RPMI-7951	SW1783
											YH-13	KU-19-19			HCC1143		SW48						IGR-1	NCI-H661	DBTRG-05MG
											HSC-4	SW900			HT-1376		LCLC-97TM1						HuCCT1	HCC2998	EW-7
											SNU-449	BFTC-905			RD		MDA-MB-361						RVH-421	NCI-H2009	BPH-1
											HOP-92	NCI-H661			HuP-T4		HCE-4						SK-CO-1	SJRH30	HOP-92
											SW13	SK-MEL-30			Capan-2		COLO-680N						VM-CUB-1	8505C	DoTc2-4510
											NCI-H661	CaR-1			GP5d		769-P						NCI-H2228	Calu-3	Ca-Ski
											A375	GP5d			U-2-OS		ChaGo-K-1						KYSE-510	M059J	CAL-51
											NCI-H1693	HuP-T4			CAL-85-1		KYSE-510						SW1573	GCT	MDA-MB-415
											MHH-ES-1	SK-MEL-24			NCI-H1563		KYSE-520						KYSE-270	TI-73	Daoy
											YKG-1	SCC-4			S-117		NCI-H1993						SK-MES-1	NCI-H292	VM-CUB-1
											HSC-2	GAMG			CAL-72		KU-19-19						NCI-H2342	DU-145	HuO9
											HCC1395	VMRC-RCZ			MDA-MB-157		NCI-H1755						GCT	NY	PFSK-1
											KYSE-180	ME-180			A549		IA-LM						KYSE-410	A549	EFO-21
											D-542MG	CAL-85-1			SW48		SW1088						HCT-116	HSC-2	KYSE-180
											OVCAR-3	MG-63			ME-180		OE33						NCI-H2052	DMS-273	DU-145
											CFPAC-1	MOLT-13			NCI-H727		PC-3						D-542MG	KYSE-180	SW1088
											OAW-28	TCCSUP			KYSE-140		OAW-28						NCI-H2227	T98G	NCI-H358
											NCI-H522	PANC-10-05			KYSE-510		BFTC-909						22RV1	NCI-H727	NCI-H1651
											SW1990	RT-112			T-24		NCI-H522						MDA-MB-415	ABC-1	NCI-H1563
											CAL-85-1	U031			DBTRG-05MG		BEN						NCI-H810	HuCCT1	MDA-MB-361
											CAL-120	EW-7			SW1573		HuCCT1						U-266	23132-87	LCLC-97TM1
											DBTRG-05MG	GMS-10			NCI-H28		NCI-H2030						UMC-11	CAL-120	NCI-H2228
											PANC-10-05	NCI-H1650			SK-CO-1		SNG-M						CAL-62	OVCAR-3	ACHN
											EPLC-272H	SW1710			SK-LU-1		SNU-449						CAKI-1	KYSE-150	SK-HEP-1
											HOS	Ca-Ski			YKG-1		SW626						KP-4	BHT-101	NCI-H2170
											BFTC-909	ZR-75-30			KYSE-180		647-V						HuH-7	KYSE-70	DMS-273
											HCC70	NY			PANC-08-13		CAL-12T						ECC12	NCI-H2030	HTC-C3
											769-P	OAW-28			MKN1		U251						COR-L105	SCC-25	A431
											KYSE-520	ABC-1			IGR-1		U031						CHL-1	769-P	OVCAR-3
											SCC-25	SN12C			SJRH30		NCI-H727						CHP-134	H4	CHP-134
											HuO9	MDA-MB-157			WM-115		SW900						NY	GP5d	SNU-423
											BFTC-905	HCC1806			HSC-3		GMS-10						NCI-H1755	NCI-H2087	A673
											SW626	LCLC-103H			EFM-19		LoVo						786-0	NCI-H28	23132-87
											NCI-H2405	NCI-H2405			RH-18		KYSE-70						IPC-298	Capan-2	YH-13
											MOLT-16	Saos-2			MEL-JUSO		HOP-92						M14	A2058	U-266
											SK-HEP-1	CAL-72			COR-L23		HSC-3						NCI-H1563	GAMG	C-33-A
											CHP-134	BT-20			NCI-H1755		CaR-1						S-117	MES-SA
											BEN	NCI-H28			HT-29		DMS-273						MDA-MB-231	SK-MEL-5
											U-2-OS	SK-LU-1			NCI-H1437		BxPC-3						HSC-3	PANC-08-13
											Hs-578-T	COLO-680N			KYSE-270		WM-115						G-401	Daoy
											BxPC-3	NCI-H522			CAL-51		HT-3						GMS-10	PC-14
											LoVo	KYSE-520			GAMG		HCC1954						HOP-92	NCI-H2405
											ChaGo-K-1	RCM-1			CAL-62		TCCSUP						LCLC-97TM1	BHY
											ME-180	MKN28			JEG-3		C3A						BALL-1	LU-99A
											MIA-PaCa-2	SK-HEP-1			SW948		NCI-H1299						MCF7	PANC-10-05
											A549	BFTC-909			BEN		Daoy						T47D	HCT-116
											RPMI-7951	KYSE-510			UMC-11		SW1990						HSC-4	CAL-54
											GCT	EFO-21			HEC-1		SW1783						SNU-475	VMRC-RCZ
											ABC-1	MKN1			RO82-W-1		HCC1937						LoVo	AGS
											NCI-H2009	NCI-H810			SW1990		NCI-H441						SN12C	KYSE-510
											HuCCT1	RPMI-8402			MDA-MB-231		DK-MG						SK-LU-1	KYSE-410
											MKN28	SK-OV-3			CAL-33		KOSC-2						P12-ICHIKAWA	MDA-MB-175-VII
											C3A	639-V			U031		HGC-27						A431	CaR-1
											LCLC-97TM1	SW1088			PC-3		NCI-H1651						HuP-T4	HOS
											8505C	BCPAP			TT		SAS						BxPC-3	ZR-75-30
											CAL-72	NCI-H1618			Calu-3		IGROV-1						CAMA-1	ChaGo-K-1
											CAL-39	CHP-134			NCI-H1618		NY						EW-7	Detroit562
											KYSE-510	KNS-62			EPLC-272H		Ca-Ski						RERF-LC-MS	CHP-134
											HSC-3	SK-CO-1			OVCAR-5		NCI-H2405						NCI-H378	SNU-449
											NCI-H520	HCC70			SK-HEP-1		BCPAP						NCI-H250	CFPAC-1
											KYSE-450	NCI-H1755			NCI-H630		NCI-H2347						DV-90	LK-2
											LU-135	HuCCT1			M059J		SCC-9						BEN	SK-HEP-1
											SK-MG-1	T84			SK-MG-1		A2058						OAW-42	DBTRG-05MG
											Capan-2	NCI-H2030			U-118-MG		MKN28						BFTC-909	HO-1-N-1
											HTC-C3	SNG-M			SF295		MFE-296						EGI-1	SF295
											UMC-11	A375			IGROV-1		NCI-H1793						LU-99A	HuP-T3
											NCI-H2087	SK-MEL-3			SCC-25		VMRC-RCZ						A2058	NCI-H522
											639-V	RH-18			RPMI-2650		G-361						23132-87	UM-UC-3
											U-118-MG	NCI-H2342			PC-14		HCC1143						NCI-H2452	A2780
											SN12C	CHP-212			EFO-21		SK-MEL-24						RT-112	639-V
											OVCAR-5	HTC-C3			BCPAP		SK-LU-1						KYSE-150	EW-7
											U251	647-V			Ca-Ski		SNU-387						NCI-H596	SK-MEL-3
											ZR-75-30	DV-90			YAPC		SN12C						NCI-H838	TCCSUP
											HN	CAL-51			HuP-T3		Saos-2						BCPAP	BALL-1
											VMRC-RCZ	NCI-H1993			HMV-II		RT-112						KOSC-2	HN
											NCI-H727	SCC-9			NCI-H1993		NCI-H810						Caov-3	KYSE-450
											NCI-N87	NCI-H650			U251		NCI-H1563						NCI-H2087	RD
											UM-UC-3	A427			NCI-H250		DBTRG-05MG						Saos-2	T47D
											PC-3	MCF7			NCI-H378		CAL-120						HT-29	ACHN
											MDA-MB-175-VII	LU-135			CAL-120		HCC38						HuP-T3	NCI-H1792
											BHY	NCI-H1573			SW780		HCT-116						ME-180	UMC-11
											HT-1080	Calu-1			PANC-03-27		ABC-1						COLO-679	J82
											RD	NCI-H1693			HSC-4		U-118-MG						SK-MEL-3	HGC-27
											CAL-51	HT-29			FADU		DV-90						BHT-101	C-33-A
											HEC-1	MHH-ES-1			HOP-92		MDA-MB-453						GP5d	D-542MG
											MDA-MB-415	HEC-1			BPH-1		HEC-1						PC-3	RO82-W-1
											T-24	HuP-T3			22RV1		A498						SW626	PA-1
											NCI-H2030	OVCAR-3			SK-MEL-5		HuO-3N1						NCI-H1618	TT
											NCI-H630	RD			PFSK-1		MDA-MB-415						NCI-H292	NCI-H630
											Ca9-22	BHT-101			CaR-1		MOLT-16						5637	MKN7
											MCF7	OC-314			ACHN		SCC-4						NCI-H1792	CAPAN-1
											Ca-Ski	A549			MKN45		CAMA-1						CAL-33	HT-1080
											D-566MG	NCI-H378			COLO-680N		OC-314						MDA-MB-361	MDA-MB-468
											S-117	NCI-H250			HN		23132-87						HCC2998	SW1990
											OC-314				SK-MEL-30		BOKU						CAPAN-1	MKN1
											NCI-H1650				CFPAC-1		NCI-H2087						FTC-133	A172
											HMV-II				EGI-1		LN-405						OC-314	CHL-1
											BT-20				T84		M059J						CAL-12T	D-423MG
											NCI-H28				HCC38		OAW-42						SJRH30	M14
											Detroit562				HSC-2		UACC-62						NCI-H1651	HT-3
											VM-CUB-1				NCI-H2347		BFTC-905						RO82-W-1	PC-3
											SW780				T98G		GCT						U251	NCI-H378
											COR-L23				EW-7								ABC-1	NCI-H250
											SF295				NCI-H1650								HO-1-N-1	WM-115
											OAW-42				BHY								C-33-A	NCI-H1651
											NCI-H378				Calu-1								SW1783	EFM-19
											NCI-H250				CAL-39								DK-MG	Ca-Ski
											SK-MEL-5				CAL-27								WM-115	NCI-H2347
											NCI-H2452				NCI-H2452								NCI-H2347	SBC-5
											T47D				KNS-62								SCC-4	OE19
											SK-CO-1				769-P								SW48	U-2-OS
											Saos-2				KYSE-450								MC-IXC	NCI-H838
											OE19				SW1116								HCC38	KYSE-520
											HCC1937				TGBC11TKB								BFTC-905	MFE-296
											GMS-10				NCI-H1693								OE19	OAW-42
											NCI-H1563				CHL-1								MFE-280	MEL-HO
											HCT-15				PANC-10-05								A673	KOSC-2
											CAL-62				PA-1								PANC-10-05	SW13
															OC-314								MHH-CALL-2	BT-549
															LoVo								MDA-MB-453	ME-180
															OE19								EFO-21	GMS-10
															SW13								SKG-IIIa	U-118-MG
															EFO-27									ESS-1
															5637									IGR-1
															MKN7									HuH-7
															G-361									IPC-298
															DV-90									Hs-578-T
															NCI-H1048									Calu-1
															NCI-H441									PFSK-1
															SK-MES-1									NCI-H1693
															SAS									T-24
															NCI-H1792									NCI-H1048
															ChaGo-K-1									OVCAR-8
															SW900									EFO-27
															OAW-28									COLO-679
															VM-CUB-1									COR-L105
															BHT-101									RERF-LC-MS
															C32									NCI-N87
															C3A
															HCT-15
															J82
															NCI-H2029
															TCCSUP
															BT-549
															SW620
															A2058
															GMS-10
															SBC-5
															ZR-75-30
															SW1463
															NCI-H838
															BxPC-3
															SW626
															AsPC-1
															CAPAN-1
															TC-YIK
															HuCCT1
															SiHa
