# Supplementary material for: MCLRP: enhanced prediction of anticancer drug response through low-rank matrix completion and transcriptomic profiling
Source: BMC Biol. 2025 Dec 3;24:4. doi: 10.1186/s12915-025-02457-8 (PMC12781783; doi:10.1186/s12915-025-02457-8)
Supplement: Supplementary file 2 — Additional file 2. Tables S1-S4. The data for the predictive high sensitivity response values selected by different thresholds. Table S5. The data for the relationship between additional drugs and co-mutations on one or more genes. Tables S6-S9. The top 1000 genes corresponding to each drug in the five datasets. Table S10-S13. Functional enrichment analysis of the top 1000 genes for each drug and the terms with a Benjamin false discovery rate of < 0.05. Table S14. Conditions of use for the methods. [file 12915_2025_2457_MOESM2_ESM.zip › Table S5-Comutations.xlsx]

## Sheet: PI3KAUC
	APC	BRAF	WW	WM	MW	MM
A-443654	0.541522	0.555571	-0.000374314	-0.0142831	0.0214607	-0.0398916
AKT inhibitor VIII	0.079999	0.0676946	0.241971	0.496886	0.225909	-1.45013
AMG-706	0.115267	0.363794	0.344307	0.370175	0.449551	0.433763
Axitinib	0.0714033	0.00744538	0.271613	0.533655	0.378161	0.319936
BAY 61-3606	0.604457	0.511497	0.0936327	0.0948764	0.192273	-0.938544
BIBW2992	0.582656	0.00544947	0.435209	0.497698	0.327855	0.473121
BMS-536924	0.0213184	0.239262	0.0829418	-0.00277216	-0.0183168	-0.642224
BMS-754807	3.4845e-05	0.281027	0.14767	-0.0091073	-0.427591	-1.57871
BX-795	0.000674543	0.280091	0.100928	0.209551	0.783129	0.673115
CEP-701	0.00827298	0.167219	0.0685496	-0.190109	0.647548	-0.413632
Dasatinib	0.715075	0.39852	0.0339759	-0.0260455	0.0767358	0.234315
Erlotinib	0.546612	0.135366	0.0652031	0.0810162	-0.0453379	0.0608442
GDC0941	0.0797254	0.00967184	0.0930039	0.477758	0.594409	0.567408
Gefitinib	0.154835	0.257748	0.358069	0.463031	0.476121	0.360496
Imatinib	0.585452	0.191344	0.138063	0.13423	0.107908	0.207356
JW-7-25-1	0.596506	0.0155155	-0.0102303	-0.113944	0.0220092	-0.0309026
Lapatinib	0.961425	0.0655004	0.0643147	0.133473	-0.00631612	0.0456269
Midostaurin	0.0484063	0.236069	0.241839	0.0247606	0.532049	0.0617843
NVP-TAE684	0.0355492	0.768395	0.101508	0.0652211	0.0170271	-0.474379
OSI-906	0.00381379	0.657525	0.337724	0.37836	0.184336	-0.877741
Pazopanib	0.027693	0.402965	0.280289	0.204521	0.651641	0.792403
PD-173074	0.341213	0.0146548	0.378184	0.49755	0.501748	0.55575
PF-02341066	0.319034	0.241114	0.057675	0.0183916	0.0950175	0.172457
PHA-665752	0.416895	0.688804	0.0608477	0.0705748	0.0815334	0.13315
Rapamycin	0.580371	0.536021	0.0133148	-0.0444934	0.0560977	0.0235951
Sorafenib	0.928958	0.227498	0.0443356	0.0326424	0.0333858	0.123057
Sunitinib	0.125544	0.272744	0.0780483	0.0532857	0.205328	-0.0520167
Temsirolimus	7.18441e-07	0.362188	-0.0505444	-0.277749	1.10586	0.940864
	APC	KRAS	WW	WM	MW	MM
A-443654	0.541522	0.594265	-0.0057507	0.0128486	-0.0398916	0.0266833
AKT inhibitor VIII	0.079999	0.182635	0.274622	0.409618	-0.344883	0.470421
AMG-706	0.115267	0.0878318	0.34135	0.424982	0.433763	0.449551
Axitinib	0.0714033	0.0295194	0.30589	0.300523	0.319936	0.524541
BAY 61-3606	0.604457	0.849016	0.0948764	0.0804017	0.0532261	0.326288
BIBW2992	0.582656	0.193231	0.454506	0.401385	0.388071	0.327855
BMS-536924	0.0213184	0.0520212	0.0903684	-0.0105621	-0.025882	-0.0255924
BMS-754807	3.4845e-05	0.00165538	0.164455	-0.119959	-0.581885	-0.427591
BX-795	0.000674543	0.000415256	0.0881384	0.338276	0.404699	0.842099
CEP-701	0.00827298	0.016789	0.0263675	0.186321	0.312475	0.647548
Dasatinib	0.715075	0.244799	0.0184492	0.0509546	0.0767358	0.155045
Erlotinib	0.546612	0.763195	0.0722276	0.052655	-0.0357344	-0.0453379
GDC0941	0.0797254	0.00423533	0.0917447	0.353485	0.555531	0.845385
Gefitinib	0.154835	0.0106733	0.36037	0.423835	0.437187	0.498372
Imatinib	0.585452	0.520054	0.14438	0.0893744	0.191979	0.107908
JW-7-25-1	0.596506	0.793571	-0.0209147	-0.0139226	-0.0309026	0.0901466
Lapatinib	0.961425	0.339351	0.081089	0.0587153	0.0335468	0.00248272
Midostaurin	0.0484063	0.371839	0.217459	0.248149	0.492234	0.323453
NVP-TAE684	0.0355492	0.164863	0.107002	0.0386915	-0.235634	-0.0288059
OSI-906	0.00381379	0.00866332	0.355386	0.200399	0.0490577	0.0497643
Pazopanib	0.027693	0.0026185	0.235894	0.50864	0.683486	0.775709
PD-173074	0.341213	0.00462783	0.380429	0.494504	0.544354	0.501748
PF-02341066	0.319034	0.305227	0.0582292	0.023785	0.172457	0.0768239
PHA-665752	0.416895	0.204234	0.0626139	0.0601661	0.125105	0.0781565
Rapamycin	0.580371	0.655591	0.00281579	0.0486977	-0.0324295	0.0954707
Sorafenib	0.928958	0.344365	0.0540846	0.0136308	0.123057	0.0291519
Sunitinib	0.125544	0.372526	0.0655525	0.128416	0.236495	0.152649
Temsirolimus	7.18441e-07	2.48052e-05	-0.124818	0.221071	0.876756	1.18107
	APC	PIK3CA	WW	WM	MW	MM
A-443654	0.541522	0.0242648	0.00211694	-0.0600884	0.0135124	-0.00257695
AKT inhibitor VIII	0.079999	3.0262e-08	0.338254	-0.446869	0.235566	-0.820719
AMG-706	0.115267	0.0474166	0.34171	0.399745	0.441657	0.396646
Axitinib	0.0714033	0.377907	0.299481	0.439279	0.469802	0.218024
BAY 61-3606	0.604457	0.673746	0.0967856	-0.120261	0.25928	-0.212442
BIBW2992	0.582656	0.997259	0.457001	0.219431	0.237409	0.517507
BMS-536924	0.0213184	0.613073	0.0619786	0.117252	-0.0282884	0.0301721
BMS-754807	3.4845e-05	0.853755	0.13055	0.146724	-0.401538	-0.865236
BX-795	0.000674543	0.00759021	0.0830177	0.354333	0.728122	0.66119
CEP-701	0.00827298	0.185283	0.029805	0.239177	0.621148	0.159204
Dasatinib	0.715075	0.645226	0.024417	0.0321841	0.126218	0.204351
Erlotinib	0.546612	0.486899	0.0720554	0.024577	-0.0315526	-0.0454033
GDC0941	0.0797254	0.0502945	0.122481	0.0672302	0.775517	0.157898
Gefitinib	0.154835	0.582017	0.377557	0.40566	0.407236	0.506693
Imatinib	0.585452	0.531829	0.139128	0.120795	0.136911	0.0577826
JW-7-25-1	0.596506	0.447807	-0.0206886	-0.0155697	-0.00610429	-0.00444669
Lapatinib	0.961425	0.304218	0.0840816	0.00521345	0.00331728	0.0470409
Midostaurin	0.0484063	0.595841	0.210938	0.489618	0.427751	0.291582
NVP-TAE684	0.0355492	0.423184	0.0946306	0.102845	-0.0601147	0.102451
OSI-906	0.00381379	0.108724	0.333058	0.591179	-0.0461068	0.601326
Pazopanib	0.027693	0.247573	0.252346	0.395834	0.693923	0.782615
PD-173074	0.341213	0.692465	0.388192	0.389411	0.522137	0.526097
PF-02341066	0.319034	0.466955	0.064236	0.011071	0.118436	0.0532023
PHA-665752	0.416895	0.543313	0.0635979	0.0358656	0.0899121	0.0775939
Rapamycin	0.580371	0.195125	0.0136357	-0.0460664	0.0255681	0.0620727
Sorafenib	0.928958	0.166096	0.0410532	0.0787609	0.0477055	0.0386459
Sunitinib	0.125544	0.254503	0.0849699	0.00186668	0.22353	0.111793
Temsirolimus	7.18441e-07	0.98752	-0.0649186	-0.12447	1.09144	1.22801
	APC	TP53	WW	WM	MW	MM
A-443654	0.541522	0.788212	-0.0295178	0.0016932	0.105423	-0.0162908
AKT inhibitor VIII	0.079999	0.166249	0.368682	0.242129	0.274639	0.141357
AMG-706	0.115267	0.32102	0.393432	0.336207	0.433763	0.449551
Axitinib	0.0714033	0.500449	0.280958	0.31624	0.223102	0.378161
BAY 61-3606	0.604457	0.0217903	0.0518471	0.146837	0.53769	0.0532261
BIBW2992	0.582656	0.0188739	0.467192	0.425113	0.115237	0.388071
BMS-536924	0.0213184	0.294596	0.0211844	0.0903684	0.00556871	-0.0306947
BMS-754807	3.4845e-05	0.571749	0.108672	0.135965	-0.228978	-0.581885
BX-795	0.000674543	0.1321	0.105435	0.113754	0.809936	0.673115
CEP-701	0.00827298	0.000334147	-0.125138	0.105407	-0.269774	0.600729
Dasatinib	0.715075	0.318868	0.0193851	0.0277757	0.179631	0.0767358
Erlotinib	0.546612	0.327183	0.0816168	0.0585731	-0.0111907	-0.0453379
GDC0941	0.0797254	0.989354	0.130807	0.103785	0.923613	0.567408
Gefitinib	0.154835	0.383996	0.451874	0.330324	0.441852	0.496208
Imatinib	0.585452	0.877911	0.138178	0.136821	0.119788	0.0603214
JW-7-25-1	0.596506	0.992995	-0.0365515	-0.0102766	0.0921771	-0.0204487
Lapatinib	0.961425	0.0796452	0.10483	0.064727	0.00248272	0.0335468
Midostaurin	0.0484063	0.00180218	0.156537	0.242113	0.573063	0.323453
NVP-TAE684	0.0355492	0.450197	0.0583258	0.107719	0.0170271	-0.0569688
OSI-906	0.00381379	0.688405	0.280718	0.378656	0.66071	0.0490577
Pazopanib	0.027693	0.0375299	0.217269	0.315022	0.704361	0.775709
PD-173074	0.341213	0.561042	0.381253	0.391825	0.544354	0.501748
PF-02341066	0.319034	0.542665	0.0535348	0.0627776	0.0768239	0.129624
PHA-665752	0.416895	0.823861	0.0683628	0.0515276	0.0781565	0.089498
Rapamycin	0.580371	0.419651	0.0228799	0.0027586	0.187159	0.00808436
Sorafenib	0.928958	0.554405	0.0283573	0.0525185	0.0291519	0.043906
Sunitinib	0.125544	0.0842984	0.0569121	0.0888799	0.152649	0.205328
Temsirolimus	7.18441e-07	0.531784	-0.123673	-0.0380129	1.58836	0.940864
	BRAF	CDKN2A	WW	WM	MW	MM
A-443654	0.555571	0.168232	0.0127143	-0.0261152	-0.0328745	0.00291946
AKT inhibitor VIII	0.0676946	0.471879	0.293917	0.192257	0.363673	0.473769
AMG-706	0.363794	0.0387135	0.345001	0.344101	0.375587	0.362011
Axitinib	0.00744538	0.591748	0.279764	0.289768	0.577906	0.465376
BAY 61-3606	0.511497	0.0728669	0.156867	0.0392915	-0.139972	0.0533111
BIBW2992	0.00544947	0.306939	0.394478	0.456968	0.479191	0.503607
BMS-536924	0.239262	0.0063936	0.134206	0.0140745	-0.0587369	-0.000910838
BMS-754807	0.281027	0.214869	0.141125	0.0934425	0.0555358	-0.0793928
BX-795	0.280091	0.00142486	0.19593	-0.0340864	0.612883	0.115569
CEP-701	0.167219	0.000965669	0.154116	-0.0572685	-0.283898	-0.117219
Dasatinib	0.39852	2.74168e-09	0.134576	-0.0610965	0.199376	-0.0504954
Erlotinib	0.135366	0.0142345	0.0722276	0.0449798	0.121699	0.063861
GDC0941	0.00967184	0.186529	0.130537	-0.00314415	0.616304	0.279173
Gefitinib	0.257748	0.00768826	0.394282	0.326038	0.493414	0.387926
Imatinib	0.191344	0.379806	0.152903	0.118407	0.188545	0.127176
JW-7-25-1	0.0155155	0.0146759	0.02556	-0.0546491	-0.10423	-0.112205
Lapatinib	0.0655004	0.0784747	0.0706232	0.0389561	0.101778	0.143499
Midostaurin	0.236069	5.73136e-07	0.409732	-0.0446253	0.0805078	-0.0733717
NVP-TAE684	0.768395	0.106	0.120281	0.0632095	0.0406554	0.0661567
OSI-906	0.657525	0.593119	0.309914	0.342936	0.378508	0.324849
Pazopanib	0.402965	0.239008	0.315022	0.275025	0.402838	0.197641
PD-173074	0.0146548	0.875477	0.390652	0.377529	0.51065	0.498882
PF-02341066	0.241114	0.209183	0.0913325	0.0383051	0.166717	0.0154179
PHA-665752	0.688804	0.00655923	0.10475	0.0250703	0.0962154	0.0519406
Rapamycin	0.536021	0.110659	0.0481223	-0.0352929	0.00983073	-0.0463225
Sorafenib	0.227498	0.656071	0.055934	0.0295309	0.102356	0.0244712
Sunitinib	0.272744	0.000209325	0.141147	-0.0115013	0.0447371	0.0595948
Temsirolimus	0.362188	2.57117e-06	0.0642196	-0.226769	0.344064	-0.278751
	BRAF	PTEN	WW	WM	MW	MM
A-443654	0.555571	0.0314535	0.00594714	-0.0650312	0.0016932	-0.0445562
AKT inhibitor VIII	0.0676946	0.351806	0.244712	0.187389	0.496886	0.308327
AMG-706	0.363794	0.897121	0.378146	0.1824	0.378711	0.27501
Axitinib	0.00744538	0.791882	0.307966	0.122144	0.545357	0.447698
BAY 61-3606	0.511497	0.986847	0.1473	-0.0232171	-0.0547247	0.590155
BIBW2992	0.00544947	0.025725	0.395146	0.517501	0.509515	0.487055
BMS-536924	0.239262	0.0198953	0.0545612	0.19873	-0.0254081	0.10418
BMS-754807	0.281027	0.00625755	0.0958546	0.53606	-0.0816731	0.186156
BX-795	0.280091	0.222065	0.142794	-0.00733132	0.375097	0.118021
CEP-701	0.167219	0.941554	0.0685496	0.132168	-0.23531	0.0630328
Dasatinib	0.39852	0.344399	0.0456788	-0.0454108	0.0186765	-0.0929666
Erlotinib	0.135366	0.00636506	0.0466647	0.20795	0.0810162	0.0774486
GDC0941	0.00967184	0.371521	0.124212	0.0329426	0.535229	0.42228
Gefitinib	0.257748	0.250663	0.34541	0.457295	0.471373	0.311098
Imatinib	0.191344	0.729791	0.136465	0.0850559	0.138652	0.127749
JW-7-25-1	0.0155155	0.0954234	-0.00250959	-0.0624121	-0.113944	-0.110467
Lapatinib	0.0655004	0.498016	0.0523827	0.0941811	0.130514	0.103363
Midostaurin	0.236069	0.736414	0.252635	0.0604826	0.0617843	-0.171504
NVP-TAE684	0.768395	0.00640959	0.0766699	0.176213	0.0201596	0.17346
OSI-906	0.657525	2.12869e-06	0.26	0.647978	0.27369	0.531509
Pazopanib	0.402965	0.423135	0.2996	0.286034	0.382502	0.185555
PD-173074	0.0146548	0.623267	0.400491	0.227449	0.500213	0.545392
PF-02341066	0.241114	0.834827	0.0636015	0.0212183	0.0183916	0.0471556
PHA-665752	0.688804	0.228557	0.0627863	0.0787199	0.0833361	0.0134974
Rapamycin	0.536021	0.00871531	0.0205659	-0.0916285	-0.0038597	-0.121241
Sorafenib	0.227498	0.990057	0.0430961	0.0429924	0.0326424	0.0942062
Sunitinib	0.272744	0.198694	0.0916211	0.0390319	0.0388737	0.180204
Temsirolimus	0.362188	0.000123234	0.00668926	-0.245676	-0.198015	-0.297446
	BRAF	TP53	WW	WM	MW	MM
A-443654	0.555571	0.788212	-0.0295178	0.00265016	0.0510417	-0.0398916
AKT inhibitor VIII	0.0676946	0.166249	0.322025	0.229301	0.564561	0.338254
AMG-706	0.363794	0.32102	0.393432	0.338804	0.433763	0.242791
Axitinib	0.00744538	0.500449	0.239072	0.302953	0.503305	0.547209
BAY 61-3606	0.511497	0.0217903	0.0758507	0.138677	0.0117457	-0.0211781
BIBW2992	0.00544947	0.0188739	0.456968	0.392657	0.48746	0.497698
BMS-536924	0.239262	0.294596	0.023667	0.0903684	-0.0140856	-0.00429461
BMS-754807	0.281027	0.571749	0.108672	0.12579	-0.0091073	-0.0771125
BX-795	0.280091	0.1321	0.0776386	0.134435	0.250341	0.175576
CEP-701	0.167219	0.000334147	-0.125138	0.147189	-0.242084	-0.190109
Dasatinib	0.39852	0.318868	0.0399651	0.0323586	-0.0299594	-0.0031261
Erlotinib	0.135366	0.327183	0.0770964	0.0510679	0.0810162	0.060973
GDC0941	0.00967184	0.989354	0.112021	0.103785	0.477758	0.535229
Gefitinib	0.257748	0.383996	0.463483	0.326647	0.322466	0.471373
Imatinib	0.191344	0.877911	0.137007	0.129772	0.13423	0.136821
JW-7-25-1	0.0155155	0.992995	-0.0165922	-0.00864059	-0.113944	-0.110467
Lapatinib	0.0655004	0.0796452	0.0890788	0.0476901	0.151614	0.0989172
Midostaurin	0.236069	0.00180218	0.178065	0.272625	0.0880389	-0.117269
NVP-TAE684	0.768395	0.450197	0.0553137	0.107719	0.0670922	0.0501205
OSI-906	0.657525	0.688405	0.280649	0.340726	0.287745	0.37836
Pazopanib	0.402965	0.0375299	0.220028	0.332132	0.274883	0.204521
PD-173074	0.0146548	0.561042	0.375385	0.390652	0.495993	0.54133
PF-02341066	0.241114	0.542665	0.0523663	0.0700992	0.262788	0.00861332
PHA-665752	0.688804	0.823861	0.0637501	0.0630888	0.144611	0.0285504
Rapamycin	0.536021	0.419651	0.0404085	0.00430239	-0.0202048	-0.0481516
Sorafenib	0.227498	0.554405	0.0226325	0.0540846	0.0942062	0.0289687
Sunitinib	0.272744	0.0842984	0.0513979	0.106371	0.180204	0.0280764
Temsirolimus	0.362188	0.531784	-0.0613439	-3.90568e-08	-0.279753	0.15639
	CDKN2A	EGFR	WW	WM	MW	MM
A-443654	0.168232	0.517828	0.00943395	0.133116	-0.0275784	-0.00660374
AKT inhibitor VIII	0.471879	0.346026	0.274639	0.65732	0.281528	0.0816299
AMG-706	0.0387135	0.62831	0.349244	0.376911	0.34549	0.425124
Axitinib	0.591748	0.452886	0.299481	0.526819	0.329382	0.49707
BAY 61-3606	0.0728669	0.711275	0.146837	0.64859	0.0436139	-0.713392
BIBW2992	0.306939	0.0736897	0.42661	-0.672794	0.468683	0.274181
BMS-536924	0.0063936	0.569473	0.123503	0.166579	0.0128906	0.00999043
BMS-754807	0.214869	0.395352	0.130348	1.05853	0.0665342	0.01866
BX-795	0.00142486	0.607041	0.203539	8.66949e-05	-0.0182508	0.343028
CEP-701	0.000965669	0.647956	0.147189	-0.594633	-0.0940059	0.383308
Dasatinib	2.74168e-09	0.335336	0.134631	0.0622003	-0.0610545	-0.0763257
Erlotinib	0.0142345	0.680085	0.0746616	-0.0586151	0.0500789	-0.0979427
GDC0941	0.186529	0.755013	0.172506	0.0408092	0.0329426	0.462489
Gefitinib	0.00768826	0.00489246	0.418845	-1.3727	0.326878	0.505096
Imatinib	0.379806	0.389137	0.151561	0.239325	0.118358	0.276267
JW-7-25-1	0.0146759	0.402269	0.0192802	0.0331031	-0.0684585	0.00831289
Lapatinib	0.0784747	0.889747	0.0813291	-0.0189041	0.066023	-0.33594
Midostaurin	5.73136e-07	0.58024	0.382806	0.337995	-0.0464949	0.119947
NVP-TAE684	0.106	0.289382	0.112641	0.0227092	0.0648431	0.123024
OSI-906	0.593119	0.405618	0.309692	0.479937	0.342559	0.653083
Pazopanib	0.239008	0.531927	0.315022	0.521836	0.276246	0.0626392
PD-173074	0.875477	0.786009	0.393382	-0.336245	0.402409	0.554689
PF-02341066	0.209183	0.81729	0.0936397	0.0460419	0.036637	0.124161
PHA-665752	0.00655923	0.899197	0.10475	0.00110464	0.0304418	-0.00872823
Rapamycin	0.110659	0.431316	0.0400746	0.0104626	-0.0380462	-0.00142515
Sorafenib	0.656071	0.375847	0.057074	-0.00445531	0.0251416	0.395807
Sunitinib	0.000209325	0.630128	0.141147	-0.104203	0.0088993	-0.0407944
Temsirolimus	2.57117e-06	0.182041	0.082434	-0.468012	-0.245676	-0.39776
	CDKN2A	KRAS	WW	WM	MW	MM
A-443654	0.168232	0.594265	0.00827641	0.0250917	-0.03225	0.022416
AKT inhibitor VIII	0.471879	0.182635	0.294233	0.245222	0.19679	0.531303
AMG-706	0.0387135	0.0878318	0.343266	0.425227	0.340951	0.425291
Axitinib	0.591748	0.0295194	0.295388	0.500759	0.359934	0.289768
BAY 61-3606	0.0728669	0.849016	0.151852	0.150251	0.0392915	0.0393274
BIBW2992	0.306939	0.193231	0.434123	0.230273	0.467145	0.471199
BMS-536924	0.0063936	0.0520212	0.138475	-0.0255924	0.0157639	-0.00924525
BMS-754807	0.214869	0.00165538	0.166081	-0.139188	0.12089	-0.173168
BX-795	0.00142486	0.000415256	0.173843	0.768141	-0.0353674	0.114221
CEP-701	0.000965669	0.016789	0.0826795	0.544374	-0.0792084	-0.106345
Dasatinib	2.74168e-09	0.244799	0.138665	0.132993	-0.0846867	0.0509546
Erlotinib	0.0142345	0.763195	0.0918585	-0.0111907	0.0466647	0.0581923
GDC0941	0.186529	0.00423533	0.12477	0.514678	0.0140625	0.281363
Gefitinib	0.00768826	0.0106733	0.424948	0.369426	0.298103	0.550344
Imatinib	0.379806	0.520054	0.163672	0.0857782	0.127176	0.108254
JW-7-25-1	0.0146759	0.793571	0.0220168	0.0192802	-0.0737783	-0.0222416
Lapatinib	0.0784747	0.339351	0.093883	0.00611479	0.0489885	0.107983
Midostaurin	5.73136e-07	0.371839	0.383419	0.323453	-0.0497714	0.141555
NVP-TAE684	0.106	0.164863	0.136981	0.025071	0.0707115	0.0282445
OSI-906	0.593119	0.00866332	0.334355	0.205149	0.358103	0.0737455
Pazopanib	0.239008	0.0026185	0.255417	0.614124	0.20493	0.416858
PD-173074	0.875477	0.00462783	0.381422	0.477917	0.385732	0.509612
PF-02341066	0.209183	0.305227	0.0970238	0.0657597	0.0389039	-0.00102187
PHA-665752	0.00655923	0.204234	0.115914	0.0695247	0.0208824	0.0709039
Rapamycin	0.110659	0.655591	0.0340192	0.0560977	-0.0459513	0.045716
Sorafenib	0.656071	0.344365	0.0759804	0.0216555	0.0310201	0.0171915
Sunitinib	0.000209325	0.372526	0.140818	0.13502	-0.0051912	0.0982815
Temsirolimus	2.57117e-06	2.48052e-05	0.0416895	0.691417	-0.276846	0.116443
	CDKN2A	NRAS	WW	WM	MW	MM
A-443654	0.168232	0.739079	0.0126318	-0.0180031	-0.0236452	-0.0314573
AKT inhibitor VIII	0.471879	0.0503901	0.274631	0.653709	0.21048	0.649122
AMG-706	0.0387135	0.0760908	0.352548	0.339653	0.34171	0.428544
Axitinib	0.591748	0.474757	0.300523	0.297066	0.351226	0.217098
BAY 61-3606	0.0728669	0.484831	0.153559	0.0925267	0.0258257	0.123605
BIBW2992	0.306939	0.00195434	0.407745	0.529897	0.454506	0.559304
BMS-536924	0.0063936	0.829041	0.122421	0.128244	0.00999043	0.181371
BMS-754807	0.214869	0.544435	0.132274	0.451166	0.0323098	0.214949
BX-795	0.00142486	0.712818	0.203582	0.192993	-0.0170817	-0.139979
CEP-701	0.000965669	0.000592536	0.145589	-0.194481	0.00371491	-0.91906
Dasatinib	2.74168e-09	0.331553	0.13652	0.11116	-0.0705716	0.056177
Erlotinib	0.0142345	0.130078	0.0730286	0.159839	0.0454816	0.110201
GDC0941	0.186529	0.20358	0.133062	0.50767	0.0571436	-0.253897
Gefitinib	0.00768826	0.0120417	0.395238	0.475197	0.311098	0.591873
Imatinib	0.379806	0.0947695	0.152232	0.162375	0.109818	0.27648
JW-7-25-1	0.0146759	0.204384	0.0206038	0.0250346	-0.0526898	-0.196343
Lapatinib	0.0784747	0.0203079	0.0706817	0.200685	0.0433944	0.149901
Midostaurin	5.73136e-07	0.779678	0.378691	0.382806	-0.0625613	0.687468
NVP-TAE684	0.106	0.234585	0.106873	0.189117	0.058211	0.240638
OSI-906	0.593119	0.903589	0.317175	0.205467	0.340726	0.382702
Pazopanib	0.239008	0.153222	0.309706	0.493575	0.209727	0.461977
PD-173074	0.875477	0.143301	0.393179	0.444203	0.385213	0.552027
PF-02341066	0.209183	0.33131	0.0906611	0.158159	0.0358172	0.0551068
PHA-665752	0.00655923	0.169428	0.103174	0.139913	0.0285504	0.0467265
Rapamycin	0.110659	0.209457	0.0392625	0.0624948	-0.0370349	-0.0735546
Sorafenib	0.656071	0.772889	0.0581509	0.037796	0.0251416	0.116213
Sunitinib	0.000209325	0.191649	0.148832	0.0401042	0.0166845	-0.115427
Temsirolimus	2.57117e-06	0.86326	0.0625633	0.209309	-0.245676	-0.367019
	CDKN2A	PIK3CA	WW	WM	MW	MM
A-443654	0.168232	0.0242648	0.01873	-0.0398916	-0.0228654	-0.0787025
AKT inhibitor VIII	0.471879	3.0262e-08	0.36131	-0.209605	0.307571	-1.02254
AMG-706	0.0387135	0.0474166	0.344307	0.391568	0.34171	0.413399
Axitinib	0.591748	0.377907	0.308776	0.246826	0.300277	0.504434
BAY 61-3606	0.0728669	0.673746	0.166759	-0.0825554	0.0750005	-0.473225
BIBW2992	0.306939	0.997259	0.430427	0.380288	0.475414	0.128025
BMS-536924	0.0063936	0.613073	0.113402	0.19591	0.0130146	-0.000965384
BMS-754807	0.214869	0.853755	0.132274	0.21697	0.0875021	-0.200424
BX-795	0.00142486	0.00759021	0.181079	0.512444	-0.0374009	0.33357
CEP-701	0.000965669	0.185283	0.117706	0.320411	-0.0940059	0.178434
Dasatinib	2.74168e-09	0.645226	0.138665	0.0635346	-0.0610545	-0.081058
Erlotinib	0.0142345	0.486899	0.0903674	0.0288829	0.0500789	-0.00657285
GDC0941	0.186529	0.0502945	0.173567	0.0925952	0.0508658	-0.158072
Gefitinib	0.00768826	0.582017	0.399567	0.471562	0.325197	0.370624
Imatinib	0.379806	0.531829	0.160842	0.0603214	0.117733	0.157925
JW-7-25-1	0.0146759	0.447807	0.0202102	0.0220092	-0.0674743	-0.0687186
Lapatinib	0.0784747	0.304218	0.0925887	0.0206749	0.0681194	-0.0711802
Midostaurin	5.73136e-07	0.595841	0.368558	0.585033	0.0169413	-0.226275
NVP-TAE684	0.106	0.423184	0.116461	0.105336	0.0615759	0.100354
OSI-906	0.593119	0.108724	0.271815	0.657363	0.343312	0.288879
Pazopanib	0.239008	0.247573	0.294498	0.506427	0.219917	0.383216
PD-173074	0.875477	0.692465	0.393495	0.384491	0.412045	0.469161
PF-02341066	0.209183	0.466955	0.106178	0.0139382	0.0370378	0.0372604
PHA-665752	0.00655923	0.543313	0.113358	0.0805358	0.0347923	-0.0160077
Rapamycin	0.110659	0.195125	0.0499462	0.00370085	-0.0333945	-0.0514471
Sorafenib	0.656071	0.166096	0.0555923	0.0805155	0.0291519	0.0325947
Sunitinib	0.000209325	0.254503	0.140355	0.140489	0.0166845	-0.00536647
Temsirolimus	2.57117e-06	0.98752	0.0914357	-0.049953	-0.255201	-0.136646
	CDKN2A	PTEN	WW	WM	MW	MM
A-443654	0.168232	0.0314535	0.0279141	-0.0654731	-0.0150485	-0.0394188
AKT inhibitor VIII	0.471879	0.351806	0.301561	0.189638	0.283048	0.168102
AMG-706	0.0387135	0.897121	0.391568	0.256535	0.366138	0.109352
Axitinib	0.591748	0.791882	0.311662	0.264799	0.377836	0.0624873
BAY 61-3606	0.0728669	0.986847	0.161385	0.0700804	0.0673522	-0.0237847
BIBW2992	0.306939	0.025725	0.398053	0.50938	0.456968	0.509724
BMS-536924	0.0063936	0.0198953	0.0983669	0.250084	-0.00186877	0.10936
BMS-754807	0.214869	0.00625755	0.109217	0.491756	0.0408439	0.447611
BX-795	0.00142486	0.222065	0.202911	0.219626	0.0310331	-0.218607
CEP-701	0.000965669	0.941554	0.117394	0.229365	-0.130499	0.0726335
Dasatinib	2.74168e-09	0.344399	0.147635	-0.00550466	-0.0562736	-0.131142
Erlotinib	0.0142345	0.00636506	0.0651672	0.225725	0.026582	0.124605
GDC0941	0.186529	0.371521	0.172506	0.102853	0.0678357	0.00646215
Gefitinib	0.00768826	0.250663	0.377284	0.477781	0.335713	0.348698
Imatinib	0.379806	0.729791	0.154033	0.120504	0.119861	0.11199
JW-7-25-1	0.0146759	0.0954234	0.02556	-0.0550095	-0.0513136	-0.115616
Lapatinib	0.0784747	0.498016	0.0763908	0.0970384	0.0421754	0.0903168
Midostaurin	5.73136e-07	0.736414	0.368373	0.524366	0.0762555	-0.330774
NVP-TAE684	0.106	0.00640959	0.0855642	0.218759	0.0491573	0.145757
OSI-906	0.593119	2.12869e-06	0.243026	0.627356	0.270703	0.647131
Pazopanib	0.239008	0.423135	0.313984	0.325291	0.277284	0.177408
PD-173074	0.875477	0.623267	0.393608	0.37921	0.448378	0.0723257
PF-02341066	0.209183	0.834827	0.0950175	0.038146	0.0383051	0.008147
PHA-665752	0.00655923	0.228557	0.112163	0.045086	0.0215367	0.0867993
Rapamycin	0.110659	0.00871531	0.0504284	-0.0834024	-0.017022	-0.114406
Sorafenib	0.656071	0.990057	0.0552507	0.108946	0.0292457	0.0256223
Sunitinib	0.000209325	0.198694	0.139563	0.161456	0.0012651	0.0377229
Temsirolimus	2.57117e-06	0.000123234	0.107341	-0.216977	-0.226769	-0.395388
	CDKN2A	RB1	WW	WM	MW	MM
A-443654	0.168232	0.449434	0.0126318	0.000495908	-0.0241486	-0.00876296
AKT inhibitor VIII	0.471879	0.457073	0.295885	0.274639	0.263612	0.282292
AMG-706	0.0387135	0.216116	0.379688	0.337159	0.345631	0.38226
Axitinib	0.591748	0.255301	0.314016	0.15762	0.353019	0.00634292
BAY 61-3606	0.0728669	0.3301	0.166759	0.0783824	0.0516589	-0.11324
BIBW2992	0.306939	0.209863	0.420708	0.433705	0.465142	0.537553
BMS-536924	0.0063936	0.00706295	0.0913665	0.253533	0.0154242	-0.229892
BMS-754807	0.214869	0.115584	0.127978	0.144847	0.0636248	-0.0267982
BX-795	0.00142486	0.509266	0.223568	0.180178	-0.0197473	0.238802
CEP-701	0.000965669	0.161738	0.116609	0.182758	-0.096356	0.171908
Dasatinib	2.74168e-09	0.00554042	0.134604	0.174025	-0.0616659	0.0934152
Erlotinib	0.0142345	0.210367	0.0721415	0.0900037	0.049808	0.198948
GDC0941	0.186529	0.215244	0.177547	0.128144	0.0293056	0.1548
Gefitinib	0.00768826	0.173785	0.392948	0.448344	0.335713	0.410114
Imatinib	0.379806	0.418467	0.151389	0.171411	0.119861	0.134239
JW-7-25-1	0.0146759	0.220633	0.0206038	0.034446	-0.0685885	-0.0507516
Lapatinib	0.0784747	0.728864	0.078062	0.0965729	0.0577512	0.130911
Midostaurin	5.73136e-07	0.102078	0.364106	0.53247	-0.0446253	0.102856
NVP-TAE684	0.106	0.121191	0.101508	0.16734	0.0661567	-0.0825948
OSI-906	0.593119	0.0460866	0.288095	0.472353	0.342936	0.40815
Pazopanib	0.239008	0.612173	0.314503	0.326057	0.270488	0.0467203
PD-173074	0.875477	0.667025	0.399137	0.388192	0.413952	-0.08923
PF-02341066	0.209183	0.555248	0.0943286	0.0665526	0.0363632	0.341668
PHA-665752	0.00655923	0.167431	0.0920036	0.124993	0.0303583	0.173274
Rapamycin	0.110659	0.644608	0.0399787	0.0204483	-0.0375406	-0.0738576
Sorafenib	0.656071	0.91514	0.056504	0.0590043	0.0292457	0.0543358
Sunitinib	0.000209325	0.0912399	0.143858	0.134252	0.0088243	0.00715303
Temsirolimus	2.57117e-06	0.00503425	0.0503947	0.192945	-0.25733	0.180789
	CDKN2A	TP53	WW	WM	MW	MM
A-443654	0.168232	0.788212	0.0101572	0.0128828	-0.0416972	-0.0150639
AKT inhibitor VIII	0.471879	0.166249	0.215137	0.299391	0.436259	0.147955
AMG-706	0.0387135	0.32102	0.378711	0.344307	0.397006	0.310725
Axitinib	0.591748	0.500449	0.205193	0.332492	0.356253	0.294621
BAY 61-3606	0.0728669	0.0217903	0.128919	0.161192	0.0276798	0.0584838
BIBW2992	0.306939	0.0188739	0.46295	0.389487	0.469243	0.461817
BMS-536924	0.0063936	0.294596	0.102377	0.129025	-0.00441767	0.0175704
BMS-754807	0.214869	0.571749	0.164455	0.127978	0.0439027	0.0901369
BX-795	0.00142486	0.1321	0.153117	0.228601	0.0853909	-0.0509509
CEP-701	0.000965669	0.000334147	-0.197404	0.243925	-0.0572685	-0.100628
Dasatinib	2.74168e-09	0.318868	0.140107	0.133785	-0.0758148	-0.0608871
Erlotinib	0.0142345	0.327183	0.130069	0.0606496	0.055925	0.046163
GDC0941	0.186529	0.989354	0.138034	0.165915	0.144831	-0.0619977
Gefitinib	0.00768826	0.383996	0.470616	0.380362	0.426346	0.298103
Imatinib	0.379806	0.877911	0.162375	0.153468	0.128092	0.118045
JW-7-25-1	0.0146759	0.992995	0.0220092	0.0206038	-0.0696275	-0.0660283
Lapatinib	0.0784747	0.0796452	0.109724	0.0706817	0.0991245	0.0310028
Midostaurin	5.73136e-07	0.00180218	0.408533	0.369183	-0.182504	0.0663719
NVP-TAE684	0.106	0.450197	0.0684623	0.127845	0.0416284	0.0735052
OSI-906	0.593119	0.688405	0.290838	0.331008	0.280718	0.373228
Pazopanib	0.239008	0.0375299	0.255334	0.331334	0.107605	0.326583
PD-173074	0.875477	0.561042	0.40374	0.392401	0.38228	0.424152
PF-02341066	0.209183	0.542665	0.0750566	0.099239	0.0424877	0.0359532
PHA-665752	0.00655923	0.823861	0.125124	0.100936	0.0620821	0.00568915
Rapamycin	0.110659	0.419651	0.0657168	0.0220217	-0.026069	-0.0396518
Sorafenib	0.656071	0.554405	0.0759449	0.0568303	0.0104742	0.0321658
Sunitinib	0.000209325	0.0842984	0.0963268	0.160273	0.0232099	0.0088243
Temsirolimus	2.57117e-06	0.531784	0.107341	0.0750695	-0.235988	-0.257573
	KRAS	PIK3CA	WW	WM	MW	MM
A-443654	0.594265	0.0242648	-0.00167522	-0.0638206	0.0266833	-0.0161334
AKT inhibitor VIII	0.182635	3.0262e-08	0.307949	-0.523874	0.440108	-0.15157
AMG-706	0.0878318	0.0474166	0.34144	0.344898	0.375626	0.520841
Axitinib	0.0295194	0.377907	0.298715	0.439279	0.465665	0.218024
BAY 61-3606	0.849016	0.673746	0.0948076	0.00370982	0.171564	-0.159569
BIBW2992	0.193231	0.997259	0.457075	0.346693	0.382918	0.409276
BMS-536924	0.0520212	0.613073	0.071457	0.152218	-0.0255924	-0.0012559
BMS-754807	0.00165538	0.853755	0.14767	0.109065	-0.146448	-0.421174
BX-795	0.000415256	0.00759021	0.0571335	0.40346	0.508715	0.111567
CEP-701	0.016789	0.185283	0.00671684	0.335548	0.410412	-0.177089
Dasatinib	0.244799	0.645226	0.0193851	-0.00820332	0.060577	0.137484
Erlotinib	0.763195	0.486899	0.0771355	-0.00923659	0.0152265	0.0639503
GDC0941	0.00423533	0.0502945	0.103828	-0.0299516	0.459242	0.332355
Gefitinib	0.0106733	0.582017	0.376654	0.34728	0.380247	0.571177
Imatinib	0.520054	0.531829	0.145881	0.127882	0.109818	0.0506657
JW-7-25-1	0.793571	0.447807	-0.0208016	-0.0278434	-0.00804773	0.0119921
Lapatinib	0.339351	0.304218	0.0860002	-0.0119329	0.0384107	0.0879254
Midostaurin	0.371839	0.595841	0.212061	0.551797	0.306124	0.166248
NVP-TAE684	0.164863	0.423184	0.101611	0.115544	0.0190544	0.0490797
OSI-906	0.00866332	0.108724	0.341643	0.583653	0.0237197	0.608851
Pazopanib	0.0026185	0.247573	0.228126	0.344322	0.548747	0.780077
PD-173074	0.00462783	0.692465	0.385732	0.343623	0.500168	0.480276
PF-02341066	0.305227	0.466955	0.0659391	0.0389167	0.0491549	-0.0285461
PHA-665752	0.204234	0.543313	0.0651791	0.0266686	0.0695247	0.0731128
Rapamycin	0.655591	0.195125	0.00601644	-0.055025	0.0540208	0.0731429
Sorafenib	0.344365	0.166096	0.0463831	0.119124	0.0191762	0.0171887
Sunitinib	0.372526	0.254503	0.0749845	0.0305304	0.155091	0.00404042
Temsirolimus	2.48052e-05	0.98752	-0.0877397	-0.200742	0.407805	0.634698
	KRAS	PTEN	WW	WM	MW	MM
A-443654	0.594265	0.0314535	0.00179487	-0.0522703	0.0266833	-0.0864559
AKT inhibitor VIII	0.182635	0.351806	0.260159	0.189638	0.412729	0.247568
AMG-706	0.0878318	0.897121	0.362936	0.192128	0.425844	0.208759
Axitinib	0.0295194	0.791882	0.32539	0.174598	0.378161	-0.246026
BAY 61-3606	0.849016	0.986847	0.126262	0.0193602	0.131334	-0.384426
BIBW2992	0.193231	0.025725	0.431877	0.50938	0.383404	0.437759
BMS-536924	0.0520212	0.0198953	0.060932	0.165658	-0.0255924	0.605553
BMS-754807	0.00165538	0.00625755	0.130674	0.407624	-0.179386	0.862298
BX-795	0.000415256	0.222065	0.114788	0.00873277	0.486724	-0.107998
CEP-701	0.016789	0.941554	0.00185746	0.138079	0.356812	-0.245439
Dasatinib	0.244799	0.344399	0.0346502	-0.0513495	0.0840705	0.190821
Erlotinib	0.763195	0.00636506	0.0521498	0.135062	0.0202712	0.243253
GDC0941	0.00423533	0.371521	0.097636	0.0569273	0.459242	-0.0940052
Gefitinib	0.0106733	0.250663	0.34541	0.450488	0.452526	0.461203
Imatinib	0.520054	0.729791	0.147826	0.11199	0.0929705	0.154973
JW-7-25-1	0.793571	0.0954234	-0.0102554	-0.0692407	-0.00564754	-0.0750932
Lapatinib	0.339351	0.498016	0.0684664	0.095377	0.0432288	0.290347
Midostaurin	0.371839	0.736414	0.22805	0.0932407	0.306124	-0.296571
NVP-TAE684	0.164863	0.00640959	0.082306	0.171702	0.0190544	0.512186
OSI-906	0.00866332	2.12869e-06	0.272138	0.634955	0.0497643	0.63718
Pazopanib	0.0026185	0.423135	0.246108	0.232614	0.570193	0.321838
PD-173074	0.00462783	0.623267	0.390009	0.230225	0.49667	0.51671
PF-02341066	0.305227	0.834827	0.0647593	0.0294031	0.0378416	-0.0479083
PHA-665752	0.204234	0.228557	0.0627863	0.0763588	0.0695247	0.086934
Rapamycin	0.655591	0.00871531	0.0151322	-0.108798	0.0541887	-0.0786441
Sorafenib	0.344365	0.990057	0.0544414	0.0661413	0.0191762	0.28735
Sunitinib	0.372526	0.198694	0.0664124	0.0737349	0.124854	0.184845
Temsirolimus	2.48052e-05	0.000123234	-0.0613439	-0.245726	0.496715	-1.06596
	KRAS	TP53	WW	WM	MW	MM
A-443654	0.594265	0.788212	-0.0287232	-0.00507062	0.00418365	0.0461141
AKT inhibitor VIII	0.182635	0.166249	0.383733	0.19629	0.171889	0.448525
AMG-706	0.0878318	0.32102	0.393432	0.317269	0.402753	0.429945
Axitinib	0.0295194	0.500449	0.266825	0.318088	0.28652	0.43946
BAY 61-3606	0.849016	0.0217903	0.0518471	0.138016	0.171564	0.0804017
BIBW2992	0.193231	0.0188739	0.471563	0.424027	0.327855	0.39315
BMS-536924	0.0520212	0.294596	0.0356719	0.0950745	-0.0080805	-0.0181533
BMS-754807	0.00165538	0.571749	0.180669	0.135083	-0.436832	-0.119959
BX-795	0.000415256	0.1321	0.097683	0.106979	0.156906	0.5204
CEP-701	0.016789	0.000334147	-0.159273	0.101524	0.0570912	0.443767
Dasatinib	0.244799	0.318868	0.00987775	0.0222555	0.060577	0.101668
Erlotinib	0.763195	0.327183	0.0891274	0.0594871	0.0500789	0.0199233
GDC0941	0.00423533	0.989354	0.112021	0.0921699	0.290832	0.457834
Gefitinib	0.0106733	0.383996	0.437965	0.335297	0.557876	0.377421
Imatinib	0.520054	0.877911	0.162631	0.139202	0.07021	0.111312
JW-7-25-1	0.793571	0.992995	-0.0430807	-0.0157079	-0.00804773	-0.00394484
Lapatinib	0.339351	0.0796452	0.107193	0.0631195	0.00413004	0.0625865
Midostaurin	0.371839	0.00180218	0.151209	0.242713	0.241565	0.289094
NVP-TAE684	0.164863	0.450197	0.0751264	0.113553	-0.0142633	0.0622958
OSI-906	0.00866332	0.688405	0.289859	0.379011	0.0143352	0.189992
Pazopanib	0.0026185	0.0375299	0.212174	0.298315	0.592963	0.560944
PD-173074	0.00462783	0.561042	0.381253	0.385732	0.469161	0.500958
PF-02341066	0.305227	0.542665	0.0552138	0.0641693	0.0143072	0.0469561
PHA-665752	0.204234	0.823861	0.0819995	0.0514404	0.03463	0.0855147
Rapamycin	0.655591	0.419651	0.0228799	-0.00246176	0.0457356	0.0541048
Sorafenib	0.344365	0.554405	0.0414739	0.0568303	-0.0295521	0.0222741
Sunitinib	0.372526	0.0842984	0.0632361	0.0844529	0.0588266	0.145055
Temsirolimus	2.48052e-05	0.531784	-0.165202	-0.034315	0.657078	0.392553
	NRAS	PTEN	WW	WM	MW	MM
A-443654	0.739079	0.0314535	0.00594714	-0.0539348	-0.0314573	0.0472481
AKT inhibitor VIII	0.0503901	0.351806	0.245459	0.17203	0.656978	0.282635
AMG-706	0.0760908	0.897121	0.377169	0.134718	0.391877	0.516406
Axitinib	0.474757	0.791882	0.328833	0.169969	0.297066	0.157542
BAY 61-3606	0.484831	0.986847	0.120113	0.0617783	0.161385	-0.0763965
BIBW2992	0.00195434	0.025725	0.402619	0.497698	0.532717	0.559304
BMS-536924	0.829041	0.0198953	0.0390424	0.143592	0.0917822	0.747584
BMS-754807	0.544435	0.00625755	0.0692937	0.393323	0.130798	1.19381
BX-795	0.712818	0.222065	0.160764	0.0174655	0.135616	-0.139979
CEP-701	0.000592536	0.941554	0.0726637	0.162956	-0.544311	-1.08933
Dasatinib	0.331553	0.344399	0.0399651	-0.0721431	0.056177	0.279585
Erlotinib	0.130078	0.00636506	0.048127	0.114366	0.105372	0.485226
GDC0941	0.20358	0.371521	0.127164	0.0528153	0.199111	0.00403541
Gefitinib	0.0120417	0.250663	0.335642	0.452631	0.52117	0.406511
Imatinib	0.0947695	0.729791	0.12947	0.0876514	0.23638	0.285161
JW-7-25-1	0.204384	0.0954234	-0.00834416	-0.0667846	-0.111404	-0.291005
Lapatinib	0.0203079	0.498016	0.0545761	0.0965729	0.180091	0.140024
Midostaurin	0.779678	0.736414	0.232313	-0.022274	0.382806	0.802829
NVP-TAE684	0.234585	0.00640959	0.0644868	0.169944	0.163099	0.491852
OSI-906	0.903589	2.12869e-06	0.26	0.621403	0.305762	0.651558
Pazopanib	0.153222	0.423135	0.2996	0.185555	0.465066	0.652472
PD-173074	0.143301	0.623267	0.403142	0.229209	0.499491	0.484778
PF-02341066	0.33131	0.834827	0.062939	0.0212183	0.0582292	0.0360893
PHA-665752	0.169428	0.228557	0.0627863	0.0648474	0.0884725	0.324563
Rapamycin	0.209457	0.00871531	0.0178797	-0.10607	0.0360267	-0.427782
Sorafenib	0.772889	0.990057	0.0425892	0.0429924	0.0380737	0.70433
Sunitinib	0.191649	0.198694	0.0902002	0.121653	0.0334159	-0.681522
Temsirolimus	0.86326	0.000123234	0.00367767	-0.297446	0.0282367	-0.0546468
	NRAS	TP53	WW	WM	MW	MM
A-443654	0.739079	0.788212	0.00121761	5.07812e-09	-0.072385	0.0736415
AKT inhibitor VIII	0.0503901	0.166249	0.35964	0.206693	0.62083	0.655343
AMG-706	0.0760908	0.32102	0.394988	0.335976	0.40292	0.435319
Axitinib	0.474757	0.500449	0.262304	0.33791	0.352079	0.190727
BAY 61-3606	0.484831	0.0217903	0.0439902	0.11299	0.108066	0.0774967
BIBW2992	0.00195434	0.0188739	0.462923	0.391484	0.555959	0.535873
BMS-536924	0.829041	0.294596	0.0158137	0.0632114	0.128575	0.218701
BMS-754807	0.544435	0.571749	0.0720533	0.103406	0.15299	0.670307
BX-795	0.712818	0.1321	0.104553	0.14921	0.178388	-0.0530359
CEP-701	0.000592536	0.000334147	-0.115562	0.159777	-0.39558	-0.675806
Dasatinib	0.331553	0.318868	0.041813	0.0136733	-0.12803	0.362627
Erlotinib	0.130078	0.327183	0.0810162	0.0490236	0.0365367	0.153435
GDC0941	0.20358	0.989354	0.12358	0.121914	0.214922	0.126368
Gefitinib	0.0120417	0.383996	0.41168	0.340088	0.541918	0.467286
Imatinib	0.0947695	0.877911	0.127749	0.128156	0.22614	0.280043
JW-7-25-1	0.204384	0.992995	-0.0247843	-0.0102303	-0.188794	-0.0641578
Lapatinib	0.0203079	0.0796452	0.104824	0.0467261	0.113543	0.232849
Midostaurin	0.779678	0.00180218	0.190035	0.231777	-0.0547259	0.635306
NVP-TAE684	0.234585	0.450197	0.0403074	0.0977773	0.158285	0.242499
OSI-906	0.903589	0.688405	0.287745	0.344879	0.255615	0.393019
Pazopanib	0.153222	0.0375299	0.24431	0.322656	0.0672965	0.594917
PD-173074	0.143301	0.561042	0.373433	0.393495	0.526865	0.482589
PF-02341066	0.33131	0.542665	0.0549573	0.0614038	0.0531138	0.139681
PHA-665752	0.169428	0.823861	0.0734777	0.0520763	0.0552877	0.238378
Rapamycin	0.209457	0.419651	0.03032	0.00178524	0.0405983	0.0206677
Sorafenib	0.772889	0.554405	0.0291519	0.0490551	0.0160885	0.123649
Sunitinib	0.191649	0.0842984	0.0638819	0.106373	0.0442067	-0.186579
Temsirolimus	0.86326	0.531784	-0.0872176	-0.0139646	-0.198059	0.0914357
	PIK3CA	PTEN	WW	WM	MW	MM
A-443654	0.0242648	0.0314535	0.00979559	-0.0445562	-0.031481	-0.2621
AKT inhibitor VIII	3.0262e-08	0.351806	0.363313	0.282635	-0.463976	-0.318154
AMG-706	0.0474166	0.897121	0.370496	0.201855	0.401108	0.134718
Axitinib	0.377907	0.791882	0.325831	0.169969	0.397401	-0.149134
BAY 61-3606	0.673746	0.986847	0.135882	0.0767009	-0.0825554	-0.907529
BIBW2992	0.997259	0.025725	0.431601	0.512887	0.351191	0.388071
BMS-536924	0.613073	0.0198953	0.0390424	0.181371	0.0903684	0.0547754
BMS-754807	0.853755	0.00625755	0.0733791	0.53606	0.0764781	-0.194434
BX-795	0.00759021	0.222065	0.126187	-0.00733132	0.400268	0.379247
CEP-701	0.185283	0.941554	0.020102	0.143989	0.320411	-0.120998
Dasatinib	0.645226	0.344399	0.0357946	-0.0153855	0.0616905	-0.169577
Erlotinib	0.486899	0.00636506	0.0505734	0.139216	0.0319903	-0.0413153
GDC0941	0.0502945	0.371521	0.147498	0.0521282	0.0773168	0.0528153
Gefitinib	0.582017	0.250663	0.35289	0.448344	0.470616	0.496208
Imatinib	0.531829	0.729791	0.140172	0.126602	0.114662	-0.044335
JW-7-25-1	0.447807	0.0954234	-0.0102554	-0.0716969	0.00165783	-0.0602109
Lapatinib	0.304218	0.498016	0.0758257	0.103363	0.0205543	-0.136531
Midostaurin	0.595841	0.736414	0.225887	7.88457e-09	0.53247	0.300534
NVP-TAE684	0.423184	0.00640959	0.0644868	0.176213	0.100354	0.105336
OSI-906	0.108724	2.12869e-06	0.226556	0.646283	0.621	0.567034
Pazopanib	0.247573	0.423135	0.270488	0.286034	0.480073	-1.14363
PD-173074	0.692465	0.623267	0.409089	0.340125	0.469161	0.118316
PF-02341066	0.466955	0.834827	0.0699255	0.0350148	0.0295807	-0.0730371
PHA-665752	0.543313	0.228557	0.0633434	0.0787199	0.0636513	0.0390156
Rapamycin	0.195125	0.00871531	0.0215765	-0.0916285	-0.0132588	-0.278788
Sorafenib	0.166096	0.990057	0.039134	0.086459	0.0770063	-0.0264007
Sunitinib	0.254503	0.198694	0.0902002	0.121653	0.0523116	-0.0391785
Temsirolimus	0.98752	0.000123234	0.00668926	-0.245676	-0.0306172	-0.729244
	PIK3CA	RB1	WW	WM	MW	MM
A-443654	0.0242648	0.449434	0.0016932	0.0228171	-0.031481	-0.0847184
AKT inhibitor VIII	3.0262e-08	0.457073	0.325162	0.390842	-0.475487	-0.126643
AMG-706	0.0474166	0.216116	0.34171	0.349732	0.413399	0.320754
Axitinib	0.377907	0.255301	0.325317	0.140661	0.319936	0.431728
BAY 61-3606	0.673746	0.3301	0.128919	0.0801904	-0.157967	0.0106902
BIBW2992	0.997259	0.209863	0.447775	0.452253	0.351191	0.388071
BMS-536924	0.613073	0.00706295	0.0463049	0.159377	0.0157141	0.297606
BMS-754807	0.853755	0.115584	0.109217	0.128069	-0.192118	0.21697
BX-795	0.00759021	0.509266	0.104553	0.139036	0.379247	0.849943
CEP-701	0.185283	0.161738	0.0294983	0.145644	0.178434	0.677103
Dasatinib	0.645226	0.00554042	0.0106587	0.147093	0.0496495	-0.0572883
Erlotinib	0.486899	0.210367	0.0646704	0.174299	-0.00657285	0.0388395
GDC0941	0.0502945	0.215244	0.138034	0.117043	-0.0134583	0.183379
Gefitinib	0.582017	0.173785	0.375855	0.446201	0.470616	0.479336
Imatinib	0.531829	0.418467	0.132019	0.17138	0.107908	0.114662
JW-7-25-1	0.447807	0.220633	-0.0246857	0.0312687	-0.00635503	-0.036816
Lapatinib	0.304218	0.728864	0.0763908	0.136281	0.0205543	-0.00631612
Midostaurin	0.595841	0.102078	0.190035	0.504197	0.446765	0.53247
NVP-TAE684	0.423184	0.121191	0.0806616	0.171651	0.100354	0.105336
OSI-906	0.108724	0.0460866	0.290838	0.38651	0.585655	0.670009
Pazopanib	0.247573	0.612173	0.262173	0.366417	0.506427	-0.0511562
PD-173074	0.692465	0.667025	0.402409	0.390009	0.477917	0.0583281
PF-02341066	0.466955	0.555248	0.0627776	0.186343	0.0139382	0.0149098
PHA-665752	0.543313	0.167431	0.0630888	0.144814	0.0154642	0.117275
Rapamycin	0.195125	0.644608	0.0109255	0.0548069	-0.0132588	-0.0560448
Sorafenib	0.166096	0.91514	0.0394771	0.0660107	0.060571	0.048699
Sunitinib	0.254503	0.0912399	0.0900624	0.117374	0.0087493	0.170324
Temsirolimus	0.98752	0.00503425	-0.105358	0.213389	-0.0306172	-0.156206
	PIK3CA	TP53	WW	WM	MW	MM
A-443654	0.0242648	0.788212	-0.00941756	0.00430059	-0.0330776	-0.0508089
AKT inhibitor VIII	3.0262e-08	0.166249	0.40171	0.294427	-0.464249	-0.403779
AMG-706	0.0474166	0.32102	0.375626	0.33352	0.439703	0.344898
Axitinib	0.377907	0.500449	0.271345	0.3268	0.273797	0.385134
BAY 61-3606	0.673746	0.0217903	0.0750005	0.158935	0.0540821	-0.225347
BIBW2992	0.997259	0.0188739	0.469803	0.425861	0.295035	0.381846
BMS-536924	0.613073	0.294596	0.0240579	0.0609421	-0.0163436	0.193931
BMS-754807	0.853755	0.571749	0.13055	0.109305	-0.196271	0.230172
BX-795	0.00759021	0.1321	0.104553	0.114163	0.249412	0.459548
CEP-701	0.185283	0.000334147	-0.134715	0.105569	-0.0678942	0.524272
Dasatinib	0.645226	0.318868	0.0200936	0.0306365	0.0587591	0.00371019
Erlotinib	0.486899	0.327183	0.0858356	0.0594871	0.0566408	-0.00921791
GDC0941	0.0502945	0.989354	0.150143	0.125401	0.0196785	0.0803913
Gefitinib	0.582017	0.383996	0.441852	0.335297	0.473842	0.405061
Imatinib	0.531829	0.877911	0.142876	0.137825	0.111235	0.102438
JW-7-25-1	0.447807	0.992995	-0.0364261	-0.0123357	-0.0155697	-0.0146224
Lapatinib	0.304218	0.0796452	0.105117	0.0697768	0.0440696	-0.00212172
Midostaurin	0.595841	0.00180218	0.190035	0.220623	-0.0512867	0.574371
NVP-TAE684	0.423184	0.450197	0.0584407	0.0956263	0.0490797	0.123097
OSI-906	0.108724	0.688405	0.251627	0.333889	0.576345	0.639181
Pazopanib	0.247573	0.0375299	0.196226	0.327303	0.583565	0.395834
PD-173074	0.692465	0.561042	0.398234	0.393969	0.426826	0.432648
PF-02341066	0.466955	0.542665	0.0576452	0.0706408	0.0217594	0.0115567
PHA-665752	0.543313	0.823861	0.0750084	0.0591387	0.0421367	0.0398276
Rapamycin	0.195125	0.419651	0.0456965	0.0049282	0.00795691	-0.0527262
Sorafenib	0.166096	0.554405	0.0291519	0.0463831	0.027717	0.0737929
Sunitinib	0.254503	0.0842984	0.0657626	0.100727	-0.00172952	0.0305304
Temsirolimus	0.98752	0.531784	-0.124818	0.00591141	0.104247	-0.146426
	PTEN	RB1	WW	WM	MW	MM
A-443654	0.0314535	0.449434	0.00430059	0.0279141	-0.0522703	-0.0404923
AKT inhibitor VIII	0.351806	0.457073	0.29411	0.274639	0.181959	0.239133
AMG-706	0.897121	0.216116	0.374044	0.419107	0.241184	0.149849
Axitinib	0.791882	0.255301	0.338185	0.163256	0.193688	0.124804
BAY 61-3606	0.986847	0.3301	0.129057	0.0439902	-0.0237847	0.0700804
BIBW2992	0.025725	0.209863	0.425861	0.433705	0.50938	0.506352
BMS-536924	0.0198953	0.00706295	0.0361548	0.181841	0.171265	0.197944
BMS-754807	0.00625755	0.115584	0.0692937	0.12579	0.518979	0.220512
BX-795	0.222065	0.509266	0.140491	0.181981	-0.10224	0.0855507
CEP-701	0.941554	0.161738	0.0207706	0.182758	0.11301	0.173195
Dasatinib	0.344399	0.00554042	0.0260963	0.279695	-0.0960601	0.00419368
Erlotinib	0.00636506	0.210367	0.048127	0.066102	0.124605	0.268124
GDC0941	0.371521	0.215244	0.141319	0.128144	0.0209158	0.1548
Gefitinib	0.250663	0.173785	0.358069	0.440696	0.443732	0.46798
Imatinib	0.729791	0.418467	0.13033	0.173662	0.11199	0.120504
JW-7-25-1	0.0954234	0.220633	-0.0123357	0.0589557	-0.0956462	-0.0215889
Lapatinib	0.498016	0.728864	0.0646825	0.0883959	0.0894164	0.0985315
Midostaurin	0.736414	0.102078	0.212061	0.519632	-0.120191	0.533191
NVP-TAE684	0.00640959	0.121191	0.0650321	0.116624	0.168482	0.194358
OSI-906	2.12869e-06	0.0460866	0.236057	0.334721	0.647131	0.565165
Pazopanib	0.423135	0.612173	0.2996	0.305429	0.197641	0.341914
PD-173074	0.623267	0.667025	0.417314	0.388192	0.285683	0.296481
PF-02341066	0.834827	0.555248	0.0569443	0.141388	0.00948538	0.169016
PHA-665752	0.228557	0.167431	0.0591387	0.137236	0.0763588	0.0752804
Rapamycin	0.00871531	0.644608	0.0184709	0.0204483	-0.137277	0.00476514
Sorafenib	0.990057	0.91514	0.0394816	0.0870147	0.0980438	-0.0132003
Sunitinib	0.198694	0.0912399	0.0828078	0.097371	0.0592134	0.148047
Temsirolimus	0.000123234	0.00503425	-0.0440005	0.270968	-0.442121	-0.037693
	PTEN	TP53	WW	WM	MW	MM
A-443654	0.0314535	0.788212	0.00121761	0.0128828	-0.0854679	-0.0503901
AKT inhibitor VIII	0.351806	0.166249	0.390798	0.237894	0.156935	0.2385
AMG-706	0.897121	0.32102	0.413964	0.349848	0.173689	0.204607
Axitinib	0.791882	0.500449	0.300277	0.359638	0.152096	0.163755
BAY 61-3606	0.986847	0.0217903	0.0750005	0.173891	0.040226	0.0174846
BIBW2992	0.025725	0.0188739	0.463112	0.384146	0.482031	0.515194
BMS-536924	0.0198953	0.294596	0.0174561	0.0574524	0.0525651	0.229135
BMS-754807	0.00625755	0.571749	0.0764781	0.0555358	0.034051	0.563543
BX-795	0.222065	0.1321	0.104553	0.173843	0.137463	-0.0148487
CEP-701	0.941554	0.000334147	-0.164262	0.117875	0.107201	0.134371
Dasatinib	0.344399	0.318868	0.041813	0.0412929	-0.113525	-0.0261451
Erlotinib	0.00636506	0.327183	0.0780512	0.0324102	0.0816421	0.216205
GDC0941	0.371521	0.989354	0.144853	0.128898	0.122636	0.00201769
Gefitinib	0.250663	0.383996	0.455404	0.323978	0.444678	0.45303
Imatinib	0.729791	0.877911	0.147466	0.13033	0.0746804	0.138568
JW-7-25-1	0.0954234	0.992995	-0.0247843	-0.00142139	-0.0692407	-0.0702371
Lapatinib	0.498016	0.0796452	0.104835	0.0467261	0.0846931	0.0970384
Midostaurin	0.736414	0.00180218	0.219253	0.246835	-0.251661	0.224675
NVP-TAE684	0.00640959	0.450197	0.0403074	0.0809893	0.155347	0.182163
OSI-906	2.12869e-06	0.688405	0.216483	0.264147	0.549272	0.648942
Pazopanib	0.423135	0.0375299	0.252346	0.330341	-0.485131	0.337182
PD-173074	0.623267	0.561042	0.40374	0.417111	0.363673	0.228329
PF-02341066	0.834827	0.542665	0.0549573	0.0677124	0.0219875	0.0225049
PHA-665752	0.228557	0.823861	0.0661508	0.0570551	0.0895384	0.0663459
Rapamycin	0.00871531	0.419651	0.047491	0.0151322	-0.0405245	-0.123003
Sorafenib	0.990057	0.554405	0.0374605	0.0476289	-0.00995437	0.115995
Sunitinib	0.198694	0.0842984	0.0549975	0.0977275	0.141134	0.0592134
Temsirolimus	0.000123234	0.531784	-0.0649186	0.0329368	-0.233356	-0.341278
	RB1	TP53	WW	WM	MW	MM
A-443654	0.449434	0.788212	-0.00672761	-0.000374314	-0.105905	0.00997831
AKT inhibitor VIII	0.457073	0.166249	0.375193	0.206693	0.187389	0.324556
AMG-706	0.216116	0.32102	0.40193	0.318041	0.254131	0.352548
Axitinib	0.255301	0.500449	0.300523	0.348578	0.124642	0.212358
BAY 61-3606	0.3301	0.0217903	0.0804008	0.14322	0.0399551	0.0801904
BIBW2992	0.209863	0.0188739	0.466336	0.411657	0.462923	0.437644
BMS-536924	0.00706295	0.294596	0.0119575	0.0595922	0.288998	0.175999
BMS-754807	0.115584	0.571749	0.0631077	0.118873	0.381814	0.0291267
BX-795	0.509266	0.1321	0.137323	0.114788	-0.539382	0.201465
CEP-701	0.161738	0.000334147	-0.120146	0.102841	-0.134715	0.226347
Dasatinib	0.00554042	0.318868	0.0151556	0.0120267	0.611131	0.0946806
Erlotinib	0.210367	0.327183	0.0710756	0.0505214	0.547073	0.0645868
GDC0941	0.215244	0.989354	0.153978	0.10247	-0.0632401	0.147664
Gefitinib	0.173785	0.383996	0.46301	0.328601	0.13162	0.45823
Imatinib	0.418467	0.877911	0.126765	0.13033	0.223177	0.136909
JW-7-25-1	0.220633	0.992995	-0.0252763	-0.0206817	-0.11962	0.0518172
Lapatinib	0.728864	0.0796452	0.0947906	0.0631195	0.415701	0.068043
Midostaurin	0.102078	0.00180218	0.156537	0.204819	0.263471	0.555044
NVP-TAE684	0.121191	0.450197	0.0418078	0.0996431	0.194899	0.12171
OSI-906	0.0460866	0.688405	0.271635	0.346171	0.54548	0.455326
Pazopanib	0.612173	0.0375299	0.220028	0.333126	0.554368	0.315743
PD-173074	0.667025	0.561042	0.400987	0.410984	0.0474319	0.373061
PF-02341066	0.555248	0.542665	0.0519452	0.0614038	0.334324	0.109145
PHA-665752	0.167431	0.823861	0.0659203	0.0514404	0.297484	0.120094
Rapamycin	0.644608	0.419651	0.0327202	-0.0020063	-0.0319333	0.0186262
Sorafenib	0.91514	0.554405	0.0239154	0.0519722	0.129763	0.0526428
Sunitinib	0.0912399	0.0842984	0.0648223	0.088393	-0.0912538	0.150657
Temsirolimus	0.00503425	0.531784	-0.100277	-0.0865764	-0.220937	0.266862

## Sheet: PI3KIC50
	APC	BRAF	WW	WM	MW	MM
A-443654	0.887661	0.285576	-0.0660406	-0.0219542	0.00990474	-0.038472
AKT inhibitor VIII	0.223188	0.0772026	-0.00655454	0.300348	0.0971384	-1.53043
AMG-706	0.311675	0.787422	0.219899	0.121348	0.402626	0.297769
Axitinib	0.076347	0.00291241	0.110917	0.580056	0.173668	0.088605
AZD6482	0.00130486	0.99699	-0.0274822	-0.161638	0.737816	0.163153
BAY 61-3606	0.895174	0.831665	-0.13433	-0.0560726	-0.187287	-0.8427
BIBW2992	0.561494	0.00954127	0.280749	0.462073	0.0712007	0.433957
BMS-536924	0.130594	0.225061	-0.00190867	-0.0921308	-0.0553485	-0.493372
BMS-754807	0.000536037	0.373183	-0.0348847	-0.0944745	-0.434562	-1.24935
BX-795	0.00075149	0.533052	-0.206045	-0.155224	0.33537	0.597823
CEP-701	0.00235106	0.0280268	-0.0341735	-0.320168	0.703124	-0.33658
Dasatinib	0.732189	0.348701	0.00818232	-0.0550606	0.0109201	0.255399
Erlotinib	0.775815	0.128903	0.0406817	0.0646771	0.00131464	-0.0083448
GDC0941	0.0190836	0.0109763	-0.078437	0.211367	0.288563	0.919996
Gefitinib	0.430271	0.23932	0.171799	0.340858	0.300574	0.2138
Imatinib	0.54939	0.480951	0.0347549	0.0565614	0.0359242	0.236748
JW-7-25-1	0.822411	0.446182	-0.0436463	-0.0744041	0.0542415	-0.0964713
Lapatinib	0.59598	0.372342	-0.0169444	0.0456519	-0.115788	0.0779396
Midostaurin	0.103288	0.0925899	-0.0815566	-0.329808	0.241009	-0.08802
NVP-TAE684	0.0643107	0.888375	0.00723447	-0.0206711	-0.0730336	-0.522263
OSI-906	0.0148125	0.514633	0.134925	0.163098	-0.057824	-0.924302
Pazopanib	0.00183411	0.50825	0.0748331	0.0147882	0.60358	1.00207
PD-173074	0.0544668	0.0128244	0.207556	0.588832	0.53379	0.782358
PF-02341066	0.467795	0.273874	0.0567547	0.0368327	0.0685173	0.01679
PHA-665752	0.45245	0.801083	0.01137	-0.0371985	0.0456287	0.0704189
Rapamycin	0.711754	0.961656	-0.000373904	-0.0320769	0.144496	-0.000174016
Sorafenib	0.800772	0.629948	0.0140037	-0.0420798	-0.0185431	0.0638877
Sunitinib	0.157095	0.252919	0.00156378	0.0478399	0.104633	-0.0786853
Temsirolimus	8.26093e-07	0.544919	0.019413	-0.214504	0.97447	1.34571
	APC	KRAS	WW	WM	MW	MM
A-443654	0.887661	0.693259	-0.0595361	-0.0176269	-0.0326241	0.00990474
AKT inhibitor VIII	0.223188	0.354529	0.00698442	0.195607	-0.588213	0.245595
AMG-706	0.311675	0.0572086	0.193366	0.326156	0.297769	0.402626
Axitinib	0.076347	0.0123309	0.138291	0.259455	0.0628504	0.58355
AZD6482	0.00130486	7.55986e-05	-0.0631767	0.329039	0.356874	0.809545
BAY 61-3606	0.895174	0.738634	-0.089699	-0.224334	-0.42894	-0.187287
BIBW2992	0.561494	0.787043	0.332825	0.183149	0.150964	0.0712007
BMS-536924	0.130594	0.212404	-0.0056062	-0.0403403	-0.15011	0.023592
BMS-754807	0.000536037	0.00384742	-0.0192691	-0.179514	-0.7174	-0.434562
BX-795	0.00075149	0.000616857	-0.224685	0.03151	0.200475	0.651787
CEP-701	0.00235106	0.0111868	-0.0904089	0.113075	0.0959271	0.703124
Dasatinib	0.732189	0.0646685	-0.00802051	0.0692671	-0.0232187	0.175041
Erlotinib	0.775815	0.360527	0.0469501	0.0288341	-0.0083448	0.0208148
GDC0941	0.0190836	0.00830318	-0.0638114	0.11051	0.259528	0.434611
Gefitinib	0.430271	0.109457	0.179333	0.18699	0.254861	0.367262
Imatinib	0.54939	0.264344	0.0356331	0.039067	-0.0133406	0.0572775
JW-7-25-1	0.822411	0.865712	-0.0563155	-0.00295191	-0.0964713	0.0963925
Lapatinib	0.59598	0.186569	-0.0163217	0.022831	-0.115788	0.0032304
Midostaurin	0.103288	0.290657	-0.108719	-0.0256516	0.166873	0.241979
NVP-TAE684	0.0643107	0.213346	0.0110064	-0.0375105	-0.266452	-0.0657574
OSI-906	0.0148125	0.0339915	0.154667	0.0143756	-0.057824	-0.31556
Pazopanib	0.00183411	0.0012835	0.0465045	0.412278	0.60358	0.916679
PD-173074	0.0544668	0.000726646	0.20232	0.554653	0.782358	0.53379
PF-02341066	0.467795	0.328521	0.0558607	0.019296	0.105248	0.0328866
PHA-665752	0.45245	0.389674	0.00852981	0.0108752	-0.0108725	0.144638
Rapamycin	0.711754	0.351537	-0.0125346	0.0188487	-0.000174016	0.163019
Sorafenib	0.800772	0.456175	0.0128557	0.00636016	-0.0196116	0.0417965
Sunitinib	0.157095	0.346803	-0.00130993	0.0950769	0.104633	0.104311
Temsirolimus	8.26093e-07	0.000533294	-0.016675	0.384655	0.768267	1.06934
	APC	PIK3CA	WW	WM	MW	MM
A-443654	0.887661	0.160127	-0.0516118	-0.0593413	0.0029288	0.00120316
AKT inhibitor VIII	0.223188	1.18334e-05	0.0958774	-0.563639	0.080622	-0.770089
AMG-706	0.311675	0.146268	0.196285	0.255926	0.33163	0.408128
Axitinib	0.076347	0.338228	0.127075	0.373879	0.459888	-0.122442
AZD6482	0.00130486	0.0391639	-0.0238265	-0.584591	0.660768	0.993678
BAY 61-3606	0.895174	0.458332	-0.103565	-0.234856	-0.155639	-0.444695
BIBW2992	0.561494	0.4622	0.344865	0.0160182	-0.222921	0.615696
BMS-536924	0.130594	0.561192	-0.0142662	0.0397143	-0.120919	0.0131034
BMS-754807	0.000536037	0.840773	-0.0400448	-0.134696	-0.390594	-0.694653
BX-795	0.00075149	0.0331349	-0.207672	-0.0184417	0.466597	0.417837
CEP-701	0.00235106	0.475928	-0.064472	0.132555	0.675459	-0.15367
Dasatinib	0.732189	0.719547	0.00823868	-0.0180237	0.0648075	0.183931
Erlotinib	0.775815	0.943849	0.0473484	0.0245301	0.000674586	0.0583487
GDC0941	0.0190836	0.0388049	-0.017069	-0.206066	0.87598	-0.0249245
Gefitinib	0.430271	0.698534	0.172353	0.282739	0.23433	0.541011
Imatinib	0.54939	0.375017	0.0299983	0.0979004	0.0733775	-0.00359419
JW-7-25-1	0.822411	0.545958	-0.0476017	-0.0519144	-0.0070893	0.0803083
Lapatinib	0.59598	0.391152	-0.00512064	-0.0898712	-0.161737	0.131037
Midostaurin	0.103288	0.44069	-0.109263	0.0784118	0.241494	0.0498146
NVP-TAE684	0.0643107	0.692655	0.00723523	-0.0117807	-0.174615	-0.145235
OSI-906	0.0148125	0.0704345	0.129715	0.493823	-0.313574	0.372433
Pazopanib	0.00183411	0.177121	0.0697325	0.157939	0.683277	0.923178
PD-173074	0.0544668	0.835374	0.250842	0.176828	0.651659	0.621917
PF-02341066	0.467795	0.336734	0.0592481	0.0143808	0.123249	-0.0138923
PHA-665752	0.45245	0.292273	0.00750273	0.0190358	0.0580238	0.103502
Rapamycin	0.711754	0.473277	0.00366798	-0.0330175	0.107928	0.19881
Sorafenib	0.800772	0.126608	0.00249507	0.0764938	-0.0085368	0.0198183
Sunitinib	0.157095	0.227666	0.00390981	0.0201052	0.127541	0.0017974
Temsirolimus	8.26093e-07	0.946184	2.19292e-08	-0.00931311	0.857516	1.33057
	APC	TP53	WW	WM	MW	MM
A-443654	0.887661	0.567812	-0.0640451	-0.0443399	0.0125762	-0.00815427
AKT inhibitor VIII	0.223188	0.273341	0.106418	-0.0286004	-0.588213	0.0641056
AMG-706	0.311675	0.676002	0.229238	0.211448	0.297769	0.36549
Axitinib	0.076347	0.0799692	0.124274	0.164177	-0.0786422	0.173668
AZD6482	0.00130486	0.363574	0.00319467	-0.0557704	0.688963	0.737816
BAY 61-3606	0.895174	0.116149	-0.133631	-0.123841	0.114461	-0.396794
BIBW2992	0.561494	0.0367692	0.379935	0.260114	-0.20743	0.141987
BMS-536924	0.130594	0.151407	-0.0338944	1.84332e-08	0.0414567	-0.13957
BMS-754807	0.000536037	0.913636	-0.0455247	-0.0368288	-0.330928	-0.60538
BX-795	0.00075149	0.781073	-0.206045	-0.197331	0.635199	0.33537
CEP-701	0.00235106	0.00162262	-0.233149	0.00294097	-0.534139	0.372409
Dasatinib	0.732189	0.0575378	0.00280376	0.00630967	0.0993967	0.0582634
Erlotinib	0.775815	0.854545	0.0538564	0.0307401	-0.0613748	0.00131464
GDC0941	0.0190836	0.405515	-0.00413575	-0.0563825	0.89937	0.281491
Gefitinib	0.430271	0.0604559	0.328138	0.124783	0.26402	0.300574
Imatinib	0.54939	0.957632	0.0205736	0.0398102	0.0359242	0.0572775
JW-7-25-1	0.822411	0.648566	-0.0599295	-0.0437427	0.182478	-0.00724517
Lapatinib	0.59598	0.136384	0.025435	-0.037338	-0.00194841	-0.096653
Midostaurin	0.103288	0.0151389	-0.134708	-0.0806052	0.262754	0.166873
NVP-TAE684	0.0643107	0.553284	-0.00788647	0.0164515	-0.148019	-0.20121
OSI-906	0.0148125	0.977522	0.0939774	0.174194	0.652199	-0.31556
Pazopanib	0.00183411	0.0251565	0.0133589	0.0862079	0.429587	0.912311
PD-173074	0.0544668	0.437721	0.256451	0.229027	0.769529	0.557822
PF-02341066	0.467795	0.493991	0.0455676	0.0601605	0.0223613	0.0685173
PHA-665752	0.45245	0.870311	0.0233931	0.00528087	-0.012589	0.0704189
Rapamycin	0.711754	0.148333	0.0349047	-0.0186091	0.194628	0.135848
Sorafenib	0.800772	0.181649	-0.00433356	0.0184414	0.00612188	0.00146946
Sunitinib	0.157095	0.143022	-0.0243153	0.0239606	0.0250963	0.104633
Temsirolimus	8.26093e-07	0.951685	-0.0196512	0.0177088	1.31666	0.922772
	BRAF	CDKN2A	WW	WM	MW	MM
A-443654	0.285576	0.217834	-0.044435	-0.0678969	-0.0247363	-0.0246163
AKT inhibitor VIII	0.0772026	0.101204	0.0314497	-0.0459582	0.244735	0.242611
AMG-706	0.787422	0.0159709	0.267144	0.148916	0.171614	0.134581
Axitinib	0.00291241	0.0853748	0.121473	0.110917	0.781439	0.34521
AZD6482	0.99699	0.0022561	0.0806551	-0.154181	-0.117329	-0.0392129
BAY 61-3606	0.831665	0.350522	-0.0984595	-0.162322	-0.297144	-0.0855268
BIBW2992	0.00954127	0.435395	0.235592	0.338845	0.421781	0.501038
BMS-536924	0.225061	0.000327705	0.029857	-0.0448031	-0.260029	-0.0701633
BMS-754807	0.373183	0.0714347	1.14468e-08	-0.120044	0.0368382	-0.146993
BX-795	0.533052	0.00105845	-0.0147223	-0.367959	0.424697	-0.199909
CEP-701	0.0280268	0.0018554	0.0834101	-0.200148	-0.443773	-0.279205
Dasatinib	0.348701	3.63173e-09	0.0765834	-0.0719627	0.0797727	-0.0826929
Erlotinib	0.128903	0.0003224	0.0921413	-0.0168307	0.0175128	0.0731479
GDC0941	0.0109763	0.0779501	0.0545421	-0.299972	0.536095	0.0768666
Gefitinib	0.23932	0.020861	0.233116	0.0768145	0.362674	0.232395
Imatinib	0.480951	0.034032	0.0472681	0.0183412	0.104675	0.0254085
JW-7-25-1	0.446182	0.0523605	-0.00372157	-0.0786035	-0.0978571	-0.0565142
Lapatinib	0.372342	0.0122465	-0.00512064	-0.0602492	0.0114476	0.0734266
Midostaurin	0.0925899	1.63267e-07	0.0886835	-0.307476	-0.0626122	-0.4846
NVP-TAE684	0.888375	0.128221	0.0164515	-0.0161491	-0.0357314	-0.0264158
OSI-906	0.514633	0.947722	0.116165	0.131589	0.106784	0.140985
Pazopanib	0.50825	0.0753048	0.124008	0.0383814	0.108757	0.08037
PD-173074	0.0128244	0.466384	0.250842	0.203791	0.615142	0.595202
PF-02341066	0.273874	0.0197518	0.0843812	0.00377899	0.0770625	-0.0003783
PHA-665752	0.801083	0.00115078	0.0394894	-0.0228117	-0.0602758	-0.000614635
Rapamycin	0.961656	0.0431339	0.0668338	-0.0586816	-0.00463355	-0.0657737
Sorafenib	0.629948	0.761965	0.0181861	0.00908005	-0.00455261	-0.0400083
Sunitinib	0.252919	0.00548639	0.0650816	-0.0389182	0.0353755	0.0477443
Temsirolimus	0.544919	5.42716e-06	0.164742	-0.131964	0.149948	-0.227382
	BRAF	PTEN	WW	WM	MW	MM
A-443654	0.285576	0.0238031	-0.039003	-0.206313	-0.0219542	-0.0516118
AKT inhibitor VIII	0.0772026	0.317069	-0.00487416	-0.00591581	0.300348	0.111792
AMG-706	0.787422	0.276477	0.242831	-0.019543	0.251461	0.0205519
Axitinib	0.00291241	0.417683	0.149683	-0.022425	0.585639	0.346682
AZD6482	0.99699	3.34121e-06	0.0337579	-0.473113	0.0779439	-0.215519
BAY 61-3606	0.831665	0.733304	-0.1013	-0.352407	-0.112947	0.211497
BIBW2992	0.00954127	0.0060258	0.212073	0.54083	0.498222	0.366061
BMS-536924	0.225061	0.302666	-0.0143997	0.0400672	-0.113946	-0.0667312
BMS-754807	0.373183	0.0595983	-0.0751519	0.0930653	-0.139505	0.145013
BX-795	0.533052	0.0148168	-0.123862	-0.299532	-0.122585	-0.19674
CEP-701	0.0280268	0.80538	-0.0252452	-0.00831024	-0.428783	0.0582273
Dasatinib	0.348701	0.568091	0.0256046	-0.0538265	0.0259137	-0.154223
Erlotinib	0.128903	0.00757942	0.0199465	0.14109	0.0449549	0.0646771
GDC0941	0.0109763	0.0631548	-0.0166868	-0.211776	0.283945	0.0339759
Gefitinib	0.23932	0.088951	0.134548	0.315283	0.348722	0.114672
Imatinib	0.480951	0.962182	0.0354461	0.0278615	0.0564041	0.0668456
JW-7-25-1	0.446182	0.0814553	-0.0251396	-0.13646	-0.0744041	-0.104574
Lapatinib	0.372342	0.807344	-0.0217604	-0.00877345	0.0631813	-0.0544249
Midostaurin	0.0925899	0.693962	-0.0520428	-0.160362	-0.274243	-0.483863
NVP-TAE684	0.888375	0.246251	-0.00244601	0.03778	-0.0478219	0.149425
OSI-906	0.514633	1.31589e-05	0.0447721	0.489936	0.025844	0.380095
Pazopanib	0.50825	0.487769	0.0900852	0.0557171	0.0866988	0.0320346
PD-173074	0.0128244	0.161954	0.278132	0.0118747	0.601571	0.680063
PF-02341066	0.273874	0.875304	0.0630638	0.0404389	0.0368327	0.0035817
PHA-665752	0.801083	0.758316	0.01137	0.0145894	-0.00213727	-0.063332
Rapamycin	0.961656	0.000975545	0.0332577	-0.161968	-0.0172518	-0.181987
Sorafenib	0.629948	0.369791	0.0117795	0.0194526	-0.0420798	0.047718
Sunitinib	0.252919	0.298918	0.0209352	-0.0333254	-0.0150004	0.16602
Temsirolimus	0.544919	0.00030458	0.0801511	-0.319725	-0.0610019	-0.24026
	BRAF	TP53	WW	WM	MW	MM
A-443654	0.285576	0.567812	-0.0692633	-0.0488141	-0.0272785	-0.0110005
AKT inhibitor VIII	0.0772026	0.273341	0.0438151	-0.0290745	0.367426	0.194101
AMG-706	0.787422	0.676002	0.220399	0.219899	0.289391	-0.165224
Axitinib	0.00291241	0.0799692	0.0275203	0.144477	0.491603	0.580056
AZD6482	0.99699	0.363574	0.0119914	-0.0300361	-0.0289466	-0.161638
BAY 61-3606	0.831665	0.116149	-0.133631	-0.134419	-0.090016	-0.0810376
BIBW2992	0.00954127	0.0367692	0.336377	0.21313	0.462073	0.433957
BMS-536924	0.225061	0.151407	-0.0210919	0.00395526	-0.0710287	-0.0993811
BMS-754807	0.373183	0.913636	-0.0509062	-0.0613993	-0.0424409	-0.122589
BX-795	0.533052	0.781073	-0.206045	-0.140087	-0.155224	-0.122585
CEP-701	0.0280268	0.00162262	-0.221951	0.0712255	-0.359545	-0.252316
Dasatinib	0.348701	0.0575378	0.0136775	0.00812596	0.00260706	-0.0145839
Erlotinib	0.128903	0.854545	0.0490729	0.0241716	0.112699	0.016806
GDC0941	0.0109763	0.405515	-0.0419419	-0.0563825	0.283945	0.148616
Gefitinib	0.23932	0.0604559	0.318234	0.114227	0.114672	0.376626
Imatinib	0.480951	0.957632	0.0205736	0.0392568	0.0423504	0.0668456
JW-7-25-1	0.446182	0.648566	-0.042698	-0.0370728	-0.0669688	-0.0748759
Lapatinib	0.372342	0.136384	0.0221082	-0.059413	0.0631813	0.0486301
Midostaurin	0.0925899	0.0151389	-0.129012	-0.0154564	-0.0251012	-0.464408
NVP-TAE684	0.888375	0.553284	-0.00788647	0.0135544	-0.0435419	-0.0276177
OSI-906	0.514633	0.977522	0.0939774	0.154667	0.135989	0.145981
Pazopanib	0.50825	0.0251565	0.0320505	0.123307	0.0740412	0.0866988
PD-173074	0.0128244	0.437721	0.246223	0.221891	0.480871	0.689312
PF-02341066	0.273874	0.493991	0.0345945	0.0674916	0.0656669	0.01679
PHA-665752	0.801083	0.870311	0.00700375	0.0145894	0.0694621	-0.0912182
Rapamycin	0.961656	0.148333	0.046182	-0.000906586	0.00366798	-0.0320769
Sorafenib	0.629948	0.181649	-0.00344091	0.0268471	-0.00622969	-0.0420798
Sunitinib	0.252919	0.143022	-0.0433848	0.033499	0.0681794	-0.0265771
Temsirolimus	0.544919	0.951685	0.0242684	0.0422663	-0.214504	-0.0610019
	CDKN2A	EGFR	WW	WM	MW	MM
A-443654	0.217834	0.752229	-0.0427372	0.0999215	-0.0628812	0.0292989
AKT inhibitor VIII	0.101204	0.343514	0.0241462	0.618202	-0.00521992	0.00082141
AMG-706	0.0159709	0.871051	0.263047	0.167988	0.141036	0.306821
Axitinib	0.0853748	0.452578	0.149462	0.353556	0.127075	0.411588
AZD6482	0.0022561	0.546887	0.0710105	0.587525	-0.140727	-0.266539
BAY 61-3606	0.350522	0.934682	-0.0990348	0.587715	-0.157774	-0.838886
BIBW2992	0.435395	0.010945	0.260114	-0.893794	0.387955	-0.0253742
BMS-536924	0.000327705	0.820427	0.0186159	0.126588	-0.0508781	-0.0471814
BMS-754807	0.0714347	0.404373	-2.33496e-08	1.13637	-0.129694	-0.105207
BX-795	0.00105845	0.945997	-0.0102609	-0.196139	-0.347391	0.333256
CEP-701	0.0018554	0.885493	0.0712255	-0.512508	-0.207732	0.39074
Dasatinib	3.63173e-09	0.611848	0.0765834	0.0200329	-0.0781943	-0.0617645
Erlotinib	0.0003224	0.511242	0.0882132	-0.145056	0.0107673	-0.239985
GDC0941	0.0779501	0.456079	0.0838387	-0.485007	-0.195305	0.0526029
Gefitinib	0.020861	0.0434104	0.241275	-0.898322	0.0922459	0.333311
Imatinib	0.034032	0.460976	0.0517667	0.132903	0.0151224	0.182026
JW-7-25-1	0.0523605	0.238903	-0.0124345	0.0902196	-0.0683206	-0.319081
Lapatinib	0.0122465	0.609502	-0.00194841	-0.0157512	-0.0232128	-0.383711
Midostaurin	1.63267e-07	0.70339	0.0748897	0.180294	-0.347126	0.0504227
NVP-TAE684	0.128221	0.438218	0.014215	-0.00432341	-0.0197682	0.0454601
OSI-906	0.947722	0.383999	0.115919	0.288663	0.133042	0.577325
Pazopanib	0.0753048	0.922687	0.124008	0.370849	0.0499109	0.036177
PD-173074	0.466384	0.743261	0.258716	-0.477971	0.275362	0.679906
PF-02341066	0.0197518	0.81178	0.0843812	0.0928946	0.00189705	0.247531
PHA-665752	0.00115078	0.926206	0.037445	0.0813759	-0.0238432	0.0471433
Rapamycin	0.0431339	0.773686	0.0638841	0.0666321	-0.0645305	-0.0235307
Sorafenib	0.761965	0.65491	0.0181861	-0.0195651	0.00137885	0.154275
Sunitinib	0.00548639	0.964368	0.0650106	0.0448482	-0.0333254	0.155724
Temsirolimus	5.42716e-06	0.45487	0.166573	-0.174473	-0.16513	-0.0679451
	CDKN2A	KRAS	WW	WM	MW	MM
A-443654	0.217834	0.693259	-0.0435385	-0.0175067	-0.0678969	0.0169902
AKT inhibitor VIII	0.101204	0.354529	0.027798	0.0971384	-0.0117332	0.33608
AMG-706	0.0159709	0.0572086	0.257877	0.310277	0.124622	0.359951
Axitinib	0.0853748	0.0123309	0.133358	0.58355	0.141763	0.123512
AZD6482	0.0022561	7.55986e-05	0.0087758	0.68342	-0.192867	0.221203
BAY 61-3606	0.350522	0.738634	-0.0510928	-0.185569	-0.139226	-0.264733
BIBW2992	0.435395	0.787043	0.290977	0.0305214	0.382609	0.4397
BMS-536924	0.000327705	0.212404	0.0260682	-0.0399569	-0.0535605	-0.0405739
BMS-754807	0.0714347	0.00384742	0.0106945	-0.282212	-0.108492	-0.222652
BX-795	0.00105845	0.000616857	-0.0699543	0.33537	-0.380055	-0.185687
CEP-701	0.0018554	0.0111868	-0.000370576	0.328222	-0.234858	-0.138414
Dasatinib	3.63173e-09	0.0646685	0.0763738	0.0785181	-0.100644	0.0953431
Erlotinib	0.0003224	0.360527	0.100283	-0.00758249	-0.0166255	0.0614237
GDC0941	0.0779501	0.00830318	0.0441013	0.296566	-0.221045	-0.0914777
Gefitinib	0.020861	0.109457	0.245087	-0.000327264	0.0368431	0.565062
Imatinib	0.034032	0.264344	0.0538982	0.0472681	0.0183412	0.011732
JW-7-25-1	0.0523605	0.865712	-0.0209615	0.028103	-0.086847	0.00120109
Lapatinib	0.0122465	0.186569	9.47946e-09	-0.0291461	-0.0613053	0.077427
Midostaurin	1.63267e-07	0.290657	0.080538	0.0726619	-0.368485	-0.0734232
NVP-TAE684	0.128221	0.213346	0.0276292	-0.0326142	-0.00788647	-0.055636
OSI-906	0.947722	0.0339915	0.125456	0.00625914	0.154184	-0.155002
Pazopanib	0.0753048	0.0012835	0.0762016	0.590131	0.0283293	0.206536
PD-173074	0.466384	0.000726646	0.196354	0.414042	0.207556	0.643223
PF-02341066	0.0197518	0.328521	0.102831	0.0665776	0.011023	-0.00706385
PHA-665752	0.00115078	0.389674	0.0334852	0.0664047	-0.0228117	-0.00803128
Rapamycin	0.0431339	0.351537	0.0469769	0.106045	-0.067698	0.0110965
Sorafenib	0.761965	0.456175	0.0197163	0.00612188	0.00242613	0.0104976
Sunitinib	0.00548639	0.346803	0.043371	0.116591	-0.0339503	-0.00232804
Temsirolimus	5.42716e-06	0.000533294	0.107634	0.693873	-0.182339	0.315821
	CDKN2A	NRAS	WW	WM	MW	MM
A-443654	0.217834	0.602359	-0.0435385	-0.0194354	-0.0537304	-0.141164
AKT inhibitor VIII	0.101204	0.0461594	0.027798	0.4998	-0.0118346	0.349698
AMG-706	0.0159709	0.0505496	0.265095	0.225189	0.1222	0.344871
Axitinib	0.0853748	0.877524	0.150905	0.0077085	0.149903	-0.158228
AZD6482	0.0022561	0.0447719	0.0654663	0.329724	-0.161638	0.0800272
BAY 61-3606	0.350522	0.378851	-0.0910073	-0.263008	-0.143021	-0.18674
BIBW2992	0.435395	0.000161229	0.243703	0.626684	0.289173	0.858051
BMS-536924	0.000327705	0.754063	0.0158411	0.0401806	-0.056243	0.0485618
BMS-754807	0.0714347	0.204791	-5.95139e-09	0.141851	-0.15448	0.107343
BX-795	0.00105845	0.767535	-0.00513046	-0.0790398	-0.32754	-0.48756
CEP-701	0.0018554	0.00187177	0.0734958	-0.220072	-0.141632	-0.660436
Dasatinib	3.63173e-09	0.126122	0.0745734	0.172748	-0.0836382	0.0201975
Erlotinib	0.0003224	0.107398	0.0832769	0.218501	-0.00704942	0.090336
GDC0941	0.0779501	0.723801	0.0577493	0.403549	-0.186641	-0.417941
Gefitinib	0.020861	0.00029577	0.223458	0.386739	0.0208801	0.812606
Imatinib	0.034032	0.00470632	0.0454112	0.14473	0.00522363	0.280778
JW-7-25-1	0.0523605	0.244798	-0.00997897	-0.0378006	-0.0618388	-0.26277
Lapatinib	0.0122465	0.0115828	-0.00870697	0.220989	-0.0445823	0.149384
Midostaurin	1.63267e-07	0.170105	0.0798867	-0.0596913	-0.370281	0.555967
NVP-TAE684	0.128221	0.130599	0.011364	0.155429	-0.0206711	0.00580926
OSI-906	0.947722	0.702769	0.116962	-0.024051	0.123224	0.348337
Pazopanib	0.0753048	0.338861	0.122535	0.212179	0.0320346	0.322554
PD-173074	0.466384	0.0980307	0.254135	0.348823	0.209873	0.783799
PF-02341066	0.0197518	0.590707	0.074532	0.164096	0.0103988	-0.121881
PHA-665752	0.00115078	0.205683	0.032257	0.0813605	-0.0342446	0.0765249
Rapamycin	0.0431339	0.148025	0.0634903	0.0692502	-0.0592525	0.00426104
Sorafenib	0.761965	0.670909	0.015629	0.0251455	0.00990448	-0.0578194
Sunitinib	0.00548639	0.509189	0.0659956	-0.0141921	-0.0252874	-0.202982
Temsirolimus	5.42716e-06	0.776635	0.167126	0.103538	-0.150764	-0.575216
	CDKN2A	PIK3CA	WW	WM	MW	MM
A-443654	0.217834	0.160127	-0.0435385	-0.0348213	-0.0545071	-0.0688079
AKT inhibitor VIII	0.101204	1.18334e-05	0.0947792	-0.563795	0.0958774	-0.902017
AMG-706	0.0159709	0.146268	0.261155	0.275816	0.1222	0.236036
Axitinib	0.0853748	0.338228	0.150263	-0.0205123	0.114829	0.411588
AZD6482	0.0022561	0.0391639	0.0746354	0.0263009	-0.126809	-0.684961
BAY 61-3606	0.350522	0.458332	-0.0789553	-0.268783	-0.139641	-0.491276
BIBW2992	0.435395	0.4622	0.266556	0.103454	0.41099	-0.338666
BMS-536924	0.000327705	0.561192	0.0109518	0.0863022	-0.0471814	-0.0653167
BMS-754807	0.0714347	0.840773	0.0014024	-0.226251	-0.114603	-0.296291
BX-795	0.00105845	0.0331349	-0.0126501	0.483822	-0.361393	-0.044946
CEP-701	0.0018554	0.475928	0.052126	0.265394	-0.207732	-0.115669
Dasatinib	3.63173e-09	0.719547	0.0819071	0.0290656	-0.0781943	-0.0632182
Erlotinib	0.0003224	0.943849	0.0857933	0.115956	0.0107673	-0.070148
GDC0941	0.0779501	0.0388049	0.095649	-0.148963	-0.186641	-0.413034
Gefitinib	0.020861	0.698534	0.232603	0.346136	0.0922459	0.294654
Imatinib	0.034032	0.375017	0.0512591	0.0572775	0.0151224	0.0923465
JW-7-25-1	0.0523605	0.545958	-0.0136912	-0.00617075	-0.0784628	-0.0652904
Lapatinib	0.0122465	0.391152	-0.000974203	-0.0169518	-0.0232128	-0.185155
Midostaurin	1.63267e-07	0.44069	0.0726643	0.334315	-0.322453	-0.581553
NVP-TAE684	0.128221	0.692655	0.0219056	-0.0166174	-0.0162523	-0.0305129
OSI-906	0.947722	0.0704345	0.0587928	0.619118	0.133042	0.308922
Pazopanib	0.0753048	0.177121	0.100125	0.298987	0.038963	0.0588743
PD-173074	0.466384	0.835374	0.260231	0.214973	0.282128	0.358457
PF-02341066	0.0197518	0.336734	0.110491	0.0102082	0.00189705	0.0321732
PHA-665752	0.00115078	0.292273	0.0381101	0.0329264	-0.0179126	-0.045567
Rapamycin	0.0431339	0.473277	0.0661207	0.00301027	-0.0592525	-0.0392012
Sorafenib	0.761965	0.126608	0.00692274	0.0571425	0.00137885	0.0268471
Sunitinib	0.00548639	0.227666	0.0659956	0.0191441	-0.0333254	-0.0162048
Temsirolimus	5.42716e-06	0.946184	0.166211	0.0932332	-0.16513	-0.0955794
	CDKN2A	PTEN	WW	WM	MW	MM
A-443654	0.217834	0.0238031	-0.0326241	-0.207657	-0.0408973	-0.141794
AKT inhibitor VIII	0.101204	0.317069	0.056155	0.00640948	0.0101144	-0.0221115
AMG-706	0.0159709	0.276477	0.278826	0.0337043	0.179261	-0.136563
Axitinib	0.0853748	0.417683	0.157117	0.118794	0.180622	-0.227642
AZD6482	0.0022561	3.34121e-06	0.102726	-0.242497	-0.0437647	-0.482354
BAY 61-3606	0.350522	0.733304	-0.0880808	-0.253832	-0.136829	-0.320272
BIBW2992	0.435395	0.0060258	0.218513	0.483506	0.338845	0.495717
BMS-536924	0.000327705	0.302666	0.00778002	0.104332	-0.0573835	-0.0105904
BMS-754807	0.0714347	0.0595983	-0.0103734	0.201504	-0.15943	0.0655523
BX-795	0.00105845	0.0148168	-0.010578	0.0114732	-0.32009	-0.516856
CEP-701	0.0018554	0.80538	0.058716	0.0647264	-0.228308	-0.128862
Dasatinib	3.63173e-09	0.568091	0.0918913	-0.0662936	-0.0713933	-0.1205
Erlotinib	0.0003224	0.00757942	0.0520652	0.151218	-0.0110566	0.0640998
GDC0941	0.0779501	0.0631548	0.105434	-0.033971	-0.184146	-0.313504
Gefitinib	0.020861	0.088951	0.2138	0.325187	0.0320288	0.186641
Imatinib	0.034032	0.962182	0.0517667	0.0499859	0.0183412	0.0158919
JW-7-25-1	0.0523605	0.0814553	-0.00305148	-0.105809	-0.0611193	-0.143223
Lapatinib	0.0122465	0.807344	6.10038e-09	-0.0445296	-0.0324598	-0.00966725
Midostaurin	1.63267e-07	0.693962	0.0726667	0.167053	-0.252898	-0.712105
NVP-TAE684	0.128221	0.246251	0.00666313	0.0805624	-0.0313367	0.0268088
OSI-906	0.947722	1.31589e-05	0.00625914	0.4571	0.0729076	0.485787
Pazopanib	0.0753048	0.487769	0.133755	0.0841685	0.0489186	0.0409728
PD-173074	0.466384	0.161954	0.273055	0.165909	0.357646	-0.055473
PF-02341066	0.0197518	0.875304	0.105248	0.0488485	0.00808239	-0.0188417
PHA-665752	0.00115078	0.758316	0.0456253	-0.00531983	-0.0250122	0.0103644
Rapamycin	0.0431339	0.000975545	0.0807885	-0.129869	-0.0359734	-0.217029
Sorafenib	0.761965	0.369791	0.0181861	0.017642	0.000766116	0.0264965
Sunitinib	0.00548639	0.298918	0.0641673	0.0725727	-0.0259323	-0.0463797
Temsirolimus	5.42716e-06	0.00030458	0.220021	-0.173467	-0.117753	-0.629417
	CDKN2A	RB1	WW	WM	MW	MM
A-443654	0.217834	0.0682872	-0.0357449	-0.0921009	-0.0541187	-0.231459
AKT inhibitor VIII	0.101204	0.828022	0.0555849	0.0128189	-0.00219925	-0.108961
AMG-706	0.0159709	0.157228	0.258592	0.274885	0.135581	0.266101
Axitinib	0.0853748	0.505476	0.150104	0.138291	0.152325	-0.213113
AZD6482	0.0022561	0.763767	0.0958526	-0.0333756	-0.154181	0.201447
BAY 61-3606	0.350522	0.751713	-0.0964844	-0.0984595	-0.150398	-0.459995
BIBW2992	0.435395	0.169444	0.263041	0.244025	0.379337	0.64802
BMS-536924	0.000327705	0.00519667	-0.00082212	0.117635	-0.0422402	-0.55316
BMS-754807	0.0714347	0.325088	0.0100712	-0.0103734	-0.11319	-0.202884
BX-795	0.00105845	0.892414	-0.00498796	-0.0225175	-0.354316	0.135227
CEP-701	0.0018554	0.179798	0.0421841	0.0796452	-0.207329	0.0419461
Dasatinib	3.63173e-09	0.020479	0.0763738	0.100764	-0.0754684	-0.116872
Erlotinib	0.0003224	0.069824	0.0527401	0.18565	-0.00145929	0.292363
GDC0941	0.0779501	0.400033	0.0774109	0.109413	-0.194832	-0.0980204
Gefitinib	0.020861	0.132999	0.220905	0.301388	0.105592	0.0418801
Imatinib	0.034032	0.851615	0.0520412	0.0435543	0.0200091	-0.150871
JW-7-25-1	0.0523605	0.697069	-0.0187425	0.00936547	-0.0703691	-0.234227
Lapatinib	0.0122465	0.288488	-0.00870697	0.0581784	-0.0357237	0.0797695
Midostaurin	1.63267e-07	0.0562741	0.0579559	0.185795	-0.334789	-0.458286
NVP-TAE684	0.128221	0.784408	0.0138847	0.0267916	-0.00788647	-0.084617
OSI-906	0.947722	0.421996	0.116042	0.174194	0.147379	-0.0790473
Pazopanib	0.0753048	0.494783	0.137983	0.0767102	0.0444369	-0.131456
PD-173074	0.466384	0.941228	0.284041	0.20232	0.328022	-0.423353
PF-02341066	0.0197518	0.299156	0.102831	0.0751352	0.00250969	0.255787
PHA-665752	0.00115078	0.201606	0.0416069	0.0182774	-0.0228117	0.187959
Rapamycin	0.0431339	0.676726	0.070539	0.0306106	-0.053487	-0.105155
Sorafenib	0.761965	0.651001	0.026137	-0.019699	0.00254197	-0.013314
Sunitinib	0.00548639	0.334515	0.0672087	1.50412e-08	-0.0260762	-0.35938
Temsirolimus	5.42716e-06	0.00528796	0.10773	0.256945	-0.157947	0.0499423
	CDKN2A	TP53	WW	WM	MW	MM
A-443654	0.217834	0.567812	-0.0595361	-0.0405249	-0.0569742	-0.0603013
AKT inhibitor VIII	0.101204	0.273341	0.0314497	0.0482982	0.166039	-0.0858989
AMG-706	0.0159709	0.676002	0.251461	0.277321	0.189942	0.108226
Axitinib	0.0853748	0.0799692	0.0184988	0.241216	0.160921	0.119485
AZD6482	0.0022561	0.363574	0.0884356	0.0526623	-0.124766	-0.155013
BAY 61-3606	0.350522	0.116149	-0.0698298	-0.1013	-0.148708	-0.158612
BIBW2992	0.435395	0.0367692	0.345865	0.216213	0.382919	0.384063
BMS-536924	0.000327705	0.151407	0.00778002	0.0190911	-0.0626277	-0.0448031
BMS-754807	0.0714347	0.913636	0.0219912	-0.00107196	-0.15943	-0.11319
BX-795	0.00105845	0.781073	-0.0445233	-0.00498796	-0.239325	-0.419129
CEP-701	0.0018554	0.00162262	-0.22662	0.128718	-0.254563	-0.167407
Dasatinib	3.63173e-09	0.0575378	0.0785181	0.0744512	-0.0810445	-0.0721731
Erlotinib	0.0003224	0.854545	0.110013	0.0592804	0.0369752	-0.0214361
GDC0941	0.0779501	0.405515	0.0793112	0.0834923	-0.0641375	-0.305183
Gefitinib	0.020861	0.0604559	0.315283	0.190167	0.317756	0.0320288
Imatinib	0.034032	0.957632	0.0272486	0.0589962	0.0117945	0.0228796
JW-7-25-1	0.0523605	0.648566	-0.00305948	-0.0130375	-0.0876196	-0.0635646
Lapatinib	0.0122465	0.136384	0.0609081	-0.024727	0.00893122	-0.0615835
Midostaurin	1.63267e-07	0.0151389	0.0737088	0.0877104	-0.581034	-0.274944
NVP-TAE684	0.128221	0.553284	0.00619245	0.0276292	-0.0375105	-0.0161491
OSI-906	0.947722	0.977522	0.165118	0.0848758	0.0349237	0.176645
Pazopanib	0.0753048	0.0251565	0.142211	0.122535	-0.0684101	0.105914
PD-173074	0.466384	0.437721	0.273055	0.247544	0.263259	0.334752
PF-02341066	0.0197518	0.493991	0.0613841	0.107251	0.00741724	0.00152912
PHA-665752	0.00115078	0.870311	0.0387751	0.0357445	0.00265659	-0.0346917
Rapamycin	0.0431339	0.148333	0.108898	0.0357342	-0.044179	-0.0655933
Sorafenib	0.761965	0.181649	0.0130718	0.0258953	-0.00629678	0.0165637
Sunitinib	0.00548639	0.143022	-0.00784202	0.0794978	-0.0389182	-0.0260762
Temsirolimus	5.42716e-06	0.951685	0.164742	0.164381	-0.181328	-0.135208
	KRAS	PIK3CA	WW	WM	MW	MM
A-443654	0.693259	0.160127	-0.0557075	-0.0577348	-0.00645133	-0.00538386
AKT inhibitor VIII	0.354529	1.18334e-05	0.0697524	-0.637655	0.237714	-0.135735
AMG-706	0.0572086	0.146268	0.194825	0.198208	0.272434	0.866087
Axitinib	0.0123309	0.338228	0.117913	0.373879	0.350524	-0.126208
AZD6482	7.55986e-05	0.0391639	-0.0445987	-0.631372	0.428401	0.664653
BAY 61-3606	0.738634	0.458332	-0.0888899	-0.298908	-0.185569	-0.332789
BIBW2992	0.787043	0.4622	0.345365	0.0768771	0.117118	0.188524
BMS-536924	0.212404	0.561192	-0.0118483	0.0230481	-0.0422218	0.0513716
BMS-754807	0.00384742	0.840773	-0.0261367	-0.221924	-0.243723	-0.370474
BX-795	0.000616857	0.0331349	-0.232257	0.26099	0.240939	-0.239325
CEP-701	0.0111868	0.475928	-0.101552	0.180661	0.198496	-0.297715
Dasatinib	0.0646685	0.719547	0.00280376	-0.0302431	0.0785181	0.112986
Erlotinib	0.360527	0.943849	0.0452259	0.016986	0.0208148	0.0530845
GDC0941	0.00830318	0.0388049	-0.0185707	-0.375723	0.210752	0.265875
Gefitinib	0.109457	0.698534	0.179963	0.231955	0.0272206	0.679987
Imatinib	0.264344	0.375017	0.0296536	0.0979004	0.0472681	0.0277821
JW-7-25-1	0.865712	0.545958	-0.0553675	-0.0608782	0.0218659	0.0318385
Lapatinib	0.186569	0.391152	-0.007562	-0.126618	0.00570986	0.162353
Midostaurin	0.290657	0.44069	-0.108991	0.20034	-0.0144598	-0.0418079
NVP-TAE684	0.213346	0.692655	0.0107525	-0.0117807	-0.0509348	-0.0462528
OSI-906	0.0339915	0.0704345	0.131589	0.51036	-0.14818	0.356287
Pazopanib	0.0012835	0.177121	0.05651	0.11768	0.429587	0.923178
PD-173074	0.000726646	0.835374	0.207556	0.113509	0.609718	0.374815
PF-02341066	0.328521	0.336734	0.061469	0.0321774	0.0576487	-0.0562916
PHA-665752	0.389674	0.292273	0.00678038	0.0190358	0.0621868	0.00340506
Rapamycin	0.351537	0.473277	-0.000460912	-0.0330175	0.0816176	0.0946971
Sorafenib	0.456175	0.126608	0.000766116	0.101111	0.0177504	-0.00968385
Sunitinib	0.346803	0.227666	-0.00285758	0.0316792	0.112347	0.0017974
Temsirolimus	0.000533294	0.946184	-0.00638459	-0.070077	0.438943	1.09886
	KRAS	PTEN	WW	WM	MW	MM
A-443654	0.693259	0.0238031	-0.0407382	-0.155062	-0.00261345	-0.154535
AKT inhibitor VIII	0.354529	0.317069	0.0131959	-0.0079635	0.153499	0.315179
AMG-706	0.0572086	0.276477	0.222544	0.00241875	0.377869	-0.109534
Axitinib	0.0123309	0.417683	0.153174	0.0383242	0.347798	-0.371548
AZD6482	7.55986e-05	3.34121e-06	-0.00651145	-0.38994	0.55755	-0.003687
BAY 61-3606	0.738634	0.733304	-0.0757578	-0.253832	-0.187287	-0.647936
BIBW2992	0.787043	0.0060258	0.276486	0.490418	0.117118	0.213999
BMS-536924	0.212404	0.302666	-0.0175841	0.0337078	-0.0407238	0.353771
BMS-754807	0.00384742	0.0595983	-0.0488652	0.0831124	-0.274358	0.410085
BX-795	0.000616857	0.0148168	-0.201942	-0.286721	0.184341	-0.468581
CEP-701	0.0111868	0.80538	-0.103102	0.0291137	0.197598	-0.23681
Dasatinib	0.0646685	0.568091	0.00826645	-0.105466	0.0854498	0.494716
Erlotinib	0.360527	0.00757942	0.022122	0.126139	0.023998	0.0908684
GDC0941	0.00830318	0.0631548	-0.0248859	-0.170834	0.282988	-0.29573
Gefitinib	0.109457	0.088951	0.165028	0.27629	0.221349	0.30902
Imatinib	0.264344	0.962182	0.0362808	0.0283976	0.0359242	0.324317
JW-7-25-1	0.865712	0.0814553	-0.0389582	-0.136264	0.028103	-0.0665989
Lapatinib	0.186569	0.807344	-0.0148566	-0.0480017	0.0162279	0.180665
Midostaurin	0.290657	0.693962	-0.0877545	-0.166282	-0.0144598	-0.639137
NVP-TAE684	0.213346	0.246251	0.00155955	0.0461777	-0.0548605	0.383265
OSI-906	0.0339915	1.31589e-05	0.0805348	0.463174	-0.10431	0.538478
Pazopanib	0.0012835	0.487769	0.0647955	0.0438758	0.444198	0.341923
PD-173074	0.000726646	0.161954	0.257602	0.0964793	0.53379	0.574292
PF-02341066	0.328521	0.875304	0.0655303	0.0420183	0.0319423	-0.118113
PHA-665752	0.389674	0.758316	0.00855037	0.000454006	0.0621868	-0.0893951
Rapamycin	0.351537	0.000975545	0.0162719	-0.171978	0.0844428	-0.0943327
Sorafenib	0.456175	0.369791	0.00692274	0.0208914	0.00612188	0.361367
Sunitinib	0.346803	0.298918	-0.000654974	-0.00225445	0.110249	-0.0261607
Temsirolimus	0.000533294	0.00030458	0.0235327	-0.291904	0.495371	-0.721027
	KRAS	TP53	WW	WM	MW	MM
A-443654	0.693259	0.567812	-0.0640451	-0.0498334	-0.00645133	-0.00610071
AKT inhibitor VIII	0.354529	0.273341	0.114933	-0.0588275	-0.188942	0.317584
AMG-706	0.0572086	0.676002	0.229238	0.174043	0.236036	0.406856
Axitinib	0.0123309	0.0799692	0.114001	0.150325	0.154747	0.360357
AZD6482	7.55986e-05	0.363574	-0.0113695	-0.0759194	0.251177	0.736891
BAY 61-3606	0.738634	0.116149	-0.101481	-0.0918164	-0.157774	-0.293961
BIBW2992	0.787043	0.0367692	0.39486	0.263041	0.087843	0.129553
BMS-536924	0.212404	0.151407	-0.0338944	4.77647e-09	-0.020069	-0.0403403
BMS-754807	0.00384742	0.913636	-0.0190696	-0.0384368	-0.527586	-0.179514
BX-795	0.000616857	0.781073	-0.206045	-0.215376	0.0582969	0.291775
CEP-701	0.0111868	0.00162262	-0.279462	-0.00288386	0.075766	0.210061
Dasatinib	0.0646685	0.0575378	-0.00480838	-0.00921117	0.0785181	0.093495
Erlotinib	0.360527	0.854545	0.07281	0.0199465	-0.000389697	0.0401721
GDC0941	0.00830318	0.405515	-0.00413575	-0.0757327	0.243187	0.246121
Gefitinib	0.109457	0.0604559	0.3042	0.137277	0.529066	0.0599557
Imatinib	0.264344	0.957632	0.0257703	0.0389663	-0.0143078	0.0550612
JW-7-25-1	0.865712	0.648566	-0.0628432	-0.0523315	-0.0187644	0.0361416
Lapatinib	0.186569	0.136384	0.0256766	-0.0592899	0.00570986	0.0249703
Midostaurin	0.290657	0.0151389	-0.141441	-0.0840471	-0.0263259	0.0743985
NVP-TAE684	0.213346	0.553284	0.00689769	0.0152575	-0.11623	-0.0144294
OSI-906	0.0339915	0.977522	0.0965375	0.185702	0.044088	-0.0389972
Pazopanib	0.0012835	0.0251565	0.000762384	0.080162	0.435596	0.479612
PD-173074	0.000726646	0.437721	0.251519	0.202331	0.367839	0.623212
PF-02341066	0.328521	0.493991	0.0504025	0.0608572	-0.03022	0.0611961
PHA-665752	0.389674	0.870311	0.0381977	0.00179055	-0.0562044	0.0724015
Rapamycin	0.351537	0.148333	0.0426645	-0.0218319	0.0227969	0.0830302
Sorafenib	0.456175	0.181649	-0.00406258	0.0174148	-0.00371189	0.0180959
Sunitinib	0.346803	0.143022	-0.0215388	0.00351868	-0.015127	0.120481
Temsirolimus	0.000533294	0.951685	-0.0340585	0.0150838	0.693873	0.40152
	NRAS	PTEN	WW	WM	MW	MM
A-443654	0.602359	0.0238031	-0.0386935	-0.160913	-0.0194354	-0.149211
AKT inhibitor VIII	0.0461594	0.317069	-0.00260996	4.43157e-08	0.522677	-0.500046
AMG-706	0.0505496	0.276477	0.247669	-0.0209809	0.225189	0.702437
Axitinib	0.877524	0.417683	0.17577	0.0653921	0.0077085	-0.241503
AZD6482	0.0447719	3.34121e-06	0.0258633	-0.410886	0.284443	-0.343005
BAY 61-3606	0.378851	0.733304	-0.0987471	-0.251803	-0.18674	-0.614246
BIBW2992	0.000161229	0.0060258	0.213521	0.473755	0.665025	0.859637
BMS-536924	0.754063	0.302666	-0.026932	0.0335424	-0.00395874	0.494602
BMS-754807	0.204791	0.0595983	-0.0897451	0.0731595	-0.045936	1.1129
BX-795	0.767535	0.0148168	-0.117712	-0.271019	-0.287412	-0.299532
CEP-701	0.00187177	0.80538	-0.0220222	0.069863	-0.531789	-0.736603
Dasatinib	0.126122	0.568091	0.0211073	-0.108286	0.0511033	0.363799
Erlotinib	0.107398	0.00757942	0.0164267	0.124731	0.11355	0.362578
GDC0941	0.723801	0.0631548	0.00233719	-0.177456	0.211367	-0.417941
Gefitinib	0.00029577	0.088951	0.111003	0.251192	0.517911	0.499015
Imatinib	0.00470632	0.962182	0.0304511	0.00285023	0.182828	0.363346
JW-7-25-1	0.244798	0.0814553	-0.0271984	-0.132651	-0.0992429	-0.466236
Lapatinib	0.0115828	0.807344	-0.0169444	-0.0520615	0.151315	0.161616
Midostaurin	0.170105	0.693962	-0.0729694	-0.22344	0.104294	0.820734
NVP-TAE684	0.130599	0.246251	-0.013465	0.0484289	0.0597669	0.026524
OSI-906	0.702769	1.31589e-05	0.0417313	0.489936	0.00723064	0.436412
Pazopanib	0.338861	0.487769	0.0859132	0.0290159	0.214907	0.322554
PD-173074	0.0980307	0.161954	0.281515	0.0689737	0.549299	0.526777
PF-02341066	0.590707	0.875304	0.0582164	0.0435978	0.114059	-0.173999
PHA-665752	0.205683	0.758316	0.00759975	-0.00489196	0.0758008	0.0873693
Rapamycin	0.148025	0.000975545	0.0235845	-0.161968	0.0692502	-0.571178
Sorafenib	0.670909	0.369791	0.0108085	0.0194526	-0.0471323	0.84993
Sunitinib	0.509189	0.298918	0.0214967	0.0488239	-0.0159363	-0.734247
Temsirolimus	0.776635	0.00030458	0.0759355	-0.319725	-0.0170092	-0.0376433
	NRAS	TP53	WW	WM	MW	MM
A-443654	0.602359	0.567812	-0.0544829	-0.0443874	-0.0901792	-0.0150583
AKT inhibitor VIII	0.0461594	0.273341	0.09242	-0.0429433	0.424749	0.432168
AMG-706	0.0505496	0.676002	0.233287	0.189163	0.251785	0.445134
Axitinib	0.877524	0.0799692	0.120997	0.18541	0.116921	-0.125834
AZD6482	0.0447719	0.363574	0.00895303	-0.037212	0.307083	0.074329
BAY 61-3606	0.378851	0.116149	-0.112947	-0.127899	-0.123508	-0.260535
BIBW2992	0.000161229	0.0367692	0.339928	0.197848	0.816669	0.671535
BMS-536924	0.754063	0.151407	-0.0343992	-0.00362522	0.0181109	0.0519846
BMS-754807	0.204791	0.913636	-0.0558764	-0.0846809	0.0479574	0.380526
BX-795	0.767535	0.781073	-0.19674	-0.128372	-0.246159	-0.346908
CEP-701	0.00187177	0.00162262	-0.22662	0.0856424	-0.400251	-0.62302
Dasatinib	0.126122	0.0575378	0.00829422	-0.00921117	-0.0101237	0.484737
Erlotinib	0.107398	0.854545	0.0534151	0.0134426	0.0581933	0.249006
GDC0941	0.723801	0.405515	0.00232131	-0.0313292	0.287211	0.0218101
Gefitinib	0.00029577	0.0604559	0.26402	0.11189	0.530774	0.428303
Imatinib	0.00470632	0.957632	0.00408618	0.0362808	0.140004	0.339108
JW-7-25-1	0.244798	0.648566	-0.0458364	-0.0366431	-0.205817	-0.0948009
Lapatinib	0.0115828	0.136384	0.0218289	-0.0602492	0.10357	0.166492
Midostaurin	0.170105	0.0151389	-0.121869	-0.0877545	-0.159203	0.501461
NVP-TAE684	0.130599	0.553284	-0.030112	0.00489112	0.111478	0.0375725
OSI-906	0.702769	0.977522	0.0965083	0.147379	0.214666	0.264234
Pazopanib	0.338861	0.0251565	0.0598586	0.0864533	-0.428861	0.355627
PD-173074	0.0980307	0.437721	0.166874	0.254135	0.628333	0.479323
PF-02341066	0.590707	0.493991	0.0412118	0.0608572	0.0782044	0.0837282
PHA-665752	0.205683	0.870311	0.00986076	0.00179055	0.0760663	0.0819471
Rapamycin	0.148025	0.148333	0.0337254	-0.00877589	0.0750194	0.0114938
Sorafenib	0.670909	0.181649	0.0023572	0.0180959	-0.068016	-0.0025377
Sunitinib	0.509189	0.143022	-0.0257487	0.0441636	0.0603888	-0.374958
Temsirolimus	0.776635	0.951685	-0.00438975	0.0416655	-0.165689	0.0432641
	PIK3CA	PTEN	WW	WM	MW	MM
A-443654	0.160127	0.0238031	-0.0352789	-0.149211	-0.0410491	-0.264564
AKT inhibitor VIII	1.18334e-05	0.317069	0.109957	0.0009846	-0.563482	-0.67001
AMG-706	0.146268	0.276477	0.242831	-2.07588e-08	0.275816	-0.428201
Axitinib	0.338228	0.417683	0.155016	0.0653921	0.325407	-0.166243
AZD6482	0.0391639	3.34121e-06	0.0654663	-0.343005	-0.444497	-1.30065
BAY 61-3606	0.458332	0.733304	-0.0961967	-0.227686	-0.220255	-0.897464
BIBW2992	0.4622	0.0060258	0.263629	0.503854	0.087843	0.150964
BMS-536924	0.561192	0.302666	-0.0321029	0.0400672	0.0401806	-0.108558
BMS-754807	0.840773	0.0595983	-0.0810896	0.136668	-0.217598	-0.38891
BX-795	0.0331349	0.0148168	-0.140442	-0.303192	0.00806252	0.200475
CEP-701	0.475928	0.80538	-0.0718034	0.0582273	0.1817	-0.22343
Dasatinib	0.719547	0.568091	0.0284689	-0.0538265	0.0109201	-0.188588
Erlotinib	0.943849	0.00757942	0.0224064	0.126736	0.0311356	-0.0371947
GDC0941	0.0388049	0.0631548	0.0308917	-0.177456	-0.200943	-0.211189
Gefitinib	0.698534	0.088951	0.136035	0.251192	0.31245	0.46512
Imatinib	0.375017	0.962182	0.0347549	0.0392568	0.0844902	-0.0974614
JW-7-25-1	0.545958	0.0814553	-0.0314276	-0.132651	-0.0232023	-0.209983
Lapatinib	0.391152	0.807344	-0.00605905	1.28585e-08	-0.0169518	-0.230398
Midostaurin	0.44069	0.693962	-0.0815566	-0.186076	0.17228	-0.0219821
NVP-TAE684	0.692655	0.246251	-0.00854199	0.0525157	-0.00694405	-0.0730336
OSI-906	0.0704345	1.31589e-05	0.00431637	0.489936	0.529892	0.349224
Pazopanib	0.177121	0.487769	0.0797146	0.106235	0.390761	-1.32035
PD-173074	0.835374	0.161954	0.301943	0.125843	0.317733	-0.259526
PF-02341066	0.336734	0.875304	0.0670346	0.0449841	0.0185534	-0.0655024
PHA-665752	0.292273	0.758316	0.00811329	0.000907999	0.0329264	-0.0143677
Rapamycin	0.473277	0.000975545	0.0318194	-0.161968	-0.0233439	-0.323202
Sorafenib	0.126608	0.369791	-0.000169466	0.0335404	0.0546991	-0.0428059
Sunitinib	0.227666	0.298918	0.0180023	0.0488239	0.0210663	-0.119031
Temsirolimus	0.946184	0.00030458	0.0712952	-0.290474	0.0761294	-0.711074
	PIK3CA	RB1	WW	WM	MW	MM
A-443654	0.160127	0.0682872	-0.0408636	-0.105904	-0.0432112	-0.0890548
AKT inhibitor VIII	1.18334e-05	0.828022	0.0971384	0.079906	-0.728252	-0.494131
AMG-706	0.146268	0.157228	0.186158	0.285148	0.296323	0.174337
Axitinib	0.338228	0.505476	0.142188	0.0688371	0.282698	0.382159
AZD6482	0.0391639	0.763767	-0.0104592	0.0569285	-0.0191392	-0.755188
BAY 61-3606	0.458332	0.751713	-0.123841	-0.0932701	-0.268783	-0.42894
BIBW2992	0.4622	0.169444	0.316914	0.261263	0.0552593	0.150964
BMS-536924	0.561192	0.00519667	-0.0221147	0.00555548	-0.020069	0.352163
BMS-754807	0.840773	0.325088	-0.0558764	-0.0533803	-0.243022	-0.226251
BX-795	0.0331349	0.892414	-0.207672	-0.0489274	-0.044946	0.80761
CEP-701	0.475928	0.179798	-0.0937729	0.0547709	-0.0312718	0.515851
Dasatinib	0.719547	0.020479	-0.00817534	0.16983	-0.0114363	0.0290656
Erlotinib	0.943849	0.069824	0.0307401	0.19023	-0.00758249	0.158475
GDC0941	0.0388049	0.400033	-0.017069	0.10975	-0.413034	0.0609565
Gefitinib	0.698534	0.132999	0.165484	0.255509	0.31245	0.432635
Imatinib	0.375017	0.851615	0.0356331	0.00204309	0.031449	0.134119
JW-7-25-1	0.545958	0.697069	-0.0505499	-0.00129332	-0.0383568	-0.0564659
Lapatinib	0.391152	0.288488	-0.0163217	0.101039	-0.0639687	-0.134817
Midostaurin	0.44069	0.0562741	-0.136996	0.14784	0.166873	-0.0154564
NVP-TAE684	0.692655	0.784408	0.00666313	-0.000709233	-0.0229449	-0.00694405
OSI-906	0.0704345	0.421996	0.116234	0.0220017	0.457753	0.745517
Pazopanib	0.177121	0.494783	0.0827191	0.139718	0.392466	0.0446105
PD-173074	0.835374	0.941228	0.282128	0.192629	0.359608	-0.40773
PF-02341066	0.336734	0.299156	0.0532966	0.138652	0.0185534	-0.0445745
PHA-665752	0.292273	0.201606	0.00750273	0.0115802	0.00267207	0.201409
Rapamycin	0.473277	0.676726	0.00831085	0.0317387	-0.0235307	-0.086117
Sorafenib	0.126608	0.651001	0.0051344	-0.0352839	0.0457223	0.101924
Sunitinib	0.227666	0.334515	0.0208041	-0.00832339	0.0191441	-0.100158
Temsirolimus	0.946184	0.00528796	-0.0143533	0.290105	0.0422663	0.0761294
	PIK3CA	TP53	WW	WM	MW	MM
A-443654	0.160127	0.567812	-0.0594414	-0.0436631	-0.0577348	-0.0405613
AKT inhibitor VIII	1.18334e-05	0.273341	0.123158	0.0342582	-0.678018	-0.584391
AMG-706	0.146268	0.676002	0.196285	0.213854	0.434878	0.20757
Axitinib	0.338228	0.0799692	0.107005	0.150484	0.319433	0.324285
AZD6482	0.0391639	0.363574	-0.0025637	-0.0052296	0.365443	-0.669751
BAY 61-3606	0.458332	0.116149	-0.112947	-0.113703	-0.120169	-0.412867
BIBW2992	0.4622	0.0367692	0.405012	0.250735	0.0931689	0.0868687
BMS-536924	0.561192	0.151407	-0.034119	-0.00733873	0.00958949	0.0780744
BMS-754807	0.840773	0.913636	-0.0424409	-0.0810896	-0.304102	-0.134696
BX-795	0.0331349	0.781073	-0.155224	-0.19844	-0.233362	0.26099
CEP-701	0.475928	0.00162262	-0.24429	0.00986956	-0.169549	0.366576
Dasatinib	0.719547	0.0575378	0.00554066	0.0124908	0.0377425	-0.0254479
Erlotinib	0.943849	0.854545	0.0542978	0.0240963	0.0422847	0.00423248
GDC0941	0.0388049	0.405515	0.0545421	-0.0166868	-0.202774	-0.250023
Gefitinib	0.698534	0.0604559	0.315283	0.125503	0.330586	0.302067
Imatinib	0.375017	0.957632	0.0255723	0.0389663	0.0395981	0.061543
JW-7-25-1	0.545958	0.648566	-0.0568475	-0.0417261	-0.0345194	-0.0428598
Lapatinib	0.391152	0.136384	0.0246075	-0.0300344	0.00489693	-0.134852
Midostaurin	0.44069	0.0151389	-0.121869	-0.0914158	-0.139333	0.281815
NVP-TAE684	0.692655	0.553284	0.00564662	0.00697639	-0.0462528	0.00539992
OSI-906	0.0704345	0.977522	0.0454562	0.12647	0.37031	0.574555
Pazopanib	0.177121	0.0251565	-0.0235483	0.122414	0.421127	0.133408
PD-173074	0.835374	0.437721	0.273055	0.258246	0.210072	0.266353
PF-02341066	0.336734	0.493991	0.0504197	0.0663763	0.00206553	0.0244816
PHA-665752	0.292273	0.870311	0.0280718	0.00418884	0.00565226	0.0438323
Rapamycin	0.473277	0.148333	0.0481022	-0.00362782	-0.0330175	-0.0209765
Sorafenib	0.126608	0.181649	-0.00703143	0.00848335	0.00943077	0.0523738
Sunitinib	0.227666	0.143022	-0.0233432	0.0270804	0.00200854	0.019894
Temsirolimus	0.946184	0.951685	-0.0157325	0.0416655	0.117126	0.0341073
	PTEN	RB1	WW	WM	MW	MM
A-443654	0.0238031	0.0682872	-0.0323704	-0.0507674	-0.132141	-0.244933
AKT inhibitor VIII	0.317069	0.828022	0.0372738	-0.0700253	-0.0221115	0.0184826
AMG-706	0.276477	0.157228	0.228079	0.326252	-0.00807169	-0.0097715
Axitinib	0.417683	0.505476	0.169457	0.188343	0.0258485	0.0561992
AZD6482	3.34121e-06	0.763767	0.0344878	0.0332019	-0.447172	-0.222876
BAY 61-3606	0.733304	0.751713	-0.108256	-0.0984595	-0.346231	-0.199219
BIBW2992	0.0060258	0.169444	0.248598	0.233467	0.490418	0.526169
BMS-536924	0.302666	0.00519667	-0.0296276	0.0130664	0.0420163	0.0337078
BMS-754807	0.0595983	0.325088	-0.0791164	-0.133802	0.114866	0.06133
BX-795	0.0148168	0.892414	-0.159652	-0.0147223	-0.357255	-0.0489274
CEP-701	0.80538	0.179798	-0.0920909	0.0834101	-0.0746059	0.0356128
Dasatinib	0.568091	0.020479	0.00750076	0.203747	-0.0967228	-0.060983
Erlotinib	0.00757942	0.069824	0.0125743	0.194063	0.119752	0.151218
GDC0941	0.0631548	0.400033	0.00116064	0.109413	-0.270029	0.0961038
Gefitinib	0.088951	0.132999	0.134713	0.259825	0.243394	0.308335
Imatinib	0.962182	0.851615	0.0351219	0.0435543	0.0479091	-0.00634051
JW-7-25-1	0.0814553	0.697069	-0.0380787	0.0115279	-0.139828	-0.0787336
Lapatinib	0.807344	0.288488	-0.0186299	0.0865551	-0.0263577	-0.0445296
Midostaurin	0.693962	0.0562741	-0.0914158	0.106981	-0.445627	0.176514
NVP-TAE684	0.246251	0.784408	-0.00772726	-0.010884	0.0504723	0.0361846
OSI-906	1.31589e-05	0.421996	0.0447721	-0.0526736	0.512995	0.262302
Pazopanib	0.487769	0.494783	0.0900852	0.0767102	0.052814	0.139585
PD-173074	0.161954	0.941228	0.333177	0.214973	0.124914	0.0986992
PF-02341066	0.875304	0.299156	0.055195	0.0759949	-0.00572561	0.100722
PHA-665752	0.758316	0.201606	0.00811329	0.0329264	-0.00329646	0.00729471
Rapamycin	0.000975545	0.676726	0.0210815	0.0659633	-0.193639	-0.0657181
Sorafenib	0.369791	0.651001	0.00848335	-0.019699	0.0342817	-0.0243301
Sunitinib	0.298918	0.334515	0.0229439	-0.0595108	-0.0294504	0.172146
Temsirolimus	0.00030458	0.00528796	0.0270516	0.404527	-0.362602	0.0552541
	PTEN	TP53	WW	WM	MW	MM
A-443654	0.0238031	0.567812	-0.0527576	-0.0316494	-0.10651	-0.207657
AKT inhibitor VIII	0.317069	0.273341	0.101043	-0.0178968	0.0895922	-0.0377956
AMG-706	0.276477	0.676002	0.251461	0.239033	-0.0151356	-0.0097715
Axitinib	0.417683	0.0799692	0.121473	0.224854	0.0150208	0.0383242
AZD6482	3.34121e-06	0.363574	0.0346616	0.0303075	-0.482354	-0.30624
BAY 61-3606	0.733304	0.116149	-0.112947	-0.1013	-0.137274	-0.297959
BIBW2992	0.0060258	0.0367692	0.36951	0.181229	0.374024	0.554316
BMS-536924	0.302666	0.151407	-0.025383	-0.0218528	-0.0954981	0.0730096
BMS-754807	0.0595983	0.913636	-0.0451134	-0.108492	-0.194199	0.14932
BX-795	0.0148168	0.781073	-0.204905	-0.117712	-0.129814	-0.427656
CEP-701	0.80538	0.00162262	-0.291549	0.0439256	-0.0342098	0.0291137
Dasatinib	0.568091	0.0575378	0.0317441	0.0242924	-0.163484	-0.0687323
Erlotinib	0.00757942	0.854545	0.0473484	0.00254101	0.0975723	0.126139
GDC0941	0.0631548	0.405515	0.00232131	0.00771448	0.0749389	-0.226325
Gefitinib	0.088951	0.0604559	0.31245	0.0887671	0.325187	0.248353
Imatinib	0.962182	0.957632	0.0283123	0.0390574	-0.0579861	0.0650619
JW-7-25-1	0.0814553	0.648566	-0.0476017	-0.0277069	-0.0787965	-0.138795
Lapatinib	0.807344	0.136384	0.0267457	-0.0516782	-0.0480017	-0.0228856
Midostaurin	0.693962	0.0151389	-0.0673936	-0.0521733	-0.610099	-0.110663
NVP-TAE684	0.246251	0.553284	-0.0276312	-0.00521965	0.0377613	0.0496468
OSI-906	1.31589e-05	0.977522	0.0258812	0.0444	0.26504	0.512995
Pazopanib	0.487769	0.0251565	0.0700636	0.11483	-0.590342	0.189849
PD-173074	0.161954	0.437721	0.273127	0.321507	0.172735	0.0284676
PF-02341066	0.875304	0.493991	0.0412118	0.0732813	0.0525695	0.0300413
PHA-665752	0.758316	0.870311	0.0260271	0.00759975	-0.00199198	-0.000850479
Rapamycin	0.000975545	0.148333	0.0523301	0.0142745	-0.13329	-0.183459
Sorafenib	0.369791	0.181649	0.0023572	0.0117795	-0.112473	0.0354832
Sunitinib	0.298918	0.143022	-0.0233432	0.0301879	0.0748597	-0.0148972
Temsirolimus	0.00030458	0.951685	0.0293102	0.0940343	-0.218399	-0.362602
	RB1	TP53	WW	WM	MW	MM
A-443654	0.0682872	0.567812	-0.0536203	-0.0407972	-0.336354	-0.0837311
AKT inhibitor VIII	0.828022	0.273341	0.119281	-0.0317408	-0.0700253	0.0184826
AMG-706	0.157228	0.676002	0.242513	0.150806	0.0642858	0.301662
Axitinib	0.505476	0.0799692	0.124274	0.15762	-0.129319	0.19247
AZD6482	0.763767	0.363574	0.0119914	-0.0318971	-0.0238265	-0.0166878
BAY 61-3606	0.751713	0.116149	-0.101481	-0.134632	-0.302192	-0.116107
BIBW2992	0.169444	0.0367692	0.373696	0.231162	0.250249	0.252364
BMS-536924	0.00519667	0.151407	-0.0338944	-0.0137464	0.0338732	0.0233044
BMS-754807	0.325088	0.913636	-0.0597114	-0.0690291	0.119855	-0.140961
BX-795	0.892414	0.781073	-0.199909	-0.223883	-0.815468	-0.00736111
CEP-701	0.179798	0.00162262	-0.256869	-0.00823666	-0.147276	0.213413
Dasatinib	0.020479	0.0575378	0.00280376	-0.0150051	0.167758	0.0776957
Erlotinib	0.069824	0.854545	0.0452259	0.0109211	0.612928	0.125367
GDC0941	0.400033	0.405515	0.022796	-0.080523	-0.0200724	0.10975
Gefitinib	0.132999	0.0604559	0.328138	0.105133	0.259825	0.286106
Imatinib	0.851615	0.957632	0.0257703	0.0395335	0.00408618	0.043075
JW-7-25-1	0.697069	0.648566	-0.0452206	-0.0523315	-0.236335	0.0100865
Lapatinib	0.288488	0.136384	0.0221082	-0.0594485	0.334496	0.0442946
Midostaurin	0.0562741	0.0151389	-0.129012	-0.119001	0.059553	0.231895
NVP-TAE684	0.784408	0.553284	-0.0126593	0.0139445	0.0267916	-0.00255398
OSI-906	0.421996	0.977522	0.106243	0.154184	-0.0526736	0.14358
Pazopanib	0.494783	0.0251565	0.0133589	0.123778	0.328079	0.0762016
PD-173074	0.941228	0.437721	0.274244	0.312198	0.128425	0.192629
PF-02341066	0.299156	0.493991	0.0300677	0.0567547	0.241667	0.0749618
PHA-665752	0.201606	0.870311	0.0138976	0.00418884	0.318923	0.0164334
Rapamycin	0.676726	0.148333	0.038245	-0.00877589	0.113712	0.0079317
Sorafenib	0.651001	0.181649	-0.00433356	0.0274959	0.0514854	-0.0210051
Sunitinib	0.334515	0.143022	-0.00457597	0.024117	-0.409359	0.0719357
Temsirolimus	0.00528796	0.951685	-0.00016479	-0.0134736	-0.191504	0.332301

## Sheet: ERKAUC
	APC	BRAF	WW	WM	MW	MM
A-770041	0.565852	0.298402	0.0280104	-0.0646247	-0.0200087	0.177245
AMG-706	0.114125	0.373874	0.344307	0.370175	0.449551	0.433763
Axitinib	0.0711943	0.00732456	0.271613	0.533655	0.378161	0.319936
AZD-0530	0.95706	0.120091	0.0592343	0.16465	-0.0122012	0.169812
BIBW2992	0.581635	0.00555354	0.435209	0.497698	0.327855	0.473121
BMS-536924	0.00808826	0.124256	0.0916088	-0.0543687	-0.0946997	-0.739544
BMS-754807	3.33954e-05	0.249984	0.15315	-0.0816731	-0.427591	-1.57871
Bosutinib	0.0167683	0.274603	0.240416	0.317421	0.65895	0.588811
CEP-701	0.00851064	0.160402	0.0703661	-0.190109	0.647548	-0.413632
CI-1040	0.0010944	1.3168e-21	0.263396	-0.915898	-0.0279022	-1.61757
Dasatinib	0.493324	0.174873	0.0430894	-0.0479204	-0.0668092	0.0969813
Erlotinib	0.589198	0.173556	0.0568202	0.0603341	-0.0316126	0.0724682
FTI-277	0.647629	0.235652	0.316725	0.120514	0.425516	-1.28915
Gefitinib	0.154791	0.255892	0.358069	0.463031	0.476121	0.360496
Imatinib	0.440185	0.264025	0.138765	0.13423	0.120598	0.229709
Lapatinib	0.957074	0.0494544	0.0752843	0.135921	-0.00631612	0.109333
NVP-TAE684	0.0255868	0.825194	0.0938352	0.0545889	-0.0569688	-0.472343
OSI-906	0.00366532	0.598223	0.337724	0.37836	0.184336	-0.877741
Pazopanib	0.0267082	0.383011	0.289299	0.204521	0.651641	0.792403
PD-0325901	2.23109e-05	2.448e-18	0.269305	-0.904955	-0.468982	-2.06685
PD-173074	0.342287	0.0146735	0.378184	0.49755	0.501748	0.55575
PF-02341066	0.360309	0.117037	0.0593484	0.111703	0.0508192	0.207696
PHA-665752	0.544273	0.811405	0.0579093	0.040714	0.00362473	0.0205463
PLX4720	0.938337	3.29692e-58	0.389247	-1.2711	0.575197	-2.90731
RDEA119	6.09911e-05	1.87304e-18	0.244286	-0.903284	-0.341161	-2.35283
SB590885	0.0153201	4.89643e-41	0.364455	-0.807091	0.355763	-3.45633
Sorafenib	0.800451	0.264253	0.048532	0.0193895	0.0103582	0.0901925
Sunitinib	0.123897	0.338195	0.0594149	0.0330141	0.212768	0.0173137
Tipifarnib	0.127664	0.134137	0.0860339	-0.0672374	-0.410448	-0.409931
WH-4-023	0.857646	0.899903	0.048322	-0.00742604	-0.0184946	0.118658
	APC	KRAS	WW	WM	MW	MM
A-770041	0.565852	0.881651	0.0209337	-0.00791348	0.0795596	-0.0200087
AMG-706	0.114125	0.0829505	0.34135	0.424982	0.433763	0.449551
Axitinib	0.0711943	0.0276493	0.30589	0.300523	0.319936	0.524541
AZD-0530	0.95706	0.605595	0.0753269	0.016619	0.0529709	-0.0122012
BIBW2992	0.581635	0.195584	0.454506	0.401385	0.388071	0.327855
BMS-536924	0.00808826	0.0229307	0.0932963	-0.0199813	-0.025882	-0.186427
BMS-754807	3.33954e-05	0.00143719	0.164455	-0.13533	-0.581885	-0.427591
Bosutinib	0.0167683	0.0342437	0.241519	0.354827	0.588811	0.678108
CEP-701	0.00851064	0.0187389	0.0344107	0.186321	0.312475	0.647548
CI-1040	0.0010944	4.4985e-06	0.260959	-0.423483	0.0480706	-0.538089
Dasatinib	0.493324	0.711493	0.0239821	0.0171332	-0.0323792	-0.0668092
Erlotinib	0.589198	0.843832	0.062163	0.0112418	-0.0190847	-0.0316126
FTI-277	0.647629	0.68495	0.311202	0.324744	0.325334	0.358969
Gefitinib	0.154791	0.0108188	0.36037	0.423835	0.437187	0.498372
Imatinib	0.440185	0.506368	0.146255	0.073293	0.229709	0.120598
Lapatinib	0.957074	0.363534	0.0797612	0.0765469	0.0647056	0.00321034
NVP-TAE684	0.0255868	0.150629	0.0998213	0.0243728	-0.235634	-0.0569688
OSI-906	0.00366532	0.00870176	0.355386	0.200399	0.0254586	0.0165941
Pazopanib	0.0267082	0.0025889	0.236952	0.50864	0.683486	0.775709
PD-0325901	2.23109e-05	1.17841e-06	0.268299	-0.308323	-0.0420949	-0.612114
PD-173074	0.342287	0.0042574	0.380429	0.494504	0.544354	0.501748
PF-02341066	0.360309	0.354184	0.0652827	0.0188558	0.207696	0.0508192
PHA-665752	0.544273	0.317661	0.0593355	0.0339603	0.0205463	-0.00531268
PLX4720	0.938337	0.0215002	0.35108	0.408754	0.436189	0.548281
RDEA119	6.09911e-05	5.15482e-06	0.204048	-0.084221	-0.261289	-0.737286
SB590885	0.0153201	0.735096	0.352928	0.285752	0.152428	0.290405
Sorafenib	0.800451	0.254962	0.054	-0.0142171	0.0666723	0.0103582
Sunitinib	0.123897	0.426008	0.0565658	0.067418	0.211788	0.197687
Tipifarnib	0.127664	0.172969	0.0834001	0.0860271	-0.182618	-0.632919
WH-4-023	0.857646	0.191729	0.0421806	0.0407313	0.0211122	-0.0184946
	APC	PIK3CA	WW	WM	MW	MM
A-770041	0.565852	0.847366	0.0210492	-0.0102176	-0.00879251	0.014719
AMG-706	0.114125	0.0459509	0.34171	0.399745	0.441657	0.396646
Axitinib	0.0711943	0.384675	0.299481	0.439279	0.469802	0.218024
AZD-0530	0.95706	0.622739	0.0590524	0.094612	-0.00169551	0.0399683
BIBW2992	0.581635	0.987793	0.457001	0.187951	0.237409	0.517507
BMS-536924	0.00808826	0.639436	0.0810386	0.121738	-0.15899	-0.010339
BMS-754807	3.33954e-05	0.843198	0.141125	0.146724	-0.401538	-0.865236
Bosutinib	0.0167683	0.747564	0.232897	0.397153	0.69397	0.00901296
CEP-701	0.00851064	0.194164	0.0344107	0.238132	0.621148	0.159204
CI-1040	0.0010944	0.0791764	0.165632	0.407575	-0.517286	0.0633086
Dasatinib	0.493324	0.791479	0.0269031	0.000186966	-0.0883727	0.0275629
Erlotinib	0.589198	0.6057	0.0595441	0.0360683	-0.0318168	0.00585893
FTI-277	0.647629	0.488126	0.315659	0.282481	0.323125	0.41923
Gefitinib	0.154791	0.595767	0.377557	0.40566	0.407236	0.506693
Imatinib	0.440185	0.516263	0.139276	0.105204	0.180864	0.0646407
Lapatinib	0.957074	0.361296	0.0908613	-0.00404205	0.013539	0.0222308
NVP-TAE684	0.0255868	0.511156	0.0886437	0.0682635	-0.0763672	-0.0210926
OSI-906	0.00366532	0.109047	0.333058	0.591179	-0.0623386	0.601326
Pazopanib	0.0267082	0.254069	0.255501	0.395834	0.693923	0.782615
PD-0325901	2.23109e-05	0.301186	0.178511	0.509626	-0.630061	-0.297131
PD-173074	0.342287	0.690327	0.388192	0.389411	0.522137	0.526097
PF-02341066	0.360309	0.560405	0.0650933	0.00167648	0.111623	0.0614802
PHA-665752	0.544273	0.448675	0.0557743	0.0625901	0.00921699	0.0613722
PLX4720	0.938337	0.0697107	0.326725	0.493595	0.561739	0.493095
RDEA119	6.09911e-05	0.380055	0.161984	0.203033	-0.535852	0.0272408
SB590885	0.0153201	0.779754	0.348652	0.402068	0.31789	0.221417
Sorafenib	0.800451	0.290555	0.0441707	0.0516202	0.0477484	-0.0459371
Sunitinib	0.123897	0.21017	0.0574266	0.0607085	0.212278	0.0688701
Tipifarnib	0.127664	0.1942	0.087745	-0.0994029	-0.077584	-0.798925
WH-4-023	0.857646	0.337126	0.0408345	0.0565477	-0.00133522	0.0115608
	APC	TP53	WW	WM	MW	MM
A-770041	0.565852	0.619914	0.0128902	0.0239566	0.0357207	-0.0200087
AMG-706	0.114125	0.328732	0.393432	0.336207	0.433763	0.449551
Axitinib	0.0711943	0.505676	0.280958	0.325317	0.223102	0.378161
AZD-0530	0.95706	0.955124	0.0795078	0.0594161	-0.0130312	0.0292259
BIBW2992	0.581635	0.017499	0.467192	0.425113	0.115237	0.388071
BMS-536924	0.00808826	0.420573	0.0581212	0.0879145	-0.025882	-0.131553
BMS-754807	3.33954e-05	0.555672	0.136833	0.141125	-0.228978	-0.581885
Bosutinib	0.0167683	0.894786	0.292148	0.222361	0.588811	0.65895
CEP-701	0.00851064	0.000372809	-0.110669	0.105407	-0.269774	0.600729
CI-1040	0.0010944	0.00566287	0.133495	0.247135	-0.782659	-0.108499
Dasatinib	0.493324	0.436605	0.0142928	0.0256858	0.0946183	-0.0579458
Erlotinib	0.589198	0.294716	0.0823502	0.0468598	0.00378504	-0.0320211
FTI-277	0.647629	0.254153	0.32162	0.302403	-0.0523086	0.358969
Gefitinib	0.154791	0.379223	0.451874	0.330324	0.441852	0.496208
Imatinib	0.440185	0.759347	0.150852	0.130374	0.211515	0.101188
Lapatinib	0.957074	0.0789626	0.115824	0.0725922	0.0614236	-0.00631612
NVP-TAE684	0.0255868	0.473657	0.0626158	0.0948943	0.0167362	-0.0840955
OSI-906	0.00366532	0.708013	0.288312	0.378656	0.66071	0.0165941
Pazopanib	0.0267082	0.0365689	0.214822	0.320793	0.704361	0.775709
PD-0325901	2.23109e-05	0.0124583	0.0833883	0.249738	-0.612114	-0.334334
PD-173074	0.342287	0.57194	0.381253	0.391825	0.544354	0.501748
PF-02341066	0.360309	0.630388	0.0707766	0.0580969	0.0508192	0.141294
PHA-665752	0.544273	0.825653	0.0706032	0.0514289	0.00184192	0.0182254
PLX4720	0.938337	0.00111066	0.340157	0.363191	0.534343	0.548281
RDEA119	6.09911e-05	0.0308757	0.115621	0.213674	-0.517964	-0.509028
SB590885	0.0153201	0.00647007	0.34807	0.352912	0.214234	0.351716
Sorafenib	0.800451	0.705341	0.0347445	0.0507878	0.072783	0.0189007
Sunitinib	0.123897	0.141752	0.063515	0.0565658	0.225286	0.197687
Tipifarnib	0.127664	0.421046	0.12023	0.037972	0.116798	-0.536524
WH-4-023	0.857646	0.00493322	-0.00254359	0.0588177	0.0422822	0.00200941
	BRAF	CDKN2A	WW	WM	MW	MM
A-770041	0.298402	1.40249e-05	0.0412578	-0.00498387	0.022299	-0.0943749
AMG-706	0.373874	0.0400876	0.345001	0.344101	0.375587	0.362011
Axitinib	0.00732456	0.587875	0.279764	0.289768	0.577906	0.465376
AZD-0530	0.120091	0.000325477	0.093222	0.00676711	0.210038	0.133897
BIBW2992	0.00555354	0.312002	0.394478	0.456968	0.479191	0.503607
BMS-536924	0.124256	0.0049279	0.119793	0.031529	-0.138384	-0.0432653
BMS-754807	0.249984	0.202655	0.145731	0.120127	0.0203125	-0.112675
Bosutinib	0.274603	0.000399614	0.400276	0.0944721	0.569013	0.163378
CEP-701	0.160402	0.00100737	0.147178	-0.049371	-0.283898	-0.117219
CI-1040	1.3168e-21	2.04837e-06	0.357146	0.11344	-1.02475	-1.0257
Dasatinib	0.174873	2.88982e-09	0.0787218	-0.0508776	0.0470442	-0.0868763
Erlotinib	0.173556	0.0099981	0.0641519	0.0303873	0.0742241	0.0599391
FTI-277	0.235652	0.0152822	0.368835	0.246332	0.153102	0.0258749
Gefitinib	0.255892	0.00779635	0.394282	0.326038	0.493414	0.387926
Imatinib	0.264025	0.262479	0.155951	0.119382	0.16765	0.13184
Lapatinib	0.0494544	0.0867693	0.078536	0.0628957	0.11729	0.145886
NVP-TAE684	0.825194	0.115171	0.110531	0.0534051	0.0493078	0.0509519
OSI-906	0.598223	0.600106	0.309914	0.347256	0.378508	0.324849
Pazopanib	0.383011	0.235463	0.32076	0.277284	0.402838	0.197641
PD-0325901	2.448e-18	4.82741e-06	0.363816	0.0613726	-0.906794	-0.957939
PD-173074	0.0146735	0.869815	0.390652	0.377529	0.51065	0.498882
PF-02341066	0.117037	0.227419	0.0755689	0.0399453	0.229778	0.0689739
PHA-665752	0.811405	0.00767529	0.103993	0.0267062	0.0173801	0.0561085
PLX4720	3.29692e-58	0.000671813	0.436189	0.34838	-1.47994	-1.27789
RDEA119	1.87304e-18	1.89592e-06	0.313058	0.0642045	-0.650928	-1.01436
SB590885	4.89643e-41	0.0330867	0.360023	0.368133	-1.2532	-0.57802
Sorafenib	0.264253	0.588744	0.0579863	0.0218024	0.0611891	0.020194
Sunitinib	0.338195	0.000145525	0.134347	-0.0178216	0.0251639	0.0265315
Tipifarnib	0.134137	0.0102079	0.163763	-0.0279404	-0.368126	-0.0178706
WH-4-023	0.899903	1.34278e-05	0.070815	0.00553875	0.0581906	-0.00929654
	BRAF	PTEN	WW	WM	MW	MM
A-770041	0.298402	0.823502	0.0271648	0.00708068	-0.0496104	-0.0871894
AMG-706	0.373874	0.919063	0.378146	0.148528	0.378711	0.27501
Axitinib	0.00732456	0.793971	0.307966	0.100961	0.545357	0.447698
AZD-0530	0.120091	0.395526	0.0521426	0.117833	0.131303	0.243538
BIBW2992	0.00555354	0.0269516	0.395146	0.517501	0.509515	0.487055
BMS-536924	0.124256	0.0247173	0.0741896	0.211799	-0.10105	0.0378689
BMS-754807	0.249984	0.00566438	0.112691	0.53606	-0.115834	0.186156
Bosutinib	0.274603	0.0538146	0.229107	0.527691	0.241519	0.573559
CEP-701	0.160402	0.965045	0.0703661	0.147178	-0.23531	0.0630328
CI-1040	1.3168e-21	0.123715	0.217009	0.406906	-0.915898	-1.3428
Dasatinib	0.174873	0.586989	0.0430894	-0.0308316	-0.0479204	-0.0110094
Erlotinib	0.173556	0.0058917	0.0389527	0.197258	0.0603341	0.0653146
FTI-277	0.235652	0.91467	0.315583	0.346856	0.120514	-0.0128455
Gefitinib	0.255892	0.249174	0.346755	0.457295	0.471373	0.311098
Imatinib	0.264025	0.644579	0.138765	0.13291	0.146722	0.132019
Lapatinib	0.0494544	0.442825	0.0708535	0.0797612	0.12876	0.135921
NVP-TAE684	0.825194	0.00745784	0.0647796	0.175126	-0.00754795	0.137562
OSI-906	0.598223	1.9234e-06	0.258485	0.647978	0.27369	0.531509
Pazopanib	0.383011	0.420163	0.303517	0.286034	0.382502	0.185555
PD-0325901	2.448e-18	0.068474	0.182642	0.424865	-0.877249	-1.03863
PD-173074	0.0146735	0.627685	0.400491	0.229209	0.500213	0.545392
PF-02341066	0.117037	0.668547	0.0594429	0.044077	0.104477	0.138398
PHA-665752	0.811405	0.167965	0.0505121	0.129207	0.0358225	0.0863667
PLX4720	3.29692e-58	0.0609858	0.404682	0.41927	-1.21338	-1.87387
RDEA119	1.87304e-18	0.0303524	0.170258	0.374843	-0.903284	-0.948186
SB590885	4.89643e-41	0.115128	0.364553	0.337806	-0.872482	-1.05256
Sorafenib	0.264253	0.924088	0.048532	0.0279949	0.00528451	0.0830647
Sunitinib	0.338195	0.187172	0.0638353	0.0704249	0.0166348	0.0633984
Tipifarnib	0.134137	0.357543	0.0612653	0.187328	-0.174865	0.149964
WH-4-023	0.899903	0.609133	0.0413912	0.0204182	0.0352606	-0.011167
	BRAF	TP53	WW	WM	MW	MM
A-770041	0.298402	0.619914	0.0246154	0.0251432	-0.119784	-0.0133876
AMG-706	0.373874	0.328732	0.393432	0.338804	0.433763	0.242791
Axitinib	0.00732456	0.505676	0.239072	0.302953	0.503305	0.547209
AZD-0530	0.120091	0.955124	0.0522841	0.0555626	0.243538	0.0677769
BIBW2992	0.00555354	0.017499	0.456968	0.392657	0.48746	0.497698
BMS-536924	0.124256	0.420573	0.0815951	0.0861509	-0.0543687	-0.0921835
BMS-754807	0.249984	0.555672	0.136833	0.131029	-0.121393	-0.0771125
Bosutinib	0.274603	0.894786	0.315273	0.232897	0.267502	0.498998
CEP-701	0.160402	0.000372809	-0.0982821	0.13744	-0.242084	-0.190109
CI-1040	1.3168e-21	0.00566287	0.185359	0.289486	-1.45488	-0.695086
Dasatinib	0.174873	0.436605	0.0363229	0.0256858	-0.0479204	-0.0110594
Erlotinib	0.173556	0.294716	0.0861694	0.0418074	0.0682094	0.0595441
FTI-277	0.235652	0.254153	0.331048	0.315659	0.0141236	0.185689
Gefitinib	0.255892	0.379223	0.463483	0.326647	0.322466	0.471373
Imatinib	0.264025	0.759347	0.149641	0.128825	0.190076	0.127611
Lapatinib	0.0494544	0.0789626	0.102801	0.0665631	0.213453	0.109333
NVP-TAE684	0.825194	0.473657	0.056644	0.0940968	0.0545889	0.0493346
OSI-906	0.598223	0.708013	0.296362	0.334721	0.287745	0.37836
Pazopanib	0.383011	0.0365689	0.220028	0.332132	0.274883	0.204521
PD-0325901	2.448e-18	0.0124583	0.241249	0.250746	-1.28953	-0.707208
PD-173074	0.0146735	0.57194	0.375385	0.390652	0.495993	0.54133
PF-02341066	0.117037	0.630388	0.0557399	0.0617327	0.262788	0.0367321
PHA-665752	0.811405	0.825653	0.0547713	0.0549827	0.144611	0.0131838
PLX4720	3.29692e-58	0.00111066	0.41818	0.403717	-2.48763	-0.824309
RDEA119	1.87304e-18	0.0308757	0.176187	0.246689	-1.13864	-0.657583
SB590885	4.89643e-41	0.00647007	0.364455	0.363709	-1.47436	-0.136819
Sorafenib	0.264253	0.705341	0.0345893	0.0510081	0.0830647	0.0193895
Sunitinib	0.338195	0.141752	0.0652763	0.0640389	0.0633984	0.0166348
Tipifarnib	0.134137	0.421046	0.12023	0.0372674	-0.107469	-0.197735
WH-4-023	0.899903	0.00493322	-0.00254359	0.0567688	0.0352606	0.0211122
	CDKN2A	EGFR	WW	WM	MW	MM
A-770041	1.40249e-05	0.294136	0.0412578	0.0174194	-0.0176308	-0.123073
AMG-706	0.0400876	0.626243	0.349244	0.376911	0.34549	0.425124
Axitinib	0.587875	0.452514	0.299481	0.526819	0.326887	0.49707
AZD-0530	0.000325477	0.99048	0.0971176	0.106377	0.0254109	-0.117831
BIBW2992	0.312002	0.0736978	0.42661	-0.672794	0.468683	0.274181
BMS-536924	0.0049279	0.666423	0.104406	0.178352	0.0209066	0.0714221
BMS-754807	0.202655	0.383267	0.135965	1.05853	0.0764781	0.0938792
Bosutinib	0.000399614	0.131927	0.454288	-0.689675	0.129603	-0.623134
CEP-701	0.00100737	0.645048	0.146318	-0.594633	-0.0915957	0.383308
CI-1040	2.04837e-06	0.716837	0.314512	-0.593343	0.000101297	0.47446
Dasatinib	2.88982e-09	0.325018	0.0749267	0.000673649	-0.0523374	-0.106255
Erlotinib	0.0099981	0.703094	0.0674472	-0.0509193	0.0415164	-0.103233
FTI-277	0.0152822	0.565477	0.362397	0.608395	0.240656	0.0803041
Gefitinib	0.00779635	0.00488874	0.418845	-1.3727	0.326878	0.505096
Imatinib	0.262479	0.399457	0.155951	0.2126	0.118358	0.276267
Lapatinib	0.0867693	0.86967	0.0852193	0.0705684	0.0738361	-0.33594
NVP-TAE684	0.115171	0.34345	0.0995783	0.0263929	0.0525692	0.163976
OSI-906	0.600106	0.407512	0.309692	0.479937	0.342559	0.653083
Pazopanib	0.235463	0.535966	0.32076	0.521836	0.278323	0.0624685
PD-0325901	4.82741e-06	0.829288	0.276859	0.179676	-0.0262739	0.344026
PD-173074	0.869815	0.78668	0.393382	-0.336245	0.402409	0.554689
PF-02341066	0.227419	0.838641	0.0874273	0.0221906	0.0409723	0.125254
PHA-665752	0.00767529	0.967744	0.102644	-0.0404728	0.0347923	-0.0461998
PLX4720	0.000671813	0.449873	0.413963	-0.101344	0.281839	0.460872
RDEA119	1.89592e-06	0.595211	0.289415	-0.212064	-0.0779712	0.271819
SB590885	0.0330867	0.650469	0.352928	0.192393	0.333726	0.41165
Sorafenib	0.588744	0.32233	0.055706	0.102325	0.0182727	0.395807
Sunitinib	0.000145525	0.675213	0.132808	-0.127889	-0.0124259	0.10338
Tipifarnib	0.0102079	0.629338	0.136728	0.407903	-0.0286149	-0.0272658
WH-4-023	1.34278e-05	0.743839	0.0681559	0.153652	0.00552088	-0.00193204
	CDKN2A	KRAS	WW	WM	MW	MM
A-770041	1.40249e-05	0.881651	0.0571192	-0.00628271	-0.0210484	-0.0170375
AMG-706	0.0400876	0.0829505	0.343266	0.425227	0.340951	0.425291
Axitinib	0.587875	0.0276493	0.295388	0.500759	0.356253	0.289768
AZD-0530	0.000325477	0.605595	0.121671	0.0178456	0.0273184	-0.000312164
BIBW2992	0.312002	0.195584	0.434123	0.230273	0.467145	0.471199
BMS-536924	0.0049279	0.0229307	0.12985	-0.0946997	0.0392521	-0.0615184
BMS-754807	0.202655	0.00143719	0.167722	-0.139188	0.130674	-0.173168
Bosutinib	0.000399614	0.0342437	0.392256	0.65895	0.0988453	0.276699
CEP-701	0.00100737	0.0187389	0.0857762	0.544374	-0.0589237	-0.106345
CI-1040	2.04837e-06	4.4985e-06	0.370288	-0.306741	0.107553	-0.509395
Dasatinib	2.88982e-09	0.711493	0.084715	0.0123549	-0.0614453	-0.0187351
Erlotinib	0.0099981	0.843832	0.0861694	0.000110194	0.0453341	0.0213906
FTI-277	0.0152822	0.68495	0.362645	0.425516	0.230828	0.266292
Gefitinib	0.00779635	0.0108188	0.424948	0.369426	0.298103	0.550344
Imatinib	0.262479	0.506368	0.162248	0.0909812	0.131821	0.0986016
Lapatinib	0.0867693	0.363534	0.0987018	0.0224582	0.0658555	0.103037
NVP-TAE684	0.115171	0.150629	0.122237	-0.00175233	0.0541467	0.0159315
OSI-906	0.600106	0.00870176	0.334355	0.205149	0.358103	0.0737455
Pazopanib	0.235463	0.0025889	0.258837	0.614124	0.214822	0.416858
PD-0325901	4.82741e-06	1.17841e-06	0.433615	-0.357345	0.0458413	-0.600367
PD-173074	0.869815	0.0042574	0.381422	0.477917	0.385732	0.509612
PF-02341066	0.227419	0.354184	0.0850497	0.0648185	0.0488098	0.0138569
PHA-665752	0.00767529	0.317661	0.110892	0.0186448	0.0349592	0.0267546
PLX4720	0.000671813	0.0215002	0.389247	0.517621	0.271389	0.408754
RDEA119	1.89592e-06	5.15482e-06	0.321714	-0.0228533	0.0328854	-0.728293
SB590885	0.0330867	0.735096	0.35949	0.280771	0.338846	0.350954
Sorafenib	0.588744	0.254962	0.0745165	-0.00684313	0.0327674	-0.0111405
Sunitinib	0.000145525	0.426008	0.121112	0.161176	-0.0203778	0.0514207
Tipifarnib	0.0102079	0.172969	0.179263	-0.240623	-0.0311445	0.210267
WH-4-023	1.34278e-05	0.191729	0.0776922	0.026295	-0.00546485	0.0433204
	CDKN2A	NRAS	WW	WM	MW	MM
A-770041	1.40249e-05	0.320709	0.0449752	-0.0245973	-0.0208802	0.0336842
AMG-706	0.0400876	0.072084	0.352548	0.339653	0.34171	0.428544
Axitinib	0.587875	0.477136	0.300523	0.297066	0.334387	0.217098
AZD-0530	0.000325477	0.0299945	0.0965084	0.298121	0.014365	0.249188
BIBW2992	0.312002	0.00192981	0.407745	0.529897	0.454506	0.559304
BMS-536924	0.0049279	0.948939	0.111972	0.0809742	0.0198712	0.128907
BMS-754807	0.202655	0.556847	0.138545	0.451166	0.0493781	0.214949
Bosutinib	0.000399614	0.191048	0.421978	0.64063	0.130391	-0.296194
CEP-701	0.00100737	0.000599197	0.143886	-0.194481	0.00371491	-0.91906
CI-1040	2.04837e-06	3.67435e-07	0.341151	-0.108731	0.0826674	-0.869577
Dasatinib	2.88982e-09	0.457292	0.0768242	0.0697038	-0.0523374	-0.100838
Erlotinib	0.0099981	0.161388	0.0630751	0.0926125	0.0356967	0.0887614
FTI-277	0.0152822	0.0449245	0.367197	0.328496	0.227552	0.370054
Gefitinib	0.00779635	0.0120709	0.395238	0.475197	0.311098	0.591873
Imatinib	0.262479	0.114627	0.151389	0.24309	0.113778	0.278042
Lapatinib	0.0867693	0.0301435	0.0797472	0.183503	0.067803	0.202893
NVP-TAE684	0.115171	0.225135	0.0944956	0.164644	0.0427515	0.164031
OSI-906	0.600106	0.885274	0.317175	0.205467	0.342559	0.382702
Pazopanib	0.235463	0.14788	0.314503	0.493575	0.209727	0.461977
PD-0325901	4.82741e-06	1.1777e-06	0.305561	-0.516351	0.0376899	-0.675841
PD-173074	0.869815	0.14541	0.393179	0.444203	0.385213	0.552027
PF-02341066	0.227419	0.336509	0.0784686	0.22592	0.044077	0.0389182
PHA-665752	0.00767529	0.136598	0.0983857	0.163195	0.028225	0.0500158
PLX4720	0.000671813	0.652794	0.41393	0.390002	0.269386	0.391776
RDEA119	1.89592e-06	3.23898e-06	0.296719	-0.0684298	0.0165539	-1.20065
SB590885	0.0330867	0.796323	0.354813	0.26768	0.340083	0.347489
Sorafenib	0.588744	0.858597	0.0586492	0.0346274	0.0182727	0.116213
Sunitinib	0.000145525	0.216238	0.134944	0.0636316	-0.0010734	-0.194513
Tipifarnib	0.0102079	0.237402	0.139644	-0.0100869	-0.0161955	-0.0303838
WH-4-023	1.34278e-05	0.629731	0.0695608	0.115789	0.0027112	0.0178558
	CDKN2A	PIK3CA	WW	WM	MW	MM
A-770041	1.40249e-05	0.847366	0.0497971	0.000909592	-0.0195962	-0.0213447
AMG-706	0.0400876	0.0459509	0.344307	0.391568	0.34171	0.413399
Axitinib	0.587875	0.384675	0.308776	0.246826	0.300277	0.504434
AZD-0530	0.000325477	0.622739	0.10153	0.0927399	0.0163768	0.0908465
BIBW2992	0.312002	0.987793	0.430427	0.380288	0.475414	0.128025
BMS-536924	0.0049279	0.639436	0.104191	0.192332	0.0209066	0.0280738
BMS-754807	0.202655	0.843198	0.138545	0.21697	0.0941134	-0.200424
Bosutinib	0.000399614	0.747564	0.454953	0.347164	0.0958084	0.414013
CEP-701	0.00100737	0.194164	0.118972	0.320411	-0.0915957	0.178434
CI-1040	2.04837e-06	0.0791764	0.268076	0.514232	0.018534	0.00110269
Dasatinib	2.88982e-09	0.791479	0.0836359	0.0176688	-0.0494179	-0.0639457
Erlotinib	0.0099981	0.6057	0.0773311	0.0388249	0.044476	-0.00416149
FTI-277	0.0152822	0.488126	0.361655	0.444181	0.24755	-0.0371481
Gefitinib	0.00779635	0.595767	0.399567	0.471562	0.325197	0.370624
Imatinib	0.262479	0.516263	0.157841	0.0853194	0.120406	0.157622
Lapatinib	0.0867693	0.361296	0.100107	0.0113828	0.0746499	-0.0527427
NVP-TAE684	0.115171	0.511156	0.0978865	0.0998213	0.0525692	0.0531057
OSI-906	0.600106	0.109047	0.271815	0.657363	0.351954	0.288879
Pazopanib	0.235463	0.254069	0.300901	0.506427	0.240273	0.383216
PD-0325901	4.82741e-06	0.301186	0.271377	0.581065	-0.04051	0.257459
PD-173074	0.869815	0.690327	0.393495	0.384491	0.412045	0.469161
PF-02341066	0.227419	0.560405	0.107819	-0.00235433	0.0416436	0.0472324
PHA-665752	0.00767529	0.448675	0.103319	0.0843395	0.0349938	0.011183
PLX4720	0.000671813	0.0697107	0.389247	0.502711	0.269386	0.478724
RDEA119	1.89592e-06	0.380055	0.244286	0.357439	-0.0810925	0.00402361
SB590885	0.0330867	0.779754	0.350102	0.403606	0.337609	0.390531
Sorafenib	0.588744	0.290555	0.0568461	0.0580304	0.022423	0.0182727
Sunitinib	0.000145525	0.21017	0.129418	0.109636	-0.0010734	-0.0452879
Tipifarnib	0.0102079	0.1942	0.163418	-0.114075	-0.00978919	-0.167695
WH-4-023	1.34278e-05	0.337126	0.0759645	0.0329568	-0.00193204	0.0586638
	CDKN2A	PTEN	WW	WM	MW	MM
A-770041	1.40249e-05	0.823502	0.039158	0.0445412	-0.0149293	-0.0448818
AMG-706	0.0400876	0.919063	0.391568	0.256535	0.366138	0.109352
Axitinib	0.587875	0.793971	0.311662	0.264799	0.369272	0.0518956
AZD-0530	0.000325477	0.395526	0.0877443	0.243644	0.0153709	0.06138
BIBW2992	0.312002	0.0269516	0.398053	0.50938	0.456968	0.509724
BMS-536924	0.0049279	0.0247173	0.0983669	0.252077	0.017449	0.144344
BMS-754807	0.202655	0.00566438	0.119344	0.491756	0.0408439	0.447611
Bosutinib	0.000399614	0.0538146	0.380293	0.734836	0.0910282	0.257695
CEP-701	0.00100737	0.965045	0.117394	0.249086	-0.130499	0.0726335
CI-1040	2.04837e-06	0.123715	0.266932	0.551966	0.0249597	-0.0470243
Dasatinib	2.88982e-09	0.586989	0.0875049	-0.00792513	-0.0626906	-0.0371283
Erlotinib	0.0099981	0.0058917	0.0566807	0.217926	0.0149809	0.114214
FTI-277	0.0152822	0.91467	0.362893	0.370778	0.230828	0.256769
Gefitinib	0.00779635	0.249174	0.377284	0.477781	0.335713	0.348698
Imatinib	0.262479	0.644579	0.15254	0.161261	0.121285	0.120971
Lapatinib	0.0867693	0.442825	0.0820861	0.0970337	0.0682471	0.0978782
NVP-TAE684	0.115171	0.00745784	0.0760423	0.199077	0.0262506	0.136917
OSI-906	0.600106	1.9234e-06	0.243026	0.627356	0.270083	0.647131
Pazopanib	0.235463	0.420163	0.315022	0.325291	0.287176	0.177408
PD-0325901	4.82741e-06	0.068474	0.270311	0.581082	-0.0940912	0.182803
PD-173074	0.869815	0.627685	0.393608	0.37921	0.448378	0.084804
PF-02341066	0.227419	0.668547	0.0826721	0.085592	0.0413079	0.0497001
PHA-665752	0.00767529	0.167965	0.0996863	0.114349	0.0208997	0.101632
PLX4720	0.000671813	0.0609858	0.397582	0.43925	0.307704	-0.0861541
RDEA119	1.89592e-06	0.0303524	0.179532	0.36293	-0.150517	0.157943
SB590885	0.0330867	0.115128	0.352158	0.366986	0.352806	0.152825
Sorafenib	0.588744	0.924088	0.0580304	0.0426601	0.0218024	0.0222325
Sunitinib	0.000145525	0.187172	0.125792	0.14407	-0.0142168	-0.00498959
Tipifarnib	0.0102079	0.357543	0.116798	0.331958	-0.0433429	0.0239448
WH-4-023	1.34278e-05	0.609133	0.075378	0.0414268	0.00621736	-0.0190777
	CDKN2A	RB1	WW	WM	MW	MM
A-770041	1.40249e-05	0.0253866	0.0320014	0.0981047	-0.0201418	0.108681
AMG-706	0.0400876	0.22747	0.379688	0.337159	0.345631	0.38226
Axitinib	0.587875	0.252918	0.311727	0.156993	0.342807	-0.00549763
AZD-0530	0.000325477	0.610833	0.0781265	0.215262	0.0246463	-0.0550571
BIBW2992	0.312002	0.221234	0.420708	0.433705	0.465142	0.537553
BMS-536924	0.0049279	0.00470766	0.087112	0.305237	0.0329713	-0.245827
BMS-754807	0.202655	0.110008	0.135083	0.145731	0.0846248	-0.0267982
Bosutinib	0.000399614	0.284689	0.465745	0.251486	0.0988453	0.327797
CEP-701	0.00100737	0.148324	0.116609	0.147178	-0.096356	0.171908
CI-1040	2.04837e-06	6.21893e-05	0.254213	0.49439	0.000601993	0.280642
Dasatinib	2.88982e-09	0.00470122	0.0737773	0.0853393	-0.0614453	0.0932876
Erlotinib	0.0099981	0.216964	0.0618286	0.0860183	0.038928	0.198948
FTI-277	0.0152822	0.467025	0.362645	0.368835	0.240427	0.23258
Gefitinib	0.00779635	0.173099	0.392948	0.448344	0.335713	0.410114
Imatinib	0.262479	0.393359	0.152051	0.166571	0.120971	0.134239
Lapatinib	0.0867693	0.806028	0.0792542	0.0966809	0.0731774	0.189877
NVP-TAE684	0.115171	0.105218	0.0845581	0.146588	0.0534051	-0.059576
OSI-906	0.600106	0.0455542	0.288095	0.472353	0.347256	0.40815
Pazopanib	0.235463	0.610697	0.317891	0.326057	0.275025	0.0467203
PD-0325901	4.82741e-06	4.567e-05	0.218442	0.707272	-0.039565	0.266824
PD-173074	0.869815	0.633741	0.399137	0.388192	0.413952	-0.08923
PF-02341066	0.227419	0.675705	0.0850497	0.072831	0.0399453	0.265176
PHA-665752	0.00767529	0.150196	0.0843832	0.133365	0.0297948	0.189647
PLX4720	0.000671813	0.392772	0.435664	0.298207	0.280308	0.456373
RDEA119	1.89592e-06	0.00215733	0.205826	0.313058	-0.0941839	0.184638
SB590885	0.0330867	0.270984	0.351937	0.363709	0.348079	0.195433
Sorafenib	0.588744	0.935207	0.0535511	0.082749	0.0218024	0.0174505
Sunitinib	0.000145525	0.0664869	0.129418	0.115003	-0.0149421	0.0826261
Tipifarnib	0.0102079	0.0489339	0.117177	0.347687	-0.0166414	-0.210597
WH-4-023	1.34278e-05	0.00868094	0.0628854	0.136231	0.00553875	-0.0668392
	CDKN2A	TP53	WW	WM	MW	MM
A-770041	1.40249e-05	0.619914	0.0608288	0.0344171	-0.0326275	-0.0099158
AMG-706	0.0400876	0.328732	0.378711	0.344307	0.397006	0.310725
Axitinib	0.587875	0.505676	0.205193	0.33791	0.3446	0.294621
AZD-0530	0.000325477	0.955124	0.117833	0.0943196	0.0392099	0.0142313
BIBW2992	0.312002	0.017499	0.46295	0.389487	0.469243	0.461817
BMS-536924	0.0049279	0.420573	0.102377	0.109298	0.0158489	0.0245666
BMS-754807	0.202655	0.555672	0.181694	0.127978	0.0284032	0.0939963
Bosutinib	0.000399614	0.894786	0.503704	0.377958	0.0988453	0.12067
CEP-701	0.00100737	0.000372809	-0.174575	0.246832	-0.049371	-0.100628
CI-1040	2.04837e-06	0.00566287	0.305233	0.311765	-0.167951	0.113773
Dasatinib	2.88982e-09	0.436605	0.0946183	0.067164	-0.0452663	-0.0638186
Erlotinib	0.0099981	0.294716	0.119845	0.0488814	0.047255	0.0325714
FTI-277	0.0152822	0.254153	0.362397	0.364454	0.263949	0.194089
Gefitinib	0.00779635	0.379223	0.470616	0.380362	0.426346	0.298103
Imatinib	0.262479	0.759347	0.18198	0.150931	0.149641	0.108207
Lapatinib	0.0867693	0.0789626	0.124741	0.0751634	0.106793	0.0628957
NVP-TAE684	0.115171	0.473657	0.0588041	0.117039	0.0545364	0.0509519
OSI-906	0.600106	0.708013	0.290838	0.331008	0.288312	0.373228
Pazopanib	0.235463	0.0365689	0.252346	0.331334	0.159921	0.33186
PD-0325901	4.82741e-06	0.0124583	0.320541	0.269305	-0.298699	0.0615972
PD-173074	0.869815	0.57194	0.40374	0.392401	0.38228	0.424152
PF-02341066	0.227419	0.630388	0.072831	0.100136	0.057746	0.0364999
PHA-665752	0.00767529	0.825653	0.129351	0.0983857	0.0410205	0.0177814
PLX4720	0.000671813	0.00111066	0.490731	0.393037	0.175363	0.333865
RDEA119	1.89592e-06	0.0308757	0.238788	0.253853	-0.223162	0.0506222
SB590885	0.0330867	0.00647007	0.348652	0.356205	0.331334	0.349152
Sorafenib	0.588744	0.705341	0.054	0.0693373	0.0161042	0.0231705
Sunitinib	0.000145525	0.141752	0.109636	0.137749	0.0158819	-0.0187589
Tipifarnib	0.0102079	0.421046	0.197726	0.0912401	-0.0294994	-0.0221766
WH-4-023	1.34278e-05	0.00493322	0.0676342	0.0753019	-0.0203653	0.0233778
	KRAS	PIK3CA	WW	WM	MW	MM
A-770041	0.881651	0.847366	0.0270617	-0.0110871	-0.0133876	0.00383826
AMG-706	0.0829505	0.0459509	0.34144	0.344898	0.375626	0.520841
Axitinib	0.0276493	0.384675	0.298715	0.439279	0.465665	0.218024
AZD-0530	0.605595	0.622739	0.0620106	0.094612	0.00881013	0.0509385
BIBW2992	0.195584	0.987793	0.457075	0.346693	0.382918	0.409276
BMS-536924	0.0229307	0.639436	0.0879818	0.131261	-0.0946997	0.00344259
BMS-754807	0.00143719	0.843198	0.151648	0.109065	-0.158875	-0.421174
Bosutinib	0.0342437	0.747564	0.237208	0.397153	0.582232	0.290054
CEP-701	0.0187389	0.194164	0.0128032	0.335548	0.410412	-0.177089
CI-1040	4.4985e-06	0.0791764	0.23086	0.44187	-0.496483	-0.116158
Dasatinib	0.711493	0.791479	0.032077	-0.0252801	-0.0264108	0.0910616
Erlotinib	0.843832	0.6057	0.0680991	0.0151463	-0.00602297	0.0582572
FTI-277	0.68495	0.488126	0.315373	0.288347	0.331695	0.202735
Gefitinib	0.0108188	0.595767	0.376654	0.34728	0.380247	0.571177
Imatinib	0.506368	0.516263	0.146328	0.161148	0.0958796	0.0887209
Lapatinib	0.363534	0.361296	0.0939564	-0.00711824	0.0644161	0.0776955
NVP-TAE684	0.150629	0.511156	0.0952385	0.0849603	-0.00175233	0.0285459
OSI-906	0.00870176	0.109047	0.341643	0.583653	0.0165941	0.608851
Pazopanib	0.0025889	0.254069	0.236711	0.344322	0.548747	0.780077
PD-0325901	1.17841e-06	0.301186	0.250242	0.472665	-0.495815	-0.14452
PD-173074	0.0042574	0.690327	0.385732	0.343623	0.500168	0.480276
PF-02341066	0.354184	0.560405	0.0686373	0.0488117	0.0508192	-0.0667662
PHA-665752	0.317661	0.448675	0.0579093	0.0625901	0.0186448	0.064814
PLX4720	0.0215002	0.0697107	0.330633	0.444124	0.417786	0.545535
RDEA119	5.15482e-06	0.380055	0.177696	0.203033	-0.365133	-0.00941483
SB590885	0.735096	0.779754	0.349791	0.404335	0.284065	0.291126
Sorafenib	0.254962	0.290555	0.0541887	0.0516202	-0.0130831	0.0145349
Sunitinib	0.426008	0.21017	0.0574957	0.0582018	0.102475	0.0663904
Tipifarnib	0.172969	0.1942	0.0869179	-0.147986	0.0324106	-0.140885
WH-4-023	0.191729	0.337126	0.0420599	0.0271784	0.026295	0.0480558
	KRAS	PTEN	WW	WM	MW	MM
A-770041	0.881651	0.823502	0.0291457	0.000940568	-0.00832144	0.237446
AMG-706	0.0829505	0.919063	0.362936	0.175192	0.425844	0.208759
Axitinib	0.0276493	0.793971	0.325831	0.174598	0.378161	-0.246026
AZD-0530	0.605595	0.395526	0.0612409	0.142322	0.0099916	0.348456
BIBW2992	0.195584	0.0269516	0.431877	0.50938	0.383404	0.437759
BMS-536924	0.0229307	0.0247173	0.0843873	0.154514	-0.0946997	0.632883
BMS-754807	0.00143719	0.00566438	0.135083	0.407624	-0.179386	0.862298
Bosutinib	0.0342437	0.0538146	0.17629	0.591528	0.562077	-0.276599
CEP-701	0.0187389	0.965045	0.00185745	0.146482	0.356812	-0.245439
CI-1040	4.4985e-06	0.123715	0.254213	0.290009	-0.471359	0.18095
Dasatinib	0.711493	0.586989	0.0395405	-0.0311283	-0.0110594	0.346792
Erlotinib	0.843832	0.0058917	0.0518115	0.154779	0.00236072	0.233618
FTI-277	0.68495	0.91467	0.307145	0.33261	0.317792	0.57895
Gefitinib	0.0108188	0.249174	0.34728	0.450488	0.452526	0.461203
Imatinib	0.506368	0.644579	0.146652	0.132464	0.0909812	0.203262
Lapatinib	0.363534	0.442825	0.0784941	0.0943417	0.0614236	0.289457
NVP-TAE684	0.150629	0.00745784	0.0742824	0.15633	-0.00175233	0.531926
OSI-906	0.00870176	1.9234e-06	0.270083	0.634955	0.0237197	0.63718
Pazopanib	0.0025889	0.420163	0.250126	0.232614	0.570193	0.321838
PD-0325901	1.17841e-06	0.068474	0.258374	0.27763	-0.495815	0.429712
PD-173074	0.0042574	0.627685	0.390009	0.285683	0.49667	0.51671
PF-02341066	0.354184	0.668547	0.0659176	0.067751	0.0378416	-0.0248819
PHA-665752	0.317661	0.167965	0.0540159	0.101632	0.0240725	0.0819267
PLX4720	0.0215002	0.0609858	0.351842	0.380761	0.503342	-0.278138
RDEA119	5.15482e-06	0.0303524	0.170258	0.290689	-0.429678	0.705624
SB590885	0.735096	0.115128	0.358819	0.288628	0.290405	-0.379584
Sorafenib	0.254962	0.924088	0.0544306	0.0307998	-0.0130831	0.273215
Sunitinib	0.426008	0.187172	0.0526211	0.0669117	0.0924853	0.113658
Tipifarnib	0.172969	0.357543	0.0594832	0.181935	0.0274498	-0.107565
WH-4-023	0.191729	0.609133	0.0457434	0.0112459	0.032578	0.378424
	KRAS	TP53	WW	WM	MW	MM
A-770041	0.881651	0.619914	0.0164073	0.0263126	0.0118237	-0.0140271
AMG-706	0.0829505	0.328732	0.393432	0.317269	0.402753	0.429945
Axitinib	0.0276493	0.505676	0.266825	0.322627	0.28652	0.43946
AZD-0530	0.605595	0.955124	0.0973866	0.0599956	0.0099916	0.016341
BIBW2992	0.195584	0.017499	0.471563	0.424027	0.327855	0.39315
BMS-536924	0.0229307	0.420573	0.0834144	0.0916088	-0.11014	-0.0133062
BMS-754807	0.00143719	0.555672	0.183925	0.138545	-0.436832	-0.119959
Bosutinib	0.0342437	0.894786	0.292148	0.22209	0.36249	0.590173
CEP-701	0.0187389	0.000372809	-0.15149	0.0937114	0.0145888	0.443767
CI-1040	4.4985e-06	0.00566287	0.164551	0.307635	-0.43266	-0.466906
Dasatinib	0.711493	0.436605	0.0178652	0.0245652	-0.0264108	0.00297158
Erlotinib	0.843832	0.294716	0.0924357	0.0513287	0.0366035	-0.00295639
FTI-277	0.68495	0.254153	0.336381	0.28709	0.0569007	0.427306
Gefitinib	0.0108188	0.379223	0.437965	0.339758	0.557876	0.377421
Imatinib	0.506368	0.759347	0.167819	0.133751	0.0778546	0.0985339
Lapatinib	0.363534	0.0789626	0.121433	0.0697941	0.0614236	0.0684729
NVP-TAE684	0.150629	0.473657	0.091463	0.0974845	-0.0546976	0.0377308
OSI-906	0.00870176	0.708013	0.296362	0.379011	0.0143352	0.189992
Pazopanib	0.0025889	0.0365689	0.202976	0.309706	0.592963	0.560944
PD-0325901	1.17841e-06	0.0124583	0.194194	0.283474	-0.468982	-0.42861
PD-173074	0.0042574	0.57194	0.381253	0.385732	0.469161	0.500958
PF-02341066	0.354184	0.630388	0.0749187	0.0590892	0.0120653	0.0299524
PHA-665752	0.317661	0.825653	0.0853967	0.0502382	0.0240725	0.0379239
PLX4720	0.0215002	0.00111066	0.336827	0.361681	0.417786	0.50478
RDEA119	5.15482e-06	0.0308757	0.143669	0.257708	-0.115294	-0.491708
SB590885	0.735096	0.00647007	0.351708	0.353215	0.057746	0.350766
Sorafenib	0.254962	0.705341	0.0527227	0.0541887	-0.0264353	-0.00263022
Sunitinib	0.426008	0.141752	0.0690591	0.0502812	0.0561193	0.103644
Tipifarnib	0.172969	0.421046	0.103626	0.0399692	0.139644	-0.071341
WH-4-023	0.191729	0.00493322	-0.00631942	0.0593862	0.0422822	0.0340934
	NRAS	PTEN	WW	WM	MW	MM
A-770041	0.320709	0.823502	0.0263126	-0.00792763	-0.0245973	0.11423
AMG-706	0.072084	0.919063	0.377169	0.128675	0.391877	0.516406
Axitinib	0.477136	0.793971	0.328833	0.169969	0.297066	0.157542
AZD-0530	0.0299945	0.395526	0.0514634	0.132097	0.281746	0.249188
BIBW2992	0.00192981	0.0269516	0.402619	0.497698	0.532717	0.559304
BMS-536924	0.948939	0.0247173	0.0604201	0.120642	0.0771719	0.747584
BMS-754807	0.556847	0.00566438	0.0827328	0.393323	0.130798	1.19381
Bosutinib	0.191048	0.0538146	0.251843	0.527691	0.04569	0.618552
CEP-701	0.000599197	0.965045	0.0737077	0.162956	-0.544311	-1.08933
CI-1040	3.67435e-07	0.123715	0.205781	0.23059	-0.83249	0.794108
Dasatinib	0.457292	0.586989	0.032077	-0.0314249	-0.0152222	0.197163
Erlotinib	0.161388	0.0058917	0.0416619	0.136205	0.0737873	0.485226
FTI-277	0.0449245	0.91467	0.296689	0.339885	0.328496	0.370054
Gefitinib	0.0120709	0.249174	0.339758	0.452631	0.52117	0.406511
Imatinib	0.114627	0.644579	0.13543	0.121536	0.24309	0.285161
Lapatinib	0.0301435	0.442825	0.0708535	0.0998862	0.202893	0.0937317
NVP-TAE684	0.225135	0.00745784	0.0481385	0.141887	0.153471	0.491852
OSI-906	0.885274	1.9234e-06	0.26	0.621403	0.208782	0.651558
Pazopanib	0.14788	0.420163	0.301485	0.185555	0.465066	0.652472
PD-0325901	1.1777e-06	0.068474	0.182642	0.268299	-0.675841	0.989112
PD-173074	0.14541	0.627685	0.403142	0.23124	0.499491	0.484778
PF-02341066	0.336509	0.668547	0.06059	0.0643195	0.0605954	0.0360893
PHA-665752	0.136598	0.167965	0.0470089	0.0994897	0.0844268	0.324563
PLX4720	0.652794	0.0609858	0.37085	0.325766	0.390002	0.549332
RDEA119	3.23898e-06	0.0303524	0.136946	0.291963	-0.747364	1.05441
SB590885	0.796323	0.115128	0.354813	0.26478	0.26768	0.36738
Sorafenib	0.858597	0.924088	0.0471225	0.0193895	0.0346274	0.70433
Sunitinib	0.216238	0.187172	0.0623472	0.0792742	-0.05435	-0.681522
Tipifarnib	0.237402	0.357543	0.0579895	0.20351	-0.0286149	-0.0496763
WH-4-023	0.629731	0.609133	0.0413912	0.0145927	0.0178558	0.0809291
	NRAS	TP53	WW	WM	MW	MM
A-770041	0.320709	0.619914	0.0202112	0.0195845	-0.049284	0.0941211
AMG-706	0.072084	0.328732	0.394988	0.335976	0.40292	0.435319
Axitinib	0.477136	0.505676	0.262304	0.344188	0.352079	0.190727
AZD-0530	0.0299945	0.955124	0.076109	0.0533416	0.0747598	0.442147
BIBW2992	0.00192981	0.017499	0.462923	0.391484	0.555959	0.535873
BMS-536924	0.948939	0.420573	0.0493685	0.0741896	0.0815951	0.136577
BMS-754807	0.556847	0.555672	0.086997	0.109327	0.15299	0.648545
Bosutinib	0.191048	0.894786	0.317421	0.280075	0.107457	-0.0977146
CEP-701	0.000599197	0.000372809	-0.0915957	0.152094	-0.39558	-0.675806
CI-1040	3.67435e-07	0.00566287	0.150408	0.252811	-0.658792	-0.767284
Dasatinib	0.457292	0.436605	0.0505389	0.0140012	-0.119111	0.440868
Erlotinib	0.161388	0.294716	0.0863206	0.038306	0.0370389	0.176883
FTI-277	0.0449245	0.254153	0.322287	0.296689	0.313354	0.591234
Gefitinib	0.0120709	0.379223	0.41168	0.34541	0.541918	0.467286
Imatinib	0.114627	0.759347	0.155644	0.119593	0.229893	0.280043
Lapatinib	0.0301435	0.0789626	0.112966	0.0651784	0.135576	0.2382
NVP-TAE684	0.225135	0.473657	0.0419104	0.0734491	0.152947	0.229349
OSI-906	0.885274	0.708013	0.288879	0.344879	0.255615	0.393019
Pazopanib	0.14788	0.0365689	0.236952	0.322656	0.0672965	0.594917
PD-0325901	1.1777e-06	0.0124583	0.103685	0.221176	-0.502553	-0.666728
PD-173074	0.14541	0.57194	0.373433	0.393495	0.526865	0.482589
PF-02341066	0.336509	0.630388	0.0723852	0.0577242	0.0364781	0.148332
PHA-665752	0.136598	0.825653	0.0700733	0.0465872	0.0668427	0.243401
PLX4720	0.652794	0.00111066	0.333136	0.377569	0.46658	0.366272
RDEA119	3.23898e-06	0.0308757	0.129223	0.209754	-0.934874	-0.437142
SB590885	0.796323	0.00647007	0.340083	0.353682	0.349373	-0.00308128
Sorafenib	0.858597	0.705341	0.0428257	0.0432664	0.0336297	0.117496
Sunitinib	0.216238	0.141752	0.0633984	0.0678613	0.0989896	-0.156399
Tipifarnib	0.237402	0.421046	0.139644	0.0291577	-0.424719	0.0552245
WH-4-023	0.629731	0.00493322	0.0121072	0.0457434	-0.0816919	0.419647
	PIK3CA	PTEN	WW	WM	MW	MM
A-770041	0.847366	0.823502	0.0256844	0.00672588	0.00927837	-0.107805
AMG-706	0.0459509	0.919063	0.370496	0.201855	0.401108	0.134718
Axitinib	0.384675	0.793971	0.326543	0.169969	0.397401	-0.149134
AZD-0530	0.622739	0.395526	0.053124	0.163064	0.0927399	-0.0239981
BIBW2992	0.987793	0.0269516	0.431601	0.512887	0.351191	0.388071
BMS-536924	0.639436	0.0247173	0.0560563	0.181371	0.101845	-0.0440841
BMS-754807	0.843198	0.00566438	0.0933254	0.53606	0.0764781	-0.194434
Bosutinib	0.747564	0.0538146	0.188431	0.610224	0.414013	-0.415453
CEP-701	0.194164	0.965045	0.0217633	0.147178	0.320411	-0.120998
CI-1040	0.0791764	0.123715	0.139038	0.247135	0.375162	0.514232
Dasatinib	0.791479	0.586989	0.032077	-0.00484088	0.0176688	-0.0848997
Erlotinib	0.6057	0.0058917	0.0465259	0.179359	0.0343495	0.0100735
FTI-277	0.488126	0.91467	0.309831	0.352532	0.295318	-0.180869
Gefitinib	0.595767	0.249174	0.35289	0.448344	0.470616	0.496208
Imatinib	0.516263	0.644579	0.141326	0.155951	0.120598	0.047831
Lapatinib	0.361296	0.442825	0.0792542	0.108139	0.0255658	-0.152825
NVP-TAE684	0.511156	0.00745784	0.0545364	0.175126	0.0664275	0.0594048
OSI-906	0.109047	1.9234e-06	0.217876	0.646283	0.621	0.567034
Pazopanib	0.254069	0.420163	0.277284	0.286034	0.480073	-1.14363
PD-0325901	0.301186	0.068474	0.115225	0.286961	0.432077	0.581065
PD-173074	0.690327	0.627685	0.409089	0.352135	0.469161	0.118316
PF-02341066	0.560405	0.668547	0.0649559	0.0711824	0.00570728	-0.0269842
PHA-665752	0.448675	0.167965	0.0483358	0.129207	0.0736695	0.0189417
PLX4720	0.0697107	0.0609858	0.351842	0.326725	0.505233	0.436189
RDEA119	0.380055	0.0303524	0.0872713	0.29455	0.162924	0.971523
SB590885	0.779754	0.115128	0.349881	0.289979	0.403606	0.152428
Sorafenib	0.290555	0.924088	0.04276	0.0578584	0.0580304	-0.17092
Sunitinib	0.21017	0.187172	0.0565413	0.0792742	0.0766615	-0.15725
Tipifarnib	0.1942	0.357543	0.0612653	0.25273	-0.0847311	-0.410448
WH-4-023	0.337126	0.609133	0.039487	0.0204182	0.0544315	-0.200825
	PIK3CA	RB1	WW	WM	MW	MM
A-770041	0.847366	0.0253866	0.0164344	0.251893	-0.00628271	0.0178627
AMG-706	0.0459509	0.22747	0.34171	0.349732	0.413399	0.320754
Axitinib	0.384675	0.252918	0.325317	0.140661	0.319936	0.431728
AZD-0530	0.622739	0.610833	0.0529709	0.238166	0.087681	0.163407
BIBW2992	0.987793	0.221234	0.447775	0.452253	0.351191	0.388071
BMS-536924	0.639436	0.00470766	0.0628752	0.156881	0.0377978	0.357787
BMS-754807	0.843198	0.110008	0.124264	0.135319	-0.192118	0.21697
Bosutinib	0.747564	0.284689	0.27705	0.227358	0.326183	0.693052
CEP-701	0.194164	0.148324	0.029354	0.143886	0.178434	0.677103
CI-1040	0.0791764	6.21893e-05	0.123822	0.461911	0.325093	0.478403
Dasatinib	0.791479	0.00470122	0.0116347	0.143186	0.00419788	-0.0572883
Erlotinib	0.6057	0.216964	0.0562881	0.119333	0.020219	0.0586979
FTI-277	0.488126	0.467025	0.315125	0.388052	0.278062	0.325334
Gefitinib	0.595767	0.173099	0.375855	0.446201	0.470616	0.479336
Imatinib	0.516263	0.393359	0.138401	0.166274	0.106268	0.0853194
Lapatinib	0.361296	0.806028	0.0797331	0.149427	0.0255658	-0.00631612
NVP-TAE684	0.511156	0.105218	0.0708558	0.138987	0.0531057	0.146588
OSI-906	0.109047	0.0455542	0.290838	0.38651	0.585655	0.670009
Pazopanib	0.254069	0.610697	0.267171	0.366417	0.506427	-0.0511562
PD-0325901	0.301186	4.567e-05	0.0910786	0.718472	0.257459	0.582692
PD-173074	0.690327	0.633741	0.402409	0.390009	0.477917	0.0814423
PF-02341066	0.560405	0.675705	0.0617327	0.125251	0.00570728	-0.00766911
PHA-665752	0.448675	0.150196	0.0500158	0.142467	0.0268765	0.133365
PLX4720	0.0697107	0.392772	0.354653	0.283796	0.505233	0.436189
RDEA119	0.380055	0.00215733	0.0994071	0.308161	0.18518	0.192867
SB590885	0.779754	0.270984	0.348668	0.319602	0.400345	0.405539
Sorafenib	0.290555	0.935207	0.0409167	0.0864708	0.0346274	0.0580304
Sunitinib	0.21017	0.0664869	0.0565658	0.110687	0.0561193	0.12946
Tipifarnib	0.1942	0.0489339	0.0742456	0.256096	-0.129245	-0.166728
WH-4-023	0.337126	0.00868094	0.0291931	0.149269	0.0538293	0.0214
	PIK3CA	TP53	WW	WM	MW	MM
A-770041	0.847366	0.619914	0.0178705	0.0209498	-0.0235047	0.00509398
AMG-706	0.0459509	0.328732	0.375626	0.33352	0.439703	0.344898
Axitinib	0.384675	0.505676	0.271345	0.329946	0.273797	0.385134
AZD-0530	0.622739	0.955124	0.0641702	0.0541641	0.088098	0.0943709
BIBW2992	0.987793	0.017499	0.469803	0.425861	0.295035	0.381846
BMS-536924	0.639436	0.420573	0.058103	0.0716828	-0.0503302	0.169598
BMS-754807	0.843198	0.555672	0.145731	0.112691	-0.196271	0.230172
Bosutinib	0.747564	0.894786	0.279933	0.249687	0.428434	0.363728
CEP-701	0.194164	0.000372809	-0.129743	0.108258	-0.0678942	0.524272
CI-1040	0.0791764	0.00566287	0.129724	0.164334	-0.196889	0.573513
Dasatinib	0.791479	0.436605	0.0187796	0.0254171	0.000186966	-0.00569939
Erlotinib	0.6057	0.294716	0.0887614	0.0473881	0.0591257	0.0151463
FTI-277	0.488126	0.254153	0.328496	0.307145	0.267339	0.310326
Gefitinib	0.595767	0.379223	0.441852	0.339758	0.473842	0.405061
Imatinib	0.516263	0.759347	0.16329	0.131821	0.130881	0.0957938
Lapatinib	0.361296	0.0789626	0.120404	0.0765947	0.077495	-0.0135433
NVP-TAE684	0.511156	0.473657	0.0732151	0.082791	0.020408	0.136205
OSI-906	0.109047	0.708013	0.26958	0.332671	0.576345	0.639181
Pazopanib	0.254069	0.0365689	0.18396	0.330068	0.583565	0.395834
PD-0325901	0.301186	0.0124583	0.0826964	0.170955	-0.155334	0.566462
PD-173074	0.690327	0.57194	0.398234	0.393969	0.426826	0.432648
PF-02341066	0.560405	0.630388	0.0747807	0.0589465	-0.00853511	0.00622277
PHA-665752	0.448675	0.825653	0.076574	0.0465872	0.0322896	0.0738037
PLX4720	0.0697107	0.00111066	0.314653	0.363113	0.494856	0.482442
RDEA119	0.380055	0.0308757	0.112615	0.15064	0.0197765	0.427513
SB590885	0.779754	0.00647007	0.340083	0.349725	0.387893	0.402797
Sorafenib	0.290555	0.705341	0.0459009	0.0432664	0.00624766	0.0580853
Sunitinib	0.21017	0.141752	0.0669209	0.0574957	0.0424973	0.0709796
Tipifarnib	0.1942	0.421046	0.139644	0.0376197	-0.0903038	-0.251892
WH-4-023	0.337126	0.00493322	-0.00742604	0.0526137	0.026551	0.0473059
	PTEN	RB1	WW	WM	MW	MM
A-770041	0.823502	0.0253866	0.0166049	0.231042	-0.0151317	0.0417137
AMG-706	0.919063	0.22747	0.374044	0.419107	0.241184	0.128866
Axitinib	0.793971	0.252918	0.333881	0.163256	0.198929	0.112963
AZD-0530	0.395526	0.610833	0.0499687	0.191765	0.144391	0.189451
BIBW2992	0.0269516	0.221234	0.425861	0.433705	0.50938	0.506352
BMS-536924	0.0247173	0.00470766	0.0511382	0.192332	0.174709	0.208219
BMS-754807	0.00566438	0.110008	0.0827328	0.12579	0.518979	0.220512
Bosutinib	0.0538146	0.284689	0.223839	0.251486	0.617185	0.293916
CEP-701	0.965045	0.148324	0.0178277	0.146318	0.11301	0.20042
CI-1040	0.123715	6.21893e-05	0.122293	0.455894	0.195231	0.496131
Dasatinib	0.586989	0.00470122	0.0123982	0.22725	-0.0209205	-0.031206
Erlotinib	0.0058917	0.216964	0.0411229	0.0679888	0.154779	0.207569
FTI-277	0.91467	0.467025	0.28728	0.457018	0.351275	0.0922309
Gefitinib	0.249174	0.173099	0.358069	0.440696	0.443732	0.46798
Imatinib	0.644579	0.393359	0.136531	0.179474	0.129815	0.14443
Lapatinib	0.442825	0.806028	0.0738901	0.118682	0.10057	0.0869712
NVP-TAE684	0.00745784	0.105218	0.0537948	0.121828	0.15633	0.188004
OSI-906	1.9234e-06	0.0455542	0.228748	0.334721	0.647131	0.565165
Pazopanib	0.420163	0.610697	0.307363	0.305429	0.197641	0.341914
PD-0325901	0.068474	4.567e-05	0.0676414	0.685016	0.297585	0.39459
PD-173074	0.627685	0.633741	0.417314	0.388192	0.285683	0.358824
PF-02341066	0.668547	0.675705	0.0593484	0.0928929	0.0505795	0.180538
PHA-665752	0.167965	0.150196	0.0410205	0.149345	0.0995025	0.130875
PLX4720	0.0609858	0.392772	0.390889	0.168749	0.223915	0.468275
RDEA119	0.0303524	0.00215733	0.0798269	0.325588	0.297667	0.298907
SB590885	0.115128	0.270984	0.352535	0.301399	0.254474	0.411298
Sorafenib	0.924088	0.935207	0.0383212	0.0926181	0.0618963	0.00557034
Sunitinib	0.187172	0.0664869	0.0563846	0.106371	0.0593502	0.12169
Tipifarnib	0.357543	0.0489339	0.0383242	0.24163	0.170153	0.220029
WH-4-023	0.609133	0.00868094	0.0347549	0.162307	0.000236469	0.0209091
	PTEN	TP53	WW	WM	MW	MM
A-770041	0.823502	0.619914	0.0209337	0.0209498	-0.0430815	0.0151657
AMG-706	0.919063	0.328732	0.413964	0.349848	0.135771	0.204607
Axitinib	0.793971	0.505676	0.300277	0.369272	0.152096	0.163755
AZD-0530	0.395526	0.955124	0.0588009	0.0534979	0.163857	0.121137
BIBW2992	0.0269516	0.017499	0.463112	0.384146	0.482031	0.515194
BMS-536924	0.0247173	0.420573	0.0579699	0.0634106	0.0479859	0.198398
BMS-754807	0.00566438	0.555672	0.13055	0.0726359	0.114933	0.563543
Bosutinib	0.0538146	0.894786	0.276348	0.202107	0.568594	0.545642
CEP-701	0.965045	0.000372809	-0.154285	0.115031	0.11401	0.150133
CI-1040	0.123715	0.00566287	0.137265	0.157705	-0.0493582	0.401916
Dasatinib	0.586989	0.436605	0.022499	0.029727	-0.00959843	-0.0224188
Erlotinib	0.0058917	0.294716	0.0775966	0.0268555	0.0945637	0.203183
FTI-277	0.91467	0.254153	0.315506	0.300232	0.336152	0.343371
Gefitinib	0.249174	0.379223	0.455404	0.323978	0.444678	0.45303
Imatinib	0.644579	0.759347	0.16329	0.126175	0.116563	0.143985
Lapatinib	0.442825	0.0789626	0.112966	0.0667295	0.118565	0.0939564
NVP-TAE684	0.00745784	0.473657	0.0427515	0.0633468	0.13618	0.175265
OSI-906	1.9234e-06	0.708013	0.216483	0.262298	0.549272	0.648942
Pazopanib	0.420163	0.0365689	0.247906	0.33186	-0.444396	0.337182
PD-0325901	0.068474	0.0124583	0.0589964	0.156308	0.149359	0.357188
PD-173074	0.627685	0.57194	0.40374	0.417111	0.363673	0.290672
PF-02341066	0.668547	0.630388	0.0665526	0.0583658	0.110186	0.0523779
PHA-665752	0.167965	0.825653	0.0558794	0.0461281	0.138576	0.0641354
PLX4720	0.0609858	0.00111066	0.357109	0.377569	0.113402	0.373937
RDEA119	0.0303524	0.0308757	0.0933603	0.107447	0.144652	0.358646
SB590885	0.115128	0.00647007	0.348652	0.354813	0.085261	0.291716
Sorafenib	0.924088	0.705341	0.0459009	0.0454295	0.00926028	0.0726523
Sunitinib	0.187172	0.141752	0.0561193	0.0594149	0.105905	0.0522811
Tipifarnib	0.357543	0.421046	0.116798	0.0168115	0.176737	0.181935
WH-4-023	0.609133	0.00493322	0.0108197	0.0547853	-0.0332641	0.0337108
	RB1	TP53	WW	WM	MW	MM
A-770041	0.0253866	0.619914	0.00609638	0.0166049	0.632186	0.0622248
AMG-706	0.22747	0.328732	0.40193	0.318041	0.254131	0.352548
Axitinib	0.252918	0.505676	0.300523	0.348578	0.100961	0.213945
AZD-0530	0.610833	0.955124	0.0539672	0.0533416	0.591764	0.139153
BIBW2992	0.221234	0.017499	0.466336	0.411657	0.462923	0.437644
BMS-536924	0.00470766	0.420573	0.0513364	0.06685	0.371869	0.175793
BMS-754807	0.110008	0.555672	0.0781785	0.12301	0.381814	0.03296
Bosutinib	0.284689	0.894786	0.310892	0.258441	0.166376	0.30875
CEP-701	0.148324	0.000372809	-0.110669	0.0937114	-0.134715	0.244518
CI-1040	6.21893e-05	0.00566287	0.0983986	0.13746	0.305233	0.48306
Dasatinib	0.00470122	0.436605	-0.00354575	0.013666	0.611131	0.063481
Erlotinib	0.216964	0.294716	0.0735628	0.0431417	0.547073	0.0564542
FTI-277	0.467025	0.254153	0.315373	0.28728	0.394814	0.328515
Gefitinib	0.173099	0.379223	0.46301	0.328601	0.13162	0.45823
Imatinib	0.393359	0.759347	0.149641	0.127512	0.220982	0.139475
Lapatinib	0.806028	0.0789626	0.106793	0.0686966	0.415701	0.0791067
NVP-TAE684	0.105218	0.473657	0.0438765	0.0810948	0.194899	0.134341
OSI-906	0.0455542	0.708013	0.280718	0.344879	0.54548	0.455326
Pazopanib	0.610697	0.0365689	0.214822	0.333126	0.554368	0.315743
PD-0325901	4.567e-05	0.0124583	0.0275981	0.122098	0.775388	0.669429
PD-173074	0.633741	0.57194	0.400987	0.410984	0.0503388	0.373061
PF-02341066	0.675705	0.630388	0.0628444	0.0552963	0.334324	0.0786062
PHA-665752	0.150196	0.825653	0.0635791	0.0406862	0.297484	0.13057
PLX4720	0.392772	0.00111066	0.363172	0.381241	-0.0324353	0.361681
RDEA119	0.00215733	0.0308757	0.0865624	0.158944	0.361746	0.298907
SB590885	0.270984	0.00647007	0.34807	0.351904	0.116009	0.366978
Sorafenib	0.935207	0.705341	0.0345893	0.0410864	0.0996662	0.0772439
Sunitinib	0.0664869	0.141752	0.0652763	0.0509082	-0.0495643	0.143017
Tipifarnib	0.0489339	0.421046	0.103247	0.0168115	0.347687	0.225692
WH-4-023	0.00868094	0.00493322	-0.00929654	0.0459626	0.663818	0.081381

## Sheet: ERKIC50
	APC	BRAF	WW	WM	MW	MM
A-770041	0.498702	0.125327	-0.00228073	-0.157164	-0.0506152	0.0623993
AMG-706	0.315101	0.805893	0.223928	0.121348	0.402626	0.297769
Axitinib	0.0774921	0.00309288	0.106572	0.580056	0.173668	0.088605
AZ628	0.0496529	1.13493e-18	0.0766089	-0.57814	-0.0217973	-1.43687
AZD-0530	0.489232	0.373215	-0.00709855	0.0425531	-0.0817614	0.222145
AZD6244	0.126605	5.1369e-13	0.178828	-0.877903	-0.0921807	-0.607613
BIBW2992	0.56548	0.00930485	0.275531	0.462073	0.0712007	0.433957
BMS-536924	0.0320188	0.122768	-0.00259222	-0.141331	-0.20568	-0.689113
BMS-754807	0.000488096	0.337248	-0.00768963	-0.122589	-0.434562	-1.24935
Bosutinib	0.0268154	0.573279	0.0253438	0.134296	0.597447	0.444098
CEP-701	0.00238314	0.0268483	-0.044212	-0.320168	0.703124	-0.33658
CI-1040	0.0252717	3.63048e-14	0.0417303	-0.746705	-0.311713	-1.23184
Dasatinib	0.671023	0.0481459	0.0281651	-0.189101	-0.0323913	0.0713517
Erlotinib	0.828434	0.169595	0.0224891	0.0794132	3.45322e-05	-0.114825
FTI-277	0.861111	0.0178887	0.108139	-0.164535	0.308718	-1.30467
Gefitinib	0.423589	0.233498	0.164803	0.340858	0.300574	0.2138
Imatinib	0.433158	0.525616	0.0437329	0.0447574	0.0918332	0.236748
Lapatinib	0.381433	0.327157	0.0112488	0.0275968	-0.171769	0.0552609
NVP-TAE684	0.053819	0.863218	0.00985782	-0.0429947	-0.170815	-0.497125
OSI-906	0.0146205	0.45866	0.134925	0.145981	-0.0373292	-0.924302
Pazopanib	0.00155669	0.497582	0.0831664	0.0147882	0.60358	1.00207
PD-0325901	0.000483163	7.42791e-16	0.162707	-0.942883	-0.556735	-1.60182
PD-173074	0.0540401	0.0126905	0.207556	0.588832	0.53379	0.782358
PF-02341066	0.666822	0.176544	0.0511898	0.0688353	0.0379897	0.0426902
PHA-665752	0.570557	0.718911	0.0189744	-0.0424792	0.0331888	0.0240835
PLX4720	0.196219	5.18779e-36	0.230601	-1.40701	0.873327	-2.17618
RDEA119	0.00199562	9.38741e-16	0.0829517	-0.98687	-0.566457	-1.92638
SB590885	0.0855792	2.23364e-30	0.341607	-1.01435	0.305082	-2.57558
Sorafenib	0.735689	0.756847	0.00757755	-0.0414737	-0.0806529	0.0385345
Sunitinib	0.114282	0.456206	0.0027631	-0.0329744	0.207831	-0.0320644
Tipifarnib	0.323628	0.541286	-0.055423	-0.102842	-0.316568	-0.662338
WH-4-023	0.910621	0.838361	0.0365736	-0.0269063	0.0312007	0.182924
	APC	KRAS	WW	WM	MW	MM
A-770041	0.498702	0.694414	-0.00757921	-0.0386564	-0.0506152	-0.0195568
AMG-706	0.315101	0.0549956	0.212245	0.326156	0.297769	0.402626
Axitinib	0.0774921	0.0127272	0.127075	0.259455	0.0628504	0.58355
AZ628	0.0496529	0.00054822	0.0777597	-0.228512	0.0687508	-0.164819
AZD-0530	0.489232	0.421547	-0.00522019	0.00907252	-0.0172979	-0.0817614
AZD6244	0.126605	0.000201346	0.190526	-0.14805	0.15512	-0.277903
BIBW2992	0.56548	0.771723	0.332825	0.183149	0.150964	0.0712007
BMS-536924	0.0320188	0.0423082	-0.00164423	-0.122359	-0.259641	-0.235366
BMS-754807	0.000488096	0.00320782	-2.02915e-08	-0.179514	-0.7174	-0.434562
Bosutinib	0.0268154	0.0914559	0.0262484	0.0426951	0.444098	0.597447
CEP-701	0.00238314	0.0129914	-0.0778492	0.0974736	0.0959271	0.703124
CI-1040	0.0252717	4.93613e-06	0.0417776	-0.473116	-0.279265	-0.69111
Dasatinib	0.671023	0.287808	0.000734615	0.0124355	-0.0730202	0.0450781
Erlotinib	0.828434	0.38574	0.036331	0.0107061	-0.0414385	3.45322e-05
FTI-277	0.861111	0.863317	0.0986409	0.100638	-0.0704535	0.190386
Gefitinib	0.423589	0.106327	0.169911	0.18699	0.254861	0.367262
Imatinib	0.433158	0.196558	0.0376687	0.0580384	0.0907715	0.109691
Lapatinib	0.381433	0.372763	0.00900092	0.042019	-0.171769	-0.126609
NVP-TAE684	0.053819	0.1356	0.0147767	-0.0819759	-0.266452	-0.170815
OSI-906	0.0146205	0.0327639	0.153701	0.0170444	-0.0526736	-0.31556
Pazopanib	0.00155669	0.00137242	0.0596669	0.412278	0.60358	0.916679
PD-0325901	0.000483163	7.94901e-07	0.141703	-0.499903	-0.237944	-0.724223
PD-173074	0.0540401	0.000666187	0.20232	0.554653	0.782358	0.53379
PF-02341066	0.666822	0.48085	0.0546755	0.0146306	0.0426902	-0.0297375
PHA-665752	0.570557	0.480734	0.0124368	0.028158	0.0240835	0.0793213
PLX4720	0.196219	0.0170024	0.20179	0.201495	0.210353	0.673966
RDEA119	0.00199562	9.14779e-05	0.0551695	-0.290256	-0.229739	-0.683491
SB590885	0.0855792	0.403034	0.292593	0.0777914	-0.167391	0.122393
Sorafenib	0.735689	0.376568	0.00733456	-0.0202413	-0.0845752	0.0587296
Sunitinib	0.114282	0.309099	-0.0159634	0.114402	0.286309	0.174465
Tipifarnib	0.323628	0.276787	-0.0569664	-0.137109	-0.316568	-0.611624
WH-4-023	0.910621	0.112579	0.0256484	0.0662431	0.0356233	0.060204
	APC	PIK3CA	WW	WM	MW	MM
A-770041	0.498702	0.662793	-0.0108733	-0.0117748	-0.0508986	-0.0333431
AMG-706	0.315101	0.147171	0.216261	0.255926	0.33163	0.408128
Axitinib	0.0774921	0.355379	0.122246	0.3636	0.459888	-0.122442
AZ628	0.0496529	0.419989	0.036328	0.119266	-0.112435	-0.0645926
AZD-0530	0.489232	0.638397	-0.00488951	0.0067743	-0.0579736	-0.0152237
AZD6244	0.126605	0.0393043	0.0940074	0.342688	-0.520381	0.350251
BIBW2992	0.56548	0.449849	0.344865	-0.0407673	-0.222921	0.615696
BMS-536924	0.0320188	0.55261	-0.0201785	0.029279	-0.290749	0.0168761
BMS-754807	0.000488096	0.823385	-0.015743	-0.134696	-0.390594	-0.694653
Bosutinib	0.0268154	0.979488	0.020689	0.0919782	0.657076	-0.566956
CEP-701	0.00238314	0.49636	-0.0657575	0.124906	0.675459	-0.15367
CI-1040	0.0252717	0.0599129	-0.0115173	0.204842	-0.515519	-0.0544302
Dasatinib	0.671023	0.683083	4.54161e-09	0.0253084	-0.0527057	0.0509644
Erlotinib	0.828434	0.996457	0.0290708	0.0315275	-0.0195681	0.00693758
FTI-277	0.861111	0.396161	0.0986409	0.101672	0.106879	0.202762
Gefitinib	0.423589	0.731524	0.165484	0.265277	0.23433	0.541011
Imatinib	0.433158	0.410338	0.0398102	0.0669287	0.119945	0.0531963
Lapatinib	0.381433	0.374229	0.0258073	-0.0756033	-0.195756	0.0117511
NVP-TAE684	0.053819	0.612363	0.00580926	0.0226537	-0.195848	-0.0937848
OSI-906	0.0146205	0.0712982	0.123224	0.493823	-0.313574	0.372433
Pazopanib	0.00155669	0.184561	0.0716221	0.157939	0.683277	0.923178
PD-0325901	0.000483163	0.274396	0.0766666	0.325591	-0.702627	-0.314433
PD-173074	0.0540401	0.825884	0.24129	0.201682	0.651659	0.621917
PF-02341066	0.666822	0.393386	0.0561616	0.0218436	0.066372	-0.0678959
PHA-665752	0.570557	0.302928	0.00605803	0.0451026	0.0518038	-0.0224423
PLX4720	0.196219	0.0306228	0.166528	0.394052	0.721373	0.447255
RDEA119	0.00199562	0.3583	0.0254957	0.172838	-0.622466	-0.214733
SB590885	0.0855792	0.714005	0.243163	0.450374	0.164392	-0.0570836
Sorafenib	0.735689	0.208311	0.0011915	0.0271852	-0.0353243	-0.0988645
Sunitinib	0.114282	0.180977	-0.0124338	0.07383	0.191148	0.0826819
Tipifarnib	0.323628	0.1905	-0.0450634	-0.298964	-0.195576	-0.865021
WH-4-023	0.910621	0.192654	0.0310515	0.058759	0.0384585	0.0688032
	APC	TP53	WW	WM	MW	MM
A-770041	0.498702	0.338653	-0.00643655	-0.0139088	-0.00153441	-0.0822404
AMG-706	0.315101	0.67002	0.230137	0.219816	0.297769	0.36549
Axitinib	0.0774921	0.0798601	0.11121	0.164177	-0.0786422	0.173668
AZ628	0.0496529	0.000653618	-0.0262539	0.0837068	-0.171628	-0.108937
AZD-0530	0.489232	0.531377	0.0424907	-0.012776	0.0446465	-0.0302068
AZD6244	0.126605	0.54379	0.184934	0.127098	-0.277903	-0.0921807
BIBW2992	0.56548	0.0338541	0.379935	0.260114	-0.20743	0.141987
BMS-536924	0.0320188	0.256265	-0.0340544	-0.00800363	-0.189637	-0.324962
BMS-754807	0.000488096	0.902324	-0.0455247	-0.010297	-0.330928	-0.60538
Bosutinib	0.0268154	0.951456	0.104082	0.0123104	0.331876	0.597447
CEP-701	0.00238314	0.00175581	-0.223897	-4.02844e-09	-0.534139	0.372409
CI-1040	0.0252717	0.023496	-0.0402563	0.0311246	-0.981724	-0.311713
Dasatinib	0.671023	0.079991	-0.012477	0.0145638	0.0713517	-0.0730202
Erlotinib	0.828434	0.701705	0.0603997	0.00181192	0.120934	-0.0282385
FTI-277	0.861111	0.0904593	0.092551	0.100955	-0.401505	0.190386
Gefitinib	0.423589	0.0549183	0.328138	0.120285	0.26402	0.300574
Imatinib	0.433158	0.981211	0.0414842	0.0447574	0.122428	0.0907715
Lapatinib	0.381433	0.11355	0.0542058	-0.00021574	-0.0234908	-0.165978
NVP-TAE684	0.053819	0.559513	-0.00709225	0.0118166	-0.0446936	-0.181863
OSI-906	0.0146205	0.983592	0.0939774	0.172826	0.652199	-0.31556
Pazopanib	0.00155669	0.0225421	0.00979688	0.088522	0.429587	0.912311
PD-0325901	0.000483163	0.0234926	0.0620612	0.116618	-0.724223	-0.451859
PD-173074	0.0540401	0.429861	0.246223	0.238584	0.769529	0.557822
PF-02341066	0.666822	0.581894	0.0462477	0.0556383	0.0423776	0.0379897
PHA-665752	0.570557	0.791441	0.0340068	0.00347725	-0.012589	0.0331888
PLX4720	0.196219	0.0712821	0.220561	0.19217	0.629878	0.673966
RDEA119	0.00199562	0.0278751	-0.0270731	0.0630644	-0.65084	-0.582227
SB590885	0.0855792	0.0232637	0.246306	0.305098	-0.288765	0.206392
Sorafenib	0.735689	0.240629	0.00264857	0.00351756	-0.0806529	-0.0632435
Sunitinib	0.114282	0.1855	-0.0204565	0.00650637	0.142435	0.207831
Tipifarnib	0.323628	0.709633	-0.0433852	-0.0766683	0.107796	-0.577906
WH-4-023	0.910621	0.0251181	0.00503732	0.0453256	0.130725	0.0312007
	BRAF	CDKN2A	WW	WM	MW	MM
A-770041	0.125327	0.00047704	0.0092711	-0.0499541	-0.140285	-0.158685
AMG-706	0.805893	0.0152516	0.263047	0.138604	0.171614	0.134581
Axitinib	0.00309288	0.0833035	0.121473	0.095459	0.781439	0.34521
AZ628	1.13493e-18	3.31621e-06	0.122375	-0.00183355	-0.935031	-0.540941
AZD-0530	0.373215	9.25667e-06	0.0445684	-0.0625387	0.0800682	0.0439148
AZD6244	5.1369e-13	0.000200634	0.24383	0.0362855	-1.2091	-0.640807
BIBW2992	0.00930485	0.460424	0.243381	0.338845	0.421781	0.501038
BMS-536924	0.122768	0.000271928	0.0252421	-0.0411349	-0.33022	-0.0557388
BMS-754807	0.337248	0.0693213	0.0196684	-0.103998	-0.0314702	-0.146993
Bosutinib	0.573279	1.88034e-06	0.15655	-0.304355	0.387987	-0.186168
CEP-701	0.0268483	0.00183946	0.0917873	-0.195031	-0.443773	-0.279205
CI-1040	3.63048e-14	6.2916e-08	0.139812	-0.146399	-0.997574	-0.857129
Dasatinib	0.0481459	8.77156e-10	0.0780636	-0.0984944	-0.106131	-0.211805
Erlotinib	0.169595	6.32601e-05	0.106768	-0.0518347	0.0233501	0.0828113
FTI-277	0.0178887	0.000362338	0.256049	-0.0666258	-0.10715	-0.198803
Gefitinib	0.233498	0.0234501	0.212635	0.09066	0.362674	0.232395
Imatinib	0.525616	0.0246458	0.0635942	0.0097206	0.1076	0.028205
Lapatinib	0.327157	0.0173043	0.0192927	-0.0441477	0.0105931	0.0831387
NVP-TAE684	0.863218	0.103544	0.0191058	-0.021327	-0.0687453	-0.0437474
OSI-906	0.45866	0.982978	0.116234	0.131589	0.0144413	0.140985
Pazopanib	0.497582	0.0704516	0.133755	0.0383121	0.155887	0.0964671
PD-0325901	7.42791e-16	1.98839e-06	0.244776	-0.0778975	-0.97668	-1.03556
PD-173074	0.0126905	0.490456	0.250842	0.203791	0.615142	0.595202
PF-02341066	0.176544	0.0226048	0.0785605	0.0218683	0.0996912	0.0330975
PHA-665752	0.718911	0.00123631	0.0456253	-0.0166248	-0.0619694	-0.0286343
PLX4720	5.18779e-36	2.736e-05	0.317177	0.102658	-1.47213	-1.4772
RDEA119	9.38741e-16	1.21201e-07	0.169476	-0.179426	-0.941931	-1.02598
SB590885	2.23364e-30	0.00904871	0.324654	0.361085	-1.252	-0.944069
Sorafenib	0.756847	0.632067	0.00507916	0.00726102	-0.0128963	-0.0424569
Sunitinib	0.456206	0.00257657	0.0523339	-0.0783356	0.0325873	-0.0632123
Tipifarnib	0.541286	0.00237141	0.0361426	-0.153173	-0.447676	-0.10098
WH-4-023	0.838361	1.11782e-06	0.0626251	-0.0068132	0.0679627	-0.0301684
	BRAF	PTEN	WW	WM	MW	MM
A-770041	0.125327	0.660342	-0.00648784	0.0052757	-0.152967	-0.157164
AMG-706	0.805893	0.26816	0.245295	-0.019543	0.251461	0.0135586
Axitinib	0.00309288	0.414442	0.133413	-0.022425	0.585639	0.346682
AZ628	1.13493e-18	0.614639	0.0578652	0.125104	-0.746227	-0.906297
AZD-0530	0.373215	0.497484	-0.0153724	0.0089456	0.052038	0.00348426
AZD6244	5.1369e-13	0.320221	0.15673	0.21611	-0.926732	-0.682906
BIBW2992	0.00930485	0.00697381	0.215696	0.54083	0.498222	0.366061
BMS-536924	0.122768	0.195475	-0.0234284	0.0776361	-0.199489	-0.0409243
BMS-754807	0.337248	0.053966	-0.0665535	0.0930653	-0.139505	0.145013
Bosutinib	0.573279	0.00665704	-0.00723804	0.309124	0.146961	0.252477
CEP-701	0.0268483	0.842845	-0.0332915	1.67878e-08	-0.428783	0.0582273
CI-1040	3.63048e-14	0.0468136	0.0117671	0.269798	-0.746705	-1.08748
Dasatinib	0.0481459	0.82102	0.0366894	-0.0237155	-0.178306	-0.182498
Erlotinib	0.169595	0.00757376	0.0076002	0.14109	0.0794132	0.0459968
FTI-277	0.0178887	0.814992	0.128837	0.0948856	-0.164535	-0.197711
Gefitinib	0.233498	0.0970663	0.134356	0.315283	0.348722	0.114672
Imatinib	0.525616	0.930669	0.0526277	-8.36915e-09	0.0564793	0.0447574
Lapatinib	0.327157	0.561575	0.000887307	0.0309147	0.0454354	0.0431192
NVP-TAE684	0.863218	0.208988	-0.000295297	0.026524	-0.0867914	0.118366
OSI-906	0.45866	1.39673e-05	0.0412536	0.489936	-0.010492	0.380095
Pazopanib	0.497582	0.473205	0.100644	0.0557171	0.137113	0.0320346
PD-0325901	7.42791e-16	0.0458199	0.0816902	0.411273	-0.942883	-1.24123
PD-173074	0.0126905	0.171903	0.278132	0.0450605	0.601571	0.680063
PF-02341066	0.176544	0.920329	0.0490376	0.0527128	0.0619721	0.0283337
PHA-665752	0.718911	0.726975	0.0231443	0.0153021	-0.0479168	-0.0252108
PLX4720	5.18779e-36	0.139998	0.237048	0.298263	-1.33727	-1.64055
RDEA119	9.38741e-16	0.110432	0.0344955	0.283769	-0.98687	-1.06058
SB590885	2.23364e-30	0.487872	0.340184	0.344423	-1.10741	-0.227752
Sorafenib	0.756847	0.375239	0.00757755	-6.43781e-09	-0.0540525	-0.0211179
Sunitinib	0.456206	0.368465	0.0116183	1.40024e-08	-0.0475482	0.0277785
Tipifarnib	0.541286	0.370907	-0.0692341	0.0260135	-0.238121	0.067684
WH-4-023	0.838361	0.914381	0.0439761	-0.0110001	0.0321903	-0.165093
	BRAF	TP53	WW	WM	MW	MM
A-770041	0.125327	0.338653	0.00511345	-0.0108733	-0.180057	-0.122549
AMG-706	0.805893	0.67002	0.220399	0.230969	0.289391	-0.165224
Axitinib	0.00309288	0.0798601	0.0302213	0.142188	0.491603	0.580056
AZ628	1.13493e-18	0.000653618	0.00853024	0.0959921	-0.899986	-0.526336
AZD-0530	0.373215	0.531377	0.0169513	-0.0181069	0.133536	0.0357917
AZD6244	5.1369e-13	0.54379	0.268793	0.159817	-0.598708	-0.952516
BIBW2992	0.00930485	0.0338541	0.336377	0.213913	0.462073	0.433957
BMS-536924	0.122768	0.256265	-0.0187176	-0.00846584	-0.198202	-0.153066
BMS-754807	0.337248	0.902324	-0.0321913	-0.018201	-0.135877	-0.122589
Bosutinib	0.573279	0.951456	0.106402	0.0177136	-0.168775	0.444098
CEP-701	0.0268483	0.00175581	-0.207329	0.0834101	-0.359545	-0.252316
CI-1040	3.63048e-14	0.023496	-0.0101518	0.047121	-1.44529	-0.686877
Dasatinib	0.0481459	0.079991	0.0167069	0.0328634	-0.208759	-0.174685
Erlotinib	0.169595	0.701705	0.050017	3.96945e-09	0.108065	0.0459968
FTI-277	0.0178887	0.0904593	0.116863	0.121947	-0.362553	-0.0957051
Gefitinib	0.233498	0.0549183	0.318234	0.109554	0.114672	0.376626
Imatinib	0.525616	0.981211	0.0489111	0.0468348	0.0179302	0.0611867
Lapatinib	0.327157	0.11355	0.0484346	-0.0221453	0.0876332	0.0275968
NVP-TAE684	0.863218	0.559513	-0.0101818	0.00789899	-0.0429947	-0.0506992
OSI-906	0.45866	0.983592	0.0939774	0.154667	0.135989	0.067961
Pazopanib	0.497582	0.0225421	0.0215603	0.124008	0.106235	0.0866988
PD-0325901	7.42791e-16	0.0234926	0.11692	0.117485	-1.24123	-0.752816
PD-173074	0.0126905	0.429861	0.204082	0.238584	0.480871	0.689312
PF-02341066	0.176544	0.581894	0.0425771	0.0556383	0.112913	0.0426902
PHA-665752	0.718911	0.791441	0.0333948	0.0175427	0.0744485	-0.0718336
PLX4720	5.18779e-36	0.0712821	0.303559	0.227015	-2.06928	-1.15193
RDEA119	9.38741e-16	0.0278751	0.0575833	0.0690577	-1.28394	-0.904688
SB590885	2.23364e-30	0.0232637	0.356429	0.339661	-1.33499	-0.73496
Sorafenib	0.756847	0.240629	0.00752972	0.00375496	-0.0427231	-0.0211179
Sunitinib	0.456206	0.1855	-0.0204565	0.0258094	-0.0089305	-0.0475482
Tipifarnib	0.541286	0.709633	-0.0393096	-0.0731881	-0.0991173	-0.306338
WH-4-023	0.838361	0.0251181	0.00952366	0.050986	0.0687502	-0.019056
	CDKN2A	EGFR	WW	WM	MW	MM
A-770041	0.00047704	0.730268	0.00722268	-0.0302308	-0.0595033	-0.162396
AMG-706	0.0152516	0.873818	0.259707	0.167988	0.136171	0.306821
Axitinib	0.0833035	0.454736	0.142188	0.353556	0.12414	0.411588
AZ628	3.31621e-06	0.87801	0.103629	-0.193161	-0.0747778	0.17302
AZD-0530	9.25667e-06	0.495981	0.0446379	0.00328548	-0.0446434	-0.275052
AZD6244	0.000200634	0.239063	0.214377	0.0265975	-0.0612449	1.00163
BIBW2992	0.460424	0.0110152	0.260114	-0.893794	0.387955	-0.0253742
BMS-536924	0.000271928	0.932494	-9.25664e-09	0.180033	-0.0456743	0.0110312
BMS-754807	0.0693213	0.386829	0.0133541	1.13637	-0.114603	-0.105207
Bosutinib	1.88034e-06	0.0400317	0.19961	-0.892967	-0.274125	-0.765018
CEP-701	0.00183946	0.883431	0.0743163	-0.512508	-0.206926	0.39074
CI-1040	6.2916e-08	0.424932	0.117776	-0.666032	-0.196403	0.139243
Dasatinib	8.77156e-10	0.608678	0.0729826	-0.0484811	-0.124612	-0.0687633
Erlotinib	6.32601e-05	0.428028	0.103914	-0.106914	-0.0197269	-0.239985
FTI-277	0.000362338	0.641281	0.242661	0.903031	-0.0738836	0.0469482
Gefitinib	0.0234501	0.0439897	0.235899	-0.898322	0.0969582	0.333311
Imatinib	0.0246458	0.548717	0.0670228	0.0770219	0.0162571	0.182026
Lapatinib	0.0173043	0.622814	0.0192927	0.112663	0.00451943	-0.500699
NVP-TAE684	0.103544	0.501564	0.0180728	0.00829376	-0.0271156	0.151498
OSI-906	0.982978	0.38574	0.115919	0.288663	0.133042	0.577325
Pazopanib	0.0704516	0.928824	0.133755	0.370849	0.0499109	0.0388242
PD-0325901	1.98839e-06	0.523483	0.193194	-0.195764	-0.149656	0.370281
PD-173074	0.490456	0.741828	0.258716	-0.477971	0.275362	0.679906
PF-02341066	0.0226048	0.778571	0.0800259	0.0946157	0.0213986	0.21062
PHA-665752	0.00123631	0.892835	0.0439148	0.100288	-0.0204723	0.0150097
PLX4720	2.736e-05	0.491962	0.287209	-0.15106	-0.000192576	0.234825
RDEA119	1.21201e-07	0.336716	0.125887	-0.426703	-0.275216	-0.163933
SB590885	0.00904871	0.324469	0.305082	-0.125921	0.203729	0.688329
Sorafenib	0.632067	0.652486	0.0017365	0.0719295	-0.0126702	0.0850404
Sunitinib	0.00257657	0.974895	0.0523339	0.0358715	-0.0770683	0.0671291
Tipifarnib	0.00237141	0.96277	0.022856	0.105377	-0.153161	-0.0971855
WH-4-023	1.11782e-06	0.85129	0.0628653	0.0519896	-0.0269063	-0.00540714
	CDKN2A	KRAS	WW	WM	MW	MM
A-770041	0.00047704	0.694414	0.00886035	-0.0195568	-0.0712303	-0.0499541
AMG-706	0.0152516	0.0549956	0.257877	0.310277	0.126862	0.359951
Axitinib	0.0833035	0.0127272	0.123605	0.58355	0.126383	0.123512
AZ628	3.31621e-06	0.00054822	0.138916	-0.138988	-0.00432243	-0.29205
AZD-0530	9.25667e-06	0.421547	0.0479086	0.018354	-0.0648779	-0.0039704
AZD6244	0.000200634	0.000201346	0.296657	-0.109778	0.00492964	-0.383358
BIBW2992	0.460424	0.771723	0.290977	0.0305214	0.382609	0.4397
BMS-536924	0.000271928	0.0423082	0.0457501	-0.149232	-0.0355581	-0.139118
BMS-754807	0.0693213	0.00320782	0.0357656	-0.282212	-0.102128	-0.222652
Bosutinib	1.88034e-06	0.0914559	0.151756	0.584973	-0.305864	-0.161605
CEP-701	0.00183946	0.0129914	-0.000370576	0.328222	-0.228308	-0.138414
CI-1040	6.2916e-08	4.93613e-06	0.176162	-0.397285	-0.142588	-0.685451
Dasatinib	8.77156e-10	0.287808	0.0806576	0.0450781	-0.130764	-0.0224475
Erlotinib	6.32601e-05	0.38574	0.114243	3.45322e-05	-0.0329916	0.0150109
FTI-277	0.000362338	0.863317	0.243926	0.279584	-0.0758759	-0.0622151
Gefitinib	0.0234501	0.106327	0.238106	-0.000327264	0.0368431	0.565062
Imatinib	0.0246458	0.196558	0.0617951	0.0775073	0.00823603	0.0660902
Lapatinib	0.0173043	0.372763	0.0327296	-0.120811	-0.0265689	0.0716414
NVP-TAE684	0.103544	0.1356	0.0217579	-0.0446936	-0.00915601	-0.0997058
OSI-906	0.982978	0.0327639	0.119074	-0.0153368	0.154184	-0.155002
Pazopanib	0.0704516	0.00137242	0.0894253	0.590131	0.0283293	0.206536
PD-0325901	1.98839e-06	7.94901e-07	0.356617	-0.47684	-0.0778975	-0.738519
PD-173074	0.490456	0.000666187	0.196354	0.414042	0.207556	0.643223
PF-02341066	0.0226048	0.48085	0.0823951	0.0423776	0.0232299	-6.22302e-05
PHA-665752	0.00123631	0.480734	0.0405752	0.0544936	-0.0258799	0.00405619
PLX4720	2.736e-05	0.0170024	0.259779	0.54941	-0.0109151	0.167661
RDEA119	1.21201e-07	9.14779e-05	0.179089	-0.229758	-0.225731	-0.747077
SB590885	0.00904871	0.403034	0.323931	0.0382917	0.205807	0.212322
Sorafenib	0.632067	0.376568	0.00429836	-0.0141142	0.00726102	-0.038026
Sunitinib	0.00257657	0.309099	0.0303424	0.167739	-0.093153	0.0569818
Tipifarnib	0.00237141	0.276787	0.0568086	-0.311817	-0.154254	-0.0331993
WH-4-023	1.11782e-06	0.112579	0.0567511	0.0799727	-0.0394175	0.0316724
	CDKN2A	NRAS	WW	WM	MW	MM
A-770041	0.00047704	0.41142	0.00804292	-0.0507417	-0.069336	0.0218192
AMG-706	0.0152516	0.0472061	0.259485	0.344438	0.12668	0.344871
Axitinib	0.0833035	0.842636	0.146969	0.0619837	0.127075	-0.158228
AZ628	3.31621e-06	6.87051e-05	0.112793	-0.276736	-0.00477229	-0.549146
AZD-0530	9.25667e-06	0.0034294	0.0416918	0.172502	-0.0547964	0.202431
AZD6244	0.000200634	0.0793584	0.216425	0.0205455	-0.0612449	0.248376
BIBW2992	0.460424	0.000166548	0.245788	0.626684	0.289173	0.858051
BMS-536924	0.000271928	0.888612	0.00197763	-0.0201785	-0.0456743	-0.034439
BMS-754807	0.0693213	0.216754	0.0150627	0.141851	-0.139505	0.0224763
Bosutinib	1.88034e-06	0.287099	0.17948	0.638051	-0.244261	-0.818806
CEP-701	0.00183946	0.0022403	0.0769808	-0.1518	-0.141547	-0.660436
CI-1040	6.2916e-08	4.19472e-06	0.129397	-0.374901	-0.168061	-0.840924
Dasatinib	8.77156e-10	0.26891	0.0711872	0.123327	-0.124612	-0.107932
Erlotinib	6.32601e-05	0.117815	0.088804	0.26273	-0.027064	0.0355969
FTI-277	0.000362338	0.5193	0.247897	0.121947	-0.0804464	0.0945987
Gefitinib	0.0234501	0.000266832	0.19957	0.386739	0.0208801	0.812606
Imatinib	0.0246458	0.00364516	0.0580384	0.14473	0.00429525	0.268023
Lapatinib	0.0173043	0.0237278	0.0118413	0.141648	-0.020422	0.111026
NVP-TAE684	0.103544	0.180606	0.0149031	0.101072	-0.021423	-0.0814216
OSI-906	0.982978	0.714253	0.116962	-0.024051	0.123224	0.348337
Pazopanib	0.0704516	0.324035	0.12569	0.212179	0.0246239	0.329889
PD-0325901	1.98839e-06	3.69495e-06	0.215606	-0.56354	-0.088794	-1.08584
PD-173074	0.490456	0.101958	0.254135	0.348823	0.209873	0.783799
PF-02341066	0.0226048	0.512	0.0736042	0.206732	0.030733	-0.070449
PHA-665752	0.00123631	0.203014	0.0296079	0.109	-0.0204723	0.0765249
PLX4720	2.736e-05	0.7034	0.270324	0.287209	-0.027832	0.157037
RDEA119	1.21201e-07	3.99371e-05	0.147769	-0.196517	-0.253186	-1.12321
SB590885	0.00904871	0.369879	0.311484	0.155792	0.205567	0.212476
Sorafenib	0.632067	0.762279	0.00429836	0.000616993	0.00375496	-0.15807
Sunitinib	0.00257657	0.62228	0.0527181	0.0404417	-0.0583309	-0.215917
Tipifarnib	0.00237141	0.517015	0.0243065	-0.0766683	-0.13249	-0.175145
WH-4-023	1.11782e-06	0.319618	0.0588222	0.160619	-0.0269063	0.0348078
	CDKN2A	PIK3CA	WW	WM	MW	MM
A-770041	0.00047704	0.662793	0.00804292	-0.00106081	-0.069336	-0.0487343
AMG-706	0.0152516	0.147171	0.259485	0.275816	0.12668	0.236036
Axitinib	0.0833035	0.355379	0.143332	-0.0205123	0.107005	0.411588
AZ628	3.31621e-06	0.419989	0.0962809	0.138399	-0.0747778	-0.00387257
AZD-0530	9.25667e-06	0.638397	0.0435608	0.0869906	-0.0467417	-0.0514699
AZD6244	0.000200634	0.0393043	0.165698	0.430858	-0.0282393	-0.193651
BIBW2992	0.460424	0.449849	0.263624	0.102537	0.41099	-0.338666
BMS-536924	0.000271928	0.55261	-0.00259222	0.107058	-0.0456743	-0.037648
BMS-754807	0.0693213	0.823385	0.0182199	-0.226251	-0.105207	-0.296291
Bosutinib	1.88034e-06	0.979488	0.213871	0.0904348	-0.294267	0.0836873
CEP-701	0.00183946	0.49636	0.0392527	0.166402	-0.206926	-0.115669
CI-1040	6.2916e-08	0.0599129	0.0740359	0.533685	-0.196403	-0.139335
Dasatinib	8.77156e-10	0.683083	0.0798297	0.0453469	-0.126717	-0.0129255
Erlotinib	6.32601e-05	0.996457	0.10188	0.0797188	-0.027064	-0.0197269
FTI-277	0.000362338	0.396161	0.243926	0.357617	-0.0651107	-0.396412
Gefitinib	0.0234501	0.731524	0.210483	0.346136	0.0969582	0.294654
Imatinib	0.0246458	0.410338	0.0653085	0.0772322	0.0106865	0.0521241
Lapatinib	0.0173043	0.374229	0.0274825	-0.0242701	0.00451943	-0.0873515
NVP-TAE684	0.103544	0.612363	0.0172785	0.0191058	-0.0277741	-0.000590588
OSI-906	0.982978	0.0712982	0.0551664	0.619118	0.133042	0.308922
Pazopanib	0.0704516	0.184561	0.118817	0.298987	0.0388242	0.0588743
PD-0325901	1.98839e-06	0.274396	0.186514	0.39049	-0.150634	-0.0023672
PD-173074	0.490456	0.825884	0.258072	0.264682	0.282128	0.358457
PF-02341066	0.0226048	0.393386	0.0939916	-0.028365	0.021814	0.0228145
PHA-665752	0.00123631	0.302928	0.0356906	0.0692647	-0.0175151	-0.014197
PLX4720	2.736e-05	0.0306228	0.258235	0.496006	-0.0507028	0.302722
RDEA119	1.21201e-07	0.3583	0.10373	0.1762	-0.275216	-0.254805
SB590885	0.00904871	0.714005	0.25419	0.506469	0.205567	0.371133
Sorafenib	0.632067	0.208311	0.00119604	0.0251192	-0.00875355	0.0265563
Sunitinib	0.00257657	0.180977	0.0481122	0.0801104	-0.0872407	0.0675497
Tipifarnib	0.00237141	0.1905	0.0452094	-0.316568	-0.129099	-0.315282
WH-4-023	1.11782e-06	0.192654	0.0656708	0.0453256	-0.0310935	0.107509
	CDKN2A	PTEN	WW	WM	MW	MM
A-770041	0.00047704	0.660342	0.00303812	0.062492	-0.0601613	-0.073361
AMG-706	0.0152516	0.26816	0.278966	0.0337043	0.179261	-0.134287
Axitinib	0.0833035	0.414442	0.150746	0.0944841	0.183741	-0.227642
AZ628	3.31621e-06	0.614639	0.0785878	0.287249	-0.0221506	-0.145566
AZD-0530	9.25667e-06	0.497484	0.0446465	0.031762	-0.0536445	-0.0267522
AZD6244	0.000200634	0.320221	0.178314	0.264044	-0.0574801	0.0380273
BIBW2992	0.460424	0.00697381	0.232452	0.483506	0.338845	0.495717
BMS-536924	0.000271928	0.195475	-0.0121716	0.124887	-0.0574517	-0.00847851
BMS-754807	0.0693213	0.053966	0.0123102	0.201504	-0.15943	0.0801592
Bosutinib	1.88034e-06	0.00665704	0.108023	0.892806	-0.350093	0.0745654
CEP-701	0.00183946	0.842845	0.058716	0.0766574	-0.216958	-0.128862
CI-1040	6.2916e-08	0.0468136	0.0625193	0.508567	-0.194945	-0.18114
Dasatinib	8.77156e-10	0.82102	0.0832516	-0.0101087	-0.122691	-0.130764
Erlotinib	6.32601e-05	0.00757376	0.0800255	0.205942	-0.0504141	0.0389358
FTI-277	0.000362338	0.814992	0.245191	0.246039	-0.0791573	0.0155548
Gefitinib	0.0234501	0.0970663	0.20833	0.325187	0.0320288	0.186641
Imatinib	0.0246458	0.930669	0.0733911	0.0279388	0.0200786	0.010853
Lapatinib	0.0173043	0.561575	0.013061	0.0318981	-0.0147838	0.0290552
NVP-TAE684	0.103544	0.208988	0.0138907	0.0799382	-0.0348876	0.0270744
OSI-906	0.982978	1.39673e-05	0.0258812	0.4571	0.0567086	0.485787
Pazopanib	0.0704516	0.473205	0.142211	0.0841685	0.0488492	0.0409728
PD-0325901	1.98839e-06	0.0458199	0.141703	0.523554	-0.151972	-0.0497508
PD-173074	0.490456	0.171903	0.273055	0.170171	0.357646	-0.055473
PF-02341066	0.0226048	0.920329	0.0818266	0.0541755	0.0223686	0.0171517
PHA-665752	0.00123631	0.726975	0.0520019	0.00218285	-0.0223415	0.0225843
PLX4720	2.736e-05	0.139998	0.263427	0.31046	0.0117479	-0.424582
RDEA119	1.21201e-07	0.110432	0.083916	0.327207	-0.347403	-0.165163
SB590885	0.00904871	0.487872	0.269006	0.406649	0.249037	-0.00194923
Sorafenib	0.632067	0.375239	0.00307526	0.00175877	0.00317192	-0.0143197
Sunitinib	0.00257657	0.368465	0.0467646	0.110733	-0.0598529	-0.124245
Tipifarnib	0.00237141	0.370907	-1.1158e-08	0.134014	-0.169156	-0.0427141
WH-4-023	1.11782e-06	0.914381	0.0660404	-0.00405686	-0.00326981	-0.102955
	CDKN2A	RB1	WW	WM	MW	MM
A-770041	0.00047704	0.075312	-0.00271533	0.0911814	-0.0601613	-0.126616
AMG-706	0.0152516	0.150052	0.261155	0.259707	0.135581	0.255789
Axitinib	0.0833035	0.504176	0.146969	0.115415	0.140911	-0.230603
AZ628	3.31621e-06	2.43283e-05	0.0629931	0.31241	-0.0618491	-0.0234426
AZD-0530	9.25667e-06	0.109061	0.0383079	0.124668	-0.0456926	-0.232497
AZD6244	0.000200634	0.000598275	0.175665	0.311349	-0.0618608	0.44609
BIBW2992	0.460424	0.211549	0.260698	0.244794	0.379337	0.64802
BMS-536924	0.000271928	0.00261444	-0.0295766	0.154478	-0.0392564	-0.55316
BMS-754807	0.0693213	0.322728	0.0273489	-0.0368288	-0.103998	-0.202884
Bosutinib	1.88034e-06	0.0388172	0.213871	0.145693	-0.325794	0.106849
CEP-701	0.00183946	0.187269	0.0392527	0.0834101	-0.205014	0.065852
CI-1040	6.2916e-08	4.67031e-07	0.0438669	0.453827	-0.199019	-0.0548627
Dasatinib	8.77156e-10	0.0103689	0.0580363	0.122277	-0.124176	-0.131895
Erlotinib	6.32601e-05	0.057309	0.0798721	0.18565	-0.0276744	0.229724
FTI-277	0.000362338	0.109447	0.252388	0.121947	-0.0723779	0.14277
Gefitinib	0.0234501	0.175319	0.220905	0.301388	0.105592	0.0753931
Imatinib	0.0246458	0.84329	0.0739518	0.0425957	0.0179346	-0.177472
Lapatinib	0.0173043	0.302681	0.00791153	0.112951	-0.002258	0.0688732
NVP-TAE684	0.103544	0.66299	0.0155908	0.024901	-0.021327	-0.0828033
OSI-906	0.982978	0.436913	0.116199	0.0494255	0.147379	-0.0790473
Pazopanib	0.0704516	0.488602	0.137983	0.0931485	0.0443676	-0.112132
PD-0325901	1.98839e-06	4.49664e-06	0.0943444	0.434924	-0.151972	-0.0476583
PD-173074	0.490456	0.92949	0.284041	0.20232	0.328022	-0.423353
PF-02341066	0.0226048	0.287364	0.0773102	0.0849296	0.0216063	0.202016
PHA-665752	0.00123631	0.18077	0.0452583	0.0235702	-0.0189937	0.176534
PLX4720	2.736e-05	0.286054	0.311266	0.221294	-0.0140123	0.366052
RDEA119	1.21201e-07	0.000304088	0.0612325	0.304404	-0.301643	-0.114829
SB590885	0.00904871	0.0706891	0.268938	0.397715	0.205807	0.0468932
Sorafenib	0.632067	0.795572	0.00240588	0.00782054	-0.00749162	0.0409555
Sunitinib	0.00257657	0.23773	0.0463997	0.0650106	-0.0672157	-0.321827
Tipifarnib	0.00237141	0.0699577	0.00329605	0.164171	-0.139165	-0.313848
WH-4-023	1.11782e-06	0.030957	0.0535805	0.170597	-0.0113607	-0.143885
	CDKN2A	TP53	WW	WM	MW	MM
A-770041	0.00047704	0.338653	0.0092711	0.00415691	-0.071145	-0.0601613
AMG-706	0.0152516	0.67002	0.251461	0.277321	0.189942	0.113501
Axitinib	0.0833035	0.0798601	0.0285026	0.205653	0.160921	0.112187
AZ628	3.31621e-06	0.000653618	0.048776	0.118158	-0.176959	0.0103514
AZD-0530	9.25667e-06	0.531377	0.0956731	0.0230856	-0.0316813	-0.0786763
AZD6244	0.000200634	0.54379	0.37009	0.15673	-0.125069	0.0528761
BIBW2992	0.460424	0.0338541	0.345865	0.223932	0.382919	0.384063
BMS-536924	0.000271928	0.256265	0.015016	-0.000822121	-0.0616123	-0.0396949
BMS-754807	0.0693213	0.902324	0.0474485	0.0106945	-0.145179	-0.103998
Bosutinib	1.88034e-06	0.951456	0.244431	0.146327	-0.349734	-0.240116
CEP-701	0.00183946	0.00175581	-0.22343	0.126347	-0.246907	-0.167407
CI-1040	6.2916e-08	0.023496	0.0761791	0.118716	-0.262124	-0.154134
Dasatinib	8.77156e-10	0.079991	0.0881936	0.0655534	-0.152377	-0.0984944
Erlotinib	6.32601e-05	0.701705	0.123071	0.0786313	0.0189289	-0.0384142
FTI-277	0.000362338	0.0904593	0.221767	0.254469	-0.0710123	-0.0743702
Gefitinib	0.0234501	0.0549183	0.315283	0.172087	0.317756	0.0320288
Imatinib	0.0246458	0.981211	0.0635942	0.0686095	0.0170936	0.0143128
Lapatinib	0.0173043	0.11355	0.0640859	2.96915e-09	0.0397821	-0.0224986
NVP-TAE684	0.103544	0.559513	0.0155912	0.0190635	-0.0606349	-0.0158238
OSI-906	0.982978	0.983592	0.136628	0.0707581	0.0205617	0.167962
Pazopanib	0.0704516	0.0225421	0.142211	0.12569	-0.110158	0.105914
PD-0325901	1.98839e-06	0.0234926	0.241631	0.186514	-0.228336	-0.132957
PD-173074	0.490456	0.429861	0.273055	0.254135	0.263259	0.334752
PF-02341066	0.0226048	0.581894	0.0571451	0.0833781	0.0364542	0.017394
PHA-665752	0.00123631	0.791441	0.07283	0.0356906	0.0173919	-0.0352942
PLX4720	2.736e-05	0.0712821	0.469201	0.232528	-0.194995	0.0769962
RDEA119	1.21201e-07	0.0278751	0.102298	0.128532	-0.399544	-0.179426
SB590885	0.00904871	0.0232637	0.229126	0.323174	0.230962	0.204135
Sorafenib	0.632067	0.240629	0.00307526	0.00262703	-0.00182041	-0.00383055
Sunitinib	0.00257657	0.1855	0.0378043	0.0621725	-0.0611748	-0.0783356
Tipifarnib	0.00237141	0.709633	0.0629126	-1.09557e-08	-0.114547	-0.154254
WH-4-023	1.11782e-06	0.0251181	0.0562879	0.0644529	-0.0533049	-0.00459787
	KRAS	PIK3CA	WW	WM	MW	MM
A-770041	0.694414	0.662793	-0.0047119	-0.0270796	-0.0487683	0.0308514
AMG-706	0.0549956	0.147171	0.215934	0.198208	0.272434	0.866087
Axitinib	0.0127272	0.355379	0.112187	0.34822	0.350524	-0.126208
AZ628	0.00054822	0.419989	0.0717623	0.138916	-0.235533	-0.137271
AZD-0530	0.421547	0.638397	-0.00505485	-0.0225526	-0.0143615	0.0784172
AZD6244	0.000201346	0.0393043	0.157468	0.349262	-0.186322	0.0741953
BIBW2992	0.771723	0.449849	0.345365	0.0160182	0.0972766	0.188524
BMS-536924	0.0423082	0.55261	-0.0097364	0.0737815	-0.173696	-0.0642567
BMS-754807	0.00320782	0.823385	-0.00240415	-0.221924	-0.243723	-0.370474
Bosutinib	0.0914559	0.979488	0.0253438	0.0886045	0.327831	0.0062714
CEP-701	0.0129914	0.49636	-0.100079	0.131164	0.198496	-0.297715
CI-1040	4.93613e-06	0.0599129	0.0304126	0.32283	-0.573195	-0.188606
Dasatinib	0.287808	0.683083	0.00036731	-0.00323538	-0.0319695	0.0732631
Erlotinib	0.38574	0.996457	0.0384318	0.0196081	3.45322e-05	0.0381537
FTI-277	0.863317	0.396161	0.0967632	0.101672	0.102646	-0.0541612
Gefitinib	0.106327	0.731524	0.173308	0.166771	0.0272206	0.679987
Imatinib	0.196558	0.410338	0.0374915	0.0543747	0.0745124	0.100762
Lapatinib	0.372763	0.374229	0.0194063	-0.0851216	0.013061	0.0313329
NVP-TAE684	0.1356	0.612363	0.00985782	0.0226537	-0.0885275	-0.0480324
OSI-906	0.0327639	0.0712982	0.129926	0.51036	-0.14818	0.356287
Pazopanib	0.00137242	0.184561	0.0698981	0.11768	0.429587	0.923178
PD-0325901	7.94901e-07	0.274396	0.120868	0.252636	-0.616746	-0.251748
PD-173074	0.000666187	0.825884	0.207556	0.113509	0.609718	0.374815
PF-02341066	0.48085	0.393386	0.0557495	0.0306353	0.064338	-0.129667
PHA-665752	0.480734	0.302928	0.0105039	0.0339459	0.0241726	0.0395311
PLX4720	0.0170024	0.0306228	0.175455	0.311593	0.231391	0.694781
RDEA119	9.14779e-05	0.3583	0.038837	0.172838	-0.47518	-0.334097
SB590885	0.403034	0.714005	0.249037	0.453263	0.0867014	0.0595068
Sorafenib	0.376568	0.208311	0.00329641	0.0271852	-0.0184832	0.00155989
Sunitinib	0.309099	0.180977	-0.0214731	0.0560206	0.131255	0.105766
Tipifarnib	0.276787	0.1905	-0.0450138	-0.333681	-0.0485999	-0.312997
WH-4-023	0.112579	0.192654	0.0229067	0.0396678	0.0555462	0.0988726
	KRAS	PTEN	WW	WM	MW	MM
A-770041	0.694414	0.660342	-0.00907115	-0.00126849	-0.0360167	-0.103392
AMG-706	0.0549956	0.26816	0.234279	0.00241875	0.377869	-0.109534
Axitinib	0.0127272	0.414442	0.150104	0.0326961	0.347798	-0.371548
AZ628	0.00054822	0.614639	0.0751714	0.0898495	-0.221492	0.0489693
AZD-0530	0.421547	0.497484	-0.00851633	-0.00261009	-0.00988785	0.320685
AZD6244	0.000201346	0.320221	0.178828	0.209426	-0.209478	0.0561134
BIBW2992	0.771723	0.00697381	0.276486	0.490418	0.0972766	0.213999
BMS-536924	0.0423082	0.195475	-0.0114252	0.0478794	-0.166377	0.398921
BMS-754807	0.00320782	0.053966	-0.0261048	0.0901121	-0.274358	0.410085
Bosutinib	0.0914559	0.00665704	-0.0430534	0.33824	0.318599	-0.458969
CEP-701	0.0129914	0.842845	-0.101142	0.0447318	0.197598	-0.23681
CI-1040	4.93613e-06	0.0468136	0.0304126	0.103035	-0.573195	0.0483683
Dasatinib	0.287808	0.82102	0.0242682	-0.0943024	-0.00872859	0.538349
Erlotinib	0.38574	0.00757376	0.02087	0.125906	0.00865228	0.0487886
FTI-277	0.863317	0.814992	0.102878	0.0863211	0.0986298	0.746817
Gefitinib	0.106327	0.0970663	0.145923	0.271332	0.221349	0.30902
Imatinib	0.196558	0.930669	0.0437329	0.0170936	0.0775073	0.268149
Lapatinib	0.372763	0.561575	0.00321686	0.0251037	0.011876	0.207778
NVP-TAE684	0.1356	0.208988	0.00654165	0.0327024	-0.096141	0.383996
OSI-906	0.0327639	1.39673e-05	0.0666511	0.463174	-0.10431	0.538478
Pazopanib	0.00137242	0.473205	0.0736575	0.0438758	0.444198	0.341923
PD-0325901	7.94901e-07	0.0458199	0.120582	0.188592	-0.616746	0.651006
PD-173074	0.000666187	0.171903	0.257602	0.0898632	0.53379	0.574292
PF-02341066	0.48085	0.920329	0.0545402	0.0541755	0.0205195	-0.147604
PHA-665752	0.480734	0.726975	0.0128749	0.00795703	0.0329759	-0.102495
PLX4720	0.0170024	0.139998	0.19242	0.244021	0.531533	-0.71895
RDEA119	9.14779e-05	0.110432	0.0369308	0.123368	-0.541195	0.511993
SB590885	0.403034	0.487872	0.311484	0.184353	0.0867014	-0.677441
Sorafenib	0.376568	0.375239	0.00784624	-0.00229423	-0.0219994	0.346147
Sunitinib	0.309099	0.368465	-0.0213495	0.0158101	0.131255	-0.167451
Tipifarnib	0.276787	0.370907	-0.0759974	0.031078	-0.153185	-0.344868
WH-4-023	0.112579	0.914381	0.0346786	-0.0466918	0.060204	0.352142
	KRAS	TP53	WW	WM	MW	MM
A-770041	0.694414	0.338653	-0.00154264	-0.0110187	-0.0160711	-0.0423925
AMG-706	0.0549956	0.67002	0.230137	0.185165	0.236036	0.406856
Axitinib	0.0127272	0.0798601	0.10239	0.147611	0.154747	0.360357
AZ628	0.00054822	0.000653618	0.00647501	0.103968	-0.266476	-0.176814
AZD-0530	0.421547	0.531377	0.0473539	-0.0164905	0.0184398	-0.0117584
AZD6244	0.000201346	0.54379	0.225808	0.172167	-0.189223	-0.14805
BIBW2992	0.771723	0.0338541	0.39486	0.260698	0.087843	0.119632
BMS-536924	0.0423082	0.256265	-0.0148288	-0.000822121	-0.134072	-0.153854
BMS-754807	0.00320782	0.902324	-0.00338634	-0.0101062	-0.527586	-0.179514
Bosutinib	0.0914559	0.951456	0.106402	0.015012	0.00272277	0.332874
CEP-701	0.0129914	0.00175581	-0.279462	-0.00605822	-0.0521405	0.210061
CI-1040	4.93613e-06	0.023496	-0.0170537	0.0678161	-0.451981	-0.534901
Dasatinib	0.287808	0.079991	-0.012477	0.0115875	0.0450781	0.000815082
Erlotinib	0.38574	0.701705	0.0801784	0.00125765	0.0288612	-0.00677565
FTI-277	0.863317	0.0904593	0.116863	0.0947421	-0.100526	0.292863
Gefitinib	0.106327	0.0549183	0.3042	0.131363	0.529066	0.0620266
Imatinib	0.196558	0.981211	0.0287666	0.039145	0.0635942	0.0790939
Lapatinib	0.372763	0.11355	0.0542058	-0.0115899	0.0211943	0.00942771
NVP-TAE684	0.1356	0.559513	0.0144958	0.0122787	-0.124252	-0.0517165
OSI-906	0.0327639	0.983592	0.106214	0.182771	0.074949	-0.047
Pazopanib	0.00137242	0.0225421	0.00258082	0.0861586	0.435596	0.479612
PD-0325901	7.94901e-07	0.0234926	0.102894	0.162707	-0.514228	-0.595882
PD-173074	0.000666187	0.429861	0.21287	0.203791	0.367839	0.623212
PF-02341066	0.48085	0.581894	0.0559047	0.0535644	-0.0643632	0.0636508
PHA-665752	0.480734	0.791441	0.0490704	0.00272399	0.00372258	0.0444022
PLX4720	0.0170024	0.0712821	0.228508	0.188616	0.219828	0.535419
RDEA119	9.14779e-05	0.0278751	-0.018513	0.0899087	-0.375761	-0.528703
SB590885	0.403034	0.0232637	0.268938	0.306814	-0.160952	0.215056
Sorafenib	0.376568	0.240629	0.00752972	0.00363626	-0.0806529	-0.0143275
Sunitinib	0.309099	0.1855	-0.0271716	-0.00737232	0.0759909	0.14513
Tipifarnib	0.276787	0.709633	-0.0433852	-0.0749282	0.022856	-0.241933
WH-4-023	0.112579	0.0251181	-0.00719251	0.0366762	0.120343	0.0529715
	NRAS	PTEN	WW	WM	MW	MM
A-770041	0.41142	0.660342	-0.0110187	-0.0185265	-0.0519224	0.919126
AMG-706	0.0472061	0.26816	0.245295	-0.0209809	0.278382	0.702437
Axitinib	0.842636	0.414442	0.170113	0.0653921	0.0619837	-0.241503
AZ628	6.87051e-05	0.614639	0.0544437	0.0959921	-0.415901	-0.205982
AZD-0530	0.0034294	0.497484	-0.0153724	1.02184e-08	0.172502	0.446571
AZD6244	0.0793584	0.320221	0.104877	0.159817	-0.159153	0.976991
BIBW2992	0.000166548	0.00697381	0.217996	0.473755	0.665025	0.859637
BMS-536924	0.888612	0.195475	-0.038287	0.0422342	-0.106924	0.5569
BMS-754807	0.216754	0.053966	-0.0846809	0.0871589	-0.045936	1.1129
Bosutinib	0.287099	0.00665704	0.0148334	0.262843	-0.305032	0.372447
CEP-701	0.0022403	0.842845	-0.0332915	0.069863	-0.531789	-0.736603
CI-1040	4.19472e-06	0.0468136	-0.00105468	0.0378685	-0.839385	0.817369
Dasatinib	0.26891	0.82102	0.0304084	-0.0978048	-0.0190043	0.363799
Erlotinib	0.117815	0.00757376	0.0102852	0.0831881	0.0453692	0.398503
FTI-277	0.5193	0.814992	0.0993096	0.0948856	0.121947	0.0945987
Gefitinib	0.000266832	0.0970663	0.103671	0.241275	0.517911	0.499015
Imatinib	0.00364516	0.930669	0.0422009	-8.36915e-09	0.201051	0.363346
Lapatinib	0.0237278	0.561575	0.000602187	0.0192927	0.114687	0.255378
NVP-TAE684	0.180606	0.208988	-0.0121707	0.0403744	0.026962	0.026524
OSI-906	0.714253	1.39673e-05	0.0365212	0.489936	0.00723064	0.436412
Pazopanib	0.324035	0.473205	0.0918798	4.59792e-09	0.24288	0.322554
PD-0325901	3.69495e-06	0.0458199	0.0674613	0.185736	-1.00927	1.20589
PD-173074	0.101958	0.171903	0.281515	0.069918	0.549299	0.526777
PF-02341066	0.512	0.920329	0.0490376	0.0556383	0.160018	-0.173999
PHA-665752	0.203014	0.726975	0.00857187	0.00235118	0.0956798	0.124344
PLX4720	0.7034	0.139998	0.209476	0.205633	0.205863	0.746648
RDEA119	3.99371e-05	0.110432	0.0117239	0.164748	-1.00791	1.3411
SB590885	0.369879	0.487872	0.299082	0.138414	0.155792	0.427128
Sorafenib	0.762279	0.375239	0.00784624	-0.0126891	-0.0573988	0.84993
Sunitinib	0.62228	0.368465	0.00769836	0.00552619	-0.096233	-0.734247
Tipifarnib	0.517015	0.370907	-0.0765752	0.0481178	-0.163167	-0.312501
WH-4-023	0.319618	0.914381	0.0404104	-0.0433766	0.102886	0.236562
	NRAS	TP53	WW	WM	MW	MM
A-770041	0.41142	0.338653	-0.00153441	-0.017967	-0.044851	0.090491
AMG-706	0.0472061	0.67002	0.235085	0.216506	0.251785	0.445134
Axitinib	0.842636	0.0798601	0.106139	0.178195	0.116921	0.0385041
AZ628	6.87051e-05	0.000653618	0.000700855	0.0883373	-0.325769	-0.471119
AZD-0530	0.0034294	0.531377	0.0419064	-0.0230965	0.0629497	0.574042
AZD6244	0.0793584	0.54379	0.15512	0.121626	0.202866	0.0932829
BIBW2992	0.000166548	0.0338541	0.339928	0.205581	0.816669	0.671535
BMS-536924	0.888612	0.256265	-0.0350838	-0.0175743	-0.0273087	-0.0314503
BMS-754807	0.216754	0.902324	-0.0635465	-0.0532522	0.0479574	0.338092
Bosutinib	0.287099	0.951456	0.108023	0.0253438	-0.293122	-0.268428
CEP-701	0.0022403	0.00175581	-0.22343	0.0918312	-0.400251	-0.62302
CI-1040	4.19472e-06	0.023496	-0.0289184	0.0210809	-0.606326	-0.790991
Dasatinib	0.26891	0.079991	0.0116955	0.00036731	-0.1753	0.570869
Erlotinib	0.117815	0.701705	0.0809436	-0.00201332	0.0264209	0.308022
FTI-277	0.5193	0.0904593	0.0999784	0.0986353	0.0528693	0.630794
Gefitinib	0.000266832	0.0549183	0.26402	0.0988881	0.530774	0.428303
Imatinib	0.00364516	0.981211	0.0200987	0.0376086	0.152573	0.315684
Lapatinib	0.0237278	0.11355	0.0518685	-0.0224986	0.0465849	0.208497
NVP-TAE684	0.180606	0.559513	-0.0235144	0.000756302	0.064017	0.0210572
OSI-906	0.714253	0.983592	0.0965083	0.138059	0.214666	0.231321
Pazopanib	0.324035	0.0225421	0.0598586	0.0923985	-0.428861	0.383464
PD-0325901	3.69495e-06	0.0234926	0.0675224	0.0889465	-0.884791	-0.731091
PD-173074	0.101958	0.429861	0.163756	0.257602	0.628333	0.479323
PF-02341066	0.512	0.581894	0.0448914	0.0545458	0.0615475	0.0921215
PHA-665752	0.203014	0.791441	0.0260271	0.00272399	0.10234	0.100435
PLX4720	0.7034	0.0712821	0.208599	0.208704	0.380818	0.0751876
RDEA119	3.99371e-05	0.0278751	-0.0115762	0.0552317	-1.06556	-0.51816
SB590885	0.369879	0.0232637	0.229126	0.311484	0.272927	-0.1786
Sorafenib	0.762279	0.240629	0.00718749	0.00262703	-0.0405674	-0.00406828
Sunitinib	0.62228	0.1855	-0.0329744	0.0270126	0.126928	-0.27128
Tipifarnib	0.517015	0.709633	0.0216895	-0.0805896	-0.379782	-0.116008
WH-4-023	0.319618	0.0251181	0.0310515	0.0350492	-0.0521187	0.209473
	PIK3CA	PTEN	WW	WM	MW	MM
A-770041	0.662793	0.660342	-0.0161455	0.0052757	-0.00202446	-0.109269
AMG-706	0.147171	0.26816	0.245295	-2.60805e-08	0.275816	-0.428201
Axitinib	0.355379	0.414442	0.150263	0.0653921	0.323163	-0.166243
AZ628	0.419989	0.614639	0.0293319	0.0837068	0.0816489	0.0959921
AZD-0530	0.638397	0.497484	-0.010498	0.0169039	0.0424512	-0.0172979
AZD6244	0.0393043	0.320221	0.0790955	0.189438	0.347762	0.337614
BIBW2992	0.449849	0.00697381	0.264213	0.503854	0.0712007	0.150964
BMS-536924	0.55261	0.195475	-0.0405982	0.0535246	0.00591568	0.0776361
BMS-754807	0.823385	0.053966	-0.0745818	0.136668	-0.217598	-0.38891
Bosutinib	0.979488	0.00665704	-0.02099	0.372447	0.0935216	-0.550918
CEP-701	0.49636	0.842845	-0.0684857	0.0582273	0.166402	-0.22343
CI-1040	0.0599129	0.0468136	-0.0354589	0.0986439	0.171867	0.587577
Dasatinib	0.683083	0.82102	0.0132113	-0.04891	0.0450781	-0.101281
Erlotinib	0.996457	0.00757376	0.00638098	0.14109	0.0421137	-0.0303026
FTI-277	0.396161	0.814992	0.0964069	0.13603	0.159922	-0.258272
Gefitinib	0.731524	0.0970663	0.136035	0.241275	0.31245	0.46512
Imatinib	0.410338	0.930669	0.0502284	0.0179391	0.0918332	-0.0867222
Lapatinib	0.374229	0.561575	0.0120687	0.0461671	-0.0273241	-0.310441
NVP-TAE684	0.612363	0.208988	-0.0160316	0.0422654	0.0138907	-0.0144666
OSI-906	0.0712982	1.39673e-05	0.0124517	0.489936	0.529892	0.349224
Pazopanib	0.184561	0.473205	0.0864533	0.106235	0.390761	-1.32035
PD-0325901	0.274396	0.0458199	0.0179658	0.191447	0.123679	0.996467
PD-173074	0.825884	0.171903	0.301943	0.119592	0.317733	-0.259526
PF-02341066	0.393386	0.920329	0.0573538	0.0558607	0.0159771	-0.0445745
PHA-665752	0.302928	0.726975	0.0106774	0.0124368	0.0460862	-0.100415
PLX4720	0.0306228	0.139998	0.183086	0.221294	0.496006	0.0498471
RDEA119	0.3583	0.110432	-0.0157268	0.181978	0.102298	1.04993
SB590885	0.714005	0.487872	0.244576	0.173275	0.453258	-0.167391
Sorafenib	0.208311	0.375239	0.000308498	0.00270828	0.0292931	-0.115551
Sunitinib	0.180977	0.368465	-0.0141986	0.0260941	0.0950746	-0.213396
Tipifarnib	0.1905	0.370907	-0.0679825	0.0544683	-0.287216	-0.381507
WH-4-023	0.192654	0.914381	0.0355832	-0.0269561	0.0774023	-0.109051
	PIK3CA	RB1	WW	WM	MW	MM
A-770041	0.662793	0.075312	-0.0235875	0.100071	-0.0160711	-0.0332237
AMG-706	0.147171	0.150052	0.186519	0.276062	0.296323	0.174337
Axitinib	0.355379	0.504176	0.13027	0.0932336	0.282698	0.323163
AZ628	0.419989	2.43283e-05	0.0104503	0.28407	0.0754957	0.128514
AZD-0530	0.638397	0.109061	-0.0143615	0.085496	-0.00988785	0.157137
AZD6244	0.0393043	0.000598275	0.0504065	0.294999	0.30834	0.452156
BIBW2992	0.449849	0.211549	0.316914	0.261263	0.0552593	0.150964
BMS-536924	0.55261	0.00261444	-0.0389261	0.00851082	-0.0273463	0.352163
BMS-754807	0.823385	0.322728	-0.0192691	-0.0610819	-0.243022	-0.226251
Bosutinib	0.979488	0.0388172	0.0191207	0.104548	-0.077892	0.66127
CEP-701	0.49636	0.187269	-0.0864475	0.0521361	-0.0312718	0.515851
CI-1040	0.0599129	4.67031e-07	-0.0638802	0.345677	0.0747691	0.407843
Dasatinib	0.683083	0.0103689	-0.0237623	0.174934	0.0310236	0.0453469
Erlotinib	0.996457	0.057309	0.01743	0.205261	0.0222827	0.154428
FTI-277	0.396161	0.109447	0.0945987	0.267525	0.149949	0.0972304
Gefitinib	0.731524	0.175319	0.165484	0.214868	0.31245	0.432635
Imatinib	0.410338	0.84329	0.0507516	0.00828499	0.0521241	0.134663
Lapatinib	0.374229	0.302681	0.0106216	0.163055	-0.0273241	-0.10695
NVP-TAE684	0.612363	0.66299	-6.8334e-09	-0.00385859	2.46347e-05	0.0191058
OSI-906	0.0712982	0.436913	0.117691	-0.0109722	0.457753	0.745517
Pazopanib	0.184561	0.488602	0.0862079	0.225816	0.392466	0.0446105
PD-0325901	0.274396	4.49664e-06	-0.0059911	0.422574	0.102695	0.39049
PD-173074	0.825884	0.92949	0.282128	0.192629	0.359608	-0.40773
PF-02341066	0.393386	0.287364	0.0527128	0.156813	0.0159771	-0.0426265
PHA-665752	0.302928	0.18077	0.00605803	0.016211	0.0085728	0.198094
PLX4720	0.0306228	0.286054	0.169871	0.224962	0.496006	0.214825
RDEA119	0.3583	0.000304088	-0.0644169	0.290279	0.102298	0.1762
SB590885	0.714005	0.0706891	0.227099	0.251355	0.431423	0.559767
Sorafenib	0.208311	0.795572	0.000616993	0.014581	0.0265563	0.00782054
Sunitinib	0.180977	0.23773	-0.0195442	0.0630018	0.0801104	-0.0349431
Tipifarnib	0.1905	0.0699577	-0.0569664	0.0898255	-0.315282	-0.316568
WH-4-023	0.192654	0.030957	0.0160594	0.183416	0.0774023	-0.0107176
	PIK3CA	TP53	WW	WM	MW	MM
A-770041	0.662793	0.338653	-0.00757921	-0.0147879	-0.00154264	-0.0270796
AMG-706	0.147171	0.67002	0.193366	0.219857	0.434878	0.20757
Axitinib	0.355379	0.0798601	0.098641	0.14777	0.319433	0.292797
AZ628	0.419989	0.000653618	-0.0295337	0.0672782	0.025278	0.133974
AZD-0530	0.638397	0.531377	0.05007	-0.0164905	0.0067743	-0.0152237
AZD6244	0.0393043	0.54379	0.15512	0.0790955	0.119654	0.37888
BIBW2992	0.449849	0.0338541	0.405012	0.255034	0.0931689	0.06323
BMS-536924	0.55261	0.256265	-0.0319545	-0.0339196	-0.0635431	0.0835312
BMS-754807	0.823385	0.902324	-0.0192691	-0.0445304	-0.304102	-0.134696
Bosutinib	0.979488	0.951456	0.10478	0.0199048	0.0205206	0.0870611
CEP-701	0.49636	0.00175581	-0.22662	6.37966e-09	-0.169549	0.366576
CI-1040	0.0599129	0.023496	-0.0389722	-0.0107833	-0.0985928	0.430835
Dasatinib	0.683083	0.079991	-0.0124311	0.00479438	0.00543235	0.0479187
Erlotinib	0.996457	0.701705	0.067862	1.72731e-05	0.0315275	0.0295236
FTI-277	0.396161	0.0904593	0.0909181	0.101801	0.0622673	0.101672
Gefitinib	0.731524	0.0549183	0.315283	0.125503	0.330586	0.284605
Imatinib	0.410338	0.981211	0.0374345	0.0458525	0.0831579	0.0646782
Lapatinib	0.374229	0.11355	0.0558885	2.96915e-09	-0.0107882	-0.0851216
NVP-TAE684	0.612363	0.559513	-0.0112958	0.000756302	-0.0162911	0.0273293
OSI-906	0.0712982	0.983592	0.0454562	0.120458	0.37031	0.574555
Pazopanib	0.184561	0.0225421	-0.0104049	0.123778	0.421127	0.133408
PD-0325901	0.274396	0.0234926	0.0599316	0.0485007	-0.147284	0.408687
PD-173074	0.825884	0.429861	0.273055	0.258246	0.210072	0.291208
PF-02341066	0.393386	0.581894	0.0532735	0.0600499	-0.0495053	0.0218436
PHA-665752	0.302928	0.791441	0.0342001	0.00272399	0.0138955	0.0566918
PLX4720	0.0306228	0.0712821	0.205863	0.188616	0.401007	0.394052
RDEA119	0.3583	0.0278751	-0.0322894	0.0258504	-0.190435	0.284553
SB590885	0.714005	0.0232637	0.220931	0.245562	0.431084	0.482752
Sorafenib	0.208311	0.240629	0.00258887	0.000854718	0.0116879	0.0258378
Sunitinib	0.180977	0.1855	-0.0382204	0.00601628	0.0770068	0.07383
Tipifarnib	0.1905	0.709633	0.00110603	-0.0618361	-0.251073	-0.366151
WH-4-023	0.192654	0.0251181	0.00290869	0.0366762	0.0750814	0.0568923
	PTEN	RB1	WW	WM	MW	MM
A-770041	0.660342	0.075312	-0.0190263	0.0623993	-0.033821	0.0734725
AMG-706	0.26816	0.150052	0.236812	0.326252	-0.00807169	-0.0097715
Axitinib	0.414442	0.504176	0.165367	0.157117	0.0258485	0.0439131
AZ628	0.614639	2.43283e-05	0.0200591	0.187016	-0.0678511	0.322274
AZD-0530	0.497484	0.109061	-0.0153724	0.157137	-0.000867968	0.0470511
AZD6244	0.320221	0.000598275	0.0790955	0.297082	0.084601	0.361402
BIBW2992	0.00697381	0.211549	0.259405	0.233467	0.490418	0.526169
BMS-536924	0.195475	0.00261444	-0.0432943	0.0699269	0.0478794	0.0972035
BMS-754807	0.053966	0.322728	-0.0719813	-0.133802	0.114866	0.0977023
Bosutinib	0.00665704	0.0388172	-0.0439699	0.105711	0.410968	0.141184
CEP-701	0.842845	0.187269	-0.0763338	0.0834101	-0.0746059	0.065852
CI-1040	0.0468136	4.67031e-07	-0.0584742	0.407843	-0.0554839	0.309682
Dasatinib	0.82102	0.0103689	-0.00909384	0.203747	-0.098288	0.0111259
Erlotinib	0.00757376	0.057309	0.00499062	0.208393	0.0859724	0.164212
FTI-277	0.814992	0.109447	0.0904942	0.306142	0.118492	-0.0091535
Gefitinib	0.0970663	0.175319	0.147201	0.149011	0.236964	0.308335
Imatinib	0.930669	0.84329	0.0554138	0.0425957	0.0179346	-0.0143445
Lapatinib	0.561575	0.302681	-0.000434024	0.151315	0.0380003	-0.0144017
NVP-TAE684	0.208988	0.66299	-0.0118202	-0.010884	0.0390772	0.0357264
OSI-906	1.39673e-05	0.436913	0.0424154	-0.0526736	0.512995	0.262302
Pazopanib	0.473205	0.488602	0.112127	0.0931485	0.052814	0.125077
PD-0325901	0.0458199	4.49664e-06	-0.0188592	0.410224	0.180612	0.524161
PD-173074	0.171903	0.92949	0.333177	0.220974	0.094755	0.139427
PF-02341066	0.920329	0.287364	0.047175	0.134684	0.0312661	0.121717
PHA-665752	0.726975	0.18077	0.0128749	0.0668196	-0.00144614	0.0176448
PLX4720	0.139998	0.286054	0.220753	0.102227	0.0519661	0.340531
RDEA119	0.110432	0.000304088	-0.0673017	0.29679	0.0686406	0.264826
SB590885	0.487872	0.0706891	0.268938	0.256421	0.0672224	0.615029
Sorafenib	0.375239	0.795572	0.00146854	0.0212301	-0.00579831	-0.00229423
Sunitinib	0.368465	0.23773	0.00690018	-0.0349431	-0.0821409	0.132189
Tipifarnib	0.370907	0.0699577	-0.0877158	0.0216895	0.0202849	0.0783224
WH-4-023	0.914381	0.030957	0.0343289	0.173935	-0.087276	0.0618273
	PTEN	TP53	WW	WM	MW	MM
A-770041	0.660342	0.338653	-0.00153441	-0.0190263	-0.0671827	0.00263786
AMG-706	0.26816	0.67002	0.251461	0.240928	-0.0186323	-0.0097715
Axitinib	0.414442	0.0798601	0.115415	0.207152	-0.00156478	0.0326961
AZ628	0.614639	0.000653618	0.00020547	0.0626941	-0.180072	0.113548
AZD-0530	0.497484	0.531377	0.0446465	-0.0249887	-0.0137355	0.0129248
AZD6244	0.320221	0.54379	0.110772	0.0902086	0.276862	0.174628
BIBW2992	0.00697381	0.0338541	0.36951	0.179135	0.374024	0.554316
BMS-536924	0.195475	0.256265	-0.037648	-0.0392564	-0.0223015	0.0735848
BMS-754807	0.053966	0.902324	-0.045936	-0.0866497	-0.0505594	0.14932
Bosutinib	0.00665704	0.951456	0.0528095	-0.0290845	0.33824	0.256009
CEP-701	0.842845	0.00175581	-0.291549	0.0431821	-0.0103039	0.0291137
CI-1040	0.0468136	0.023496	-0.0389722	-0.0107833	-0.0977852	0.25663
Dasatinib	0.82102	0.079991	0.0116955	0.0319362	-0.118346	-0.0315912
Erlotinib	0.00757376	0.701705	0.0532915	-0.00876452	0.119218	0.123681
FTI-277	0.814992	0.0904593	0.0999784	0.100643	0.0304607	0.118492
Gefitinib	0.0970663	0.0549183	0.31245	0.0716906	0.325187	0.236964
Imatinib	0.930669	0.981211	0.0564793	0.0526277	-0.0370584	0.0279388
Lapatinib	0.561575	0.11355	0.0558885	-0.0216369	0.00827358	0.0395243
NVP-TAE684	0.208988	0.559513	-0.0313353	-0.00491431	0.0322524	0.0400227
OSI-906	1.39673e-05	0.983592	0.0258812	0.037683	0.26504	0.512995
Pazopanib	0.473205	0.0225421	0.0700636	0.123428	-0.590342	0.189849
PD-0325901	0.0458199	0.0234926	0.00566902	0.0410746	0.12005	0.267834
PD-173074	0.171903	0.429861	0.273127	0.321507	0.172735	0.0284676
PF-02341066	0.920329	0.581894	0.0445346	0.0555686	0.0658048	0.0317865
PHA-665752	0.726975	0.791441	0.0338136	0.0115474	0.02566	0.00178212
PLX4720	0.139998	0.0712821	0.244157	0.201934	0.165026	0.231932
RDEA119	0.110432	0.0278751	-0.0452339	0.00877548	0.0034928	0.264826
SB590885	0.487872	0.0232637	0.243163	0.311484	0.107109	0.184353
Sorafenib	0.375239	0.240629	0.00718749	0.00119604	-0.0667709	0.00823567
Sunitinib	0.368465	0.1855	-0.0195442	0.0229599	-0.0385121	0.0158101
Tipifarnib	0.370907	0.709633	-0.0450634	-0.112903	0.0402409	0.0253495
WH-4-023	0.914381	0.0251181	0.0310515	0.0510881	-0.16796	-0.0188368
	RB1	TP53	WW	WM	MW	MM
A-770041	0.075312	0.338653	-0.00931115	-0.0256198	0.320669	0.0370346
AMG-706	0.150052	0.67002	0.243289	0.156395	0.070243	0.293372
Axitinib	0.504176	0.0798601	0.121235	0.168923	-0.129319	0.176857
AZ628	2.43283e-05	0.000653618	-0.055497	0.0413128	0.163213	0.292146
AZD-0530	0.109061	0.531377	0.0274175	-0.0249887	0.733957	0.0627593
AZD6244	0.000598275	0.54379	0.0913612	0.0665829	0.297082	0.321785
BIBW2992	0.211549	0.0338541	0.373696	0.239876	0.250249	0.258535
BMS-536924	0.00261444	0.256265	-0.0347614	-0.0392564	0.174835	0.0697302
BMS-754807	0.322728	0.902324	-0.0665535	-0.016972	0.119855	-0.140961
Bosutinib	0.0388172	0.951456	0.0953156	-0.0290845	0.136675	0.125702
CEP-701	0.187269	0.00175581	-0.235455	-0.00823666	-0.147276	0.211462
CI-1040	4.67031e-07	0.023496	-0.0768556	-0.0481077	0.11109	0.455203
Dasatinib	0.0103689	0.079991	-0.0171338	-0.0215509	0.167758	0.101466
Erlotinib	0.057309	0.701705	0.0436414	-0.00293466	0.612928	0.158822
FTI-277	0.109447	0.0904593	0.0768203	0.0997981	0.45477	0.11403
Gefitinib	0.175319	0.0549183	0.328138	0.117005	0.259825	0.23565
Imatinib	0.84329	0.981211	0.0468255	0.0540691	0.0688439	0.018221
Lapatinib	0.302681	0.11355	0.0418031	-0.0224986	0.334496	0.068973
NVP-TAE684	0.66299	0.559513	-0.0274249	0.00650595	0.0180728	-0.00385859
OSI-906	0.436913	0.983592	0.116076	0.154184	-0.0526736	0.0484879
Pazopanib	0.488602	0.0225421	0.00979688	0.128423	0.328079	0.0762016
PD-0325901	4.49664e-06	0.0234926	-0.0130232	-0.00021774	0.567494	0.400686
PD-173074	0.92949	0.429861	0.274244	0.312198	0.109808	0.192629
PF-02341066	0.287364	0.581894	0.0417947	0.0509017	0.241667	0.0827976
PHA-665752	0.18077	0.791441	0.031685	0.00272399	0.318923	0.02087
PLX4720	0.286054	0.0712821	0.252737	0.19242	-0.0238316	0.258235
RDEA119	0.000304088	0.0278751	-0.0679777	-0.0452152	0.173689	0.290279
SB590885	0.0706891	0.0232637	0.246306	0.232514	-0.0943374	0.44019
Sorafenib	0.795572	0.240629	-0.00237926	0.00146854	0.0514854	0.00391027
Sunitinib	0.23773	0.1855	-0.00561613	-0.00143428	-0.314623	0.0999322
Tipifarnib	0.0699577	0.709633	-0.0393096	-0.109784	-0.0449643	0.0898255
WH-4-023	0.030957	0.0251181	0.00198795	0.0346786	0.217159	0.13444
