# Supplementary material for: MCLRP: enhanced prediction of anticancer drug response through low-rank matrix completion and transcriptomic profiling
Source: BMC Biol. 2025 Dec 3;24:4. doi: 10.1186/s12915-025-02457-8 (PMC12781783; doi:10.1186/s12915-025-02457-8)
Supplement: Supplementary file 2 — Additional file 2. Tables S1-S4. The data for the predictive high sensitivity response values selected by different thresholds. Table S5. The data for the relationship between additional drugs and co-mutations on one or more genes. Tables S6-S9. The top 1000 genes corresponding to each drug in the five datasets. Table S10-S13. Functional enrichment analysis of the top 1000 genes for each drug and the terms with a Benjamin false discovery rate of < 0.05. Table S14. Conditions of use for the methods. [file 12915_2025_2457_MOESM2_ESM.zip › Table S6 top1000_ERKAUC.xlsx]

## Sheet: OriginM
	A-770041	AMG-706	Axitinib	AZD-0530	BIBW2992	BMS-536924	BMS-754807	Bosutinib	CEP-701	CI-1040	Dasatinib	Erlotinib	FTI-277	Gefitinib	Imatinib	Lapatinib	NVP-TAE684	OSI-906	Pazopanib	PD-0325901	PD-173074	PF-02341066	PHA-665752	PLX4720	RDEA119	SB590885	Sorafenib	Sunitinib	Tipifarnib	WH-4-023
697	-1.01318	0.274084	-0.66189	0.0253706	0.268569	-0.853946	0.585811	-3.75287	-3.13426	0.0336346	-0.790893	-0.761916	0.487948	0.646901	0.286636	0.341045	-1.09063	0.181413	0.15702	0.60316	-2.35872	-0.415877	-0.141205	-1.92334	0.386163	-0.674672	-1.19347	-3.05051	-0.490024	-0.459483
5637	0	0.139578	0.395694	0	-0.944495	0	-1.02391	-1.35807	-1.71879	0.886262	0	0	0.0616241	0.213564	0	0	0	-0.392142	0.654043	0.962847	0.54309	0	0	-0.247564	0.325588	0.282442	0	0	-1.578	0
22RV1	0	0.391568	0.0686497	0	0.523976	0	-0.368367	0.695935	0.350686	1.0031	0	0	0.606719	0.643855	0	0	0	-0.80401	0.597715	0.772939	0.497257	0	0	0.60495	0.357439	0.216626	0	0	-0.605067	0
23132-87	0	-0.465764	0.629042	0	0.507546	0	1.01237	0.455618	-0.174575	0.199511	0	0	0.238294	0.637425	0	0	0	0.486387	0.707879	-0.0174909	0.559474	0	0	0.605397	-0.351001	0.434261	0	0	-0.112583	0
639-V	0	-0.947991	-1.36738	0	0.00760564	0	-0.586813	0.213269	1.19048	-0.63775	0	0	0.286899	-0.423878	0	0	0	0.229087	0.739866	-1.34261	-1.39659	0	0	0.609272	-0.130974	0.410979	0	0	-0.947543	0
647-V	0	0.556287	0.643523	0	0.0408028	0	1.1046	-0.333327	0.200566	0.272976	0	0	-1.47603	-0.615732	0	0	0	0.4383	-0.192749	0.173713	0.491503	0	0	0.609298	0.00426885	0.434212	0	0	-0.252038	0
769-P	0	0.444846	0.555961	0	-0.101752	0	0.243503	-0.646554	0.581728	-0.0425243	0	0	0.431077	-0.762664	0	0	0	0.355386	0.405701	-0.499909	0.377337	0	0	0.328131	0.63086	0.322584	0	0	-0.485055	0
786-0	0	0.0687121	0.434896	0	-0.125237	0	-0.350652	0.0958084	0.598543	-0.828998	0	0	0.529659	-0.488046	0	0	0	0.262833	-1.10937	-0.249038	0.368266	0	0	-0.139873	-0.577612	0.200111	0	0	-2.43675	0
8505C	0	-0.986072	-0.390916	0	0.509515	0	-0.37808	-0.20468	-0.326785	-1.13549	0	0	-0.136225	0.462359	0	0	0	0.36709	0.395588	-0.877249	0.560534	0	0	-0.337678	-0.607929	0.348668	0	0	-2.50647	0
8-MG-BA	-0.65679	0.41543	-0.316576	0.513056	0.556458	-0.0990203	-0.0305561	-0.0151838	-0.38009	-0.341152	-1.26793	0.443865	0.215058	0.0471122	0.281394	0.402733	0.126796	0.246903	0.153697	0.729672	0.467695	0.448092	0.34421	-1.39643	0.682261	0.281787	0.683293	-0.31817	-0.970425	-0.0323942
A101D	-0.728988	0.353847	-0.332141	0.526665	0.477006	-0.547436	-0.468397	-0.437038	-0.242084	-1.45488	-0.344187	0.0562881	-1.51119	-1.71973	0.237215	-0.166102	0.00139523	0.662118	0.209727	-1.72513	-1.00251	0.275761	0.265688	-2.79801	-1.13864	-3.42464	0.145581	-1.09164	-0.905023	-0.226838
A172	0	0.34135	-0.334282	0	0.53385	0	-0.018895	0.806632	0.692309	0.643908	0	0	-1.10383	0.441011	0	0	0	0.527495	-1.68295	0	-2.56406	0	0	0.62007	0	0	0	0	0.0509386	0
A204	0	-6.00929	-3.50488	0	0.528427	0	-0.168979	0.279933	-0.601475	0.382075	0	0	0.430887	0.328496	0	0	0	0.662489	-5.1542	0.699975	-2.05385	0	0	0.57739	0.622008	0.270482	0	0	-0.504692	0
A2058	0	0.27501	0.634236	0	0.530113	0	0.421925	0.342667	0.35509	-0.457934	0	0	0.514993	0.452631	0	0	0	0.435641	-0.184116	-0.979937	0.218287	0	0	-0.683962	-0.128315	0.262617	0	0	0.293954	0
A253	0.560403	0.316202	0.416857	0.324079	0.0861133	0.793132	1.05423	0.400375	0.845199	0.748974	0.1539	-2.43615	0.523336	0.476605	0.281361	-2.42466	0.927979	0.737575	-0.978799	0.0270387	0.551823	0.441324	0.284139	0.604911	-0.370475	0.41052	0.31305	0.93073	0.152708	0.492371
A2780	0	0.286221	-1.67951	0	0.466714	0	-0.457543	0.724469	-1.14538	-1.19028	0	0	-1.03984	0.474398	0	0	0	-0.153293	-0.860807	0.918266	-0.450591	0	0	0.354653	0.694753	0.405801	0	0	0.0540041	0
A375	0	-1.50548	-0.780322	0	0.524367	0	-2.80484	-2.95971	-1.9832	-3.97482	0	0	0.404603	-0.0922139	0	0	0	-2.45721	-0.147339	-3.68344	0.322861	0	0	-5.87772	-3.2092	-3.67298	0	0	-1.36647	0
A3-KAW	0.782617	0.507278	0.61475	0.61484	0.554691	-0.150881	0.514447	0.720428	-0.677288	0.905094	-0.0372011	-0.253847	-0.508002	0.569223	0.32649	0.486304	0.583543	0.26958	0.0981608	0.91441	0.557081	0.0370378	0.122052	0.629384	1.01495	0.414059	-1.5853	-1.57837	-0.711386	0.385613
A427	0	0.375626	-1.65882	0	0.551844	0	-1.67207	-0.442212	-2.93199	-0.880246	0	0	0.530535	0.666232	0	0	0	-0.337424	-2.74864	0.343306	-1.82671	0	0	0.339796	-0.115294	-1.81138	0	0	-2.12281	0
A431	0	0.511083	0.50413	0	-1.88702	0	-1.52578	-0.468196	-0.266843	-0.266818	0	0	0.620775	-1.39286	0	0	0	0.699603	-0.70657	0.220218	0.551643	0	0	-1.46804	-0.546228	-1.73018	0	0	-1.28183	0
A498	0.774489	0.557959	0.410724	0.609017	-1.69342	0.158615	0.924325	-1.03251	-0.987185	0.48357	-1.8686	0	0.355884	-0.55959	-1.40245	0	0.840066	0.490158	0.648136	-0.413842	0.555141	-0.630454	-1.72659	0.314653	0.292987	0.436571	0.75669	1.0143	1.60556	-2.00859
A4-Fuk	0.80556	0.521497	-0.984421	0.592235	0.420904	-2.20569	-1.85129	-1.82828	-1.00652	-0.168744	0.341573	0.393616	0.535906	0.597651	0.32667	0.0665631	-2.96679	-3.47254	0.816134	-0.300814	-4.25354	-0.310421	0.37981	-0.75826	-0.997518	0.432672	0.0475567	-1.94075	-0.432746	0.202237
A549	0	0.432658	-0.624236	0	0.136361	0	0	-0.321192	-1.35701	-1.07874	0	0	0	0.152148	0	0	0	0	0	-1.79967	0.550041	0	0	0.0678368	-2.01533	0.395036	0	0	0	0
A673	0	-0.734545	0.281544	0	0.551763	0	-0.99753	0.241519	0.0737866	0.000101297	0	0	0.673798	0.36037	0	0	0	-0.174604	0.841877	0.86299	0.566289	0	0	-0.771173	0.279146	0.312279	0	0	0.552926	0
A704	-1.46319	0.12649	-0.119811	-1.79383	0.463112	-0.942115	0.404993	0.18986	0.287237	0.749674	-1.45355	0	0.180395	0.700837	0.237641	0	-0.4118	0.494289	-2.90462	0.289334	-1.49157	0.450197	0.145611	-0.0886286	0.238788	0.431852	0	0.261127	1.29459	-2.57191
ABC-1	0	-0.364274	-1.28362	0	0.551831	0	-1.98935	-1.01425	1.50543	0.14081	0	0	0.100402	0.375855	0	0	0	-1.85702	0.617304	-0.570771	0.387289	0	0	0.579111	1.01191	0.332726	0	0	-0.292924	0
ACHN	0	0.327645	0.448812	0	-2.15573	0	0.23788	-2.29387	-0.970002	-0.54089	0	0	-0.663416	-3.01375	0	0	0	0.737565	-0.5841	-0.726303	0.496084	0	0	-0.32114	0.805356	0	0	0	-0.818634	0
ACN	0.335981	0.486064	0.648846	0.593136	0.512887	-0.488328	0.121757	0.816956	-0.545536	-1.11618	-0.0110094	0.424927	-1.3613	0.644758	0.29956	0.249977	0.559426	0.593938	-0.459357	-1.5441	0.559383	0.393772	-0.150789	-3.60132	-2.30257	-4.08752	0.406985	0.673287	-1.27687	-0.540702
AGS	0	0.549036	-0.4195	0	0.247877	0	-0.546622	0.530685	-1.25843	-1.43535	0	0	-0.441684	0.667009	0	0	0	0.711742	0.837957	-2.35232	0.187303	0	0	0.628438	-2.60014	-0.632269	0	0	-0.114075	0
ALL-PO	0.231702	0.194939	-1.54852	0.345514	0.0955828	-1.87984	0.109393	-0.6383	-2.26371	-1.6036	0.605003	-0.729813	0.160053	-1.24714	-0.371832	0.390078	-1.75665	-0.228602	-0.136239	0.0758823	-1.40952	-1.31513	-3.96513	-1.8394	-0.383411	-0.1505	-4.23766	-3.57816	-1.49999	0.132272
AM-38	0.785753	-1.64174	0.60759	0.497565	0.559911	0.908192	0.152802	0.799252	0.869814	0.163151	0.65092	0.567226	0.0376262	0.268656	0.178982	0.502467	1.09865	0.287745	0.840618	0.630188	0.495993	0.36945	0.343472	0.259875	0.542588	0.365004	0.688064	0.919771	0.48562	0.815348
AN3-CA	0	-1.17218	-2.08349	0	0.523611	0	-0.878994	0.78979	0.700804	-0.156896	0	0	0.513889	0.565693	0	0	0	0.323366	-5.53762	0.581099	-5.47034	0	0	-0.277829	0.836755	-0.576742	0	0	-1.53116	0
ARH-77	-0.337561	0.11713	0.466446	-0.376534	0.532973	-0.276168	0.945003	0.772357	0.339532	0.972196	-0.0167994	0.542937	0.0368263	0.103002	0.326179	0.438362	-0.158833	0.738836	0.598818	0.992968	-0.0584941	0.263945	0.403629	0.311658	1.01564	0.0677242	0.58186	-0.0783584	1.08764	0.159082
AsPC-1	0	0.265033	0.366415	0	0.478071	0	0.684403	0.27705	0.714441	-0.414307	0	0	-0.00393199	0.6074	0	0	0	0.461252	0.385579	-0.896836	0.519824	0	0	0.166871	-0.843353	-2.04867	0	0	0.995118	0
ATN-1	0.626053	0.501569	-1.97979	0.383705	0.483656	-1.57818	-0.125793	-1.45278	-2.41873	0.622373	0.757419	0.540913	0.677569	0.585569	0.245733	0.481535	-1.49257	0.173967	-0.0917894	0.987535	0.471779	-0.0201914	0.27086	-0.224431	1.04288	0.360449	0.108201	-0.722752	-0.766273	0.403358
BALL-1	0	0.520417	0.609759	0	0.524758	0	0	0.687582	-1.08953	0.76746	0	0	0	0.186943	0	0	0	0	0	1.00568	0.559835	0	0	0.187245	1.08357	0.411355	0	0	0	0
BB30-HNC	-1.76439	0.547365	-0.460309	-1.85555	-3.23827	-0.989466	-0.898674	-2.85383	-0.473855	-1.04389	-2.25181	-5.98207	-1.17137	-2.86773	0.281869	-4.64097	-0.665416	-0.154723	-0.381232	-1.90551	0.106627	0.183728	0.192511	-0.0404581	-1.52894	-0.661663	-0.265752	-1.40355	-1.31738	-1.15021
BB49-HNC	0.412756	0.51134	0.502047	-0.313613	0.556053	0.65514	-0.839626	0.81225	0.41034	-0.261209	-0.493008	0.498989	0.618451	0.476542	-0.386689	0.342151	0.920782	-0.913182	0.641451	-0.267379	0.312548	0.274941	0.178624	0.309648	-0.263994	0.405572	0.355943	-0.857699	-0.157217	0.163297
BB65-RCC	-0.250003	-0.27978	0.226892	-0.184329	-1.94872	0.202913	-0.386626	-0.743514	-0.40882	-0.883747	-1.82169	-0.534115	0.28568	-0.453525	0.238034	0.200289	0.0431471	0.0422238	-0.827963	-0.20439	0.493985	0.410491	0.266948	-0.703508	-0.265964	0.378292	-4.32268	0.152106	-0.645001	-0.71708
BC-1	0.629474	0.524428	0.596552	0.563417	0.563607	0.34337	-0.954791	0.815638	0.750906	0.594574	0.725212	0.572471	-0.331865	0.154942	0.240344	-0.18761	0.911265	-0.207492	-0.715177	1.00649	0.485861	-0.187764	0.192012	0.49123	1.07398	0.276282	-1.51785	-0.232299	-1.04876	0.532977
BC-3	0.736318	0	0	0.613872	0	-0.199483	0.617967	0	0	0	0.643012	0.548147	0.61327	0	0.27743	0.328903	0.401526	0.601585	0.597728	0	0	0.3989	0.377158	0	0	0	-0.417166	0.128378	-0.57702	0.782779
BCPAP	0	0.0455701	0.547209	0	0.52175	0	-0.60349	0.791576	0.608152	-0.0433219	0	0	-0.128949	-0.351704	0	0	0	0.37836	-0.199694	-0.707208	0.555795	0	0	-1.2711	-0.534671	0.0076915	0	0	-1.20413	0
BE-13	-0.191324	0.510903	-3.44459	-0.953093	-0.503679	0.530729	1.08138	-2.92969	-0.343849	-0.053903	0.461189	0.27418	0.612356	-2.25178	-2.28745	0.154638	1.03505	0.618575	0.174377	0.993799	-2.14799	-0.235074	-1.61208	-1.32954	0.771038	-0.567485	-2.05781	-0.636812	0.0860908	0.196631
Becker	-0.874989	0.514837	-0.12052	-0.618776	0.484438	-0.105921	0.0493781	0.599148	0.215411	0.525389	-2.49611	-1.10607	0.516708	0.490871	0.139128	-0.105754	0.394926	0.711752	-0.249817	0.605618	0.508811	-1.58586	-1.88924	0.610586	-0.181662	0.3023	0.713933	1.0103	-0.127881	-3.30018
BEN	0	0.163131	0.599633	0	0.523193	0	0.135965	0.0549917	1.18093	0.0660602	0	0	-0.0169594	0.487615	0	0	0	0.661324	-0.937102	0.642469	0.292486	0	0	0.511315	1.03696	0.392038	0	0	-0.0349333	0
BFTC-905	0	-0.567203	0.465376	0	0.522735	0	-1.9908	0.358967	-0.968296	-0.894221	0	0	0.620203	0.132796	0	0	0	-2.39968	0.501753	-0.675841	0.585448	0	0	0.213741	-1.53616	-0.377294	0	0	-1.16756	0
BFTC-909	0	0.463334	0.650293	0	0.412959	0	0.377182	0.547009	-0.601339	0.83037	0	0	0.43881	0.348289	0	0	0	0.471781	-0.226138	0.601508	0.39433	0	0	0.43795	1.02335	0.360383	0	0	-0.0555225	0
BHT-101	0	-0.855243	0.325317	0	0.431345	0	0.0539786	-2.6738	-0.23531	-3.58865	0	0	0.120514	0.482257	0	0	0	0.0418637	0.738918	-3.12482	-0.654008	0	0	-4.03494	-3.09023	-3.36489	0	0	-0.608095	0
BHY	0	0.513526	0.537358	0	-2.05086	0	-0.351315	-1.11843	0.105407	0.265833	0	0	-1.34397	-1.05367	0	0	0	0.210382	0.626197	-1.41894	0.551372	0	0	0.356203	-0.27444	0.353502	0	0	-0.905817	0
BL-41	-0.826483	0.473619	0.400106	0.550198	0.55863	-0.0569222	1.24541	-0.35713	-1.47161	0.932504	-0.202728	-0.722791	0.49191	0.521863	0.308045	0.270347	-0.0596124	0.717917	-0.310429	1.00577	0.567552	-0.358535	0.186078	0.532281	1.08517	0.437833	0.626101	-1.06394	-0.578999	-0.741509
BL-70	-0.419321	0	0	-1.00655	0	-0.0612262	1.23954	0	0	0	0.168803	-0.596825	0.582721	0	0.309028	0.505677	-0.160641	0.511882	-0.186102	0	0	0.455326	-0.0180632	0	0	0	0.722945	-1.97531	-0.196147	-0.224996
BOKU	0.595863	-0.160059	0.0378375	-0.173275	0.52844	-0.237675	0.585356	0.267982	1.10913	0.320387	-0.594429	0	0.569389	0.491292	0.22357	0	-0.0178946	0.251627	0.292564	0.306387	0.593482	0.348005	0.28716	0.577377	0.564246	0.454692	0	0.808612	0.606554	-1.0582
BPH-1	0	-0.289422	0.418203	0	-2.43553	0	-0.122575	-1.98568	-0.287822	-1.98353	0	0	-1.13435	-2.08947	0	0	0	-0.378605	-0.603494	-1.92514	0.40374	0	0	0.553693	-1.56308	0.411273	0	0	-0.683489	0
BT-20	0	0.558036	0.537228	0	-0.97053	0	0.715049	0.490645	0.648853	0.126454	0	0	0.115676	-1.17115	0	0	0	0.715036	0.408453	0.36268	0.59285	0	0	0.422882	0.378169	0.435326	0	0	0.347664	0
BT-549	0	0.429161	0.270897	0	0.524906	0	0	-0.462146	-0.299513	1.12772	0	0	0	0.674237	0	0	0	0	0	0.860168	0.365512	0	0	0.605922	0.404234	0.435948	0	0	0	0
BV-173	-2.60078	0.159069	-5.89089	-2.34465	0.334195	0.122072	0.748315	-4.31812	-1.77059	-1.8228	-0.00326755	-0.261081	0.476787	-0.66244	-5.57602	0.470266	-0.303088	0.431944	0.751069	-0.249335	-1.60937	-1.75951	0.380397	-2.12602	-0.79491	-1.39148	-1.51788	-1.30425	-0.645391	-0.819567
BxPC-3	0	-1.58738	0.536808	0	0.468831	0	-0.425666	0.699434	0.160433	0.118133	0	0	-0.647151	0.293785	0	0	0	0.483792	0.437337	0.125302	0.505923	0	0	0.46794	-0.74764	0.411355	0	0	-0.286103	0
C2BBe1	-1.37162	0.236388	0.415064	-1.23782	0.42661	0.000957136	-0.581885	-0.592087	-0.516302	-2.42248	-0.746738	-0.45993	0.611175	-0.310395	0.291468	0.332254	-0.283944	-0.908288	0.843396	-1.95952	0.263624	0.425923	0.357576	0.435572	-1.78634	-3.3592	0.312368	0.93446	0.823426	-0.117482
C32	0	-0.90595	-0.824081	0	0.48746	0	0.972982	0.662116	-0.26541	-3.41759	0	0	0.607938	0.319839	0	0	0	0.697474	0.806086	-3.55058	0.556111	0	0	-5.95139	-3.0331	-7.34302	0	0	1.49755	0
C-33-A	0	-0.0297441	-0.149134	0	-1.99894	0	0.715552	-2.78822	-0.120998	1.06362	0	0	0.0903073	-0.57892	0	0	0	0.531911	-0.24761	-0.00617624	0.559451	0	0	0.502711	0.192867	0.42887	0	0	-0.347623	0
C3A	0	0.304451	0.642785	0	0.522411	0	0.55324	0.799018	0.663771	0.571205	0	0	0.347884	0.402939	0	0	0	0.668717	-0.71963	0.0254962	0.582672	0	0	0.604241	0.148302	0.40975	0	0	-0.373961	0
CA46	0.123116	0.525971	0.6119	0.564345	0.560585	0.41283	0.762819	0.575309	1.13244	0.8162	0.496178	0.484944	0.355084	0.391614	0.306931	-0.0332016	0.958892	0.113709	-0.333252	0.995579	0.372124	0.479391	0.272729	0.325254	1.07012	0.308969	0.419935	-0.221858	-0.408686	0.170971
Ca9-22	0	0.431989	0.162157	0	-2.2627	0	0.0521735	-0.720623	0.329355	-0.928588	0	0	-2.21711	-1.55698	0	0	0	0.329732	0.667038	-0.390339	0.0914168	0	0	0.559144	-1.11584	0.348455	0	0	-0.70847	0
CAKI-1	0	0.34549	0.384844	0	-0.217315	0	-0.2375	-0.0997616	0.714785	0.150408	0	0	-0.89052	0.0335809	0	0	0	-0.146821	-1.03813	-0.508393	-1.33403	0	0	0.278778	0.22891	0.411929	0	0	0.821185	0
CAL-120	0	0.273801	0.597463	0	0.384888	0	0.189135	0.567645	-0.342319	0.574927	0	0	-0.891244	0.213291	0	0	0	0.569174	-0.0557258	0.888187	-0.853069	0	0	0.110477	0.0994071	-0.088944	0	0	0.378274	0
CAL-12T	0	0.448857	0.108315	0	-0.634457	0	-1.41111	-0.60081	0.376229	-0.313919	0	0	-0.0506707	-1.61236	0	0	0	-0.957414	-0.493395	-0.0698686	0.380429	0	0	-0.923159	-1.11257	-0.064269	0	0	-1.4075	0
CAL-148	0.815105	0	0	0.613401	0	1.01626	0.862841	0	0	0	0.803069	0	0.612356	0	0.30608	0.502217	1.07912	0.757149	0.731233	0	0	0.409767	0.403064	0	0	0	0.426675	1.0403	0.24163	0.812469
CAL-27	0	0.519389	-0.486275	0	-4.08507	0	0.990681	-1.81633	-1.29589	-1.76838	0	0	0.104744	-5.29096	0	0	0	0.756154	0.861662	-0.879648	0.549612	0	0	0.591656	-1.01822	0.329531	0	0	-0.44192	0
CAL-33	0	-0.276437	-0.739977	0	-3.13199	0	0.462044	-3.27539	-0.591594	-1.64786	0	0	-0.0371481	-4.24714	0	0	0	0.676396	0.383216	-1.48594	-1.07555	0	0	-0.389225	-1.51236	0.300515	0	0	-0.515148	0
CAL-39	0	0.512909	0.536606	0	-3.18036	0	-1.38006	-0.501201	-0.280511	-1.04431	0	0	-1.97507	-2.06812	0	0	0	-0.625197	0.80741	-1.6397	0.449686	0	0	0.605738	-1.71136	0.41147	0	0	-1.21989	0
CAL-51	0	0.504346	0.544287	0	0.516071	0	-1.36637	0.815539	-0.154285	1.14018	0	0	0.61887	0.265252	0	0	0	0.645913	0.721458	0.971983	0.532439	0	0	0.291494	-0.0632337	0.407669	0	0	-0.440788	0
CAL-54	0	0.523529	0.426636	0	-1.46938	0	0.621257	-0.922144	-0.737022	-0.40307	0	0	0.67517	-2.47639	0	0	0	0.0322886	-2.51747	-0.460473	0.430144	0	0	0.116953	0.0165539	0.413338	0	0	0.16141	0
CAL-62	0	0.317745	-0.19081	0	0.556768	0	0.171803	-0.986221	-0.179564	-1.41102	0	0	-2.46509	-0.323633	0	0	0	0.471495	0.113804	-0.966292	0.552275	0	0	0.237136	-1.48931	0.410831	0	0	-0.879996	0
CAL-72	0	0.461302	0.250023	0	0.518742	0	0.234517	0.101044	-0.00411621	0.76824	0	0	0.432448	-0.368429	0	0	0	0.629506	-1.24019	0.982272	-1.92695	0	0	-0.36617	0.224281	0.420006	0	0	-0.141387	0
CAL-85-1	0	0.448934	0.644969	0	0.329581	0	-1.55197	0.773527	1.18606	0.383032	0	0	-0.987273	0.502259	0	0	0	-1.58522	-0.150649	-0.495222	0.503959	0	0	0.505207	-0.37833	0.214611	0	0	-1.05442	0
Calu-1	0	0	0	0	0	0	0.368268	0	0	0	0	0	0.463493	0	0	0	0	-0.558626	0.447697	0	0	0	0	0	0	0	0	0	-3.4894	0
Calu-3	0	0.520006	0.595236	0	-0.706962	0	0.985434	0.829707	1.12105	0.559746	0	0	-0.95699	0.163914	0	0	0	0.349031	-0.934583	0.934191	0.552658	0	0	0.605397	0.207604	0.435588	0	0	-0.134342	0
Calu-6	0.490151	0.55765	0.613766	0.373189	0.512213	0.855272	0.391095	0.81666	0.523916	-0.532214	-0.00641174	0.4973	0.317792	0.473642	-0.1112	0.416885	0.733435	0.552004	0.80606	0.580735	0.591902	0.393434	0.343971	0.606566	-0.00409233	0.407603	-0.233764	0.942723	-1.41333	0.557704
CAMA-1	0	0.0644951	0.258702	0	0.165484	0	0.983741	0.793227	0.304412	0.637279	0	0	0.113086	0.457295	0	0	0	0.636602	0.806632	0.268299	0.558639	0	0	0.564701	1.0115	-0.447108	0	0	0.781521	0
Caov-3	0	0	0	0	0	0	1.18549	0	0	0	0	0	0.360798	0	0	0	0	0.769606	0.861571	0	0	0	0	0	0	0	0	0	1.20532	0
Caov-4	0	0.432118	-0.177545	0	0.527537	0	0.109217	0.831173	1.69749	-0.0296214	0	0	0.373596	0.634799	0	0	0	-0.0742348	0.0233335	-0.818312	0.55496	0	0	0.610599	-0.282901	0.436489	0	0	0.656689	0
CAPAN-1	0	-0.425549	-0.596924	0	0.113308	0	-0.483716	-0.484261	0.154588	-0.179148	0	0	0.619327	0.63732	0	0	0	-0.400287	0.832738	-0.847009	0.591135	0	0	0.591775	-0.13689	0.410798	0	0	0.697927	0
Capan-2	0	0.427001	0.647819	0	-0.118695	0	-1.82868	0.816081	1.10286	-0.194435	0	0	-2.48722	0.38697	0	0	0	-0.61703	0.0970444	-0.495815	0.559338	0	0	0.627899	0.294834	0.434212	0	0	0.139644	0
CaR-1	0	0.362126	0.201114	0	-1.29102	0	1.15094	-0.149387	-0.419117	0.418719	0	0	0.05412	-0.157811	0	0	0	0.733296	-0.0460154	0.304548	0.590706	0	0	0.604688	0.0433465	0.155447	0	0	0.378244	0
CAS-1	0.244033	0.515789	-0.107096	0.5449	0.557766	0.336513	0.692821	0.834574	0.76672	0.79658	-0.24973	0.47676	-0.0550894	0.633181	0.121536	0.422434	-0.0376363	0.715025	-1.51355	0.876652	-0.671068	0.310838	0.345275	0.511972	0.826309	0.435522	0.65297	0.928344	0.289846	-0.4574
Ca-Ski	0	0.42281	-0.826136	0	-0.988929	0	0.353955	-2.53521	-0.761516	0.427846	0	0	0.278062	-0.459576	0	0	0	0.309692	0.301366	-0.14691	0.384491	0	0	0.484478	0.118628	0.435375	0	0	-0.0216744	0
CCF-STTG1	0	-2.25543	-1.33868	0	0.515234	0	-1.03984	0.834919	0.666477	1.16384	0	0	0.530421	0.675393	0	0	0	0.650277	-2.37257	0.216023	0.531694	0	0	0.624536	0.321626	0.454283	0	0	0.634938	0
CCRF-CEM	0.55379	0.112682	-0.464185	0.564815	0.34852	0.960252	1.12239	-0.836728	-2.33674	-0.439005	0.565546	0.4043	0.677988	0.377557	0.308438	0.44095	0.804992	0.573495	0.81433	0.495608	-0.286057	-0.0227796	0.138569	-0.361809	0.7586	-0.832438	0.555627	0.180318	-0.724899	0.802092
CESS	0.450863	0.56251	0.405516	0.592692	0.520387	0.678389	0.633398	0.820393	0.435323	1.08434	0.79964	0.573087	-0.611459	0.573278	0.307603	0.422247	0.352065	0.0180742	0.751264	0.924352	0.509127	0.164228	0.30007	0.262857	0.930422	0.431967	0.409106	-0.0811428	0.606352	0.596781
CFPAC-1	0	-0.965193	0.279764	0	-0.682736	0	0.0214554	0.781708	0.925873	-0.0408317	0	0	-0.971808	-0.390112	0	0	0	0.478941	-0.218674	-0.170344	0.49667	0	0	0.273734	-0.0531482	-0.0676442	0	0	-0.334972	0
CGTH-W-1	0.774123	-9.43057	-5.92708	-0.385718	0.531287	0.142496	0.839511	-0.565574	-2.04407	0.163036	-2.65041	0.481759	-3.5141	0.675561	-4.16042	0.458234	0.806876	0.740764	-4.8928	-0.166708	-0.543589	-0.214353	0.189795	0.446107	-0.731462	0.374818	-3.66871	-1.16969	-0.304054	0.729834
ChaGo-K-1	0	-1.73222	0.647356	0	0.529277	0	0.408571	0.772517	1.72867	0.470543	0	0	0.463646	0.326647	0	0	0	0.243026	-0.448387	0.286148	0.555524	0	0	0.37018	1.01063	0.358925	0	0	-1.29792	0
CHL-1	0	0.461534	0.26378	0	-4.65181	0	0.600243	-2.26143	-1.26601	-1.03045	0	0	0.46056	-4.0888	0	0	0	0.698364	0.3508	-0.567008	-1.74633	0	0	-1.19998	-0.859616	0.349635	0	0	-0.454797	0
CHP-134	0	-0.416806	0	0	0	0	0	0	0	0	0	0	0	0	0	0	0	0	0	0.963008	-1.49798	0	0	-0.349868	1.04796	-0.442619	0	0	0	0
CHP-212	0	0.421241	-2.38754	0	0.307729	0	-2.17793	-0.168015	-1.67584	-2.73145	0	0	0.328496	0.593701	0	0	0	-0.192897	0.520823	-3.28064	-0.0403504	0	0	0.606579	-3.13109	0.369198	0	0	-1.56714	0
CMK	0.74811	0.470996	0.586021	0.611908	0.513966	-1.21255	-0.765339	0.687693	-0.978586	0.667099	0.800553	0.545366	0.687511	0.146118	0.28811	0.478465	-1.71556	-1.13813	0.689925	0.975119	-0.108931	-0.961869	0.327932	0.273392	0.779874	0.217085	0.694258	-1.39797	-1.00909	0.735618
COLO-205	0	0.551042	0.048195	0	0.473121	0	-3.69934	0.498998	-0.413632	-1.37988	0	0	0.185689	0.31341	0	0	0	-4.84386	0.792403	-2.06685	-1.63683	0	0	-3.56078	-2.83896	-6.20413	0	0	-0.409931	0
COLO-320-HSR	0.319611	0.503369	-0.100311	0.293298	0.522047	-0.970418	-1.25861	0.812545	0.963235	1.15425	0.71127	0.543571	0.571179	0.639463	0.307193	0.472386	-2.12737	-2.64834	0.651641	0.988129	0.55399	0.363437	-0.308247	0.606172	1.07308	0.411978	0.201243	0.305887	0.194186	0.617864
COLO-668	0.640403	0.513423	0.546153	0.59565	0.576489	-0.797722	-0.692337	0.695529	1.81692	1.05242	0.801971	0.550101	0.66138	-0.175083	0.279658	0.442041	0.595098	-1.92449	0.806229	0.747682	0.500168	0.452062	0.348079	0.561693	0.0433771	0.405146	0.717401	0.482452	-0.59297	0.759267
COLO-678	0	0.552456	0.644391	0	-1.28853	0	-0.115346	0.276348	0.847506	-0.496483	0	0	-0.057032	-0.692297	0	0	0	0.66071	0.860948	-0.612114	0.502515	0	0	0.628753	-0.517964	0.412764	0	0	0.546128	0
COLO-679	0	0.558396	0.649107	0	0.511916	0	-0.447447	0.835399	-0.453653	-2.57335	0	0	-2.13106	0.638875	0	0	0	-0.434054	-0.899039	-2.1222	0.412045	0	0	-3.61759	-1.52584	-4.12449	0	0	-1.53123	0
COLO-680N	0	0.447263	0.57481	0	0.259019	0	-0.509362	0.685894	1.61045	0.166527	0	0	-1.5713	0.294415	0	0	0	-0.411779	0.777734	0.2808	0.557826	0	0	0.600326	0.783752	0.369788	0	0	-0.10984	0
COLO-684	0.777511	0.120293	0.124965	0.591764	0.527267	1.04412	0.782451	0.610224	0.253662	0.5897	0.488211	0.572612	0.381291	0.64064	0.177999	0.440607	0.842224	0.716466	0.740152	0.988875	0.593143	0.334324	0.378158	0.485476	1.01585	0.435539	0.469598	0.763772	0.347687	0.702565
COLO-741	0	-0.504488	0.588972	0	0.558171	0	1.172	0.758719	0.917425	-0.517246	0	0	0.198869	0.590885	0	0	0	0.360819	-0.965064	-1.19921	0.555276	0	0	-1.60979	-1.11258	-0.807091	0	0	-0.0672374	0
COLO-792	0	-0.973216	0.545343	0	0.518067	0	0.678077	0.454288	0.902508	-0.933214	0	0	0.45058	0.357723	0	0	0	0.0136573	0.841799	-1.02984	0.558458	0	0	0.516557	-0.795884	0.410356	0	0	0.0884968	0
COLO-800	0.547608	0.426461	-0.221405	0.177986	-0.24397	1.05482	-0.0816731	0.129603	-0.190109	0.989193	0.590634	0.60431	0.611404	0.543526	0.225127	0.502654	-0.837029	0.09476	0.387552	0.826927	0.0267405	0.419236	-1.21466	0.605174	0.755864	0.0143764	0.277593	1.00844	1.30027	0.824728
COLO-824	0.469375	0.558139	0.64591	0.614194	0.385575	1.05536	-0.0116109	0.818052	0.981339	1.16294	0.812377	0.576378	0.394814	0.573194	0.220982	0.521793	0.194899	-0.210289	0.247906	0.994578	0.509579	0.457399	0.297484	0.594126	-0.0587658	0.408177	0.554613	0.948561	0.899592	0.802961
COR-L105	0	0.459734	-1.52748	0	-2.27585	0	-0.890839	-1.76526	1.19144	-0.473158	0	0	0.520288	-1.96886	0	0	0	0.404638	-0.188984	-0.794225	0.557668	0	0	0.608313	0.496077	0.358712	0	0	-0.0360726	0
COR-L23	0	-2.01802	0.29057	0	0.464326	0	-0.436832	-0.137412	-0.0477158	0.018534	0	0	-0.203457	0.642489	0	0	0	0.525916	0.10521	-0.153775	0.592286	0	0	-0.29693	-0.365133	-0.136606	0	0	0.448864	0
COR-L279	0.756206	0.553227	0.617079	0.566523	0.564969	0.549387	1.07614	0.820393	0.551445	1.06722	0.699512	0	0.61407	0.486627	0.307914	0.521637	1.04466	0.692729	0.208688	1.00541	0.566153	0.458718	0.344602	0.580661	1.04956	0.4339	0.073017	0.231632	0.0301845	0.731652
COR-L88	0.390295	0.558241	0.408178	0.586936	0.54487	0.881647	1.12704	0.781782	1.49947	1.08047	0.818546	0.550734	0.678903	0.229722	0.179474	0.448509	1.11239	0.704179	-0.303744	1.00622	0.454786	0.401183	0.272208	0.580438	1.0082	0.370247	-0.841056	0.35917	1.08089	0.307885
CP66-MEL	0.668387	-0.0579001	-0.29359	0.557715	0.561354	0.657075	-0.387209	0.768094	1.12062	-1.05996	-1.11174	-0.549586	0.51366	0.674426	0.223407	0.474942	0.986207	-1.30132	-0.0269192	-1.86699	0.592263	0.405845	0.286965	-0.996774	-1.74422	0.347489	0.391688	0.990099	0.240603	0.0178558
CP67-MEL	0.483904	0	0	0.406714	0	-1.12222	0	0	0	0	-0.980173	0	0	0	0.272974	0	0.683207	0	0	0	0	0.317959	0.144611	0	0	0	0	0.811207	0	-0.00742604
CPC-N	0.70111	0.460454	-0.0229625	0.544133	-0.430378	-0.397643	-0.501847	0.662252	-0.0470832	1.17825	0.727994	-0.882795	0.677646	0.577291	0.307243	0.477389	-0.792608	-0.855551	0.798907	0.993087	0.48805	0.320194	-0.0384926	-0.108661	0.80505	0.414714	0.660165	-0.0172196	0.259461	0.384262
CRO-AP2	0	0.453074	-0.835726	0.631084	0.0868957	0	0	0.144473	-1.28044	0.739837	0	0	0	0.630954	0.32762	0	0	0	0	0.856006	-1.34963	0	0.355773	0.537798	0.861425	0.266533	0.672993	0	0	0
CTB-1	-0.0846756	0.520649	0.0424521	-0.371935	0.512887	0.385071	0.57923	-2.13048	-0.600698	0.435689	0.486722	-0.113362	0.579826	0.500516	0.16329	0.502233	0.73972	0.342559	0.121191	1.00572	-0.896871	-0.0437905	0.347514	-0.915671	1.07285	0.406604	0.346553	-0.246629	0.161604	-0.0958281
CTV-1	-1.34395	0.513629	-0.386113	-6.95008	0.149526	0.0349843	0.551794	-5.78836	-0.718453	0.125178	0.0942498	0.593186	0.677531	-0.189748	0.102501	0.502888	-0.975323	0.54548	-1.18782	0.643283	-1.38763	-3.34252	-0.256739	0.352604	0.621748	-0.461248	0.519489	-1.56546	-0.277956	-0.343676
CW-2	0.8275	0.55693	0.665005	0.613966	-1.50534	1.04627	1.24452	0.817634	1.8858	0.895098	0.811279	0.501489	0.675513	0.441852	0.306767	0.194304	1.05133	0.769468	0.876889	0.744606	0.544354	0.477381	0.200357	0.605896	0.139036	0.434621	0.74792	0.980005	1.60997	0.749123
D-247MG	-0.244245	-0.573323	0.179227	-0.33529	0.580914	0.469907	0	0.831038	0.203384	0.171206	0.0116347	0.0104216	0.483263	0.504087	0.0703133	-0.2005	0.669443	0	0	0.775736	0.340125	0.0970642	0.33919	0.215882	-0.110397	0.234157	-1.71005	0.436956	0	-0.224385
D-263MG	0.0187559	-1.21057	-0.408637	0.588994	0.53041	0.240516	0.501899	0.747618	0.381907	-0.569141	-0.750641	0.319466	0.463455	0.446453	0.276349	0.36115	0.689799	0.737607	0.507361	-0.676993	-4.75583	0.448092	0.34421	0.575617	-0.99023	0.435015	0.747875	0.866588	1.44504	-1.03879
D-283MED	0.434184	-0.226245	-0.0139358	0.186269	0.480972	0.428758	0.682166	0.7189	-0.992422	0.764925	0.415657	0.41889	0.609766	0.256238	0.246683	0.381474	-0.0830893	0.742543	0.706347	0.817045	-1.83359	0.224544	0.348362	-0.439484	0.870529	0.0273856	0.349022	0.285939	0.993918	0.376009
D-336MG	-3.04751	0.470302	0.609817	-2.89449	0.53787	-1.26438	0	0.517724	0.0571314	0.487717	-1.788	0.40261	-0.315866	0.495032	0.0646293	-0.364727	-0.757891	0	0	0	-0.677184	0.391312	0.33167	0.593088	0	0	0.662906	0.927926	0	-3.39337
D-392MG	0	-0.638763	-1.20306	0	0.525109	0	0.924708	0.527691	-0.0668212	0.23059	0	-0.149196	0.0946878	0.236992	0	-0.332652	0	0.741156	-0.912929	0.286961	0.23124	0	0	0.41437	0.096924	0.401934	-1.58565	0	1.3498	0
D-423MG	0	0.555927	-0.102959	0	0.19798	0	0	-0.0450232	-0.184576	-1.06	0	0	0	0.584267	0	0	0	0	0	0.220498	-0.411483	0	0	-0.655496	-0.0485499	0.410634	0	0	0	0
D-502MG	0.733035	0.11407	-0.218555	0.544711	0.098483	0.67947	1.22794	0.0269388	0.20079	-0.00402834	0.138488	-1.48635	0.3336	0.476521	0.237379	-1.55243	0.902822	0.680199	-1.24893	-0.540379	0.101888	0.341478	0.0347923	-0.211886	-0.397658	-0.569549	0.624481	1.02462	1.21765	0.508298
D-542MG	0	-0.463758	0.156993	0	0.558643	0	-0.465969	0.831444	1.75774	1.17699	0	-0.102467	0.0941546	0.620217	0	0.0941811	0	0.669861	0.357772	-0.231096	0.561459	0	0	0.54497	0.313058	0.412535	-0.110537	0	-1.25657	0
D-566MG	0	0.463334	-1.21642	0	0.519403	0	0	-0.841471	-1.20634	-0.624191	0	0	0	-0.133501	0	0	0	0	0	0.118895	-0.12967	0	0	-0.512797	0.139197	-0.261538	0	0	0	0
Daoy	0	0.433609	0.111266	0	0.515963	0	-0.441888	-0.537607	0.260628	0.465864	0	0	0.0250178	0.41002	0	0	0	0.0236243	-1.1638	0.864142	0.503373	0	0	-0.572278	0.620069	0.375129	0	0	-2.22852	0
Daudi	-0.343181	0.338676	0.644029	0.270746	0.561732	0.406995	0.80567	0.551568	-0.195674	0.84758	0.391933	0.451856	0.615365	0.301454	0.308324	0.48261	0.0622834	0.606373	-1.41764	0.977899	0.484462	-0.0357526	0.380027	0.508333	1.07308	0.362743	0.0803477	-0.379209	-0.565522	-1.01558
DB	0.818191	-0.631126	-0.00783123	0.59596	-0.083528	1.05495	1.05624	-0.199296	-0.562488	1.18748	0.690691	0	0.489434	0.32276	0.307161	0.481629	1.03667	0.757171	0.792585	0.885916	-1.17647	0.30841	0.24265	-0.347859	1.03808	-0.849281	-0.325564	0.975849	0.271821	0.815598
DBTRG-05MG	0	0.452097	0.31075	0	0.487055	0	-0.421401	-0.493243	0.555	-0.535378	0	0	0.503833	0.253801	0	0	0	0.399639	0.0729631	-0.430733	0.560241	0	0	-1.87387	-0.349315	-1.05256	0	0	0.149964	0
DEL	0.313169	0.417487	0.52133	0.426508	0.555487	-0.0557303	-0.0239987	0.756292	-0.921574	1.14501	0.732129	0.54468	-1.01112	0.67409	0.279527	0.478184	-2.36051	0.757531	0.328549	0.882051	0.591586	-4.25882	0.403434	0.628057	1.07277	0.434408	-0.400233	-1.36217	-0.802324	0.280182
Detroit562	0	0.413399	0.456248	0	-0.401214	0	-0.262204	0.222361	-0.841781	0.325093	0	0	-0.130168	-0.461551	0	0	0	0.737565	0.73788	0.551859	0.558097	0	0	0.268177	0.213199	0.405064	0	0	-0.337055	0
DG-75	0.259947	0.117799	0.133876	0.630009	0.410355	0.735981	1.25873	-0.996829	-1.21057	0.6442	0.353058	0.543501	0.677303	0.38344	0.32631	0.520811	1.10044	0.769743	0.86296	0.903629	-0.417824	0.377536	0.403651	-1.52875	0.96697	0.262863	0.548418	-0.194232	1.24393	0.234606
DJM-1	0.80525	0.5198	0.519536	0.58894	0.0517561	0.247895	0.998916	-0.00908534	0.00371491	0.0567464	0.5852	-1.3032	0.514003	0.0951441	0.259296	-0.700102	0.683753	0.681099	0.332132	0.659217	0.137295	0.332717	0.344124	-0.136733	0.0111739	-0.696529	0.00018017	0.832608	0.812506	0.566817
DK-MG	0	-1.05797	-0.7223	0	0.473323	0	-0.617115	0.836126	0.353681	-0.196845	0	0	0.289794	0.603324	0	0	0	-0.757819	-1.4665	-0.588951	0.559316	0	0	0.580123	-0.407361	0.410979	0	0	1.56723	0
DMS-114	0.77734	0.191416	-0.800922	0.432129	0.557429	0.0541426	0.922887	0.834401	0.710173	0.616719	0.715459	0.604345	0.613156	0.28267	0.326064	0.502436	0.0855642	0.619592	0.415917	0.216667	-3.44786	0.451226	0.348144	0.593811	0.701872	0.403048	-0.0441974	0.840544	0.962304	-0.781583
DMS-153	0.605676	0	0	0.30302	0	0.199006	0.238207	0	0	0	0.724375	0.546017	0.678941	0	-0.0963594	0.210514	0.328785	0.61705	-0.383816	0	0	0.3445	0.377245	0	0	0	-0.553434	0.967167	1.3417	0.824824
DMS-273	0	0.448523	-0.584281	0	0.528481	0	-0.660333	0.831518	0.874722	1.15641	0	0	0.315659	0.467276	0	0	0	0.698311	-1.45426	0.660954	0.391825	0	0	0.572845	0.853646	0.408324	0	0	-2.29233	0
DMS-53	0	0.00784876	0.608588	0	0.523665	0	0.424145	0.812508	1.61532	1.16928	0	0	0.677417	0.666589	0	0	0	0.261064	-0.277728	0.0474389	0.489426	0	0	0.591105	0.994215	0.398346	0	0	0.93356	0
DMS-79	0.671954	0.560067	0.645967	0.616104	0.558522	0.989909	1.17237	0.814504	1.33961	1.16301	0.582453	-0.60559	0.628088	0.640577	-0.0231708	-0.0878766	1.04189	0.757901	0.685823	1.00344	0.482905	0.344564	0.355925	0.521391	1.084	0.408046	0.756675	0.892504	1.10635	0.340326
DOHH-2	-4.60588	0.518129	0.334387	-0.94048	0.468683	0.550667	1.23834	-0.125917	-1.09551	-0.266278	-1.42622	-0.427915	0.39748	-2.36665	0.236708	-0.126498	-0.923449	0.757308	0.519707	0.937836	0.0645398	-0.123622	-0.71803	-0.207091	1.06999	0.0816509	-0.554283	-1.30876	0.328769	-1.91029
DOK	0	0.513732	-0.539292	0	-3.17065	0	-0.00205039	-2.42351	-0.753405	-0.89906	0	0	-0.343292	-4.85756	0	0	0	-1.19144	0.54802	-1.40393	0.0075588	0	0	-0.1025	-1.28775	-0.905595	0	0	1.2195	0
DoTc2-4510	0	0.447983	0.360209	0	-1.53616	0	0.0720533	-0.251398	0.469026	0.611801	0	0	0.486196	-0.891337	0	0	0	-0.156174	-0.474715	0.578633	-0.240292	0	0	0.264552	0.768164	-0.0691352	0	0	-1.09479	0
DSH1	0.525936	0.519492	0.648065	0.485247	-4.86555	0.787894	1.14982	-0.338021	0.124753	0.768585	-1.03409	0.318392	0.189308	-2.53425	0.235839	-5.70832	0.636722	0.701923	0.447982	0.82669	0.529189	0.371764	0.343971	0.326725	0.599377	-0.47275	0.529243	0.985634	-0.0100195	0.772925
DU-145	0	-6.01651	-0.675344	0	-1.46959	0	0.12579	0.723446	0.844439	0.934302	0	0	-0.932612	-3.18987	0	0	0	0.556283	-0.485477	0.992256	-3.35626	0	0	0.269386	-0.940085	0.051864	0	0	0.109843	0
DU-4475	0.431643	0.433763	0.00971585	0.614302	0.527307	-0.025882	0.223911	0.588811	-1.3256	-4.20308	0.611131	0.572752	-1.38526	-0.162245	0.324311	0.42739	-0.235634	-0.141271	0.704361	-4.44599	0.55575	0.354017	0.378419	-5.95739	-3.72317	-4.96968	0.0901925	-0.618444	-0.182618	0.570413
DV-90	0	0	0	0	0	0	0.0747049	0	0	0	0	0	0.590187	0	0	0	0	0.674913	0.754315	0	0	0	0	0	0	0	0	0	0.494142	0
EB2	0.454438	0.521034	0.671586	0.596511	0.582411	0.75269	0.911482	0.836323	1.74934	1.03994	0.789181	0.574143	0.484558	0.209215	-0.204095	0.251738	1.11183	0.743041	-1.52258	0.99629	0.595716	0.479246	-0.931321	0.630461	1.08497	0.437407	0.606003	0.830768	-0.343943	0.0531362
EB-3	-0.216262	0.51746	0.671485	-0.206383	0.582317	0.879521	1.24568	0.837161	1.89001	0.942783	0.324719	0.545806	-0.409039	0.479609	0.309454	0.443054	0.212483	0.75752	0.24431	1.00447	0.56577	-0.087902	0.380092	0.580294	1.0748	0.41111	0.638415	-0.17837	0.0878822	-0.638893
ECC12	0	0	0	0	0	0	0	0	0	0	0	-4.39551	-0.150243	0	0	-4.85079	0	0	0	0	0	0	0	0	0	0	0.211724	0	0	0
ECC4	0.784458	0	0	-0.712491	0	0.448218	0.54939	0	0	0	0.811309	0.239701	0.331695	0	-0.0210741	0.480958	-0.134051	0.310984	0.570193	0	0	0.272015	0.190034	0	0	0	-0.778988	0.723029	0.711509	0.712427
EC-GI-10	0.827337	-1.22482	0.435475	0.430273	-3.10521	1.05479	1.09469	-0.717235	-0.233461	0.306253	0.737498	0.377265	0.622641	-1.26813	0.30087	0.359186	1.1227	0.756821	0.636712	-0.895446	0.504456	0.477381	0.377115	0.55741	-0.947527	0.366183	0.516869	1.04022	1.60844	0.803661
EFM-19	0	0.11911	-0.189262	0	0.552344	0	0.933878	0.414013	-1.21551	1.17478	0	0	-0.900843	0.643708	0	0	0	0.262155	-1.26775	0.751963	-0.701308	0	0	0.60633	-1.78523	-5.20085	0	0	-0.799926	0
EFO-21	0	0.147652	0.648036	0	0.262904	0	0.00980236	0.782681	0.975846	0.675199	0	0	0.526916	0.334967	0	0	0	0.656473	-0.126996	0.250746	0.549973	0	0	0.605266	0.454738	0.36656	0	0	-0.339027	0
EFO-27	0	0.505709	0.538877	0	-3.95277	0	0.982439	-0.988032	0.24451	-0.581087	0	0	0.474692	-2.47278	0	0	0	0.726814	0.507128	-0.431428	0.0646301	0	0	0.435756	-1.04221	0.408455	0	0	-0.723842	0
EGI-1	0	0.515095	0.0826816	0	0.513778	0	-0.108446	-0.49875	-0.0987061	-0.686083	0	0	0.227209	0.26023	0	0	0	0.0237197	0.733907	-0.949273	0.552794	0	0	-0.47746	-0.907905	0.369755	0	0	0.355197	0
EHEB	-0.508256	0	0	-0.155565	0	0.360851	1.10362	0	0	0	0.140107	0.550083	0.339161	0	0.3087	0.379697	1.11282	0.759437	0.620212	0	0	0.423351	0.343928	0	0	0	0	0.542805	0.583327	-0.3349
EKVX	0.0761888	-0.139411	0.646372	0.102909	-1.43325	-0.578447	-0.575415	-0.0213069	0.304981	0.052218	0.802298	-2.50944	0.359312	-1.93491	0.276775	-3.02887	0.555273	-1.44854	0.313984	0.0271998	0.387267	0.409317	0.242781	0.54501	-0.290963	0.412551	0.472794	1.02862	0.542448	0.780872
EM-2	-2.30663	0.527668	-5.47915	-3.53041	0.468332	0.665882	1.12284	-3.3613	-0.640735	-1.02206	-0.0708558	0.383038	0.524212	0.601706	-6.56121	0.519268	0.107719	0.757234	0.321033	-1.25401	0.491525	-2.65221	0.348122	0.239278	-1.25352	0.437226	-2.46947	-0.1013	0.640372	-0.221771
EoL-1-cell	-0.586285	-5.7105	-2.22558	-0.429046	0.186055	-0.641101	0.693404	-0.873455	-3.14076	-1.77353	-0.933681	0.573052	0.35356	-0.557951	0.197591	0.50281	1.00505	0.0388238	-2.80677	-0.78441	-1.93411	0.457608	-0.563354	-1.85952	-1.70869	-0.6682	0.66692	-0.99367	-0.0898803	-1.21184
EPLC-272H	0	-0.0640456	0.27583	0	-1.0242	0	0.220093	-0.586925	-1.01639	-0.553172	0	0	0.620508	-0.711985	0	0	0	0.265852	-0.290632	-0.37099	0.354003	0	0	0.0207698	-0.994498	0.356648	0	0	0.298226	0
ES1	0.772421	0.245079	-0.311614	0.301406	0.496026	-0.758758	-2.35336	-0.704484	-0.312741	-0.395342	0.811256	0.547883	0.633916	0.595508	-0.0272169	0.502249	-0.0906364	-3.25098	-0.278131	0.255136	0.553516	0.356975	-3.02696	0.492452	1.06295	0.372704	-1.24332	0.143185	-0.771946	0.558017
ES3	0.623243	-0.242804	0.116864	-0.831676	0.452091	0.395592	-1.26085	0.610433	-0.323126	0.231201	0.598459	0.56888	0.531982	0.518438	-0.801414	0.505709	0.897927	-1.58496	0.717265	0.971559	0.479271	0.478764	0.378201	0.264341	1.0094	0.410045	-0.407155	0.55633	0.163074	0.754842
ES5	0.827321	-1.24755	-1.62565	0.630116	0.00377468	0.691102	-1.68879	-1.29648	-1.23383	0.835519	0.811267	0.592869	0.514422	0.63129	0.151217	0.530708	0.489021	-3.96086	0.581436	0.935954	-1.94934	0.49709	-0.167067	-2.02925	0.849921	-0.126759	0.578225	0.534432	0.0858435	0.781846
ES6	-1.08892	-0.431617	0.0696189	0.296915	0.575734	-1.10133	-1.01136	0.225318	0.688089	0.936474	-1.03122	-1.51586	-0.594165	0.644695	0.239132	-0.137658	-0.781104	-1.79375	-1.20571	0.180757	0.553042	0.195302	-1.08963	0.43238	1.06965	0.401492	-0.0454394	-2.45858	-1.50039	-1.04104
ES7	0.404221	-0.853906	-1.5931	0.629941	0.387356	0.781721	0.281849	0.0244255	-1.67222	0.201771	0.435466	-0.204478	0.368378	0.645893	-0.108776	0.386197	1.12101	0.18279	-0.604403	0.970322	0.552004	0.478603	0.0513532	0.4617	1.04462	0.361088	0.703467	0.381873	-0.251348	0.305947
ES8	-0.356806	-1.52451	-1.30216	0.459575	0.34098	-0.574555	-1.2893	0.615817	-1.37017	0.790013	0.704644	0.385819	-0.658769	0.576766	0.258805	0.160857	-0.643124	-0.935457	0.529197	-0.107923	0.0926354	0.323313	0.233566	0.577679	1.02341	-0.355224	-0.612776	0.876404	0.037972	0.406366
ESS-1	0	0.320754	-0.439478	0	0.579875	0	0.21697	0.740817	0.239881	0.455894	0	0	0.479835	0.479336	0	0	0	0.711858	-3.03315	0.685016	-0.0590808	0	0	0.570415	0.500231	0.390023	0	0	0.778051	0
ETK-1	-2.17319	0.512652	0.0745229	-0.489627	-1.15943	-2.47993	-0.342849	0.0381501	0.150072	0.170444	-2.16784	-1.25436	-0.787063	-2.13777	0.170333	-0.95945	-0.566801	-0.357623	0.473349	0.597711	0.469545	0.433575	-0.964769	0.574212	-0.332945	0.180744	0.46922	-2.19591	-3.12231	-0.416143
EVSA-T	-0.031331	-1.28378	0.169969	0.269886	0.337756	0.738571	1.24246	0.75448	-0.154173	1.14357	0.272069	0.529385	0.676198	0.666295	0.281017	-0.0575778	0.842693	0.769584	0.758041	0.652292	0.495339	0.370221	0.245584	0.449339	0.995855	0.312229	0.38151	0.0839359	0.349973	0.267071
EW-1	0.779946	-1.53235	-0.627736	0.586304	0.557739	-2.30568	-2.13912	0.653628	0.244197	0.733271	0.393636	0.38589	0.268272	0.571114	-0.130644	0.294459	-2.84522	-4.70834	0.560548	0.467868	0.348226	-0.307286	0.403456	0.470869	0.998652	0.407423	0.69394	-0.519109	0.211777	0.576357
EW-11	0.727066	0.34153	-0.59066	0.563914	0.230138	1.01884	-1.358	-0.264618	-1.09817	0.738827	0.803187	0.0498464	0.389519	-0.776658	0.308045	0.476703	0.431297	-2.71205	0.418137	0.959389	0.529482	0.399382	0.224416	0.454856	0.959329	0.405965	0.795509	0.638521	0.874063	0.804272
EW-12	0.817849	0	0	0.61523	0	1.05481	0	0	0	0	0.811303	0.592957	0	0	0.307013	0.50189	0.539045	0	0	0	0	0.479037	0.37831	0	0	0	0.448243	1.02864	0	0.824639
EW-13	0.784759	0.527103	0.648629	0.541847	0.45893	0.720428	-0.169083	0.745203	0.705553	1.14257	0.781291	0.571925	0.673456	0.520476	-0.125058	0.469394	0.757867	0.527346	-0.123491	0.993587	0.363008	0.344372	0.00627815	0.569233	0.447795	0.374736	0.36494	0.61004	0.314955	0.814842
EW-16	-0.845434	-2.38613	-0.303629	-1.69442	0.517851	-1.51412	-2.44848	-0.90646	-0.516165	0.156478	-0.390282	-0.591967	0.0720613	-0.201515	0.23674	-0.480109	-2.56634	-3.19958	0.200133	0.535247	-0.28942	-0.735267	-0.638269	-0.0476962	0.320063	-0.407802	0.694167	-1.65558	-0.363146	-0.122542
EW-18	0.639556	0.493393	-0.159144	0.598891	0.44567	0.79325	-2.29735	0.187002	-0.272424	1.17158	0.81828	0.592869	-0.86477	0.0245461	0.0524912	0.502249	0.540981	-3.03993	0.647189	0.992943	0.150316	0.4524	0.112163	-0.836618	0.935012	0.289029	-0.521613	1.04025	-0.220633	0.824736
EW-22	0	-0.120229	0.410854	0.510245	0.550752	0	0	0.375624	0.0430466	0.696733	0	0	0	0.5671	-0.20149	0	0.250986	0	0	0.990307	0.495294	0.478153	-2.09506	0.309031	0.906909	0.409766	-0.492018	0	0	0
EW-24	0.562504	0.315508	0.21759	-2.57353	0.478058	0.592074	1.25817	0.120695	1.25475	0.899271	-0.102701	-3.03702	0.609004	0.346271	0.325425	0.341341	0.55141	0.756514	0.791235	0.992604	0.505155	0.453686	0.376159	0.445936	1.06435	0.409143	0.33951	1.00762	1.44185	0.772861
EW-3	0.818411	-0.207603	0.414311	0.557486	0.52469	-0.24412	-0.0871122	-0.827537	0.117394	0.717506	0.796057	0.53896	-0.712593	0.566638	0.276791	0.50309	0.0588041	-0.966766	0.807644	0.963152	0.552816	0.472848	0.206117	0.574014	1.07271	0.298155	-0.20064	-0.121925	1.02709	0.380272
EW-7	0	0.548368	0.3262	0	0.429685	0	-2.39883	0.560758	0.540555	0.966755	0	0	0.527259	0.0480367	0	0	0	-3.09199	0.828052	0.99129	-0.464064	0	0	-0.339241	0.998836	0.272907	0	0	0.732263	0
FADU	0	-1.00117	0.0806853	0	-3.43077	0	1.07973	-1.73447	-0.707723	-0.675191	0	0	-0.333046	-3.51813	0	0	0	0.737533	0.115946	-1.79849	0.560241	0	0	0.558974	-1.06366	0.265255	0	0	0.00555545	0
FTC-133	0	-0.235707	0.579569	0	0.326681	0	0.753147	0.488217	-0.978257	0.208745	0	0	-4.94315	0.153871	0	0	0	0.397224	0.419059	0.168196	0.0199479	0	0	0.494422	-0.0138637	0.40626	0	0	0.324542	0
G-361	0	0.312191	0.50384	0	0.483845	0	-0.635645	-0.00789029	0.21618	-2.05335	0	0	0.596015	0.629777	0	0	0	0.149425	-2.08573	-2.1833	0.582627	0	0	-2.59313	-2.27884	-0.872482	0	0	-1.43698	0
G-401	0	0.452611	0.530993	0	-0.777768	0	-1.1718	0.779626	-0.366045	0.302557	0	0	-0.760436	0.540773	0	0	0	-3.15783	-2.76291	0.0297	-2.96505	0	0	0.578849	-0.571488	0.105163	0	0	-1.77193	0
GAK	0.398585	0.485241	0.535752	0.588886	0.506898	0.838232	1.07121	0.816746	-0.544311	-0.83249	0.719932	0	-0.0995426	0.541193	0.241032	0	1.02415	0.711445	-0.221024	-1.20957	0.358291	0.443012	0.337343	0.390002	-1.72899	0.40567	0.668131	0.687995	-0.475476	0.772997
GAMG	0	0.350967	0.522617	0	-0.0460413	0	-0.305877	0.130391	-0.26589	-0.646949	0	0	-0.0266728	0.065266	0	0	0	0.301674	-1.6023	0.330347	-1.99754	0	0	-0.108898	0.0667517	-0.729183	0	0	0.0281308	0
GCIY	-0.755612	0.232763	0.608081	-0.954546	-1.62574	-1.82766	-1.20967	0.473298	1.01416	-0.032599	-1.62375	-2.08764	0.28728	-1.29236	0.276578	-0.566158	-0.767169	-0.310033	-0.0126391	-0.142248	0.495158	0.308796	0.337821	0.567867	-1.09029	0.409701	0.647684	0.982999	0.23484	-1.41513
GCT	0	0.137572	0.623488	0	0.3658	0	0.450838	0.707676	0.619362	-0.0906886	0	0	-0.233321	0.415483	0	0	0	0.527209	0.125189	0.482268	0.558887	0	0	0.3773	0.954793	-0.187038	0	0	0.842936	0
GDM-1	0.435666	-4.76713	0.205193	-2.96939	0.577488	-2.7283	-2.19169	0.724924	-0.391276	1.19826	-0.611935	0.479242	0.177842	0.636648	-5.95964	0.468895	-3.36583	-3.49274	-4.15083	0.995206	0.563716	-2.24671	-2.04144	0.490731	1.0741	0.414174	-3.47445	-3.565	-1.46983	-1.75457
GI-1	-0.513183	-0.655451	-0.0303112	-1.23542	0.510581	-1.37356	-0.715556	0.813482	-0.010514	0.761239	-0.296822	0.497669	0.081089	0.505348	0.150644	-0.538961	-0.368539	0.0131913	-2.2871	0.677905	0.41974	-1.29168	-0.778927	0.560694	0.583636	0.435309	0.699317	-0.584126	-0.355111	-0.304317
GI-ME-N	-0.971205	0.2972	-1.08211	0.399169	0.511296	-0.652674	-1.10305	-0.0517131	-0.214059	-0.355021	-1.86874	0.219126	-0.462177	0.407688	0.168826	-0.00817083	-0.593655	-1.15722	-1.08752	-0.00557449	-1.79363	0.221168	0.244867	0.558474	-0.825474	0.327942	0.700635	1.01395	1.10325	-0.757267
GMS-10	0	0.45616	0.534233	0	-0.064589	0	-0.135753	-0.0107855	-0.205675	0.357146	0	0	0.110077	0.630954	0	0	0	0.506681	0.586563	0.124311	0.558345	0	0	0.183383	-0.172312	0.428297	0	0	1.42987	0
GOTO	-0.116023	-3.65341	-1.2477	0.0342459	0.524016	0.223925	0.490629	0.41495	0.17266	0.797262	0.749001	0.593204	0.320953	0.307148	0.189155	0.521326	0.403701	0.129099	0.653667	0.665115	-1.03751	0.309086	0.239782	0.395625	0.947964	-0.209992	-0.153794	0.686463	0.377442	0.13705
GP5d	0	0.0180055	0.160797	0	0.115237	0	-1.8992	-0.126336	-0.434427	-1.35186	0	0	0.513127	0.476121	0	0	0	-1.03143	0.614124	-0.59385	0.556134	0	0	0.524018	0.768747	0.290405	0	0	-0.632919	0
GR-ST	0.777161	0.262924	-2.10351	0.551381	-0.187342	-0.410724	0.554086	-2.62448	-1.35268	-0.112489	0.477378	0.572559	0.525773	-2.27783	0.283163	0.50242	-0.444155	0.158449	0.375063	0.865448	-3.80762	-0.0638368	0.350144	-1.40155	0.96986	-3.16459	0.751843	0.106371	-0.534755	0.397928
GT3TKB	0.748273	0.437595	0.30589	0.560633	0.467037	0.210704	-0.150977	0.374946	-0.205363	0.258487	0.57594	0.570816	-0.420543	0.577774	0.281754	-0.252541	0.226912	0.224702	0.315022	-0.120645	0.198519	0.443542	0.338016	0.558435	0.38463	0.403376	0.694879	-0.288635	-0.702789	0.746445
H4	0	0.512292	-1.61565	0	0.575586	0	-0.681922	-1.46455	-1.64465	-0.374357	0	0	0.350018	0.587692	0	0	0	0.711911	-2.4602	0.246712	-0.233093	0	0	-1.33246	-0.182329	-0.223657	0	0	-0.974488	0
H9	0.283019	0.446234	0.392598	0.281746	0.581548	-0.378772	1.22012	0.646236	-0.91906	-0.391904	0.811451	-0.00471467	0.615137	0.674762	0.278151	0.371546	0.45549	0.754141	0.877357	-0.376677	0.585132	-0.131017	-0.110843	0.605042	-0.16366	0.412289	0.72199	-1.39332	-0.1985	0.53654
HAL-01	-0.636209	0.433198	0.217098	0.178672	0.00651301	-0.9612	0.13055	-0.873442	-1.69763	-0.963362	0.347909	0.365632	0.516098	0.394576	0.284998	0.502778	-0.53315	0.305762	0.844733	-0.469321	-0.750029	0.479696	-0.325634	-0.221882	-0.747364	0.351257	0.4583	-1.48065	-0.0303838	0.557157
HC-1	-0.70853	0.5261	0.517192	0.474637	0.530383	0.0190927	0.636289	0.612811	0.999332	0.716735	0.198969	-0.0934204	0.525202	0.602631	0.326473	0.0797331	0.228848	0.671609	0.236469	0.408659	0.482408	0.0286302	0.379462	0.540964	0.346487	0.436211	0.719719	-0.670812	-0.108266	-0.19636
HCC1143	0	0.559759	0.0722517	0	-0.916262	0	0.169287	0.599641	0.581296	-0.289274	0	0	0.495871	-0.345905	0	0	0	-0.983936	0.220359	-0.176192	0.0368053	0	0	0.608497	-0.766915	0.436014	0	0	0.2001	0
HCC1187	0.484808	0.548445	-0.825542	0.558374	-0.12722	0.730088	1.08181	0.154662	-0.82748	0.473981	0.261675	0.572805	0.483111	0.644086	0.283048	0.521045	0.0442472	0.423471	0.0809729	0.561182	0.125064	-0.28523	-0.269431	0.601903	0.62843	0.333398	-0.147811	0.301631	0.0540416	0.478343
HCC1395	0	-1.08155	-0.927281	0	0.596265	0	1.1299	0.151077	0.848555	0.955553	0	0	0.339885	0.699367	0	0	0	0.698184	-2.38171	0.404108	-2.20786	0	0	0.494094	0.652403	0.45407	0	0	0.453428	0
HCC1419	0	-2.96391	-0.723168	0	-1.64537	0	1.24394	0.774944	1.83351	0.634913	0	0	0.525545	0.0896181	0	0	0	0.73765	-0.427474	-1.08466	0.544986	0	0	0.397582	0.963108	-0.469768	0	0	-0.339244	0
HCC1599	0.706958	0	0	0.194311	0	0.978387	1.06066	0	0	0	0.672793	0.471674	0.150378	0	0.275513	0.478278	0.808974	0.757128	0.46987	0	0	-0.432338	0.380027	0	0	0	0.498451	0.0185309	0.742344	0.413356
HCC1806	0	0.281155	0.372129	0	-0.155062	0	1.03638	0.111738	-1.00298	0.478767	0	0	-0.13832	-0.00308383	0	0	0	0.21411	0.646825	0.335695	0.481054	0	0	0.281839	0.513328	0.374998	0	0	0.325523	0
HCC1937	0	-1.24297	-0.692182	0	-0.0303262	0	1.06787	-0.864991	0.814948	0.0973161	0	0	0.515946	0.211841	0	0	0	0.570699	0.397301	-0.00693055	0.592647	0	0	0.564399	0.459252	0.407767	0	0	0.136728	0
HCC1954	0	0.398382	0.571295	0	0.351191	0	1.17565	0.176407	1.39201	0.649748	0	0	0.513698	0.267941	0	0	0	0.715216	0.738853	0.0759755	0.302754	0	0	0.601285	0.635136	0.352912	0	0	0.245288	0
HCC2157	0.8275	0.528337	-0.200733	0.534007	-2.2825	0.714079	-0.638952	0.742394	-0.141465	0.772733	0.773258	-0.744246	0.266596	-0.0233387	0.326244	-0.627987	0.280978	0.0396394	0.786782	0.942141	0.0528502	0.479487	0.378614	0.587124	0.84786	0.420547	0.68767	0.759516	-0.543209	0.80428
HCC2218	-0.470597	0.523786	0.594165	0.193302	-4.66806	1.01188	1.19789	0.6033	1.78849	1.13836	0.811872	0.511591	-0.185668	0.467822	-0.117638	-6.78558	1.08207	0.758622	-0.475455	1.00636	0.393608	0.45801	0.404195	0.35108	0.983202	0.319095	-1.32732	1.01408	0.677818	0.803387
HCC2998	0	-0.76031	0.576936	0	0.450904	0	-1.75995	0.812804	1.36699	-1.69655	0	0.479154	0.425516	0.498372	0	-0.33287	0	-1.89117	0.841838	-1.74832	0.164488	0	0	0.50237	-2.22063	0.351716	-3.55186	0	-2.44221	0
HCC38	0	0.519569	0.406861	0	0.543036	0	0.405032	0.834044	0.906183	0.827092	0	0	-0.229855	0.41397	0	0	0	0.598556	0.713656	0.9909	0.259155	0	0	0.624891	0.945113	0.410815	0	0	-0.0428932	0
HCC70	0	-0.0379723	-0.0834153	0	0.354307	0	-1.73815	0.829584	0.878045	-0.200647	0	0	0.346856	-0.52635	0	0	0	0.726772	0.0748974	-0.529174	-0.231152	0	0	0.471342	0.0975984	0.369149	0	0	-0.891801	0
HCE-4	-1.03016	0.430189	0.497996	0.387806	0.301955	0.754058	0.449161	0.710436	0.599176	0.617871	-0.851475	0	0.366016	0.278384	0.166631	0	-0.245219	0.486779	0.147751	0.881229	0.507435	0.41414	0.125312	0.144093	1.02096	0.407161	0	-0.601857	-0.55365	-0.11223
HCT-116	0	0.519106	0.58903	0	-0.0599352	0	0.0764781	-0.665737	-1.38444	-0.43266	0	0	-0.110475	0.557876	0	0	0	0.596702	0.80558	-0.163759	0.09505	0	0	0.604911	-1.72863	-0.125793	0	0	-0.432559	0
HCT-15	0	0.22438	0.287894	0	0.522465	0	0.88423	0.144362	-0.359375	0.538115	0	0	-4.79974	0.584414	0	0	0	0.711424	0.506427	-0.125281	0.557352	0	0	0.462173	-0.737286	0.433327	0	0	-1.44706	0
HDLM-2	-0.0785022	0.561867	-0.241787	0.564923	0.517973	0.649173	0.956824	-0.907988	-0.425219	1.04773	0.811849	0.442422	0.544629	0.560251	0.307193	-0.523609	0.601596	0.519635	-0.21043	0.831665	-0.363574	-0.32013	0.378484	0.00395543	1.02754	0.434507	0.300479	-0.644807	1.04873	0.303083
HD-MY-Z	-0.237176	0.45634	-0.997324	0.465116	0.561273	0.682435	1.23572	-0.732611	-0.758442	-1.58918	0.445669	0.112028	0.722327	0.000383039	0.325966	0.262897	0.49882	0.76969	0.72508	-1.09985	0.593166	0.308989	0.341429	0.344157	-1.20065	-0.000746491	0.116213	-0.254873	1.24779	0.749815
HEC-1	0	0.531525	-0.0111584	0	0.0720979	0	1.00023	0.347164	-0.096344	1.06043	0	0	0.502233	0.268151	0	0	0	0.715226	0.283905	0.939387	0.492338	0	0	0.503342	0.832946	0.291847	0	0	0.329811	0
HEL	0.588077	-0.308836	0.450172	0.630654	0.24638	-0.479985	0.670218	0.326158	-0.940887	0.433234	0.70853	-1.25594	-0.588794	0.189044	0.327096	0.521528	-0.158722	0.351954	0.811513	0.963872	0.413422	0.367247	0.354642	0.28997	1.04267	0.41188	0.597748	-0.764281	-1.10081	0.723488
H-EMC-SS	0.739274	-2.75885	-4.27247	0.564627	0.532784	1.00314	-0.67836	-0.44942	-0.221249	-1.75552	0.636439	0	0.250217	0.642258	0.2419	0.442181	-1.06728	-0.691397	-1.69644	-2.69475	-4.74572	0.432032	0.0773463	0.581515	-1.1364	-6.34417	-0.459636	-0.929558	1.16185	-0.954213
HGC-27	0	0.508178	-0.680652	0	0.519227	0	-0.847326	-0.415453	-1.27144	0.963511	0	0	-0.180869	0.496208	0	0	0	0.581651	-1.14363	0.970042	0.118316	0	0	-0.0528324	1.07232	-0.0924339	0	0	-1.47595	0
HH	0.0300193	0.425124	0.19077	0.199381	0.447775	0.560541	0.519798	0.76133	-0.0561795	0.570301	0.772991	0.594066	-1.7357	0.396194	-0.312403	0.433733	0.939927	0.609307	-0.0414978	0.718197	-0.137342	0.194161	0.131919	0.0369405	1.02315	0.408898	-0.0279156	-0.450372	-0.0385685	0.142254
HL-60	0.72073	0.428544	-0.318645	0.614961	0.526539	-1.22005	-0.498021	-0.565278	-0.997891	-2.68207	0.818541	0.593679	0.575788	0.467423	0.326555	0.521294	-1.02525	-1.33573	0.702764	-2.07794	0.109267	0.244429	0.40439	0.579532	-1.67545	-0.0560768	-1.02734	-0.443113	-0.0170874	0.816072
HLE	0	0.515223	-0.325501	0	-1.76027	0	0.392812	0.491605	0.555921	0.0748246	0	0	0.308459	0.504739	0	0	0	0.622144	-2.925	0.299564	0.388192	0	0	0.58208	0.896548	0.363709	0	0	-2.31042	0
HMV-II	0	-0.0775707	0.625064	0	0.53903	0	-1.70756	0.796702	0.243341	-1.25345	0	0	-1.95058	0.52117	0	0	0	-2.95975	-1.46045	0	0.518289	0	0	0.385089	0	0	0	0	-1.97277	0
HN	0	0.0842172	0.446657	0	-2.98766	0	0.65283	-1.10823	-0.591882	-1.16235	0	0	0.721794	-1.76518	0	0	0	0.699381	0.679461	-0.730854	0.477624	0	0	-0.738976	-0.962134	0.337609	0	0	1.33573	0
HO-1-N-1	0	0.335744	0.0809023	0	-2.10378	0	0.37084	-1.21899	-0.513483	-1.5252	0	0	-1.06951	-1.63472	0	0	0	0.698692	0.324278	-1.49571	0.47864	0	0	0.116966	-1.51285	0.338412	0	0	0.0834001	0
HOP-62	-2.36126	0.424738	0.052636	-0.967617	0.557712	-1.2983	-0.276884	0.424695	-0.537489	-0.201054	-2.36204	0.0152265	-2.98176	0.645536	0.281885	0.257287	-0.938671	0.404141	0.278323	-1.9756	0.584658	0.33926	0.329171	0.554205	-0.967506	0.366954	-3.32429	-0.659983	-0.636689	-1.66194
HOP-92	0	0.0585553	0.566217	0	0.518674	0	0.352973	-0.385909	0.369319	-0.519249	0	0	0.10722	0.586116	0	0	0	0.270587	-0.509921	-0.03862	-0.122809	0	0	-0.397645	-1.07498	-3.45865	0	0	0.089636	0
HOS	0	0.299566	-0.491584	0	0.528292	0	-0.0493735	-0.0783615	-1.07474	-0.378531	0	0	0.302403	0.30179	0	0	0	0.727227	-0.169953	-0.167895	-0.456165	0	0	0.161498	0.227936	-0.162412	0	0	-0.417118	0
HPAF-II	0	0.464645	0.620001	0	0.560599	0	0.185613	0.582232	0.732713	-0.471359	0	0	-0.139349	0.326878	0	0	0	-0.578444	-0.308287	-0.769036	0.510887	0	0	0.0927037	-1.05776	0.304938	0	0	-0.0532365	0
Hs-578-T	0	-0.68083	-0.705389	0	0.557429	0	0.715864	0.560487	0.2292	-0.658434	0	0	0.592434	0.57021	0	0	0	0.653994	-0.661666	-2.42084	-2.0464	0	0	0.592379	-0.736719	0.389908	0	0	0.807521	0
HSC-2	0	0.41759	0.504434	0	-2.62123	0	-0.40887	-0.238351	0.70026	-0.157658	0	0	-0.990168	-4.45923	0	0	0	0.666376	0.83314	0.0660932	0.551778	0	0	0.553036	-0.253035	0.390531	0	0	-0.0847311	0
HSC-3	0	0.19103	0.129913	0	-2.10832	0	-0.796264	-1.22013	-1.05879	-0.69778	0	0	-0.496955	-0.566103	0	0	0	0.379366	0.789729	-0.567491	0.489539	0	0	-1.13188	-1.40059	0.210171	0	0	-0.796321	0
HSC-4	0	0	-1.23436	0	-3.82365	0	0.53606	-3.94718	-0.652866	-2.2182	0	0	0.56836	-6.23626	0	0	0	0.756419	0.860896	0	0	0	0	0	0	0	0	0	0.335297	0
HT	0.807384	0.517717	0.634366	0.629847	0.554057	1.05501	0.984411	0.772911	0.461915	1.13961	0.732093	0.593591	0.677874	0.431052	0.326113	0.521263	0.909525	0.742713	0.844097	0.995273	0.390652	0.412291	0.403543	-0.087512	1.07416	-0.0927288	0.62486	0.773249	0.120628	0.0614536
HT-1080	0	0.413964	0.431193	0	0.560127	0	0.175182	-2.37952	-1.29492	-0.868442	0	0	-1.27513	0.591873	0	0	0	0.73318	-0.567483	-1.03082	0.551417	0	0	-1.36525	-1.37469	0.230307	0	0	0.228041	0
HT-1197	0	0.339653	0.591026	0	0.556363	0	0.831699	0.64063	1.53208	0.522775	0	0	-1.33147	0.471562	0	0	0	-0.281816	-0.501808	0.767506	0.551801	0	0	0.505233	0.695098	0.405523	0	0	0.182089	0
HT-1376	0	0.42497	0.541032	0	-0.519205	0	0.652095	-0.794409	1.2298	0.922507	0	0	-0.237092	-0.219627	0	0	0	0.472353	0.0184134	0.175731	0.558458	0	0	-0.38263	-0.261664	0.433818	0	0	0.209753	0
HT-144	-0.37952	-0.711197	0.499747	0.333653	0.552303	-0.493412	-0.744149	0.677775	0.0630328	-2.54038	-0.545005	-0.221885	-1.3114	-0.453714	0.074343	0.472152	-0.0466417	-1.80463	-0.837817	-2.72407	0.387222	0.262788	-0.514128	-4.06487	-2.24672	-4.66594	0.0942062	0.305082	-1.32043	-1.31932
HT-29	0	0.285115	0.319936	0	0.575586	0	-2.04345	-0.297685	0.400996	-1.62144	0	0	-2.39961	0.64354	0	0	0	-2.64937	0.841851	-3.04269	0.550447	0	0	-2.90731	-2.35283	-3.45633	0	0	-0.964931	0
HT-3	0	0.26637	0.569284	0	-0.828191	0	0.0306166	0.736321	-0.263768	0.350597	0	0	-0.387707	-0.867427	0	0	0	-0.0675618	0.842786	-0.333698	0.590886	0	0	0.600865	-0.187962	0.410487	0	0	1.12745	0
HT55	0	0.548625	0.5866	0	-0.0886404	0	0.192913	0.7677	0.968247	0	0	0	0.673722	0.522388	0	0	0	0.687751	-3.64188	-0.648007	0.618576	0	0	0.60541	-0.59379	0.434277	0	0	1.49073	0
HTC-C3	0	-1.73945	0.56004	0	0.530882	0	-0.0771125	-0.687519	-0.846377	-2.43532	0	0	-0.35952	-0.922476	0	0	0	0.504626	0.607373	-2.13126	0.548551	0	0	-3.23748	-1.86447	-0.209829	0	0	-0.197735	0
HuCCT1	0	0.514966	0.61287	0	0.405135	0	-0.131472	-0.0583167	0.154116	-0.306741	0	0	-0.054518	0.452526	0	0	0	0.741537	0.334119	-0.367439	0.367995	0	0	-0.191183	-0.918106	0.283294	0	0	-0.37947	0
HuH-7	0	-0.361265	-0.66351	0	0.519281	0	-0.0653156	0.716916	0.884291	0.134111	0	0	0.662561	0.562772	0	0	0	-1.25945	-1.61405	0.276859	-2.90497	0	0	0.184211	-0.522632	-1.32668	0	0	0.0936384	0
HuO-3N1	0	-0.303308	0.302953	0	0.570244	0	-0.304423	0.600466	0.388184	1.20042	0	0	0.0924404	-0.827421	0	0	0	-0.670393	-0.171589	0.996833	-0.221561	0	0	0.159304	1.01658	0.411781	0	0	-0.382214	0
HuO9	0	-3.26802	0.170113	0	0.422846	0	1.25819	0.364917	-0.134715	0.49439	0	0	0.619137	0.500579	0	0	0	0.654725	0.807164	0.775388	-1.77494	0	0	-0.572711	0.732183	-0.219037	0	0	1.21266	0
HuP-T3	0	0.355929	0.288965	0	0.213547	0	-0.35554	-0.591989	-0.187187	-1.16501	0	0	-1.15419	0.542895	0	0	0	0.195648	0.537219	-1.03737	0.508337	0	0	0.628582	-1.23673	0.349815	0	0	0.326505	0
HuP-T4	0	0.449911	-0.23927	0	-1.21896	0	0.124264	-0.275533	0.312556	-1.41464	0	0	0.469931	-0.467455	0	0	0	0.714739	0.712293	-1.21494	0.583755	0	0	0.283533	-1.24427	0.430509	0	0	-0.565972	0
HUTU-80	-1.33628	0.509566	-3.56283	-0.435958	0.0709244	-2.05663	-1.62512	0.176173	-1.90209	-0.211839	-0.897659	0.525143	0.126456	0.584078	0.276152	0.00175732	-1.22838	-0.463225	-3.33801	-0.235427	-1.76296	-0.492172	0.337256	0.604031	-0.85855	0.364086	0.0816048	0.0963268	-2.98847	-2.41714
IA-LM	-0.147419	-0.39261	0.0432043	0.574941	0.560815	0.295732	0.273662	0.783273	0.7711	0	0.631924	0	-4.79535	0.356924	0.259231	0	0.77853	0.687147	-0.865026	-1.15517	0.0748528	0.441211	0.337343	-0.481191	-0.132476	-0.031451	0	0.895726	-0.81212	0.503882
IGR-1	0	0.518437	0.456031	0	0.514182	0	-0.248897	0.830668	0.518511	0.564913	0	0	0.0141236	0.631122	0	0	0	0.27369	0.413386	-0.193143	0.503012	0	0	-0.839258	-0.302934	-0.965414	0	0	-1.3859	0
IGROV-1	0	0.518746	0.448046	0	-1.18742	0	0	-2.5352	0.563872	0.518929	0	0	0	-0.310059	0	0	0	0	0	-0.307891	-1.81744	0	0	0.132822	-0.805402	0.41029	0	0	0	0
IM-9	0.818338	0.518566	0.341982	0.629888	0.529897	1.04715	1.07276	0.703869	0.357532	0.423327	0.818428	0.593239	0.284385	0.388966	0.284719	0.520998	0.667072	0.672689	0.626703	0.806561	0.378014	0.412002	0.378288	0.369234	0.43597	0.102312	0.79566	1.04049	0.983905	0.801618
IMR-5	-0.464236	0.56233	0.0333531	0.630076	0.443714	0.250772	0.618981	0.588959	1.02569	0.776012	0.316247	0.507525	0.675436	0.603681	-0.773256	0.502576	1.11191	0.593302	0.660975	1.00433	0.481054	0.496913	-1.39266	0.609049	1.07248	-0.131675	0.758098	0.168942	0.416642	-0.0248732
IPC-298	0	0.244051	0.644492	0	0.49666	0	1.07993	-1.92723	-1.19267	-2.62424	0	0	-0.526667	0.638434	0	0	0	0.382702	-0.0444836	-2.65648	0.499491	0	0	-0.625926	-2.35128	-0.0374804	0	0	-0.190345	0
IST-MEL1	-1.64115	0.522937	0.557133	0.187305	0.187539	-0.03346	0.208024	-0.511969	-0.222322	0.117716	-0.920238	0.265046	-0.0432809	0.675834	0.151561	-0.786308	0.472801	0.45262	-0.84014	0.272443	0.503012	0.387728	0.131984	-0.824309	-0.657583	-1.72875	-0.625953	-0.35217	-0.667104	-0.324644
IST-MES1	-1.2881	-1.37316	0.621549	0.502527	0.475414	-1.10772	0.0665342	0.790332	1.36512	0.690822	-1.81429	0.522468	0.481777	-0.0328148	0.276447	-0.436671	-0.515302	0.0809269	-0.216415	0.493515	-1.29109	0.324936	0.344341	0.555151	0.926682	0.416598	0.183567	0.280131	0.380088	-2.65473
IST-SL1	0.632186	0.31196	0.608978	0.45932	0.493935	0.81836	1.17323	0.771803	-1.6316	0.599519	0.694304	0.547073	0.529583	0.561385	0.18198	0.118682	0.665188	0.693524	0.735348	0.935242	0.593324	0.452882	0.152739	-0.2545	0.815588	0.406293	-0.422891	-0.260751	0.616762	0.0907976
IST-SL2	-1.12103	0.221526	-0.273974	-0.614661	0.370333	0.517656	0.827514	0.221819	0.601922	0.504546	-0.334173	0.481952	0.667285	0.443386	0.227436	0.141905	0.498717	0.598418	0.408193	0.890687	0.104009	-0.195271	-0.420457	0.155574	0.825167	0.438291	-0.860443	-0.369464	0.25273	-0.99765
J82	0	0.134718	0.571338	0	0.487797	0	0.00116039	0.505897	1.40434	0.314538	0	0	-1.19666	0.585822	0	0	0	0.302511	-2.54149	0.581065	0.0814423	0	0	0.442311	1.03493	0	0	0	-0.351731	0
JAR	0.60654	0.483287	0.323249	0.227795	0.441745	0.88125	1.25876	-0.347606	1.22188	0.907238	0.580935	0	0.535715	-0.656305	0.324278	0.470843	1.08939	0.757298	0.0756244	0.692423	0.527248	0.473475	0.417517	0.571965	1.0202	0.132361	-0.127031	-0.885633	1.46782	0.606803
JEG-3	0	0.416201	-0.211308	0	0.510581	0	0.995098	0.498874	0.065467	0.707784	0	0	0.0571293	0.585233	0	0	0	0.738179	0.617733	0.989553	0.258614	0	0	0.542803	1.01361	0.360023	0	0	0.175238	0
JiyoyeP-2003	-0.539481	0.460274	0.482171	0.465842	0.559924	0.0335938	0.957495	0.548315	-0.900939	1.12725	-0.0979848	0.507015	-0.239683	-0.934852	0.324295	0.504415	1.04251	0.743136	0.875903	1.00672	0.351634	0.124537	0.403673	-0.29115	1.07215	0.169095	0.041256	0.517447	0.0948452	0.285982
J-RT3-T3-5	0.735967	-0.10187	-1.20711	0.565931	0.45661	0.909759	0.887625	-2.85669	-1.93445	0.289486	0.690815	0.347714	0.0199516	0.106952	0.30929	0.284297	0.312181	0.673028	0.348308	0.639893	-2.65189	-0.136675	0.38144	-2.39057	0.808322	-0.0652521	0.796569	-0.0260006	-0.971827	0.803966
JVM-2	0.0343032	0.456777	0.610685	0.00285952	0.55755	0.403538	1.25881	-1.05828	-0.545136	-0.218016	-0.124645	0.351498	0.132475	-2.25827	0.0250209	0.439687	0.911316	0.753972	0.501338	0.716815	-0.629342	0.191091	0.338777	-1.03739	0.613724	0.0404932	0.70433	0.551755	1.2874	0.237365
JVM-3	0.827337	0.378711	-1.79457	0.613495	0.505279	1.05471	1.24732	-2.09676	-1.29156	-0.93332	0.725087	0.592693	0.676046	-0.839418	0.306194	0.520422	1.1217	0.776533	0.860999	0.0210806	-0.536864	0.477381	0.403064	-1.68879	-0.0110127	-0.236519	0.77229	1.04022	1.59888	0.824535
K052	0.731683	0	0	0.63013	0	0.974613	1.18748	0	0	0	0.802054	0	0.678827	0	0.336728	0	0.82325	0.757478	0.858053	0	0	0.38403	0.403999	0	0	0	-1.29958	-1.12963	0.384398	0.82488
K5	-0.162274	0.370175	0.545806	0.20917	-0.266726	-0.586628	-0.200424	0.151988	-1.36584	-2.55057	-1.13593	0.54563	-1.40263	0.322466	0.276889	0.374414	-0.731898	0.288879	0.727027	0	0.101436	0.448622	0.368791	-4.34571	0	0	0.450272	-0.153171	0.513944	0.103531
KALS-1	-0.952522	0.345001	0.619958	-1.33863	0.519861	0.748047	-0.371786	0.778012	0.286628	0.181717	-1.49164	0.20795	0.209268	0.483433	-0.0770631	0.416402	-0.282852	0.261107	0.669193	-0.818405	0.40004	0.279539	0.199205	0.231948	0.155904	0	0.699877	0.226122	1.09145	-0.0225324
KARPAS-299	0.806708	0.18599	-0.291767	0.629888	0.557874	0.168364	1.21441	-0.755933	-0.750923	0.358245	0.722672	0.593133	0.623974	0.631122	0.326162	0.476688	-0.661851	0.742363	0.155437	0.295835	0.219325	-1.61158	0.403651	-0.34845	0.922942	0.08809	0.647336	-1.49672	1.32816	0.553497
KARPAS-422	0.226572	0.207358	0.429095	0.448858	0.530275	0.948495	0.938965	0.819716	-0.138775	0.886847	-0.621641	0.573052	0.722632	0.290129	0.285538	0.520936	-0.00863342	0.736315	0.585278	0.920216	0.222439	0.131595	0.348579	0.297918	0.910105	0.293453	0.753751	0.00515556	0.587157	-0.158876
KARPAS-45	0.0685251	0.528671	-0.744027	-0.181882	0.360472	-0.149763	0.637223	-0.930435	-2.18961	0.94958	0.166904	0	0.679588	0.511315	0.0633843	0.520624	-0.241185	0.22896	-0.416426	0.958668	-0.988718	-0.00424442	0.198053	-0.998719	0.529407	0.20673	0.694334	-0.768666	0.351404	0.218904
KASUMI-1	0.806455	0	-6.71845	0.613387	0.216528	0.572165	0	-0.490914	-2.48547	-0.988671	0.811273	0.592817	-1.80412	-0.249946	0.325884	-0.169297	0.235073	0	0	0	0	0.479166	0.403217	0	0	0	0.756447	0.692579	0	0.730212
KE-37	0.804729	0.523888	0.122144	0.615149	0.528292	1.05493	0.214949	-3.18791	-3.55491	0.347274	0.735647	0.485226	-0.348778	0.406511	0.281934	0.482127	0.559256	0.649906	0.762182	0.989112	-1.53865	0.0360893	-0.145638	-1.24946	0.818883	-0.00541606	0.707965	-0.804586	-0.412254	0.432718
KGN	-1.69033	0.394988	0.63953	-1.88015	0.530221	-1.15513	-1.15594	0.552516	-0.380987	0.145808	-2.32403	-0.0668087	-1.9417	0.645872	0.282573	0.341325	-0.893875	-0.098681	-1.72366	-0.180523	0.290659	0.312108	0.345775	-0.133436	-0.543699	0.406588	0.700529	-1.39704	-0.957789	-1.57283
KINGS-1	-0.462575	-1.38543	0.125949	-0.806852	0.0259511	0.268841	-0.586222	0.507967	0.0263675	0.794373	-0.97163	0.536038	0.305831	0.639968	0.139276	0.351955	0.615539	0.258035	0.451137	-0.0198809	0.447069	-2.91334	-4.82931	0.605042	-0.56594	0.410667	0.620043	0.778947	0.539465	-0.931803
KM12	0.599185	0.510852	0.342445	-0.494656	0.522047	-3.42528	-3.52312	0.6555	-1.22424	-0.948624	0.775661	0.345778	-0.694156	0.492825	0.275923	0.368569	0.120281	0.737385	0.255501	-0.349259	0.44576	-3.00629	-1.24222	0.560681	-0.0751663	0.243693	-3.2877	-3.33153	-1.77119	0.780205
KM-H2	0.603233	0.134949	0.53011	0.614235	0.528805	0.360056	0.930371	0.738156	1.61383	0.903658	0.755526	0.501823	0.625879	0.230457	0.326162	0.520749	0.420637	0.655075	0.531715	0.973365	0.176223	0.0750566	0.40376	0.136841	1.07183	0.281345	-0.329577	0.283781	0.866561	0.0419391
KMOE-2	0.807172	0.454308	-0.344032	0.610241	0.562231	0.442663	-0.104508	-0.987046	-1.08873	-4.56594	0.818416	0.572911	0.259473	0.564285	0.30739	0.427858	0.24436	-0.478138	0.687341	-4.65379	0.046351	0.304215	0.349253	-0.0865662	-4.17266	-0.294667	-1.01766	0.097371	-0.0100869	0.804618
KNS-42	0.0201404	0.413321	0.637447	-0.61801	0.527523	0.458239	0.871179	0.831013	1.1285	0.818744	-0.250199	-0.0670727	0.597348	0.4707	0.156049	-0.243703	0.770599	0.59792	-0.264188	0.923089	0.582966	-0.274106	0.337734	0.576458	0.712096	0.36502	0.328862	0.97376	-0.218624	-0.16556
KNS-62	0	-0.85154	0.512925	0	0.108694	0	0	0.324569	0.897015	-1.04575	0	0	0	-0.89367	0	0	0	0	0	-1.02137	0.537945	0	0	-1.28183	-0.514523	-1.4964	0	0	0	0
KNS-81-FD	0.805242	0.431501	0.49707	0.61254	0.465958	0.836077	0.546595	0.619045	0.383308	0.451676	0.703493	-0.0247087	0.0731278	0.521107	0.276267	0.391558	0.93307	0.71493	0.11	0.628476	0.554689	-0.399383	-0.577937	-0.839521	-0.564974	0.40762	0.395807	1.01324	0.0565674	0.770544
KOSC-2	0	0.145389	0.404894	0	-0.00608599	0	-0.784659	-1.04458	-0.478043	0.0564185	0	0	0.0704614	-0.159975	0	0	0	0.668579	0.85704	-0.384771	0.502086	0	0	0.126726	-0.640646	0.0952664	0	0	0.295618	0
KP-4	0	0.425844	0.25523	0	0.559452	0	0.275994	0.737971	0.0145888	0.346618	0	0	0.26732	0.41168	0	0	0	0.698364	0.653641	-0.412333	0.373433	0	0	-2.86082	0.773069	0	0	0	0.198458	0
KP-N-RT-BM-1	0.477975	0	0	0.410896	0	-0.715299	0	0	0	0	0.804243	0	0	0	-0.592676	0	-1.32645	0	0	0	0	-1.94505	0.291507	0	0	0	0	0.79639	0	0.253219
KP-N-YN	0.46369	-0.681653	0.442621	0.333452	0.523976	0.484548	-0.0937814	0.816414	0.613429	0.775542	0.681436	-1.51005	0.518384	0.0608326	0.28064	0.340047	-0.199758	-0.0542795	0.362108	0.854531	0.237221	0.456933	-0.77508	-0.190605	1.00504	0.344245	0.795948	0.103	1.40024	0.0737124
KP-N-YS	0.357636	-3.04378	-0.241657	0.300425	0.562096	0.577963	0.654068	0.756526	0.367838	1.01328	0.141235	0.59301	0.526726	0.224847	-0.12632	-0.0722752	0.889289	0.473391	0.844396	0.847285	0.514272	0.496801	0.269513	-0.185127	0.973247	0.0754576	0.0720022	0.500203	0.577945	-0.601312
KS-1	-1.51095	0.16038	0.179473	-1.69311	-0.25754	-3.34659	-2.83612	0.16044	-0.347292	-0.291197	-1.43809	-2.36254	-1.35882	0.00460632	0.243276	-1.51323	-2.23338	-2.08261	-1.00021	0.0507274	0.0579052	-1.39331	-0.363711	0.606671	-0.754101	0.436456	-0.877134	-1.75627	-0.796598	-2.83913
KU-19-19	0	0.391877	0.644058	0	-0.73127	0	1.16973	0.144682	0.223314	-0.908968	0	0	0.512365	-1.95863	0	0	0	0.577033	0.736049	-0.459269	0.552027	0	0	0.46572	-1.22103	0.230225	0	0	1.53074	0
KURAMOCHI	-1.61814	-0.075128	0.535362	-0.595472	0.524407	0.0706596	0.525125	0.779626	1.23921	0.799256	-2.30522	0.0356781	0.199098	0.644233	0.274563	0.111606	-0.338948	0.698682	0.00962471	-0.00860867	0.591789	0.303234	0.284248	0.60189	0.540665	0.406669	0.494105	0.78387	-0.303267	-1.07506
KY821	-0.585837	0.529957	-0.210932	0.590365	0.313381	-0.0841219	1.25596	-0.0872813	-0.565987	-0.604899	0.801087	0	0.676008	0.594457	0.158883	0.476875	0.987571	0.769521	0.559639	-1.02141	0.0890022	0.350464	0.323607	0.627177	-0.731125	0.398215	0.777924	-1.00305	1.45106	0.470693
KYSE-140	0	-0.28068	0.420358	0	-3.3096	0	0.0927716	-1.86121	0.00844721	0.385238	0	0	0.61906	-2.54468	0	0	0	0.458562	0.678423	0.184528	0.560331	0	0	-0.446787	0.0479601	0.333726	0	0	-0.790827	0
KYSE-150	0	0.517537	0.647559	0	0.527038	0	-0.288505	0.356145	-0.0263124	0.765519	0	0	-0.145672	0.578636	0	0	0	-0.347709	0.525133	0.149906	0.250851	0	0	0.444373	-0.255648	0.404441	0	0	-0.209151	0
KYSE-180	0	-0.0430892	0.644955	0	-2.14511	0	0.11599	-0.0113153	1.40788	0.239212	0	0	0.567294	-2.02881	0	0	0	-0.503961	0.666571	0.98812	0.433822	0	0	0.403717	1.02088	0.368346	0	0	-0.601851	0
KYSE-270	0	0.4531	0.510205	0	-1.4762	0	-0.677418	-0.0277011	-0.0805937	0.357306	0	0	-0.307676	0.232978	0	0	0	0.199186	0.0459479	0.435153	0.544941	0	0	0.411782	1.00884	0.353862	0	0	-3.05588	0
KYSE-410	0	0.00304038	-0.84769	0	-3.25619	0	-0.139188	-2.23192	-0.264425	-0.717418	0	0	0.479416	-1.37426	0	0	0	-0.0440159	0.723522	-0.829482	0.475593	0	0	0.604609	-0.790029	0.183104	0	0	-0.242437	0
KYSE-450	0	0.425124	0.517655	0	-2.1655	0	0.01866	-0.623134	0.762028	0.47446	0	0	0.349713	-3.09818	0	0	0	0.714835	0.621939	0.344026	0.489968	0	0	0.460872	0.271819	0.433851	0	0	-0.633856	0
KYSE-510	0	0.340553	0.397401	0	0.46291	0	-1.08773	0.732095	0.864017	-0.120651	0	0	0.478235	-0.222967	0	0	0	0.698459	0.29603	-0.651245	0.141966	0	0	-0.281074	0.78143	0.405736	0	0	-2.06843	0
KYSE-520	0	-0.151445	0.595901	0	-0.201654	0	0.519886	-0.713687	0.782254	0.0395101	0	0	0.114496	-0.189622	0	0	0	0.127214	0.415632	-0.508605	-0.0101561	0	0	0.375395	-0.29937	0.408586	0	0	1.26948	0
KYSE-70	0	-1.27265	0.646416	0	0.52786	0	0.557681	0.495708	1.23539	0.418169	0	0	-0.576872	0.252708	0	0	0	0.597412	-0.52611	0.68388	-0.140456	0	0	0.466521	0.968089	0.228194	0	0	-0.94402	0
L-363	0.516994	0.560967	0.297066	0.613979	0.380288	-1.95634	-1.26438	-0.611393	-1.19289	0.387303	0.81173	0.593204	0.67715	0.132628	0.326015	0.520889	-0.628823	-1.36093	0.465066	0.673794	-0.607317	-0.255314	0.378201	0.6096	0.476856	0.126086	0.777743	-0.417635	0.421469	0.768959
L-428	0.362873	0.560993	0.53526	0.629699	0.581426	0.476963	1.2205	0.324458	0.547961	1.03313	0.818582	0.593327	-0.0521182	0.567731	0.325933	0.520952	0.713753	0.700429	0.783394	1.00647	0.392976	0.0652827	0.403434	0.573962	1.07095	0.409143	0.752101	0.161841	0.762708	0.78512
L-540	0.702617	0.502289	-0.668487	0.435397	0.507721	0.238449	0.996352	-1.12945	-3.03481	1.09905	0.617864	0.431193	-1.42331	0.676128	0.00505296	0.188834	0.0403074	0.714739	0.480956	0.741953	0.499266	0.250393	0.270317	0.601732	1.04303	0.406489	-0.321671	0.370427	-0.196739	-0.0814698
LAMA-84	-3.4039	0.30638	-7.63774	-4.99764	0.291043	-0.138948	0.819376	-4.22515	-1.57317	-2.95501	-0.569067	0.09478	0.62405	0.220225	-8.57461	0.520889	0.191914	0.471039	-0.503366	-2.30376	-2.09907	-2.02693	0.403673	-1.31927	-3.07319	0.286309	-2.09512	-1.2101	-0.0754146	-0.810662
LAN-6	0.416364	0.452946	0.473694	0.320636	0.552222	-2.57221	-0.946532	0.834524	0.668839	-0.766221	0.601325	0.544205	0.534116	0.477634	0.32631	0.475862	-2.11072	-3.00855	0.834568	-0.79547	0.55399	0.0697517	0.349361	0.629423	-1.54692	0.411978	0.524502	0.211882	0.931259	0.577266
LB1047-RCC	-4.04493	-3.20945	-0.694699	-2.34027	-0.98155	-1.13323	-0.871183	-1.17327	-0.164262	-0.444384	-3.53606	-1.28505	0.240199	-1.93182	-0.309864	-1.49484	-0.732888	-0.899169	-2.11301	-1.16584	-0.495657	0.327508	-0.78084	0.0195087	-0.92636	0.431754	0.561383	-2.28506	0.808466	-2.42538
LB2241-RCC	-0.0449481	-0.929889	0.423671	0.593257	-2.84678	0.928844	0.211706	-2.15933	-0.986921	-0.963477	0.599913	-2.22368	0.242903	-3.25908	-0.70141	-2.7535	-0.769028	0.0195676	0.423018	-1.15646	0.166474	0.448252	-9.16388	-1.44749	-0.334884	0.158887	0.325333	0.215253	-0.230744	0.780671
LB2518-MEL	0.545482	0.520494	0.605883	0.318982	0.557267	-0.0352037	-0.17822	0.699471	0.0499089	-2.03772	-1.45887	-0.694613	0.315506	0.488371	-0.309078	0.474272	0.6566	0.129332	-1.20496	-2.34305	0.478955	0.332283	0.042399	-0.157003	-2.22576	0.430869	-2.68444	0.999755	-1.06461	-4.0929
LB373-MEL-D	-0.0944649	-0.672087	0.362176	0.490182	0.581372	0.128907	0.130798	0.835375	1.0862	-0.0772097	-0.100838	-0.0333328	-0.676749	0.67617	0.23638	-0.011927	0.756656	-0.109368	-0.475351	-0.476915	0.619343	0.408867	0.335278	0.61098	-0.5372	0.408341	-0.0483323	0.985962	-0.0286149	-0.203447
LB647-SCLC	-0.0988058	0	0	0.0856958	0	0.439036	-1.45781	0	0	0	0.803733	0.0270011	0.645534	0	0.102747	-0.0340433	0.195555	-1.01533	0.804061	0	0	0.368308	0.352013	0	0	0	0.654334	0.950659	1.32275	0.698487
LB771-HNC	-0.282857	0.556647	-0.966049	-0.00514172	0.550873	-2.68345	-2.9971	-2.01365	1.19679	0.092318	0.285369	-1.08228	0.203554	-2.07942	0.281312	-1.07265	-0.490989	-3.13474	0.0731059	1.00569	0.591631	0.448011	0.337408	-0.694024	0.985747	-0.946277	0.717931	0.933704	-1.62335	0.0551391
LB831-BLC	-2.21574	0.520726	0.644492	0.443707	0.557146	-0.780175	-0.081705	0.706481	0.63866	0.525699	-2.23039	-0.00545389	-1.82027	0.418571	0.221539	0.377173	-1.0289	0.699624	-2.36696	0.928123	0.378353	-0.183793	0.191686	0.46857	0.0601761	0.434539	0.291452	0.444026	-0.773423	-2.99773
LB996-RCC	-4.56168	0.292829	0	-3.19437	0	-1.35263	-1.02546	0	0	0	-2.77802	-2.65085	0.0416259	0	0.300051	-2.47744	-0.824049	0.160917	0.276246	-0.42158	0.50168	0.409848	0.292442	-0.0771213	0.840503	0.415042	0.549221	-1.10269	-0.0437926	-4.20828
LC-1F	0.78028	0	0	0.281746	0	0.874665	0.208727	0	0	0	0.639007	-3.25713	0.530383	0	0.303672	-2.36873	1.04727	-0.44739	0.8627	0	0	0.454329	0.29781	0	0	0	-0.345753	0.674997	0.525239	0.802591
LC4-1	0.150961	0.525997	0.545806	-0.680204	0.581831	0.647959	0.605451	0.708305	1.04851	1.01337	0.773774	0.593785	-1.08448	0.643077	-1.16097	0.503963	0.908271	0.54244	-0.0130156	0.932827	0.514047	0.286757	0.297201	0.312656	0.842012	0.431541	-0.469965	-0.424258	0.0521453	0.525713
LCLC-103H	0	0.280281	0.595988	0	0.527577	0	-0.737648	0.782669	0.703166	0.78436	0	0	-1.2063	0.318305	0	0	0	-0.951758	-3.08222	0.41922	0.176471	0	0	0.219836	1.0125	0.374015	0	0	-3.46839	0
LCLC-97TM1	0	0.518694	0.60824	0	-0.377176	0	-2.72178	0.598113	-0.387136	-1.3625	0	0	-2.15227	0.557792	0	0	0	-3.4559	-0.551437	-0.850645	-1.0605	0	0	-0.632928	-1.73058	-1.28509	0	0	-0.887087	0
LK-2	0	-0.0695225	0.154215	0	0.422941	0	-1.58659	0.73191	-0.390924	1.20868	0	0	0.240656	0.673313	0	0	0	0.197152	-2.21799	0.972602	-2.73337	0	0	0.627558	0.985861	0.410307	0	0	-1.18096	0
LN-405	0	-0.351957	0.647385	0	0.559844	0	0.682342	0.814455	0.533789	1.13297	0	0	0.677798	-1.04323	0	0	0	0.698195	0.2053	0.938116	0.39433	0	0	-0.124267	0.289415	0.243939	0	0	0.99092	0
LNCaP-Clone-FGC	0.609129	0.507458	0.271345	0.630049	0.386614	0.868529	0.943734	0.787129	-0.572929	1.07125	0.81828	0.592781	0.525202	0.559936	-0.822234	0.475503	0.612827	0.618935	-0.851279	0.990417	0.541533	0.296884	0.273251	0.627387	1.06977	0.364824	0.529561	0.891251	0.421446	0.774067
LOUCY	0.516619	0.477296	0.565132	0.61488	0.584178	0.945015	0.435894	0.643205	-0.321581	0.916313	0.811748	0.540667	-1.25529	0.601958	0.307881	0.498944	1.09859	0.707431	0.845304	0.987603	-1.53276	0.35122	0.379353	-1.62693	0.904028	0.206664	0.778788	0.228579	0.834864	0.805028
LoVo	0	0.315688	0.198756	0	-0.224235	0	-0.228978	-0.496951	-1.50268	-1.72384	0	0	-0.51901	-1.2538	0	0	0	0.701573	0.013688	-1.21428	0.466882	0	0	-0.377612	-1.90158	0.214234	0	0	-1.19461	0
LOXIMVI	-0.0404525	0.511572	-0.202571	0.0402434	0.514223	0.569502	0.308597	-1.45842	-1.22525	-2.36976	-0.851783	0.590722	0.552438	-0.448692	0.13423	0.480319	0.4172	-0.284369	0.816848	-1.4548	0.49755	0.479005	0.347405	-2.72022	-1.88062	-2.57761	0.715826	0.514722	1.07822	0.496538
LP-1	0.68531	0.516663	0.641281	0.629861	0.563283	0.680721	0.275179	0.818853	1.88675	1.00772	0.643504	0.302446	0.718366	0.575946	0.32803	0.245831	0.0214781	-1.24147	0.806294	0.99251	0.476405	0.251117	0.292333	0.388492	1.04746	0.371377	0.49262	0.447656	1.09114	0.815815
LS-1034	0.103643	0.449551	0.524541	0.589048	0.230273	-1.17322	-1.84073	0.816488	1.86891	0.0115243	0.785817	0.539716	0.566456	0.377284	0.281459	0.435339	-1.03402	-2.44013	0.841695	-0.260819	0.477105	0.448156	0.344297	0.605082	-0.827497	0.405752	0.668919	0.845317	-0.580678	0.581135
LS-123	-0.458405	0.505144	0.645996	-0.311582	-1.04773	0.31347	-0.375484	0.814529	0.600729	0.500461	-1.15806	-0.9809	0.429096	0.546698	0.300101	-0.735887	-0.0569688	0.285352	0.796272	0.115174	0.441201	0.448895	0.131854	0.536681	-0.553739	0.284065	0.656454	-0.153996	-0.912773	-0.670208
LS-411N	0.637618	0.457857	0.35286	0.608358	0.244545	-1.81495	-1.57871	0.720575	-0.648398	-1.61757	0.751136	0.253289	-1.28915	0.360496	0.276906	0.104639	-0.795643	-0.877741	0.683486	-0.334334	0.563152	-0.414993	0.285422	-1.21338	-0.509028	-0.950357	0.571773	0.977271	-1.32915	0.397092
LS-513	0.638856	0.5117	0.649425	0.614167	0.0416121	-0.141148	-0.770538	0.81379	0.638412	-1.72685	0.517238	-0.404876	0.569998	0.618452	-0.251648	-0.705028	0.129567	-1.07791	0.876811	-0.710191	0.561234	0.27933	0.291442	0.624339	-2.05412	0.253278	0.563231	0.631262	1.15604	0.81534
LU-134-A	0.591228	0.530883	0.418839	0.615297	0.564538	-0.755948	-0.53405	0.789199	-0.131592	1.11002	0.811469	0.593221	0.0311887	0.573971	0.0850559	-0.0155273	-0.648395	-0.931516	0.0357961	0.994943	0.227449	0.0210747	-0.215207	0.451073	1.01828	0.438488	0.66127	0.586342	1.17548	0.804393
LU-135	0	0.355852	0.084866	0	0.536332	0	-1.53693	0.808763	-0.878318	1.04188	0	0	0.477473	0.55441	0	0	0	0.655657	0.040885	0.932064	-0.117845	0	0	0.305248	1.05195	0.41419	0	0	-0.53767	0
LU-139	0.776151	-0.248178	0.444371	0.589115	-1.93172	1.03558	1.08968	0.0819482	1.23306	0.0954551	0.802796	0.547073	0.675246	-1.70994	0.283163	0.329963	0.850743	0.756323	-0.29245	0.963067	-2.24442	0.454779	0.340059	-1.00957	-0.0103843	-2.46005	0.0821197	0.953921	1.24106	0.801215
LU-65	0.379235	0.550193	0.670082	0.564869	0.581008	-0.310489	-0.179386	0.818225	1.90269	1.12815	0.818386	-0.544851	0.676617	0.646922	0.280083	-0.354737	0.260341	0.27082	0.578917	0.975068	0.593143	0.456467	0.378201	0.560143	1.07363	0.435539	-0.00474226	0.514642	0.623411	0.798649
LU-99A	0	0.402753	0.601037	0	0.553922	0	-0.82104	0.737355	0.236382	-0.275866	0	0	0.0569007	0.575316	0	0	0	-1.14133	0.48006	0.845912	0.482634	0	0	0.466245	0.00402361	0.4136	0	0	-0.0665329	0
LXF-289	-1.92093	-2.06714	-0.749553	-0.865228	0.454506	-0.887156	0.218943	-0.638509	-0.767137	-0.466689	-2.4677	0.329181	0.252541	0.590108	0.146401	-0.516798	-0.600264	-0.0445243	-0.236238	-0.640948	-0.554376	0.0888978	-0.378989	0.168539	-0.387971	0.119155	0.29592	-1.05196	-0.437258	-1.32111
M059J	0	0.395168	0.496579	0	0.562002	0	0.296177	0.817683	-0.197404	0.89547	0	0	-1.64619	0.448344	0	0	0	0.741759	-1.22835	0.971127	0.499604	0	0	0.413713	0.442055	0.434539	0	0	0.861397	0
M14	0	0.138884	0.474721	0	0.556903	0	0.561762	-0.0372738	-1.63677	-3.27161	0	0	0.513622	0.560125	0	0	0	0.534284	0.416865	-2.52919	0.402409	0	0	-5.07739	-3.02421	-5.37967	0	0	1.53379	0
MCF7	0	-0.0735338	0.517149	0	0.452374	0	-2.69241	0.791724	0.664267	0.928073	0	0	0.607861	0.370624	0	0	0	-0.928243	0.00264048	0.822003	-1.17372	0	0	-0.477789	1.00107	0.156741	0	0	-2.56558	0
MC-IXC	0	0.511803	0.325462	0	0.300431	0	-2.16586	0.692781	-1.22415	1.12698	0	0	0.429058	-0.423457	0	0	0	-1.19487	-4.02138	0.943879	0.55909	0	0	0.16938	0.533154	0.371312	0	0	-0.811491	0
MDA-MB-134-VI	0.806578	0	0	0.614571	0	1.03379	0.952767	0	0	0	0.789181	0	0.677417	0	0.147466	0.0921706	0.428534	0.769839	0.62647	0	0	0.478635	0.343819	0	0	0	-1.14828	1.04031	0.983358	0.824607
MDA-MB-157	0	-0.0897588	0.297948	0	0.032318	0	0.682949	0.0386306	1.67404	0.151755	0	0	0.534839	-0.344161	0	0	0	0.704698	0.389278	0.94087	0.339583	0	0	0.0548714	0.582256	0.395528	0	0	0.314798	0
MDA-MB-175-VII	0	0.424867	0.62923	0	-5.10582	0	0.840629	0.384235	0.466255	0.277115	0	0	0.461132	-1.84729	0	0	0	0.33399	0.788223	-0.967376	0.583214	0	0	0.504747	-0.294266	0.350471	0	0	1.08112	0
MDA-MB-231	0	0.519569	0.249936	0	0.511417	0	0.274596	0.68173	-0.113984	-0.695086	0	0	0.394585	0.564915	0	0	0	0.395042	0.382502	-0.588154	0.197684	0	0	0.609141	-1.06783	-0.246939	0	0	0.0314962	0
MDA-MB-361	0	0.245311	0.525279	0	0.128025	0	0.645322	0.610544	0.178434	0.375162	0	0	-0.931926	-0.311761	0	0	0	0.585655	0.299003	0.257459	0.560873	0	0	0.60629	0.18518	0.412109	0	0	-0.878677	0
MDA-MB-415	0	-0.581782	-0.0429977	0	0.496525	0	1.09647	0.817449	1.08299	0.785955	0	0	0.360264	0.633139	0	0	0	0.687613	-0.692991	0.175366	0.229209	0	0	0.596425	0.169546	0.436669	0	0	0.163763	0
MDA-MB-453	0	0.456597	0.612595	0	0.342194	0	0.884957	0.782312	0.720022	1.08515	0	0	-0.177174	0.643224	0	0	0	0.701542	0.465949	0.994756	-0.0433969	0	0	0.535184	1.06845	0.375441	0	0	1.12514	0
MDA-MB-468	0	-0.0603428	-0.957254	0	-1.57335	0	-0.228634	0.172489	-0.188668	-0.519222	0	0	0.516517	-1.32711	0	0	0	0.737501	0.135523	-0.689588	0.50423	0	0	0.581016	0.29455	0.337806	0	0	0.187328	0
ME-180	0	-0.741076	-0.926138	0	-1.4954	0	0.752045	-1.21151	0.0184963	-0.196934	0	0	0.610642	-0.868372	0	0	0	0.738486	0.553005	-0.309298	0.552681	0	0	0.340518	0.162924	0.434277	0	0	0.38888	0
MEG-01	-3.2722	0.557161	-5.77623	-3.77982	0.513616	0.352795	0.493752	-4.63276	-1.3068	-1.46289	-0.177954	-0.0268735	0.68035	0.508437	-7.23582	0.296532	0.128894	0.75769	0.32076	-0.806361	0.125402	-2.14569	0.382657	-0.0966286	-1.76948	0.407063	-1.60373	-1.34077	-0.22905	-0.42849
MEL-HO	0	0.453074	0.649685	0	0.514425	0	0	-0.0699099	-0.651456	-2.85417	0	0	0	0.448281	0	0	0	0	0	-2.51566	0.126102	0	0	-4.79833	-2.54571	-4.95175	0	0	0	0
MEL-JUSO	0	-1.09044	-0.178933	0	0.57599	0	-1.89906	-1.34493	-0.273465	-0.587211	0	0	-11.2334	0.644464	0	0	0	-1.67116	0.666999	-1.24429	0.591473	0	0	0.46744	-1.4596	0.428952	0	0	-2.57514	0
MES-SA	0	0.51908	-0.706951	0	0.556579	0	-0.3607	-0.39749	0.237119	0.961402	0	0	0.51267	0.669131	0	0	0	0.757457	-0.0734461	0.207691	-0.141607	0	0	0.608891	0.688369	0.405523	0	0	-0.216721	0
Mewo	0	-0.197883	0.538298	0	0.532676	0	1.02006	-0.0893018	0.174174	-1.40383	0	0	0.273796	0.188623	0	0	0	0.702294	0.560029	-1.08748	0.547581	0	0	-0.664691	-1.01193	-0.208305	0	0	-0.759917	0
MFE-280	0	0.419107	0.431728	0	0.560235	0	1.10278	0.812299	1.13341	0.882	0	0	0.460484	0.628075	0	0	0	0.740658	-0.15675	0.951744	0.103174	0	0	0.561785	1.0348	0.406014	0	0	1.25457	0
MFE-296	0	0.0662693	-1.31729	0	0.525851	0	0.0842974	0.642503	-1.07558	0.748682	0	0	0.513432	0.55006	0	0	0	0.712187	-2.87373	0.166009	-2.79471	0	0	0.576563	0.312621	0.325435	0	0	-0.790242	0
MFH-ino	-1.53425	0.523426	-0.402069	-1.20331	0.127337	-2.33268	-2.97458	-0.572363	-0.810489	-0.730374	-2.23862	0.480087	0.591025	0.646712	0.281656	-0.115105	-1.65324	0.588864	-0.49716	-0.488755	0.555931	-0.608479	0.337886	0.607302	-1.12238	0.37064	-1.44888	0.884459	-2.10764	-2.78233
MFM-223	0.817556	-0.454964	-3.0923	0.613401	0.560532	1.04588	1.26819	0.380293	-0.151114	1.17478	0.800981	0.572207	0.52505	0.643708	0.283048	0.520624	1.12167	0.771035	-0.140406	0.837733	-6.83635	0.448124	0.369856	0.573739	0.65838	0.428805	0.752282	1.02828	1.6105	0.814874
MG-63	0	-2.10306	0.577674	0	0.124962	0	-1.69102	0.808061	-0.402702	0.708449	0	0	-0.56133	0.587881	0	0	0	0.194017	-3.00068	-0.440742	-2.74969	0	0	0.627479	-0.488236	0.433687	0	0	-1.21681	0
MHH-CALL-2	0	-0.203669	0.518885	0	0.5647	0	0	0.706272	0.115737	0.502835	0	0	0	0.0249453	0	0	0	0	0	0.552283	0.253852	0	0	0.134845	-0.0779712	0.29804	0	0	0	0
MHH-ES-1	0	-1.64132	-2.65623	0	0.327545	0	-2.52548	-1.347	-0.885373	0.33991	0	0	-2.81511	0.61591	0	0	0	-0.8974	0.707775	-1.03386	0.184956	0	0	0.519066	1.04208	-0.051014	0	0	-0.274321	0
MHH-NB-11	0.527696	0.501827	-1.07064	0.629753	0.420513	1.02075	0.0348177	-1.50044	0.2871	-0.398657	0.67637	0.576378	0.495224	0.585086	0.279346	0.484933	0.943474	0.174443	0.877408	0.382487	0.584026	0.456097	0.378397	0.600077	-0.639182	0.42892	0.481897	0.187229	0.74801	-0.257638
MHH-PREB-1	-0.631779	0.523991	0.169679	0.298072	0.475117	-0.0376683	1.24752	0.489881	-1.35915	1.16783	-0.212214	0.573052	0.677227	0.588469	0.277544	-0.00475754	0.803508	0.69113	-0.291671	0.984264	0.0909429	0.101662	0.377919	0.418574	1.05625	0.130542	-0.447398	-0.172065	-0.470072	-0.0917901
MIA-PaCa-2	0	-2.15603	-1.40192	0	0.51394	0	-1.8084	-1.68323	-0.235302	-1.69829	0	0	0.265263	0.645599	0	0	0	-0.797041	-1.75828	-2.16668	0.29542	0	0	-0.888703	-1.94323	-0.0834552	0	0	-1.67628	0
MKN1	0	0.268504	0.372867	0	-0.0465673	0	1.11325	-0.765813	1.48764	0.813551	0	0	0.274786	-0.82137	0	0	0	0.711445	-0.196566	0.432077	0.504117	0	0	0.429083	0.726213	0	0	0	-0.931945	0
MKN28	0	-0.440822	0.33161	0	0.301497	0	0.1342	-0.627803	1.13138	0.0480706	0	0	-1.61807	-0.200968	0	0	0	0.228409	0.445542	-0.0420949	0.55408	0	0	0.575197	-0.341161	0.373343	0	0	-0.536524	0
MKN45	0	0.493495	0.0119436	0	0.505239	0	-0.794292	0.185524	0.594468	0.23113	0	0	0.515984	0.576871	0	0	0	0.61527	0.838281	0	-0.523076	0	0	0.56746	0	0	0	0	-0.728932	0
MKN7	0	0.430086	0.648991	0	-1.0576	0	0	0.458193	0.502152	0.260959	0	0	0	-0.423184	0	0	0	0	0	-0.0720383	-0.213482	0	0	0.554218	-0.117907	0.101165	0	0	0	0
ML-2	0.708603	0.263619	0.519724	0.614181	0.530896	-1.68504	-2.03818	0.789273	-0.77195	-0.754904	0.811789	0.524299	0.681607	0.571996	0.326129	0.521061	-1.02634	-3.69349	0.354903	-0.401679	0.507931	0.305903	0.403499	-0.235189	-0.522662	0.280034	-0.577698	-1.167	0.222075	0.815855
MMAC-SF	-0.212686	0.372463	0.615951	0.583615	0.484425	-1.78531	-0.121393	0.503704	-0.0514953	-1.88903	0.595612	0.313605	0.525278	0.504571	0.281656	0.341949	0.326891	-0.260124	0.74328	0	-0.350643	0.325467	0.284813	-3.74046	0	0	0.396171	-0.260064	0.210375	0.595317
MN-60	0.775442	0.525226	0.647718	0.575439	0.554974	0.823496	1.01749	0.769647	0.77721	1.17352	0.287712	0.59294	0.677836	0.649066	0.27743	0.52064	0.856209	0.219268	0.523329	1.00729	0.500078	0.417853	0.403347	0.629568	1.07422	0.40975	0.777425	0.265324	0.792336	0.763795
MOLT-13	0.789923	0.561996	-0.537788	0.631367	-0.0541213	0.905021	0	-1.14131	-1.20563	-1.94013	0	0	0	-0.940609	0.327964	0	0	0	0	-0.998142	-0.425677	0	-0.0515326	0.630815	-1.00386	0.432999	0.642444	0	0	0
MOLT-16	0	0.422192	0.38522	0	-0.0738292	0	0	-2.17479	-2.26712	-0.398674	0	0	0	-0.121125	0	0	0	0	0	0.924275	-0.627582	0	0	0.132717	1.05555	-0.577561	0	0	0	0
MOLT-4	0.11423	0.551916	-0.301213	-0.304079	0.56095	0.181371	1.08677	-0.296194	-1.64031	0.616108	0.194787	0.503389	0.249836	0.597882	0.307128	-0.0192991	0.491852	0.333058	0.839878	0.995494	0.564483	-0.0400127	0.378354	0.603505	1.07219	0.455004	0.70433	-0.682944	-0.0496763	-0.0568556
MONO-MAC-6	0.805079	0.254131	0.163256	0.215262	0.462923	-1.47171	0.381814	-1.3907	-2.74103	0.305233	0.0853393	0.350038	0.264425	-0.512209	0.223177	-0.00135984	-1.45886	0.301886	-0.681165	0.932674	-0.469118	-0.305325	-0.169849	-0.465047	0.361746	0.116009	-2.90159	-3.60692	-0.499078	0.715323
MPP-89	-0.119492	0.515429	0.427634	0.00884364	0.0584468	-0.00834976	-0.0968005	0.704917	-0.832613	0.266932	-1.56769	-0.865107	0.606223	0.567752	-0.311912	-0.0157923	-0.9911	0.0414082	-1.52396	0.731986	-0.2954	0.0316525	0.171756	0.610862	-0.319503	0.435408	0.695212	0.522528	0.764604	-2.81744
MRK-nu-1	-0.0591109	0.526023	0.410217	0.271284	0.580577	0.855558	0.535556	0.818126	1.29968	1.02976	0.677627	0.505677	0.574455	0.668816	-0.0203206	0.202986	0.454108	0.740732	0.252346	0.819994	0.507751	-0.661866	-1.14037	0.625771	1.0551	0.436604	-1.60652	0.856087	0.470607	-0.545327
MS-1	0.585519	0.557239	0.389806	0.629686	0.508989	0.802962	-0.236909	0.800952	1.50376	1.07244	0.803757	-0.148386	0.676617	0.0760238	0.301722	0.315453	0.284406	-1.0033	0.479528	1.00588	0.531536	0.365318	0.40326	0.168749	1.04361	0.429526	0.369166	-0.524896	0.467759	0.804891
MSTO-211H	0.689049	0.511366	0.329382	-0.299426	0.560734	0.718096	1.26809	-1.06153	-0.376975	-0.269681	0.699631	0	0.260578	0.0878742	0.326211	0.400504	0.518561	0.76968	0.497248	0.564945	-3.41888	0.496994	0.378462	0.505378	-0.285798	0.405588	0.551356	0.259486	1.51113	-0.0643685
MZ7-mel	0.577481	0.34171	0.613738	0.588859	0.173632	0.4927	0.790087	0.730555	1.88981	1.13959	-0.430824	0.548323	0.227552	0.509487	0.21384	0.420392	1.09853	0.658655	0.390914	-1.79945	0.559293	0.403433	0.37731	-1.01467	-1.231	-1.47436	-0.806266	0.567239	-1.20325	-0.655126
NALM-6	-0.800437	0.434252	-0.704376	0.629941	0.55979	-0.288594	0.325801	-0.0898932	-1.7547	0.0443043	-0.895298	0	0.682407	0.503499	0.326228	-0.00199885	-0.428131	-0.156471	0.219917	0.995197	-0.204884	-0.316417	-0.00852228	0.30576	1.00999	0.20868	0.718265	-0.955672	-0.760531	-0.180635
NB1	0.603412	0.0207825	0.262304	-0.62944	0.581453	0.720656	-0.587651	0.564775	0.280062	0.571976	0.766418	0	0.263625	0.645284	0.326277	0.317198	-2.25491	-0.153494	0.527717	0.428661	0.590841	-5.35519	0.289029	0.605463	0.16832	0.352158	-0.106705	-1.32499	0.842419	0.476774
NB10	0.827419	-4.19334	-2.03703	-0.300031	0.509367	0.348822	-1.6231	0.813519	-0.57839	-0.60333	0.811297	0.00748236	0.623555	-0.398685	-0.39257	0.481083	-0.445007	-2.42438	0.857339	-0.890005	-0.0103592	0.477799	-1.04081	0.610691	0.175685	0.407947	0.49359	1.04033	0.175058	0.815123
NB12	0	0.504346	0.346307	0	0.50621	0	0.780958	0.779269	0.237271	1.06505	0	0.545366	0.362397	0.205327	0	0.354667	0	0.700747	0.568051	0.99357	0.552546	0	0	0.518396	0.961859	0.366691	0.214798	0	0.117555	0
NB13	0.335175	0.41687	0.345931	-0.350365	0.556512	-0.132555	-0.286325	-0.590633	-0.322534	1.07025	0.213954	-0.726452	0.437895	0.243043	0.308487	0.519003	-0.181551	-0.589523	0.722847	0.970746	0.584004	0.25647	0.128572	-1.93285	1.01282	0.399477	0.0760159	0.0908474	-0.265964	0.407139
NB14	0.818077	-1.7053	-2.63432	0.421237	0.5751	1.04635	-0.783701	0.400276	-1.71349	0.165632	0.822147	0.572453	0.673494	0.585822	0.219623	0.520749	-1.03792	-1.16078	0.86466	-0.469423	0.5583	-1.32376	-0.416653	0.572675	0.179532	0.433737	-0.356961	0.443708	0.950949	0.703772
NB17	0.000455844	0.518617	-0.0112452	0.0146395	0.527159	-0.190662	0	0.742949	-0.524605	0.259967	0.0885665	-0.685302	0.687169	0.674952	0.30816	0.381396	-0.633701	0	0	-0.316654	0.548867	0.343455	0.379723	0.604635	1.0699	0.350258	0.707844	0.811764	0	-0.661271
NB5	-0.135894	0.443817	0.644463	-1.15206	-1.28734	-0.985567	-0.515624	0.783815	-0.216045	-0.585208	-0.17933	-1.4075	0.535944	-0.679795	0.306931	-0.963097	-0.315846	-0.304663	0.838658	-0.273354	0.55997	0.13862	0.378093	0.574369	-1.17559	0.196031	0.777743	0.15497	1.16145	0.79955
NB6	0.707064	0.519003	0.437167	0.334326	0.580792	1.03663	0.385137	0.599136	0.181837	1.09019	0.0909039	0.0155609	-0.0986284	0.675267	0.243358	0.167715	0.726127	-0.777223	-0.255672	0.539087	0.496964	0.457078	0.37894	0.437017	1.07236	0.43023	-0.871984	0.83048	0.708795	-1.01955
NB69	-0.621607	-0.478184	0.512954	-1.6605	-1.25594	-2.00713	-0.722025	0.831543	-0.249251	-1.25681	-0.934066	0.104196	0.211173	-2.07394	0.32649	0.428621	-1.4398	-2.06493	0.749745	-1.07256	-0.219485	-0.0882878	0.40426	0.610481	-1.74179	0.369264	0.758174	0.481995	1.15469	0.545501
NB7	0.461793	0.421293	0.490315	-0.24183	0.579754	0.400639	-1.18493	0.283099	-0.383709	1.11029	0.594834	0.592957	0.667742	0.592923	-0.534164	0.0389918	0.341644	0.550151	-2.08331	0.995062	0.556856	0.316384	-0.642007	0.566487	1.0843	0.435965	-1.93473	0.470936	-1.8851	0.556642
NBsusSR	0.369967	0.464054	-0.0966082	-0.225855	0.251667	-2.18656	-2.66793	-0.31497	-1.74347	0.896072	0.382803	-0.306472	0.254902	0.0345474	0.30703	0.476797	-2.37176	-3.44692	-0.743503	1.0046	-0.432696	-0.181559	-0.127795	0.217866	1.04963	0.437259	-1.5229	-2.15789	-0.658118	-0.346829
NCI-H1048	0	0.507046	-0.447608	0	-0.836014	0	1.14875	-0.56773	-1.14625	0.478403	0	0	0.295318	0.493855	0	0	0	0.757224	0.305429	0.657759	-0.399793	0	0	-0.0554597	-0.0395833	0.195998	0	0	0.826724	0
NCI-H1092	0.787756	0.560144	0.671413	0.556316	0.560882	0.396666	-0.064493	0.836175	1.105	1.06846	0.704721	0.543061	0.437934	0.644254	0.20601	0.502467	0.459063	-0.493655	0.839515	1.00684	0.514385	0.473346	0.348144	0.583118	1.06511	0.436669	0.717356	0.746648	0.84397	0.750177
NCI-H1155	0.696891	0.304837	-0.565461	0.629592	0.526997	1.03559	1.12429	0.802283	-0.233044	0.406906	0.818238	0	0.676617	0.43599	0.306309	0.520422	1.05783	0.769606	0.612683	0.363816	0.562452	0.496543	0.403108	0.0388058	0.305701	0.435572	0.720249	0.919145	1.61913	0.710826
NCI-H1299	0	0.30926	0.410174	-0.155188	0.212103	0	-0.943953	0.04569	0.256833	0.269219	0	0	0.0514536	0.328328	0.306211	0	0.471164	-0.359169	-0.746775	-0.521326	0.502312	0.369433	0.403108	0.510698	0.387481	0.334201	0.0975383	0	-2.3047	0
NCI-H1304	0.756751	-0.364531	0.652014	0.594911	0.56416	1.03688	-0.459667	0.819654	1.29353	1.13896	0.724031	0	0.368835	0.440696	0.325835	0.22451	-0.0567726	0.00369027	-0.0511562	0.995604	0.518041	0.339501	0.403195	0.0434429	1.06776	0.434556	0.684429	0.170324	1.55106	0.804739
NCI-H1355	-0.0292216	-0.197317	0.582621	-0.119055	0.537114	-1.46982	-1.55248	0.735323	1.14471	-0.0725129	-1.14477	-1.33849	-2.43088	0.347238	0.224422	-0.262625	-1.09814	-3.4644	-0.525876	-0.650957	-0.851354	0.41639	0.28816	0.517358	0.548053	0.369591	0.750768	-0.285035	-1.73113	-0.657491
NCI-H1395	0.276854	0.55783	0.528881	0.232771	0.473957	1.04664	1.21421	0.549214	-0.472694	1.11293	0.520525	0.567173	0.370244	0.593386	-0.279233	0.349882	-0.301536	0.769637	0.530793	0.320541	0.40963	0.352699	-1.86447	0.547598	0.02959	0.4078	0.2928	0.966769	1.32685	0.298273
NCI-H1436	-0.661473	0	0	-3.10435	0	0.632936	0.96331	0	0	0	0.802048	0	-0.275108	0	-3.23965	0.485572	1.04211	0.742554	0.621991	0	0	0.461322	0.321999	0	0	0	-2.94886	1.01538	1.00307	0.816724
NCI-H1437	0	0.197073	0.0358846	0	0.550792	0	-1.20582	0.409664	-0.147014	-1.62565	0	0	-2.37218	0.437482	0	0	0	-0.17561	0.273805	-1.89584	0.590661	0	0	0.543052	-1.65431	0.428264	0	0	-0.0161955	0
NCI-H1522	0.475165	0	0	0.546271	0	0.704772	0.714346	0	0	0	0.540956	0	0.613766	0	0.325933	0.520562	0.627606	0.361677	0.862246	0	0	0.436549	0.377549	0	0	0	0.314125	1.01182	1.62411	0.803942
NCI-H1563	0	-1.89653	-1.59894	0	0.281141	0	0.710393	0.543387	1.06984	0.369881	0	0	0.614413	0.484547	0	0	0	0.397743	0.758313	-0.448735	0.413264	0	0	0.577272	0.156556	0.435735	0	0	0.287463	0
NCI-H1573	0	0.241042	0.106261	0	-1.46515	0	1.16516	0.610593	-0.0738916	-0.102679	0	0	0.674484	0.46259	0	0	0	0.741982	0.779668	0.52228	0.529663	0	0	0.443046	0.0537846	0.198964	0	0	1.54807	0
NCI-H1618	0	0	0	0	0	0	-0.413782	0	0	0	0	0	0.457018	0	0	0	0	0.334721	0.844577	0	0	0	0	0	0	0	0	0	0.798745	0
NCI-H1650	0	-0.075308	0.619799	0	0.274181	0	0	-0.0926159	1.72996	1.03433	0	0	0	-0.695701	0	0	0	0	0	0.695381	0.377721	0	0	-0.0629079	1.02712	0.36094	0	0	0	0
NCI-H1651	0	0.165805	0.669749	0	0.497307	0	-0.781824	0.809194	1.04046	0.929942	0	0	0.323163	0.631521	0	0	0	-0.481612	-0.206562	0.871847	0.554441	0	0	0.52524	0.819335	0.40744	0	0	0.563165	0
NCI-H1666	0.817833	0.45328	0.610786	0.629713	-3.25655	0.998333	1.07201	0.15561	0.889696	-2.13176	0.643439	0	0.722556	-3.11602	0.30662	0.520593	1.12176	0.757319	0.861999	-1.62745	0.371831	0.496704	0.403282	0.484557	-1.13991	0.373425	0.694198	0.988249	1.58256	0.80387
NCI-H1693	0	-0.495411	0.591634	0	-0.869185	0	1.23602	-1.14197	1.83664	-0.259064	0	0	0.431039	-0.344791	0	0	0	0.522845	-0.0634111	0.687914	0.369597	0	0	0.571952	0.625687	0.318259	0	0	0.872647	0
NCI-H1703	0	-4.85571	-2.37084	0	0.297423	0	0.539678	-0.909651	-0.614631	0.267872	0	0	-0.0135692	0.636963	0	0	0	0.664555	-1.00783	-0.118314	0.555998	0	0	0.561772	1.00051	0.413338	0	0	0.449381	0
NCI-H1755	0	0.523811	0.59716	0	0.559331	0	0.0323098	-0.091347	-0.805524	-0.070581	0	0	0.513622	0.471373	0	0	0	0.392309	-0.467328	0.984179	0.326201	0	0	-0.343024	0.630139	0.352109	0	0	0.499261	0
NCI-H1770	0.479506	0.518592	0.545936	0.615351	0.563985	-0.0527433	-0.704342	0.832011	0.633767	1.16853	0.769936	0.593028	0.478044	0.595907	-1.11527	0.475005	0.939108	-1.34164	0.579852	0.993146	0.549567	0.478249	-1.61731	0.579098	1.02046	0.414829	0.607381	-0.0333993	0.596121	0.804184
NCI-H1792	0	0.449423	0.500759	0	0.559857	0	-0.42192	-0.224786	0.218054	-0.249529	0	0	0.111563	0.330324	0	0	0	0.205149	0.776994	-0.197864	0.558909	0	0	0.517621	-0.627825	0.410684	0	0	0.283041	0
NCI-H1793	0	0.350452	0.412026	0	0.43527	0	0.901682	0.0690121	1.83982	0.490003	0	0	0.466655	-0.307265	0	0	0	0.756313	0.860766	0.0910786	0.385213	0	0	-0.111341	0.704923	0.414976	0	0	0.539772	0
NCI-H1838	0.711632	0.435358	0.595134	0.507435	-1.06421	1.02132	1.22813	0.268993	1.12999	0.685762	-0.169251	-0.499302	0.676312	0.0719686	0.279346	0.362023	1.08031	0.703967	0.808293	0.635265	0.504704	0.456017	0.377941	0.380781	0.805257	0.376047	0.752373	0.839698	1.57943	0.64905
NCI-H1975	-2.64931	0.456751	0.446831	-0.900178	-1.43752	-2.4187	-1.10005	-0.806014	-0.10255	-0.114784	-2.44344	0	0.517469	0.505096	0.276873	-0.33594	-2.0075	-1.76574	-0.294137	-0.509766	0.556043	0.383146	0.376028	0.512432	-0.487616	0.454627	0.713176	-0.650665	-0.530123	-1.72465
NCI-H1993	0	0.556313	0.590042	0	0.211793	0	0.493281	0.835005	1.85926	1.19633	0	0	-0.909071	0.43475	0	0	0	-0.33539	0.179414	0.991027	0.498385	0	0	0.316427	1.07264	0.411044	0	0	0.626011	0
NCI-H2009	0	0.343613	-0.219033	0	0.441583	0	-0.074948	-0.31258	0.263471	-0.8152	0	0	0.462808	0.55941	0	0	0	0.277778	0.282256	-1.13132	0.551508	0	0	0.115942	-0.970733	0.407063	0	0	-2.49641	0
NCI-H2029	0	0.419544	0.156356	0	0.556701	0	0.119344	-0.451884	1.05706	1.10995	0	0	0.128475	0.587187	0	0	0	0.645256	0.861765	0.982476	0.403537	0	0	0.60541	0.758094	0.0411486	0	0	1.46988	0
NCI-H2030	0	0.385911	0.643436	0	0.443296	0	-0.0442379	-0.367441	0.648108	0.436921	0	0	0.273186	0.282607	0	0	0	-0.102102	0.59382	0.0262081	0.344796	0	0	0.617443	0.488835	0.118926	0	0	-0.80072	0
NCI-H2052	0	0.345773	0.385944	0	0.457001	0	0.197721	0.718099	-0.227976	0.701536	0	0	0.24755	0.638749	0	0	0	0.705175	0.792871	0.960397	0.560512	0	0	0.592918	0.559165	0.411847	0	0	1.33641	0
NCI-H2081	0.804126	0	0	0.629699	0	0.948407	0.086997	0	0	0	0.7629	0.592852	0.62405	0	0.240541	0.520562	0.928815	0.176127	0.805165	0	0	0.477783	0.377658	0	0	0	0.648942	0.964989	1.24191	0.812541
NCI-H2087	0	0.242791	0.668795	0	0.556525	0	-0.221638	0.816426	1.05705	-0.759051	0	0	0.317068	0.643855	0	0	0	0.403336	-0.199967	-0.904955	0.559654	0	0	0.454304	-0.552972	0.371984	0	0	-0.567883	0
NCI-H209	0.81969	0.177454	0.328283	0.420336	-2.16734	1.05556	0.552169	-2.79383	-1.41006	0.211811	0.810639	-0.432684	0.680845	-2.29899	0.251581	0.505709	0.832946	0.553042	0.58594	0.970415	-2.08751	0.408417	0.380505	-3.33344	0.871487	-0.703476	0.526123	-0.00414255	0.467197	0.816764
NCI-H2107	0.701183	0	0	0.615835	0	0.386204	0	0	0	0	0.762384	-0.209072	0	0	0.32703	0.479821	0	0	0	0	0	0	0	0	0	0	0.544056	0.174103	0	0.805905
NCI-H2126	0.482381	-0.090376	0.620117	0.107911	-1.32785	-0.155649	-0.314136	0.725922	1.33933	-0.113278	0.296036	0.533732	0.619327	-0.998621	0.231499	0.376066	-0.0388558	-0.212672	0.68938	-0.690122	0.5161	0.221843	0.255582	0.510186	0.289415	0.379602	0.750753	0.712538	0.733312	0.410863
NCI-H2141	0.490688	0.519389	0.64426	0.472337	0.56447	0.158306	-0.765874	0.789088	1.14991	1.15679	0.671434	0.549467	0.723127	0.677368	0.279264	0.503075	0.497933	-0.409248	0.877447	0.995782	0.565251	0.398675	0.278424	0.554008	1.07462	0.436817	0.235169	0.656262	1.23641	0.786921
NCI-H2170	0	0.363746	0.550956	0	-3.39362	0	0.131029	0.765901	1.14719	1.16718	0	0	0.462427	-0.406018	0	0	0	0.262441	-1.26628	0.974958	0.357592	0	0	0.496721	1.06558	0.415779	0	0	0.0993498	0
NCI-H2171	0.806553	0	0	0.511792	0	0.949356	-1.24249	0	0	0	0.811404	0.543325	0.524745	0	0.171349	0.520889	0.475505	-0.734802	0.809578	0	0	0.351734	-1.09445	0	0	0	-1.68004	0.834935	-0.124051	0.793968
NCI-H2196	0.696916	0	0	0.613979	0	0.697525	1.12238	0	0	0	0.475948	0.548112	0.614489	0	-0.00690489	0.502404	0.791151	0.71529	0.554602	0	0	0.347538	0.199466	0	0	0	0.282379	0.822474	1.50434	0.595888
NCI-H2227	0	0.508101	0.539007	0	0.554016	0	0.663493	0.836311	-0.499967	0.868973	0	0.543501	0.29806	0.641775	0	0.502685	0	0.739546	0.836399	0.762938	-0.646741	0	0	0.36017	-0.00433758	0.409832	0.332164	0	1.60007	0
NCI-H2228	0	0.318285	-0.111956	0	0.537236	0	-1.87061	0.137869	1.75622	0.436106	0	0	-0.504383	0.325197	0	0	0	-0.505751	0.807501	0.450951	-0.189629	0	0	-0.386098	0.704233	0.156856	0	0	-0.222694	0
NCI-H226	0.804672	0.512035	0.257096	0.388546	0.55639	0.542126	-0.0942207	0.786488	0.86991	0.0937181	0.497987	0.510817	0.624469	0.17421	0.28431	0.40783	1.09762	-0.376212	0.545904	0.820723	-1.81552	0.44949	0.400891	0.609259	0.768011	0.340083	0.779	0.864957	0.749247	-0.0164915
NCI-H2291	0	0.555927	0.668635	0	0.0377947	0	1.22653	0.677603	0.477754	-1.82854	0	0	0.665037	0.586116	0	0	0	0.757234	0.861895	-1.41268	-0.740122	0	0	0.558501	-1.70563	-0.0631877	0	0	1.55372	0
NCI-H23	0.562365	-1.47972	0.234269	0.629713	0.554853	0.108218	1.21671	-0.212035	1.07558	-0.685445	0.803466	0.572576	0.522459	0.569643	0.325949	0.155324	0.515014	0.757086	0.651213	-0.489781	0.564483	0.472623	0.223308	0.562757	0.312514	0.26052	0.414467	0.462434	1.55679	0.804698
NCI-H2342	0	0.512266	0.508629	0	0.456124	0	-0.663456	0.0985188	1.41678	0.358502	0	0	0.281033	0.260524	0	0	0	0.488908	-2.19077	0.820147	0.591383	0	0	0.489536	0.913492	0.434261	0	0	-2.63445	0
NCI-H2347	0	0.556827	0.644709	0	0.561381	0	0.451166	0.83535	0.925496	-0.108731	0	0	0.482501	0.542643	0	0	0	0.205467	-0.0224274	-0.516351	0.584432	0	0	0.609745	-0.425853	0.304168	0	0	0.28762	0
NCI-H2405	0	0.449217	0.25633	0	0.452954	0	-0.115834	0.809749	0.770828	0.824867	0	0	0.567522	0.21285	0	0	0	-0.153092	0.132485	0.264637	0.558797	0	0	0.543814	-0.759603	0.296451	0	0	0.068807	0
NCI-H2452	0	0.511932	0.434809	0	0.561624	0	1.10792	0.718826	0.453636	0.400233	0	0	-0.120798	0.595739	0	0	0	0.698184	-0.231188	0.644452	-0.0996558	0	0	0.221701	0.0224244	0.405949	0	0	0.820705	0
NCI-H250	0	0	0	0	0	0	0	0	0	0	0	0	0	0	0	0	0	0	0	0	0	0	0	0	0	0	0	0	0	0
NCI-H28	0	0.481667	-0.185226	0	-0.618864	0	0.596625	0.163421	0.179034	0.117468	0	0	-0.0899053	-1.05901	0	0	0	-0.153537	0.785263	0.829995	0.561414	0	0	-0.0690819	0.156686	0.407685	0	0	0.363157	0
NCI-H292	0	0.519826	-1.59508	0	-2.55462	0	-1.15347	-2.61934	-1.52322	-1.28352	0	0	0.469245	-4.24701	0	0	0	-0.950116	0.790962	-1.33498	0.557059	0	0	0.609272	-1.12649	-1.48395	0	0	0.0393811	0
NCI-H345	0.389358	0.459888	0.647443	0.614477	0.563728	0.228759	0.771661	0.83567	1.3621	1.0602	0.772849	0.574741	0.597919	0.648687	0.30739	0.504477	0.835547	0.742691	0.835062	0.995375	0.564167	0.418255	0.403847	0.559985	1.07129	0.436342	0.661906	0.973124	1.49674	0.745874
NCI-H358	0	-1.45915	0.465665	0	-0.346488	0	-1.64116	0.137734	1.47418	-0.796564	0	0	-0.736591	0.179294	0	0	0	-2.09779	-0.412181	-0.968258	0.173176	0	0	-0.472561	0.340448	0	0	0	-0.240623	0
NCI-H378	0	0	0	0	0	0	0	0	0	0	0	0	0	0	0	0	0	0	0	0	0	0	0	0	0	0	0	0	0	0
NCI-H441	0	0.338804	0.642987	0	0.092804	0	-1.17071	0.833539	1.04259	0.476684	0	0	0.240161	-0.0718959	0	0	0	-0.86628	0.654705	0.0305984	0.221559	0	0	0.0889861	0.542535	0.348668	0	0	0.139644	0
NCI-H446	0.19915	0.454308	-0.335468	0.521393	0.584151	0.526683	1.18449	0.837913	0.329555	1.18268	-0.400029	0.576079	0.614032	0.654991	0.308422	-0.870206	1.08166	0.769764	0.519071	0.99807	0.00455742	0.480613	0.404586	0.528563	0.949405	0.4349	0.753585	0.605684	1.3483	-0.228576
NCI-H460	0	0.518849	-0.663727	0	0.560127	0	0.450295	-2.20375	-1.44234	-1.285	0	0	-0.368319	0.674994	0	0	0	0.668664	0.836113	-0.786783	0.469161	0	0	0.572845	-0.613233	0.400345	0	0	-0.167695	0
NCI-H510A	-0.229423	0.55189	-0.731442	0.0104439	0.500599	0.712968	0.793849	0.419607	0.440712	0.227967	0.445118	0.486458	0.60649	0.59452	0.263277	0.502451	-0.238414	0.676735	-0.218181	0.707272	-0.330807	0.00498299	0.161302	0.56273	-0.22625	0.352928	-0.457803	0.260898	0.764971	0.573823
NCI-H520	0	-0.161602	0.383542	0	0.511619	0	0.772755	0.816389	-0.893628	1.19354	0	0	0.567255	0.593028	0	0	0	0.708268	-1.39276	0.727859	-0.47634	0	0	0.605187	0.704432	0.405883	0	0	-0.866273	0
NCI-H522	0	0.380666	0	0	0	0	-0.561039	0	0	0	0	0	0.276691	0	0	0	0	-0.200999	-0.795509	0.768744	0.501184	0	0	0.486041	1.0746	0.409471	0	0	-1.31049	0
NCI-H524	0.80775	0.453871	0.591749	-0.248339	0.556026	0.340133	1.23746	0.251486	-1.5639	0.985923	0.782661	0.567807	0.624965	0.543063	-0.652498	0.482081	-0.396962	0.593154	0.793091	1.00598	0.592398	0.0580969	0.162672	0.260742	1.00701	0.301399	-0.305919	0.854605	1.0213	0.816346
NCI-H526	0.827744	0.557419	-0.175751	0.615606	0.433705	0.62218	-0.319207	-0.507029	-0.955605	1.17332	0.771597	0.484416	0.537239	0.444058	0.242244	0.503901	0.353396	-0.78379	-0.155933	1.00594	0.474442	0.401295	0.256212	0.601075	1.07091	-0.18671	0.775001	0.627512	0.634046	0.81337
NCI-H596	0	0.523297	0.59376	0	0.0441751	0	1.01641	0.834537	0.677103	0.723354	0	0	0.602605	0.562499	0	0	0	0.75269	0.480073	0.582692	-0.0840847	0	0	0.363191	-0.161683	0.41319	0	0	-0.609931	0
NCI-H630	0	0.499821	0.575172	0	-0.451866	0	0	0.653862	0.641566	0.264779	0	0	0.511413	0.437187	0	0	0	0	0	0.519619	0.541759	0	0	0.60453	0.0367326	0.400034	0	0	0	0
NCI-H64	0.817849	0	0	0.613535	0	1.05481	1.11143	0	0	0	0.643789	0.572435	0.62466	0	0.306669	0.502326	1.11176	0.702167	0.580384	0	0	0.455631	0.370769	0	0	0	0.721294	1.02863	0.768652	0.815163
NCI-H650	0	0.180745	0.6486	0	0.313799	0	0.141125	0.813038	0.119924	0.707899	0	0	0.611632	0.465721	0	0	0	0.0583554	0.793221	0.968271	0.530024	0	0	-0.257127	-0.201657	-0.0152959	0	0	0.606059	0
NCI-H661	0	-2.16827	0.186821	0	-0.846145	0	0.308094	-0.762684	1.44079	0.594662	0	0	-2.042	-0.205402	0	0	0	0.340726	0.40204	-0.363625	0.479813	0	0	-0.358998	0.574117	0.36792	0	0	-0.00253181	0
NCI-H716	0.80639	0	-6.77656	0.47656	0.232283	0.264103	0.346823	-0.954373	-0.931879	-0.717099	0.811647	0.571925	0.675741	-3.37122	0.241474	0.395985	-0.68659	0.258935	-2.63616	0	0	0.479214	0.243759	0	0	0	-0.201942	0.573414	1.36084	0.458434
NCI-H727	0	0.0803602	0.643841	0	0.206883	0	-3.05671	0.678749	0.410412	-0.695786	0	0	0.464941	-0.418184	0	0	0	-3.63341	-1.36906	0.359417	0.420147	0	0	-1.00958	0.367226	-1.01981	0	0	-1.91002	0
NCI-H747	-0.987787	0.523271	0.538255	-1.08772	0.0413558	-1.50315	-1.19725	0.784702	0.544374	-0.538089	-1.40456	-1.23302	0.275396	0.525225	0.281902	-0.96263	-1.19292	-1.13827	0.500533	-1.35691	0.56234	0.231135	0.338234	0.611032	-1.40773	0.241956	0.0103582	0.310412	-0.639402	-0.538699
NCI-H810	0	0.48393	0.311662	0	0.527294	0	-2.30417	0.724543	0.111108	1.0661	0	0	0.226486	0.358416	0	0	0	-0.616321	-1.21909	0.972356	0.590503	0	0	0.572386	1.07216	0.410028	0	0	-1.00726	0
NCI-H82	0.805193	0.335899	-0.000251124	0.614423	0.467671	0.79506	1.24763	0.126116	-0.500775	0.744712	0.81173	-0.417601	0.677417	0.13162	0.281099	-0.0817826	0.488322	0.757224	0.554368	0.996112	0.404147	0.0665526	0.401565	-1.11177	1.04742	0.225982	0.422903	-0.0564904	0.561905	0.663818
NCI-H838	0	0.316254	0.595655	0	0.558616	0	-0.51108	0.346043	0.264912	0.418045	0	0	0.105163	0.488182	0	0	0	-0.834844	0.543035	-0.471991	-0.259248	0	0	0.593154	-0.146026	0.41206	0	0	0.524385	0
NCI-N87	0	0.336207	0.608183	0	-5.06727	0	0	-0.318469	1.18571	-0.159953	0	0	0	0.49604	0	0	0	0	0	0.536052	0.319273	0	0	0.604241	0.52769	0.344294	0	0	0	0
NCI-SNU-1	0.48019	0.455928	0.55748	-0.122256	0.557038	0.423255	0.605347	0.818052	1.51972	0.658689	0.787692	-0.62884	0.0383119	0.63213	-0.580947	0.52078	-0.262957	0.0143352	0.877331	0.930581	0.398234	-0.580138	-0.286231	0.233682	1.00599	0.370263	-1.96819	0.213006	0.836865	0.815445
NCI-SNU-16	0.517507	0.0947339	-2.02874	0.630116	0.553126	-1.17645	1.25859	0.553625	0.0171591	0.84182	0.69301	0.410512	0.722061	0.377452	0.307718	0.475207	-0.645674	0.769606	0.506141	0.994511	-3.97554	0.142188	0.275989	0.210496	1.04665	0.374671	-0.667605	-1.82051	1.59521	-0.515718
NCI-SNU-5	0.78594	0.51476	0.202025	0.612957	0.562042	1.01508	1.22573	0.723692	0.547177	-0.480691	0.8109	0.545877	0.67616	0.639863	0.305539	0.434778	1.04213	0.776543	0.812188	-0.493739	0.495429	-6.22368	-9.31065	0.559105	-0.773268	0.369411	0.755312	1.04004	1.40824	0.563085
NEC8	0.720257	-3.1969	-2.48405	0.595139	0.444132	0.775946	0.164455	0.769006	-0.885917	0.0338916	0.505445	0.481107	0.37992	0.49812	0.283835	0.472402	-1.24121	0.15596	-0.359345	0.551003	-4.94604	0.397116	0.339712	0.252414	0.345476	-0.255607	0.00121009	0.571336	0.804508	-0.0655349
NH-12	0.827427	0.316074	0.0766204	0.629592	0.302603	0.787946	-1.48244	0.535786	-0.951889	-0.628693	0.817633	0.572471	0.31524	-0.861333	0.336515	0.502233	0.702761	-1.69651	-0.0763021	0.186037	0.497054	0.451435	0.417343	0.608878	-1.02951	0.405506	0.688669	0.764239	0.0356185	0.815236
NKM-1	0.807734	-0.525213	-1.89403	0.502338	0.275651	0.0128906	0.299013	-0.461641	-2.58995	-0.769774	-0.123583	0.573175	0.625269	-0.0973196	-0.833028	0.427	-0.164163	0.0782365	-0.123543	-0.496773	0.0143288	-0.921295	-0.80329	0.605607	-0.799363	-0.627796	-4.75915	-3.50439	-1.07112	0.617357
NMC-G1	-1.63883	0.495115	0.619408	-0.429933	0.381893	-0.311688	-1.40643	0.171146	-0.0915957	0.294289	-1.18695	-1.04776	-1.00095	0.635177	0.224504	-0.865343	-0.77603	-0.822144	-1.53241	0.458605	0.480964	0.334855	0.346514	-0.628474	-0.0779176	0.248756	0.691487	0.393449	-1.76626	-0.195894
no-10	-1.00865	0.450194	0.668939	0.464417	0.394478	-0.143252	0.998317	0.833736	1.31456	0.45507	-0.796529	0.504762	-0.446636	0.637867	0.22339	0.0707401	0.876326	0.633308	0.777345	0.504566	-0.777109	0.4542	0.286943	0.573699	0.902434	0.246331	-2.07716	0.272911	0.817955	-0.432247
no-11	0.46347	0.331296	0.590751	0.498425	0.0122999	0.38549	1.12929	0.0197808	0.709292	0.396927	-0.532808	-0.121669	-0.60765	0.453429	0.155951	0.477405	0.51573	0.0972385	0.0575926	0.865405	0.367769	0.329936	0.284465	0.298207	0.303264	-0.121041	-0.816838	-0.153221	-0.398388	-0.0751714
NOMO-1	0.420624	0.523786	-1.24371	0.48756	-0.171829	0.30239	-0.235871	-0.720093	-1.4378	-1.6119	0.787194	0.572312	0.676998	-0.591779	0.220655	0.520671	0.197704	-0.0740547	0.551694	-1.86578	-1.53278	0.0378416	-0.120319	0.629121	-1.03834	0.352093	-0.300134	-0.841828	0.911044	0.815694
NOS-1	-3.06542	-1.76174	-0.274799	-2.67707	0.358637	-3.11348	-1.59829	-0.75974	0.147189	-0.0353108	-1.95299	-1.98178	-0.00297969	0.0977075	-2.64482	0.0654097	-2.81313	-2.35214	-4.44299	0.221854	-0.980955	-0.752935	-2.00073	-1.01451	-0.129372	-0.12481	-3.5917	-3.40773	-1.05421	-1.23647
NTERA-S-cl-D1	-0.100557	0.468991	0.231318	0.560539	0.175655	-1.48572	-2.24247	0.667845	-0.340678	0.383626	-1.42112	0.502439	0.105392	-0.331575	-0.311896	-1.13552	-1.87568	-1.08469	-1.26928	0.275477	-2.02361	-0.00779713	-0.021258	0.101912	0.204048	0.410585	-0.223601	0.0669209	-2.94463	-2.85959
NUGC-3	0	0.0905941	-0.395661	0	-1.83669	0	0.95597	-1.47071	0.842837	-0.514189	0	0	-0.389193	-2.49461	0	0	0	0.700429	-0.596874	-0.301297	0.270755	0	0	-0.462748	-0.222395	0.215184	0	0	-0.491163	0
NY	0	0.304169	0.0576991	0	0.46295	0	-0.279999	0.551075	-0.251869	0.425631	0	0	0.568817	0.434918	0	0	0	0.166256	-2.72026	0.699983	-1.26922	0	0	-0.597814	0.663193	0.236091	0	0	-0.979802	0
OAW-28	0	-2.03489	0.51307	0	0.277378	0	0.188776	0.8105	1.21738	0.782233	0	0	0.603024	-0.132703	0	0	0	0.711466	-0.203161	0.235787	0.475503	0	0	0.387007	1.02504	0.205059	0	0	0.619678	0
OAW-42	0	0.401108	-0.282191	0	-0.131024	0	-0.0485349	0.326183	-0.549308	-0.239887	0	0	0.482234	-2.13788	0	0	0	0.523088	0.738334	-0.0283902	-0.581636	0	0	0.310909	0.0355294	0.403606	0	0	-1.31601	0
OC-314	0	0.263362	0.516643	0	-0.297414	0	0	-0.476524	-0.124345	0.779034	0	0	0	0.293449	0	0	0	0	0	0.178511	0.550988	0	0	-0.0194533	0.505863	0.433573	0	0	0	0
OCI-AML2	0.114019	0.524223	0.523181	0.614114	0.58148	-0.820287	0.442148	0.42435	-2.76118	-4.30942	0.667406	0.524932	0.144931	0.676338	0.326097	0.521388	-0.984619	0.129915	0.0504785	-1.77534	0.59364	0.477976	0.269861	0.502173	-1.52308	0.41378	-0.974158	-1.895	-0.224231	0.815976
OCUB-M	-0.484646	0.337159	0.608703	0.543649	0.0786402	0.720899	-0.355133	0.693052	0.872857	0.881238	-0.160465	0.54519	-0.639876	0.56729	0.27458	-6.00559	-0.134895	-0.164923	-1.70302	0.471716	0.474081	0.245828	0.337582	0.553102	1.06689	0.405539	0.549554	-0.117798	-1.50456	0.163731
OE19	0	0.0860428	0.427085	0	-4.02825	0	-0.0845085	0.687052	0.936106	0.921027	0	0	-0.295297	0.49604	0	0	0	0.391589	0.75364	0.42361	0.355809	0	0	0.542882	0.0611265	-0.66548	0	0	-0.227716	0
OE33	0	0.51098	0.612898	0	0.425113	0	-0.187829	0.666391	1.06747	0.350721	0	0	-0.589099	0.494674	0	0	0	0.700461	0.581332	0.627993	0.558458	0	0	0.555348	0.268723	0.433818	0	0	0.118043	0
OMC-1	0.803296	0.559347	0.246826	0.553318	-0.214981	0.662232	1.19128	-0.281693	0.320411	0	0.722862	0.571027	0.256616	-0.211957	0.28236	0.467851	1.07594	0.741505	0.807307	-0.935746	0.592195	0.453991	0.37818	0.602336	-0.14529	0.412044	0.698196	0.745753	0.00571285	0.771614
ONS-76	0.575103	-0.294796	-0.93502	0.59323	0.555554	0.579515	-0.0439264	-1.36819	-1.0989	-1.87571	-0.607171	0.304734	-5.82383	0.594289	0.27648	0.23849	0.153471	0.737681	0.512022	-2.28302	0.47135	0.0551068	0.344363	0.50543	-1.84458	-1.13023	0.0831951	-0.0582406	-0.963357	-0.266712
OPM-2	0.559328	0.452328	0.633093	0.614799	0.577258	-1.74722	-0.904712	0.818915	1.66777	1.10099	0.317108	0.592993	0.614223	0.633916	0.326473	0.477654	-2.03489	-0.476009	0.324525	0.995324	-2.55413	0.0237915	0.404281	0.406869	0.990759	0.436276	0.255965	-0.664786	0.999645	-0.160565
OS-RC-2	-1.54668	-0.545218	0.0028301	-1.35636	0.244046	-0.852452	-0.36403	-0.49344	0.0822343	-0.139057	-1.97311	-2.13406	0.322287	0.236109	0.276201	-1.89044	-0.316571	0.496555	-0.650878	-0.665246	-0.205381	0.343793	0.317739	0.41927	0.374843	0.374605	-0.417015	-0.739141	0.20351	-2.48031
OVCAR-3	0	0.101548	0.629664	0	0.472069	0	0.296457	0.724419	0.394694	0.521419	0	0	0.464103	0.474314	0	0	0	0.284367	-0.228605	0.51261	-0.0983243	0	0	0.262187	0.829352	0.253082	0	0	0.587284	0
OVCAR-4	-1.44341	0.29936	-0.470493	-0.224053	0.125192	-0.243259	0.0975958	-1.04225	0.782639	-0.200691	-0.747005	-1.71311	0.280348	-0.478255	0.23638	-0.407838	-1.3967	0.0699324	-0.95808	0.0132154	0.388079	0.236263	0.370834	0.342686	0.0152511	0.412224	-1.68137	-0.259577	-0.890265	-0.0829016
OVCAR-5	0	-2.01525	0.18714	0	0.382918	0	-0.146448	0.36249	-0.150041	-1.45419	0	0	0.245113	0.633328	0	0	0	-0.955348	0.20356	-2.77897	0.530972	0	0	0.605935	-2.07672	-0.728921	0	0	1.01188	0
OVCAR-8	0	0.503832	0.585298	0	0.439047	0	0.428682	0.597571	0.281287	0.222206	0	0	0.360912	0.495578	0	0	0	0.567765	0.40374	0.577675	0.314624	0	0	0.170772	-0.0440283	0.373655	0	0	-0.39126	0
P12-ICHIKAWA	0	0.516406	0.601239	0	0.559304	0	1.24764	0.810402	0.101268	1.12938	0	0	0.680312	0.676149	0	0	0	0.757224	0.286034	0.963915	0.4804	0	0	0.341004	1.06512	-0.269075	0	0	0.176542	0
P30-OHK	0.625182	0.561456	0.525018	0.479989	0.400103	0.518789	0.878655	-1.38141	-2.06577	1.19838	0.811457	0.593081	0.0193802	0.640787	0.306473	0.392789	0.543062	-0.092866	-0.966895	1.00662	-0.781081	0.418046	0.377549	-0.485605	1.01759	0.377194	-0.0139964	0.406864	-0.803726	0.288371
P31-FUJ	0.803923	0.51638	0.157542	0.629659	0.559007	0.907839	1.26799	0.651595	-0.194481	0.794108	0.818262	0.604275	0.622451	0.112289	0.325884	0.520297	1.12177	0.769659	0.652472	0.0388364	0.484778	0.49672	0.417387	0.549332	-0.0684298	0.402344	0.777485	1.01444	1.61009	0.800419
PA-1	0	0.547622	0.26119	0	0.560464	0	0.924333	0.0702318	-0.678497	0.137265	0	0	-1.6159	0.586326	0	0	0	0.740954	0.776682	0.918359	0.497844	0	0	-1.16321	1.01004	0.366347	0	0	-1.67654	0
PANC-03-27	0	0.520649	0.638315	0	-0.33339	0	-0.200328	0.768673	-0.587126	-0.930396	0	0	0.630412	-0.70398	0	0	0	0.123771	0.1925	-0.588621	0.560038	0	0	0.545496	-1.33461	0.411503	0	0	-0.0894456	0
PANC-08-13	0	0.298717	0.604682	0	-0.549448	0	-1.34874	0.812163	1.86205	0.422343	0	0	0.427915	0.522556	0	0	0	-1.09913	0.754237	0.544824	0.205582	0	0	0.399723	0.946117	0.28821	0	0	1.21082	0
PANC-10-05	0	0.434663	0.615517	0	0.397635	0	-1.61459	0.733241	1.02162	-0.468781	0	0	0.469017	-0.116566	0	0	0	-1.00535	-0.236459	0.0553888	0.539976	0	0	0.520419	0.872583	0.396937	0	0	-0.382528	0
PC-14	0	0.42533	0.638763	0	-1.99648	0	0.902856	-1.71684	-0.33629	0.396307	0	0	-0.598127	-3.3621	0	0	0	0.565869	-0.0930746	0.962406	0.551733	0	0	0.0423263	0.0865166	0.345768	0	0	0.366027	0
PC-3	0	-0.767432	0.27188	0	0.511269	0	0.155805	0.771347	1.46242	1.11633	0	0	0.461931	-0.112448	0	0	0	0.694053	0.666077	0.921233	0.481776	0	0	-0.0739292	0.875656	0.287276	0	0	0.339374	0
PF-382	0.0336842	0.201855	0.469715	-0.403307	0.563405	0.747584	1.19381	0.618552	-1.08933	1.16432	-0.617132	0.219038	0.370054	0.160847	0.285161	-0.523172	0.145284	0.651558	0.461977	1.00389	0.59391	0.0711824	0.324563	0.578074	1.05441	0.36738	0.14443	-0.681522	-0.26762	-0.191848
PFSK-1	0	-2.19107	-0.992392	0	0.542901	0	0.166156	0.508854	1.12928	0.754513	0	0	0.362893	0.394282	0	0	0	-0.0113821	0.594054	-0.411663	0.498408	0	0	-0.110395	1.04499	0.389499	0	0	0.815459	0
PLC-PRF-5	0	0	0	0	0	0	1.24386	0	0	0	0	0	0.501242	0	0	0	0	0.690674	0.629637	0	0	0	0	0	0	0	0	0	0.645087	0
PSN1	-1.59531	-0.118429	0.300277	0.455165	0.560923	-2.02747	-2.08498	0.708095	-1.03695	-2.24694	-2.29947	0.570411	0.142874	0.593932	0.259329	0.473306	-2.33976	-0.884128	-0.677205	-1.76086	0.543564	0.294762	0.190534	0.0797908	-2.9171	-2.68596	0.408863	-2.00414	-1.83357	-0.594161
QIMR-WIL	-0.877799	0.548779	-0.893474	0.0340173	0.575707	0.102377	0.484088	-1.23989	-1.20727	0.205706	-0.179099	0.127605	-1.76743	0.674216	0.284375	0.520702	0.447499	0.740192	-0.374378	0.759184	0.593346	0.145693	0.403477	-0.163203	1.04434	0.434359	-0.693928	-0.696499	-2.0877	0.0342492
Raji	0.315058	0.466291	0.651696	0.596941	0.233538	1.03484	1.21645	0.776423	1.30938	0.846791	0.557674	0.57402	0.476102	0.119937	0.326523	0.425442	1.11241	0.756991	0.827922	1.00656	0.254845	0.396714	0.404173	0.209524	1.07409	0.143044	0.570849	0.579689	0.313539	0.657287
Ramos-2G6-4C10	0.0179252	0.513989	-0.0605159	0.13022	0.305719	0.966675	1.02967	-1.24917	-1.40215	0.00288393	0.529631	0.572488	0.624546	-1.57822	0.220556	0.0639914	1.11189	0.739482	0.387448	0.926547	-0.499651	-0.231747	0.202422	-0.404646	1.02928	-0.465688	-0.115353	0.463309	0.637839	0.0803245
RCC10RGB	-0.372435	0.459837	0.541206	0.284422	-0.331636	-0.220591	0.427101	-0.234864	0.905734	0.42252	-0.499688	-0.876336	-2.36026	-0.0932224	0.278544	-0.400512	0.340365	-1.0101	0.313361	0.426279	0.530927	0.391264	0.0629588	0.465076	0.2934	0.429296	0.698151	0.949605	0.264003	-1.58319
RCM-1	0	0.547339	0.548323	0	-0.476012	0	0.828121	0.16867	0.390218	-1.74094	0	0	-0.179307	0.0991783	0	0	0	0.668908	0.713461	-1.27247	0.497257	0	0	0.3817	-1.94621	0.087238	0	0	1.03855	0
RD	0	0.442095	0.60649	0	0.532717	0	-1.493	0.67387	1.69628	-0.950069	0	0	0.606681	0.46715	0	0	0	-1.64402	-0.626576	-0.746483	0.444203	0	0	0.0351145	-0.321312	0.26768	0	0	0.228978	0
REH	0.275046	0.52844	0.589522	0.41333	0.565145	0.457834	0.333924	0.162078	-0.532396	0.952859	0.63756	0.567455	0.449171	-0.166594	-0.218035	0.381724	0.730425	-0.461657	0.267171	1.00476	-0.296302	0.49463	-0.421869	0.206345	1.01372	0.165523	0.332937	-0.11398	0.266439	0.750692
RERF-LC-MS	0	0.503395	0.614736	0	0.45715	0	0.411454	0.721918	0.115825	-0.313769	0	0	-0.969751	0.645094	0	0	0	0.652374	0.51075	-0.0737165	0.560715	0	0	0.600878	-0.90461	0.411994	0	0	1.51685	0
RH-1	0.778105	0.488096	0.538891	0.629713	0.58059	0.808494	-2.38213	0.375525	-1.1811	1.09961	0.785627	0.593133	0.721451	-0.517861	0.326129	0.439375	0.667175	-1.9477	0.296432	0.895247	0.364632	0.477703	0.377658	0.302292	0.99738	0.407112	0.685322	0.921392	-0.625446	0.815558
RH-18	0	0.0156399	0.191204	0	0.374838	0	0	0.834611	0.995608	0.354523	0	0	0	0.170365	0	0	0	0	0	0.743106	-1.63151	0	0	-0.658175	0.0933603	0.412175	0	0	0	0
RKO	-0.778969	0.503446	0.598679	0.460033	0.43241	-1.17111	-0.192118	0.699323	-0.604093	-0.199388	-0.605291	0.539716	0.515374	0.470616	0.276054	0.133473	-0.101202	0.666133	0.223345	-1.22991	0.246811	0.307189	0.263384	0.357109	-0.903284	-0.938675	0.698348	0.53113	-1.47604	-0.152409
RL	0.654517	0.527	0.293709	0.5905	0.578095	1.03345	1.26819	0.819999	-0.837353	1.08051	0.811629	0.593362	0.0915643	0.603303	0.246683	0.451096	0.999152	0.76969	0.797414	1.007	0.559316	0.49701	0.0210351	0.528997	1.08477	0.436981	0.485593	1.0126	1.57394	0.775805
RMG-I	0	-0.946808	0.357692	0	-0.241285	0	1.1077	0.437286	1.21392	0.898137	0	0	0.526726	-0.0268476	0	0	0	0.712197	0.699661	-0.94345	0.370816	0	0	0.405648	0.829995	0.0760638	0	0	0.887787	0
RO82-W-1	0	-0.839172	-0.135897	0	0.528279	0	0.859279	-0.441104	0.913405	0.131328	0	0	-0.375823	0.641628	0	0	0	0.522739	0.714292	0.484251	-2.74978	0	0	0.472485	0.696416	0.435998	0	0	0.514663	0
RPMI-2650	0	0.484187	0.311792	0	0.337796	0	-1.42384	0.2522	0.20991	0.9386	0	0	-1.19514	0.673313	0	0	0	-0.4422	0.220138	0.950752	0.220318	0	0	0.0688089	0.384431	0.259979	0	0	-0.0755346	0
RPMI-6666	-0.96131	0.519826	0.616385	-0.710461	0.503283	-0.101044	0.339323	-0.149855	-0.49947	0.678044	0.357318	-0.0605077	-3.49947	0.455404	0.177066	0.16173	0.616972	0.106496	-0.897533	0.964448	-0.920453	-0.0117357	0.405542	0.187678	0.542044	-0.270287	0.450454	-0.634435	0.765706	-0.330162
RPMI-7951	0	0.128675	0.447698	0	0.310494	0	0.643317	0.573559	-1.05481	-0.429088	0	0	-0.296249	0.573131	0	0	0	0.757838	0.185555	-0.156665	0.477579	0	0	-0.763672	-0.948186	0.289979	0	0	0.348451	0
RPMI-8226	0.43714	0.514709	-0.203019	0.594749	0.0952186	0.329399	1.22423	-0.750376	-0.852975	-0.771786	0.803176	0	0.624241	-0.291527	0.278478	0.520718	-0.984576	0.757266	0.781499	-0.0957016	-1.66416	-0.309183	0.370138	-0.245015	-0.429678	0.0390186	-0.346813	-0.252894	0.449778	0.644931
RPMI-8402	0.00188108	0.524634	-0.0193316	0.156685	0.532204	0.676432	0.603654	0.247888	-1.75467	1.01043	0.273534	0	0.52585	0.575379	0.30775	0.0772705	0.578844	0.671715	0.669777	0.995138	-0.0538227	-0.448012	0.0549827	0.517962	1.07404	0.372	0.624345	-1.08359	-0.0319053	0.129891
RPMI-8866	0.817703	0.486193	-1.54846	0.6384	0.431169	1.03575	1.26823	-3.53749	-2.01964	-1.51064	0.669814	0.594841	0.62485	-2.17746	0.336531	0.522323	1.12174	0.73838	0.196226	0.635418	-0.918625	0.477558	0.403173	-2.18854	0.190368	-1.09107	0.44594	0.861129	1.41114	0.829827
RS4-11	0.404995	0.557367	0.310041	0.614759	0.326843	-0.374254	-1.07222	-2.38934	-1.35022	-0.43702	0.566744	0.334549	0.101887	-2.69669	-0.556147	0.0946955	0.628459	-1.91226	-0.806985	0.994155	-0.919551	0.456001	-0.941384	-0.528429	1.01206	0.4349	0.752419	-1.30531	-0.44602	0.693926
RT-112	0	-3.23238	-1.21106	0	0.481916	0	-0.784987	0.349431	-0.0940059	-0.996346	0	0	0.0594148	0.04478	0	0	0	-0.0385187	-3.50162	-1.12996	-4.28892	0	0	0.520143	-0.667224	-0.0221937	0	0	-1.25	0
RVH-421	0	0.519183	0.503305	0	0.523746	0	0.645306	0.267502	-0.66386	-1.41485	0	0	-0.0128455	0.58641	0	0	0	0.508164	0.642918	-1.63716	0.551869	0	0	-3.71144	-0.9609	-3.85922	0	0	0.293699	0
RXF393	-1.38785	-0.133703	-0.54152	-1.37334	0.501948	-0.694147	-0.202836	-0.12508	0.309609	-0.20529	-2.83934	0.507297	0.263701	-0.0449594	0.284817	0.420345	-0.788762	0.29928	-0.637818	-0.686003	-0.430055	0.349307	0.377832	0.325766	-0.486619	0.436637	0.717113	-0.192929	0.906885	-3.50736
S-117	0	0.529931	-0.19068	0	0.527442	0	1.19896	0.169643	1.14811	0.528437	0	0	-0.455282	0.644443	0	0	0	0.703459	-1.19666	0.554588	0.562091	0	0	0.526277	0.299577	0.411405	0	0	0.264505	0
Saos-2	0	0.431526	0.556597	0	0.506871	0	-0.621389	0.785416	-0.0403571	0.750383	0	0	-2.43248	0.557897	0	0	0	-1.68235	-0.660199	0.542833	0.50177	0	0	0.498534	0.523697	0.234239	0	0	0.657588	0
SAS	0	0.318337	0.333375	0	-1.41229	0	1.13531	-0.349503	0.10178	0.106763	0	0	0.155673	-1.54534	0	0	0	-0.374157	0.000848991	0.854879	0.210028	0	0	0.564215	-0.201343	0.349946	0	0	0.471574	0
SBC-1	0.806496	0.457805	0.0157626	0.595475	0.528252	1.01114	0.561586	0.653036	0.699291	1.20598	-0.0721431	0	-0.632562	0.644023	0.248911	0.504929	1.10218	0.503281	0.598442	0.901587	0.552388	0.362071	0.404912	0.59984	1.07026	0.410913	0.411695	1.01733	0.413816	0.806018
SBC-5	0	0.503189	0.196296	0	0.55554	0	-1.27529	0.643303	-0.731849	0.228445	0	0	0.674865	0.642426	0	0	0	0.35314	0.749498	0.926216	0.551598	0	0	0.608799	0.830256	0.405375	0	0	-0.798194	0
SCC-15	0.206911	0.420881	-0.415739	0.61718	-1.31654	0.291178	-0.394437	-0.702044	1.16354	0.42011	0.443967	0.566187	0.211858	-2.01338	-0.16085	0.437084	1.11391	-0.201667	0.300197	0.692771	0.408547	0.498617	0.102644	0.00882896	0.321802	0.195392	0.206771	-0.00948275	0.133715	0.07841
SCC-25	0	0.460891	0.592979	0	-1.58777	0	0.225508	0.287227	0.0294983	-0.336437	0	0	0.253112	-1.04159	0	0	0	0.547863	0.436351	-0.528547	0.545053	0	0	0.610165	-1.55028	0.429575	0	0	-0.0736458	0
SCC-3	0.728051	0	0	0.549472	0	0.90146	1.22509	0	0	0	0.800838	0.543043	0.722442	0	0.307783	0.124168	-0.845173	0.769743	-0.0071608	0	0	-4.2059	0.20516	0	0	0	0.659241	-0.841132	1.61923	0.758679
SCC-4	0	-2.74255	-0.585149	0	0.220521	0	-0.762759	-0.0291179	0.305661	0.109413	0	0	0.0423496	-1.30202	0	0	0	-0.158483	0.444347	0.14777	0.414482	0	0	-1.5094	-0.246184	-0.0365957	0	0	-0.921879	0
SCC-9	0	0.521909	0.590447	0	0.527375	0	1.00285	0.515063	0.36634	0.931759	0	0	-0.47509	0.412436	0	0	0	0.662839	0.844435	0.960897	0.12872	0	0	0.401326	0.495533	-0.00626805	0	0	0.958631	0
SCH	0.785085	0.518386	0.594917	0	0.366987	1.0338	1.26812	-0.766602	0.635569	1.05279	0.392924	0.541089	0.722327	0.585695	0	0.501485	0	0.757202	0.606413	0.993078	0.551124	0	0	-0.377297	0.848703	0.365037	0.168467	0.581251	1.61036	0.815123
SCLC-21H	0.827345	0	0	0.389635	0	1.04595	0.231171	0	0	0	0.811131	0	0.676541	0	-0.0341622	0.520437	0.301811	0.00821304	0.808722	0	0	0.409687	0.319978	0	0	0	0.471431	1.02811	1.06709	0.824454
SF126	-0.254083	-1.89357	-0.99595	-0.936526	0.564673	-0.205421	-0.727153	-0.122542	0.286684	-0.260278	-0.592898	0.533169	-0.14811	0.580275	0.165976	0.415701	-0.427841	0.270459	-2.11201	-0.33002	0.0111695	0.384094	0.375702	0.612661	0.278149	0.415206	-1.98165	-1.36538	-0.25718	-1.06729
SF268	-0.631079	-1.26478	-1.39286	-0.117831	0.528265	-0.178883	0.275954	-0.851944	-0.602892	0.500496	-1.21485	0.502545	-0.62761	0.675561	0.28141	-0.388651	-0.537355	0.653083	-0.443039	-0.323384	0.560241	0.408674	0.337517	0.605883	0.305387	0.41165	0.629388	-0.998523	-0.0272658	-1.00044
SF295	0	0.0249224	-0.332387	0	0.517501	0	-0.0420654	-0.0087527	-0.178659	0.415989	0	0	-0.867589	-0.457601	0	0	0	0.715036	0.792754	0.632892	-0.096	0	0	-0.174789	0.672168	-0.224394	0	0	-0.89737	0
SF539	0.486518	-0.625109	0.36031	0.561588	0.39031	0.79598	0.817291	0.366014	-1.05308	0.339564	0.192123	0.390994	0.675513	0.64272	0.264702	-0.276371	-2.54818	0.734017	0.326057	0.208115	0.477285	-5.48822	-0.134054	0.611032	-0.518485	0.430345	-1.25848	0.0159255	1.13597	0.238032
SHP-77	0.293965	0.425227	0.665525	-0.12746	0.511525	0.91772	1.18363	0.808862	0.863144	1.11028	0.811629	0.502069	0.623555	0.0852478	-0.470034	0.262679	1.09686	0.70473	0.548747	0.0984183	0.584184	0.451451	0.403434	0.59234	1.07277	0.411323	-0.877633	0.376205	0.189974	0.752437
SiHa	0	-0.320381	-0.045428	0	0.509677	0	1.17486	0.759076	0.62134	0.767868	0	0	0.590339	0.560566	0	0	0	0.56929	0.643502	-0.248046	0.560647	0	0	0.610047	0.691151	0.434785	0	0	0.90621	0
SIMA	0.546248	-0.247561	-0.146964	0.565259	0.561435	0.370732	-1.38903	0.834401	-0.343376	0.616569	0.493888	0.593028	0.624165	0.667682	0.146581	0.481364	1.09763	-1.50892	0.373428	-1.05002	0.337552	0.497283	-0.142117	0.627702	-0.556858	0.433966	0.019779	0.974436	0.879205	-0.367896
SJRH30	0	0.452611	-0.30334	0	0.251573	0	-2.55984	0.749688	-1.20792	1.1941	0	0	0.524554	0.674426	0	0	0	-2.43095	-0.406183	0.873245	0.0332623	0	0	0.574934	0.747847	0.348652	0	0	0.128528	0
SJSA-1	0.49112	0.115279	0.563382	0.461108	0.528697	-1.89792	-1.18372	0.721536	-0.357469	0.205856	0.348383	0.48153	-4.08254	0.657092	0.214332	0.213257	-0.950132	-1.76461	0.481488	-0.503485	0.498521	0.382278	0.337625	0.572688	-1.01755	-0.224476	0.649335	-0.172205	0.360451	0.671894
SK-CO-1	0	0.185142	0.28652	0	0.327855	0	-1.96515	0.793696	-0.269774	-0.782659	0	0	-0.0523086	0.583111	0	0	0	-0.783187	0.592963	-2.81066	0.560467	0	0	0.534343	-2.6852	-1.07032	0	0	0.116798	0
SKG-IIIa	0	0.519029	0.156689	0	-0.300058	0	1.24297	0.698559	-0.434651	0.771235	0	0	0.359655	0.261239	0	0	0	0.711466	0.753795	-0.687265	0.590864	0	0	0.333136	0.0850988	0.405473	0	0	1.26386	0
SK-HEP-1	0	0.509618	0.384193	0	0.522384	0	-0.109516	-0.597311	-2.09015	-0.698631	0	0	-1.11439	0.156455	0	0	0	0.421109	-0.728964	-0.737694	0.550357	0	0	-1.00162	-0.729485	-0.348949	0	0	-1.7974	0
SK-LMS-1	0.747939	-2.00254	-0.574155	0.589101	0.526579	-0.247813	-0.0492857	-1.90486	-0.37997	-0.607079	0.359785	0.525355	0.465284	0.646166	0.27648	-0.432198	-0.395359	0.733233	0.507894	-1.0202	0.562746	-2.46684	-4.60857	0.413897	-0.961881	0.413469	0.517899	-0.734527	-2.19142	0.720535
SK-LU-1	0	0.472925	0.619697	0	0.562771	0	-0.806496	-0.745719	-0.16873	-0.522306	0	0	-0.845648	-0.0642478	0	0	0	-0.91566	-1.76806	-0.249207	-0.394152	0	0	-0.503536	0.40933	0.419253	0	0	-0.4617	0
SKM-1	0.806488	0.458217	-2.42836	-0.840646	-0.0365313	0.742287	0	-2.65498	-1.74119	-2.36436	0.484675	0.512383	0	-2.58886	0.306292	0.0852193	0.726161	0	0	-2.99653	-3.76644	0.477815	0.12892	0.370561	-2.66405	0.188609	0.654621	0.874932	0	0.816579
SK-MEL-2	0.75285	-0.00480217	-0.319744	0.592235	0.558414	0.459107	-0.547165	-1.38871	-1.04379	-2.35322	0.781439	0.592869	0.609233	0.597651	0.307292	0.502155	0.231304	-0.80276	0.728961	-2.15425	0.532258	0.356862	0.34884	0.347454	-2.25278	-2.01984	0.748859	0.411319	-2.32395	0.406575
SK-MEL-24	0	-0.0546345	0.428792	0	0.340346	0	0.186156	-0.497813	0.886333	-1.35682	0	0	0.529621	-3.44327	0	0	0	0.123326	0.843902	-0.165022	0.58459	0	0	-0.531844	0.303371	0	0	0	-0.869503	0
SK-MEL-28	0	0.179999	0.545357	0	0.468427	0	1.2142	0.481823	-0.332487	-2.57766	0	0	0.592548	0.061589	0	0	0	0.378656	0.789547	-1.562	-1.15582	0	0	-3.26109	-1.77129	0	0	0	1.56943	0
SK-MEL-3	0	0.41255	0.607691	0	0.434542	0	-0.450873	0.781905	-0.531083	-0.874362	0	0	0.315125	0.565609	0	0	0	-1.5012	0.204521	-0.908634	0.54133	0	0	-1.74366	-0.391949	-2.16494	0	0	-0.326322	0
SK-MEL-30	0	0.120653	0.223912	0	0.527132	0	-0.302474	0.820319	0.621845	-0.775517	0	0	-1.82811	-0.125265	0	0	0	-0.427392	0.669985	0.249738	-1.17313	0	0	-2.99618	0.241884	-3.55911	0	0	-0.520649	0
SK-MEL-5	0	0.0777374	-0.309473	0	0.5301	0	0	-0.352201	-0.502345	-1.48534	0	0	0	0.590087	0	0	0	0	0	-2.51082	0.500213	0	0	-2.48763	-1.46092	-2.83314	0	0	0	0
SK-MES-1	0	0.503061	0.649468	0	-1.48459	0	0.0941134	-0.360986	-0.863817	-0.254376	0	0	-1.582	-0.191114	0	0	0	0.382734	-1.06723	-0.195389	0.386251	0	0	-0.41354	-0.761496	0.299974	0	0	-0.887806	0
SK-MG-1	0	0.178662	0.108243	0	0.506939	0	0	0.0838209	-0.217302	0.63564	0	0	0	0.586746	0	0	0	0	0	0.134964	0.555547	0	0	0.607078	0.459643	0.131476	0	0	0	0
SK-MM-2	0.606108	0.561764	0.67202	0.630614	0.582816	-1.05364	-0.99221	0.836693	1.44185	1.13688	0.788309	0.57497	0.172929	0.645809	0.287979	0.429603	-1.25118	-1.71516	0.537635	1.00738	0.596122	0.121772	0.352947	0.609009	1.08511	0.437702	0.231338	-0.229296	0.611298	0.514556
SK-N-AS	0	-0.319918	0.59729	0	0.581818	0	0.0422377	0.697795	-0.517695	-1.15575	0	0	0.311202	0.475197	0	0	0	0.634802	0.493575	-1.98227	0.556743	0	0	0.566369	-1.24482	-0.203127	0	0	1.39773	0
SK-N-DZ	0.3312	-2.77839	-0.455115	-0.928081	0.491817	-0.561408	-1.54332	-1.21212	-0.08097	0.788755	0.372036	0.435628	0.613499	0.415903	0.070428	0.348526	0.170808	-2.3463	-2.47775	0.859684	0.262811	-0.0749611	-0.0129559	-0.914581	1.07102	-0.392122	0.23267	-0.134326	-0.0457413	0.000481079
SK-NEP-1	0.705516	0.435486	-0.270763	0.463811	0.460724	0.987555	-1.1993	-0.312407	-1.19131	1.00009	0.232825	0.12375	0.482806	0.209383	-0.106679	0.0908613	-1.64177	-2.20012	0.401793	0.992527	0.0851658	-0.327895	-0.749174	-0.0995973	1.00044	0.192426	-1.33074	-1.08227	0.110607	0.205487
SK-N-FI	0.593623	-0.211717	-0.766406	0.585565	0.474578	0.998274	-0.462407	0.657989	0.258554	-0.143816	0.774433	0	0.677646	0.509824	0.30775	0.502202	0.206258	-0.546827	0.843889	-0.361447	0.545324	0.302446	0.377463	0.610297	-0.694124	0.412257	0.030154	0.34488	1.50506	0.639888
SK-OV-3	0	-0.857634	0.609325	0	-0.760946	0	-0.275103	-1.49332	-0.217758	0.608912	0	0	-0.735791	0.268193	0	0	0	-0.246026	-1.16456	0.0409553	0.59109	0	0	0.521588	0.551179	0.434048	0	0	-0.816737	0
SK-UT-1	0.269972	0.0803859	-0.682765	0.411662	0.388071	0.705567	-0.194434	-0.616419	-0.0825875	0.0830662	-0.0572883	-1.29718	0.325334	0.101595	0.276906	-0.00631612	0.200604	0.670009	0.842176	0	-1.38553	0.296756	0.315935	0.436189	0	0	-0.812279	0.568273	-0.410448	0.00200941
SN12C	0	0.439858	-0.0282136	0	-0.40839	0	0.564797	-0.384443	-0.333776	-0.822343	0	0	-0.696594	0.418845	0	0	0	0.332285	-0.148312	-0.978784	-0.0217328	0	0	0.516872	-0.0388169	0.404228	0	0	0.366874	0
SNG-M	0	0.524891	0.300769	0	-0.177521	0	-0.57349	0.232944	-0.257835	0.514232	0	0	-0.187497	0.638623	0	0	0	0.567034	-1.61978	0.955719	0.477917	0	0	-1.26163	0.971523	-1.83951	0	0	-2.24528	0
SNU-387	0	-0.0806306	0.150353	0	0.526633	0	-1.83495	-0.22199	-0.593171	-0.869577	0	0	-1.01592	0.668438	0	0	0	-1.73039	-1.03301	-0.886098	0.554622	0	0	0.419585	-1.2448	0.435064	0	0	0.212579	0
SNU-423	0	-1.65657	-0.494593	0	0.581656	0	-0.327841	0.7703	0.118019	0	0	0	-0.95021	0.670098	0	0	0	-0.931696	-0.678932	-0.227655	0.557397	0	0	0.595558	-0.134085	0.409586	0	0	-1.61031	0
SNU-449	0	0.513063	-0.11417	0	-0.173353	0	0.0519499	0.320035	0.683821	0.553596	0	0	0.452599	-0.824311	0	0	0	-0.631287	-0.422722	-0.264294	0.257305	0	0	-0.0997287	-0.287093	0.435867	0	0	-2.13818	0
SNU-475	0	0	0	0	0	0	0.985074	0	0	0	0	0	0.676808	0	0	0	0	0.757001	0.795766	0	0	0	0	0	0	0	0	0	1.42071	0
SNU-C1	0.807229	0.549987	0.611929	0.614867	0.392657	-0.464535	-1.37131	0.748086	0.455581	-0.240419	0.818416	-0.210216	0.610299	0.472255	0.307865	0.471342	0.98526	-2.99467	0.835062	-0.0947354	-0.582381	0.479825	0.379462	0.576524	-0.728082	0.126594	0.774032	0.69605	1.57236	0.815686
SNU-C2B	-0.378926	0.485961	0.648427	-0.70406	-0.558364	-0.580014	-0.0307717	0.190945	0.574145	-0.257682	-0.229246	0	0.619365	-0.766005	0.276496	0	-0.3946	-0.223348	0.347879	-0.160716	0.470989	0.206684	0.344406	0.545942	0.00377837	0.366642	0	0.83947	0.0324106	-0.0877923
SR	0.394929	0.368529	-0.0789598	0.107696	0.564147	-0.184629	0.764313	-0.0651913	-2.26221	0.799203	0.603887	0.477411	-2.47906	0.602273	0.281836	0.112307	-3.6917	0.490274	-0.714593	0.936759	-1.59046	-6.69314	0.215875	-1.40071	0.46041	-0.627812	-0.177724	-1.76806	-0.683076	0.65176
ST486	-0.0392227	0.512678	-1.46761	-1.7748	0.579983	0.708267	0.150494	-1.37658	0.305277	0.309017	0.435572	0.313499	0.634488	0.14097	-3.42651	0.212337	0.0396167	0.351933	0.542101	0.596338	0.293773	-1.76903	0.34245	0.0315152	0.373196	0.429051	-0.469965	-0.215006	-0.23677	-0.0203686
SU-DHL-1	0.61334	0	0	0.506225	0	0.0983669	1.25886	0	0	0	0.801574	0.572031	0.678103	0	0.128825	0.502529	-4.14654	0.769817	0.44501	0	0	-4.45848	0.212137	0	0	0	0.42881	-0.813804	0.398451	0.78228
SUP-T1	0.753551	0.470122	0.467314	0.614853	0.527995	0.952181	-0.193771	0.499872	0.927178	1.16366	0.818505	0.505977	-0.21557	0.508269	-1.15566	0.482579	1.03945	-0.282473	-0.0527011	0.993595	0.208313	0.452818	-1.71616	0.0405266	1.06547	0.282164	0.795978	0.867145	-0.129245	0.802382
SW1088	0	-1.84464	-0.191909	0	0.563486	0	-0.225384	0.819038	0.162956	-0.268502	0	0	-2.68251	-0.714485	0	0	0	0.273372	-1.10193	0.321702	0.213255	0	0	0.564911	0.211904	0.370001	0	0	0.350984	0
SW1116	0	0.455671	0.611987	0	-1.12253	0	0	0.6487	1.50398	-1.446	0	0	0	-0.619598	0	0	0	0	0	-1.19234	0.496445	0	0	0.548281	-0.150417	0.355763	0	0	0	0
SW13	0	0.19229	0.463886	0	-2.27359	0	0.616761	-1.5803	0.0853971	0.342737	0	0	-0.545522	0.215014	0	0	0	0.2125	-0.476195	-0.254233	0.560918	0	0	0.555203	-0.14929	0	0	0	-0.473947	0
SW1417	0	-0.290297	0.647428	0	0.0594989	0	0.49503	0.753877	0.312475	-0.441016	0	0	0.625346	0.627445	0	0	0	0.712759	0.856832	-0.315137	0.559203	0	0	-0.113614	-0.261289	0.148794	0	0	1.06454	0
SW1463	0	-0.30791	0.378161	0	0.431857	0	0.244254	0.709832	1.66327	-1.6444	0	0	0.358969	-0.401164	0	0	0	-0.193363	0.775709	-0.357345	0.402748	0	0	0.366055	-0.113485	0.142028	0	0	0.752769	0
SW1573	0	0.522577	-0.130849	0	0.435149	0	-0.295725	-0.0199271	0.356812	0.273339	0	0	0.34857	0.567037	0	0	0	0.214714	0.79378	0.545638	0.348294	0	0	0.478724	0.509052	0.057746	0	0	0.79475	0
SW1710	0	0.342713	0.175061	0	0.306083	0	-2.05461	-0.0548054	-0.897224	-0.207612	0	0	-3.47014	0.581598	0	0	0	-0.702476	-1.50965	-0.0135498	-0.0349118	0	0	0.0274561	-0.64972	0.315883	0	0	-1.87664	0
SW1783	0	0.23806	0.649049	0	0.561395	0	0.144847	0.817128	0.533716	0.851541	0	0	-2.65223	0.48253	0	0	0	-0.0821893	0.653459	0.982891	0.430166	0	0	0.605922	0.723982	0.411683	0	0	-1.08811	0
SW1990	0	0.0225825	0.556568	0	0.456934	0	0.980841	0.562077	0.589551	0.252948	0	0	0.280309	0.187342	0	0	0	0.585687	-1.28054	0.518254	0.569538	0	0	0.417786	0.622399	0.383928	0	0	0.325921	0
SW48	0	0.328493	0.508281	0	-1.44081	0	-0.659766	-0.628974	-1.94494	-0.4149	0	0	0.661342	-2.45387	0	0	0	0.394004	0.262173	0.455053	0.483333	0	0	0.607052	0.0055487	0.430214	0	0	0.089696	0
SW620	0	0.555387	-0.326311	0	0.526781	0	-0.622067	0.678108	-0.653338	-1.88766	0	0	0.461093	0.672997	0	0	0	0.184336	0.842241	-1.38793	0.590525	0	0	0.627439	-1.54174	0.410061	0	0	-1.57479	0
SW626	0	-0.0766708	0.610656	0	0.199949	0	-0.427591	0.397504	0.477121	-0.813304	0	0	-0.397802	0.639043	0	0	0	0.309914	0.0420274	-1.85914	0.558481	0	0	0.576878	-1.59792	0.280771	0	0	-0.999956	0
SW684	0.122839	0.55675	0.66512	0.276999	0.334168	1.01459	1.04224	0.834771	0.488139	1.05688	-0.732239	0.538502	0.463036	0.639989	-0.133937	0.458187	0.916492	0.741156	-0.830651	0.876669	0.554328	0.408899	0.315283	0.606369	0.0485195	0.429657	0.776743	1.01338	1.4362	-1.38807
SW780	0	0.103811	-0.992059	0	0.469803	0	1.22675	-0.32766	-0.641655	-0.98222	0	0	-0.258957	0.636774	0	0	0	0.756207	0.805943	-1.01102	-2.37287	0	0	0.464734	-1.51673	0.370542	0	0	1.53885	0
SW837	0	0.174188	0.546963	0	0.388665	0	-0.34459	0.409972	1.81839	-0.0279022	0	0	0.28728	0.273005	0	0	0	-1.03582	0.807216	-0.857171	0.375735	0	0	0.413963	0.298604	0	0	0	0.0372674	0
SW872	-2.22269	-0.218222	0.557002	-1.36003	0.497698	-0.41505	-0.560008	0.758953	-0.120454	-1.3428	-2.20077	0.479911	0.429972	0.308346	0.132019	0.353357	-1.03172	0.646283	0.715317	-1.03863	0.555299	0.193598	0.183688	-1.54111	-0.782556	0.317374	0.69394	-0.612209	-1.17209	-1.73632
SW900	0	0.290926	0.532396	0	0.322243	0	-0.166951	0.738809	0.643464	0.828642	0	0	0.609042	0.380247	0	0	0	-0.812802	0.697286	0.0757975	0.056664	0	0	0.458836	1.04546	0.368526	0	0	0.786797	0
SW948	0	0.555902	0.223102	0	0.556336	0	-0.883147	0.715315	1.14455	0.0435511	0	0	0.676998	0.59265	0	0	0	0.734747	0.766375	-0.468982	-0.793245	0	0	0.577167	-0.0228533	-0.923175	0	0	1.58642	0
SW954	-0.999262	-0.143654	0.567968	-0.324223	-1.48303	-0.94686	-0.77922	-0.864954	-0.678457	-0.408094	-1.72707	-0.941633	-0.844048	-1.50178	0.283605	-1.65642	-1.40791	-0.534159	-0.825653	-0.21428	-0.71557	0.336286	0.347144	0.371139	-0.105745	0.333759	-0.924313	-0.577354	-0.369674	-2.46179
SW962	-0.0650562	-0.721971	0.471119	-0.830977	0.200934	-0.94767	-0.595806	0.730777	-1.00053	-0.101438	-1.40481	-1.28563	-1.21902	0.195179	0.238116	-1.87208	-0.352754	-0.551265	-0.0616196	0.0755433	-4.37908	-0.0687077	-0.203253	0.577758	-0.725377	0.437226	0.518762	0.300348	-0.673917	-1.30291
SW982	-2.12886	0.501595	0.533655	-1.05704	0.556255	-1.46744	-1.03876	0.0854102	-0.935482	-0.915898	-2.36514	0	-0.597479	0.496649	0.282524	0	-2.35598	-0.14268	-1.12919	0.202352	0.552568	-0.105521	0.34571	-1.88323	-0.92088	-1.36511	0	-0.729276	0.357588	-1.48963
T-24	0	-1.6334	-1.77362	0	0.531138	0	-0.00943839	-0.754196	1.09664	-0.984621	0	0	-1.52532	0.591789	0	0	0	0.580221	0.386578	-1.3638	0.504185	0	0	0.368315	0.956456	-0.501488	0	0	0.176437	0
T47D	0	0.178713	0.639834	0	-0.186505	0	0.243375	0.731614	1.1393	0.898651	0	0	0.444181	0.637993	0	0	0	0.657363	0.60823	0.987485	0.591248	0	0	0.609233	0.906932	0.434163	0	0	0.809388	0
T84	0	0.52484	0.66771	0	0.383404	0	-1.66469	0.835584	1.68582	1.16294	0	0	0.677912	0.517178	0	0	0	-1.49542	0.798855	0.990358	0.557262	0	0	0.611834	0.969246	0.437407	0	0	-1.10547	0
T98G	0	0.26259	-0.00885831	0	0.499155	0	0.866092	0.769006	-0.64678	0.158933	0	0	0.567789	0.617191	0	0	0	0.75286	-0.86021	0.879127	0.125425	0	0	-0.118014	0.771421	0.411159	0	0	0.368546	0
TALL-1	-0.253806	0	0	0.615163	0	0.0917822	1.22265	0	0	0	0.811457	0	0.720956	0	0.246307	0.503838	0.448872	0.769426	0.842578	0	0	0.350818	0.403499	0	0	0	0.695228	-0.118286	1.60991	0.751931
TCCSUP	0	0.349244	0.574434	0	0.527591	0	-1.24598	0.783174	0.761892	0.318712	0	0	-3.62639	-0.0637855	0	0	0	-0.285926	0.792092	0.88517	-0.0583812	0	0	-0.0901918	0.0714189	0.429935	0	0	-0.166728	0
TC-YIK	0	0.438186	0.456045	0	0.0715583	0	0	0.732674	-0.912237	-0.198547	0	0	0	0.457442	0	0	0.74893	0	0	0.694432	0.359826	0.472623	0	0.32176	-0.150762	0.358958	0	0	0	0
TE-1	-1.07165	0.511418	-0.108065	-1.60226	-1.32389	-1.29836	-0.639471	0.118071	-0.20377	0.314512	-1.46718	-2.66321	-0.356053	-0.163148	0.092034	-2.42194	-0.89043	-1.39093	0.79117	0.436306	0.558797	0.388933	0.152392	0.377838	0.022386	0.433524	0.679567	-0.0137887	-0.75545	-0.48088
TE-10	-0.941796	0.520983	0.670357	-1.15896	-0.53639	-0.969874	-0.914305	0.809588	0.362193	0.979303	-1.37415	-0.982888	-0.788967	0.173537	0.233235	-0.804044	-0.639807	-1.047	0.838684	0.842539	0.553606	0.0561839	0.0378133	0.609863	0.254399	0.411716	-0.406367	-1.49484	-1.71876	-0.560876
TE-11	-1.17774	0.519517	-0.0606027	-1.42034	-0.369299	-3.34613	-2.85058	-0.146073	-0.683245	-0.117088	-1.46723	0	0.610109	-0.0897765	0.10296	0	-2.62449	-4.24566	0.185931	0.259289	0.504591	0.292608	-0.286905	-0.353074	0.178704	0.434064	0	-1.77065	-1.19823	0.427964
TE-12	-2.00106	0.399025	0.354813	-3.6831	-1.93644	-2.43234	-1.30726	-1.34917	0.353537	-0.700075	-1.84907	-6.21913	0.291356	-1.40614	0.281787	-3.80624	-1.16003	-1.97075	-0.494317	-0.624268	0.502109	0.296322	0.0461589	-0.332332	-0.954256	0.412584	-0.882556	-2.5089	-0.727388	-1.64969
TE-15	-2.80206	0.513192	0.651349	-4.01443	-2.61551	-1.36986	-0.496591	-1.12623	0.728966	-0.422938	-2.0034	-1.53925	0.0324457	-3.18537	0.118358	-1.47431	-1.05656	-0.412267	-1.24289	-1.68296	0.0318632	0.185753	-0.969377	-0.213987	-1.08121	0.275528	0.758189	-2.74337	-1.63415	-2.28985
TE-5	0.348523	0.519826	0.548554	0.353569	-0.0185906	0.495216	0.267272	0.768538	0.746478	0.00110269	0.0881868	-1.94362	0.234104	0.497007	0.281459	-1.5336	0.520327	-0.281138	0.805775	0.473614	0.470967	0.413706	0.344297	0.599906	-0.0683991	0.203764	-1.22991	0.894174	0.26102	0.7229
TE-6	0.18357	0.265342	0.562615	-0.28267	-1.91295	0.747687	0.839287	0.812385	1.42327	0.478793	-0.120961	-2.53279	0.624127	-2.11632	0.0142752	-1.92837	0.231542	0.757573	0.844603	-0.04051	-2.1498	0.408594	0.284118	0.604714	0.464326	0.278887	0.621028	0.744927	0.0267143	0.241588
TE-8	-2.58863	0.443509	0.550912	-1.79454	-0.765722	-1.69699	-1.30822	0.580076	0.134554	-0.208144	-2.47012	-0.444142	0.279243	-0.409653	0.284015	-0.902468	-1.17695	-1.65199	-1.52561	-0.285762	0.201588	0.378259	0.341276	0.138155	-1.05884	0.399739	0.0540846	-1.23781	-1.12051	-2.59927
TE-9	0.153591	0.455954	0.545791	0.390603	-0.648931	-0.438292	-0.268809	0.32367	-0.301731	0.921329	-0.427146	-2.17901	-0.555616	0.17921	0.276349	-2.9818	-0.3003	0.567892	-0.389437	0.836835	-0.306886	0.44314	0.368334	0.507887	0.822255	-0.787659	-0.0363064	0.531647	0.366529	-0.767338
TGBC11TKB	0	0.519029	0.212947	0	0.515788	0	1.14041	0.65895	0.647548	-0.465032	0	0	0.59891	0.369426	0	0	0	0.621	0.810189	-0.570348	0.501748	0	0	0.567052	-0.956616	0.410471	0	0	1.29467	0
TGBC1TKB	-0.532045	0.315868	0.644579	0.193988	0.507492	-0.383951	1.10599	0.817005	1.16612	0.081861	-1.3154	0.542497	0.352532	0.435738	0.246667	-1.20033	0.307167	0.621403	0.131044	0.704339	0.544895	0.414268	0.194924	0.485568	0.0777492	0.407128	0.113214	-0.0646946	0.548414	0.181653
TGBC24TKB	-1.81227	0.243125	0.244193	-1.08586	-0.542973	-2.69706	-1.5156	0.119586	1.62265	0.494665	-2.37456	0	0.526573	-0.674669	-0.764001	0	-1.79136	-1.51345	0.587096	0.304734	-1.64988	0.288396	0.188621	0.606671	0.819757	0.369378	0	0.839092	0.251958	-1.46288
TGW	0.12288	0.524171	0.299481	0.436621	0.563351	-1.3622	-0.173276	0.815379	-1.08407	0.296416	0.273261	0	0.624279	0.676317	0.306555	0.472152	-0.716506	-0.843688	0.792637	0.392658	0.593617	0.00773192	0.403303	0.566238	0.33723	0.454725	0.535847	0.186712	0.952568	0.316396
THP-1	0.803353	0.516483	0.614056	0.546648	0.563364	0.776233	1.07702	0.831617	0.103902	0.564913	0.801408	0.547953	0.173424	0.64209	0.308045	0.437895	1.09673	0.756842	0.240273	0.3211	0.593482	0.455936	0.377875	0.391776	0.477546	0.435785	0.0949786	0.488677	1.22551	0.737604
TI-73	0	0.419724	0.300277	0	-2.05721	0	0	-1.79549	-0.964052	0.487141	0	0	0	-3.53286	0	0	0	0	0	0.883687	0.48058	0	0	-1.85986	-0.466234	-0.266355	0	0	0	0
TK10	-2.19135	0.51242	0.644637	-1.63937	-2.24339	-0.489329	-0.234082	-0.38618	-0.59772	-0.245151	-3.15576	-3.4277	0.042083	-1.61205	0.276496	-1.88676	-0.368761	0.0476999	-0.402315	0.0950197	0.125651	0.394045	0.344384	0.0260505	-0.561242	0.40626	0.717492	0.32156	-0.257862	-1.50667
TT	0	-5.11683	-0.146501	0	0.509016	0	1.11683	0.304364	-0.254888	0.631811	0	0	0.479454	0.0925387	0	0	0	0.702167	-1.25173	-0.156665	-0.437299	0	0	0.500793	0.748407	-0.836436	0	0	1.2455	0
TUR	0.827419	0.560556	-0.728419	0.629686	0.531691	1.04608	0.79539	0.195996	-1.54396	0.805176	0.811291	0.592869	0.492786	0.481164	0.325916	0.520546	0.909465	0.757372	-0.0685259	0.791246	0.481618	0.34413	0.417387	-0.306138	0.445205	0.415484	0.795433	1.01472	-1.60472	0.750917
TYK-nu	0	0.315071	0.57886	0	0.579956	0	1.22511	-0.511944	-0.502721	-1.93158	0	0	0.607861	-0.252383	0	0	0	0.712674	0.630195	-2.59211	-0.282672	0	0	-1.107	-1.77341	-2.94743	0	0	1.25426	0
U031	0	0.428261	0.534653	0	0.173659	0	0.32271	0.475811	1.84089	1.0019	0	0	-0.0811442	0.388273	0	0	0	0.216483	0.810072	0.695	0.31555	0	0	-0.10694	1.05379	0.402344	0	0	0.0629758	0
U-118-MG	0	0.106022	0.218632	0	0.550738	0	0.393323	0.65173	0.664371	0.290532	0	0	0.248884	0.211904	0	0	0	0.647978	-0.726783	0.350561	0.551959	0	0	0.573213	0.126636	0.405637	0	0	0.602537	0
U251	0	0.275421	0.485035	0	0.545477	0	0.5655	0.81464	1.70651	0.247135	0	0	-0.00126556	0.528776	0	0	0	0.667139	0.169262	-0.406417	0.484259	0	0	-0.590392	0.631358	0.40857	0	0	0.00991763	0
U-266	0	0.523708	0.610859	0	0.398053	0	0	-0.164984	-0.711599	-0.478068	0	0	0	0.463031	0	0	0	0	0	0.0368532	0.393382	0	0	0.461936	0.0820256	-0.0129857	0	0	0	0
U-2-OS	0	0.41579	-0.190853	0	0.56157	0	0.520126	-0.813911	-1.33625	0.148901	0	0	0.46315	0.495851	0	0	0	0.290838	-0.47169	-0.217611	0.177328	0	0	0.566803	-0.0317969	0.417106	0	0	0.587516	0
U-698-M	0.611296	0.557213	0.552084	0.615109	0.580658	0.611725	1.14392	0.0695665	0.979473	0.613857	0.463289	-0.378423	0.540439	0.56584	0.279527	-0.651225	0.680469	0.413356	-0.832533	1.0061	0.587885	0.419284	0.347905	-0.0444121	1.06891	0.430001	0.233322	0.792571	-0.350202	0.620405
U-87-MG	0.425233	0.0185712	0.577269	0.610039	-0.440171	1.03364	1.06528	0.609497	1.01101	0.0826674	0.702496	0.593204	0.368797	0.502533	0.246962	0.380695	0.740087	0.76986	0.706853	0.628824	0.551756	-0.0122822	-0.292295	0.608865	0.176689	0.40549	-0.000789171	0.999904	1.47666	0.824752
UACC-257	0.488554	0.240862	0.645273	0.489805	0.552451	-0.172423	0.738092	0.774008	0.373515	-1.94659	0.543317	0.475563	-0.951277	0.58393	0.220966	0.357394	0.636261	0.645235	0.274883	-2.3893	0.559316	0.293139	0.328367	-3.62043	-2.73641	-4.14457	-0.285881	0.786724	0.529399	0.745906
UACC-62	0	0.457523	0.643913	0	0.312032	0	1.1835	0.723532	0.419148	1.17495	0	0	-1.35795	0.567878	0	0	0	0.531509	0.838398	0.687516	0.545392	0	0	0.591775	1.07252	0.389154	0	0	0.742246	0
UACC-812	0	0	0	-0.432341	0	0	1.25867	0	0	0	0	0.571239	0.624431	0	-0.118735	-0.474934	1.04602	0.769701	0.809371	0	0	0.409832	0.266709	0	0	0	0.714236	0	1.51372	0
UMC-11	0	-1.189	0.393885	0	0.52898	0	0.182043	0.817609	0.516541	0.502667	0	0	0.477321	0.484127	0	0	0	0.687221	0.191656	0.872118	-0.242774	0	0	0.406502	1.04957	0.269695	0	0	0.89062	0
UM-UC-3	0	-0.0465348	-0.0278664	0	0.552843	0	0.602208	-0.786142	0.849331	-0.0450056	0	0	0.481282	0.486417	0	0	0	0.700864	0.0309928	0.255289	0.555502	0	0	-0.194467	0.652648	0	0	0	0.509769	0
VA-ES-BJ	0.147442	-0.13378	-0.788163	0.0254109	0.529439	0.595363	-0.949416	0.0966462	-0.148696	0.0470692	-2.59145	0.480615	0.429972	-0.0822125	0.165878	0.198481	0.002862	0.457715	-1.05529	0.065644	0.500845	-0.0938821	-0.710619	-0.867645	0.267535	0.1746	0.352051	0.137517	-0.142391	-1.79634
VM-CUB-1	0	-0.810502	-0.177993	0	0.50795	0	0.350761	0.536463	-0.472574	-0.237299	0	0	-1.44251	0.437019	0	0	0	0.486874	0.838294	0.0676188	0.551462	0	0	0.217393	-0.164127	0.280755	0	0	0.150999	0
VMRC-RCZ	0	0.487016	-0.114112	0	-0.83855	0	-0.0479998	0.0347251	-0.58751	0.129724	0	0	0.470464	0.348856	0	0	0	0.601702	0.741515	0.302726	-0.3624	0	0	0.480104	-0.0213282	0.435817	0	0	-0.465807	0
WM-115	0	0.440063	0.405907	0	0.37094	0	0.991161	0.821514	0.861358	-2.15183	0	0	0.517926	0.311098	0	0	0	0.702336	-1.58393	-1.19764	-0.180625	0	0	-3.73451	-1.51797	-3.72577	0	0	1.54981	0
WSU-NHL	0.803173	0.536848	0.0267277	0.32112	0.31214	0.796752	0.278582	-1.15461	-1.67776	0.529589	0.818262	0.540438	0.478959	0.592461	0.245127	0.503324	0.486301	-0.359254	0.795363	0.951227	0.218535	0.307558	0.403303	-0.0990719	0.839154	0.240449	0.251633	0.897406	0.363854	0.815091
YAPC	0	0.556184	0.351226	0	-0.180948	0	0.483178	0.835017	0.952793	0.953772	0	0	0.477816	0.587103	0	0	0	-0.539985	0.448138	0.990951	0.591225	0	0	0.506219	0.213674	0.366495	0	0	1.51886	0
YH-13	0	-2.83311	-2.25522	0	0.580253	0	0	0.666502	-1.49042	0.366389	0	0	0	0.344548	0	0	0	0	0	0.0158767	-0.377746	0	0	0.422436	-0.155008	0.43467	0	0	0	0
YKG-1	0	0.502521	0.437746	0	-0.413516	0	-0.4787	-0.229025	-0.0462265	0.123822	0	0	0.621308	0.504781	0	0	0	0.741367	0.554096	0.308209	-0.0134283	0	0	-1.19411	-1.19209	0.26478	0	0	-1.37318	0
ZR-75-30	0	-0.0223643	0.548641	0	-2.42092	0	0	0.25034	1.2985	0.690193	0	0	0	0.618998	0	0	0	0	0	0.727291	0.591338	0	0	0.599972	1.04498	0.434228	0	0	0	0

## Sheet: outputM
	A-770041	AMG-706	Axitinib	AZD-0530	BIBW2992	BMS-536924	BMS-754807	Bosutinib	CEP-701	CI-1040	Dasatinib	Erlotinib	FTI-277	Gefitinib	Imatinib	Lapatinib	NVP-TAE684	OSI-906	Pazopanib	PD-0325901	PD-173074	PF-02341066	PHA-665752	PLX4720	RDEA119	SB590885	Sorafenib	Sunitinib	Tipifarnib	WH-4-023
697	-1.01184	0.273858	-0.662285	0.0235945	0.268612	-0.853368	0.585115	-3.74892	-3.1324	0.0327057	-0.789628	-0.76056	0.487292	0.645099	0.28557	0.340263	-1.09015	0.181309	0.156294	0.602623	-2.35667	-0.415976	-0.141154	-1.92191	0.385716	-0.674442	-1.19197	-3.04732	-0.49016	-0.459535
5637	0.0300494	0.139939	0.395005	-0.0884938	-0.943273	-0.232828	-1.02281	-1.35662	-1.71707	0.885046	-0.0556818	-0.0811624	0.061335	0.212624	0.0372311	-0.195403	-0.212275	-0.392154	0.653084	0.961775	0.542612	-0.146308	-0.122025	-0.247257	0.325864	0.282366	-0.0255482	-0.349394	-1.57653	0.126631
22RV1	0.0671052	0.391301	0.0690215	0.106003	0.5236	-0.128589	-0.368446	0.695452	0.350518	1.00208	0.115811	0.0377871	0.606053	0.643497	-0.0102983	0.066896	-0.104327	-0.803112	0.596939	0.772288	0.496842	-0.00235433	0.0305708	0.604484	0.35789	0.21682	0.0495072	0.0652977	-0.604189	0.0920246
23132-87	0.0758995	-0.464968	0.628309	0.130688	0.507013	0.191959	1.0111	0.455379	-0.174135	0.199243	-0.0118655	0.0959155	0.23796	0.636952	0.0983364	0.137308	0.160561	0.48633	0.707087	-0.0175304	0.559103	-0.0896476	-0.00566077	0.604763	-0.350178	0.433967	0.0217257	-0.00457199	-0.112006	0.0962004
639-V	-0.0511009	-0.947327	-1.36603	-0.0837328	0.00744356	-0.0945787	-0.586161	0.212732	1.18902	-0.637298	-0.0260496	0.00587982	0.286514	-0.423434	-0.172147	-0.00520596	-0.035891	0.228468	0.7386	-1.34079	-1.39507	0.0934074	-0.043543	0.60875	-0.131644	0.410406	-0.138992	0.0999689	-0.946246	-0.124816
647-V	-0.0893969	0.555775	0.642909	0.00256666	0.040225	0.159253	1.10313	-0.332842	0.200392	0.272679	-0.0545021	-0.0828391	-1.47455	-0.614843	0.0756616	-0.0735567	0.213967	0.438411	-0.192346	0.173677	0.491135	-0.0361743	0.0490486	0.608622	0.00453198	0.434038	0.0399451	-0.0499842	-0.251726	-0.00660489
769-P	-0.0704195	0.444529	0.555254	-0.0895345	-0.102206	0.102232	0.243292	-0.645722	0.581191	-0.0424852	0.0698908	-0.0943502	0.430621	-0.761829	0.148433	-0.0573443	0.125702	0.355078	0.405428	-0.498505	0.377194	0.0718015	-0.0752561	0.327701	0.629502	0.322456	0.0514454	-0.0486617	-0.48441	-0.0142287
786-0	-0.199515	0.0687511	0.434478	-0.0710356	-0.125396	-0.281836	-0.350719	0.0956724	0.597692	-0.827863	-0.286017	-0.103017	0.5288	-0.487544	-0.00665015	-0.176465	-0.00403008	0.262397	-1.10841	-0.24945	0.367985	0.044077	-0.138524	-0.13983	-0.57697	0.199704	-0.235676	-0.193043	-2.43417	-0.246871
8505C	-0.132301	-0.984861	-0.390671	-0.00743143	0.509056	-0.198488	-0.378083	-0.204652	-0.326742	-1.13426	-0.21007	0.0603341	-0.136503	0.461775	-0.164409	0.0864032	-0.00754795	0.366473	0.394672	-0.876914	0.560072	-0.0827	-0.133524	-0.337388	-0.607787	0.347854	-0.309797	-0.292091	-2.50366	-0.0447484
8-MG-BA	-0.656116	0.41495	-0.315701	0.51201	0.556075	-0.0991317	-0.0305365	-0.0153375	-0.380064	-0.340082	-1.26489	0.443127	0.214726	0.0470698	0.281068	0.402261	0.126555	0.246739	0.153412	0.72865	0.467178	0.447759	0.343866	-1.39465	0.681222	0.280918	0.682263	-0.317687	-0.969477	-0.0333728
A101D	-0.728043	0.35324	-0.331853	0.525353	0.475804	-0.546897	-0.467519	-0.437253	-0.242552	-1.45506	-0.344002	0.055964	-1.5099	-1.71746	0.237365	-0.165648	0.000939917	0.660724	0.209301	-1.7237	-1.00165	0.275622	0.265325	-2.79641	-1.13877	-3.42182	0.145189	-1.08992	-0.904636	-0.226892
A172	0.00672588	0.340456	-0.334107	0.0503553	0.533506	-0.0379601	-0.0186442	0.80593	0.691526	0.643444	-0.0706035	0.103109	-1.10263	0.440913	0.0953366	-0.0506052	-0.0414155	0.526776	-1.68145	0.424865	-2.56147	0.00863727	0.186056	0.619573	0.291963	0.10554	-0.021499	0.0792742	0.0506868	-0.432459
A204	0.0619373	-6.00425	-3.50249	-0.340274	0.528455	0.0290681	-0.168721	0.279434	-0.601281	0.382382	-0.595823	0.355523	0.430248	0.328277	-0.874631	0.00544092	-0.195144	0.661543	-5.14996	0.698821	-2.0532	-0.10749	-0.274033	0.577061	0.621999	0.270255	-0.695905	-0.434088	-0.504475	-0.636872
A2058	-0.0186	0.274714	0.63355	0.0367258	0.529584	0.110377	0.421555	0.342413	0.354871	-0.457733	-0.00484088	0.03905	0.514465	0.452332	0.127611	0.124753	0.122645	0.435307	-0.183683	-0.978239	0.21827	0.0458357	-0.0177461	-0.682982	-0.128871	0.261722	0.0193895	0.0330141	0.293693	-0.101531
A253	0.559471	0.315992	0.416836	0.323465	0.0849124	0.79263	1.05329	0.400505	0.844807	0.747912	0.153639	-2.4325	0.522666	0.47607	0.281355	-2.4216	0.927299	0.737155	-0.977391	0.0273365	0.551374	0.441189	0.283719	0.604563	-0.369187	0.41022	0.312796	0.929806	0.152809	0.491354
A2780	-0.0405293	0.285486	-1.6775	0.163064	0.466869	-0.160826	-0.457109	0.722931	-1.14439	-1.18703	0.0787218	0.179359	-1.03863	0.47395	-0.246407	0.12954	-0.170682	-0.153246	-0.86009	0.916329	-0.45054	-0.0459542	0.152029	0.354326	0.693363	0.405365	-0.238168	-0.111086	0.0535899	0.00789898
A375	-0.218614	-1.50393	-0.780538	-0.422214	0.523899	-0.863552	-2.80258	-2.95714	-1.98249	-3.97319	-0.284619	-0.113422	0.403601	-0.0929182	-0.448944	0.33377	-0.606102	-2.45573	-0.147265	-3.68154	0.322062	0.104477	-0.366343	-5.87285	-3.20813	-3.67192	-0.276138	-0.625987	-1.36593	0.0352606
A3-KAW	0.781126	0.506644	0.61444	0.614319	0.554434	-0.150447	0.513801	0.71968	-0.676495	0.904453	-0.0360722	-0.252989	-0.507595	0.569021	0.326068	0.485487	0.581944	0.269641	0.0978733	0.914161	0.556728	0.0370557	0.121816	0.628755	1.01413	0.414217	-1.58317	-1.57587	-0.710845	0.385126
A427	-0.0630162	0.374748	-1.65791	-0.0289565	0.551824	-0.50067	-1.6705	-0.442311	-2.92937	-0.878876	-0.114144	0.250562	0.529703	0.665493	-0.0805325	0.00152932	-0.571875	-0.337819	-2.74634	0.342256	-1.82552	-0.131513	0.0313646	0.338049	-0.115792	-1.80893	-0.375391	-0.599943	-2.12118	-0.43807
A431	-0.168487	0.510766	0.503749	-0.10173	-1.88518	-0.237956	-1.52325	-0.468042	-0.26679	-0.267051	-0.275624	-0.221095	0.619991	-1.39202	0.16453	-0.471897	-0.0697143	0.697719	-0.705856	0.219042	0.550958	0.0194667	-0.133479	-1.46702	-0.545562	-1.72836	-0.0721472	-0.036206	-1.28102	-0.131507
A498	0.771082	0.557063	0.409841	0.606905	-1.69186	0.159651	0.923656	-1.03136	-0.985606	0.482858	-1.86454	-0.148787	0.355679	-0.559605	-1.39895	-0.233314	0.838464	0.490351	0.647385	-0.412384	0.554701	-0.629291	-1.72452	0.314299	0.291465	0.436649	0.755449	1.01312	1.60371	-2.00493
A4-Fuk	0.803842	0.520632	-0.983888	0.590832	0.420641	-2.20404	-1.8511	-1.82605	-1.00697	-0.169823	0.341571	0.392614	0.53526	0.596575	0.326279	0.0672631	-2.96352	-3.46983	0.814704	-0.300594	-4.24954	-0.310815	0.379324	-0.75723	-0.99578	0.431067	0.0473232	-1.93857	-0.432723	0.202116
A549	-0.107565	0.432083	-0.62363	-0.108123	0.136077	-0.0995112	-0.158875	-0.321306	-1.35574	-1.07904	-0.165863	0.00563612	-0.174459	0.152007	-0.179265	0.120404	-0.0546976	0.0134265	0.178522	-1.79805	0.54945	-0.14035	-0.0147167	0.0677284	-2.01345	0.393993	-0.117193	-0.0625924	-0.125393	-0.036238
A673	0.0750791	-0.733453	0.281289	0.0344192	0.551357	-0.10787	-0.995853	0.241497	0.0737079	0.000715657	0.0499677	0.0595441	0.673175	0.360057	0.0157889	0.221866	-0.0382187	-0.175099	0.840892	0.861355	0.565708	-0.0301921	-0.0740378	-0.770012	0.279337	0.311658	0.0385264	0.0775964	0.552224	0.17217
A704	-1.46253	0.12584	-0.119681	-1.79147	0.462843	-0.940717	0.404244	0.189867	0.287205	0.748816	-1.45335	-0.447445	0.180388	0.700162	0.23654	-0.247839	-0.411595	0.493906	-2.90197	0.289455	-1.49057	0.449358	0.145836	-0.0879063	0.238791	0.431226	0.11419	0.260095	1.2927	-2.56919
ABC-1	-0.0567629	-0.364159	-1.28215	-0.339752	0.551286	-0.354865	-1.98754	-1.01264	1.50353	0.140766	0.188799	-0.067743	0.100266	0.37539	-0.394109	0.0739442	-0.29904	-1.85571	0.616527	-0.569453	0.386826	0.112668	-0.0578443	0.578627	1.01012	0.33263	-0.0722581	0.0606554	-0.292894	0.0421806
ACHN	-0.184671	0.327354	0.447756	-0.281757	-2.15458	0.0932963	0.237897	-2.29211	-0.969088	-0.540584	-0.140351	-0.344881	-0.662773	-3.01125	0.180111	-0.48862	0.0942823	0.736829	-0.583161	-0.724537	0.49557	0.11334	-0.234345	-0.321112	0.802953	0.0955533	-0.012723	-0.375201	-0.818174	-0.047591
ACN	0.334977	0.485592	0.648706	0.593126	0.512833	-0.486871	0.12121	0.815951	-0.545134	-1.117	-0.0117329	0.424434	-1.36024	0.644331	0.299569	0.249898	0.558665	0.59301	-0.458939	-1.54377	0.55858	0.393292	-0.15028	-3.59868	-2.30055	-4.0843	0.406408	0.672263	-1.27564	-0.539365
AGS	-0.0734115	0.548414	-0.419109	0.0532539	0.247692	-0.105738	-0.54569	0.529753	-1.25711	-1.4354	-0.185626	0.0996955	-0.4415	0.666426	0.0772262	0.124741	-0.0571684	0.710472	0.837126	-2.35045	0.187267	-0.178552	0.0858598	0.627115	-2.59793	-0.631828	-0.110031	0.109636	-0.114059	-0.092526
ALL-PO	0.230766	0.193887	-1.54672	0.344745	0.0953995	-1.87772	0.108052	-0.639262	-2.26273	-1.6023	0.603632	-0.728707	0.160006	-1.24602	-0.372883	0.389529	-1.75519	-0.228787	-0.136923	0.0747397	-1.40851	-1.31527	-3.95994	-1.83753	-0.38324	-0.15118	-4.23242	-3.57471	-1.49933	0.132486
AM-38	0.785442	-1.63962	0.60677	0.497614	0.559488	0.907462	0.153291	0.798869	0.869291	0.163987	0.650523	0.566893	0.0376545	0.268642	0.179123	0.50217	1.09754	0.287529	0.839841	0.629219	0.495686	0.369429	0.342936	0.259735	0.542378	0.364736	0.687276	0.919165	0.485685	0.81481
AN3-CA	-0.0495009	-1.17232	-2.08225	-0.141004	0.523847	-0.372745	-0.878145	0.788721	0.699439	-0.15567	-0.302975	0.227903	0.513331	0.565158	-0.247025	-0.195758	-0.39367	0.322527	-5.53275	0.580782	-5.46547	0.145779	0.060982	-0.277532	0.835586	-0.576491	-0.428843	-0.308052	-1.53002	-1.0353
ARH-77	-0.337098	0.117111	0.466231	-0.375359	0.532499	-0.275124	0.944197	0.771632	0.339496	0.971597	-0.016603	0.542038	0.0370431	0.103307	0.325856	0.438021	-0.158282	0.738083	0.598246	0.992432	-0.0584186	0.263317	0.403455	0.311518	1.01492	0.0680781	0.581274	-0.0781293	1.08677	0.15855
AsPC-1	-0.00832144	0.264793	0.366111	0.0590524	0.477585	0.255559	0.683887	0.277251	0.713737	-0.414415	0.0830957	0.0849213	-0.00391281	0.606962	0.101324	0.097424	0.167474	0.460876	0.385441	-0.896277	0.519312	-0.0283783	0.137057	0.165626	-0.842754	-2.04603	0.0876246	0.24714	0.994255	0.0356088
ATN-1	0.624566	0.50092	-1.97726	0.383424	0.483497	-1.57489	-0.126278	-1.45133	-2.41695	0.62153	0.756287	0.540358	0.676911	0.58478	0.244863	0.481427	-1.49021	0.172858	-0.0917773	0.986858	0.470318	-0.0213001	0.270795	-0.223925	1.04215	0.360108	0.107736	-0.722803	-0.765701	0.403322
BALL-1	0.102809	0.520034	0.609211	0.235361	0.524285	0.0198712	0.020529	0.686735	-1.08793	0.767181	0.10437	0.0959636	0.0416352	0.187191	0.278735	0.105813	-0.0389935	0.0378967	0.0225539	1.00528	0.559323	-0.0199216	0.0104451	0.187239	1.0825	0.411198	0.0732838	-0.123411	-0.0490085	0.0567688
BB30-HNC	-1.7642	0.546804	-0.459642	-1.85529	-3.23745	-0.989618	-0.897945	-2.85184	-0.473643	-1.04436	-2.25029	-5.97473	-1.17074	-2.8665	0.281244	-4.63707	-0.665625	-0.15517	-0.381158	-1.90393	0.10655	0.184003	0.191698	-0.0410387	-1.52846	-0.660782	-0.265728	-1.40219	-1.31711	-1.15036
BB49-HNC	0.411266	0.510654	0.501655	-0.31262	0.555677	0.653215	-0.838468	0.811139	0.409985	-0.260629	-0.490908	0.49805	0.617789	0.476355	-0.385805	0.3421	0.918814	-0.912044	0.640692	-0.267142	0.312648	0.27484	0.178337	0.30933	-0.263801	0.40514	0.35505	-0.855057	-0.157044	0.163002
BB65-RCC	-0.250088	-0.279732	0.226465	-0.184668	-1.94637	0.201779	-0.386363	-0.742741	-0.408505	-0.88274	-1.81823	-0.533644	0.285138	-0.45398	0.236227	0.198787	0.0428429	0.0427347	-0.82746	-0.204846	0.493686	0.410371	0.266265	-0.702484	-0.266447	0.377583	-4.31583	0.150515	-0.644922	-0.717138
BC-1	0.629205	0.523892	0.59612	0.563042	0.563051	0.34282	-0.953445	0.815126	0.750256	0.594761	0.724626	0.571641	-0.331629	0.155403	0.239793	-0.186952	0.909359	-0.207308	-0.71447	1.00574	0.485615	-0.186956	0.1915	0.49087	1.07319	0.276398	-1.51556	-0.231728	-1.04799	0.532496
BC-3	0.735536	0.148528	0.100961	0.613582	0.018252	-0.198186	0.617227	0.0931358	-0.0510262	-0.049043	0.642637	0.54755	0.61261	0.0102886	0.277096	0.328747	0.401204	0.600975	0.597196	0.0826964	0.0503388	0.39839	0.376735	-0.0324353	0.0911259	0.00387231	-0.416415	0.12813	-0.576037	0.781979
BCPAP	-0.115894	0.0455303	0.546972	0.073452	0.520924	-0.163158	-0.60278	0.790619	0.60757	-0.0441679	-0.213221	-0.0456063	-0.129032	-0.350801	0.116778	0.0374451	0.0644101	0.377506	-0.199566	-0.706216	0.555407	0.0493086	-0.0891303	-1.26935	-0.534089	0.00691795	-0.057138	0.0166348	-1.20299	-0.17146
BE-13	-0.191753	0.509445	-3.44155	-0.952265	-0.50388	0.530841	1.08054	-2.92801	-0.344646	-0.0541223	0.461279	0.273473	0.612223	-2.24979	-2.28592	0.154743	1.03357	0.618572	0.173731	0.992399	-2.14636	-0.235421	-1.60981	-1.32832	0.770365	-0.566853	-2.05523	-0.636317	0.0860143	0.196745
Becker	-0.8759	0.51413	-0.119589	-0.618732	0.483962	-0.105795	0.0491743	0.598691	0.21549	0.525392	-2.493	-1.10454	0.516139	0.490508	0.138647	-0.10634	0.39323	0.711648	-0.250293	0.604331	0.508173	-1.58323	-1.88688	0.610114	-0.181214	0.302596	0.712966	1.00864	-0.12779	-3.2955
BEN	-0.0699194	0.162996	0.598981	-0.0524412	0.522684	0.103975	0.136198	0.0555904	1.1797	0.0672279	0.0124415	0.0418074	-0.0168834	0.487206	0.0720737	-0.00569678	0.156118	0.660484	-0.936027	0.641917	0.292263	0.00119316	0.0315963	0.510819	1.03574	0.392001	-0.0549882	0.0344666	-0.0350115	-0.159735
BFTC-905	0.0961453	-0.566321	0.464631	0.0140976	0.522105	-0.778371	-1.98973	0.358597	-0.967205	-0.893801	-0.14036	-0.0581047	0.619191	0.132885	0.111226	0.125732	-0.573065	-2.39762	0.500999	-0.676194	0.584943	0.094601	-0.187088	0.212946	-1.53438	-0.377026	-0.0558483	-0.194513	-1.16649	0.0683522
BFTC-909	0.0784766	0.462964	0.649608	0.163375	0.412588	0.146864	0.376908	0.546512	-0.60026	0.829808	0.0837742	0.0996493	0.438397	0.348268	0.263636	0.0525495	0.0531057	0.471412	-0.225839	0.601844	0.394028	-0.0262626	0.011183	0.437619	1.02223	0.360375	0.0581403	-0.0800797	-0.0553991	-0.0363297
BHT-101	-0.21176	-0.854032	0.323903	-0.289614	0.430855	-0.11361	0.053796	-2.67078	-0.236309	-3.58651	-0.145082	-0.0261289	0.120015	0.480802	-0.199907	0.266053	0.0342054	0.0415925	0.738172	-3.12366	-0.653329	-0.0278326	-0.110505	-4.03231	-3.08864	-3.36319	-0.113593	-0.294199	-0.607462	0.0423284
BHY	-0.103334	0.513075	0.536795	-0.19203	-2.04904	-0.0545273	-0.350872	-1.11741	0.105387	0.264262	-0.189209	-0.31268	-1.34278	-1.0533	0.138401	-0.516478	0.0111143	0.209992	0.625693	-1.41636	0.551197	0.0477339	-0.0887389	0.355941	-0.274911	0.353211	0.0211818	-0.0193329	-0.905099	-0.0473355
BL-41	-0.824734	0.473554	0.399581	0.548293	0.558288	-0.0567178	1.24396	-0.35663	-1.46992	0.931861	-0.203232	-0.721017	0.491302	0.521367	0.308081	0.269463	-0.0599582	0.717817	-0.310134	1.0055	0.566875	-0.357918	0.185627	0.531568	1.08431	0.437909	0.62502	-1.06268	-0.578295	-0.740301
BL-70	-0.419494	0.0192023	0.159833	-1.00468	0.105628	-0.0615608	1.23803	-0.459988	-0.272492	0.0151106	0.167723	-0.595888	0.582273	-0.20302	0.308324	0.504597	-0.160364	0.511628	-0.185976	0.0583236	-0.180583	0.454	-0.0178263	-0.102612	0.246689	0.0386127	0.721376	-1.97193	-0.195718	-0.224487
BOKU	0.59341	-0.159948	0.038335	-0.172582	0.527795	-0.23668	0.584401	0.268375	1.10811	0.320736	-0.593345	-0.0915665	0.568923	0.49097	0.223208	0.12935	-0.0174314	0.25151	0.292057	0.306021	0.592646	0.347481	0.286982	0.577087	0.563743	0.454537	0.139722	0.807569	0.606209	-1.05608
BPH-1	-0.194645	-0.289072	0.417137	-0.414984	-2.43376	-0.269438	-0.12288	-1.98395	-0.28786	-1.98188	-0.380486	-0.422239	-1.13342	-2.08836	-0.0362881	-0.545379	-0.0986531	-0.378048	-0.602533	-1.92379	0.403446	0.116294	-0.223891	0.552607	-1.56261	0.410643	-0.142194	-0.218273	-0.683153	-0.0775837
BT-20	-0.0284637	0.557584	0.537089	0.087681	-0.969882	0.205729	0.714557	0.48987	0.648442	0.126767	0.0181788	-0.13249	0.115723	-1.16994	0.164674	-0.208597	0.22522	0.714523	0.408269	0.362395	0.592402	0.0763628	0.00104966	0.422659	0.377805	0.435143	0.0984465	0.186918	0.347481	0.0946268
BT-549	0.0197865	0.428876	0.270571	-0.0562883	0.52437	0.0749642	0.0647596	-0.461149	-0.299162	1.12643	0.0706644	0.0569597	-0.0103159	0.673661	-0.0159801	0.0797612	0.0286215	0.018868	0.0251986	0.859572	0.365149	-0.143486	0.0445665	0.605388	0.404688	0.435938	0.0536867	-0.0521592	-0.0206883	0.0152981
BV-173	-2.59769	0.158285	-5.8867	-2.34465	0.333903	0.121653	0.747707	-4.31591	-1.77036	-1.82156	-0.00442217	-0.260305	0.476428	-0.66231	-5.5699	0.469902	-0.303197	0.431963	0.749383	-0.250566	-1.60852	-1.75795	0.379408	-2.12467	-0.794964	-1.39043	-1.51748	-1.30372	-0.644709	-0.818184
BxPC-3	0.0516881	-1.58544	0.536076	0.0594161	0.46827	-0.0839001	-0.424843	0.699044	0.160409	0.117944	-0.245948	0.0575378	-0.646693	0.293761	0.097688	0.0913178	0.0460383	0.482789	0.436562	0.124365	0.505528	-0.0997737	-0.081401	0.467536	-0.746011	0.410995	-0.0708862	0.0574266	-0.285793	-0.0079
C2BBe1	-1.36928	0.236452	0.413828	-1.23614	0.425744	0.00023526	-0.581548	-0.591448	-0.515495	-2.42027	-0.745748	-0.459295	0.610416	-0.310152	0.290975	0.331418	-0.283706	-0.907379	0.842813	-1.95886	0.263534	0.425676	0.357312	0.432661	-1.78632	-3.3549	0.312433	0.932452	0.822751	-0.118483
C32	-0.0871894	-0.905284	-0.822919	0.345191	0.487564	0.367966	0.972181	0.660491	-0.26571	-3.41644	0.0397247	0.207655	0.607263	0.319473	-0.115684	0.370356	0.211407	0.696726	0.805489	-3.54885	0.554975	0.123309	0.103748	-5.94743	-3.03237	-7.33708	0.00388054	0.225286	1.4962	0.24253
C-33-A	-0.12148	-0.0295675	-0.149355	-0.492341	-1.99712	0.305237	0.714969	-2.78489	-0.121231	1.06156	-0.0848997	-0.231876	0.0901655	-0.579492	-0.313773	-0.452787	0.175404	0.53169	-0.247154	-0.00553952	0.558781	-0.149052	-0.101945	0.50222	0.193135	0.428924	-0.0147417	-0.15725	-0.347278	0.0214
C3A	-0.0345565	0.30414	0.642317	0.0606335	0.52178	0.133464	0.552637	0.798524	0.663363	0.570551	-0.0745477	0.0484773	0.347467	0.402961	0.118456	0.00182236	0.164644	0.668189	-0.718783	0.0260295	0.582209	-0.0224754	0.0152139	0.603791	0.148484	0.409551	-0.0228084	0.0636316	-0.373433	-0.173012
CA46	0.123411	0.52558	0.61172	0.563795	0.560124	0.412655	0.761953	0.575167	1.13136	0.816102	0.495585	0.48425	0.354781	0.391507	0.306683	-0.0328562	0.957531	0.114206	-0.332778	0.994952	0.371841	0.479096	0.27246	0.325104	1.06963	0.308941	0.41939	-0.22078	-0.407977	0.171143
Ca9-22	-0.165398	0.431679	0.162203	-0.105393	-2.26068	-0.127765	0.0521092	-0.720331	0.328723	-0.927545	-0.247161	-0.332068	-2.21492	-1.55621	-0.0128777	-0.519591	0.0760423	0.329389	0.666391	-0.39112	0.0915601	0.0164073	0.0106465	0.55845	-1.1147	0.348175	-0.0488849	0.0769347	-0.707879	0.0831807
CAKI-1	0.0178705	0.344805	0.384149	-0.110128	-0.217065	-0.0696791	-0.23706	-0.0993763	0.714091	0.150147	-0.0440079	-0.0701723	-0.889513	0.0334712	0.150856	-0.134784	-0.0750315	-0.146781	-1.03687	-0.506986	-1.33253	0.104071	0.0558794	0.278719	0.228189	0.411345	0.0684345	0.0816439	0.819953	-0.269038
CAL-120	0.0766086	0.273597	0.596735	0.178107	0.384543	0.0529079	0.189337	0.567154	-0.341818	0.574546	-0.000250001	0.0828742	-0.890269	0.213357	0.261169	0.056967	0.0459452	0.568447	-0.0557628	0.887089	-0.852105	-0.0668841	0.111692	0.110347	0.099928	-0.0886802	0.10096	0.0375654	0.377808	-0.0527889
CAL-12T	-0.193451	0.448425	0.108448	-0.215455	-0.63447	-0.495797	-1.40995	-0.600412	0.375428	-0.314399	-0.247854	-0.284411	-0.0508185	-1.61068	-0.120557	-0.204094	-0.181172	-0.956916	-0.492879	-0.0707004	0.379975	0.0826245	-0.154657	-0.922092	-1.1107	-0.0646894	-0.0554127	-0.0716202	-1.40641	-0.0819
CAL-148	0.814649	0.204853	0.0627342	0.613248	0.0481607	1.01571	0.862391	0.0860911	0.13744	0.0847611	0.80263	0.378097	0.611854	-9.00592e-05	0.305811	0.501675	1.0783	0.756792	0.730855	0.109065	0.0921833	0.409575	0.402632	-0.0171264	0.132553	-0.0146043	0.426452	1.03928	0.242057	0.811901
CAL-27	-0.220667	0.518983	-0.485831	-0.225476	-4.08251	0.118224	0.989623	-1.81629	-1.29473	-1.76683	-0.188883	-0.555746	0.104746	-5.28643	0.00868785	-0.721141	0.163399	0.755924	0.861175	-0.87954	0.548933	0.160506	-0.256046	0.590547	-1.01806	0.329415	0.0211677	-0.127415	-0.44132	0.289126
CAL-33	-0.263868	-0.276139	-0.739993	-0.551505	-3.13032	0.0456958	0.461788	-3.27303	-0.591786	-1.64732	-0.249957	-0.496359	-0.0371225	-4.2439	-0.226818	-0.534352	0.125822	0.675839	0.382997	-1.48507	-1.07459	0.0718612	-0.27096	-0.389175	-1.5114	0.299746	-0.0185913	-0.220862	-0.514644	0.0586638
CAL-39	-0.120846	0.51251	0.536213	-0.141441	-3.17744	-0.521875	-1.37879	-0.50146	-0.280187	-1.04422	-0.403092	-0.489828	-1.97332	-2.06696	0.197573	-0.732543	-0.249551	-0.625031	0.806657	-1.63849	0.449653	0.143109	-0.138127	0.605044	-1.71023	0.410915	-0.0426177	0.0374561	-1.21908	0.00555661
CAL-51	0.014944	0.504159	0.544028	0.093222	0.515469	-0.124716	-1.36395	0.814936	-0.153893	1.13866	-0.047615	0.0616589	0.618168	0.265441	0.225775	0.0924469	-0.00571635	0.644165	0.720529	0.970824	0.532058	-0.147946	-0.000803989	0.291513	-0.0618752	0.407532	0.0592681	0.149406	-0.440488	-0.0318269
CAL-54	-0.132301	0.522698	0.425838	-0.256327	-1.4688	0.0188072	0.620328	-0.921716	-0.736143	-0.402945	-0.217043	-0.270411	0.674537	-2.47389	0.0748106	-0.376467	-0.000464467	0.0327796	-2.51424	-0.459292	0.429422	0.155563	-0.202976	0.116771	0.0159425	0.412859	-0.0273599	-0.244516	0.160846	-0.240459
CAL-62	-0.260788	0.317424	-0.190706	-0.147256	0.555641	-0.0960573	0.171445	-0.985197	-0.179916	-1.40977	-0.214037	-0.0593238	-2.46281	-0.323187	-0.186986	0.0872991	0.141558	0.470997	0.113753	-0.966416	0.551784	-0.15865	0.0505636	0.236594	-1.48787	0.410084	-0.172971	-0.123374	-0.879335	-0.0387159
CAL-72	0.000542749	0.46068	0.24946	0.00427986	0.517933	0.0245351	0.234566	0.100969	-0.00422367	0.767381	-0.0332314	0.0483179	0.432093	-0.367671	0.124212	0.0519606	0.0427515	0.628791	-1.23903	0.981503	-1.92504	-0.0220961	0.0349246	-0.365445	0.224959	0.419333	0.064866	-0.0729878	-0.141268	-0.274366
CAL-85-1	-0.0210029	0.44842	0.644703	-0.00992219	0.329313	-0.542067	-1.55103	0.773175	1.18498	0.382159	-0.130315	-0.129044	-0.98651	0.502056	0.101071	-0.110502	-0.298541	-1.58397	-0.150554	-0.49444	0.50376	0.129721	-0.00872782	0.504846	-0.377752	0.214426	-0.0150981	0.0945357	-1.05363	-0.148526
Calu-1	-0.0848829	0.247201	0.11168	0.0946247	-0.0709714	-0.231557	0.366411	-0.239476	-0.129743	-0.058849	-0.0489685	-0.0629102	0.462627	-0.0953704	-0.0588322	-0.124736	-0.0771851	-0.557438	0.446734	0.00124276	0.198961	0.0456079	-0.10536	-0.149506	0.0268505	0.0154127	-0.155264	-0.381531	-3.48512	0.026295
Calu-3	-0.0524931	0.519439	0.595212	0.0880046	-0.705998	0.117875	0.984093	0.829027	1.12003	0.559888	-0.113045	-0.0884761	-0.955953	0.163633	-0.00581142	-0.293527	0.1874	0.349218	-0.933457	0.932883	0.552174	0.0166228	0.103993	0.605101	0.208144	0.435467	-0.0209392	0.158282	-0.134131	-0.0612206
Calu-6	0.489509	0.557394	0.613225	0.373416	0.511734	0.854055	0.390682	0.815972	0.523572	-0.530435	-0.00531137	0.496857	0.317371	0.473376	-0.110748	0.416503	0.733185	0.551772	0.80518	0.579337	0.59176	0.393047	0.343653	0.605777	-0.0039395	0.407449	-0.233307	0.941515	-1.41115	0.556882
CAMA-1	0.110348	0.0645093	0.258696	0.22622	0.16552	0.376819	0.982902	0.792513	0.30454	0.637011	0.207766	0.114705	0.113128	0.457023	0.177396	0.0494194	0.19755	0.636282	0.805873	0.268753	0.558176	0.00798492	0.0994897	0.563954	1.0101	-0.446014	0.116888	0.165695	0.781063	0.148213
Caov-3	0.0475894	0.0873934	0.0417633	0.0618483	-0.0585734	0.386349	1.18458	-0.0261484	0.0671034	0.0298532	0.149467	0.0515301	0.36063	-0.0398642	0.0104401	0.100327	0.251476	0.769211	0.860868	0.0397708	0.0296343	-0.0482841	0.0674243	0.0265588	0.037897	0.0308294	0.124517	0.150969	1.20439	0.171792
Caov-4	-0.0554377	0.431444	-0.176811	-0.0433721	0.527048	0.0752021	0.109049	0.83066	1.69581	-0.0297934	0.0439187	0.0084947	0.373284	0.634447	-0.127872	0.0725643	0.113797	-0.074068	0.0235628	-0.817062	0.554515	0.0484481	0.0801605	0.610289	-0.282658	0.435985	0.00523559	0.338603	0.656115	-0.0704352
CAPAN-1	0.026606	-0.425118	-0.596362	-0.169527	0.113337	0.0209066	-0.48305	-0.483497	0.154406	-0.179266	0.0890307	0.0275548	0.618704	0.636438	-0.195466	0.108649	-0.0544036	-0.40006	0.831956	-0.845814	0.590533	-0.039397	-0.0313102	0.59122	-0.13712	0.410428	-0.0168848	0.102475	0.697206	0.104115
Capan-2	-0.0310148	0.426449	0.647513	0.0347492	-0.118305	-0.405873	-1.82639	0.815557	1.10194	-0.193748	-0.115859	-0.114553	-2.48473	0.386647	0.247881	-0.167662	-0.189745	-0.617321	0.0970254	-0.495061	0.559139	0.109768	0.0711331	0.627486	0.293749	0.433855	-0.0153511	0.224199	0.13875	-0.122997
CaR-1	0.00982562	0.361852	0.201061	0.014365	-1.28955	0.306813	1.14981	-0.149377	-0.41849	0.418295	-0.0195272	-0.0595019	0.054152	-0.158134	0.00704818	-0.263036	0.17905	0.733059	-0.0457457	0.304325	0.590098	-0.0676729	0.0349938	0.604073	0.0435521	0.155702	0.030719	0.0447992	0.378024	0.0848179
CAS-1	0.243571	0.51493	-0.106732	0.544249	0.557512	0.336407	0.69217	0.834228	0.766046	0.796486	-0.248988	0.476421	-0.054879	0.63289	0.121766	0.421831	-0.0367876	0.714457	-1.51186	0.876206	-0.670575	0.310413	0.345153	0.511798	0.825832	0.43526	0.652157	0.927153	0.289714	-0.457046
Ca-Ski	-0.122034	0.422415	-0.825593	-0.407014	-0.988215	0.240189	0.353796	-2.53245	-0.761152	0.426687	0.0711004	-0.108721	0.277796	-0.459857	-0.354543	-0.149593	0.0998213	0.30955	0.301246	-0.146324	0.383911	-0.177182	-0.0397889	0.483886	0.118613	0.435268	-0.0159233	-0.16338	-0.0216969	0.100699
CCF-STTG1	-0.0116634	-2.25368	-1.33728	-0.226998	0.515013	0.058103	-1.03783	0.83446	0.665873	1.16231	-0.308704	0.161267	0.529837	0.67511	-0.377979	0.0174921	-0.00517244	0.648739	-2.37031	0.216184	0.530541	-0.11246	-0.0979459	0.624486	0.322122	0.454023	-0.267409	0.149286	0.633777	-0.369165
CCRF-CEM	0.553649	0.112862	-0.464173	0.564677	0.348472	0.959517	1.12123	-0.836304	-2.33432	-0.437846	0.565771	0.404388	0.677295	0.376897	0.308154	0.440644	0.803987	0.573682	0.813519	0.495139	-0.285833	-0.0225014	0.138401	-0.36221	0.757079	-0.831347	0.554946	0.179841	-0.723462	0.801392
CESS	0.450853	0.562049	0.405648	0.592496	0.520219	0.677576	0.632924	0.819731	0.435053	1.08359	0.798865	0.572529	-0.610622	0.573069	0.30738	0.422025	0.352038	0.0184433	0.750735	0.923917	0.508723	0.163937	0.299887	0.26301	0.930154	0.431675	0.40871	-0.0802413	0.605989	0.596653
CFPAC-1	-0.0206178	-0.964207	0.279679	0.0622318	-0.682008	0.00308419	0.0215606	0.780878	0.925079	-0.0405709	-0.214979	-0.0757197	-0.970899	-0.389749	0.0693599	-0.230408	0.0948943	0.478295	-0.218575	-0.170398	0.496245	0.0648185	-0.0421053	0.273519	-0.0531641	-0.0674166	-0.0828255	0.125792	-0.334645	-0.0595097
CGTH-W-1	0.771537	-9.42308	-5.92329	-0.386779	0.531291	0.143058	0.838486	-0.565795	-2.04268	0.162233	-2.64427	0.481912	-3.51121	0.675132	-4.15645	0.457739	0.805	0.740346	-4.8894	-0.167452	-0.544478	-0.214339	0.188814	0.445757	-0.730537	0.37454	-3.66559	-1.16914	-0.304565	0.726167
ChaGo-K-1	0.0283989	-1.73027	0.646634	0.053406	0.528715	0.0468026	0.407751	0.772291	1.7271	0.470826	-0.116071	0.0361008	0.462996	0.326578	0.0464038	-0.0312616	0.13034	0.242939	-0.448292	0.286238	0.55511	0.108773	-0.144083	0.369982	1.0096	0.358836	-0.122682	-0.0416375	-1.29614	-0.107387
CHL-1	-0.0903758	0.461245	0.262949	-0.262031	-4.64784	0.0136992	0.599898	-2.26061	-1.26503	-1.03014	-0.229585	-0.559268	0.460212	-4.0863	0.146255	-0.851638	0.0257387	0.697923	0.350608	-0.566711	-1.74445	0.183674	-0.251389	-1.1986	-0.859323	0.348576	0.117725	-0.207414	-0.454309	0.0896393
CHP-134	0.104697	-0.416471	-0.253904	0.0818602	0.154807	0.0403802	0.079879	-0.0260877	-0.0472703	0.536562	0.125985	0.0786822	0.108128	-0.0169934	0.0646981	0.0223591	-0.0604671	-0.00852987	-0.263639	0.962233	-1.49658	0.0508758	0.0330067	-0.349566	1.04689	-0.442007	0.0546246	-0.0836454	0.0742456	-0.0259429
CHP-212	-0.244606	0.420399	-2.38507	-0.219403	0.307569	-0.55393	-2.17565	-0.16879	-1.67466	-2.73012	-0.269545	0.0737873	0.327717	0.592909	-0.434877	0.174215	-0.362708	-0.193739	0.520047	-3.27819	-0.0404101	-0.186552	-0.0267142	0.6056	-3.12893	0.367965	-0.422868	-0.0785894	-1.56585	-0.190847
CMK	0.747063	0.470786	0.585507	0.611357	0.513696	-1.21126	-0.765262	0.686849	-0.977689	0.66671	0.799767	0.544817	0.686742	0.146468	0.288569	0.47824	-1.71368	-1.13762	0.689109	0.974623	-0.108856	-0.960953	0.327235	0.273134	0.779407	0.21707	0.69287	-1.39621	-1.008	0.734989
COLO-205	0.177245	0.550278	0.0481457	0.169812	0.47316	-1.24545	-3.69696	0.498259	-0.413598	-1.38121	0.0969813	-0.114013	0.185153	0.31324	0.229709	0.109333	-1.09712	-4.83981	0.791304	-2.06622	-1.63532	0.41018	0.0205463	-3.55929	-2.83681	-6.19843	0.22878	0.0173137	-0.41003	0.0740529
COLO-320-HSR	0.319564	0.502779	-0.0993756	0.293411	0.521861	-0.969836	-1.25868	0.812317	0.96226	1.15334	0.710445	0.542624	0.570808	0.639129	0.306695	0.472023	-2.12364	-2.6462	0.651077	0.987501	0.553244	0.362081	-0.307418	0.606056	1.07269	0.411808	0.20126	0.305012	0.194055	0.617173
COLO-668	0.640055	0.513168	0.546343	0.595185	0.57576	-0.795912	-0.69258	0.695515	1.81511	1.05109	0.801264	0.549294	0.660653	-0.174361	0.279411	0.441728	0.593596	-1.9224	0.805631	0.746981	0.499828	0.452129	0.347612	0.56138	0.0446501	0.404966	0.716697	0.482296	-0.591974	0.758704
COLO-678	-0.0461176	0.552068	0.644006	-0.0234518	-1.28736	0.0533043	-0.114607	0.276005	0.846794	-0.495912	-0.0668092	-0.172005	-0.0568955	-0.691956	0.189061	-0.258106	0.135868	0.659732	0.860322	-0.611681	0.502336	0.0508192	0.00184192	0.628187	-0.517689	0.412456	0.072783	0.297897	0.54554	0.0465422
COLO-679	-0.161602	0.557631	0.648657	0.351485	0.512005	-0.374937	-0.447744	0.833964	-0.453466	-2.57135	-0.207072	0.0318406	-2.12926	0.638296	0.239452	0.00618168	-0.167172	-0.433794	-0.898103	-2.12109	0.411631	0.173489	0.0835017	-3.61523	-1.52647	-4.12138	-0.170864	-0.209364	-1.53009	-0.146995
COLO-680N	-0.0176308	0.446873	0.574729	0.105401	0.258837	-0.130766	-0.508883	0.685582	1.60892	0.167232	0.0759171	-0.0668279	-1.56966	0.294298	0.137091	-0.0517203	0.0201311	-0.411563	0.776929	0.280614	0.557614	0.100799	0.0965525	0.599896	0.782669	0.369722	0.0521556	0.216028	-0.109825	0.0599547
COLO-684	0.776745	0.120346	0.125114	0.59174	0.526983	1.04328	0.782141	0.609868	0.253672	0.590072	0.488593	0.572242	0.381075	0.640196	0.178021	0.440376	0.841811	0.716086	0.739587	0.988041	0.592641	0.334003	0.377848	0.485169	1.01512	0.435435	0.46916	0.76329	0.34791	0.702037
COLO-741	-0.0646247	-0.504081	0.588554	0.0677769	0.557709	0.155176	1.17027	0.758062	0.916465	-0.517632	-0.189509	0.0310276	0.198532	0.590527	-0.0623564	0.0808705	0.214652	0.36101	-0.963882	-1.19802	0.554721	0.0544087	-0.023908	-1.60801	-1.11151	-0.807179	-0.058901	0.0565658	-0.0669523	-0.142151
COLO-792	0.0322096	-0.97197	0.544649	0.027848	0.517374	0.0579699	0.676992	0.454122	0.901682	-0.932106	-0.0435231	0.0221269	0.450015	0.357463	0.0277861	0.153473	0.121465	0.0140033	0.840932	-1.02915	0.55816	0.0460099	-0.0691586	0.515913	-0.795317	0.409773	-0.0228636	0.0955905	0.0888701	0.0835999
COLO-800	0.547382	0.425825	-0.220956	0.178691	-0.243367	1.05294	-0.0810404	0.129762	-0.189775	0.988389	0.590616	0.603616	0.611235	0.542745	0.224805	0.502039	-0.833971	0.0942183	0.387496	0.826314	0.0266132	0.417423	-1.21237	0.604683	0.755699	0.0148237	0.277599	1.00707	1.29917	0.823547
COLO-824	0.469823	0.557797	0.645604	0.613805	0.385379	1.05365	-0.0110931	0.817911	0.98054	1.16173	0.811574	0.575927	0.394621	0.572947	0.220951	0.521279	0.195769	-0.210056	0.248161	0.993379	0.509182	0.456599	0.297371	0.593856	-0.0570447	0.407941	0.554256	0.947989	0.899024	0.802202
COR-L105	-0.274633	0.458911	-1.5256	-0.505633	-2.27397	0.0581393	-0.889156	-1.76376	1.18973	-0.47271	-0.0275781	-0.315372	0.5199	-1.96773	-0.411727	-0.498481	0.0753497	0.403651	-0.188515	-0.793037	0.556861	0.0723852	-0.0969864	0.607775	0.494627	0.358692	-0.122466	0.159644	-0.0363952	-0.0370928
COR-L23	0.0624528	-2.01571	0.289796	-0.0762703	0.463965	0.0493685	-0.43569	-0.136743	-0.0476592	0.0183189	-0.182034	0.098735	-0.203384	0.641806	-0.0141081	0.143779	0.0544839	0.524785	0.104907	-0.154101	0.591614	-0.113864	-0.114945	-0.296653	-0.364446	-0.136569	-0.0749884	-0.00239195	0.448242	-0.000566747
COR-L279	0.75554	0.552816	0.616837	0.566498	0.564576	0.549602	1.07522	0.819891	0.55122	1.06661	0.699302	0.343847	0.613572	0.486506	0.307729	0.521072	1.04352	0.69248	0.208765	1.00506	0.565751	0.458315	0.344309	0.58027	1.04907	0.433917	0.0731338	0.231864	0.0306673	0.730968
COR-L88	0.390579	0.557665	0.408167	0.586414	0.544411	0.881216	1.12637	0.781573	1.49815	1.07981	0.81765	0.550267	0.678492	0.230007	0.178966	0.44815	1.11129	0.704128	-0.303051	1.0057	0.454381	0.400905	0.271975	0.580183	1.00804	0.370275	-0.839399	0.359334	1.08005	0.308055
CP66-MEL	0.66689	-0.0582675	-0.292564	0.556878	0.560933	0.655759	-0.387322	0.767479	1.11937	-1.05974	-1.10849	-0.548372	0.512917	0.67381	0.222912	0.474048	0.98451	-1.29926	-0.0265423	-1.86526	0.591862	0.406394	0.286456	-0.99527	-1.74282	0.34591	0.391329	0.989528	0.240552	0.0172792
CP67-MEL	0.482464	-0.0971118	0.23287	0.40617	-0.115384	-1.11932	-0.287976	0.317421	0.145786	-0.0496733	-0.977587	-0.0694681	-0.160829	-0.0260204	0.272904	-0.0816976	0.681368	-0.131642	-0.0154314	-0.0262739	0.0769725	0.318305	0.144431	0.0109227	-0.265259	0.0649817	0.165067	0.809796	-0.107469	-0.00817622
CPC-N	0.700275	0.460152	-0.0221283	0.5436	-0.429244	-0.397147	-0.501556	0.661619	-0.0468851	1.1771	0.726823	-0.88078	0.677146	0.57639	0.307219	0.476093	-0.791135	-0.855219	0.79824	0.992418	0.487413	0.319397	-0.0382716	-0.107959	0.804974	0.414345	0.659244	-0.0169658	0.259349	0.384473
CRO-AP2	0.277938	0.452476	-0.834855	0.630304	0.0873142	0.123398	0.0811683	0.144156	-1.27908	0.739457	0.237851	0.243813	0.0812259	0.630206	0.327448	0.0568106	-0.0766809	0.0660682	-0.117188	0.855706	-1.34846	0.055435	0.355476	0.537341	0.860672	0.266489	0.672097	0.0468184	0.0817267	0.0676342
CTB-1	-0.0843273	0.520456	0.0419023	-0.371557	0.512576	0.385027	0.579006	-2.12791	-0.600483	0.435651	0.48596	-0.112826	0.579379	0.499493	0.16264	0.501576	0.738434	0.342626	0.121156	1.00498	-0.896032	-0.0435245	0.347015	-0.914577	1.07195	0.405951	0.346249	-0.246428	0.161568	-0.0952354
CTV-1	-1.34502	0.513158	-0.387076	-6.93789	0.148898	0.0343155	0.550975	-5.78283	-0.718985	0.125386	0.0933653	0.590652	0.67718	-0.190594	0.0984236	0.502385	-0.975087	0.545463	-1.18675	0.642242	-1.38663	-3.33922	-0.256501	0.351498	0.621023	-0.459799	0.518451	-1.56497	-0.277479	-0.344464
CW-2	0.826927	0.556597	0.665175	0.61382	-1.50311	1.04576	1.24396	0.817269	1.88408	0.894616	0.810671	0.500895	0.675221	0.44076	0.306514	0.193785	1.05075	0.769192	0.876591	0.743655	0.544012	0.476907	0.200402	0.605808	0.140035	0.434456	0.747265	0.980029	1.60895	0.748949
D-247MG	-0.24345	-0.572537	0.179007	-0.334498	0.580342	0.469222	0.142869	0.830311	0.203505	0.171475	0.0111347	0.0103643	0.482732	0.50392	0.0693748	-0.199966	0.66843	0.353589	-0.237914	0.774181	0.339832	0.0971631	0.338648	0.215876	-0.109449	0.234011	-1.70721	0.436054	0.087745	-0.223956
D-263MG	0.0190265	-1.20954	-0.409232	0.587809	0.5301	0.240528	0.501991	0.747012	0.38156	-0.568484	-0.749295	0.319386	0.463081	0.445953	0.276669	0.360875	0.688475	0.737109	0.506211	-0.676434	-4.75075	0.448187	0.343909	0.574989	-0.989289	0.434099	0.747192	0.865899	1.44405	-1.0376
D-283MED	0.433964	-0.225985	-0.0143023	0.186834	0.480725	0.428539	0.681969	0.717798	-0.991054	0.764319	0.415577	0.418657	0.609415	0.256242	0.246805	0.38138	-0.0824399	0.741764	0.705458	0.816913	-1.8317	0.224051	0.348127	-0.438753	0.869745	0.0271946	0.348856	0.28554	0.993335	0.37557
D-336MG	-3.04427	0.470041	0.608986	-2.89039	0.537379	-1.26331	-0.618195	0.517067	0.0579261	0.487177	-1.78873	0.4005	-0.315565	0.494811	0.0638505	-0.36426	-0.757346	0.0040328	-0.742003	0.00645987	-0.676516	0.390487	0.331698	0.592711	-0.0810925	0.23401	0.662336	0.925377	-0.155625	-3.38936
D-392MG	-0.0456337	-0.638581	-1.20174	-0.121016	0.524426	0.285162	0.923979	0.526969	-0.0666999	0.230408	-0.0308316	-0.148922	0.0947416	0.237176	-0.56229	-0.331838	0.136272	0.740763	-0.912036	0.286636	0.230642	-0.169987	0.00741674	0.414304	0.0972256	0.401591	-1.58341	-0.111632	1.34822	-0.0553611
D-423MG	-0.0418509	0.555395	-0.102811	0.043087	0.198158	-0.077371	-0.00895106	-0.045147	-0.184644	-1.05792	0.0618671	0.0448676	0.0616672	0.583357	-0.0704578	0.0975173	-0.0125033	0.0166027	0.0169259	0.219527	-0.411019	-0.0132252	0.0589762	-0.654627	-0.0488462	0.40965	-0.0623047	-0.0511624	-0.0372717	0.0333826
D-502MG	0.731892	0.113723	-0.218109	0.543911	0.0977658	0.679605	1.22688	0.0272725	0.200817	-0.0043706	0.138798	-1.48392	0.333282	0.475876	0.237364	-1.55033	0.902033	0.679907	-1.24705	-0.539483	0.101606	0.341485	0.0348334	-0.211772	-0.397327	-0.569098	0.623777	1.02352	1.21649	0.507303
D-542MG	-0.0526039	-0.46324	0.15724	-0.0190814	0.558096	0.0202276	-0.465223	0.831126	1.75608	1.17518	-0.113737	-0.102155	0.0938622	0.619965	-0.00270571	0.0938965	0.141887	0.668664	0.357089	-0.230044	0.561157	-0.0255246	-0.0236998	0.544829	0.313252	0.412387	-0.110482	0.173203	-1.25504	-0.172753
D-566MG	-0.0870711	0.462683	-1.21523	-0.0486261	0.518818	0.0387762	-0.00693747	-0.841052	-1.20547	-0.623347	0.136146	0.0953261	0.0493365	-0.133337	-0.257774	0.200828	-0.0256209	0.0266972	-0.00627953	0.118468	-0.129872	-0.0984744	0.0450235	-0.512483	0.138664	-0.261443	-0.0825831	-0.189956	-0.0933648	0.0840216
Daoy	-0.174263	0.433226	0.111286	-0.102338	0.51547	-0.180738	-0.441769	-0.53675	0.260035	0.465707	-0.1126	-0.010582	0.0247634	0.409631	-0.160781	-0.0501257	-0.00342826	0.0234426	-1.16281	0.863211	0.502811	-0.0676088	-0.0547332	-0.571412	0.619924	0.374636	-0.186996	-0.279828	-2.22633	-0.184099
Daudi	-0.342229	0.338555	0.643358	0.270231	0.561504	0.40626	0.804753	0.551217	-0.195197	0.847343	0.390059	0.451518	0.614773	0.301624	0.308042	0.481936	0.0623574	0.606324	-1.4162	0.977424	0.483745	-0.0357048	0.379421	0.50793	1.0725	0.362721	0.0801718	-0.378633	-0.564812	-1.01333
DB	0.81811	-0.630281	-0.00830418	0.595858	-0.0830808	1.05454	1.05559	-0.1989	-0.561593	1.18613	0.6907	0.444714	0.489056	0.322296	0.306771	0.481021	1.03564	0.756968	0.791707	0.885724	-1.17517	0.308379	0.242414	-0.347725	1.03721	-0.848033	-0.324442	0.974346	0.272263	0.814763
DBTRG-05MG	-0.126367	0.451731	0.310557	-0.0820294	0.486548	0.0378689	-0.420402	-0.492467	0.554094	-0.535261	0.0187796	0.00289947	0.503314	0.253514	-0.0423216	0.135921	0.122146	0.398729	0.0730858	-0.430641	0.55965	-0.0219928	-0.00443075	-1.87203	-0.349201	-1.0521	0.0157384	0.0633984	0.1496	-0.011167
DEL	0.313348	0.417358	0.520739	0.425492	0.555468	-0.0564452	-0.0238021	0.755357	-0.920778	1.14419	0.731108	0.544619	-1.01024	0.674265	0.279224	0.477713	-2.3579	0.756671	0.328155	0.882232	0.591113	-4.25308	0.401864	0.62775	1.07168	0.434353	-0.400046	-1.36112	-0.80158	0.28012
Detroit562	0.00927837	0.413264	0.455878	0.120884	-0.400937	0.0280738	-0.26138	0.221867	-0.840667	0.324879	-0.0245106	-0.0135347	-0.130049	-0.461038	0.229254	-0.0595551	0.0569878	0.736432	0.737075	0.551264	0.557673	-0.0795175	-0.018988	0.268005	0.213209	0.404883	0.0381159	-0.0174583	-0.336757	0.0833966
DG-75	0.260129	0.117965	0.133546	0.629207	0.410256	0.735883	1.25814	-0.995721	-1.20942	0.643545	0.353166	0.543052	0.676842	0.382827	0.325964	0.520615	1.09895	0.76962	0.862261	0.90325	-0.417493	0.377302	0.40316	-1.52676	0.966223	0.262003	0.547998	-0.193502	1.24286	0.235005
DJM-1	0.804216	0.519609	0.519096	0.588261	0.0512597	0.248697	0.998163	-0.00869644	0.00395717	0.0570331	0.584662	-1.30076	0.513568	0.0949303	0.259434	-0.699304	0.683204	0.680506	0.332156	0.658108	0.137165	0.3326	0.343727	-0.13696	0.0115185	-0.695517	0.000562963	0.831464	0.811972	0.566476
DK-MG	0.0476092	-1.05735	-0.721486	-0.127821	0.473099	-0.105124	-0.616442	0.835437	0.353478	-0.196694	-0.122278	0.0672453	0.289565	0.602999	-0.238232	0.105447	-0.153464	-0.757184	-1.46475	-0.588316	0.558392	0.0387034	-0.0326637	0.579812	-0.406947	0.410407	-0.107482	0.177423	1.56519	-0.146361
DMS-114	0.776177	0.190896	-0.800199	0.432235	0.557148	0.0549458	0.9219	0.833579	0.70953	0.616306	0.714192	0.603796	0.612905	0.282709	0.325762	0.502214	0.0858717	0.619206	0.415051	0.217287	-3.44448	0.4506	0.348078	0.593607	0.701285	0.40257	-0.0436668	0.839555	0.961941	-0.779465
DMS-153	0.605464	-0.0596403	-0.179884	0.302988	0.0123519	0.199746	0.238569	0.232897	0.159707	0.0167616	0.723808	0.545474	0.678443	0.0974853	-0.0962778	0.210577	0.328919	0.616164	-0.382973	0.116894	-0.0821342	0.344041	0.37688	0.0809864	0.0679095	-0.0174673	-0.552296	0.965693	1.34036	0.823648
DMS-273	-0.170741	0.447795	-0.583111	-0.00355412	0.528069	-0.0900048	-0.659624	0.830784	0.873805	1.15529	-0.147346	0.0679888	0.315129	0.467254	-0.138341	-0.125252	0.0399555	0.697133	-1.4531	0.660928	0.391332	-0.0663905	0.0136094	0.572644	0.853344	0.408319	-0.240249	-0.0423626	-2.28999	-0.350877
DMS-53	0.0663633	0.00775912	0.608226	0.0150573	0.52319	0.250471	0.423933	0.812347	1.61406	1.16807	0.10217	0.0460102	0.676864	0.666288	0.109432	0.0339123	0.168691	0.260914	-0.277216	0.0487032	0.489084	0.0683047	0.0342232	0.590912	0.993268	0.398261	0.113958	0.266527	0.932726	-0.0941406
DMS-79	0.671265	0.55975	0.645692	0.61544	0.557897	0.989415	1.17176	0.814256	1.33873	1.16252	0.582193	-0.604049	0.627701	0.640188	-0.0224198	-0.0877689	1.04114	0.75754	0.685487	1.00303	0.482646	0.344473	0.355582	0.52116	1.08348	0.408079	0.755878	0.892145	1.1058	0.340491
DOHH-2	-4.5972	0.518092	0.333608	-0.941328	0.467292	0.547784	1.23715	-0.126914	-1.09401	-0.26538	-1.42685	-0.427981	0.397249	-2.36361	0.235753	-0.126882	-0.922086	0.757731	0.51879	0.936802	0.0646257	-0.12364	-0.717157	-0.207187	1.06853	0.0817848	-0.553	-1.30801	0.328298	-1.90877
DOK	-0.121164	0.513008	-0.538977	-0.41424	-3.1691	-0.0876535	-0.00232768	-2.42215	-0.752906	-0.899873	-0.0536519	-0.58024	-0.342759	-4.8531	-0.0678753	-0.535114	-0.122865	-1.18982	0.548107	-1.4026	0.00725749	0.254319	-0.208996	-0.103123	-1.28709	-0.904561	0.236891	-0.00441008	1.21792	0.254874
DoTc2-4510	-0.0184514	0.447573	0.359953	-0.0377836	-1.53462	-0.0573205	0.0716638	-0.25127	0.468612	0.611416	-0.0309822	-0.190432	0.485691	-0.890904	0.092962	-0.439699	-0.045745	-0.155816	-0.474283	0.578452	-0.239966	0.129142	-0.0648163	0.264275	0.767379	-0.0686173	0.0142357	-0.0680637	-1.09353	-0.0569912
DSH1	0.523963	0.519049	0.64801	0.48507	-4.86243	0.787478	1.14886	-0.338242	0.125189	0.768284	-1.03108	0.314477	0.189084	-2.53294	0.236366	-5.69961	0.6364	0.702028	0.447424	0.825917	0.528811	0.37188	0.343367	0.326655	0.598669	-0.471646	0.528995	0.984929	-0.00999108	0.771538
DU-145	0.272745	-6.01041	-0.675824	-0.0410395	-1.469	-0.0660062	0.12606	0.722226	0.843496	0.93282	-0.596169	-0.122146	-0.931755	-3.18642	-0.0181789	-0.286862	-0.0243004	0.555371	-0.486224	0.989768	-3.35326	0.146257	-0.348987	0.269331	-0.937011	0.0518524	-0.0411491	0.0368743	0.110128	-0.116291
DU-4475	0.430752	0.433081	0.0101226	0.614554	0.527109	-0.0262638	0.223165	0.586719	-1.32499	-4.20141	0.609896	0.571931	-1.38409	-0.161901	0.32404	0.427703	-0.234952	-0.141297	0.704057	-4.44289	0.554951	0.353429	0.378042	-5.9525	-3.72188	-4.96738	0.0898121	-0.617211	-0.18263	0.570424
DV-90	0.0118237	0.116054	0.0169708	0.0153925	-0.041488	0.162795	0.0752086	0.000511296	0.029354	-0.0124549	0.0749267	0.0366035	0.589673	-0.0360667	0.0532586	0.0644161	0.120462	0.673993	0.753574	-0.0096614	0.055469	-0.0510696	0.0145799	0.0185774	0.0129485	0.0417361	0.0579863	0.115442	0.493739	0.075378
EB2	0.454251	0.520412	0.67122	0.596048	0.581808	0.752486	0.910687	0.836119	1.74784	1.03964	0.787957	0.573603	0.484264	0.209466	-0.203383	0.25151	1.11109	0.742636	-1.52064	0.995817	0.595149	0.478535	-0.929818	0.63004	1.08463	0.437434	0.605084	0.830191	-0.343234	0.0535017
EB-3	-0.216124	0.51711	0.671507	-0.205537	0.582026	0.878021	1.24448	0.836663	1.8881	0.942808	0.323655	0.544978	-0.408379	0.479524	0.30891	0.442592	0.212909	0.757426	0.244019	1.00353	0.565247	-0.0879621	0.379803	0.580088	1.0745	0.411082	0.637526	-0.177195	0.0882889	-0.637104
ECC12	-0.723091	0.199696	0.395556	-0.666991	-1.47353	-0.351026	-0.158611	-0.16314	0.432284	0.130386	-0.853099	-4.39029	-0.15034	-0.629343	0.314213	-4.84497	-0.184867	-0.198353	-0.227542	-0.0709085	0.134626	0.294642	-0.182207	0.152051	-0.0621	0.0783725	0.211406	-0.0862697	-0.321372	-0.450994
ECC4	0.783117	-0.00227085	-0.0608698	-0.710154	-0.0231029	0.447962	0.548836	-0.0866331	0.114238	0.00411766	0.81045	0.239445	0.331608	0.015998	-0.0215939	0.480508	-0.132825	0.310661	0.569787	-0.0115183	-0.00799223	0.271091	0.190059	0.0993308	0.0687115	0.0262564	-0.77754	0.721724	0.711201	0.711802
EC-GI-10	0.827313	-1.22318	0.434691	0.429873	-3.10174	1.05442	1.09435	-0.716577	-0.232818	0.304792	0.736362	0.376904	0.622164	-1.26796	0.300584	0.357893	1.12168	0.756632	0.636762	-0.894232	0.504007	0.477232	0.376399	0.556992	-0.946198	0.365834	0.516589	1.03945	1.60729	0.80345
EFM-19	0.0427236	0.118893	-0.189253	0.231358	0.551879	0.128948	0.93238	0.413975	-1.21438	1.17188	-0.0940671	0.225715	-0.900219	0.6436	0.106268	-0.069315	-0.0720301	0.26219	-1.2668	0.749622	-0.701172	-0.227803	0.268625	0.603026	-1.78163	-5.19357	0.0182727	-0.0723807	-0.798846	-0.134581
EFO-21	-0.00952407	0.147613	0.647608	0.0555626	0.262612	0.089258	0.0101014	0.782268	0.975114	0.674664	-0.0317403	0.0259004	0.526349	0.334904	0.156799	-0.0366495	0.135878	0.655591	-0.126866	0.25096	0.549609	-0.00268622	-0.000806377	0.604845	0.454577	0.366532	0.00572795	0.138416	-0.338552	-0.11089
EFO-27	-0.112176	0.505494	0.538458	-0.175711	-3.94912	0.104406	0.981343	-0.98776	0.244178	-0.580813	-0.240808	-0.465321	0.47422	-2.47166	0.0458152	-0.824432	0.167376	0.726571	0.506818	-0.431627	0.0648039	0.106865	-0.14127	0.435305	-1.04104	0.40817	0.0316336	0.0704249	-0.722757	0.113088
EGI-1	-0.0764892	0.514669	0.0826169	-0.100574	0.513065	0.00233086	-0.108203	-0.498145	-0.0987737	-0.686003	0.0219115	-0.00602297	0.226945	0.259991	-0.0803935	0.199827	0.0649755	0.0236027	0.733392	-0.948422	0.552355	-0.0680815	-0.00455675	-0.476832	-0.907114	0.368789	0.022423	0.0449564	0.354781	0.0647319
EHEB	-0.507008	0.226043	0.0990349	-0.1551	0.111111	0.361221	1.10264	-0.0105713	0.190153	0.0228071	0.13946	0.54924	0.33894	-0.0120251	0.307927	0.379331	1.11122	0.759403	0.619675	0.0182224	0.046709	0.423187	0.343633	0.00794662	0.0567504	0.0117072	0.281007	0.542273	0.583139	-0.334024
EKVX	0.0769165	-0.138695	0.64574	0.10222	-1.43348	-0.576998	-0.575237	-0.0214573	0.305472	0.052028	0.800023	-2.50642	0.358849	-1.93317	0.276966	-3.02507	0.553827	-1.44707	0.314087	0.0272076	0.387064	0.409909	0.241982	0.544574	-0.290451	0.412225	0.472611	1.02696	0.5418	0.780056
EM-2	-2.30426	0.526206	-5.4754	-3.52817	0.467921	0.665349	1.12198	-3.35967	-0.6408	-1.02218	-0.0710364	0.382644	0.523841	0.601021	-6.55429	0.519111	0.107306	0.757339	0.320412	-1.25291	0.490755	-2.64951	0.347126	0.23887	-1.25309	0.436956	-2.46765	-0.102555	0.639823	-0.222069
EoL-1-cell	-0.585382	-5.70497	-2.2246	-0.428649	0.186369	-0.639626	0.692052	-0.873594	-3.13804	-1.77216	-0.934134	0.572294	0.352884	-0.557886	0.19608	0.5024	1.002	0.0395105	-2.80484	-0.78545	-1.93343	0.457416	-0.563016	-1.85793	-1.7069	-0.668829	0.66528	-0.992772	-0.0899177	-1.21008
EPLC-272H	-0.0211133	-0.0638333	0.275259	-0.125066	-1.02337	0.0124641	0.220008	-0.58659	-1.01534	-0.553004	-0.160318	-0.105301	0.619846	-0.711662	0.00704535	-0.139923	0.00514628	0.265665	-0.290098	-0.37109	0.353581	-0.048391	-0.109933	0.0207087	-0.993293	0.356069	-0.0167403	-0.0805799	0.297827	0.0149013
ES1	0.771791	0.244441	-0.31124	0.301483	0.495912	-0.758039	-2.35218	-0.703317	-0.312537	-0.39408	0.810781	0.546954	0.633367	0.594588	-0.0279043	0.501832	-0.0912739	-3.24797	-0.277831	0.25494	0.552964	0.355993	-3.02271	0.491733	1.06117	0.372636	-1.24147	0.142218	-0.771687	0.557593
ES3	0.622393	-0.242431	0.116369	-0.829322	0.452074	0.394865	-1.25954	0.609447	-0.322159	0.232078	0.598427	0.568113	0.531573	0.518148	-0.800399	0.505472	0.896207	-1.58329	0.716434	0.970569	0.47905	0.478418	0.377677	0.264202	1.00815	0.409927	-0.406522	0.555705	0.163064	0.754175
ES5	0.827612	-1.24642	-1.62421	0.629559	0.00479099	0.689289	-1.68803	-1.2953	-1.23293	0.834378	0.811075	0.59231	0.513999	0.629979	0.150213	0.530335	0.487432	-3.95597	0.580592	0.93518	-1.9477	0.497217	-0.16698	-2.02656	0.849485	-0.127693	0.577914	0.533775	0.0859354	0.781659
ES6	-1.0876	-0.431509	0.0701222	0.294905	0.575487	-1.10132	-1.01138	0.22545	0.687099	0.935471	-1.03052	-1.51351	-0.593856	0.643981	0.23882	-0.138507	-0.781364	-1.79201	-1.20495	0.18143	0.552423	0.194941	-1.08832	0.432029	1.06858	0.401426	-0.0460957	-2.45489	-1.49961	-1.04029
ES7	0.404298	-0.853088	-1.5914	0.629168	0.387574	0.781197	0.281764	0.024023	-1.67032	0.202585	0.435044	-0.203206	0.36804	0.645067	-0.108746	0.38555	1.11937	0.183015	-0.603778	0.969287	0.550964	0.478283	0.0513133	0.461193	1.04354	0.361037	0.702219	0.381563	-0.250827	0.306062
ES8	-0.354425	-1.5229	-1.30107	0.458891	0.341172	-0.573449	-1.28826	0.615115	-1.36815	0.788743	0.702842	0.385664	-0.658201	0.576425	0.258123	0.160771	-0.642381	-0.935065	0.528383	-0.106739	0.0923059	0.32295	0.233294	0.577067	1.02172	-0.35451	-0.611473	0.874036	0.0378135	0.405794
ESS-1	-0.0794825	0.319866	-0.438915	-0.0866051	0.579458	0.133574	0.217144	0.740254	0.239704	0.455992	-0.117369	0.126998	0.479489	0.47928	-0.133573	-0.00287813	0.0700994	0.711085	-3.02972	0.684605	-0.0594629	-0.056915	0.0739379	0.570106	0.500119	0.389812	-0.142582	0.0511058	0.776805	-0.399754
ETK-1	-2.17106	0.512125	0.0754073	-0.490223	-1.15916	-2.47687	-0.343818	0.0373166	0.149567	0.169899	-2.16504	-1.25368	-0.786729	-2.13586	0.170155	-0.959377	-0.567598	-0.357625	0.472153	0.596454	0.469297	0.43291	-0.963413	0.573289	-0.332183	0.181255	0.467938	-2.19326	-3.11948	-0.417774
EVSA-T	-0.0305071	-1.28214	0.1698	0.26997	0.337672	0.738211	1.24141	0.753811	-0.153474	1.14262	0.271684	0.528723	0.675556	0.665768	0.280659	-0.0570805	0.841754	0.769464	0.757095	0.652319	0.494884	0.369881	0.245284	0.449127	0.995285	0.31225	0.381157	0.0842544	0.350232	0.267066
EW-1	0.778825	-1.53091	-0.626809	0.585235	0.557623	-2.30325	-2.13931	0.653461	0.24388	0.732769	0.393464	0.385207	0.267916	0.570902	-0.1301	0.29454	-2.84205	-4.70414	0.559759	0.467949	0.347414	-0.307026	0.402666	0.470801	0.997569	0.40701	0.692744	-0.51909	0.211331	0.575905
EW-11	0.727128	0.341176	-0.58992	0.563442	0.229815	1.01656	-1.35681	-0.264549	-1.09676	0.738384	0.802933	0.0502002	0.389326	-0.775514	0.307642	0.476148	0.430447	-2.70875	0.418176	0.95882	0.528737	0.399505	0.223986	0.454477	0.958656	0.405756	0.794851	0.638134	0.873172	0.803994
EW-12	0.817459	0.07869	0.00618556	0.615116	0.104856	1.05359	0.287356	0.143963	0.0861553	0.0909547	0.810789	0.592534	0.104188	0.0680862	0.306771	0.501439	0.539214	0.158487	0.320793	0.0757094	0.0142842	0.478512	0.377977	0.00218903	0.133601	-0.0778725	0.447962	1.0276	0.366644	0.823976
EW-13	0.784227	0.526683	0.648049	0.541605	0.458617	0.719865	-0.168021	0.744981	0.705102	1.14157	0.780869	0.571565	0.672915	0.520317	-0.124324	0.468997	0.757425	0.526455	-0.122997	0.992862	0.362826	0.343823	0.0064399	0.568848	0.44843	0.374744	0.364515	0.609914	0.314839	0.813905
EW-16	-0.844805	-2.38357	-0.303737	-1.69209	0.517065	-1.51419	-2.44715	-0.90557	-0.51605	0.156513	-0.390699	-0.591923	0.0718557	-0.201414	0.235719	-0.479321	-2.56373	-3.19729	0.199199	0.533945	-0.289557	-0.735046	-0.637688	-0.0478985	0.320027	-0.407208	0.692744	-1.65407	-0.363274	-0.122929
EW-18	0.640078	0.49286	-0.158787	0.598571	0.445571	0.791102	-2.29531	0.186832	-0.271863	1.17017	0.817945	0.592191	-0.863844	0.0249507	0.0521302	0.501844	0.539876	-3.0366	0.646633	0.992453	0.150351	0.452477	0.111938	-0.835124	0.934516	0.288334	-0.520163	1.03885	-0.220625	0.824202
EW-22	0.159635	-0.120213	0.410537	0.509641	0.550282	0.0841618	-0.0251095	0.37562	0.0432012	0.696601	0.13014	0.0479164	0.121618	0.566565	-0.201034	0.0688482	0.251027	-0.126037	-0.107251	0.989358	0.494896	0.476769	-2.09193	0.308803	0.906449	0.409746	-0.491366	-0.0374252	-0.0975695	0.0683066
EW-24	0.559945	0.315206	0.218051	-2.56802	0.47722	0.591913	1.257	0.120386	1.25402	0.899189	-0.101637	-3.03176	0.608808	0.345689	0.324088	0.339504	0.551474	0.755838	0.790788	0.991782	0.504828	0.452924	0.376146	0.445823	1.06344	0.409418	0.339425	1.00613	1.44119	0.770872
EW-3	0.817462	-0.20716	0.413847	0.556948	0.524334	-0.243255	-0.0871717	-0.825722	0.117166	0.717332	0.795238	0.5383	-0.71171	0.566052	0.276456	0.502878	0.0587886	-0.965803	0.806961	0.962255	0.552125	0.472031	0.206001	0.573393	1.07203	0.29831	-0.200074	-0.121577	1.02588	0.380842
EW-7	0.219951	0.547812	0.326168	0.045694	0.429422	-0.652531	-2.3968	0.560392	0.540232	0.965986	0.277993	-0.110782	0.526882	0.0482873	0.146244	0.104349	-0.577003	-3.08932	0.827164	0.99072	-0.463466	0.267464	-0.0339304	-0.338394	0.998105	0.272525	0.262461	0.126028	0.731134	0.163594
FADU	-0.0971069	-1.0001	0.0800903	-0.319886	-3.4284	0.21985	1.07859	-1.73358	-0.706921	-0.675918	-0.340778	-0.444142	-0.332777	-3.5154	0.0259814	-0.665887	0.161691	0.737296	0.116153	-1.79619	0.559652	0.11573	-0.293385	0.558134	-1.06338	0.265073	0.00414831	-0.111844	0.00560717	0.0675897
FTC-133	0.0478246	-0.235507	0.578932	0.295659	0.326386	0.0487621	0.752204	0.487531	-0.976984	0.208721	-0.140697	0.0334025	-4.93817	0.154081	0.256525	0.00702524	0.0940968	0.397122	0.418547	0.167996	0.0201606	-0.100077	0.187191	0.49398	-0.014002	0.405906	0.0299661	-0.0718568	0.323837	0.0667889
G-361	-0.280283	0.311702	0.503292	-0.159564	0.483492	-0.339708	-0.635259	-0.00791805	0.215474	-2.05242	-0.43013	-0.0466982	0.595012	0.629051	-0.128534	0.0279298	-0.037521	0.148903	-2.08334	-2.18183	0.582006	0.0217431	-0.123843	-2.59048	-2.27714	-0.873281	-0.283868	-0.163811	-1.43592	-0.415787
G-401	0.168404	0.451661	0.529998	0.0353688	-0.776303	-0.948763	-1.1727	0.778697	-0.365551	0.302076	-0.247764	-0.167786	-0.759937	0.539921	0.191543	-0.440049	-0.8237	-3.15404	-2.7604	0.0299909	-2.9619	0.30779	-0.0133941	0.578222	-0.570679	0.104858	-0.0610664	-0.339815	-1.77039	-0.478286
GAK	0.398952	0.484959	0.535139	0.588667	0.506338	0.837479	1.07001	0.815774	-0.543455	-0.832278	0.718778	0.30536	-0.0996005	0.540896	0.241077	0.183503	1.0233	0.711318	-0.220256	-1.20852	0.358213	0.4426	0.337021	0.389477	-1.7269	0.404739	0.667206	0.687474	-0.474422	0.772055
GAMG	0.0262256	0.350462	0.521459	0.0372981	-0.0458051	-0.159335	-0.305241	0.130311	-0.26571	-0.645461	-0.0636916	0.0468598	-0.0266039	0.0650637	0.295173	-0.092368	-0.15079	0.301045	-1.60071	0.329626	-1.99552	0.0641338	0.0557743	-0.109322	0.0662675	-0.728376	-0.0189696	-0.116259	0.027802	-0.312567
GCIY	-0.75603	0.232725	0.608091	-0.953984	-1.62461	-1.82498	-1.20872	0.472872	1.01353	-0.0329064	-1.62252	-2.08497	0.286864	-1.29148	0.276525	-0.566979	-0.766675	-0.310711	-0.0127094	-0.142907	0.494662	0.308796	0.337316	0.567536	-1.0889	0.409545	0.646962	0.981059	0.234252	-1.41396
GCT	0.0468086	0.13753	0.622991	0.161971	0.365593	0.199918	0.450735	0.707228	0.619003	-0.0894187	0.130113	0.0810353	-0.23292	0.415227	0.207961	0.0602545	0.152143	0.526691	0.125228	0.481838	0.558428	0.0367321	0.0825499	0.376757	0.953314	-0.186422	0.0585196	0.142373	0.842085	0.0588177
GDM-1	0.431425	-4.76323	0.20189	-2.96654	0.577454	-2.72652	-2.19149	0.723488	-0.390423	1.19752	-0.612624	0.478004	0.1774	0.637114	-5.95059	0.468723	-3.36272	-3.49042	-4.14838	0.994691	0.562728	-2.24599	-2.03996	0.490249	1.07287	0.414673	-3.47255	-3.56189	-1.46967	-1.75185
GI-1	-0.513084	-0.655071	-0.0300348	-1.23323	0.510204	-1.3711	-0.715127	0.812556	-0.0103233	0.760859	-0.297062	0.49629	0.0809283	0.505214	0.149833	-0.537898	-0.369427	0.0127064	-2.28487	0.677597	0.419005	-1.28997	-0.778049	0.560492	0.583271	0.4352	0.69781	-0.583798	-0.355284	-0.304924
GI-ME-N	-0.969721	0.29632	-1.08109	0.397373	0.510803	-0.652266	-1.10217	-0.0511654	-0.214079	-0.354633	-1.8651	0.218594	-0.461782	0.407285	0.168613	-0.00824447	-0.593368	-1.15613	-1.08644	-0.00608165	-1.79199	0.221382	0.244807	0.557879	-0.824634	0.327417	0.70002	1.01209	1.10156	-0.758059
GMS-10	0.0517695	0.455879	0.533734	-0.0207179	-0.0643387	0.155455	-0.134776	-0.0104405	-0.20528	0.356606	0.0510146	0.0297789	0.110101	0.63017	0.107453	0.0640478	0.0961947	0.505829	0.586258	0.124233	0.5579	-0.115393	0.0593355	0.183446	-0.171778	0.427873	0.122541	0.199033	1.42819	0.0769744
GOTO	-0.114321	-3.64941	-1.24698	0.0345389	0.523963	0.224425	0.490076	0.414664	0.17276	0.796782	0.746971	0.592845	0.320671	0.306931	0.188143	0.52091	0.403172	0.129244	0.652326	0.664412	-1.03682	0.308927	0.239374	0.395277	0.947465	-0.209471	-0.153268	0.68513	0.377787	0.1375
GP5d	0.0357207	0.0181738	0.160348	-0.0130312	0.11543	-0.449873	-1.89718	-0.126182	-0.433857	-1.34917	0.0946183	0.00378504	0.512498	0.475328	0.184152	0.0393911	-0.368948	-1.03114	0.6134	-0.593161	0.555784	0.11978	-0.11023	0.523134	0.766218	0.290247	-0.109076	-0.156507	-0.632587	0.0422822
GR-ST	0.775756	0.262299	-2.10203	0.550767	-0.187797	-0.409078	0.553271	-2.6222	-1.3524	-0.112641	0.478025	0.571977	0.525429	-2.27564	0.282863	0.501956	-0.443548	0.158162	0.374316	0.864445	-3.80456	-0.0636191	0.349838	-1.40167	0.968183	-3.16083	0.751069	0.105462	-0.533777	0.397588
GT3TKB	0.747174	0.437182	0.305715	0.560554	0.466535	0.210504	-0.150628	0.374696	-0.205093	0.258335	0.575698	0.569937	-0.420186	0.577398	0.282008	-0.251585	0.226943	0.224148	0.314784	-0.119879	0.198469	0.442732	0.33775	0.557905	0.384186	0.403046	0.693682	-0.287595	-0.701975	0.745606
H4	-0.256677	0.511317	-1.61423	-0.299397	0.575269	-0.049381	-0.680767	-1.46327	-1.6437	-0.374255	-0.149981	0.140435	0.349547	0.586889	-0.502796	0.101254	-0.0543661	0.710655	-2.45768	0.24608	-0.233531	-0.259408	0.00358016	-1.33102	-0.182025	-0.224023	-0.326799	-0.384855	-0.974137	-0.320073
H9	0.2827	0.446056	0.392446	0.281809	0.58125	-0.377444	1.21872	0.64515	-0.91802	-0.391388	0.810071	-0.00425508	0.614507	0.674154	0.278157	0.371311	0.454344	0.753619	0.876627	-0.375993	0.584664	-0.131036	-0.110664	0.604217	-0.163607	0.411962	0.720469	-1.39072	-0.197935	0.5364
HAL-01	-0.634614	0.433061	0.216453	0.178111	0.00683793	-0.959782	0.130496	-0.872764	-1.6963	-0.96272	0.346962	0.365143	0.515558	0.39356	0.284852	0.502247	-0.532605	0.304904	0.843964	-0.469156	-0.74918	0.478283	-0.324932	-0.221957	-0.746688	0.350462	0.457358	-1.47869	-0.0305034	0.556068
HC-1	-0.706777	0.525891	0.517123	0.473324	0.530034	0.019165	0.635904	0.612616	0.998321	0.716082	0.198	-0.0930231	0.524652	0.6022	0.326307	0.079528	0.228438	0.671077	0.236344	0.408591	0.482056	0.0287353	0.37896	0.540583	0.346876	0.435986	0.718597	-0.669181	-0.107965	-0.195983
HCC1143	0.0263997	0.559159	0.0726061	0.0153737	-0.915274	-0.159457	0.168408	0.598784	0.580792	-0.28896	-0.00661393	-0.154777	0.495422	-0.345779	-0.0509883	-0.188625	-0.103951	-0.982426	0.2203	-0.176454	0.0368809	0.125205	0.0105222	0.608032	-0.765773	0.435535	0.0542928	0.176529	0.200108	0.0840606
HCC1187	0.484521	0.547673	-0.824278	0.55809	-0.126522	0.729422	1.08049	0.154343	-0.826653	0.47385	0.262261	0.572387	0.482773	0.643278	0.282232	0.520354	0.0446735	0.42378	0.0810482	0.560982	0.124786	-0.285026	-0.268875	0.601429	0.62791	0.333339	-0.147422	0.30114	0.054428	0.477791
HCC1395	0.0381664	-1.08105	-0.926775	-0.127955	0.595893	0.284501	1.12868	0.151267	0.847523	0.954674	-0.061201	0.169924	0.339652	0.698805	-0.252864	0.0200565	0.10849	0.697935	-2.37946	0.404526	-2.20596	-0.0239254	0.0668431	0.493961	0.652238	0.453631	-0.102325	-0.0214226	0.453106	-0.403795
HCC1419	0.0893478	-2.96113	-0.722295	-0.0133172	-1.64313	0.421194	1.24237	0.774122	1.83197	0.634064	-0.178595	-0.0271343	0.524933	0.0889225	-0.218363	-0.433215	0.21675	0.737437	-0.42738	-1.08227	0.544329	0.171036	-0.155776	0.397378	0.96119	-0.468897	-0.181985	0.149207	-0.33828	-0.0549718
HCC1599	0.706127	0.0904982	0.0518395	0.194666	0.140771	0.977535	1.06007	-0.0764252	-0.0452511	0.130025	0.672324	0.471362	0.150395	0.0706609	0.275066	0.477918	0.807972	0.75698	0.469665	0.115276	-0.0146838	-0.431475	0.379441	0.00851097	0.145376	-0.0100009	0.497831	0.019235	0.742002	0.413574
HCC1806	0.0989818	0.281035	0.371766	0.169017	-0.154886	0.230597	1.03508	0.111383	-1.00159	0.478336	0.116549	0.0371266	-0.138105	-0.00304518	0.142699	0.0261939	0.0935736	0.214491	0.64627	0.335927	0.480658	-0.0346768	0.022829	0.28165	0.512721	0.374798	0.101605	-0.0798983	0.325432	0.179189
HCC1937	-0.0344347	-1.24163	-0.691578	-0.182896	-0.0303508	0.367575	1.06674	-0.863729	0.813888	0.0975551	0.0573407	0.0390804	0.515451	0.211311	-0.356711	0.0357062	0.260318	0.570549	0.396816	-0.00691716	0.591904	-0.0769899	-0.0479421	0.563853	0.458837	0.407657	-0.0868077	0.015152	0.137017	0.129599
HCC1954	0.000909592	0.398129	0.570928	0.0378988	0.350641	0.359739	1.17447	0.176715	1.39073	0.649206	0.163061	0.020219	0.513277	0.267844	0.0764294	0.0452871	0.309312	0.714924	0.73822	0.076629	0.302723	0.00673825	0.0637525	0.600802	0.634606	0.35291	0.121074	0.186279	0.245535	0.0544315
HCC2157	0.826871	0.52805	-0.199881	0.533877	-2.27946	0.712952	-0.63772	0.741123	-0.140901	0.772682	0.772313	-0.742845	0.266457	-0.0242972	0.326283	-0.62804	0.281059	0.0392626	0.786068	0.941299	0.0529495	0.479063	0.378185	0.586962	0.847252	0.420496	0.686783	0.759079	-0.542295	0.803777
HCC2218	-0.468904	0.523568	0.594295	0.193334	-4.6638	1.01127	1.19712	0.602684	1.78745	1.13821	0.809558	0.507247	-0.185369	0.465516	-0.11789	-6.77494	1.08108	0.758884	-0.475044	1.00548	0.393578	0.457798	0.403672	0.35196	0.982799	0.318875	-1.3248	1.01331	0.676885	0.802717
HCC2998	0.0165739	-0.759439	0.575958	-0.112597	0.4502	-0.902486	-1.75945	0.812265	1.36537	-1.69545	-0.187434	0.477703	0.424493	0.498178	-0.591153	-0.331828	-0.490971	-1.8894	0.840173	-1.7478	0.16498	-0.0293513	-0.294808	0.50169	-2.21832	0.35089	-3.54685	-0.499458	-2.4398	-0.0457565
HCC38	0.0239566	0.519189	0.406879	0.184029	0.54253	0.17766	0.404843	0.833461	0.905465	0.826968	0.144843	0.0720281	-0.229515	0.413897	0.135972	0.0649471	0.191376	0.597965	0.712847	0.990116	0.259109	-0.0270468	0.11478	0.624489	0.944578	0.410866	0.0828148	0.174776	-0.0425881	0.0679472
HCC70	-0.0914652	-0.0380086	-0.0832348	-0.0140334	0.353623	-0.241923	-1.73541	0.828693	0.877212	-0.200431	-0.130607	-0.000558622	0.346388	-0.525346	0.196041	-0.00560844	-0.049628	0.724737	0.0745639	-0.528325	-0.230735	0.0426559	-0.065228	0.47099	0.0971332	0.36883	-0.0934784	0.143313	-0.891137	-0.252818
HCE-4	-1.02823	0.429833	0.497819	0.38668	0.301687	0.751896	0.448966	0.709839	0.59864	0.617944	-0.849817	-0.0596625	0.365626	0.278251	0.166679	-0.151443	-0.244241	0.486586	0.147465	0.880618	0.507194	0.41344	0.125268	0.144159	1.02016	0.406959	0.0143846	-0.60066	-0.552957	-0.112966
HCT-116	-0.0213447	0.519036	0.588039	-0.0280346	-0.0599217	-0.0309126	0.0766367	-0.664853	-1.38315	-0.432812	-0.112992	0.0343495	-0.110566	0.557001	0.10414	0.0455239	0.0151814	0.595921	0.80472	-0.164774	0.095126	-0.251927	0.0377026	0.603695	-1.72599	-0.125465	-0.00398234	-0.0922276	-0.432037	0.0538293
HCT-15	-0.126324	0.224165	0.287916	0.18959	0.521903	0.0377978	0.882777	0.14424	-0.359065	0.536905	-0.249486	0.00793282	-4.79515	0.584159	0.00365933	-0.0411283	0.212933	0.711065	0.505657	-0.125345	0.557081	-0.220132	0.197689	0.461831	-0.735936	0.432906	-0.0971586	-0.101664	-1.44567	-0.0110895
HDLM-2	-0.0774185	0.561402	-0.241607	0.563716	0.517419	0.648812	0.956433	-0.906665	-0.424986	1.04666	0.810657	0.441766	0.544243	0.559692	0.30658	-0.522177	0.600564	0.519715	-0.209922	0.831703	-0.363386	-0.319499	0.377894	0.00424518	1.02711	0.434062	0.300216	-0.643382	1.0476	0.303192
HD-MY-Z	-0.236049	0.455906	-0.996159	0.464227	0.560425	0.681837	1.23481	-0.732005	-0.758102	-1.58773	0.445302	0.112192	0.72169	0.000286465	0.325003	0.262972	0.49859	0.769433	0.724934	-1.09945	0.59236	0.308495	0.34114	0.343321	-1.19961	-0.00103442	0.116136	-0.254029	1.24673	0.748911
HEC-1	0.039158	0.53105	-0.0108085	0.118652	0.0721086	0.349949	0.999327	0.34683	-0.0959986	1.05956	0.154384	0.0838169	0.501869	0.268027	0.00603131	0.0255658	0.211523	0.714887	0.283695	0.938923	0.49181	-0.0869773	0.0843395	0.50304	0.832621	0.292024	0.0781839	0.0766615	0.329775	0.103251
HEL	0.587476	-0.308052	0.449813	0.629964	0.246376	-0.478836	0.669199	0.325647	-0.939732	0.433511	0.707347	-1.25299	-0.588272	0.188765	0.327457	0.520112	-0.158378	0.351336	0.810637	0.963142	0.413065	0.366608	0.354175	0.289588	1.04166	0.411819	0.59657	-0.763328	-1.0993	0.722922
H-EMC-SS	0.738222	-2.75749	-4.26901	0.563851	0.53315	1.0003	-0.677435	-0.449125	-0.222293	-1.75476	0.635131	0.523558	0.250067	0.641429	0.240897	0.441863	-1.06568	-0.691106	-1.69566	-2.69287	-4.74237	0.4309	0.0776511	0.577677	-1.13687	-6.3365	-0.459463	-0.927304	1.16064	-0.95195
HGC-27	-0.09135	0.507508	-0.679987	-0.0239981	0.518915	-0.0584759	-0.846062	-0.41508	-1.27023	0.962569	-0.0323792	0.136205	-0.18082	0.495868	-0.072213	0.00507047	-0.0840955	0.580459	-1.14272	0.969601	0.117919	-0.17771	0.0189417	-0.0527698	1.07139	-0.0919727	-0.17092	-0.298456	-1.4748	-0.200825
HH	0.0305345	0.424651	0.190608	0.199553	0.447849	0.559978	0.519704	0.760182	-0.0558854	0.570335	0.77154	0.593497	-1.73378	0.396141	-0.311737	0.433362	0.938571	0.608991	-0.0414758	0.717995	-0.137017	0.193896	0.13191	0.037192	1.02212	0.408542	-0.0280803	-0.449118	-0.0385786	0.142707
HL-60	0.719916	0.428131	-0.318619	0.614233	0.526011	-1.21826	-0.498604	-0.564542	-0.997363	-2.67946	0.817592	0.592903	0.575026	0.466821	0.325918	0.521278	-1.024	-1.33466	0.702378	-2.07657	0.109089	0.243784	0.403879	0.578177	-1.67495	-0.0565097	-1.02591	-0.443121	-0.0171844	0.815319
HLE	-0.178165	0.514322	-0.324721	-0.0531802	-1.75763	-0.0401992	0.391829	0.49085	0.555365	0.0757762	-0.285439	-0.090526	0.307981	0.50341	-0.177688	-0.650427	0.00135054	0.621859	-2.92204	0.299674	0.387665	0.0577398	-0.0173966	0.581744	0.895126	0.363666	-0.372139	-0.177893	-2.3081	-0.408023
HMV-II	-0.0245973	-0.0776553	0.624465	0.0559472	0.538728	-0.954246	-1.70767	0.796	0.243108	-1.25149	-0.249852	-0.134059	-1.94901	0.52087	0.0674445	-0.116046	-0.611968	-2.95663	-1.45908	-0.657615	0.517903	0.251859	-0.0729205	0.384284	-0.644273	-0.136819	-0.220303	-0.280256	-1.97124	-0.183696
HN	-0.029633	0.0844016	0.446093	-0.175331	-2.98477	0.209513	0.652779	-1.10777	-0.591309	-1.16139	-0.118378	-0.312181	0.721257	-1.76464	0.0288049	-0.441285	0.159501	0.698836	0.679274	-0.730734	0.477199	0.0570913	-0.140391	-0.738018	-0.961632	0.336716	0.0955932	0.108889	1.33429	0.225445
HO-1-N-1	-0.175354	0.335462	0.08068	-0.214634	-2.1021	0.0359869	0.370687	-1.21831	-0.513184	-1.52419	-0.247833	-0.285887	-1.06848	-1.63387	-0.0304931	-0.383478	0.125157	0.698046	0.324304	-1.4948	0.478269	-0.0103832	-0.0740422	0.116664	-1.512	0.337729	-0.0564361	-0.00131717	0.0830993	0.0455831
HOP-62	-2.35826	0.423868	0.0526923	-0.96717	0.557183	-1.29733	-0.277375	0.424229	-0.536675	-0.202655	-2.35951	0.0143885	-2.97919	0.645321	0.280197	0.256468	-0.937957	0.4038	0.277356	-1.97273	0.584514	0.338455	0.32902	0.553779	-0.967648	0.366479	-3.31907	-0.660695	-0.636984	-1.66165
HOP-92	-0.0390446	0.0586585	0.565311	0.00582884	0.518169	0.0879145	0.352701	-0.384771	0.368607	-0.519007	0.00866865	0.0955208	0.107	0.585521	0.103224	0.0384573	0.0469423	0.270206	-0.509368	-0.0400487	-0.122882	-0.0651603	0.119289	-0.399077	-1.07361	-3.45427	0.0288307	0.0338372	0.0896138	-0.0500364
HOS	-0.0225006	0.299176	-0.491339	0.057454	0.527827	0.0628752	-0.0490142	-0.0785392	-1.07366	-0.377947	0.0500349	0.153872	0.30206	0.301599	0.0497777	0.133832	-0.00823538	0.726258	-0.169903	-0.167489	-0.455781	-0.0940025	0.0362253	0.161035	0.22713	-0.162149	-0.0874747	-0.157752	-0.416707	-0.088162
HPAF-II	-0.0507656	0.464146	0.619593	0.00344935	0.559878	-0.145588	0.184801	0.581859	0.732004	-0.471264	-0.0947718	-0.0497128	-0.139308	0.326868	0.0115887	0.0691428	-0.00373572	-0.577524	-0.307728	-0.768457	0.51055	0.0535555	0.0125158	0.0927037	-1.05647	0.304254	0.00135668	0.0924853	-0.0531451	-0.0764249
Hs-578-T	0.0677995	-0.680709	-0.705259	-0.0399686	0.556916	0.182422	0.715125	0.559744	0.229111	-0.658798	-0.0494179	0.150965	0.591824	0.569833	0.0288538	0.143051	0.0178463	0.653575	-0.661007	-2.41683	-2.04422	0.0617327	0.0265359	0.59185	-0.737186	0.388964	-0.0478319	0.0774175	0.806916	-0.349126
HSC-2	-0.158896	0.417289	0.504296	-0.0846418	-2.6201	-0.0595751	-0.407753	-0.239032	0.699654	-0.157756	-0.210217	-0.489054	-0.989033	-4.45461	0.288329	-0.571376	0.159878	0.665247	0.83252	0.065669	0.551355	0.200198	-0.165013	0.552512	-0.252689	0.390525	0.151717	0.218851	-0.084863	0.11329
HSC-3	-0.115797	0.191166	0.129778	-0.170517	-2.10597	-0.175226	-0.794954	-1.21935	-1.05803	-0.697915	-0.267981	-0.23372	-0.496621	-0.566682	-0.0832734	-0.362397	-0.0361537	0.37843	0.788908	-0.567875	0.489164	-0.108527	-0.109032	-1.13046	-1.39899	0.209253	-0.0762625	-0.079851	-0.795804	0.100655
HSC-4	-0.33347	0.0471013	-1.23368	-0.621323	-3.82195	0.184996	0.536112	-3.94462	-0.653124	-2.21643	-0.0768554	-0.618209	0.56803	-6.23097	-0.294625	-0.573782	0.226801	0.755757	0.86048	-1.00128	-0.365303	0.154058	-0.325974	-0.571274	-0.916968	-0.0983054	0.0578584	-0.167239	0.334854	0.310144
HT	0.806455	0.5175	0.634093	0.629879	0.553727	1.05418	0.983756	0.772406	0.461833	1.13885	0.731406	0.593162	0.677383	0.431022	0.326147	0.520925	0.909037	0.742443	0.843318	0.99478	0.390333	0.411891	0.403184	-0.08721	1.07365	-0.092368	0.624329	0.772878	0.121219	0.0625497
HT-1080	-0.20442	0.413678	0.430058	-0.34916	0.559317	0.082216	0.175459	-2.3766	-1.29419	-0.868651	-0.18244	-0.00776595	-1.27401	0.59089	-0.177982	0.182683	0.15101	0.732251	-0.566499	-1.03016	0.550816	-0.275369	-0.0185842	-1.36387	-1.37333	0.229112	-0.0776988	-0.284579	0.227218	-0.0959042
HT-1197	-0.0256646	0.33924	0.590881	0.0853494	0.555842	0.0809742	0.83029	0.640483	1.53059	0.523093	0.0422601	-0.0193902	-1.33003	0.471408	-0.0147591	-0.0156772	0.152422	-0.280938	-0.50113	0.766747	0.551359	0.0594384	0.12065	0.504967	0.694752	0.40538	0.0346274	0.134347	0.181966	-0.0052128
HT-1376	-0.110002	0.424647	0.540749	-0.202072	-0.518948	0.219686	0.651596	-0.793075	1.22833	0.920747	-0.0644552	-0.15571	-0.236815	-0.219619	-0.140499	-0.153225	0.276745	0.472075	0.0186596	0.175717	0.557997	-0.0604244	0.00795372	-0.381737	-0.260403	0.433217	0.0926181	0.15708	0.209577	-0.000742492
HT-144	-0.379251	-0.710631	0.499283	0.333081	0.552022	-0.493551	-0.744868	0.676572	0.0627865	-2.53932	-0.545463	-0.221457	-1.31048	-0.452906	0.0744944	0.471272	-0.047289	-1.80249	-0.837176	-2.72259	0.386589	0.263131	-0.513617	-4.0622	-2.24635	-4.66245	0.0939945	0.30426	-1.31932	-1.3169
HT-29	-0.0957138	0.284673	0.319823	0.00785892	0.575246	-0.739544	-2.04247	-0.297309	0.40015	-1.6222	-0.130664	-0.156488	-2.39762	0.64291	0.00868364	0.0647056	-0.472343	-2.64715	0.840995	-3.04009	0.550073	0.207696	0.0142027	-2.90538	-2.35187	-3.45391	0.00528451	-0.0234353	-0.964505	0.0211122
HT-3	0.101092	0.26616	0.568942	0.121199	-0.827586	0.0459983	0.0308052	0.735226	-0.262962	0.349755	-0.00370897	-0.111728	-0.387195	-0.866386	0.271756	-0.122163	0.0061758	-0.0674588	0.842191	-0.332838	0.590478	0.074012	-0.0102342	0.600464	-0.187831	0.410209	0.175919	0.208878	1.12622	0.129124
HT55	-0.123111	0.547523	0.586055	-0.233261	-0.0884362	0.0946646	0.193211	0.76746	0.967458	-0.108499	-0.303775	-0.0190847	0.673125	0.522033	-0.0095712	-0.180073	0.0995783	0.686977	-3.63735	-0.646931	0.617712	0.0132418	0.0182254	0.605059	-0.593077	0.433725	-0.115203	0.212768	1.48852	-0.542644
HTC-C3	-0.104304	-1.73739	0.558846	-0.0410372	0.529797	-0.10105	-0.0768311	-0.687354	-0.845864	-2.43382	-0.308782	-0.044854	-0.359407	-0.92149	0.00954564	0.315532	0.116436	0.503793	0.606764	-2.12998	0.548061	0.0291535	-0.274772	-3.23395	-1.86364	-0.21171	-0.105332	-0.244976	-0.1977	0.0667979
HuCCT1	-0.0952131	0.514671	0.612264	-0.0296818	0.40462	-0.00419741	-0.130936	-0.0579743	0.15384	-0.306816	-0.105786	0.0108565	-0.0545862	0.452107	0.0670549	0.0820861	0.131317	0.740431	0.333836	-0.3675	0.367847	-0.122178	0.0186448	-0.190916	-0.916757	0.282708	-0.0194968	0.0523598	-0.379111	-0.0647147
HuH-7	0.116904	-0.361396	-0.663122	0.0117867	0.519093	-0.25453	-0.0660624	0.716373	0.883121	0.133942	0.0256858	0.0867449	0.66192	0.562356	-0.0948249	0.00707414	-0.310429	-1.25784	-1.61272	0.276107	-2.90227	0.146914	0.111175	0.183475	-0.521484	-1.32515	0.00747122	0.0456216	0.09373	-0.282074
HuO-3N1	0.0824626	-0.303016	0.30272	0.0958992	0.569203	-0.128133	-0.304431	0.59986	0.38805	1.19927	0.0455404	-0.0261751	0.0923699	-0.825852	0.143467	0.0512519	-0.0881879	-0.669669	-0.171591	0.996482	-0.221337	0.120781	-0.0716136	0.159476	1.0161	0.411582	0.100339	-0.042761	-0.381756	-0.0178645
HuO9	0.348565	-3.2644	0.168991	0.191765	0.422741	0.371869	1.2572	0.364735	-0.134377	0.494454	0.0681154	0.232781	0.61863	0.499961	0.119346	0.248493	0.121828	0.654371	0.80573	0.774503	-1.77319	0.0116116	-0.0919432	-0.572041	0.731711	-0.218935	0.0996662	-0.0495643	1.21205	0.162307
HuP-T3	-0.0923389	0.355706	0.288461	-0.125652	0.21327	-0.0921241	-0.354884	-0.591063	-0.187182	-1.16389	-0.0939114	-0.0168418	-1.15313	0.542129	0.00299198	0.0744681	0.0166816	0.195137	0.536868	-1.03703	0.508027	-0.121913	0.0515721	0.627627	-1.23576	0.349354	-0.054777	0.0458822	0.325888	0.0027112
HuP-T4	-0.162353	0.449569	-0.23878	-0.112997	-1.21778	0.0160908	0.124291	-0.275624	0.312016	-1.41328	-0.129947	-0.137831	0.46937	-0.467606	-0.122523	-0.207676	0.132039	0.713938	0.711681	-1.21443	0.58334	-0.024485	-0.0361597	0.283208	-1.24344	0.429801	-0.120608	0.11222	-0.565217	0.0406194
HUTU-80	-1.33497	0.508218	-3.55845	-0.436051	0.071756	-2.054	-1.62497	0.175153	-1.90074	-0.212254	-0.898786	0.524123	0.125927	0.583439	0.274235	0.00145955	-1.22816	-0.463126	-3.33552	-0.235592	-1.76237	-0.491501	0.3369	0.603775	-0.857381	0.3634	0.0809826	0.0946749	-2.98595	-2.41425
IA-LM	-0.145986	-0.392425	0.0433214	0.574507	0.560422	0.295794	0.273303	0.782489	0.770484	-0.326204	0.630189	0.199092	-4.79067	0.356962	0.25891	-0.0600948	0.77793	0.686483	-0.8639	-1.15339	0.0750509	0.440967	0.337171	-0.48042	-0.13317	-0.0320633	0.0545267	0.894341	-0.811556	0.502919
IGR-1	-0.0496104	0.51803	0.456047	0.177247	0.513823	-0.0543687	-0.248759	0.829917	0.518049	0.563476	-0.0479204	0.0415164	0.0138978	0.630807	0.114007	0.0167681	0.0545889	0.273168	0.412756	-0.192768	0.502696	-0.020873	0.040714	-0.838448	-0.302286	-0.964516	-0.00511122	0.0541365	-1.38428	-0.0590816
IGROV-1	-0.0672962	0.51836	0.446839	-0.465354	-1.18654	0.0165346	0.159987	-2.53187	0.562696	0.517243	-0.0506927	-0.225663	-0.0210862	-0.310714	-0.0950105	-0.275024	0.0221183	0.0299703	0.0682659	-0.307434	-1.81537	-0.0744656	-0.0133708	0.132665	-0.803798	0.409791	0.129703	-0.0509375	-0.0190068	-0.127144
IM-9	0.817718	0.518227	0.341943	0.629946	0.529469	1.04639	1.07209	0.703438	0.35743	0.423555	0.818042	0.592868	0.284373	0.388882	0.28472	0.520698	0.667238	0.67237	0.626527	0.805664	0.377674	0.411439	0.378115	0.368921	0.436109	0.102426	0.794896	1.03968	0.98352	0.801118
IMR-5	-0.462838	0.561808	0.03357	0.628728	0.443694	0.251345	0.618856	0.58868	1.02489	0.775957	0.315925	0.507144	0.675016	0.603095	-0.77157	0.501937	1.11048	0.592794	0.660365	1.00352	0.480769	0.496041	-1.39041	0.608184	1.0717	-0.130729	0.756824	0.169467	0.416484	-0.0245339
IPC-298	-0.179284	0.244012	0.642929	-0.250563	0.495856	0.0473498	1.07832	-1.92503	-1.19192	-2.62238	-0.172136	-0.00797411	-0.526428	0.637286	-0.0832079	0.204519	0.117482	0.38286	-0.0439987	-2.65442	0.499183	-0.142438	-0.0550653	-0.625995	-2.35009	-0.0384287	-0.138069	-0.325341	-0.190179	-0.0482395
IST-MEL1	-1.6379	0.522629	0.556457	0.185982	0.187331	-0.0335871	0.207955	-0.510861	-0.222252	0.116917	-0.9193	0.264109	-0.0435506	0.674959	0.151059	-0.785178	0.471753	0.452438	-0.839346	0.271451	0.502564	0.387406	0.131912	-0.824252	-0.656386	-1.72676	-0.624816	-0.351991	-0.666804	-0.32537
IST-MES1	-1.2867	-1.37163	0.620606	0.500324	0.474756	-1.10608	0.066131	0.790481	1.36405	0.690746	-1.81277	0.520966	0.481168	-0.032358	0.276742	-0.435831	-0.515183	0.080979	-0.217139	0.493389	-1.28985	0.325064	0.343745	0.554836	0.925633	0.416431	0.183633	0.279409	0.379557	-2.6511
IST-SL1	0.631453	0.311921	0.608375	0.459643	0.493688	0.817588	1.17231	0.770645	-1.62939	0.599328	0.693313	0.546432	0.529241	0.561149	0.182022	0.119262	0.664722	0.693425	0.734558	0.934637	0.592714	0.451968	0.152671	-0.253921	0.815126	0.405818	-0.422098	-0.260012	0.616415	0.0919481
IST-SL2	-1.11925	0.221343	-0.273227	-0.613773	0.370302	0.516731	0.826749	0.221519	0.601288	0.504691	-0.334372	0.480852	0.666799	0.442962	0.225945	0.141892	0.497795	0.598689	0.407376	0.889602	0.103893	-0.195062	-0.419779	0.155807	0.824813	0.438041	-0.858936	-0.368829	0.252656	-0.99598
J82	-0.107805	0.134253	0.570814	-0.0503795	0.48748	-0.0440841	0.00114945	0.506018	1.40291	0.315309	-0.159509	0.0100735	-1.19546	0.585476	0.047831	-0.152825	0.0594048	0.302136	-2.53874	0.580824	0.0813166	0.05892	0.0614278	0.442003	1.0337	0.25389	-0.142831	-0.0121289	-0.351814	-0.393405
JAR	0.605586	0.482678	0.323275	0.227775	0.440863	0.880586	1.25825	-0.346824	1.22042	0.906473	0.581015	0.135108	0.535487	-0.655225	0.323708	0.470387	1.08814	0.757018	0.0760411	0.692342	0.526634	0.472925	0.417054	0.571354	1.01981	0.132792	-0.126722	-0.883071	1.46641	0.606445
JEG-3	0.0371334	0.415841	-0.21074	0.181334	0.510254	0.330996	0.994156	0.49838	0.0655619	0.707782	0.205628	0.143717	0.057221	0.584841	-0.0159646	0.124388	0.218876	0.737795	0.617043	0.98882	0.258371	-0.0905889	0.129351	0.542429	1.01285	0.360092	0.0426944	0.0711974	0.175424	0.135568
JiyoyeP-2003	-0.53761	0.460101	0.481713	0.465222	0.559024	0.0347518	0.956629	0.547443	-0.899362	1.12587	-0.0974002	0.506489	-0.239421	-0.933116	0.324084	0.503845	1.04066	0.74304	0.875122	1.00672	0.35152	0.125141	0.403088	-0.290679	1.07108	0.169137	0.0418347	0.51632	0.095019	0.285257
J-RT3-T3-5	0.735381	-0.101706	-1.20665	0.565329	0.456169	0.908926	0.886949	-2.85387	-1.93343	0.288779	0.690836	0.347729	0.0199557	0.106219	0.308611	0.284403	0.312265	0.672725	0.347808	0.639761	-2.64948	-0.136483	0.38092	-2.38785	0.807529	-0.0663018	0.795601	-0.0264146	-0.970362	0.803108
JVM-2	0.0341962	0.456474	0.609457	0.00295721	0.555752	0.403978	1.25798	-1.05745	-0.544509	-0.217485	-0.123515	0.350916	0.132604	-2.25533	0.0254914	0.439531	0.910259	0.753774	0.501226	0.71628	-0.628675	0.191387	0.338259	-1.03645	0.612758	0.0402035	0.703841	0.550866	1.28628	0.237004
JVM-3	0.82638	0.378212	-1.79266	0.613118	0.504314	1.0546	1.24664	-2.09485	-1.29093	-0.932426	0.725276	0.59218	0.675711	-0.838757	0.305167	0.520559	1.12095	0.776323	0.860673	0.0205996	-0.536924	0.476964	0.402763	-1.687	-0.0112201	-0.237177	0.771709	1.03898	1.59762	0.824249
K052	0.73107	0.0683762	0.0692652	0.629677	0.031227	0.973385	1.18676	-0.108148	-0.19752	-0.0194051	0.801567	0.184235	0.678245	-0.0126196	0.335945	0.224197	0.82234	0.757311	0.857257	0.0958948	0.0665392	0.383454	0.403418	-0.0533077	0.261017	-0.0102308	-1.29763	-1.12724	0.384267	0.82452
K5	-0.163005	0.369719	0.545529	0.209416	-0.265803	-0.586173	-0.200116	0.151057	-1.36493	-2.54824	-1.13347	0.544445	-1.40125	0.321607	0.276933	0.374228	-0.730488	0.287985	0.726373	-1.28953	0.101324	0.447744	0.368624	-4.34127	-1.48641	-1.84379	0.449605	-0.153164	0.512907	0.102745
KALS-1	-0.951815	0.344405	0.619236	-1.33628	0.51933	0.745892	-0.37072	0.777001	0.286881	0.18128	-1.48822	0.20729	0.209147	0.483242	-0.0767681	0.415749	-0.281934	0.26066	0.668614	-0.816595	0.400145	0.278927	0.199266	0.231775	0.154797	0.091431	0.699025	0.226149	1.09035	-0.0243553
KARPAS-299	0.80544	0.185756	-0.291385	0.62887	0.557657	0.168644	1.21358	-0.755003	-0.750735	0.358057	0.722487	0.592744	0.623533	0.630568	0.325759	0.476682	-0.661141	0.741881	0.155674	0.296383	0.218727	-1.60955	0.402774	-0.347943	0.921838	0.0878819	0.646075	-1.49414	1.32678	0.553424
KARPAS-422	0.225881	0.207158	0.428897	0.448595	0.529852	0.9469	0.938412	0.818972	-0.138394	0.886502	-0.619557	0.572388	0.722055	0.290257	0.285736	0.52048	-0.00787452	0.735996	0.584634	0.919722	0.222255	0.131298	0.348276	0.2978	0.909503	0.293457	0.752819	0.00580704	0.586984	-0.158689
KARPAS-45	0.0682951	0.527996	-0.743386	-0.181381	0.360525	-0.149211	0.636559	-0.929899	-2.18763	0.948069	0.166958	0.198416	0.679049	0.510602	0.0631222	0.520098	-0.24094	0.228846	-0.415959	0.958273	-0.988134	-0.00469773	0.197987	-0.997345	0.529457	0.206136	0.693238	-0.767787	0.351033	0.218488
KASUMI-1	0.80532	-1.23184	-6.71022	0.613604	0.216745	0.571975	-0.210586	-0.492189	-2.48402	-0.987945	0.810477	0.592326	-1.80209	-0.249858	0.323348	-0.168278	0.235109	0.0554048	-0.325868	-0.70102	-1.46766	0.478246	0.403311	0.204181	-0.294514	-0.425928	0.755057	0.691943	0.0565396	0.729936
KE-37	0.803885	0.523767	0.120711	0.614403	0.527821	1.05343	0.215693	-3.18452	-3.55186	0.346814	0.735316	0.485039	-0.348383	0.405472	0.282051	0.482074	0.558709	0.649242	0.761334	0.988402	-1.5372	0.0355861	-0.14542	-1.24859	0.818164	-0.00572895	0.706962	-0.803514	-0.4119	0.433078
KGN	-1.68988	0.394177	0.639242	-1.87739	0.530044	-1.15512	-1.15505	0.551658	-0.38066	0.145355	-2.32137	-0.0675556	-1.93999	0.645389	0.281888	0.340311	-0.893376	-0.0992247	-1.72235	-0.180531	0.290349	0.311129	0.345685	-0.133014	-0.54313	0.405986	0.69897	-1.39516	-0.957733	-1.5726
KINGS-1	-0.46192	-1.38424	0.126054	-0.805511	0.0263688	0.268818	-0.585304	0.507431	0.0266382	0.793232	-0.970047	0.535032	0.30563	0.639135	0.138036	0.351339	0.613219	0.2581	0.450307	-0.0200885	0.44692	-2.90952	-4.82313	0.604655	-0.56491	0.410699	0.619168	0.777554	0.538904	-0.930929
KM12	0.597767	0.510246	0.342134	-0.493827	0.522128	-3.41925	-3.51842	0.654254	-1.22345	-0.947622	0.774592	0.345327	-0.693905	0.492686	0.274607	0.368395	0.115699	0.734202	0.254725	-0.34885	0.445739	-3.00192	-1.2415	0.559833	-0.0761931	0.24392	-3.28398	-3.32762	-1.77116	0.778635
KM-H2	0.602697	0.134991	0.530012	0.61374	0.52842	0.360346	0.929737	0.738026	1.61225	0.903335	0.754561	0.501405	0.625498	0.230652	0.325737	0.520365	0.42052	0.654693	0.53129	0.972692	0.176058	0.0751047	0.403273	0.137127	1.07141	0.281264	-0.328738	0.283912	0.866056	0.0428557
KMOE-2	0.806487	0.453813	-0.344355	0.609592	0.561424	0.441586	-0.10482	-0.986163	-1.0883	-4.56258	0.81736	0.572283	0.258864	0.563402	0.306543	0.428137	0.244288	-0.477377	0.687297	-4.65038	0.0465258	0.303807	0.348706	-0.0875112	-4.17012	-0.295911	-1.01626	0.097361	-0.00999449	0.804069
KNS-42	0.0196874	0.413052	0.637182	-0.616423	0.526844	0.458207	0.870141	0.830441	1.12783	0.818696	-0.249472	-0.0670693	0.596777	0.47059	0.155628	-0.243322	0.769586	0.597973	-0.263877	0.922356	0.582573	-0.273246	0.337308	0.576141	0.711776	0.365121	0.328679	0.972409	-0.217853	-0.16561
KNS-62	-0.0441299	-0.850629	0.51238	0.0486515	0.108202	-0.0501088	-0.0630491	0.324168	0.896056	-1.04495	-0.0955531	-0.0732257	-0.0696709	-0.89249	0.120406	0.0211899	0.0537046	-0.105462	0.0552093	-1.02074	0.537402	0.177988	-0.105775	-1.28102	-0.514807	-1.49522	0.00468878	0.0575648	0.00633499	0.0145927
KNS-81-FD	0.804728	0.43126	0.497092	0.612334	0.465641	0.835586	0.54644	0.618623	0.382948	0.451033	0.702926	-0.0240269	0.0731342	0.520734	0.275817	0.391089	0.932273	0.714433	0.110324	0.627343	0.554279	-0.398683	-0.577129	-0.838082	-0.563145	0.406663	0.395506	1.01216	0.0569066	0.769852
KOSC-2	-0.0525369	0.145551	0.404143	-0.186978	-0.00645542	0.0205104	-0.782869	-1.04314	-0.477657	0.0555702	-0.0523374	-0.0300451	0.0703155	-0.159921	0.0899832	0.0608443	0.058036	0.667108	0.856261	-0.384506	0.501692	-0.161236	-0.0504382	0.126422	-0.639698	0.0952562	0.0545684	0.027452	0.295043	0.0236978
KP-4	0.0124359	0.425366	0.255459	0.269668	0.55924	0.244781	0.276101	0.736805	0.0147528	0.345501	0.139789	0.0990792	0.267138	0.411545	0.13387	0.189397	0.188508	0.697529	0.653027	-0.410758	0.373142	0.0594473	0.028225	-2.85729	0.77143	-0.964717	0.108209	0.0562524	0.198297	0.0674163
KP-N-RT-BM-1	0.477785	0.151075	-0.260342	0.409803	0.104205	-0.713746	-0.2915	0.144321	-0.00132085	0.0215846	0.802894	0.310665	-0.0268658	0.25428	-0.591575	0.160372	-1.32473	-0.274552	0.145743	0.103685	-0.0534616	-1.94227	0.290635	0.0876492	-0.115753	-0.0226931	-0.0358427	0.794247	0.0844326	0.253315
KP-N-YN	0.463349	-0.680795	0.442446	0.333075	0.523482	0.483605	-0.0930777	0.815765	0.613136	0.775328	0.679931	-1.5069	0.518198	0.0608927	0.280868	0.339027	-0.19868	-0.0547579	0.361925	0.853857	0.236894	0.45595	-0.773921	-0.190016	1.00455	0.343929	0.794835	0.103446	1.39891	0.0743639
KP-N-YS	0.35724	-3.04031	-0.241601	0.300348	0.561613	0.577871	0.653703	0.75602	0.367931	1.01267	0.140399	0.592157	0.526225	0.224997	-0.126146	-0.07143	0.888286	0.473263	0.842847	0.846339	0.51344	0.496361	0.268967	-0.184534	0.972937	0.0755064	0.0720159	0.499944	0.577875	-0.59906
KS-1	-1.51094	0.160226	0.17976	-1.69212	-0.257463	-3.34333	-2.83449	0.160091	-0.347038	-0.290863	-1.43919	-2.36011	-1.3578	0.00447209	0.242327	-1.51203	-2.23298	-2.08173	-1.00017	0.0496147	0.0575106	-1.39151	-0.363715	0.606257	-0.753242	0.436185	-0.876432	-1.75507	-0.797353	-2.8352
KU-19-19	-0.0321885	0.391657	0.643491	0.00101449	-0.731483	0.237479	1.16874	0.144166	0.223225	-0.908198	-0.0152222	-0.165232	0.512047	-1.95641	0.150849	-0.0263791	0.26169	0.576897	0.73582	-0.459569	0.551543	0.0605954	-0.034332	0.46504	-1.21953	0.229979	0.180403	0.247807	1.52939	0.184482
KURAMOCHI	-1.61632	-0.0751117	0.535132	-0.595174	0.523825	0.0701398	0.524371	0.779396	1.23838	0.798527	-2.30129	0.0352165	0.198731	0.643815	0.274165	0.110976	-0.33805	0.698331	0.0093407	-0.00788139	0.591536	0.30302	0.284123	0.601515	0.539803	0.406646	0.493766	0.782361	-0.302688	-1.07562
KY821	-0.583642	0.5296	-0.210735	0.588888	0.313441	-0.0829795	1.25515	-0.0872736	-0.565451	-0.604833	0.799373	0.314067	0.675419	0.593671	0.1588	0.476446	0.985609	0.769187	0.559659	-1.01995	0.0889646	0.350204	0.323272	0.626298	-0.730467	0.397648	0.776651	-1.00071	1.44965	0.470349
KYSE-140	-0.0888143	-0.279989	0.419838	-0.295568	-3.30678	0.083016	0.0930107	-1.85971	0.00828216	0.384231	-0.175703	-0.431201	0.61842	-2.54329	-0.0238731	-0.667472	0.117246	0.458063	0.677794	0.184302	0.559831	0.0689699	-0.256508	-0.446093	0.0481506	0.333471	0.0591951	-0.0750098	-0.789935	0.170201
KYSE-150	0.0518343	0.517185	0.647005	0.0621729	0.526479	-0.103298	-0.288343	0.356108	-0.0260768	0.764205	0.0120211	0.0139709	-0.145611	0.578334	0.142084	0.0787754	-0.0537909	-0.347414	0.524583	0.150036	0.250834	-0.0501764	0.0324124	0.444077	-0.254701	0.404142	0.09039	0.045118	-0.208897	0.00509175
KYSE-180	0.00725914	-0.0427503	0.64469	-0.00398901	-2.14329	-0.0676564	0.115544	-0.0115681	1.40657	0.240014	0.0251483	-0.335854	0.566844	-2.02726	0.117313	-0.503049	0.0267625	-0.50316	0.665879	0.986887	0.43357	0.263206	-0.140589	0.403474	1.01987	0.368483	0.101193	0.104935	-0.600915	0.206679
KYSE-270	-0.0696366	0.452932	0.509902	0.0753269	-1.47417	-0.247696	-0.67705	-0.0278283	-0.0803897	0.357618	-0.143402	-0.127162	-0.307669	0.23198	0.156067	-0.496693	-0.111848	0.198723	0.0454719	0.43509	0.544733	0.0287962	-0.0792381	0.411436	1.00733	0.353953	-0.188454	-0.251736	-3.05263	-0.082455
KYSE-410	-0.12949	0.00315935	-0.846902	-0.43542	-3.25292	0.022249	-0.138914	-2.23001	-0.264585	-0.717141	-0.109154	-0.349516	0.478916	-1.37451	-0.351217	-0.608419	-0.0222022	-0.0439328	0.722938	-0.829188	0.475028	-0.0171994	-0.131705	0.60376	-0.789559	0.183188	-0.0794452	-0.00564608	-0.242198	0.18359
KYSE-450	-0.123073	0.42492	0.517367	-0.13498	-2.1644	0.0714221	0.0190917	-0.622942	0.761308	0.473689	-0.106255	-0.370698	0.349424	-3.0952	0.17195	-0.494184	0.186666	0.713927	0.621428	0.343838	0.489614	0.125254	-0.164713	0.460517	0.271849	0.433882	0.117695	0.10338	-0.633105	0.074864
KYSE-510	-0.108202	0.340267	0.397185	0.0960019	0.462243	-0.185354	-1.08628	0.731228	0.863273	-0.120442	-0.0639457	-0.00416149	0.477536	-0.222352	0.262237	-0.0207704	0.0148602	0.696943	0.29542	-0.649553	0.142206	0.0982499	-0.0954658	-0.280491	0.77968	0.40511	-0.10484	-0.0452879	-2.06626	-0.215553
KYSE-520	0.0208503	-0.151173	0.595008	-0.177711	-0.201781	0.183538	0.519606	-0.712434	0.781441	0.0391225	0.0337682	-0.0836783	0.114487	-0.189596	0.0329258	0.00154286	0.142276	0.127258	0.415514	-0.507832	-0.0099836	0.010829	-0.0169796	0.375053	-0.298989	0.40817	0.140037	0.15316	1.26822	0.0408345
KYSE-70	0.0193826	-1.27121	0.645546	0.0821349	0.527287	0.0861509	0.556975	0.495714	1.23421	0.418728	-0.0963916	0.0579544	-0.576388	0.25268	0.113778	-0.0289656	0.153231	0.596906	-0.525918	0.683252	-0.140179	0.0409723	-0.0415527	0.466053	0.967212	0.228344	-0.085334	-0.0639482	-0.942783	-0.122078
L-363	0.516846	0.560689	0.296386	0.612862	0.380047	-1.95252	-1.26341	-0.610267	-1.19172	0.386879	0.81093	0.592575	0.676434	0.13256	0.326253	0.520567	-0.629255	-1.36043	0.464858	0.673594	-0.6068	-0.254741	0.377589	0.60864	0.476384	0.126342	0.776693	-0.417554	0.420668	0.767965
L-428	0.36318	0.5607	0.535008	0.629209	0.581066	0.477321	1.2196	0.324608	0.547574	1.03259	0.818002	0.592909	-0.0518581	0.5674	0.325807	0.520545	0.713097	0.700151	0.782998	1.00607	0.392739	0.0653598	0.403083	0.573534	1.0704	0.409149	0.751277	0.162219	0.762374	0.784435
L-540	0.701497	0.50187	-0.668106	0.435338	0.507282	0.239077	0.995108	-1.12834	-3.03141	1.09767	0.616882	0.430906	-1.42184	0.675557	0.00512134	0.1891	0.040933	0.714308	0.480355	0.742109	0.498398	0.249402	0.270259	0.601083	1.04199	0.406543	-0.321026	0.369109	-0.196484	-0.08023
LAMA-84	-3.40107	0.304568	-7.63256	-4.99398	0.290993	-0.138891	0.818526	-4.22424	-1.573	-2.95365	-0.569512	0.0945155	0.62356	0.219379	-8.56517	0.520731	0.190728	0.471148	-0.503728	-2.30284	-2.09749	-2.02557	0.402772	-1.31816	-3.07128	0.284995	-2.09498	-1.20977	-0.0754256	-0.810711
LAN-6	0.415814	0.452629	0.473781	0.320348	0.551698	-2.56832	-0.947639	0.834317	0.668058	-0.765978	0.600173	0.543092	0.533542	0.477474	0.326061	0.475783	-2.1081	-3.00604	0.834157	-0.795295	0.553297	0.069299	0.349078	0.628892	-1.54492	0.411145	0.523945	0.210945	0.930233	0.576667
LB1047-RCC	-4.03982	-3.20658	-0.694797	-2.33971	-0.9815	-1.13379	-0.870442	-1.1727	-0.164222	-0.444924	-3.53313	-1.28499	0.239648	-1.93036	-0.310405	-1.49376	-0.733737	-0.898114	-2.11165	-1.16491	-0.495509	0.327242	-0.780226	0.0194706	-0.925765	0.431092	0.559989	-2.28212	0.806431	-2.4248
LB2241-RCC	-0.0444083	-0.929397	0.422866	0.592009	-2.84595	0.926783	0.211456	-2.15808	-0.985974	-0.963293	0.598158	-2.22162	0.243179	-3.2575	-0.699737	-2.75045	-0.765381	0.0187293	0.422763	-1.15547	0.166579	0.444675	-9.15107	-1.44614	-0.335135	0.158207	0.324439	0.214205	-0.230849	0.779694
LB2518-MEL	0.542262	0.519767	0.605131	0.317807	0.556729	-0.0357008	-0.178878	0.699038	0.0501365	-2.03608	-1.45867	-0.693434	0.314804	0.488318	-0.308695	0.473365	0.655284	0.129952	-1.20448	-2.34157	0.478387	0.332341	0.0419626	-0.156796	-2.22434	0.429604	-2.68054	0.997927	-1.06382	-4.08503
LB373-MEL-D	-0.0936489	-0.671285	0.361937	0.489273	0.580837	0.129114	0.130422	0.835189	1.08541	-0.0771393	-0.101092	-0.033052	-0.676246	0.675754	0.236033	-0.0119497	0.755568	-0.108898	-0.474743	-0.476554	0.618865	0.40894	0.334811	0.610486	-0.536421	0.407854	-0.0480093	0.984665	-0.0284727	-0.203208
LB647-SCLC	-0.0973452	0.229346	-0.0735104	0.0855695	0.0423739	0.438114	-1.45556	0.126726	0.249154	0.00307794	0.802497	0.0271235	0.645052	-0.00360628	0.102763	-0.0338314	0.195382	-1.01481	0.803671	-0.00101989	0.0850414	0.368165	0.351566	0.0328844	0.038158	-0.0791493	0.653825	0.949708	1.32132	0.697717
LB771-HNC	-0.282659	0.556328	-0.964479	-0.00610938	0.548804	-2.67889	-2.99541	-2.01079	1.19503	0.0923268	0.284445	-1.08134	0.203088	-2.07703	0.280637	-1.07117	-0.491763	-3.13279	0.0730132	1.00417	0.590476	0.448404	0.336714	-0.693724	0.984667	-0.944952	0.717285	0.931087	-1.6223	0.055032
LB831-BLC	-2.2127	0.520172	0.644105	0.440997	0.556904	-0.779956	-0.081947	0.706662	0.638057	0.525736	-2.22908	-0.00550913	-1.81867	0.418581	0.22159	0.375773	-1.02748	0.698952	-2.36492	0.926609	0.377748	-0.183417	0.191515	0.468281	0.0606738	0.434328	0.291079	0.442555	-0.773333	-2.99441
LB996-RCC	-4.55678	0.292979	0.326887	-3.19184	-0.525685	-1.35257	-1.02443	-0.478137	0.561347	0.165951	-2.77839	-2.64895	0.0414525	-0.428469	0.298845	-2.47513	-0.824312	0.160516	0.27482	-0.420817	0.501206	0.40944	0.292008	-0.0766085	0.838607	0.414797	0.548434	-1.10176	-0.0446227	-4.20332
LC-1F	0.779382	0.294106	0.248816	0.281171	-0.80855	0.873576	0.208722	-0.0529147	0.423471	0.105693	0.63812	-3.2521	0.529829	-0.387747	0.303521	-2.36619	1.0458	-0.446586	0.862097	0.0376899	0.236677	0.45461	0.29712	0.0562283	0.0616573	0.0289449	-0.344842	0.674468	0.524935	0.80196
LC4-1	0.150651	0.525416	0.54517	-0.678533	0.58158	0.647231	0.605286	0.707476	1.04771	1.01278	0.772729	0.593031	-1.08318	0.642891	-1.15926	0.503568	0.907385	0.542049	-0.012953	0.932277	0.513866	0.285965	0.297038	0.312642	0.841767	0.431481	-0.469663	-0.422939	0.0522033	0.525303
LCLC-103H	-0.144663	0.279649	0.595547	0.0323703	0.52714	-0.534405	-0.738283	0.782078	0.702544	0.783917	-0.330363	-0.0721174	-1.20551	0.318486	0.06993	-0.300442	-0.265224	-0.950651	-3.07936	0.419738	0.176337	0.152011	-0.0836231	0.219846	1.01137	0.373754	-0.294349	-0.410069	-3.46512	-0.535475
LCLC-97TM1	0.0770325	0.518015	0.607554	0.0727072	-0.376154	-1.14892	-2.72027	0.597377	-0.386876	-1.36133	-0.208665	-0.19835	-2.15039	0.55692	0.198849	-0.20247	-0.842473	-3.45285	-0.551036	-0.851112	-1.05922	0.257087	0.0218697	-0.632893	-1.72926	-1.2843	-0.0305743	-0.107892	-0.886957	-0.118091
LK-2	0.101763	-0.0697667	0.153399	0.0292259	0.422909	-0.373514	-1.58443	0.73137	-0.390361	1.20775	-0.156981	0.13176	0.240299	0.672853	0.327568	-0.117338	-0.354339	0.195988	-2.21626	0.972548	-2.73058	0.0123495	0.0028845	0.627117	0.985192	0.410152	-0.0896164	-0.200236	-1.18018	-0.581215
LN-405	0.0636409	-0.351458	0.64691	0.114315	0.558577	0.275456	0.682105	0.813695	0.533567	1.1315	0.0269031	0.0155351	0.677277	-1.04132	0.170952	0.154006	0.257196	0.697549	0.205213	0.937357	0.393888	0.00775999	-0.040008	-0.123769	0.290255	0.243804	0.192525	0.192116	0.990103	0.0666596
LNCaP-Clone-FGC	0.609095	0.506955	0.270669	0.629413	0.386509	0.86815	0.943122	0.786383	-0.571644	1.07063	0.817733	0.592674	0.52484	0.559821	-0.820135	0.475048	0.612836	0.61861	-0.8499	0.990436	0.541045	0.296442	0.273009	0.626813	1.06889	0.364929	0.528735	0.890119	0.421394	0.773132
LOUCY	0.516848	0.476919	0.564533	0.614897	0.584168	0.944124	0.436445	0.642289	-0.321073	0.9155	0.811236	0.540391	-1.25374	0.601507	0.308017	0.498669	1.0973	0.70683	0.844565	0.987267	-1.53086	0.351024	0.379112	-1.62455	0.90343	0.205663	0.778015	0.229047	0.834178	0.804257
LoVo	-0.18991	0.315528	0.198266	-0.0466096	-0.224697	-0.19771	-0.228678	-0.497122	-1.50135	-1.72273	-0.304186	-0.0928638	-0.518759	-1.25245	0.0778546	0.00321034	0.0167362	0.700577	0.0137345	-1.21406	0.466465	-0.093255	-0.116844	-0.37755	-1.8999	0.213391	-0.150227	-0.234012	-1.19357	-0.0662489
LOXIMVI	-0.0408977	0.511006	-0.20254	0.0404119	0.513315	0.568655	0.308391	-1.45712	-1.2246	-2.36811	-0.84887	0.589653	0.551847	-0.448411	0.133967	0.480291	0.416951	-0.28374	0.816509	-1.45483	0.496841	0.478598	0.347131	-2.71859	-1.87982	-2.57593	0.715137	0.51411	1.07714	0.495335
LP-1	0.684906	0.516228	0.641279	0.629444	0.56285	0.679599	0.274634	0.818762	1.88493	1.00742	0.643688	0.302166	0.717906	0.575679	0.327773	0.24581	0.0220184	-1.23968	0.80588	0.991881	0.476107	0.250996	0.292088	0.388509	1.0471	0.371208	0.492359	0.447864	1.09047	0.815107
LS-1034	0.104528	0.449448	0.52457	0.588134	0.230232	-1.17199	-1.83987	0.816517	1.86694	0.0111812	0.784257	0.53887	0.565761	0.377081	0.281334	0.434857	-1.03252	-2.43836	0.841102	-0.261	0.476813	0.447627	0.343934	0.604688	-0.825802	0.405159	0.668244	0.844085	-0.579926	0.58054
LS-123	-0.458624	0.504851	0.646032	-0.311202	-1.04644	0.311955	-0.374863	0.813653	0.600319	0.499879	-1.15649	-0.97982	0.42851	0.545552	0.300041	-0.735658	-0.0567036	0.284879	0.795087	0.114588	0.441092	0.448185	0.131825	0.536341	-0.552465	0.284038	0.655411	-0.15302	-0.91164	-0.669674
LS-411N	0.63676	0.457799	0.352786	0.608085	0.244697	-1.81164	-1.57787	0.719706	-0.647695	-1.61525	0.749586	0.253116	-1.28807	0.360174	0.277164	0.10479	-0.795058	-0.877995	0.682814	-0.335035	0.562582	-0.414156	0.284995	-1.21244	-0.509641	-0.949935	0.570905	0.974856	-1.32798	0.397094
LS-513	0.63819	0.511521	0.648851	0.61321	0.0413671	-0.141096	-0.76964	0.813301	0.637816	-1.72457	0.516738	-0.404287	0.569398	0.617661	-0.250531	-0.703608	0.129439	-1.0772	0.876425	-0.71121	0.560949	0.279153	0.291053	0.623422	-2.05163	0.252681	0.562373	0.63116	1.15485	0.814643
LU-134-A	0.590995	0.530348	0.418594	0.614815	0.564077	-0.754161	-0.533696	0.788865	-0.131033	1.10917	0.810745	0.592404	0.0313683	0.57382	0.0856102	-0.014919	-0.64733	-0.931114	0.0361627	0.994744	0.227181	0.0208023	-0.214687	0.450977	1.01757	0.43828	0.660568	0.585309	1.17409	0.803342
LU-135	0.067569	0.355568	0.0848029	0.145693	0.536062	-0.130605	-1.53431	0.807903	-0.877065	1.04104	0.0196335	0.152648	0.476957	0.554199	0.280548	0.0784522	-0.131235	0.653857	0.0405487	0.931786	-0.117664	-0.100727	0.00402319	0.305235	1.05107	0.414091	-0.0144449	-0.0297044	-0.53744	-0.134657
LU-139	0.776048	-0.247887	0.443595	0.588904	-1.9296	1.03486	1.08938	0.0817761	1.23166	0.0956	0.802311	0.546504	0.674945	-1.70867	0.283108	0.329004	0.850179	0.755937	-0.291854	0.961196	-2.2422	0.45473	0.339713	-1.00934	-0.00989709	-2.45718	0.082627	0.953195	1.24035	0.800473
LU-65	0.379325	0.549924	0.669968	0.564092	0.580274	-0.309136	-0.178704	0.818326	1.90101	1.12746	0.817418	-0.543737	0.676053	0.646512	0.28008	-0.354198	0.260313	0.269903	0.578655	0.9746	0.592772	0.456009	0.377847	0.559963	1.07324	0.435528	-0.00441124	0.514265	0.622872	0.79756
LU-99A	0.0645165	0.402602	0.600666	0.119621	0.553552	-0.337502	-0.820528	0.736841	0.236246	-0.274523	0.0731592	0.00231032	0.0568423	0.574883	0.103526	0.109867	-0.197331	-1.1403	0.479545	0.844125	0.482305	0.0472324	0.0240725	0.465774	0.00445039	0.413321	0.033052	0.0561193	-0.0665144	0.124704
LXF-289	-1.919	-2.06522	-0.74919	-0.86499	0.453987	-0.886529	0.218042	-0.637803	-0.766612	-0.466377	-2.46425	0.327681	0.251941	0.589164	0.145529	-0.515881	-0.600315	-0.0441504	-0.236898	-0.640578	-0.553997	0.0886346	-0.378459	0.168154	-0.388088	0.118978	0.295237	-1.05108	-0.437008	-1.32107
M059J	-0.00401612	0.394604	0.496286	0.117833	0.561529	0.140981	0.296354	0.817071	-0.196915	0.894886	-0.0951446	0.0860183	-1.64441	0.448403	0.13291	0.0267883	0.136088	0.740915	-1.22686	0.970292	0.499013	-0.111684	0.132542	0.41362	0.442239	0.434329	0.01464	0.0834313	0.860052	-0.143544
M14	-0.0502092	0.138856	0.474017	0.26425	0.556797	0.153564	0.561569	-0.0378595	-1.63553	-3.26992	-0.00718433	0.164788	0.513037	0.55935	0.144745	0.389151	0.081425	0.533577	0.416881	-2.52869	0.401686	0.00415533	0.0708901	-5.07396	-3.02278	-5.37577	0.0647818	-0.0010734	1.53204	0.183767
MCF7	0.0548325	-0.0733025	0.516599	0.0908465	0.452187	-0.679284	-2.68955	0.791121	0.663638	0.927339	-0.0707211	-0.0156711	0.606967	0.37045	0.291545	-0.0779123	-0.425158	-0.928577	0.00188141	0.821627	-1.17221	0.135887	-0.117879	-0.476929	1.00029	0.15652	-0.0534625	-0.135581	-2.56311	-0.251325
MC-IXC	-0.0420689	0.510796	0.325053	-0.124085	0.300016	-0.607848	-2.16372	0.69205	-1.22253	1.12557	-0.33714	-0.048478	0.428452	-0.422284	0.132253	-0.176646	-0.492698	-1.1944	-4.01704	0.943652	0.558051	0.0650933	-0.159674	0.169511	0.533203	0.371059	-0.161577	-0.302067	-0.811789	-0.546168
MDA-MB-134-VI	0.806184	0.0707262	-0.0532236	0.614274	-0.0989828	1.03295	0.952232	0.18018	0.16715	0.0257573	0.788702	0.2287	0.676923	0.0393501	0.147081	0.0923254	0.429118	0.769386	0.626136	0.067664	0.0566801	0.477932	0.343507	0.0716813	0.129223	-0.0224652	-1.14603	1.03882	0.982792	0.823936
MDA-MB-157	-0.0597046	-0.0894655	0.297943	-0.0310924	0.0320457	0.244908	0.682587	0.0389664	1.67217	0.152549	0.0840908	-0.0369814	0.534466	-0.3438	-0.073903	0.00432737	0.305078	0.704078	0.388935	0.93937	0.339298	0.0142852	0.015203	0.0550658	0.582224	0.395303	0.0507878	0.20664	0.314776	0.0998453
MDA-MB-175-VII	0.0955956	0.42449	0.629227	-0.00263306	-5.10018	0.232132	0.839935	0.382868	0.466421	0.276143	-0.15765	-0.485254	0.460895	-1.84708	0.210759	-1.03783	0.0846545	0.33419	0.787893	-0.965582	0.582957	0.25351	-0.0906268	0.504782	-0.294625	0.35027	0.17397	0.401256	1.08018	0.185299
MDA-MB-231	-0.0133876	0.519142	0.249756	0.105823	0.51091	0.0210595	0.274312	0.681066	-0.113781	-0.694469	-0.0110594	0.0874442	0.394114	0.564544	0.101725	0.12876	0.0525692	0.394666	0.382182	-0.588109	0.197624	-0.0679458	0.0749279	0.608103	-1.06665	-0.246575	-0.0130831	0.104814	0.0316662	-0.0124449
MDA-MB-361	-0.0359262	0.245192	0.524996	0.164867	0.127626	0.0846127	0.644425	0.609836	0.178479	0.374909	-0.0616897	-0.0131231	-0.931067	-0.311073	0.157622	-0.0527427	0.161987	0.585311	0.298617	0.257372	0.560513	-0.0202504	0.0268765	0.605738	0.185217	0.41198	-0.00547198	-0.0109752	-0.877552	0.00687811
MDA-MB-415	0.00708068	-0.58132	-0.0427292	0.0287006	0.496101	0.289788	1.09522	0.816962	1.08203	0.7851	-0.0528018	0.0948838	0.359914	0.632813	-0.116088	0.0358797	0.237044	0.687352	-0.692289	0.175585	0.228934	-0.0389623	0.0371356	0.596155	0.170025	0.436402	-0.0423324	0.144827	0.163934	-0.114442
MDA-MB-453	0.10667	0.456219	0.612238	0.181868	0.342054	0.340126	0.884453	0.781877	0.719632	1.08465	0.191307	0.0940085	-0.176749	0.642787	0.189931	0.0625431	0.227173	0.701054	0.46559	0.994316	-0.0431687	-0.0248609	0.148066	0.534958	1.06774	0.37548	0.174243	0.232341	1.12418	0.0716854
MDA-MB-468	-0.0656333	-0.0605068	-0.955984	-0.0486036	-1.57185	0.11391	-0.227842	0.171491	-0.188318	-0.518557	-0.0489994	-0.106026	0.516098	-1.32609	-0.0585154	-0.284341	0.051319	0.736472	0.135483	-0.688461	0.503593	0.0643195	-0.071198	0.580548	0.293269	0.337638	-0.0894181	0.115003	0.187054	0.0204182
ME-180	-0.0616869	-0.740296	-0.925225	-0.231271	-1.494	0.338858	0.751585	-1.21052	0.0182816	-0.196749	0.00419788	-0.104866	0.610123	-0.86824	-0.317852	-0.212972	0.208002	0.737977	0.552515	-0.30896	0.551935	-0.0494025	-0.0891425	0.340276	0.162485	0.433997	-0.0602035	0.0288753	0.388697	0.173092
MEG-01	-3.26842	0.555965	-5.77265	-3.77828	0.513063	0.352004	0.49397	-4.62995	-1.30672	-1.46248	-0.178909	-0.0267369	0.679703	0.507372	-7.22761	0.29658	0.128197	0.757188	0.319898	-0.806774	0.124892	-2.14411	0.381635	-0.0970847	-1.76787	0.406752	-1.60382	-1.33993	-0.228984	-0.428556
MEL-HO	-0.119784	0.452663	0.648962	0.217084	0.514286	-0.155293	-0.172751	-0.0702875	-0.651323	-2.85288	-0.0713687	0.0461921	-0.21074	0.447664	0.155644	0.213453	-0.0556183	-0.218515	0.18396	-2.51467	0.125885	0.111703	0.0413269	-4.79497	-2.54484	-4.94822	0.00451763	-0.0831504	-0.174865	0.0401128
MEL-JUSO	-0.25714	-1.08956	-0.178794	-0.062828	0.575447	-0.869915	-1.89825	-1.3432	-0.273883	-0.58731	-0.600745	-0.223169	-11.2227	0.643833	-0.199465	-0.19268	-0.313208	-1.67002	0.665665	-1.24419	0.591274	-0.178285	0.20177	0.466826	-1.45848	0.428203	-0.325562	-0.340133	-2.57387	-0.049309
MES-SA	-0.0667246	0.518401	-0.706145	-0.130779	0.556073	0.158644	-0.359697	-0.39674	0.236769	0.960121	0.0952508	0.109591	0.512169	0.668561	-0.1398	0.0776471	0.0886437	0.756236	-0.0734503	0.208335	-0.141524	-0.148077	0.0694478	0.608473	0.687917	0.40547	-0.038384	0.0485496	-0.216545	-0.129584
Mewo	-0.0965039	-0.197404	0.537614	0.0547383	0.531925	0.122054	1.01867	-0.0892168	0.173831	-1.40244	-0.0715352	0.0341152	0.273342	0.188439	0.0149042	0.157559	0.223168	0.701956	0.559476	-1.08698	0.547236	-0.0258858	-0.0446462	-0.664298	-1.01139	-0.20863	-0.0814584	-0.086424	-0.758712	0.0459037
MFE-280	0.0608087	0.418661	0.4316	0.113607	0.559794	0.386439	1.10197	0.811921	1.13252	0.88187	0.184923	0.106546	0.46029	0.627744	0.0778034	0.0966809	0.274607	0.740257	-0.156362	0.951251	0.103129	-0.00898655	0.133365	0.561533	1.03416	0.405988	0.128914	0.254682	1.25351	0.0100478
MFE-296	0.0164344	0.0654202	-1.31641	0.00891906	0.525664	-0.0198188	0.0841826	0.641409	-1.07448	0.747584	-0.135767	0.223407	0.512868	0.549835	-0.0673814	-0.0211186	-0.1683	0.711448	-2.87114	0.166952	-2.79224	-0.0676798	0.0793146	0.576172	0.312465	0.32507	-0.193918	-0.238098	-0.789555	-0.581312
MFH-ino	-1.53385	0.523044	-0.401655	-1.20252	0.127237	-2.32987	-2.97156	-0.571177	-0.809814	-0.729957	-2.23697	0.478366	0.589875	0.645973	0.280395	-0.115012	-1.6518	0.586459	-0.497673	-0.489387	0.555113	-0.60798	0.337351	0.606684	-1.12151	0.37044	-1.44666	0.881089	-2.10641	-2.77942
MFM-223	0.81771	-0.455458	-3.0896	0.613323	0.560656	1.04558	1.26748	0.379337	-0.151311	1.17352	0.801353	0.572342	0.525025	0.642901	0.282195	0.520237	1.1201	0.770958	-0.140676	0.83792	-6.82961	0.448027	0.369978	0.573627	0.658401	0.428095	0.75176	1.02744	1.60978	0.813159
MG-63	0.134578	-2.10124	0.575826	-0.0893011	0.125118	-0.505961	-1.68888	0.807606	-0.40206	0.707016	-0.564453	0.0775966	-0.561148	0.587435	0.350897	-0.209034	-0.414238	0.192752	-2.99826	-0.439576	-2.74686	0.0276954	-0.162883	0.626973	-0.487383	0.433083	-0.211194	-0.258366	-1.21615	-0.76863
MHH-CALL-2	0.0486163	-0.203342	0.518441	0.101551	0.56397	-0.0361334	-0.00972786	0.705692	0.115814	0.502315	-0.0465247	0.0332198	-0.0197671	0.0253795	0.113305	0.0993527	0.0207403	-0.0259868	-0.0379336	0.551563	0.253643	-0.0127341	-0.0124697	0.134896	-0.077152	0.297772	0.0459009	0.043947	0.0371103	-0.00452043
MHH-ES-1	-0.0279855	-1.6402	-2.6537	-0.264961	0.327633	-0.277469	-2.52237	-1.34571	-0.884783	0.338965	0.00868885	0.0899195	-2.81241	0.615095	-0.467569	0.0738361	-0.366416	-0.897704	0.706509	-1.03173	0.184398	-0.115451	-0.00510747	0.518534	1.03963	-0.0506828	-0.246124	-0.146884	-0.274878	0.0229408
MHH-NB-11	0.526962	0.501524	-1.06906	0.628752	0.420247	1.01937	0.0355203	-1.49816	0.285981	-0.397873	0.675283	0.575762	0.49489	0.584102	0.278331	0.484835	0.942642	0.174481	0.876688	0.380586	0.58297	0.455346	0.378099	0.599373	-0.637205	0.428523	0.481297	0.188195	0.747381	-0.255506
MHH-PREB-1	-0.630046	0.523603	0.169454	0.297607	0.474891	-0.036683	1.24595	0.48927	-1.35721	1.16664	-0.211761	0.572268	0.676446	0.588185	0.277041	-0.00454602	0.801741	0.691373	-0.291483	0.984311	0.0909286	0.101975	0.377432	0.418137	1.05531	0.130904	-0.446438	-0.172294	-0.469353	-0.092114
MIA-PaCa-2	-0.229642	-2.15411	-1.40123	-0.560179	0.513457	-0.507873	-1.80684	-1.6812	-0.235922	-1.69772	-0.469469	-0.0114947	0.264455	0.644506	-0.639078	0.0786256	-0.30248	-0.797	-1.75677	-2.16535	0.294692	-0.0966917	-0.273951	-0.887983	-1.94165	-0.0843777	-0.481454	-0.36006	-1.67509	-0.342177
MKN1	-0.145892	0.268336	0.37262	-0.150779	-0.0472044	0.280423	1.11189	-0.764572	1.48595	0.812707	0.0176688	-0.110267	0.274491	-0.820386	-0.0855068	-0.126536	0.328615	0.711187	-0.196291	0.432176	0.50369	0.00570728	-0.0374167	0.428735	0.725936	0.400531	0.0186665	-0.0100173	-0.9306	-0.0419037
MKN28	-0.118231	-0.440201	0.331258	-0.136002	0.300734	0.00482362	0.134022	-0.626587	1.12995	0.048003	-0.116756	-0.0847964	-1.61656	-0.200665	-0.0912318	-0.0154285	0.169339	0.228127	0.445011	-0.0425509	0.553678	-0.0660227	0.00362473	0.574537	-0.340318	0.373187	-0.0368897	0.0429937	-0.535966	0.0158241
MKN45	-0.029533	0.493139	0.0119736	0.00758802	0.504773	-0.0540821	-0.792865	0.185641	0.593788	0.231005	0.0640162	0.0733382	0.515399	0.576357	0.102902	0.0737626	0.0192972	0.613936	0.837148	0.0840801	-0.522287	-0.0737477	0.0536632	0.566866	0.155329	0.24176	-0.00448115	0.10569	-0.728066	-0.0797776
MKN7	0.0351972	0.429704	0.648462	0.0406212	-1.05651	-0.0376903	0.020844	0.457684	0.50188	0.260605	-0.0563736	-0.130599	0.0255523	-0.422975	0.21231	-0.278657	-0.014694	0.0253978	0.0742939	-0.0717576	-0.213034	0.090563	0.00441845	0.553685	-0.117716	0.101307	0.0820695	0.139872	0.0419664	-0.0435444
ML-2	0.708104	0.263406	0.519384	0.613539	0.530892	-1.68342	-2.03754	0.788481	-0.771188	-0.754277	0.810812	0.523453	0.680791	0.571673	0.325786	0.520929	-1.02633	-3.69004	0.354756	-0.401416	0.507396	0.305658	0.402757	-0.23485	-0.522294	0.279133	-0.576908	-1.16543	0.221291	0.815257
MMAC-SF	-0.211742	0.372446	0.61563	0.582887	0.484579	-1.78137	-0.121624	0.502879	-0.0517438	-1.88736	0.594386	0.313255	0.524688	0.503795	0.281519	0.341968	0.325367	-0.260346	0.742771	-0.745934	-0.350217	0.325614	0.284451	-3.73661	-0.889458	-1.55605	0.395666	-0.259986	0.209993	0.594556
MN-60	0.774507	0.524747	0.647483	0.575356	0.55463	0.822961	1.01669	0.769338	0.776703	1.17289	0.288789	0.592408	0.677353	0.648727	0.277503	0.520228	0.855443	0.219631	0.523159	1.00697	0.499761	0.417523	0.403034	0.629139	1.07368	0.409796	0.77656	0.265925	0.79205	0.762868
MOLT-13	0.788816	0.561401	-0.537609	0.63065	-0.0546271	0.903522	0.220069	-1.14045	-1.20483	-1.93766	0.436066	0.169532	0.0298321	-0.939816	0.327753	0.202893	0.341861	0.208782	0.331587	-0.997889	-0.425338	0.0344265	-0.0514906	0.629601	-1.00351	0.432283	0.641482	0.266275	0.120536	0.434955
MOLT-16	0.0516784	0.42211	0.383737	-0.0861139	-0.0738502	0.0397281	0.141837	-2.17242	-2.26498	-0.39725	0.203783	0.0602867	0.0260973	-0.121546	0.190537	0.0481058	-0.130468	0.0390308	0.00289119	0.923193	-0.627047	-0.105493	-0.0233913	0.131597	1.05371	-0.576351	0.0409167	-0.502922	-0.157516	0.111364
MOLT-4	0.113531	0.551542	-0.30063	-0.302833	0.560546	0.181641	1.08541	-0.296257	-1.63849	0.616146	0.194734	0.502486	0.249685	0.597339	0.306503	-0.0186323	0.490853	0.33344	0.838862	0.99482	0.563712	-0.0401035	0.378009	0.602897	1.07123	0.455007	0.703249	-0.681707	-0.0492997	-0.05606
MONO-MAC-6	0.802736	0.253541	0.162612	0.215058	0.461929	-1.46982	0.381102	-1.3895	-2.73912	0.304261	0.0860674	0.349085	0.26405	-0.511415	0.222417	-0.000583725	-1.45741	0.301018	-0.680832	0.931875	-0.469071	-0.30632	-0.169748	-0.464755	0.361996	0.115914	-2.89792	-3.60264	-0.499524	0.714089
MPP-89	-0.121199	0.51479	0.427082	0.00799345	0.0585964	-0.00937793	-0.0967619	0.704439	-0.831379	0.267334	-1.56648	-0.86368	0.605672	0.567299	-0.310439	-0.0162707	-0.989331	0.0413377	-1.52279	0.73058	-0.295532	0.0312919	0.171571	0.610354	-0.318638	0.435171	0.694027	0.521784	0.763526	-2.8128
MRK-nu-1	-0.0581454	0.525565	0.410064	0.270999	0.580203	0.854711	0.535363	0.81784	1.29873	1.02921	0.676137	0.505103	0.574117	0.668583	-0.020895	0.202972	0.453912	0.740493	0.25203	0.819626	0.507463	-0.661081	-1.13885	0.625551	1.05455	0.436624	-1.60369	0.854678	0.470347	-0.543697
MS-1	0.585274	0.556717	0.390122	0.629046	0.508569	0.801178	-0.236459	0.800441	1.50218	1.07179	0.803299	-0.147787	0.676134	0.0763481	0.301507	0.315061	0.284237	-1.00206	0.479365	1.0053	0.531106	0.365043	0.402714	0.16902	1.04346	0.429213	0.368731	-0.522887	0.467475	0.804332
MSTO-211H	0.687887	0.510968	0.328084	-0.298217	0.55993	0.717453	1.26733	-1.06022	-0.376853	-0.26883	0.698772	0.158907	0.260698	0.0875767	0.326019	0.400415	0.518433	0.769255	0.496716	0.563867	-3.41534	0.49604	0.378373	0.504587	-0.284857	0.405109	0.55095	0.259539	1.51009	-0.0635827
MZ7-mel	0.576124	0.34118	0.613783	0.58829	0.173528	0.492641	0.788944	0.730448	1.88794	1.13564	-0.429812	0.547518	0.226988	0.509455	0.213452	0.41981	1.09716	0.658602	0.390354	-1.79648	0.559003	0.403372	0.376812	-1.01361	-1.22931	-1.47312	-0.804735	0.567076	-1.20152	-0.653881
NALM-6	-0.799056	0.433817	-0.703518	0.628318	0.559514	-0.288523	0.325048	-0.0901018	-1.75305	0.0451888	-0.893249	0.0887614	0.681603	0.502918	0.325965	-0.00194659	-0.428219	-0.15586	0.219405	0.994323	-0.204816	-0.315831	-0.0085363	0.305203	1.00859	0.208777	0.717056	-0.954603	-0.759707	-0.181126
NB1	0.602692	0.0209355	0.262134	-0.628597	0.581257	0.718089	-0.586492	0.564024	0.279326	0.57183	0.765868	0.323247	0.263402	0.645407	0.325022	0.317176	-2.25292	-0.153132	0.527369	0.428495	0.590317	-5.34762	0.287292	0.605275	0.168488	0.351954	-0.106882	-1.3232	0.841544	0.476557
NB10	0.826974	-4.18926	-2.03546	-0.298637	0.508918	0.34764	-1.6222	0.81196	-0.57734	-0.602426	0.809957	0.00794111	0.622958	-0.398042	-0.392489	0.48077	-0.444076	-2.42222	0.855976	-0.889194	-0.0107536	0.476973	-1.03959	0.610184	0.174845	0.40734	0.492697	1.0386	0.175443	0.814656
NB12	0.107999	0.50397	0.346323	0.27333	0.505759	0.319976	0.780326	0.778586	0.237331	1.06433	0.228032	0.544718	0.362165	0.205599	0.135377	0.354454	0.237738	0.700298	0.567511	0.993092	0.552073	-0.0660704	0.0952981	0.518107	0.961394	0.366772	0.214661	0.14922	0.117802	0.144682
NB13	0.334423	0.41667	0.346002	-0.349326	0.556032	-0.13233	-0.286272	-0.589985	-0.322229	1.0688	0.214016	-0.725055	0.437529	0.242762	0.307755	0.518088	-0.181044	-0.589104	0.722192	0.970319	0.583396	0.256002	0.128452	-1.93001	1.01222	0.398383	0.0762235	0.0902943	-0.265597	0.406657
NB14	0.817869	-1.70394	-2.63135	0.421158	0.575035	1.0441	-0.783029	0.399236	-1.71178	0.165129	0.821486	0.572257	0.672931	0.585561	0.218139	0.520687	-1.03619	-1.15935	0.863686	-0.468566	0.557115	-1.32222	-0.416395	0.57254	0.179247	0.433083	-0.356343	0.442855	0.950236	0.703642
NB17	0.000368066	0.518166	-0.0110636	0.0147187	0.526926	-0.190363	-0.251705	0.742198	-0.523381	0.260064	0.0878975	-0.683682	0.686535	0.674476	0.308283	0.380496	-0.632417	-0.200282	0.0994832	-0.315083	0.548245	0.343	0.379346	0.604144	1.06777	0.350128	0.706979	0.810196	0.175799	-0.660065
NB5	-0.13628	0.443636	0.644225	-1.14983	-1.28645	-0.983948	-0.51502	0.782364	-0.215321	-0.584678	-0.179168	-1.40589	0.535464	-0.67954	0.30669	-0.962347	-0.315841	-0.305028	0.838191	-0.273811	0.559624	0.13851	0.377665	0.573786	-1.17431	0.195955	0.776707	0.154827	1.16018	0.797625
NB6	0.705807	0.518381	0.436966	0.334312	0.580414	1.03501	0.384387	0.598949	0.182242	1.0894	0.0907817	0.0157123	-0.0983859	0.675062	0.242915	0.167651	0.72531	-0.775354	-0.255453	0.539385	0.49643	0.456883	0.378465	0.43699	1.07141	0.430016	-0.870158	0.829589	0.708173	-1.01682
NB69	-0.621261	-0.47771	0.51243	-1.65739	-1.25519	-2.00442	-0.722763	0.829727	-0.248539	-1.25603	-0.932484	0.103125	0.210979	-2.07174	0.325805	0.427582	-1.43864	-2.06299	0.749267	-1.0721	-0.219097	-0.0879229	0.403717	0.609816	-1.74062	0.368664	0.757447	0.480354	1.15356	0.543167
NB7	0.461534	0.42071	0.489233	-0.240849	0.579157	0.399987	-1.18322	0.283148	-0.382891	1.10933	0.594184	0.592216	0.666926	0.592792	-0.533609	0.0391194	0.341695	0.54884	-2.08122	0.994848	0.55646	0.3154	-0.641102	0.566017	1.08361	0.436085	-1.93203	0.469408	-1.88346	0.555212
NBsusSR	0.368913	0.463325	-0.0965126	-0.22567	0.251826	-2.18504	-2.66665	-0.314756	-1.74194	0.89495	0.381622	-0.306164	0.254583	0.0347225	0.306267	0.476021	-2.3699	-3.44434	-0.743167	1.00416	-0.432704	-0.182015	-0.127822	0.217866	1.04883	0.436972	-1.52095	-2.15588	-0.658536	-0.345928
NCI-H1048	0.0522928	0.506574	-0.447139	0.0112451	-0.834706	0.357787	1.14782	-0.567387	-1.14513	0.477814	0.106181	0.0586979	0.295197	0.492723	-0.141212	-0.0633946	0.146588	0.75692	0.305214	0.656967	-0.399517	-0.173602	0.110609	-0.0552156	-0.0389921	0.195827	0.0593517	3.28802e-05	0.826058	0.144769
NCI-H1092	0.787095	0.559754	0.671147	0.556219	0.560569	0.396582	-0.0642061	0.835954	1.10422	1.06801	0.704656	0.542584	0.437716	0.643931	0.206242	0.502107	0.458858	-0.493147	0.839015	1.00633	0.514072	0.472888	0.347913	0.582828	1.06457	0.436608	0.716684	0.746315	0.843454	0.749587
NCI-H1155	0.696556	0.304524	-0.5643	0.629526	0.526722	1.03518	1.12372	0.801337	-0.232497	0.40664	0.817668	0.404964	0.676251	0.435823	0.305857	0.520151	1.05708	0.769325	0.612577	0.363724	0.561713	0.496048	0.402858	0.0392133	0.305839	0.434958	0.719583	0.918669	1.61798	0.71057
NCI-H1299	-0.0686623	0.30902	0.409791	-0.154859	0.211897	-0.177385	-0.94337	0.0458449	0.256763	0.268758	-0.137384	-0.0502767	0.0510292	0.328088	0.305846	-0.158586	0.469966	-0.358918	-0.746164	-0.51989	0.502032	0.369395	0.402425	0.510152	0.386634	0.334038	0.0972468	-0.05435	-2.30235	-0.232394
NCI-H1304	0.756265	-0.364089	0.651605	0.594479	0.563705	1.03498	-0.458054	0.819512	1.29232	1.13835	0.723613	0.24489	0.368745	0.440639	0.325914	0.22453	-0.0556835	0.00316356	-0.050674	0.994994	0.517503	0.338879	0.402743	0.0439605	1.06755	0.434138	0.683602	0.171211	1.54943	0.803962
NCI-H1355	-0.030191	-0.197476	0.582212	-0.119201	0.536591	-1.46917	-1.55319	0.734817	1.14371	-0.0719848	-1.14286	-1.33666	-2.42879	0.347072	0.224804	-0.263089	-1.09777	-3.46077	-0.525778	-0.649461	-0.850139	0.41651	0.287729	0.516856	0.546211	0.369175	0.749474	-0.285059	-1.72966	-0.657503
NCI-H1395	0.276892	0.557182	0.528325	0.233182	0.473384	1.04536	1.2132	0.548862	-0.47169	1.11126	0.519933	0.566479	0.370261	0.593061	-0.278418	0.349829	-0.299163	0.768972	0.530571	0.320756	0.409335	0.350805	-1.86131	0.547251	0.0304632	0.407625	0.29267	0.965435	1.32591	0.298163
NCI-H1436	-0.660886	-0.130564	-1.11186	-3.09929	-0.079112	0.632897	0.962643	-0.832836	0.513598	-0.186173	0.800501	-0.0622444	-0.274488	0.0373041	-3.23661	0.484985	1.04154	0.742072	0.62131	-0.11276	0.352135	0.459846	0.32185	0.0727615	-0.205291	0.257456	-2.94481	1.01291	1.0024	0.815241
NCI-H1437	-0.121089	0.19673	0.0358766	-0.02131	0.550191	-0.361591	-1.20442	0.409192	-0.146917	-1.62434	-0.241653	-0.0214585	-2.36999	0.437251	0.0611079	0.0933925	-0.127206	-0.176087	0.273639	-1.89445	0.590314	-0.0452027	0.0543685	0.542352	-1.65346	0.427356	-0.143951	0.0876116	-0.0167686	-0.121988
NCI-H1522	0.475357	0.125637	0.0582062	0.545893	0.0522139	0.704581	0.714131	0.19046	0.186374	0.044961	0.540971	0.305498	0.613387	0.00539546	0.325598	0.519996	0.627354	0.361594	0.861881	0.0877257	0.0540726	0.436246	0.377226	0.0225158	0.0689494	-0.0320607	0.31424	1.01076	1.62284	0.803049
NCI-H1563	0.0345253	-1.8948	-1.59697	-0.0311843	0.281061	0.322355	0.709578	0.542788	1.06871	0.369301	0.0303858	0.127947	0.613812	0.48413	-0.460069	0.129183	0.197333	0.397625	0.75721	-0.448023	0.412625	-0.0439019	-0.0219207	0.577095	0.156589	0.435369	-0.124702	0.208007	0.287728	0.125488
NCI-H1573	0.107325	0.240981	0.106558	0.139976	-1.46298	0.375346	1.16435	0.609734	-0.0735343	-0.101764	0.109647	0.00236072	0.674082	0.46136	0.0068167	-0.187427	0.199298	0.74167	0.779127	0.521224	0.529169	-0.0378956	0.0996863	0.442771	0.0538505	0.19901	0.0848334	0.280737	1.54677	0.256608
NCI-H1618	0.0336369	0.098975	0.0162416	-0.00269071	-0.0170514	0.0649331	-0.412669	0.0390325	0.0453324	-0.0266185	0.0834811	0.0219034	0.456659	-0.0211403	0.0721604	0.0782286	0.0365923	0.33394	0.843768	-0.0408514	0.0555683	-0.0309676	0.0126871	0.0319609	-0.0154325	0.0298705	0.0814708	0.156573	0.79787	0.0857875
NCI-H1650	-0.0332237	-0.0751486	0.619377	-0.0753972	0.27338	0.0914355	0.0938792	-0.0919952	1.72821	1.03339	0.0611075	-0.103233	0.0803041	-0.694615	0.043112	-0.0248774	0.163976	-0.014656	0.0624685	0.695258	0.377446	0.0975874	-0.0461998	-0.0624626	1.02652	0.360773	0.120372	0.128999	0.0594115	-0.00193204
NCI-H1651	0.0732379	0.165706	0.669347	0.0302662	0.496973	-0.104395	-0.780741	0.808978	1.03969	0.929528	0.0636582	0.0147353	0.322922	0.631182	0.131979	0.031104	-0.0629805	-0.481494	-0.206258	0.871238	0.553982	0.0498858	0.0199298	0.525027	0.819007	0.407388	0.0837876	0.195651	0.562395	-0.0365447
NCI-H1666	0.817266	0.452976	0.610275	0.629089	-3.25353	0.99761	1.07164	0.154523	0.889011	-2.12919	0.642963	0.101975	0.722159	-3.11359	0.306838	0.518903	1.12077	0.757181	0.862177	-1.62621	0.371758	0.496972	0.402504	0.483876	-1.14	0.372773	0.693512	0.987988	1.58144	0.803625
NCI-H1693	-0.0540874	-0.494634	0.590856	-0.243113	-0.868479	0.339566	1.23494	-1.14003	1.83448	-0.257468	0.0664264	-0.133318	0.430806	-0.345134	-0.135539	-0.192225	0.316151	0.522785	-0.063074	0.686546	0.36926	0.037352	-0.0244408	0.571237	0.62519	0.318413	0.0423622	0.137081	0.872009	0.115799
NCI-H1703	0.0969008	-4.85106	-2.36925	-0.275839	0.297502	0.391208	0.53937	-0.908571	-0.61417	0.267976	-0.189658	0.261072	-0.0136583	0.636016	-0.696877	0.155865	0.0895935	0.663935	-1.00739	-0.118007	0.554617	-0.168825	-0.231756	0.561328	0.999183	0.41318	-0.392497	-0.263109	0.449005	0.0249561
NCI-H1755	0.0210492	0.523465	0.596376	0.0532772	0.558893	0.0642016	0.032718	-0.0910959	-0.804619	-0.0695883	0.0809741	0.100104	0.51321	0.470948	0.131662	0.158362	0.0369486	0.391774	-0.466658	0.982951	0.325824	-0.0779792	0.0131838	-0.342574	0.629562	0.351684	0.0239179	-0.110416	0.498537	0.0113996
NCI-H1770	0.479471	0.517976	0.545373	0.614481	0.56376	-0.052178	-0.703502	0.831421	0.633589	1.1677	0.769709	0.592429	0.4778	0.595595	-1.11275	0.474706	0.937418	-1.34045	0.579492	0.992847	0.549394	0.477424	-1.61494	0.578564	1.01986	0.414984	0.606232	-0.0324967	0.595451	0.803424
NCI-H1792	-0.0416218	0.449227	0.50021	-0.0746943	0.559048	-0.0352773	-0.421058	-0.224109	0.217779	-0.249365	0.0123549	0.00750849	0.111412	0.33011	0.0651721	0.149687	0.0559595	0.204553	0.77633	-0.198087	0.55854	-0.0987343	0.0179273	0.516997	-0.626821	0.410344	0.0441707	0.109691	0.282683	0.0408432
NCI-H1793	-0.0532573	0.350195	0.411969	-0.00843094	0.434404	0.353141	0.901047	0.0693301	1.83794	0.489601	0.170186	-0.0273268	0.466358	-0.306647	0.0109312	0.0945311	0.364066	0.755758	0.860069	0.0915992	0.385041	0.0455137	0.0374712	-0.110835	0.704292	0.414555	0.143761	0.256823	0.539587	0.0827069
NCI-H1838	0.710678	0.435009	0.595017	0.506931	-1.0628	1.02074	1.22757	0.26907	1.12914	0.685723	-0.167415	-0.498039	0.675915	0.0713461	0.279418	0.360781	1.07932	0.703842	0.808046	0.635044	0.504478	0.456008	0.377569	0.380653	0.804471	0.376061	0.751709	0.839491	1.57832	0.648089
NCI-H1975	-2.64596	0.456497	0.446593	-0.900963	-1.43554	-2.41635	-1.10038	-0.804717	-0.102459	-0.115098	-2.44115	-0.666648	0.516594	0.503443	0.276372	-0.336778	-2.00583	-1.7642	-0.294088	-0.509285	0.555512	0.382643	0.375591	0.511916	-0.487627	0.454298	0.712159	-0.650951	-0.530214	-1.72418
NCI-H1993	0.0317932	0.555713	0.590139	0.110642	0.211738	0.122315	0.492559	0.834654	1.85755	1.19568	0.138339	-0.0474445	-0.907956	0.434564	0.0309474	-0.0581443	0.150641	-0.334679	0.179391	0.990466	0.49807	0.0874273	0.134902	0.316643	1.07208	0.410928	0.146326	0.29016	0.625455	0.070815
NCI-H2009	-0.197825	0.343393	-0.218697	-0.0847544	0.441053	-0.152574	-0.0754705	-0.312232	0.262876	-0.814829	-0.143716	0.000110194	0.461951	0.558758	-0.184123	0.0241058	0.043511	0.277511	0.281719	-1.13037	0.551165	-0.0844648	-0.0577965	0.115745	-0.969884	0.406343	-0.234802	-0.171495	-2.49348	-0.111911
NCI-H2029	0.0124456	0.419282	0.156367	-0.0979164	0.556071	0.333013	0.120177	-0.450562	1.05592	1.10906	0.232681	0.0674472	0.128588	0.586679	-0.0368683	0.144848	0.241622	0.644284	0.861068	0.981563	0.403151	-0.134226	0.131933	0.604832	0.758108	0.0417656	0.173137	0.296922	1.46835	0.127237
NCI-H2030	-0.0146665	0.385766	0.642705	-0.0352537	0.442628	-0.00905003	-0.0443713	-0.366517	0.647489	0.436508	0.0916631	-0.0142789	0.272807	0.28242	0.118781	0.0224582	0.0320641	-0.101993	0.59316	0.0266885	0.344718	0.00361454	-0.0137063	0.616609	0.488313	0.119252	0.0466884	-0.0377775	-0.799679	0.00578815
NCI-H2052	0.107726	0.345628	0.385762	0.160193	0.456721	0.247001	0.1983	0.717579	-0.227384	0.701345	0.159232	0.134172	0.247505	0.63834	0.166812	0.170187	0.145367	0.704253	0.792192	0.959438	0.560012	-0.114431	0.103169	0.592512	0.559119	0.411828	0.134944	0.208825	1.33505	0.146246
NCI-H2081	0.803737	0.123014	0.0168886	0.629393	0.108013	0.947658	0.0876969	0.166376	0.147178	0.082628	0.762655	0.592421	0.623633	0.0446459	0.240508	0.520198	0.928023	0.176025	0.804799	0.0822359	0.0440823	0.477482	0.377279	0.00832771	0.112615	-0.0444026	0.648414	0.964398	1.24098	0.811998
NCI-H2087	-0.0824783	0.242612	0.668244	0.0206831	0.555969	-0.0921835	-0.221362	0.815922	1.05606	-0.758058	-0.1184	0.0190852	0.316598	0.643401	0.124936	0.0381158	0.0690091	0.402678	-0.199686	-0.904098	0.559386	0.0263841	-0.00704142	0.453834	-0.552765	0.37147	-0.0955851	0.116196	-0.567249	-0.174196
NCI-H209	0.819171	0.177643	0.327104	0.419722	-2.1652	1.05448	0.55271	-2.7916	-1.40914	0.211159	0.81013	-0.431588	0.680466	-2.29784	0.251604	0.504259	0.832144	0.552674	0.58569	0.969671	-2.08547	0.408378	0.379709	-3.32981	0.870454	-0.703803	0.525837	-0.0040617	0.466894	0.81643
NCI-H2107	0.700792	0.0824871	0.0855189	0.615258	0.106515	0.385894	0.145731	0.0599477	-0.0407772	0.0389521	0.761708	-0.208097	0.0638244	-0.0170599	0.326874	0.479003	0.209875	-0.0423581	0.301605	0.0879972	0.00933867	0.072831	0.00863026	-0.0516365	0.105584	-0.0428525	0.543346	0.17419	0.197726	0.80513
NCI-H2126	0.481811	-0.0902109	0.619757	0.108191	-1.32642	-0.154998	-0.313642	0.725137	1.33834	-0.113036	0.295971	0.532785	0.618859	-0.997728	0.23169	0.375266	-0.0385904	-0.21271	0.689088	-0.688716	0.515808	0.221913	0.255177	0.509928	0.288386	0.379298	0.74987	0.712003	0.732792	0.41048
NCI-H2141	0.490796	0.519059	0.643969	0.472075	0.564192	0.158587	-0.764373	0.789038	1.14909	1.15604	0.671306	0.548946	0.722616	0.676997	0.279177	0.502695	0.497321	-0.409256	0.876927	0.995338	0.564924	0.398392	0.278219	0.553796	1.07409	0.43678	0.235299	0.655965	1.23518	0.785995
NCI-H2170	0.0422281	0.363291	0.551062	-0.0116438	-3.38932	0.0737519	0.131121	0.764922	1.14644	1.16666	-0.164091	-0.284852	0.462139	-0.406807	0.0837038	-0.865903	0.0153499	0.262302	-1.26478	0.974454	0.357298	0.170257	-0.0238123	0.496906	1.06469	0.415853	0.00393587	0.253301	0.0991347	-0.0988249
NCI-H2171	0.806426	-0.0308376	-0.0467905	0.511775	0.105046	0.947563	-1.24084	0.140446	0.0736289	-0.0931695	0.810962	0.542771	0.524297	0.0446879	0.170575	0.52041	0.475316	-0.734244	0.808786	-0.10109	0.218125	0.351098	-1.09292	0.0064672	0.0587357	-0.0216508	-1.67711	0.83368	-0.123887	0.79334
NCI-H2196	0.696352	0.0240363	-0.0207378	0.613498	0.0535858	0.697616	1.12173	0.156922	0.13731	0.0782905	0.476134	0.547706	0.614113	0.042046	-0.0066425	0.502034	0.790669	0.714957	0.554455	0.116537	-0.00527411	0.347232	0.199366	0.0169471	0.0857848	-0.0045256	0.282313	0.821793	1.5032	0.595493
NCI-H2227	0.231042	0.507728	0.538446	0.282023	0.553709	0.311405	0.663459	0.835579	-0.499123	0.867989	0.22725	0.542994	0.298003	0.641468	0.256718	0.502414	0.159844	0.738868	0.83567	0.762348	-0.645946	-0.125906	0.162338	0.360072	-0.00346523	0.409501	0.332054	0.251743	1.59863	0.136231
NCI-H2228	-0.0553842	0.317958	-0.111412	-0.0690747	0.536792	-0.286234	-1.86806	0.138211	1.75417	0.435988	0.0923255	-0.0458744	-0.503829	0.324989	-0.0312464	0.0508513	-0.0948516	-0.506294	0.806464	0.450466	-0.189252	0.0577085	0.0476229	-0.385276	0.703661	0.156617	0.0396433	0.240797	-0.222789	-0.0173877
NCI-H226	0.803688	0.511541	0.25676	0.388751	0.556029	0.541761	-0.0938011	0.785855	0.869256	0.0949034	0.498046	0.510356	0.624103	0.174278	0.284439	0.40765	1.09583	-0.375494	0.545313	0.819919	-1.81345	0.449609	0.400513	0.608665	0.767251	0.339929	0.77826	0.864586	0.748933	-0.0157903
NCI-H2291	0.0407775	0.555492	0.667777	0.102759	0.0378424	0.210481	1.22544	0.676949	0.477318	-1.82641	0.0551903	0.0565451	0.664492	0.585303	0.196978	0.134206	0.185692	0.756866	0.861353	-1.41208	-0.739011	0.00974982	0.128918	0.557488	-1.70439	-0.0634263	0.0972156	0.298012	1.55253	0.0382922
NCI-H23	0.562245	-1.47791	0.233791	0.629021	0.554222	0.109495	1.21577	-0.210912	1.07447	-0.683984	0.802567	0.571975	0.522063	0.568947	0.325629	0.155777	0.514926	0.756398	0.650948	-0.489304	0.563866	0.472054	0.223097	0.562027	0.311779	0.260305	0.414035	0.462136	1.55559	0.804071
NCI-H2342	-0.239356	0.511711	0.508283	-0.132402	0.455563	-0.22237	-0.662901	0.0990309	1.41513	0.35909	-0.2191	-0.0362054	0.280482	0.260464	-0.0214394	-0.20877	0.0362945	0.487984	-2.18868	0.819363	0.590812	0.00329488	-0.0626305	0.489095	0.912846	0.434241	-0.26804	-0.179103	-2.63191	-0.42441
NCI-H2347	-0.018288	0.55629	0.644312	0.0540255	0.560742	0.0771719	0.450584	0.834832	0.924764	-0.108687	0.00307371	0.0256006	0.482004	0.542427	0.102888	0.0776862	0.123779	0.205462	-0.022158	-0.515634	0.584062	0.0178495	0.0492586	0.609165	-0.425327	0.303906	0.0348616	0.19109	0.287507	-0.0674795
NCI-H2405	-0.0115102	0.44881	0.256548	0.00955519	0.452306	-0.0341281	-0.115772	0.809221	0.770154	0.823318	-0.0440439	-0.0104931	0.566912	0.213104	-0.0317907	0.0573351	0.0493346	-0.152968	0.132426	0.264157	0.558289	-0.0496796	0.0358225	0.543505	-0.757467	0.296301	0.0657561	0.233951	0.0688727	-0.0223541
NCI-H2452	0.0209337	0.511412	0.434595	0.126281	0.561147	0.263734	1.10689	0.718314	0.453292	0.400178	0.0558349	0.092259	-0.120522	0.595409	0.0501322	0.112966	0.230175	0.697875	-0.230773	0.643678	-0.0994898	-0.0670473	0.135851	0.22175	0.0230829	0.405543	0.0784999	0.160538	0.820037	-0.0135955
NCI-H250	5.51001e-08	4.82314e-08	-3.56505e-08	3.85042e-08	5.07339e-08	5.24717e-08	2.91446e-08	-6.62472e-10	-1.342e-08	1.56109e-07	9.05437e-08	6.58443e-08	1.20604e-07	1.52348e-08	6.85286e-09	5.28099e-08	-1.41906e-08	2.8507e-08	5.71018e-10	1.70947e-07	-1.00723e-08	-6.96272e-08	-1.19601e-08	6.96797e-08	1.76138e-07	9.39709e-08	1.0107e-08	-4.31127e-09	7.06904e-08	6.67794e-08
NCI-H28	-0.0195962	0.481258	-0.184477	0.0771553	-0.618497	0.0997603	0.595804	0.162807	0.178849	0.117744	0.0985422	-0.112472	-0.0896296	-1.05791	-0.0964497	-0.0645178	0.121573	-0.152943	0.78459	0.828625	0.560795	0.0384199	0.0238293	-0.0686968	0.157042	0.407286	0.0941126	0.120096	0.362983	0.2614
NCI-H292	-0.196082	0.51913	-1.5937	-0.450487	-2.55352	-0.214952	-1.1522	-2.6178	-1.5221	-1.28356	-0.00641317	-0.421027	0.468785	-4.24314	-0.210386	-0.407159	-0.251872	-0.949472	0.790479	-1.33417	0.55599	0.1088	-0.211518	0.607279	-1.12626	-1.48169	0.0345512	-0.128753	0.0389663	0.243776
NCI-H345	0.389684	0.459708	0.64722	0.614041	0.563383	0.229899	0.771514	0.83559	1.36111	1.05971	0.772344	0.57432	0.597602	0.648317	0.307345	0.504096	0.834861	0.741954	0.834721	0.994933	0.563787	0.417978	0.40359	0.559755	1.07075	0.436309	0.661456	0.972341	1.49561	0.745105
NCI-H358	0.0668402	-1.45774	0.465004	-0.110902	-0.345802	-0.553185	-1.64012	0.13798	1.47268	-0.795256	-0.121261	-0.169394	-0.735988	0.178782	0.0321447	-0.170672	-0.394585	-2.09599	-0.411867	-0.967155	0.173149	0.321578	-0.167659	-0.472088	0.338827	-0.309144	-0.0745755	-0.0107709	-0.240769	-0.0650891
NCI-H378	-2.26477e-08	5.10915e-09	3.53829e-08	-9.97774e-09	-1.16467e-08	-2.97761e-08	-2.32762e-08	1.26054e-08	-2.01123e-09	-6.43621e-08	-3.53958e-08	-2.37136e-08	-6.77131e-08	1.10231e-08	7.80062e-09	-1.72842e-08	1.79602e-09	-1.49155e-08	1.49065e-08	-7.5836e-08	2.70329e-08	1.93276e-08	3.32957e-10	-1.20401e-08	-8.08567e-08	-2.82272e-08	3.53191e-09	2.11634e-09	-4.53174e-08	-2.80181e-08
NCI-H441	0.0722859	0.338527	0.642663	0.0700388	0.0926958	-0.254042	-1.16942	0.832871	1.04182	0.476254	0.0739745	-0.0837463	0.239957	-0.0715574	0.224357	-0.0212686	-0.153031	-0.865846	0.654051	0.0311581	0.221626	0.164024	-0.0295029	0.0892671	0.541858	0.348312	0.127396	0.195889	0.13938	0.0153606
NCI-H446	0.198483	0.453718	-0.334431	0.521065	0.583377	0.527028	1.18364	0.837332	0.329568	1.18194	-0.398514	0.574763	0.613615	0.654672	0.308173	-0.868099	1.08026	0.76966	0.518489	0.997594	0.00444528	0.48032	0.404367	0.528496	0.949005	0.434769	0.7529	0.605726	1.3472	-0.22805
NCI-H460	-0.15126	0.518514	-0.663623	-0.251935	0.559402	0.175673	0.450013	-2.20128	-1.44139	-1.28358	0.0996586	0.097315	-0.36804	0.673826	-0.26567	0.240372	0.117894	0.668061	0.835384	-0.786485	0.468648	-0.281575	0.0452886	0.571672	-0.613221	0.399989	-0.12674	-0.265278	-0.167539	0.127888
NCI-H510A	-0.228267	0.551187	-0.730265	0.0107912	0.50036	0.711826	0.793303	0.419299	0.439982	0.227976	0.444655	0.486018	0.606115	0.594043	0.262064	0.501941	-0.237143	0.676313	-0.217705	0.705959	-0.330631	0.00448262	0.16146	0.562392	-0.224865	0.352614	-0.456862	0.260639	0.764505	0.572716
NCI-H520	0.0914667	-0.161497	0.38289	0.16894	0.511259	0.132503	0.771728	0.815553	-0.892283	1.1923	-0.0816458	0.165225	0.566575	0.592831	0.194089	0.00157444	0.0215094	0.707883	-1.39153	0.728087	-0.475893	-0.0680615	-0.00956439	0.604714	0.704185	0.405801	-0.0561199	-0.222604	-0.865174	-0.245148
NCI-H522	-0.0495348	0.380279	0.113677	-0.0115687	0.0459938	-0.154119	-0.560655	0.0882179	0.0778412	0.586469	-0.0163366	-0.014287	0.276315	0.0692741	0.0240572	-0.120038	-0.094197	-0.200955	-0.794803	0.768406	0.500665	0.02028	-0.047293	0.485653	1.0735	0.409472	-0.102071	-0.157688	-1.30924	-0.116166
NCI-H524	0.806561	0.453636	0.590578	-0.246896	0.555435	0.340589	1.23615	0.251127	-1.56153	0.985133	0.782249	0.567309	0.624607	0.542954	-0.651042	0.482046	-0.39514	0.59266	0.79253	1.00581	0.591876	0.0572142	0.162726	0.260584	1.00606	0.301501	-0.305213	0.852643	1.02075	0.815578
NCI-H526	0.82727	0.556885	-0.17562	0.615154	0.433459	0.621645	-0.31869	-0.506029	-0.954422	1.17223	0.771465	0.484233	0.53684	0.443744	0.242212	0.503448	0.353197	-0.782919	-0.155296	1.00563	0.473737	0.400838	0.256036	0.600226	1.07021	-0.185899	0.774202	0.626859	0.633483	0.812622
NCI-H596	0.0178627	0.522995	0.593515	0.163407	0.0442641	0.192332	1.0152	0.833838	0.676558	0.722596	0.0131118	0.0388249	0.601974	0.561991	0.0853194	-0.0316826	0.216981	0.752318	0.479469	0.582037	-0.0837324	-0.0602365	0.0767385	0.363101	-0.160529	0.412909	0.0537332	0.12946	-0.608737	0.00858137
NCI-H630	0.0198342	0.499481	0.574945	0.0529709	-0.451133	-0.00588278	0.035153	0.653413	0.641098	0.265007	-0.00107206	-0.0407873	0.510938	0.436555	0.0753847	-0.133612	0.0338887	0.0254586	0.0943872	0.518808	0.541374	0.00872935	0.033998	0.60409	0.0371763	0.399902	0.0288246	0.168136	0.0888417	0.0245053
NCI-H64	0.817284	0.123419	0.0704749	0.613417	0.0501345	1.0543	1.11071	0.1128	0.141453	0.119129	0.643814	0.572051	0.624207	0.00920841	0.306457	0.501898	1.11091	0.702012	0.580243	0.135377	0.0432004	0.455375	0.370439	-0.00816619	0.134855	-0.0245161	0.720657	1.02779	0.768517	0.814488
NCI-H650	0.095789	0.180877	0.648287	0.163464	0.313621	0.0746273	0.141203	0.812398	0.120011	0.707153	0.0679015	0.0511273	0.611092	0.465455	0.102319	0.123162	0.0807647	0.0582738	0.792434	0.966741	0.52957	-0.0587807	0.0429987	-0.256621	-0.200291	-0.0152478	0.141269	0.184527	0.605624	0.166834
NCI-H661	-0.00288007	-2.16597	0.186467	-0.161465	-0.845259	0.169064	0.307941	-0.761432	1.43921	0.593818	-0.190959	-0.136784	-2.04	-0.205674	-0.142036	-0.233756	0.199134	0.340363	0.401417	-0.362807	0.479443	0.0362676	-0.107112	-0.358148	0.573332	0.367412	-0.0446903	0.0494566	-0.00257458	0.0506226
NCI-H716	0.805081	-1.65515	-6.76862	0.476247	0.231022	0.264477	0.346256	-0.954931	-0.932321	-0.716938	0.810755	0.571374	0.67555	-3.367	0.238803	0.396025	-0.684599	0.258618	-2.63338	-0.301384	-1.98405	0.47816	0.243762	0.266266	0.172196	-0.308463	-0.201732	0.572437	1.35936	0.458106
NCI-H727	0.0251432	0.0802326	0.643339	0.0178456	0.206806	-1.12321	-3.05494	0.678035	0.409995	-0.694304	-0.0900145	-0.203436	0.464196	-0.417517	0.140569	-0.13557	-0.794597	-3.63027	-1.36783	0.358429	0.41966	0.401041	-0.214063	-1.0089	0.366272	-1.01897	-0.0924223	-0.26389	-1.90867	-0.114253
NCI-H747	-0.987391	0.522799	0.538143	-1.08641	0.0408778	-1.50176	-1.19707	0.784007	0.544176	-0.538339	-1.40292	-1.23197	0.274761	0.524644	0.28144	-0.961736	-1.19171	-1.13771	0.499827	-1.35565	0.562124	0.230817	0.337889	0.610449	-1.40667	0.241614	0.0104711	0.309227	-0.63892	-0.53949
NCI-H810	-0.016223	0.48336	0.311551	-0.0214501	0.526892	-0.456218	-2.30136	0.724152	0.111252	1.06539	-0.0899872	0.00868955	0.226132	0.358512	0.172086	-0.0671619	-0.310709	-0.616822	-1.21797	0.971905	0.589878	0.0221405	-0.0569017	0.572059	1.07139	0.410078	-0.0832542	-0.0444115	-1.00688	-0.267078
NCI-H82	0.804205	0.335745	0.000166086	0.614089	0.467141	0.79459	1.2467	0.125797	-0.500193	0.744215	0.811047	-0.416462	0.67694	0.131654	0.280923	-0.0813658	0.488254	0.756857	0.554064	0.995594	0.403585	0.0665152	0.401021	-1.11007	1.04678	0.225368	0.422442	-0.0559678	0.561732	0.663729
NCI-H838	0.111015	0.315969	0.594945	0.0163768	0.557993	-0.154823	-0.510715	0.346052	0.264915	0.41711	0.0789263	-5.96977e-05	0.105047	0.487967	0.193139	0.112326	-0.152963	-0.834056	0.54256	-0.470794	-0.258707	0.0586347	0.0140073	0.592647	-0.145847	0.411664	0.141792	0.0995755	0.523822	-0.01932
NCI-N87	0.042361	0.336158	0.608092	-0.111628	-5.06046	0.0399034	0.195205	-0.318226	1.18458	-0.158278	-0.135856	-0.390355	0.144716	0.492795	-0.0321668	-1.13611	-0.0195266	0.166189	0.126605	0.534837	0.319285	0.133922	0.0117233	0.604005	0.52668	0.344422	-0.0566988	0.272725	0.0233697	0.136681
NCI-SNU-1	0.479946	0.455494	0.55702	-0.121836	0.556654	0.422757	0.604763	0.817503	1.51841	0.658733	0.787193	-0.62725	0.0385405	0.631827	-0.580476	0.519837	-0.262001	0.0145123	0.876591	0.929916	0.398273	-0.579611	-0.285866	0.233805	1.0052	0.370232	-1.9651	0.212361	0.836272	0.814426
NCI-SNU-16	0.51628	0.0939542	-2.02623	0.629352	0.553194	-1.1738	1.25729	0.552643	0.0163971	0.8411	0.691845	0.410168	0.72181	0.37717	0.30691	0.475155	-0.645307	0.768718	0.504908	0.994054	-3.97212	0.141379	0.276051	0.210842	1.04628	0.374182	-0.666786	-1.81739	1.59361	-0.514076
NCI-SNU-5	0.786061	0.513614	0.202682	0.612541	0.561757	1.0154	1.22448	0.72269	0.546474	-0.47972	0.81135	0.545663	0.67602	0.639101	0.303798	0.434409	1.03886	0.777206	0.812009	-0.493407	0.495626	-6.21543	-9.29873	0.558489	-0.772804	0.369342	0.754171	1.03821	1.40718	0.562506
NEC8	0.720113	-3.19414	-2.4825	0.594899	0.444393	0.774122	0.164461	0.767792	-0.885314	0.0345089	0.504551	0.481213	0.379792	0.49754	0.283262	0.472133	-1.23835	0.155568	-0.35999	0.550008	-4.94169	0.396017	0.339537	0.252239	0.34552	-0.255688	0.00133549	0.570268	0.804367	-0.0651494
NH-12	0.827214	0.315929	0.0765165	0.629347	0.302046	0.786063	-1.48083	0.534964	-0.950722	-0.627861	0.816829	0.571931	0.314903	-0.859914	0.336319	0.501922	0.701647	-1.6947	-0.0757539	0.184863	0.496496	0.451384	0.416648	0.608069	-1.0277	0.404927	0.687917	0.763833	0.0356144	0.81485
NKM-1	0.805931	-0.525532	-1.89249	0.501321	0.275466	0.0120771	0.298468	-0.462196	-2.5882	-0.7699	-0.12191	0.572445	0.624372	-0.0968904	-0.833333	0.42702	-0.165194	0.0786614	-0.124179	-0.496712	0.0139992	-0.920879	-0.802679	0.604156	-0.798537	-0.626702	-4.75312	-3.49965	-1.07063	0.616608
NMC-G1	-1.63591	0.494773	0.618853	-0.430165	0.381401	-0.312741	-1.4054	0.171225	-0.0913251	0.294005	-1.18586	-1.04647	-1.00032	0.634458	0.224319	-0.864873	-0.774894	-0.821762	-1.53084	0.457986	0.480702	0.334571	0.346109	-0.627562	-0.0776062	0.248137	0.690527	0.392018	-1.7649	-0.197666
no-10	-1.00626	0.449739	0.668251	0.463148	0.394309	-0.142303	0.997358	0.833505	1.31358	0.455135	-0.794855	0.503802	-0.446146	0.637422	0.222713	0.0706785	0.874581	0.633496	0.776286	0.504596	-0.77572	0.454274	0.286738	0.573217	0.901175	0.246486	-2.07337	0.272195	0.817096	-0.432469
no-11	0.462338	0.33095	0.590475	0.497798	0.0125352	0.385051	1.12769	0.0203093	0.708403	0.39709	-0.531024	-0.121229	-0.607075	0.452872	0.155655	0.476363	0.51517	0.0979645	0.0574562	0.86407	0.367531	0.329663	0.284206	0.297731	0.303461	-0.120461	-0.815503	-0.152781	-0.397743	-0.0750168
NOMO-1	0.420767	0.522856	-1.2429	0.486849	-0.171685	0.301832	-0.235139	-0.72009	-1.43677	-1.61093	0.786656	0.571741	0.676425	-0.591356	0.220153	0.520345	0.197049	-0.0739859	0.551473	-1.86348	-1.53124	0.0377582	-0.120175	0.628077	-1.03831	0.35128	-0.299803	-0.840138	0.909979	0.814725
NOS-1	-3.06171	-1.76087	-0.27608	-2.67623	0.358445	-3.11127	-1.59838	-0.759322	0.146582	-0.0359637	-1.95218	-1.97927	-0.00330254	0.0974769	-2.64239	0.0637595	-2.81115	-2.35063	-4.43926	0.221551	-0.980106	-0.753225	-1.9985	-1.01357	-0.129442	-0.12478	-3.58797	-3.40563	-1.05491	-1.23818
NTERA-S-cl-D1	-0.102293	0.468281	0.230705	0.558884	0.175044	-1.48516	-2.24118	0.667329	-0.340311	0.38331	-1.42029	0.500621	0.10487	-0.330629	-0.31019	-1.13346	-1.87339	-1.08455	-1.26938	0.275422	-2.02173	-0.00807853	-0.0214287	0.102101	0.203798	0.409993	-0.223609	0.0659125	-2.94215	-2.85517
NUGC-3	-0.255979	0.0903681	-0.395122	-0.298164	-1.83567	0.191348	0.95491	-1.46966	0.841494	-0.513891	-0.16686	-0.324875	-0.388738	-2.49255	-0.270126	-0.416344	0.281772	0.700141	-0.596003	-0.301263	0.270311	0.077432	-0.112447	-0.462148	-0.222291	0.214767	-0.0582064	-0.0301718	-0.490637	-0.00394251
NY	-0.030382	0.303483	0.0574357	0.018311	0.462783	-0.167837	-0.279832	0.550453	-0.25162	0.425563	-0.147189	0.0863206	0.568184	0.434701	0.0539949	-0.0590789	-0.135476	0.165977	-2.71758	0.699801	-1.26812	0.0373835	-0.0134732	-0.596831	0.66264	0.235499	-0.142076	-0.23672	-0.979083	-0.449688
OAW-28	0.119012	-2.03271	0.512338	0.0310602	0.276953	0.229704	0.189148	0.810139	1.21654	0.78179	-0.0711011	0.0641519	0.602447	-0.132207	0.146068	0.0270146	0.168844	0.710494	-0.203097	0.236204	0.475025	0.0755689	-0.136323	0.386842	1.024	0.2052	0.011747	0.138941	0.619193	-0.0533887
OAW-42	-0.0607124	0.400729	-0.281862	0.127988	-0.131831	-0.0697478	-0.0485211	0.324932	-0.548659	-0.239785	-0.00382395	-0.0701984	0.481698	-2.13511	0.19117	-0.00792035	0.0256346	0.522453	0.737326	-0.0281555	-0.580961	0.072051	-0.090799	0.310541	0.0353475	0.403252	0.0164777	-0.109628	-1.31435	0.0108197
OC-314	0.0163572	0.263237	0.516095	-0.0578155	-0.297026	0.0719435	0.0609745	-0.47576	-0.12408	0.777946	0.0148905	-0.0439247	-0.0137584	0.292941	0.0521378	-0.0852475	0.0337562	0.0383523	0.101562	0.179044	0.550551	-0.0356034	-0.0278246	-0.0191454	0.505448	0.433193	0.0531022	-0.0486033	-0.0576831	0.0169365
OCI-AML2	0.114143	0.523905	0.522011	0.613597	0.581268	-0.819753	0.441151	0.423096	-2.75863	-4.30336	0.666127	0.524404	0.144652	0.675412	0.32607	0.521359	-0.983177	0.129566	0.0507683	-1.77512	0.593106	0.476502	0.269609	0.500651	-1.52355	0.41265	-0.973465	-1.89271	-0.224299	0.815051
OCUB-M	-0.484171	0.336796	0.6084	0.54292	0.0766655	0.718895	-0.354876	0.692869	0.872313	0.881123	-0.160673	0.541298	-0.639591	0.567116	0.274872	-5.99487	-0.134127	-0.164606	-1.70169	0.472011	0.473678	0.24548	0.337065	0.553126	1.06616	0.405075	0.548655	-0.117033	-1.50356	0.163
OE19	0.100067	0.0861928	0.427406	0.0877443	-4.02276	0.0694983	-0.0840538	0.686192	0.935468	0.920201	-0.151837	-0.262143	-0.294955	0.493709	0.0907571	-0.9356	-0.00470278	0.391066	0.752738	0.422863	0.355745	0.061998	0.0651474	0.542486	0.0613369	-0.66406	0.0196389	0.377262	-0.227332	0.125261
OE33	-0.0379944	0.510656	0.612664	0.0854077	0.424718	0.0639461	-0.187045	0.666155	1.06647	0.350971	0.0214055	0.0267099	-0.588451	0.494387	0.130374	0.0353851	0.175195	0.699338	0.580754	0.627051	0.558143	-0.0642059	0.101609	0.554977	0.268941	0.433684	0.0404074	0.237958	0.117895	0.0110658
OMC-1	0.802495	0.55893	0.246689	0.553136	-0.214902	0.662452	1.19011	-0.28125	0.320219	-0.265153	0.722538	0.570482	0.256394	-0.211791	0.282262	0.467362	1.075	0.74131	0.807035	-0.934064	0.591818	0.453712	0.377781	0.601633	-0.145583	0.41165	0.697408	0.745234	0.00634905	0.771056
ONS-76	0.57322	-0.2949	-0.934125	0.592596	0.55494	0.578176	-0.0438179	-1.36659	-1.09859	-1.87441	-0.605929	0.30442	-5.81831	0.593583	0.276089	0.238353	0.153823	0.736754	0.511307	-2.28181	0.470758	0.0546297	0.344278	0.503764	-1.84391	-1.12909	0.0826813	-0.0578522	-0.962909	-0.265971
OPM-2	0.558128	0.45173	0.632477	0.613799	0.576999	-1.74474	-0.903756	0.819048	1.66571	1.10021	0.316867	0.592106	0.613849	0.633569	0.326997	0.47738	-2.03189	-0.47698	0.323919	0.994955	-2.55154	0.0230651	0.40404	0.406921	0.99038	0.435924	0.255637	-0.663798	0.998366	-0.16041
OS-RC-2	-1.54636	-0.544705	0.00270082	-1.35565	0.243032	-0.85187	-0.363586	-0.492759	0.0824124	-0.138784	-1.9719	-2.13183	0.321742	0.235632	0.275582	-1.88827	-0.31701	0.495775	-0.65099	-0.664158	-0.205303	0.343502	0.317173	0.41892	0.373576	0.374407	-0.416529	-0.738492	0.202633	-2.47752
OVCAR-3	0.0922551	0.101484	0.629016	0.122143	0.47172	0.126237	0.296368	0.723952	0.394612	0.521428	0.0938326	0.0844422	0.463749	0.474092	0.208416	0.074408	0.0645836	0.284123	-0.228293	0.512646	-0.0981112	0.0373887	0.0348079	0.262095	0.828482	0.253011	0.0839686	0.0807943	0.586749	-0.0475403
OVCAR-4	-1.44075	0.29903	-0.469936	-0.225289	0.124338	-0.244007	0.0970091	-1.04068	0.781381	-0.200636	-0.746518	-1.71046	0.279859	-0.477919	0.235134	-0.408336	-1.39396	0.0697515	-0.957018	0.0130107	0.387614	0.235648	0.370296	0.342326	0.0154395	0.411884	-1.67871	-0.260538	-0.889571	-0.0843818
OVCAR-5	0.13106	-2.01322	0.186294	-0.083301	0.382514	-0.150438	-0.146818	0.36238	-0.149633	-1.45394	-0.20235	0.0407294	0.244605	0.632746	0.0288644	0.161535	-0.198806	-0.954239	0.203453	-2.77625	0.530484	0.0782599	-0.142644	0.60457	-2.07551	-0.728413	-0.0626882	0.055844	1.0109	-0.0242392
OVCAR-8	-0.00708571	0.503569	0.58494	0.133109	0.438648	0.086175	0.4283	0.597128	0.281094	0.222321	0.0239821	0.0588842	0.36053	0.495247	0.10118	0.078536	0.147455	0.567259	0.403292	0.576775	0.314497	-0.0686692	0.0514289	0.170751	-0.0433703	0.373339	0.0236244	0.0640389	-0.390587	0.0291931
P12-ICHIKAWA	0.0920969	0.516051	0.600892	0.249188	0.558895	0.378167	1.24635	0.809794	0.101577	1.12858	0.197163	0.14829	0.679731	0.675815	0.191987	0.0937317	0.227394	0.756936	0.285786	0.963602	0.480001	-0.0461808	0.0995154	0.340617	1.06437	-0.268204	0.118778	0.0611355	0.176811	0.0809291
P30-OHK	0.625117	0.56113	0.523687	0.479737	0.399929	0.518695	0.877301	-1.37963	-2.06349	1.19687	0.810401	0.592634	0.0193199	0.640028	0.306181	0.392509	0.542582	-0.0919999	-0.965729	1.00671	-0.780368	0.417539	0.377106	-0.484994	1.01694	0.376672	-0.0135786	0.405532	-0.80266	0.288437
P31-FUJ	0.803468	0.515937	0.157644	0.629578	0.5583	0.907835	1.26719	0.651082	-0.193797	0.792746	0.817806	0.603867	0.622062	0.112699	0.325757	0.520102	1.1209	0.769404	0.652449	0.0395323	0.48431	0.496251	0.417087	0.548991	-0.0677155	0.402012	0.776867	1.01377	1.60899	0.799872
PA-1	-0.0640115	0.547313	0.261266	0.298121	0.560199	0.135351	0.922987	0.0698173	-0.67786	0.137892	0.0697038	0.0926125	-1.61435	0.585763	0.0316382	0.0969367	0.208126	0.740604	0.775599	0.917448	0.497537	-0.0989224	0.0844268	-1.1616	1.00879	0.365577	-0.0679703	-0.265781	-1.67457	0.155903
PANC-03-27	-0.0206873	0.520301	0.637733	0.0806844	-0.333404	-0.165433	-0.200108	0.767487	-0.586277	-0.929602	-0.150106	-0.0722793	0.629687	-0.703073	0.221373	-0.0304379	-0.0409496	0.123537	0.192493	-0.588696	0.559635	0.0156485	-0.0634626	0.544799	-1.33311	0.410955	-0.000518169	0.0565169	-0.0893435	-0.00701397
PANC-08-13	0.123204	0.298504	0.60454	0.0099916	-0.548385	-0.2133	-1.34695	0.811856	1.86039	0.422854	0.170381	-0.108083	0.42771	0.521726	0.146917	-0.139578	-0.166461	-1.09856	0.753595	0.544399	0.205649	0.193715	0.0365561	0.399708	0.945029	0.288188	0.163084	0.40291	1.20937	0.100142
PANC-10-05	-0.00750551	0.434244	0.615059	0.0148365	0.39716	-0.416756	-1.61293	0.732728	1.02078	-0.467163	0.0459653	-0.0677745	0.468529	-0.116149	0.226666	-0.0116561	-0.242143	-1.00495	-0.236151	0.055539	0.539633	0.203441	-0.0705812	0.519899	0.870896	0.396729	-0.0173733	0.0581745	-0.382451	-0.0897496
PC-14	-0.127683	0.425125	0.637973	-0.223745	-1.99577	0.206657	0.902198	-1.71546	-0.336078	0.3957	-0.098957	-0.370799	-0.597348	-3.35889	0.0663203	-0.400392	0.241986	0.565652	-0.0925604	0.961048	0.55104	0.0309945	-0.137044	0.0422329	0.087133	0.345777	0.167862	-0.0800456	0.36551	0.160498
PC-3	0.0412578	-0.76648	0.271956	0.0809261	0.510569	0.228698	0.156216	0.770924	1.46108	1.11543	0.0587952	0.0451958	0.461571	-0.11188	0.0328228	0.0998862	0.247138	0.693093	0.665244	0.9205	0.481347	0.00571587	-0.0180891	-0.0733611	0.875536	0.287188	0.0874463	0.246132	0.339284	0.076551
PF-382	0.0326974	0.201698	0.469427	-0.401855	0.562474	0.746207	1.19248	0.617543	-1.08777	1.16349	-0.615543	0.21824	0.369699	0.161206	0.284901	-0.521905	0.145376	0.651633	0.461156	1.00354	0.593344	0.0707952	0.324235	0.577625	1.05369	0.367538	0.144245	-0.680245	-0.26699	-0.191639
PFSK-1	0.111241	-2.18904	-0.991234	-0.0166375	0.542524	0.25748	0.166113	0.508474	1.1283	0.753548	0.0735801	0.112237	0.3626	0.39413	-0.26683	0.175118	0.113775	-0.0113396	0.593208	-0.410163	0.497744	0.0592584	-0.086092	-0.109653	1.04357	0.388981	-0.0321617	0.166501	0.814876	0.103622
PLC-PRF-5	0.0277237	0.0883908	0.0360169	0.0605751	-0.0625068	0.344506	1.24265	-0.052287	0.0427167	0.0313854	0.119626	0.044476	0.500866	-0.0457943	-0.0109113	0.0686913	0.231622	0.690463	0.629107	0.0571012	0.0253097	-0.0388493	0.0446333	0.00520739	0.0532843	0.0294158	0.0824466	0.0760725	0.64481	0.135612
PSN1	-1.59367	-0.118444	0.299877	0.453116	0.560621	-2.02673	-2.08344	0.707598	-1.03664	-2.24562	-2.29601	0.569184	0.142009	0.593427	0.259807	0.472473	-2.33721	-0.884788	-0.676945	-1.76112	0.542863	0.293633	0.190429	0.0777252	-2.91462	-2.68295	0.407437	-2.00159	-1.83253	-0.595606
QIMR-WIL	-0.875992	0.548253	-0.89235	0.0336847	0.575593	0.102254	0.483317	-1.2387	-1.20649	0.205912	-0.179009	0.127742	-1.76586	0.673287	0.283005	0.519675	0.44668	0.739893	-0.374202	0.758542	0.592642	0.145477	0.403084	-0.163004	1.0431	0.434008	-0.693034	-0.696221	-2.08569	0.0337177
Raji	0.315404	0.466082	0.651454	0.596687	0.233461	1.03407	1.21562	0.775936	1.3083	0.846667	0.55767	0.5735	0.475827	0.120051	0.326352	0.424998	1.11144	0.756895	0.827352	1.00592	0.254881	0.39661	0.403802	0.209501	1.07347	0.143228	0.570423	0.579702	0.313928	0.656705
Ramos-2G6-4C10	0.0185672	0.513723	-0.0610941	0.130212	0.304632	0.9661	1.02914	-1.24824	-1.4006	0.00337178	0.529206	0.571656	0.624124	-1.57621	0.220136	0.0644712	1.11025	0.739613	0.387228	0.925838	-0.499274	-0.230835	0.201951	-0.404692	1.02789	-0.464952	-0.114609	0.462382	0.637441	0.0809113
RCC10RGB	-0.372278	0.459583	0.541204	0.283411	-0.331368	-0.220178	0.425718	-0.234056	0.905056	0.4226	-0.500178	-0.875243	-2.35784	-0.0933075	0.278386	-0.400557	0.339716	-1.00824	0.312952	0.425547	0.530384	0.391297	0.0630002	0.464813	0.293269	0.429071	0.69754	0.948303	0.263644	-1.57987
RCM-1	-0.0802225	0.546959	0.547858	-0.0153369	-0.475596	0.125424	0.827446	0.168495	0.389724	-1.73914	-0.0900767	-0.0640155	-0.179091	0.0987347	0.0328965	-0.00758259	0.207493	0.668459	0.713147	-1.27243	0.497001	-0.0462994	0.0760208	0.381002	-1.94439	0.0868377	0.0143463	0.259163	1.03761	0.0849463
RD	-0.0357344	0.441534	0.606113	-0.108974	0.532258	-0.491977	-1.49183	0.673676	1.69453	-0.948581	-0.0208431	-0.107293	0.606035	0.466827	0.0348037	0.0317589	-0.271987	-1.64271	-0.625656	-0.745934	0.443939	0.22592	-0.0472395	0.0351934	-0.321509	0.267044	-0.0177653	0.180777	0.228392	-0.138847
REH	0.275466	0.527973	0.588579	0.413087	0.564479	0.457482	0.333642	0.161885	-0.531486	0.952074	0.637383	0.566833	0.448886	-0.166024	-0.217145	0.381569	0.729418	-0.460806	0.267102	1.00453	-0.295776	0.493974	-0.421167	0.206034	1.01301	0.165706	0.332601	-0.1135	0.266369	0.749771
RERF-LC-MS	0.0122171	0.502997	0.614314	0.100302	0.456736	0.149001	0.41157	0.721435	0.115873	-0.313304	-0.0179894	0.0619983	-0.96865	0.644657	0.124547	0.149386	0.179026	0.651647	0.510549	-0.0743255	0.560316	-0.120732	0.148834	0.600324	-0.903205	0.411565	0.0863032	0.282017	1.51515	0.0643173
RH-1	0.778246	0.48788	0.538018	0.629402	0.579854	0.806577	-2.37931	0.375131	-1.17922	1.09849	0.785332	0.592634	0.72066	-0.516622	0.326401	0.439104	0.665909	-1.94602	0.296367	0.895265	0.364475	0.4778	0.376914	0.302062	0.99662	0.406906	0.684797	0.920368	-0.624839	0.814828
RH-18	0.0575308	0.0155397	0.191124	0.111995	0.374608	-0.0709606	0.0266249	0.833779	0.994493	0.354474	0.0169508	0.0234919	0.102745	0.17037	0.0543913	0.0583279	0.00899408	-0.0226853	-0.192628	0.742134	-1.62973	0.0747807	0.0641994	-0.65691	0.0939696	0.41124	0.0777876	0.132808	0.122904	-0.0987075
RKO	-0.777355	0.503199	0.597897	0.458978	0.431949	-1.16861	-0.192277	0.69886	-0.603043	-0.200362	-0.604589	0.538954	0.514414	0.470427	0.276503	0.133291	-0.10143	0.664942	0.22308	-1.22802	0.246859	0.307024	0.263146	0.35599	-0.903022	-0.937436	0.697423	0.529687	-1.47435	-0.153338
RL	0.654437	0.526607	0.293578	0.590671	0.577737	1.03313	1.26742	0.819191	-0.835767	1.07985	0.811238	0.593013	0.091815	0.603064	0.246724	0.450959	0.998549	0.769465	0.797052	1.00677	0.558835	0.49632	0.0213896	0.528702	1.08398	0.436904	0.485422	1.01158	1.57279	0.775306
RMG-I	0.11244	-0.945863	0.357331	0.0381764	-0.241139	0.44816	1.10673	0.4371	1.21316	0.896564	0.0824364	0.00994562	0.52628	-0.0267066	0.133881	-0.0470992	0.261709	0.711845	0.699036	-0.94071	0.370654	0.100477	-0.0455817	0.405477	0.828491	0.0762244	0.127524	0.215387	0.887311	0.0296483
RO82-W-1	0.132205	-0.838288	-0.136445	0.00856154	0.527898	0.210636	0.85858	-0.440198	0.912203	0.132062	0.185988	0.128209	-0.375279	0.640723	0.0358544	0.141726	0.106489	0.522428	0.713127	0.483845	-2.74677	-0.00346838	0.112212	0.472015	0.69571	0.435634	0.0916115	0.0290483	0.514588	-0.0187121
RPMI-2650	0.0133445	0.48377	0.311757	0.0219178	0.33773	-0.256622	-1.42192	0.252343	0.20972	0.937745	-0.0080656	-0.00417476	-1.19394	0.672747	0.0767145	-0.000737392	-0.141406	-0.442509	0.219804	0.949651	0.220201	-0.0646068	0.0768942	0.0690635	0.384756	0.259883	0.0428257	0.0954948	-0.0759276	-0.0178951
RPMI-6666	-0.95925	0.519345	0.615455	-0.709359	0.503204	-0.100881	0.339207	-0.149771	-0.498807	0.67773	0.35549	-0.0603535	-3.49578	0.455062	0.176711	0.161278	0.615348	0.106685	-0.89654	0.963489	-0.919439	-0.0115902	0.405291	0.187288	0.541772	-0.269691	0.449827	-0.633424	0.764344	-0.329751
RPMI-7951	0.0115755	0.128707	0.447311	0.170191	0.310388	0.120642	0.642825	0.572695	-1.0536	-0.428919	-0.102384	0.0936668	-0.29598	0.572626	0.0735478	0.155851	0.137562	0.757202	0.185479	-0.15703	0.477157	-0.131089	0.0350531	-0.762604	-0.946895	0.289028	-0.00935336	-0.0124259	0.348104	0.0520912
RPMI-8226	0.43711	0.514316	-0.20331	0.593984	0.0949908	0.328893	1.22301	-0.749736	-0.852615	-0.770991	0.802301	0.298749	0.62378	-0.291342	0.278192	0.520303	-0.982176	0.756641	0.780856	-0.0958975	-1.66253	-0.309327	0.369722	-0.244958	-0.429166	0.0385539	-0.346115	-0.252926	0.449772	0.64439
RPMI-8402	0.00215378	0.524274	-0.019297	0.15678	0.531976	0.675467	0.603572	0.247137	-1.75262	1.00971	0.27346	0.197258	0.52539	0.574983	0.30755	0.0774849	0.577502	0.671492	0.668953	0.994917	-0.0537274	-0.447378	0.0548448	0.517439	1.07322	0.372067	0.623296	-1.08146	-0.0316783	0.130103
RPMI-8866	0.816696	0.485679	-1.54745	0.637683	0.429622	1.03563	1.26759	-3.53403	-2.0186	-1.50872	0.670265	0.594215	0.624564	-2.17543	0.335522	0.522457	1.12093	0.738236	0.196654	0.633642	-0.918506	0.477237	0.402725	-2.18699	0.189757	-1.09063	0.445927	0.859624	1.40983	0.829507
RS4-11	0.404644	0.556723	0.308607	0.613116	0.325224	-0.373958	-1.07123	-2.38711	-1.34936	-0.436002	0.566773	0.333813	0.101858	-2.69364	-0.554447	0.0950388	0.626589	-1.91038	-0.805842	0.993346	-0.918732	0.455659	-0.940462	-0.528441	1.01072	0.434405	0.750976	-1.30333	-0.446235	0.69325
RT-112	0.0827724	-3.22985	-1.21143	-0.181461	0.481574	-0.431596	-0.784477	0.348939	-0.0942382	-0.995232	-0.476433	0.16088	0.0590423	0.0447961	-0.0664231	-0.054935	-0.418895	-0.0388984	-3.49892	-1.12877	-4.28493	0.129028	-0.173247	0.519274	-0.66714	-0.0226061	-0.386531	-0.384257	-1.24889	-0.770698
RVH-421	-0.0330665	0.51871	0.502958	0.312749	0.523634	0.210118	0.644695	0.26681	-0.663291	-1.41464	0.101835	0.125318	-0.0128955	0.58584	0.197849	0.217596	0.132482	0.507689	0.642466	-1.63579	0.551259	0.0553232	0.0863667	-3.70866	-0.961489	-3.85621	0.0830647	-0.0176022	0.293447	0.132442
RXF393	-1.38877	-0.134081	-0.540594	-1.37189	0.501368	-0.694112	-0.20283	-0.12481	0.309094	-0.205239	-2.83611	0.505443	0.263464	-0.0446684	0.283978	0.419853	-0.787952	0.299037	-0.63797	-0.685616	-0.430165	0.348537	0.377625	0.325724	-0.486373	0.43609	0.716047	-0.192471	0.905509	-3.50273
S-117	-0.128499	0.529152	-0.19005	-0.0628457	0.526959	0.305258	1.19761	0.169918	1.1468	0.528285	-0.00474915	0.053455	-0.454724	0.643998	-0.247786	0.00512114	0.296293	0.703264	-1.19518	0.554046	0.56138	-0.0929843	0.139269	0.525997	0.299906	0.411222	-0.066527	0.127662	0.264296	-0.120187
Saos-2	0.0981047	0.430867	0.55632	0.132614	0.506609	-0.315048	-0.621426	0.784852	-0.0399578	0.749877	0.00431002	-0.0369423	-2.42997	0.557777	0.135483	-0.0113772	-0.26832	-1.68044	-0.659331	0.542665	0.501309	0.0928929	0.107095	0.498225	0.523248	0.2342	0.082749	0.0231763	0.656351	-0.00700575
SAS	0.00666127	0.318146	0.333194	-0.0384314	-1.41131	0.098251	1.1336	-0.349421	0.101695	0.107013	0.00514906	-0.218273	0.15568	-1.54404	-0.0346425	-0.273458	0.0844618	-0.372924	0.00111616	0.853322	0.209749	0.0795052	-0.0313293	0.563614	-0.200381	0.349923	0.118956	0.040352	0.47134	0.191963
SBC-1	0.805466	0.457212	0.0163075	0.595369	0.527917	1.01043	0.561468	0.652798	0.698861	1.20521	-0.0701726	0.32912	-0.6318	0.643677	0.248747	0.504273	1.10115	0.503165	0.598098	0.901346	0.552055	0.362002	0.404654	0.599529	1.06946	0.410971	0.411499	1.01655	0.413782	0.804625
SBC-5	0.0383035	0.502985	0.196217	0.162447	0.555233	-0.160571	-1.27331	0.642655	-0.730849	0.229126	0.0895716	0.132249	0.674125	0.641952	0.224744	0.118697	-0.110071	0.351915	0.748473	0.925175	0.551178	-0.0935256	0.0030655	0.608167	0.829425	0.405425	-0.0420214	-0.0425908	-0.797468	0.0388612
SCC-15	0.206992	0.420458	-0.414843	0.615853	-1.31542	0.291134	-0.393435	-0.701379	1.16198	0.419639	0.443402	0.565216	0.211824	-2.01146	-0.160687	0.436196	1.1121	-0.201369	0.300135	0.691757	0.407968	0.498484	0.102367	0.00898292	0.322213	0.195405	0.206557	-0.00846138	0.133475	0.0792759
SCC-25	-0.0583689	0.460638	0.592623	-0.029872	-1.58646	-0.00955088	0.225446	0.286602	0.0296001	-0.33677	-0.226237	-0.20631	0.252796	-1.04086	0.110145	-0.318116	0.0987742	0.547312	0.436105	-0.528696	0.544706	-0.0140147	-0.0505221	0.609591	-1.54805	0.429139	0.0309836	0.183583	-0.0734627	0.0250642
SCC-3	0.72778	0.0770806	-0.0966562	0.548199	0.213552	0.900343	1.22447	-0.0849864	-0.386187	0.249938	0.800736	0.542929	0.721837	0.316261	0.307108	0.124516	-0.844969	0.769898	-0.00657837	0.351817	-0.0908187	-4.19945	0.203795	0.0889763	0.0880261	-0.0397474	0.658132	-0.839731	1.61779	0.758073
SCC-4	-0.00708767	-2.73961	-0.584651	-0.056798	0.21979	-0.152089	-0.761899	-0.0293807	0.305117	0.108728	-0.240712	-0.046574	0.0421127	-1.30035	-0.233671	0.109605	0.00117229	-0.158816	0.443331	0.146938	0.413795	0.0416436	-0.277511	-1.50741	-0.245288	-0.0372214	-0.11617	-0.102894	-0.920857	0.101941
SCC-9	0.0779141	0.52156	0.590093	0.185798	0.526825	0.32972	1.00211	0.514856	0.366193	0.931068	0.178749	0.0896749	-0.474421	0.412342	0.160315	0.128236	0.245626	0.66245	0.843668	0.960007	0.128737	-0.0789844	0.156741	0.400968	0.495721	-0.00582054	0.187931	0.194879	0.957895	0.14709
SCH	0.784073	0.517988	0.594359	0.282969	0.366628	1.03325	1.26752	-0.765008	0.634845	1.05188	0.393846	0.540563	0.721904	0.585058	-0.00327732	0.501208	0.629933	0.75689	0.606347	0.992515	0.550655	-0.0725405	0.106294	-0.376529	0.848523	0.364722	0.168664	0.580878	1.60905	0.81422
SCLC-21H	0.826733	0.0999191	-0.072119	0.389702	0.0522611	1.04467	0.231434	0.089428	0.146318	0.0843271	0.810706	0.326441	0.676098	0.0318963	-0.0338185	0.519949	0.302418	0.00826697	0.808304	0.0687328	0.0270509	0.409102	0.319709	0.018672	0.115487	-0.0417581	0.471086	1.02713	1.06648	0.823886
SF126	-0.254699	-1.89221	-0.995101	-0.935056	0.564496	-0.206079	-0.726255	-0.122205	0.285923	-0.259721	-0.592901	0.532052	-0.148067	0.579814	0.164308	0.415302	-0.427471	0.269804	-2.11048	-0.329933	0.0105691	0.382992	0.375181	0.612222	0.277858	0.414838	-1.97924	-1.36354	-0.257596	-1.06598
SF268	-0.631291	-1.26384	-1.39115	-0.118134	0.527686	-0.178933	0.275708	-0.850734	-0.60275	0.499599	-1.21332	0.5012	-0.627119	0.674802	0.280557	-0.38762	-0.53638	0.652284	-0.443086	-0.322762	0.559027	0.407486	0.337292	0.605427	0.30522	0.411375	0.628081	-0.996808	-0.0275763	-0.999328
SF295	-0.0490018	0.0249724	-0.331918	0.12796	0.516705	0.0810386	-0.0417368	-0.00895356	-0.17856	0.415719	0.0627018	0.0646644	-0.866738	-0.456756	0.0427828	0.0945022	0.117842	0.714028	0.791609	0.632282	-0.0958951	-0.0704127	0.0419038	-0.174674	0.671565	-0.223928	-0.00837401	-0.0684979	-0.896344	0.0679776
SF539	0.486811	-0.624144	0.359368	0.559849	0.389852	0.794182	0.816624	0.365868	-1.0521	0.339189	0.192514	0.390971	0.6747	0.642825	0.263793	-0.275395	-2.54504	0.734083	0.325898	0.208094	0.476866	-5.48043	-0.135343	0.610718	-0.517653	0.429897	-1.25643	0.0144275	1.135	0.237817
SHP-77	0.294182	0.424869	0.664684	-0.126605	0.510822	0.917205	1.18264	0.80805	0.862965	1.10895	0.810985	0.501515	0.623052	0.0858235	-0.469285	0.262665	1.09587	0.70467	0.548419	0.0998982	0.584065	0.450993	0.402948	0.59197	1.07161	0.411322	-0.876094	0.375946	0.19035	0.751528
SiHa	0.0948967	-0.320095	-0.0451324	0.118236	0.50922	0.413955	1.17366	0.758453	0.62111	0.766933	0.159265	0.119845	0.58987	0.560334	0.00875514	0.144948	0.241058	0.569213	0.642946	-0.246647	0.560167	-0.00322936	0.0463948	0.609745	0.690308	0.434566	0.08685	0.190359	0.905722	0.0902751
SIMA	0.546322	-0.247368	-0.146813	0.564611	0.561224	0.370317	-1.38752	0.833789	-0.342364	0.6147	0.492934	0.592445	0.62349	0.667462	0.146434	0.48112	1.09535	-1.5072	0.373162	-1.04799	0.337282	0.497283	-0.14203	0.627336	-0.556134	0.433358	0.0201682	0.973684	0.878212	-0.366367
SJRH30	0.200425	0.451974	-0.302867	0.0447564	0.251843	-0.634786	-2.55748	0.748859	-1.20626	1.19279	0.0945228	0.0180928	0.52401	0.673992	0.0890979	0.0229389	-0.660277	-2.42913	-0.405872	0.873006	0.0330864	0.0826721	-0.0355237	0.574642	0.747424	0.348594	0.054	-0.0644854	0.127782	-0.0207331
SJSA-1	0.490346	0.115064	0.563166	0.460934	0.528363	-1.89495	-1.18351	0.721213	-0.357041	0.204742	0.34768	0.480631	-4.07856	0.656855	0.214713	0.213311	-0.949243	-1.76374	0.481172	-0.50315	0.498051	0.381342	0.337614	0.571956	-1.01626	-0.224225	0.64831	-0.172076	0.35933	0.670955
SK-CO-1	0.00242368	0.184877	0.286186	-0.0549352	0.327451	-0.457698	-1.96293	0.793024	-0.269256	-0.784209	-0.241916	-0.0249876	-0.0526127	0.58286	0.211515	0.0614236	-0.330371	-0.783366	0.592469	-2.80774	0.560146	-0.00500958	-0.0281137	0.533117	-2.68278	-1.06938	-0.00684313	0.225286	0.11628	-0.180549
SKG-IIIa	0.103112	0.518437	0.156839	0.154979	-0.29964	0.425728	1.24182	0.697575	-0.433642	0.769517	0.114364	0.0520928	0.359441	0.261104	0.126999	0.0191551	0.209999	0.711288	0.753351	-0.685165	0.59041	-0.0317278	0.0700733	0.333198	0.084795	0.405045	0.157307	0.191065	1.26283	0.103327
SK-HEP-1	-0.132127	0.509175	0.38344	0.0539089	0.521744	-0.163678	-0.109709	-0.597061	-2.08809	-0.698638	-0.219191	0.0484201	-1.11361	0.156436	0.113934	0.066764	-0.0604032	0.420594	-0.72826	-0.736921	0.549807	-0.136524	-0.0536891	-1.00091	-0.729279	-0.349122	-0.172122	-0.466173	-1.79586	-0.150007
SK-LMS-1	0.746834	-2.00053	-0.573745	0.588146	0.525618	-0.246887	-0.0495439	-1.90225	-0.380644	-0.60699	0.359768	0.524449	0.464508	0.644868	0.275359	-0.430924	-0.395093	0.732048	0.507033	-1.01974	0.562145	-2.46464	-4.60275	0.413086	-0.9606	0.41308	0.516378	-0.734093	-2.18898	0.719531
SK-LU-1	-0.0786477	0.472241	0.618579	-0.158483	0.562018	-0.360977	-0.806036	-0.744691	-0.168708	-0.521415	-0.094199	-0.0740838	-0.844878	-0.0640664	0.0958796	0.00116909	-0.230558	-0.914852	-1.76604	-0.248486	-0.393734	0.106272	-0.0654104	-0.50296	0.408127	0.418359	-0.0657434	-0.295504	-0.461857	-0.276973
SKM-1	0.804858	0.457003	-2.42691	-0.838434	-0.038136	0.741478	0.045078	-2.65343	-1.74025	-2.36385	0.484924	0.511254	0.0622581	-2.58625	0.305043	0.0858303	0.725479	0.162067	0.217224	-2.99353	-3.76286	0.477208	0.128993	0.369519	-2.66225	0.187456	0.653981	0.87367	0.291372	0.815083
SK-MEL-2	0.752038	-0.00435649	-0.319948	0.59176	0.557831	0.45803	-0.547334	-1.38692	-1.04329	-2.35142	0.780274	0.592441	0.608135	0.596715	0.307026	0.501889	0.231251	-0.8019	0.728274	-2.15351	0.531612	0.356405	0.348344	0.345214	-2.25114	-2.01765	0.74756	0.410788	-2.32093	0.406986
SK-MEL-24	-0.181275	-0.0543451	0.428303	-0.0204186	0.338217	-0.0524025	0.185793	-0.49783	0.885224	-1.35481	0.0505389	-0.214089	0.529108	-3.43892	0.165624	0.108139	0.186146	0.123238	0.843122	-0.16532	0.58405	0.236727	-0.217876	-0.531706	0.302316	-0.0883216	0.0659342	-0.102148	-0.868346	0.155771
SK-MEL-28	0.0298925	0.179874	0.544615	0.249759	0.468129	0.150048	1.21295	0.48066	-0.3324	-2.57531	0.0837908	0.07598	0.59211	0.0614184	0.146722	0.351867	0.150119	0.378704	0.789024	-1.56157	-1.15455	0.120063	0.0560981	-3.25802	-1.77065	-1.65235	0.135056	0.0868156	1.56807	0.146805
SK-MEL-3	0.0846677	0.412165	0.607241	0.264636	0.43452	-0.293837	-0.451307	0.780831	-0.530341	-0.873884	0.0924511	0.0260353	0.314676	0.565181	0.215981	0.103891	-0.285051	-1.49948	0.20439	-0.907757	0.540829	0.194745	-0.00921055	-1.74256	-0.392676	-2.16315	0.055706	-0.10071	-0.325997	0.0991517
SK-MEL-30	0.0166359	0.12048	0.223998	0.419178	0.52697	-0.161353	-0.302369	0.819092	0.620904	-0.774439	0.14044	0.0499114	-1.82623	-0.124904	0.24309	0.0759188	-0.0707239	-0.427204	0.66892	0.24849	-1.17195	0.202063	0.163195	-2.99402	0.240709	-3.55586	0.10114	0.0235795	-0.520139	0.115789
SK-MEL-5	-0.10156	0.0774613	-0.309189	0.0238817	0.52979	-0.00497931	-0.155556	-0.352086	-0.50211	-1.48559	-0.0332406	0.0682094	-0.189136	0.589463	-0.0625129	0.171555	-0.0305547	-0.116349	0.141319	-2.50821	0.499588	0.0273632	0.0137855	-2.48597	-1.46098	-2.83112	-0.0600562	-0.0633064	-0.12964	-0.0248924
SK-MES-1	-0.107189	0.502577	0.64881	-0.0366812	-1.48283	-0.124423	0.0939012	-0.360906	-0.86296	-0.254429	-0.33094	-0.169236	-1.58056	-0.191555	0.0625262	-0.403384	-0.00925979	0.382403	-1.066	-0.195529	0.385948	-0.0550503	-0.0195234	-0.412917	-0.760664	0.299305	-0.11541	-0.165605	-0.887294	-0.141639
SK-MG-1	0.0303708	0.178503	0.108155	0.0229926	0.506483	0.0627009	-0.00307626	0.0840068	-0.216876	0.634893	0.0605648	0.0754442	-0.0271766	0.586368	0.0428051	0.0746499	0.0012664	0.00683065	0.0281403	0.13542	0.555006	-0.0604659	0.0275107	0.606416	0.459224	0.131728	0.0112181	-0.0219344	-0.00978919	-0.00640928
SK-MM-2	0.605479	0.561285	0.671976	0.629914	0.582536	-1.05226	-0.991769	0.836741	1.44036	1.13615	0.787431	0.574118	0.172907	0.645586	0.288008	0.429396	-1.24933	-1.71407	0.537299	1.00682	0.595491	0.121295	0.352629	0.608813	1.08469	0.437575	0.231147	-0.228772	0.610504	0.514326
SK-N-AS	0.0672013	-0.31954	0.596307	0.0641702	0.581112	0.105324	0.0427448	0.69715	-0.516748	-1.15523	-0.064865	0.110995	0.310837	0.475019	0.292104	0.22217	0.0450014	0.633883	0.493385	-1.97996	0.556383	-0.0255199	-0.0135211	0.565347	-1.24453	-0.203073	0.032632	0.154215	1.3962	-0.0486099
SK-N-DZ	0.330878	-2.77564	-0.455245	-0.926482	0.491792	-0.560629	-1.54242	-1.21027	-0.0810581	0.788168	0.370981	0.43492	0.612772	0.415335	0.0692335	0.34823	0.169301	-2.34393	-2.47532	0.858862	0.261816	-0.0743664	-0.0133679	-0.913495	1.07025	-0.391832	0.232201	-0.134662	-0.0461358	0.000600609
SK-NEP-1	0.704452	0.434728	-0.270514	0.463242	0.460285	0.983719	-1.19842	-0.312144	-1.19035	0.999066	0.233432	0.123521	0.482473	0.209492	-0.106692	0.0911746	-1.63881	-2.19779	0.401129	0.99189	0.0849064	-0.328437	-0.748246	-0.0992563	1.00001	0.192282	-1.32879	-1.08074	0.110168	0.205876
SK-N-FI	0.593604	-0.211541	-0.765163	0.585074	0.474355	0.996393	-0.46136	0.657441	0.258227	-0.143886	0.773617	0.307231	0.677138	0.509524	0.30698	0.501927	0.206502	-0.546259	0.843373	-0.361506	0.544614	0.302001	0.377051	0.609916	-0.692665	0.411627	0.0303462	0.345409	1.50367	0.639801
SK-OV-3	-0.0230839	-0.856626	0.608074	-0.290762	-0.760098	-0.0846543	-0.274972	-1.49111	-0.217574	0.608217	-0.205554	-0.113251	-0.735259	0.267304	-0.033744	-0.290366	-0.0888936	-0.245811	-1.16337	0.0414658	0.590489	-0.0424869	-0.147201	0.520991	0.550523	0.433973	-0.11618	-0.295547	-0.816233	-0.14975
SK-UT-1	0.269861	0.0803612	-0.682352	0.410665	0.387364	0.704332	-0.193636	-0.615533	-0.0826526	0.0828932	-0.056795	-1.29449	0.324939	0.101344	0.276456	-0.00681938	0.200795	0.66909	0.841037	0.0286164	-1.38398	0.296523	0.315521	0.435575	0.0773348	0.152428	-0.810751	0.567243	-0.409744	0.00187719
SN12C	-0.0324471	0.439282	-0.0283627	-0.0395826	-0.407745	0.113568	0.564152	-0.384131	-0.3334	-0.821229	0.00856667	-0.00242037	-0.69586	0.418006	0.0162202	-0.0788105	0.0456307	0.332247	-0.147924	-0.977342	-0.0215809	-0.00913119	0.0588679	0.516248	-0.0398965	0.40374	-0.0533469	-0.0403492	0.366411	-0.0431076
SNG-M	-0.116244	0.524354	0.300699	0.132097	-0.176737	-0.11014	-0.57284	0.232741	-0.257653	0.514066	-0.123914	0.0565926	-0.187531	0.637821	0.100216	-0.248825	-0.0478613	0.565982	-1.61839	0.954673	0.477264	-0.0269842	0.0181477	-1.2608	0.970337	-1.83728	-0.18796	-0.256371	-2.24322	-0.233567
SNU-387	-0.0245525	-0.0806938	0.149921	-0.203522	0.526196	-0.602284	-1.83339	-0.221424	-0.592643	-0.868977	-0.216572	-0.0573037	-1.01509	0.667813	-0.0635	0.068702	-0.431508	-1.72914	-1.03175	-0.885765	0.554007	0.00241613	-0.0589058	0.419047	-1.24363	0.434282	-0.118666	-0.0947375	0.211554	-0.15693
SNU-423	0.0202112	-1.65501	-0.494043	0.0513143	0.581318	-0.294273	-0.328567	0.769527	0.117974	0.078376	-0.231563	0.054088	-0.949577	0.669685	-0.202891	0.00542832	-0.188935	-0.930527	-0.678704	-0.227537	0.556741	0.024981	-0.0950214	0.595068	-0.133805	0.409195	-0.253946	-0.185951	-1.60856	-0.0896938
SNU-449	-0.121337	0.512418	-0.113561	-0.0179522	-0.1736	-0.21055	0.0508101	0.319398	0.683081	0.552132	-0.128628	-0.153143	0.451909	-0.823137	-0.121032	-0.169803	-0.0420049	-0.630214	-0.422436	-0.263497	0.25712	0.104433	-0.092943	-0.0992433	-0.286286	0.435208	-0.0714872	-0.0976311	-2.13566	-0.119259
SNU-475	0.0567076	0.0787804	0.0206146	0.039225	-0.05309	0.373813	0.984521	0.00077034	0.0796207	0.0314491	0.157078	0.0566807	0.676344	-0.0376214	0.0173406	0.112778	0.229857	0.756489	0.795161	0.0472715	0.00641835	-0.0449212	0.0569508	0.0365249	0.0466621	0.0330557	0.133008	0.178983	1.41951	0.157912
SNU-C1	0.80717	0.549616	0.611364	0.614146	0.392602	-0.4636	-1.37043	0.747715	0.455492	-0.240122	0.817933	-0.209417	0.609756	0.471851	0.307886	0.470742	0.982393	-2.99132	0.83476	-0.094872	-0.581466	0.480426	0.378871	0.575764	-0.72708	0.12639	0.773423	0.695837	1.57075	0.815068
SNU-C2B	-0.378612	0.485713	0.647906	-0.702795	-0.558232	-0.578965	-0.0312088	0.190732	0.573957	-0.257157	-0.229196	-0.269712	0.618761	-0.765249	0.276116	-0.205527	-0.393882	-0.223177	0.347715	-0.160488	0.470689	0.206574	0.343994	0.54544	0.00339846	0.366462	0.245557	0.837718	0.032599	-0.0880899
SR	0.394915	0.368073	-0.0793821	0.107091	0.564186	-0.185476	0.762985	-0.0659634	-2.26071	0.798247	0.603596	0.477449	-2.47671	0.60245	0.281027	0.11249	-3.6878	0.490317	-0.713932	0.936684	-1.58895	-6.68397	0.214165	-1.39892	0.45965	-0.62773	-0.177937	-1.76753	-0.682574	0.650411
ST486	-0.0405264	0.512	-1.46716	-1.77296	0.579184	0.707188	0.150875	-1.37585	0.304716	0.308983	0.435316	0.313145	0.633998	0.141196	-3.42189	0.212691	0.0396446	0.351645	0.541266	0.595775	0.293523	-1.76714	0.341514	0.0315637	0.372893	0.428976	-0.470374	-0.214803	-0.236255	-0.019778
SU-DHL-1	0.612808	0.130272	-0.167392	0.505026	0.145894	0.097263	1.2572	-0.0416182	-0.617349	0.147343	0.800976	0.571906	0.677512	0.348406	0.128782	0.502193	-4.13972	0.769004	0.444852	0.270311	-0.216064	-4.45336	0.211043	0.123767	0.0711504	-0.0814492	0.427848	-0.813905	0.398567	0.781294
SUP-T1	0.753034	0.469484	0.466693	0.614319	0.527679	0.951194	-0.193144	0.499672	0.926583	1.16291	0.81828	0.50574	-0.215102	0.507988	-1.15308	0.482089	1.03877	-0.282314	-0.0523875	0.993229	0.208482	0.45183	-1.71354	0.0406434	1.06484	0.282218	0.794605	0.866603	-0.128882	0.801552
SW1088	-0.00792763	-1.84301	-0.191878	0.0724047	0.562606	-0.0880833	-0.224949	0.818107	0.162894	-0.267405	-0.273915	0.0356967	-2.67982	-0.713102	0.022291	0.0381753	0.0212252	0.272808	-1.10098	0.320818	0.212819	0.0187766	-0.0288931	0.564389	0.211632	0.369744	-0.149565	-0.018185	0.350148	-0.118678
SW1116	-0.0775973	0.455208	0.611674	0.00881013	-1.12141	-0.0946997	-0.0606847	0.64787	1.50259	-1.44368	-0.0579458	-0.192317	0.0365442	-0.619326	0.172667	-0.284059	0.0433976	0.0165941	0.248008	-1.19116	0.496314	0.226142	-0.0305789	0.547691	-0.151606	0.355326	-0.0295792	0.222885	0.0274498	-0.0297601
SW13	-0.0695158	0.192252	0.463253	-0.284528	-2.27089	0.119793	0.615951	-1.57831	0.0851761	0.342086	-0.165368	-0.228875	-0.545063	0.213446	-0.127171	-0.563362	0.0682646	0.212685	-0.475497	-0.253792	0.56047	-0.0598081	-0.0365383	0.554625	-0.149117	0.305753	-0.0591739	-0.0831989	-0.473518	-0.0235229
SW1417	0.0795596	-0.289744	0.646845	0.131303	0.0596953	0.21511	0.495011	0.753228	0.312419	-0.440257	0.0377907	0.0724682	0.624804	0.626718	0.15254	0.109827	0.176912	0.712005	0.856101	-0.315034	0.558842	-0.0151222	0.0148093	-0.113364	-0.261202	0.148449	0.0666723	0.211788	1.06364	0.118658
SW1463	-0.0200087	-0.307454	0.377945	0.0642445	0.431139	-0.0175623	0.243918	0.709228	1.66153	-1.64123	0.100105	-0.0320211	0.358743	-0.400574	0.0570867	0.141469	0.110531	-0.193046	0.775069	-0.357974	0.402525	0.172427	-0.00531268	0.365447	-0.114083	0.141838	0.0189007	0.240692	0.752243	0.146741
SW1573	0.0139592	0.522147	-0.130508	-0.00407368	0.434831	0.114528	-0.294836	-0.0195636	0.356441	0.273555	0.196605	0.0766463	0.34837	0.566494	-0.015534	0.136096	0.0664275	0.214169	0.79305	0.544984	0.347964	-0.0751249	0.0954091	0.4782	0.508697	0.0580879	0.0741308	0.178955	0.793908	0.117777
SW1710	-0.145734	0.342165	0.174792	-0.0414232	0.30604	-0.683528	-2.05266	-0.0546895	-0.896521	-0.207498	-0.399877	-0.0576893	-3.467	0.581091	0.0493965	-0.154234	-0.366243	-0.702657	-1.50837	-0.0141081	-0.0348274	-0.0928459	0.0357826	0.027471	-0.648944	0.315316	-0.251161	-0.281247	-1.87573	-0.338989
SW1783	0.00754181	0.237973	0.648816	0.261069	0.560931	-0.0843052	0.144263	0.816505	0.533356	0.851302	-0.0134126	0.0106982	-2.64964	0.482434	0.166571	-0.0267021	0.0586474	-0.0819695	0.652502	0.981873	0.430049	-0.0245759	0.129207	0.605493	0.723681	0.411679	0.0111407	0.00131302	-1.08694	0.0650948
SW1990	-0.0208802	0.0224974	0.556067	0.040579	0.456392	0.218896	0.979768	0.5618	0.589155	0.253409	-0.0264108	0.0549558	0.280102	0.187486	0.054907	0.0164417	0.194283	0.585503	-1.27898	0.517982	0.568903	0.0120653	0.0135097	0.417486	0.621885	0.383754	-0.0264353	0.017935	0.325642	-0.125067
SW48	0.00494626	0.328474	0.507353	-0.0370049	-1.44017	-0.10719	-0.658392	-0.629069	-1.94267	-0.414234	-0.0824435	-0.177819	0.660721	-2.45145	0.341952	-0.21073	-0.0973329	0.39312	0.262089	0.454276	0.482788	0.0133867	-0.18961	0.606111	0.00537398	0.430183	0.0695932	-0.175732	0.089294	0.105097
SW620	-0.11724	0.554967	-0.325815	0.0971176	0.526367	-0.284342	-0.621699	0.676986	-0.652748	-1.88559	-0.109936	0.0787447	0.460324	0.672342	-0.0122898	0.146731	-0.0936182	0.183846	0.841201	-1.38744	0.590167	-0.0812916	-0.00445719	0.626473	-1.54076	0.409341	-0.228155	-0.0597429	-1.57297	-0.0184946
SW626	-0.096891	-0.0765131	0.609955	-0.0583855	0.199691	-0.186427	-0.427248	0.397374	0.476687	-0.813391	-0.281309	-0.0316126	-0.397743	0.638432	0.101188	-0.0383761	-0.00175233	0.309284	0.0419797	-1.85725	0.55828	-0.0362702	-0.0447654	0.576146	-1.59657	0.280219	-0.13488	0.0494204	-0.998945	-0.212795
SW684	0.122034	0.556141	0.66469	0.276589	0.334092	1.01344	1.04165	0.834504	0.488108	1.05611	-0.731147	0.537829	0.462774	0.639718	-0.133237	0.457656	0.915763	0.741167	-0.829649	0.875702	0.55363	0.408533	0.315083	0.606053	0.0495308	0.429544	0.775878	1.01285	1.4349	-1.38546
SW780	0.0552646	0.103475	-0.99153	-0.0142674	0.469417	0.273384	1.22569	-0.327565	-0.641323	-0.981674	0.109104	0.165503	-0.258529	0.635945	-0.147108	0.281208	0.117362	0.755869	0.805091	-1.01043	-2.37043	-0.151292	0.196468	0.464138	-1.51513	0.36968	0.0596222	0.121194	1.53759	0.0121072
SW837	0.0295672	0.174038	0.546651	-0.0122012	0.38817	-0.131553	-0.344728	0.41004	1.81668	-0.0279135	0.12953	-0.0812604	0.286974	0.272913	0.0909812	0.0238676	-0.0591162	-1.03465	0.806485	-0.85555	0.375711	0.196654	-0.0127211	0.413564	0.297683	0.0744514	0.0976923	0.197687	0.0374256	0.032578
SW872	-2.22065	-0.217802	0.556629	-1.35831	0.497452	-0.416198	-0.559486	0.757506	-0.120338	-1.34136	-2.19854	0.478304	0.429311	0.308059	0.131676	0.352909	-1.03014	0.645283	0.713883	-1.03824	0.554973	0.192891	0.183564	-1.5391	-0.782633	0.315973	0.692675	-0.611628	-1.17093	-1.73512
SW900	0.165499	0.290649	0.532025	0.119243	0.322032	-0.0028961	-0.166952	0.738293	0.643281	0.827907	0.225495	0.0116272	0.608565	0.380129	0.217122	0.067803	-0.0907391	-0.811828	0.696676	0.076955	0.0568513	0.146046	0.0156331	0.458661	1.04406	0.368369	0.188648	0.153142	0.786122	0.0802445
SW948	0.060461	0.555289	0.222874	0.0313136	0.555856	0.101845	-0.8809	0.715105	1.14351	0.0434145	0.170494	0.112146	0.676498	0.592293	0.284277	0.136347	0.0419104	0.733017	0.765689	-0.468251	-0.792248	0.00318014	0.146383	0.576136	-0.0231298	-0.921755	0.165321	0.434365	1.58465	-0.0945806
SW954	-0.999308	-0.143499	0.566945	-0.325091	-1.48237	-0.946962	-0.778916	-0.864079	-0.677728	-0.407556	-1.72626	-0.941607	-0.843397	-1.5006	0.283543	-1.65461	-1.40626	-0.533808	-0.825559	-0.214374	-0.715055	0.335738	0.346433	0.370733	-0.106154	0.333474	-0.922905	-0.577339	-0.370177	-2.45823
SW962	-0.0664444	-0.721368	0.469666	-0.829465	0.200091	-0.946897	-0.595875	0.729575	-0.999053	-0.101033	-1.40309	-1.28452	-1.21801	0.194924	0.238602	-1.86942	-0.353358	-0.550863	-0.062777	0.0752126	-4.37423	-0.0683164	-0.202922	0.57714	-0.724781	0.436624	0.518092	0.299287	-0.673244	-1.302
SW982	-2.12705	0.501014	0.533317	-1.05647	0.555763	-1.46703	-1.03791	0.0853516	-0.934845	-0.915021	-2.36252	-0.512979	-0.597041	0.496144	0.281975	-0.218497	-2.35267	-0.143541	-1.12832	0.200625	0.551666	-0.106148	0.345518	-1.88156	-0.920159	-1.36427	-0.0407924	-0.729437	0.356167	-1.48949
T-24	-0.117552	-1.63213	-1.77188	-0.166361	0.53083	0.247961	-0.00910653	-0.753228	1.09514	-0.982969	0.0719823	0.126188	-1.52378	0.590993	-0.415684	0.11095	0.155919	0.579376	0.385973	-1.36197	0.503457	-0.0191053	0.0394687	0.367575	0.953569	-0.500726	-0.248002	0.0403901	0.176174	0.0271586
T47D	0.0717468	0.178763	0.639573	0.0927399	-0.186	0.238433	0.243761	0.731347	1.13842	0.898498	0.116766	0.0297995	0.443914	0.637255	0.127413	-0.0535742	0.195942	0.656546	0.607689	0.986617	0.590842	-0.0203324	0.0736695	0.608959	0.906503	0.434215	0.110205	0.295738	0.808709	0.091426
T84	0.0562974	0.524551	0.66761	0.0486231	0.383155	-0.429653	-1.6633	0.835343	1.68428	1.16222	0.120174	-0.0849521	0.677147	0.516898	0.120598	-0.0525714	-0.243186	-1.4944	0.797797	0.989615	0.55703	0.141294	-0.0272735	0.611547	0.968917	0.437448	0.0814605	0.161176	-1.10426	0.0401803
T98G	0.0382732	0.26225	-0.00873402	0.178819	0.498991	0.233039	0.865314	0.76802	-0.645894	0.159661	0.0655222	0.16926	0.567349	0.616763	0.0312866	0.122762	0.127394	0.752415	-0.859236	0.878372	0.12515	-0.0603424	0.0616293	-0.117596	0.770665	0.410684	-0.0396236	-0.0593138	0.36824	-0.0357271
TALL-1	-0.252147	0.251181	0.0535374	0.614078	0.133489	0.0926895	1.22192	0.0618946	0.0344107	-0.00740898	0.81023	0.305008	0.720475	-0.0427122	0.246212	0.503307	0.448482	0.76886	0.842254	0.162709	-0.00509582	0.350461	0.403118	-0.0537142	0.161984	-0.0361721	0.694461	-0.117636	1.60854	0.751137
TCCSUP	-0.037238	0.348946	0.574312	0.179697	0.527017	-0.338519	-1.24434	0.78251	0.761063	0.318906	-0.0954257	-0.0694734	-3.62272	-0.0632666	0.192112	0.0113828	-0.0473676	-0.286379	0.791069	0.883503	-0.0580203	-0.00766911	0.149345	-0.0896962	0.0719099	0.429397	0.0580304	0.174274	-0.167113	0.0329568
TC-YIK	0.13202	0.437947	0.455685	0.270739	0.0717755	0.141459	0.109261	0.731744	-0.910963	-0.19765	0.0412902	0.0826744	0.000909945	0.456951	0.159966	0.0396967	0.747697	0.155218	0.0397479	0.693087	0.35957	0.472126	0.0972817	0.321404	-0.150256	0.358686	0.0364468	0.15667	0.0102533	0.124277
TE-1	-1.07176	0.511033	-0.107099	-1.60009	-1.32317	-1.29723	-0.640054	0.117301	-0.203104	0.314455	-1.46563	-2.66046	-0.355861	-0.1638	0.0917279	-2.41958	-0.889813	-1.38967	0.789904	0.435481	0.558354	0.388433	0.152335	0.377801	0.0222898	0.433381	0.678571	-0.0143917	-0.754802	-0.481381
TE-10	-0.941776	0.52052	0.670506	-1.15718	-0.535805	-0.9699	-0.914194	0.808368	0.361946	0.97838	-1.37231	-0.982366	-0.788414	0.173199	0.232589	-0.803601	-0.639932	-1.04606	0.83706	0.841456	0.553414	0.0559108	0.0378235	0.609518	0.254767	0.411846	-0.406024	-1.49269	-1.71724	-0.561024
TE-11	-1.17719	0.518727	-0.0599161	-1.41863	-0.368853	-3.34296	-2.85004	-0.146347	-0.682767	-0.117172	-1.46455	-0.787054	0.609214	-0.0900969	0.10225	-0.352949	-2.62266	-4.24233	0.185426	0.25901	0.504084	0.291783	-0.286448	-0.352442	0.178002	0.433459	-0.18718	-1.76957	-1.1979	0.425064
TE-12	-2.00145	0.398764	0.35523	-3.67902	-1.9361	-2.43076	-1.30734	-1.34887	0.353177	-0.699813	-1.84931	-6.21161	0.290748	-1.40612	0.280128	-3.80329	-1.1606	-1.96927	-0.494427	-0.624558	0.501578	0.295989	0.0456985	-0.331719	-0.95346	0.412076	-0.881812	-2.50612	-0.727713	-1.64868
TE-15	-2.80096	0.512355	0.651136	-4.00885	-2.61402	-1.37017	-0.49704	-1.12683	0.72801	-0.423967	-2.00348	-1.53953	0.0323287	-3.18287	0.117045	-1.47373	-1.05623	-0.411921	-1.24219	-1.68108	0.0318206	0.184712	-0.968114	-0.213564	-1.08052	0.275093	0.756287	-2.73942	-1.63313	-2.28797
TE-5	0.348408	0.519586	0.548369	0.353074	-0.0191443	0.494562	0.266888	0.768086	0.746195	0.00170953	0.0885697	-1.94064	0.233799	0.496377	0.281056	-1.53183	0.519861	-0.28051	0.805072	0.472669	0.470928	0.413677	0.343819	0.599338	-0.0679909	0.203834	-1.22757	0.892801	0.260992	0.721646
TE-6	0.18302	0.265158	0.561934	-0.282307	-1.91223	0.746474	0.83879	0.810747	1.4225	0.47849	-0.120694	-2.52922	0.623642	-2.11448	0.015374	-1.92691	0.231843	0.756947	0.843631	-0.0395665	-2.14701	0.408661	0.2836	0.604286	0.463497	0.278908	0.620413	0.744288	0.0274082	0.24077
TE-8	-2.58636	0.442958	0.55085	-1.79296	-0.764977	-1.69662	-1.30824	0.579044	0.134525	-0.208317	-2.46867	-0.445195	0.278633	-0.409392	0.282965	-0.901898	-1.17682	-1.65016	-1.52475	-0.286187	0.201271	0.377815	0.340787	0.13831	-1.05745	0.399132	0.0538097	-1.2365	-1.12013	-2.59693
TE-9	0.152499	0.455657	0.545313	0.389509	-0.649156	-0.437365	-0.268121	0.323755	-0.300793	0.920793	-0.427251	-2.17637	-0.55514	0.178799	0.277099	-2.9779	-0.299751	0.566579	-0.389361	0.836238	-0.30665	0.442654	0.367896	0.507121	0.821381	-0.78607	-0.0360499	0.53067	0.365656	-0.76618
TGBC11TKB	-0.00628271	0.518571	0.21304	0.0614576	0.515105	0.296734	1.13934	0.658404	0.646992	-0.464693	0.0875049	0.0599217	0.598439	0.369312	-0.0169722	0.202334	0.270469	0.620798	0.809702	-0.570092	0.501388	-0.0584074	0.103803	0.566537	-0.955308	0.409951	0.0956645	0.306425	1.2937	0.110124
TGBC1TKB	-0.531941	0.315491	0.644501	0.193698	0.506383	-0.382809	1.10469	0.816744	1.16496	0.0825589	-1.3122	0.540617	0.35213	0.435535	0.246436	-1.19789	0.306776	0.621173	0.130879	0.703174	0.544544	0.413818	0.194957	0.485234	0.0781036	0.406937	0.113249	-0.0642763	0.547877	0.180074
TGBC24TKB	-1.81083	0.242729	0.243609	-1.08593	-0.542872	-2.69329	-1.51504	0.119894	1.6214	0.494432	-2.371	-0.654477	0.525968	-0.674093	-0.762271	-0.506509	-1.78976	-1.51285	0.585847	0.305118	-1.64783	0.288309	0.188482	0.606195	0.817872	0.369536	0.204021	0.83636	0.251322	-1.46311
TGW	0.123077	0.523882	0.299397	0.436079	0.563105	-1.35942	-0.173718	0.814679	-1.08248	0.296249	0.272986	0.198927	0.623694	0.675915	0.306644	0.471756	-0.71599	-0.843103	0.792091	0.392726	0.592969	0.00776155	0.402867	0.565766	0.336758	0.454432	0.535305	0.185933	0.951566	0.316006
THP-1	0.80275	0.516036	0.613653	0.546741	0.562993	0.776156	1.07642	0.831018	0.104237	0.564543	0.800929	0.54758	0.17346	0.641804	0.307873	0.437734	1.09567	0.756521	0.240544	0.32141	0.59303	0.455488	0.377591	0.391625	0.477337	0.43544	0.0951719	0.48868	1.22455	0.737082
TI-73	-0.137421	0.419549	0.300026	-0.202921	-2.05632	0.0246906	0.181694	-1.79446	-0.963379	0.485428	-0.133878	-0.396196	0.078045	-3.52952	-0.0448395	-0.340087	0.111979	0.0711631	0.236952	0.882186	0.479832	0.0369695	-0.210353	-1.85771	-0.464712	-0.266527	0.176876	-0.156358	-0.18311	0.221129
TK10	-2.18966	0.51206	0.64415	-1.63851	-2.24204	-0.489861	-0.234015	-0.386566	-0.596503	-0.244808	-3.15168	-3.42347	0.0417946	-1.61144	0.27631	-1.88643	-0.368902	0.047809	-0.402127	0.0944222	0.125838	0.394286	0.343763	0.0260825	-0.561232	0.406041	0.716695	0.320331	-0.257947	-1.50702
TT	0.317654	-5.11164	-0.147732	-0.00929402	0.508482	0.406318	1.11592	0.304534	-0.254179	0.631207	-0.21939	0.252971	0.478883	0.0927171	0.0295274	0.145545	0.0732151	0.701673	-1.25095	-0.155978	-0.437333	0.0257854	-0.266771	0.499772	0.747431	-0.835019	-0.109011	-0.179364	1.24451	-0.0924581
TUR	0.826815	0.560124	-0.727284	0.629937	0.531442	1.04531	0.794427	0.195415	-1.54219	0.804231	0.810643	0.592688	0.492232	0.480898	0.32538	0.520123	0.908987	0.757145	-0.0683178	0.79084	0.480936	0.343738	0.41701	-0.305462	0.445439	0.414872	0.794444	1.01325	-1.60229	0.750392
TYK-nu	-0.0164711	0.314782	0.577639	0.0535899	0.578895	0.314859	1.22395	-0.51145	-0.502278	-1.93099	0.0996024	0.085124	0.607215	-0.251948	0.278042	0.252203	0.164031	0.712255	0.629979	-2.58958	-0.282334	0.0389182	0.0500158	-1.10751	-1.77319	-2.94462	0.141872	0.033375	1.25321	0.0272584
U031	0.00367841	0.427954	0.534667	0.076109	0.173587	0.168666	0.3225	0.475787	1.83909	1.00125	0.153115	-0.0304629	-0.0809318	0.387967	0.0414577	-0.022861	0.210511	0.216336	0.809242	0.694831	0.315515	0.0560448	0.076574	-0.106272	1.05306	0.40205	0.125364	0.249998	0.0631712	0.0803881
U-118-MG	-0.0352136	0.10584	0.218612	0.0059462	0.550061	0.168046	0.393243	0.651361	0.663828	0.29056	-0.0314249	0.062163	0.248713	0.212097	0.00455515	0.0725922	0.175126	0.647317	-0.725833	0.350206	0.551341	-0.044144	0.0424539	0.572797	0.126957	0.405434	-0.0105732	0.154155	0.601882	-0.101077
U251	-0.0537579	0.275087	0.485028	0.0926933	0.545018	0.211799	0.565025	0.814062	1.70489	0.246955	0.0471723	0.0209724	-0.00120828	0.528509	0.0483382	0.0571712	0.269285	0.666568	0.169207	-0.40512	0.484042	0.0740689	0.0455515	-0.589163	0.630311	0.407742	0.0279949	0.207273	0.010102	-0.0646847
U-266	0.0147054	0.523383	0.609985	0.0516125	0.39768	-0.0406799	-0.0133537	-0.164634	-0.710754	-0.477023	0.0562976	0.0559487	-0.0366032	0.462561	0.182759	0.0873465	-0.044158	-0.00096012	0.105592	0.0366673	0.393107	-0.0436777	0.0199509	0.461051	0.0815458	-0.0127143	0.00195016	-0.120549	-0.061324	0.0245307
U-2-OS	0.00546688	0.415308	-0.191072	-0.111963	0.560901	0.184887	0.519663	-0.812935	-1.33483	0.148384	0.0687522	0.113078	0.462697	0.495417	-0.0551844	0.17259	0.0253172	0.290798	-0.470954	-0.216808	0.177004	-0.153813	0.0177862	0.566083	-0.0318201	0.416812	-0.00200386	-0.166539	0.586826	-0.0394966
U-698-M	0.610667	0.556787	0.551845	0.614532	0.579748	0.611642	1.14253	0.0702159	0.978598	0.614113	0.463251	-0.37767	0.539916	0.565372	0.279331	-0.650156	0.680267	0.413488	-0.831286	1.00544	0.587329	0.41904	0.34753	-0.0440568	1.06823	0.429631	0.233244	0.791507	-0.349437	0.619519
U-87-MG	0.425774	0.0188181	0.576921	0.609629	-0.439284	1.03291	1.06483	0.609335	1.01019	0.0834749	0.702054	0.592671	0.368724	0.50175	0.246565	0.380225	0.73985	0.769573	0.706641	0.627728	0.551443	-0.0121657	-0.291734	0.608417	0.177029	0.405308	-0.000331868	0.999035	1.47562	0.824021
UACC-257	0.488097	0.240617	0.644944	0.490033	0.552179	-0.171024	0.737243	0.77315	0.372902	-1.94663	0.542606	0.475109	-0.950471	0.583544	0.22071	0.357412	0.635674	0.644446	0.275105	-2.38807	0.55874	0.292974	0.328192	-3.61783	-2.73446	-4.14156	-0.285179	0.785687	0.528925	0.745017
UACC-62	0.0922205	0.457148	0.643647	0.243538	0.311866	0.349961	1.18228	0.72302	0.419154	1.17406	0.16776	0.0653146	-1.3564	0.567595	0.190076	0.0358152	0.246838	0.531474	0.837651	0.687665	0.545091	-0.0318179	0.160288	0.591479	1.07157	0.3892	0.163631	0.162444	0.741696	0.147957
UACC-812	-0.0825811	0.100722	0.0209263	-0.431162	-0.188957	0.628075	1.25785	-0.1111	0.217294	0.103079	0.160467	0.569881	0.624057	-0.0754518	-0.118628	-0.473643	1.04484	0.769518	0.808743	0.0589964	0.0300011	0.409392	0.266578	0.0605534	0.0745551	0.0358774	0.713462	0.461815	1.51255	0.20008
UMC-11	0.156159	-1.18763	0.393269	0.133809	0.528632	0.200521	0.182516	0.81713	0.516319	0.503154	0.0721301	0.151169	0.476977	0.48384	0.180242	0.136496	0.110809	0.686276	0.191281	0.871347	-0.242489	0.00336839	-0.00837203	0.406238	1.04862	0.269757	0.0510081	0.118945	0.889849	0.0230577
UM-UC-3	-0.0788982	-0.0463984	-0.0278742	-0.141322	0.552241	0.305513	0.601991	-0.784769	0.84821	-0.0444052	0.128038	0.0629365	0.480904	0.485814	-0.168862	0.137963	0.25886	0.700204	0.0311306	0.255034	0.554877	-0.0744948	0.0252842	-0.194251	0.651874	0.0732704	-0.00919795	0.0469974	0.509331	0.0460215
VA-ES-BJ	0.144692	-0.134461	-0.786705	0.0252865	0.528786	0.593506	-0.947861	0.0965729	-0.148908	0.0472425	-2.58605	0.479378	0.429485	-0.0818108	0.165536	0.198415	0.00291516	0.457065	-1.05473	0.0654054	0.49991	-0.0938059	-0.709621	-0.866295	0.266925	0.174097	0.351363	0.13785	-0.142782	-1.79451
VM-CUB-1	0.0359547	-0.809563	-0.177731	0.172506	0.507577	0.100565	0.350501	0.53577	-0.471986	-0.23672	-0.0416863	0.11411	-1.44108	0.436769	-0.0129559	0.1611	0.109271	0.486394	0.837248	0.067056	0.550934	-0.10733	0.0504606	0.217237	-0.163924	0.280444	-0.057258	0.015618	0.150905	0.148125
VMRC-RCZ	0.0282971	0.4867	-0.113928	0.0588009	-0.837312	0.0416903	-0.0476255	0.0344543	-0.586854	0.12978	0.022499	0.0120921	0.469985	0.347977	0.0526855	-0.141586	0.00489722	0.600925	0.740582	0.302295	-0.361877	-0.0906879	0.0389492	0.479724	-0.0211259	0.43555	-0.0129887	0.0138287	-0.465146	0.0514554
WM-115	-0.123063	0.4393	0.405766	0.16465	0.370981	0.220725	0.990403	0.820459	0.860073	-2.14994	-0.0428317	0.0785846	0.517556	0.310805	0.0171094	0.128992	0.222492	0.701759	-1.58177	-1.19787	-0.180783	0.138398	0.131719	-3.73154	-1.51742	-3.72316	0.01647	0.218907	1.54803	-0.119857
WSU-NHL	0.802691	0.536655	0.0263367	0.321384	0.312037	0.796149	0.278361	-1.15317	-1.67588	0.529378	0.817965	0.54007	0.478605	0.591649	0.24477	0.503056	0.48613	-0.358461	0.794868	0.950544	0.218266	0.307179	0.402899	-0.0990032	0.838456	0.240309	0.251794	0.895838	0.363848	0.814628
YAPC	0.110602	0.555685	0.351496	0.0797099	-0.180447	0.139695	0.482599	0.834498	0.952075	0.953096	0.165103	-0.0199045	0.477588	0.586508	-0.0376967	-0.0110935	0.0708558	-0.539017	0.44797	0.98978	0.590668	0.0220632	0.114495	0.506124	0.214487	0.366411	0.185722	0.349656	1.51746	0.186438
YH-13	0.138045	-2.83064	-2.25315	0.0390363	0.579997	0.0456905	-0.100718	0.665178	-1.48884	0.365648	-0.153288	0.254538	-0.0865155	0.344522	-0.443363	0.227016	-0.13259	-0.00690579	-0.545056	0.0157775	-0.377993	-0.134312	-0.0897111	0.422326	-0.154409	0.43412	-0.252829	-0.144975	0.085977	0.00552088
YKG-1	-0.104355	0.502402	0.437509	-0.0371925	-0.412855	-0.108902	-0.477796	-0.228737	-0.0465158	0.122987	-0.180777	-0.0474421	0.62048	0.503806	-0.0585538	-0.0739784	0.0841571	0.740092	0.553301	0.306916	-0.0132145	-0.165221	-0.0263102	-1.19242	-1.18961	0.263842	-0.0512747	0.00244667	-1.37167	-0.0269883
ZR-75-30	0.0608288	-0.0221663	0.548551	-0.0192267	-2.41749	0.088049	0.129414	0.250343	1.2974	0.690503	-0.0308768	-0.180501	0.10169	0.617098	0.0126496	-0.599497	0.0403015	0.0867495	0.0409055	0.726697	0.590967	0.0909562	0.0115127	0.599812	1.04385	0.434291	-0.00461141	0.219721	0.0595548	0.0681559

## Sheet: gene name
A-770041	AMG-706	Axitinib	AZD-0530	BIBW2992	BMS-536924	BMS-754807	Bosutinib	CEP-701	CI-1040	Dasatinib	Erlotinib	FTI-277	Gefitinib	Imatinib	Lapatinib	NVP-TAE684	OSI-906	Pazopanib	PD-0325901	PD-173074	PF-02341066	PHA-665752	PLX4720	RDEA119	SB590885	Sorafenib	Sunitinib	Tipifarnib	WH-4-023
NGFRAP1	ADAMTS1	LST1	UBB	PTGS2	MSN	NTS	PLBD1	MAGEC1	CLGN	PLXND1	IGFBP3	CSTA	TMEM47	DSG2	PROM1	RPS6KA2	PGM1	FXYD5	KRT19	OLFML3	MEST	PBX1	ANXA10	CLGN	ANXA10	FCGRT	KHDRBS3	NAV3	COLEC12
IGHM	WWC3	NXN	DSG2	OLFM1	PI3	NAV3	MAFB	ABCB1	KRT19	KAL1	PTGS2	CASP1	PTGS2	TNS3	GPX3	HDAC9	NAV2	FZD7	TUBA4A	POSTN	IFIT1	CCL2	VAMP8	COL4A2	PYCARD	TMSB15A	IL13RA2	SGCE	LTBP1
FHL2	CA12	SERPINA1	CALM2	LAMB1	HDAC9	ISG15	VIPR1	CA9	PLAGL1	HOXC10	CALB1	METTL7A	CFB	UBB	RHOBTB3	COL21A1	GLB1L2	TSPAN8	FSTL1	SPOCK1	ABCB1	RABAC1	FABP4	XYLT1	SLC39A4	DEPTOR	SLPI	SCG5	SGK1
PLXND1	RHOB	PIR	EIF4EBP1	NUAK2	POSTN	COLEC12	TNFRSF21	CLGN	ITGAV	FXYD5	DSG2	C10orf116	HOPX	SV2A	MMP1	CSTA	PHF11	CSTA	XYLT1	MORC4	UBB	RHOB	RASIP1	MGLL	TMEM147	MYO10	DSG2	ROBO1	EPHX1
STK39	CHI3L1	FAR2	IL13RA2	CHN1	HOPX	UPP1	UBB	IFI27	ANXA6	MYLK	ANPEP	MFAP2	CALB1	LTB	SLC16A4	C1QL1	CXCL14	SRGN	MGP	ALDH1A3	IL13RA2	MEST	ADORA2B	COLEC12	RASIP1	GBP1	DUSP5	PCSK5	TBX3
IFITM2	ACTA2	NR0B1	SHROOM2	DTX4	CTH	KLK5	ZIC1	KCTD12	CA12	CYP1B1	MME	BST2	ITGAV	UBE2C	FERMT1	CXCL14	ISG15	POSTN	MAFB	FILIP1L	MYH10	LIMCH1	ICAM2	ADORA2B	GLB1L2	CHST2	H1F0	MAGEA10	UPP1
INHBA	CEACAM6	MEIS1	PTGS2	TRIB2	KHDRBS3	PCSK5	NQO1	RNASET2	WFDC1	ZSCAN18	PTPRE	CRIP2	TRIB2	ARHGEF3	HLA-A	LOXL1	NLRP2	HSPA1A	SERPINB2	LGR4	RHOB	PTER	FAR2	PFN2	PLBD1	GPX3	BCHE	KHDRBS3	FXYD5
DSG2	NR0B1	ENO2	SV2A	PLK2	SGCE	KRT7	VAMP8	PRSS23	TNFSF15	TWIST1	EFHD1	MOXD1	SOX9	STAR	CRYAB	SH3BP5	NAV3	SLC1A3	SNAI2	ITGAV	IGFBP6	MMP2	SNCA	SLIT2	MX2	PSCA	WWC3	PI3	PDGFD
IL7R	TPD52L1	CERS6	TSPAN7	NT5E	ISG15	GPX3	PLIN2	HSPA2	MAFB	TUFT1	GPX3	NES	HCLS1	XK	FOXA1	PTPRK	NMU	AKR1B10	PTGDS	GLT25D2	RAB4A	NMU	ZIC1	LINC00341	CXCL5	SQRDL	SLIT2	WNT5A	POSTN
PSG4	PTPLA	TGFBI	C14orf132	NEFL	SERPINI1	MFHAS1	HEY1	SLC12A7	PLBD1	TBX3	RHOBTB3	COL6A3	KCNJ2	RAB38	MMP10	F3	MICALL2	CDH4	CLGN	TCEAL4	NAV3	PLAT	SORL1	MX1	MAGEA4	AKR1B1	LAMA5	KLK5	PLXND1
CFD	ENC1	NPY1R	XK	CALB1	PDGFD	CXCL14	ZNF137P	TSPAN5	XYLT1	CRISPLD2	BCHE	MUC4	PARM1	PHF11	MMD	TSPAN5	GPR137B	ARMCX2	CYR61	IGFBP7	RPS6KA2	MXRA5	FLRT3	PRL	ID1	SLPI	PRTN3	LPHN2	PI3
FCGRT	OPN3	CEACAM6	PDGFC	PITX1	CPS1	IQGAP2	IL18	HLTF	REC8	IL7R	SHROOM2	NAV3	RBP1	CLEC11A	CHST15	PI3	ARHGAP32	APOBEC3G	SLIT2	G0S2	F3	SERPINE2	SLC35G2	SHROOM2	NGFRAP1	PHF11	BASP1	PRDX2	POU3F2
CSTA	ZHX2	ITGA3	PAMR1	GABRE	SH3BP5	SGCE	ANXA6	PLA2G16	SLIT2	HS3ST3A1	KCTD12	SCG2	KRT19	NXN	TMC5	FHL2	PTX3	IGF1R	CA12	CYB5A	IQCG	CRIP1	HSPA1A	LOC100505650	GSTM3	TMEM158	PLAG1	CLGN	PDP1
IL13RA2	PLIN2	PLA2G4A	MYLK	MYO10	FZD7	ICAM2	SERPINB6	KIAA0226L	COL4A2	GPX3	CD55	CHST15	ATF3	LST1	CRYM	CTH	RAB20	OAT	RAMP1	MCF2L	S100A10	NAV3	RELN	MLLT11	CLGN	MLPH	GHR	FXYD5	FZD7
PODXL	HTRA1	NFIL3	PTX3	SEMA3A	GRB7	PRRX1	RBP1	TUBB2B	MGLL	SDC2	MMP10	SCRG1	CDKN1C	SERPINB6	FXYD5	PPFIBP2	DSG2	FST	ANGPTL2	RGL1	ST3GAL1	FRG1	TMEM147	CRIP1	WFDC1	ABCB1	C5	LAMA5	NGFRAP1
MSN	CTGF	HSD17B8	CLGN	HEY1	ARHGAP32	PRDX2	PLK2	MAFB	CRIP1	SFN	CD70	SNAI2	HLA-A	LINC00342	GADD45B	KHDRBS3	SOX9	SERPINB1	3-Mar	PLTP	SPHAR	GSTM3	PRSS21	MGP	MTUS1	WWC3	HMGA2	PRSS21	HOXB2
MCF2L	AP1M2	THBS2	IGSF3	DHRS9	LBH	CYBRD1	LGMN	FGR	IGFBP2	ATAD3A	VSNL1	SEMA5A	LEPREL1	TSPAN7	IFITM2	MAL	CRABP1	LAMA5	EPHX2	PDP1	AMOT	PRPH	3-Mar	TSPAN13	BAMBI	TSC22D1	PI3	CSTA	IL7R
ECHDC3	MYL9	LTB	CST3	CTSH	NGFRAP1	ASNS	MXRA5	RELN	ALDH2	STOM	RNF128	PLA2G4A	RAB32	IRF8	DEPTOR	AMOT	HBE1	KRT16	PIM1	CHI3L1	AMOTL2	SLC2A3	MILR1	MEIS1	BDNF	TRIB3	NAV3	HOXB2	PTGS2
IGFBP3	LGALS3	ALDOC	MID1IP1	PCSK1N	NOS1AP	IER3	MAGEC1	DCN	SERPINB2	ALCAM	TACSTD2	IFITM2	NQO1	CHI3L1	CD14	MEST	IFT27	ATP1B1	ZNF365	PRKAR2B	LIPA	IL13RA2	PLBD1	SERPINB2	ARMCX2	CACNA2D3	BMP4	B2M	SLC1A3
RGS5	TACC2	SH3BGRL	CXCR4	RELN	SCML1	SERPINA1	TACSTD2	DKK1	LOC100505650	GRB10	PDE9A	APOD	HEY1	FCER1A	FBP1	LTBP2	IGFBP2	CRABP1	CDH3	ECM1	GCHFR	CBS	MAFB	MAFB	AKR1B1	TPST1	GPRC5C	TTC28	CRISPLD2
PTGS2	LPL	ST6GALNAC4	S100A4	CPE	PXDC1	LHFP	CDA	CD99	IFITM1	KCNJ15	CHST15	PION	PIP5K1B	TCF4	TMEM30B	CDH2	TRIM22	IGFBP4	PRL	NR0B1	MGMT	DHRS3	C8orf4	MID1IP1	TUBB2B	IGFBP1	TTC28	COL11A1	ME1
TNFAIP6	HAS2	PLBD1	NPY	NQO1	TBX3	C1orf115	CDH3	FAR2	GUCY1B3	MCF2L	CD14	ANKRD1	GOLM1	SERPINA1	PRR15L	NAV3	ERO1LB	EPM2AIP1	KCNJ15	ME1	C1QL1	RGNEF	MFAP4	ITGAV	SLC47A1	SV2B	PHF11	MEG3	AMIGO2
PLAG1	NID2	HEY1	IL7R	SULT1A1	NAV3	MATN2	CPNE1	HLA-DPB1	ZIC1	CTGF	SH3YL1	IL4R	SLC16A6	MYLK	F3	FXYD5	SH3BP5	AKAP12	DOCK4	DUSP10	GNG11	BACE2	PLEKHA5	DIP2C	S100A9	GPM6A	ZNF274	ALDH2	CYP1B1
HOXA5	IGFBP7	FGR	QDPR	RHOBTB3	MCF2L	PRSS21	DGKA	ZNF14	ID1	DLK1	MXRA5	CRYM	UBE2M	PXDN	SOX4	EPHX1	SCML1	HOXC10	ENPP2	NDN	CA9	DPP4	CD70	TUBA4A	LCP1	UBXN2B	PLIN2	MSN	MCF2L
TNS3	PNPLA3	PLAC8	LOC100507009	CST1	FXYD5	SDC4	RGS16	DOK5	MGP	MCF2L-AS1	CYBA	TFPI2	SHROOM2	NPY1R	CYP2B7P1	TBX3	NDRG1	WBP5	CRIP1	TCEAL1	ADRBK2	C17orf81	MID1	SLC35G2	MME	POPDC3	ZNF107	BCHE	RCAN1
SGK1	LGALS3BP	TNIK	TMEM45A	ZNF137P	IER3	FGFBP1	SPHAR	CNIH3	ENO2	ME1	METTL7A	PIR	ODZ3	RNASE2	MT2A	POSTN	IGFBP3	STOM	TSPAN13	ENDOD1	MINPP1	KLF2	KRT23	XK	ADRB2	SLC16A4	ZNF544	RNF144A	FCGRT
SV2A	VAMP7	COL11A1	FHL2	RBP1	PPFIBP2	NMU	SPP1	SVIL	VAMP8	HEY1	ALCAM	CLEC2B	SERPINB2	SERPINE2	UCHL1	POU2AF1	LGR4	COL5A1	CAND2	GLB1L2	LSP1	FABP6	WFDC1	FSTL1	SLC45A2	H1F0	ACTA2	TACSTD2	DCBLD2
ALCAM	SSBP2	PCBP3	SOX4	PODXL	CRABP1	TBC1D4	CALM2	TUFT1	TRIB3	PADI2	LRIG1	GPX3	CLDN4	MECOM	CNN3	CHI3L2	P2RX5	CD248	ANXA6	IRS2	IFIT2	VCAN	TF	TUFT1	SNCA	SPINT2	BDKRB1	GHR	MORF4L2
CLGN	ANXA1	VAMP8	SPATA20	FLOT1	IGFBP5	GRB10	SEPW1	PDZD2	ECM1	PELI2	KRT34	ARHGEF3	IFITM2	TPD52L1	NET1	SEPW1	CLIP3	HLA-DPA1	SEPP1	FAR2	SERPINE2	ROBO1	SLC39A4	6-Sep	CYP2J2	IGFBP5	PPAP2B	ARHGAP32	LY96
CD70	TMOD1	LINC00342	RAB38	QPRT	PHKA1	STEAP1	HOPX	HLA-DQB1	RAB38	CXCL2	DKK3	LY96	DOCK4	MICAL1	ABCG2	CD37	SETBP1	HES1	RENBP	SGK1	RGS5	CSTA	NQO1	CD99	KRT86	MFHAS1	GAS6	TBC1D4	KHDRBS3
COLEC12	MFAP2	APOBEC3B	BET1	PNMA1	PDE9A	NPIPL2	CPM	SELENBP1	TUBA4A	HMGA2	MMP1	ADAMTS1	ARHGAP29	RGS16	SYCP2	GPR137B	CYBRD1	TEX14	ERC2	NID2	MMP2	PALMD	S100A9	PALLD	MAGEC1	SRPX	PXDN	APOBEC3B	CDC42EP3
MYLK	TRIM9	CA12	AKR1B1	APOE	GAS6	MAL	TPD52L1	ADAMTS5	CCRL2	RNF128	GLRX	SLC6A14	CEACAM6	PLAC8	ANPEP	SRGAP3	CD47	HTRA1	PLIN2	TMEM47	TPD52L1	KDELC1	S100A8	MYH10	C3orf32	TPD52L1	PTPRK	MGST2	CLSTN2
KCNJ15	PION	CYR61	HDHD1	ZNF331	CDH4	DCX	NR0B1	MGLL	RAMP1	HOXB2	HMGA2	C14orf132	PLBD1	IFI16	ANXA10	ARHGAP32	FXYD5	RAB20	HOXC10	TESC	POU2AF1	NXN	PDLIM1	PIM1	C1QTNF3	CECR1	TACC1	LHFP	TMEM45A
LOC100507009	COL11A1	UGCG	MCF2L	ARID5B	LAMA5	CRABP1	ABCC3	ABLIM1	ADH1C	PLA1A	ALDH1A3	CSGALNACT1	ZFPM2	CLC	AGR2	PHF11	NEFH	PXDN	6-Sep	LGALS3	ITGA2	ARID5B	CD99	CYR61	THY1	IGHM	CDT1	ELL3	EVI2A
TBX3	ELOVL6	TPD52L1	SERPINB6	PLBD1	SCN3A	MAGEA4	PDPN	MGST2	G0S2	MFAP5	BMP5	MAP1B	KLF2	PAX6	LARS	ENC1	NTS	LRRN3	TNFSF15	ZNF544	C14orf132	GABRE	SEPP1	OLFM4	NFIL3	CALB2	SORL1	PRRX1	PCOLCE
EVI2A	THBS2	GPNMB	PALLD	HCLS1	DHRS3	CD47	EPHA2	RPS6KA2	STEAP1	EPHX1	OSBPL9	RCN3	NR4A2	PIEZO1	SLC6A14	ERO1LB	SLC6A20	KHDRBS3	ITGA3	AUTS2	SDC3	LDHB	RBP1	CYP1B1	AKAP12	STEAP1	CTSK	POSTN	ID1
MORF4L2	SNX10	GNE	S100A10	CFB	KIF1A	CPS1	SORL1	GPR37	ITGA3	SLC27A2	GCLC	IL1B	OLFM1	S100A9	STAG3L4	ZNF107	IGKC	MAGEA10	COL4A2	CA12	AZU1	AIM1	ETV5	RENBP	ADORA2B	SLIT2	MCF2L	FGFBP1	FGF13
FXYD5	BST2	GALNT12	PELI2	BCL2A1	IGFBP1	TTC28	SERPINI1	ProSAPiP1	SLC39A8	SMARCA1	EDN1	PYCARD	SVIL	STAP1	NEFL	NOS1AP	PHGDH	HS3ST3A1	ZIC1	PLAU	THY1	ABP1	AKAP12	CA12	S100A8	PRDX2	DENND1C	CKLF	TIMP3
SPARCL1	DSE	CAP2	FCGRT	SHROOM2	GCH1	TFPI	ARHGAP29	EPB41L4B	PRL	ABCG2	CLIP4	BCL2A1	PEG10	SPATA20	CA9	PENK	ASNS	NAV3	PFKP	CTNNAL1	MXRA5	DRAM1	C1QTNF3	SPP1	ANXA1	ICAM3	GPM6A	STEAP1	PLA1A
PADI2	BEX4	CTNNAL1	PSD3	CKB	CYBRD1	PPFIBP2	FYN	INPP4B	DEPTOR	HDAC9	KCNJ8	HTRA1	FABP7	PPP1R9A	ERMP1	ANXA1	DCX	STEAP3	GJA1	MLLT11	NDUFA4L2	CADM1	UCHL1	MATN2	MAFB	MME	AKR1C3	GLB1L2	SLC27A2
METTL7A	SLC6A15	ITPKB	FCGBP	HSD17B8	PLXND1	FAM134B	KRT86	SLC47A1	RELN	KHDRBS3	GPC3	PI3	ZIC1	HEY1	RARRES3	ECI2	PODXL	HIST1H2BK	WNT5A	PCOLCE2	EFNB2	SNAI2	LEPREL1	KCNJ15	VAMP8	RAB38	RGCC	TMC5	XIST
PSD3	ATP10D	SERPINB6	TNS3	CLDN4	SCG5	GRB7	PHLDA2	KLK11	SORL1	IFITM2	RPS4Y1	RGS16	FOXD1	KLF11	SOX9	ENOX1	TNS3	MAB21L1	GABRP	HLTF	CD37	IER5	LDHB	RAMP1	HLA-DQA1	DNAJC15	SCML1	PAX6	GHR
BCHE	EREG	STC1	SLC7A7	LAT2	PHLPP1	KRT15	XK	WFDC1	MLPH	GAS6	FERMT1	EREG	MRC2	CCL2	PNMA1	CCNE2	DNAJC12	RGS4	LARP6	EPHA2	KHDRBS3	TIMP1	IRAK1	SKAP1	GABBR1	FGR	MOXD1	INHBA	C1orf54
KAL1	BDKRB1	CAND2	MME	GDF15	EPHX1	MAOA	UPK1B	COL4A2	3-Mar	PSAT1	IFITM2	ABCB4	C14orf132	GNG11	ISYNA1	FAM46A	ALDH2	TM7SF2	WASF3	CERS6	ENPP2	RELN	LCP1	SLC47A1	IDH2	RAB31	PADI2	BDKRB1	ITIH5
STOM	KEAP1	PLIN2	FGR	C7orf23	ASNS	TNS3	FZD10	GSTM3	EPHX2	RELN	COL5A1	LOXL1	F2R	SLC16A3	DHRS9	HEY1	CRMP1	SYBU	NPY1R	RBMS1	IFIT3	ISYNA1	PLSCR4	HLA-DPB1	TSPAN12	BASP1	LIMCH1	MT1F	PSAT1
PLTP	SULF1	SIGIRR	TUFT1	PPAP2B	BBX	PADI3	ARMCX2	ZNF91	C1QTNF3	COLEC12	PPP1R1A	XAF1	RELN	SLIT2	CALB1	SLC47A1	LDHB	EFNB2	ITGAV	MSLN	MAP1B	APOBEC3G	REC8	GPNMB	COL15A1	NT5C2	PLXND1	C14orf132	LRRC32
MDK	KRT16	SLC39A4	LAMB1	MILR1	MAL	WASF3	PFN2	GRB7	ANKRD1	PTGS2	PPAP2B	HMOX1	REC8	PFN2	C8orf4	CTSK	SERPINI1	ARHGAP32	LRRC17	LBH	ARHGDIB	ELOVL6	RENBP	NPY1R	GAPDHS	MOXD1	BAHCC1	TMEM158	MFAP5
GAS6	STEAP3	GNG11	UPP1	ITGAV	MFHAS1	MAOB	TGFBI	IFIT1	PIPOX	ARAP2	QPRT	IGFBP3	GABRE	GYPB	REN	SPINT2	VIPR1	SERPINB5	STEAP1	CD69	ELF4	CH25H	CLSTN2	DOCK4	LPAR1	PLA1A	FCGRT	COL5A1	SERPINF1
KCNJ8	STC1	BTBD3	LRIF1	MMP1	ERO1LB	FHL2	CALB2	KLK6	NPY1R	FCGRT	ATP1B1	MAP4K4	PIM1	SH3BGRL	LAMA3	SLPI	RPS6KA2	IL13RA2	CXCL5	SPAG16	FCGRT	FBN1	GBP1	ZNF83	HLA-DMA	CD248	DUSP22	MAP9	C14orf159
LPCAT1	TBC1D2	BIN1	GAS6	PEG10	CRYZ	VIPR1	CEACAM1	C3orf14	MX1	EFNA1	DDB2	ATP10A	SLC2A3	PITPNC1	PSCA	NTS	C3orf14	AGPAT4	LYPD1	SNCAIP	TOX	RAC2	GLB1L2	GUCY1B3	SEPP1	PION	IPCEF1	IER5	LY75
SLC1A3	ATP13A2	CDH3	LTBP1	PLA2G4C	SPRR1A	SERPINE1	SV2A	MX2	SHROOM2	FZD7	GPM6A	HSPA1A	SLC25A37	TSC22D1	FBLN2	PDGFRA	SEZ6L2	EREG	SNCA	COPZ2	SCRG1	AMMECR1	ARMCX2	TNFSF15	SORL1	MCTP1	MAGEB2	PPFIBP2	CHRNA9
TOX3	SRGN	TNF	VIPR1	NDUFA4L2	MAGEB2	ARHGAP32	NR4A1	NES	ANGPTL2	CCND2	BAI2	PPAP2B	PCSK1N	DEPTOR	GPC3	ABCB1	AIM1	PSAT1	RASGRP3	NLGN4X	IL1B	MANSC1	HOPX	RNASE1	FGFBP1	INHBA	3-Mar	XIST	ANXA2
RAB38	KLK8	EREG	MORF4L2	ESRP2	C2CD2	LPHN2	RAB32	PHACTR1	ADRB2	SCG2	PCOLCE2	CDCP1	CYBA	AZU1	EEF1A2	IFITM2	MAGEB2	CHRNA9	SMURF2	EMP1	XIST	KCNJ15	CRIM1	BIRC3	SLC35G2	PLS3	CAT	NTS	PARVB
ISOC1	TMEM97	CCDC91	PSAT1	SOX9	EFHD1	OLFML3	NDFIP1	CD69	PAPSS2	INHBA	LBH	NPTX1	AFFX-HUMRGE/M10098_3	CHST2	PCOLCE2	ADRBK2	IFI6	GHR	KCNK5	CDH13	GRIA2	ALX1	SUCLG2	ID1	SMAD1	POU4F2	MT1G	ALDH3A1	MCTS1
LTBP1	TIMP2	IL13RA2	IGHM	RCBTB2	SFN	RNF144A	ADORA2A	TBX3	EXOC3	LCN2	SLC25A46	C17orf75	ZCCHC24	LSP1	HOXC13	ZNF274	SERPINB2	ISG15	DIP2C	UPP1	HOXC4	STC2	PTN	LYPD1	PTX3	KRT15	MID1IP1	COLEC12	TWIST1
MAGEB2	TTC39A	F12	TPD52L1	CEACAM5	FABP4	RPS6KA2	ISG15	EPHX1	TNC	CDS1	STK39	ECHDC2	TNC	FUCA1	TIMP4	CFD	RIN2	CRYAB	MAGEA4	CXCL1	HSPA1B	SLC3A1	MYC	PKIA	FAM13A	LHFP	FAM59A	NDRG1	CSDA
LBH	PDLIM5	SPOCK1	PRKCDBP	ERC2	DLK1	TMPRSS3	TSC22D1	RBMS1	CD99	DNAJC12	CTGF	TNNT1	GALE	GPR65	GOLM1	AMIGO2	PEG3	AGAP1	ECM1	TPD52L1	UCP2	SYNPO	TFF3	STEAP1	MOSPD1	PROM1	SGCE	TMEM134	TSPAN8
DLK1	ISG15	TSC22D1	KCNJ15	ODC1	PHF11	EFHD1	QPRT	TGFBI	RASIP1	PODXL	SULT1A1	SLC39A4	SRRD	IL13RA2	PTGS2	MSN	TMEM2	ZHX2	NMT2	TSPAN5	GSPT2	TFF1	MATN2	RAB38	PLEKHA5	TRPM4	OLFM4	GPR87	TUBB6
SLC1A1	BEX1	HERC5	ENC1	HCP5	IFNGR1	LYRM1	CD93	VEGFC	CTNNAL1	MGLL	EXTL2	ITGB5	ABCG2	RGS2	C7orf10	ZC2HC1A	TYMP	LTBP1	LOC100505650	KIAA0664L3	CSTA	CLDN3	ITM2A	DMD	MGP	MAFB	SPINT2	ARMCX2	ZC2HC1A
SERPINI1	TES	TSPYL5	STK39	HMGN3	ZSCAN18	TSPAN12	PLEK2	TRANK1	RASGRP3	CLU	MFHAS1	LIMCH1	RHOBTB3	HERC5	KHDRBS3	NOL4	BBX	SPON1	CEACAM6	ERCC1	DUSP10	IFI6	LTB	DEPTOR	GATM	DYNLT3	CHI3L2	HK2	FBXL7
PLIN2	MCF2L	TIE1	EEF1A2	ZNF365	PRDX2	FXYD5	CYP51A1	DNAJB1	DOCK4	RHOB	NRP1	INHBE	GALNT3	POU4F1	SLC26A2	BTG2	BHMT2	INHBA	PBX1	ATP6V0A4	IL32	SLC12A2	MAGEC2	AKR1B1	CLSTN2	CYBA	CFD	BHMT2	TSPAN14
RAP1A	COL5A2	MAGEA10	MAP1B	ACTA2	IGFBP3	PI3	RCBTB2	ALDOC	ZNF365	ISOC1	PODXL	GDPD5	AKR1B10	MYO6	PPM1H	FLJ22184	YAP1	ASNS	ZNF654	CAPN2	ACOX2	KHDRBS3	PTX3	VAMP8	KIAA1199	CSTA	CACNB4	CNIH3	KCNJ15
C21orf7	P2RX5	KCNS3	POU4F1	RARRES2	KCNJ8	PHF11	SNCA	KRT19	ADORA2B	SHROOM2	DOCK2	WDR41	LARP6	TRAF3IP3	PTPN12	GPX3	TMEM187	ACTA2	SHROOM2	HBE1	CPQ	CLSTN2	LMO2	PLIN2	MINPP1	BPI	FXYD5	ANXA3	HS3ST3A1
SLC27A2	SQRDL	MYLK	FXYD5	ICAM2	ZNF274	MICALL2	MSLN	ZNF137P	CAND2	ATF5	PRKCDBP	CDH2	PTH2R	GCHFR	HERC6	NEFH	GALNT12	TFEC	DDX3Y	CXCR4	EBP	LAPTM4B	HCLS1	EPHX1	NET1	CPQ	ENPP2	IFI44	RNF128
TUFT1	AMIGO2	CDA	KCNJ8	SERPINE1	GPR137B	HOPX	APOE	C8orf4	FZD6	LY75	TIMP4	TMEM97	SNX7	BCL2A1	SULT1A1	HSD11B1	CPVL	ATP1B2	VAMP8	TMEM100	GFPT2	NME5	ARHGAP32	MLPH	RHOBTB3	NLGN4X	MAP3K8	RAP1GAP	SPARCL1
MILR1	NET1	FOXF2	CEP112	ABLIM3	FST	KRT6A	FGR	CBR1	KIF13B	FGR	PRKAR2B	PLP2	C16orf45	IL7	HIST1H2BK	ZSCAN18	KRT15	SPARCL1	CD99	CLGN	NAV2	MSN	PSG4	CD93	RRAGD	PON3	PGAP1	XYLT1	MCF2L-AS1
PTX3	THBD	JAK1	ABLIM1	CDH3	PPAP2B	HTR2B	IL13RA2	POSTN	PLIN2	SLCO1B3	IER3	RUNX1-IT1	ALDH1A1	PELI2	NR2F2	REC8	IFT57	BEND5	EREG	TGFB1I1	NPY1R	IGKC	RIN2	SMURF2	SULT1A1	ACTN1	SCYL2	SERPINB7	SMARCA1
CECR1	FXYD5	BEX1	LLGL2	WWC3	NRIP3	KLF11	PRRC1	VAMP8	GPNMB	IL13RA2	ALDOC	BCHE	ARID5B	TRIP6	EFHD1	SRPX	PGBD5	ELAVL4	TMEM47	ZNF512B	PTPRK	LYZ	IRS1	TMEM158	ABCA8	ST3GAL1	GSN	E2F8	PLA2G4A
PELI2	KCNS3	CYP51A1	PFN2	ATF3	TGFBR3	RGS16	PLLP	BCHE	COLEC12	DSG2	KHDRBS3	CHMP6	MFAP2	VASH1	ALOX15B	HMOX1	CNN3	C14orf159	THBD	PKIA	SPAG16	JAG2	ADRB2	TBX3	ZC2HC1A	MT1G	CHCHD7	CRIM1	RGS5
WNT5B	PRAME	PHLDA2	PDPN	FOXL2	RNASET2	TNIK	TMEM47	RORA	HSPA1B	IGFBP3	ANXA10	PLK2	DACT1	CECR1	ASB13	RRAD	RHOF	DENND2D	GOLGA8A	RPP25	TNFRSF21	TFF3	USP2	SPTAN1	RAB33A	CPM	C12orf5	PBX1	APOBEC3B
LY9	TRAPPC6A	POPDC3	HOXC10	RBMS1	FLG	TNFSF15	CAND2	FHOD3	MAGEA4	SERPINI1	GADD45B	OCA2	MAGEB2	SEMA3C	CYB5R2	SGCE	MCOLN3	GPRC5A	STC2	ACADM	CST3	FADS1	MGLL	HOXC10	PCYOX1L	SORL1	MSLN	ALDH3B1	EIF1AY
TCL1B	HERC5	CXCL1	PERP	FBLN2	DCAF6	BDKRB1	FOXA1	DLK1	WNT5A	RCAN1	MT1M	VIM	TGFBR3	ALOX5AP	DACH1	HSPA1B	HCLS1	PPP1R13B	AKR1C3	FHOD1	PLS3	OLFML2A	ANXA1	SCGB1A1	LRRC17	SLC39A4	HBEGF	ST14	CERS6
LY96	ELANE	SLC12A8	KCTD12	DOCK4	ACTN1	SLC6A20	ENO2	GEM	KRAS	HTRA1	STEAP3	CYB5R2	BCR	AKR1B1	CTH	SPAG4	WASF3	SV2A	DSE	ANPEP	HLA-DQA1	MAP2K6	STC2	ALPPL2	TRBC2	RGS16	HYI	TMEM156	KRT16
KCNMB2	DCN	GULP1	IGFBP3	MAGEA1	TSPYL5	LMO4	DNM3	VPREB1	THY1	DUSP5	SMARCA1	CTH	CCPG1	F12	MAPK13	BEND5	IL1R2	NET1	MX1	ZNF652	ATF5	PTX3	CA2	KRT19	ELOVL4	C3orf14	ARHGAP32	MCAM	SVIL
TIMP1	IFIT3	ADORA2A	PLAG1	TMEM47	PCLO	PDGFRA	SOX9	PERP	KRT34	DEPTOR	EVI2A	ALDOC	SULT1A1	PTPRC	TYRP1	PRTN3	MAL	LRRC17	PALLD	SPG20	BACE2	ARHGEF10	TFPI	FOXF1	TCN1	PRTN3	CHRDL1	OXTR	MAD1L1
PHKA1	MSLN	SLC35E3	IGF2BP3	TGFBR3	MME	ALDH2	PLOD2	ZFP36L1	SSBP3	LMCD1	CHST2	IFI27	STC1	H1FX	KRT34	IL7R	SNCAIP	RAP1GAP	OXTR	SLC6A20	NUP62CL	LOC100507314	CX3CL1	FOXN3	FAM46A	KHDRBS3	RAP1GAP	ABP1	SPRR1A
TTC28	OAT	UBB	RGS5	SIK1	KIAA1199	DGKD	TRANK1	HSPA1B	CYR61	LOC100507009	FBXO2	BLOC1S1	CPA4	LGALS3BP	MLPH	EFHD1	GAL	CADPS2	MID1	PTGS2	TGFB1I1	KCNJ2	NEFH	PFKP	CHRDL1	ODZ1	MAP4K4	CA12	APOLD1
DEFB1	DDIT4	PAMR1	ATP1B1	F3	TMEM176A	ELL3	CDKN1C	CEACAM1	HLTF	CGGBP1	ISYNA1	BCL6	TCL1A	CDA	PSG4	SERPINF1	NFIB	SMYD2	SLC35G2	TMPRSS15	GHR	BTG1	PRKAR2B	ALOX5AP	SAP25	SCEL	NFE2L3	AADAC	ST6GALNAC2
RNF128	FN1	ATP13A2	CDC42EP3	FOXA1	FLJ22184	C2CD2	COL5A1	PPIC	HLA-DPB1	PERP	LAMB1	CELF2	PAK3	NID2	CTGF	CYP46A1	BIK	COL9A3	CTNNAL1	DOK5	BMP4	ACTA2	DPYSL3	RASGRP3	BDH2	SLC16A6	NOL4	HOXC13	CXCL3
TCFL5	HEBP2	IGF1R	CD83	CAMK2N1	FAS	HCLS1	SNX7	LGMN	NELL2	CA2	IGF2BP3	LOC100507009	HOXB6	CTNNAL1	CYBRD1	ZDHHC14	LOXL1	C8orf4	RIN2	SLITRK5	PID1	PEG10	ACOT9	SELENBP1	LDHB	SMARCD3	TSPAN8	FCGBP	PCLO
LAMB1	CDH13	GPR116	UBE2C	FAM111A	CYP46A1	ABCB1	REC8	SLC2A10	COL5A1	QPRT	GSTP1	PGBD5	FOSB	PSAT1	IL13RA2	PDP1	CST7	GSTT1	PENK	CAPRIN2	HLA-DRA	IL1B	MXRA5	SEPP1	SLC6A14	RHOF	ANXA3	TSPAN1	MYH10
RGS1	LDHB	KRT19	MT1G	PIM1	ETFB	C14orf132	PIR	ROBO1	CRIM1	CYBRD1	FOXA1	FAM69A	ZNF274	CLEC5A	CSTA	PRND	ANXA1	SQRDL	TNC	TOM1L1	ATP9A	EMR1	DIP2C	EN1	SLC12A8	CTNNAL1	XK	HBEGF	IGHM
GPR137B	NOL4	CYP1B1	IRF8	MANSC1	NEDD4	LAMP3	EGR3	PRODH	SLC47A1	INPP1	REC8	IGFBP2	BAX	REC8	TMCC1	LAMA5	PSRC1	GPM6A	LAMA3	RIN3	ISYNA1	HLA-A	CLDN10	CTNNAL1	MATN2	SERPINE2	ELANE	DENND2D	ISG15
UPP1	LIPA	SULF1	HK1	PTMS	PRSS8	MAD1L1	DACH1	PTGFR	PDZD2	BAG2	DUSP5	CRYAB	ACSS3	EFNB2	ITGB5	SERPINI1	SLCO1B3	SLC7A7	MAGEC1	INA	ABP1	VDR	XYLT1	ANK3	CDH11	ITIH5	SPHAR	MYL5	ERC2
SMARCA1	FGGY	TSPAN8	SGCE	GPR125	LOXL1	TFDP2	HCLS1	TSPAN12	PCOLCE2	AQP1	CYB5R2	AEBP1	PLA2G4A	ISYNA1	PCP4	MAP4K4	RASIP1	GPR87	AKR1B1	AMOT	BTG2	KBTBD11	ZNF91	3-Mar	FAR2	PAQR6	MT1F	RAI14	AQP1
QPRT	OSBPL3	DOK5	CD14	IGFBP1	PNPLA3	SPRR1A	CLDN1	SH3TC1	TCL1A	CPS1	FBXW4	CCRL2	SOWAHC	BTBD3	CST3	C14orf132	MSN	CASP1	FHL2	TRPS1	PROS1	DPF2	SHROOM2	IFITM1	TYR	DPYSL3	GOLM1	DHRS3	HOXC10
ATAD3A	PTPRK	SRGN	COMMD9	PAK3	CCNE2	SYNE2	ALDH2	CAND2	HLA-DMA	RAB15	STEAP4	ATP7B	TIMP4	HK1	ANKRD28	PGM1	CRYM	C17orf81	QRSL1	MAGEA10	SHC2	C1RL	ANG	SLC9A2	KIF13B	LOC730101	CTH	LYPD1	HDAC9
DENND1B	PELI2	PLEKHO2	RPS6KA2	DACH1	HOXB6	RAB20	SELENBP1	AP3M2	DSE	LINC00312	CHN1	MAGEC1	GRB7	IFFO1	TNFAIP6	PTPRR	TMEM185B	LAMB1	MLPH	CYR61	EYA1	GPR37	THY1	ANGPTL2	COBL	THY1	SH3BP5	CHRNA9	CLGN
ZNF264	ST6GALNAC2	PNPLA3	DUSP5	GJA1	CLGN	RHOF	PRIM1	TNFRSF21	AMOTL2	RHOF	UCHL1	CCND2	MCTP1	TRH	TNS3	PLTP	SSPN	RELN	PFN2	KRT6A	SLC12A2	NTS	PXDN	EBP	PMP2	TOB1	C14orf132	BBOX1	CORO2B
SVIL	POPDC3	NID2	POSTN	F2R	AGAP1	SULF1	INPP4B	CBR3	RENBP	MSN	NR2F2	IGKC	NKX2-2	MGST3	LRIG1	PRKACB	ENC1	MST4	ALPPL2	EGR1	HLA-DMA	CTSL1	ANXA6	BCAT1	MEIS1	DUSP5	FABP6	CPA4	GRB10
HSPA1B	C1QL1	MYO5C	BDKRB1	KIT	CTSK	GRINA	OGFRL1	P4HA2	GPRC5B	COCH	NRIP3	PRDX2	EPHA2	ARHGAP29	CCPG1	IGKC	CERS6	DNM3	CEBPA	SLC35F2	FGR	NNMT	TJP1	NRN1	ICAM2	SLC12A8	QPRT	GNG11	PSG1
SPRR1A	CLEC11A	ZNF14	RPS4Y1	HOXB6	BTG3	PRRG4	FBN1	WWTR1	DOK5	EVI2A	C3	LRP3	G0S2	FYN	TSKU	IER3	LYRM1	HAS2	CDKN1A	COL21A1	CITED2	UCP2	PHACTR1	TMEM168	PXDN	SH3BP5	MAGEA4	TNFSF15	PALLD
PERP	SPOCK1	ZFP36L1	SELL	SGCE	CD47	WWC1	FLNB	TSPAN8	METTL7A	MPDZ	ZNF365	SLC45A2	FZD10	PEPD	FXYD6	HOXC4	PBX1	DNAJC15	EN1	PTH2R	FYN	PNMA2	TUBB2B	STC2	TP53I3	BCHE	NTS	GPM6A	SFN
BDKRB1	MAB21L1	C12orf35	NPTX2	PEX6	GHR	PEG10	ASRGL1	KIF5C	TNFAIP6	CLSTN2	ODZ1	CDH13	PLK2	DNMT3B	SFN	CYBRD1	ARMCX2	CRABP2	IFITM1	CNTN1	FAM59A	ATP9A	HEY2	HTRA1	CEBPA	C5	NPTXR	ICAM2	NPTX2
RECK	PPP2R2B	DPYSL2	CECR1	GADD45B	PGM1	AADAC	STK39	ZNF652	DIP2C	MAGEB2	FMO4	MID1	TSPAN7	ABHD10	SERPINB7	LYPD1	RPIA	MPDZ	NRN1	CTSK	MAP4K4	FCGBP	CHI3L1	ZNF365	IGFBP7	HEY1	LUM	ZNF587	ECHDC3
ITPKA	LIMCH1	C2CD2	IFFO1	ARHGAP29	SERPINB7	IGFBP5	HLA-DRA	RGS2	CRYM	AKR1C1	LARS	SLC43A3	NET1	PLEKHO1	CDH3	RNASET2	GNG11	HEG1	SDC4	OSBPL1A	DKK1	SNCA	DDR2	SLC43A1	HEATR2	LTB	MLF1	IL1R2	MYLK
FOXC1	DSG3	PLLP	RGL1	CXCL6	RPS6KA2	MSN	UBE2C	MLC1	PRSS21	ALDH2	CGGBP1	THBS2	CXCL5	HRK	GSTT1	GALNT12	PRRX1	CTH	ATP13A2	PGM1	TTC28	CEP72	SP140L	MAP1B	GGH	FXYD5	CXorf57	AKAP12	PELI2
ZSCAN18	DUSP6	IL18	TCEAL2	CPS1	SLC7A7	RAI14	CERS6	CUEDC1	COL9A2	PGM1	RPL39L	PSPC1	ZNF365	DPM3	TFAP2B	ANKRD28	F2RL1	CTNNAL1	SQRDL	CYP1B1	FXYD3	BDNF	NSUN5	TBL1X	LAMC1	AFFX-HUMISGF3A/M97935_MB	MLPH	FAP	MIR22HG
SLCO1B3	PRSS21	WASF3	PADI2	REN	QPRT	POSTN	GPR18	CGGBP1	IL10RA	CD44	VAT1	IL32	ODC1	HLA-DQA1	DCAF6	LGR4	TPST2	OSBPL3	NET1	TANC2	SYNPO	MLF1IP	NUDT4	CYBA	OCA2	EXOC3	TMEM156	PLA1A	MGST2
HDAC9	TCEAL2	FCER1A	SNX7	STARD13	SLC15A1	CLIP3	TSC22D3	AKR1C3	FHL2	KCNJ8	SPRY2	DUSP5	RFTN1	PAPSS2	PLAT	STAP2	NOL4	DIAPH2	SPP1	CTPS1	GSTP1	RMND1	LRRC17	FOXL2	IRAK1	PDLIM1	CYP46A1	GPX3	S100A4
CAT	SPAG16	SLITRK5	GABRP	SLC2A3	NDRG1	TESC	FAM127A	BCAR3	RCHY1	CDC42EP3	IVL	BEX1	MAPK1	C3orf14	HEY1	ALDOC	MMD	G6PD	LINC00341	FAM70A	TRIB3	FXYD3	FAM70A	STAG2	RNF144A	HSD17B8	ISOC1	NME4	C17orf48
PROM1	TTLL12	FZD6	ST6GALNAC2	HIST1H2BK	FAM134B	PBX1	EPHX2	TFPI2	PSMD5	SPARCL1	HSPB8	ID2	MGC2752	LTBP1	TFF1	RGS1	IGFBP5	KAL1	TLR5	ABTB2	RUNDC3B	FAM127A	PTGS2	APOLD1	3-Mar	GALNT6	LBH	HS3ST3A1	LPGAT1
RHOB	GPR116	INPP1	CEACAM6	FGFR4	MFNG	LYPD1	DSC2	SFN	PIM1	INPP4B	ACSF2	RNASE1	MICB	COL21A1	ANGPT1	PSIP1	GPX3	ACTG2	CYP1B1	PON2	NTS	STEAP3	SLC12A7	PERP	CTSF	LCN2	SCGB1A1	GALNT10	ISOC1
HOXC10	PRSS1	PITPNC1	GPR65	AGR2	D4S234E	NUP93	SLC47A1	TNC	GPR37	LPXN	HPCAL1	FXYD3	MNX1	CPQ	MEST	SETBP1	SPAG4	DDHD2	MPHOSPH8	NOV	CHST15	CHST15	GUCY1B3	SPAG4	HSD11B1	XK	CRMP1	PTGER4	HP1BP3
EPHX1	ALX1	MAT2A	HOXB5	FABP7	OLFM4	CD83	COL9A2	JUN	NAV3	ZIC1	MGST3	SSBP2	IGFBP1	RHOB	GLRX	CD47	C14orf132	ST6GALNAC2	IFT27	XAF1	DSG2	ALDH2	MAGEC1	MAGEC1	CGA	UPP1	ZNF529	MFAP5	MAGEC1
DAAM1	PIP	DPYD	RASGRP2	CPZ	SLC2A5	DUSP4	P4HA2	STARD3	TRPM1	CSDA	ITGAV	NEDD9	IL15RA	HYI	CPS1	CALB1	PDGFA	EPS8L2	FLNA	SEZ6L2	MCTP1	KRT16	DGKA	FAS	RBP1	PSAT1	ABCB1	SRGN	CYP27A1
DHRS3	DOCK3	HYI	PLTP	ASS1	HS3ST3A1	GDPD3	SEMA5A	ITM2C	SERPINB7	RASIP1	NNAT	NR3C2	AR	AGAP1	SLIT3	RNF144A	STK32B	KLHL9	C12orf35	CYP26B1	CTH	ICAM1	TMEM47	CTSW	CAAP1	NPY1R	CLGN	MFHAS1	P4HA1
PI3	MUC16	CTSZ	KLF11	TNC	IL1R2	IFT27	HSD17B11	LMO3	BAALC	CTSK	IFI6	FSCN1	COL7A1	CSTA	ERC2	AZU1	CTSK	EHF	TNFAIP6	MUC1	CBR1	IGFBP7	GLB1L	LPAR1	ZIC1	AGBL5	SLC1A1	MT2A	OCA2
NEDD4L	PGM1	LHFPL2	STXBP1	XK	GLB1L2	BCHE	CR2	NCRNA00185	ARHGAP29	PPP1R13B	LXN	TBC1D8	CLGN	TNF	CLK1	BDKRB1	NR0B1	SMARCA1	EPAS1	GALNT6	SPINT1	QPCT	PMAIP1	EXOC3	SH3BP5	PDE9A	VAMP5	CD70	PSD3
TNFSF15	NPY1R	MYO6	MLPH	CREB3L2	PCSK5	IFI6	FOSB	DUSP10	DPYSL3	ISG15	SERPINB7	NR2F2	ESRP2	BET1	GPS2	MME	FHL2	PROX1	FOXF1	FOS	FLNC	PSMD5	CXCL5	LGR4	DSP	SYNM	SNTB2	CEACAM6	ZIC1
RCAN1	PRG2	EYA2	PODXL	CLIP4	SIPA1L1	EPHX1	G0S2	CKLF	NINL	TFPI2	TMEM30B	MSRB1	CLDN7	DNAJC15	DDAH2	FHL1	TGFB1I1	YAP1	SOS1	SYBU	PPAP2A	TRHDE	BDNF	PTGDS	TREM1	CTSS	HDHD1	CADM1	TCL1B
DEPTOR	HTR2B	FKBP1B	AUTS2	SPRY2	GSTP1	CSTA	LTB	NOV	FAM70A	PCBP2	CA9	BHMT2	SATB2	SOBP	GGH	GRB7	EPB41L1	STX8	TMSB15A	CALD1	COL18A1	ITGA6	SLC47A1	COL4A1	TFAP2A	CRISPLD2	CTNNAL1	SULT1A1	LPXN
CLU	TNFSF4	GEM	ERC2	PDGFD	HLTF	ZDHHC14	DIRAS2	AQP1	EPHX1	PI3	ISL1	CH25H	KRT23	HOXA5	GDF15	VAMP8	HSPA1A	XK	ANXA2	HES1	FADS1	PCDH17	CDC25B	CAND2	TUBB2A	ACO1	SLC44A4	NNT	KDM5D
MID1IP1	ZNF529	PDP1	COL21A1	ACTR6	MAP4K4	WFDC1	SLC2A10	FBXL7	SNAI2	LAMB1	DUSP4	GPR64	TPST2	KRT86	GYG2	HTRA1	FOXA1	CH25H	FOXL2	TRIM68	SCPEP1	CEACAM5	C3orf32	EPHA2	LOC100505650	FOXC1	ZNF587	AGGF1	HLA-DPA1
ARAP2	HCLS1	GYPB	OLFM4	CEACAM1	DNAJC15	CHST2	TRIP6	HEPH	HSPA1A	HP1BP3	GOLGA4	MMP2	RASIP1	PSD3	KCNMA1	GLB1	TFAP2A	THSD7A	ISYNA1	GYG2	POSTN	SEL1L3	IL7	BAALC	INPP4B	SVIL	IL32	OLFM4	SERPINB6
PMEPA1	MSRB1	SMURF2	SLA	PNMAL1	C12orf5	NLGN4X	TRPS1	TJP2	MILR1	PARVB	STMN2	EMX2	CLIC3	CAAP1	KIT	TOX3	SDC4	HOPX	RNF144A	C3orf14	ICAM1	CDA	CCRL2	RBPMS	PIM2	ZNF544	BTG2	OLR1	XK
RASGRP3	GABRB1	NEFH	ITGAV	NR3C2	COL15A1	RAPGEF5	FGFBP1	SPINK1	ERC2	ERC2	PLAT	HBE1	IL13RA2	MEIS2	PHF10	APOD	PSAT1	SOX17	XK	TTC12	ASAP1-IT1	FAM13B	NELL2	PDGFC	KRT7	GOLGA8A	IGFBP3	PDS5B	CPS1
D4S234E	SYBU	TUBA4A	PPP1R13L	FBXL18	SRPX	LDHB	CLGN	EN1	TNFRSF11B	PDP1	SLIT2	EFNA1	TRMT12	CCDC91	TIMP2	INPP1	ZFP36L1	CSRP1	GUCY1B3	IGF1R	NFE2L3	TRPV2	NR0B1	C1QTNF3	NSUN5	MOK	RHOF	PPP6R3	BMP5
CYP26B1	FRMD4B	USP20	RASIP1	NRN1	FGFBP1	ANK3	GABRP	EPM2AIP1	TBX3	RCN3	MGP	TGFB1I1	CTSH	KBTBD11	SPATS2	TPST2	C3	SLC16A4	COLEC12	LXN	MYO5C	CCDC91	MTUS1	ECM1	WWC3	TMEM45A	RAB33A	NPTX1	NUDT2
CTSK	PIK3R1	FBXO3	KRT19	KLF2	ENPP4	STC2	ZNF654	GDF5	MID1IP1	CH25H	HIST1H2BK	COCH	CHST2	RCBTB2	CLEC2B	GNG12	SOAT1	SOBP	MAP1B	RTN2	AKR1C3	HLA-DRA	BAALC	TTC28	EGLN3	SLCO2A1	MICA	MAST4	ENO3
LINC00312	SOX11	EPS8	GHR	PLA2G4A	CHRNA9	BNIP3	STEAP1	CERS6	IL12RB2	MEG3	IL13RA1	MYO1B	WWTR1	PGM1	IFI30	PEX2	GCLC	SSPN	TRIM2	SH3GL2	ECHDC3	HES1	HRH1	ADH1C	NINL	OPN3	KCNJ6	CALB1	IFI6
CSDA	LAMB1	MCF2L	TRAC	PARM1	TNS3	SH3BP5	TCF4	EFEMP2	NET1	CECR1	CORO2B	AMD1	CLDN1	KCNH2	ODC1	TWIST1	HOPX	FLNC	ECI2	ZNF185	CDH13	TMEM47	GAL	ENPP4	EPB41L2	TLE4	CSRP1	RAD9A	FAP
SGCE	GLDC	COL4A1	CARD10	VIL1	SPARCL1	SSPN	SLC9A3R1	NUP62CL	FLRT3	APOLD1	OLFM4	C7orf10	APOE	PDGFC	WISP3	PRRG1	IER3	SLC6A8	EBP	STC1	CDKN2C	FXYD5	KLF11	CHI3L2	SNHG3	IGFBP6	PTGS2	TOM1L1	CAT
CCNE2	TMEM100	SQRDL	ADM	FOXD1	WWC1	GINS4	MFAP4	WIPI1	MYLK	PCOLCE	P2RX5	VAMP8	TNFSF15	EGR1	SHROOM2	GSTP1	GLI3	MSX2	COL9A2	RRP8	MAOA	MAOB	PSMD5	PBX1	FSTL1	ACTA2	ITM2A	PLAC8	ALAS1
PPFIBP2	TGFBI	ZMAT3	TRIM9	USP25	HIST2H2BE	TMEM208	TNFRSF11B	DENND2D	EFHD1	CTBS	INA	SIGIRR	NEDD9	SYK	SIK1	INHBA	TBX3	TOX	PPL	OSTF1	TUSC3	MICA	ENOX1	IFT27	ENO2	LRRC17	NKX2-2	NFE2L3	CFD
INPP5F	DNMBP	HMOX1	INPP5F	NELL2	MFAP5	SNCAIP	HGF	TRIP6	LARP6	EN1	FOSL1	CALB1	INPP4B	FBN2	IGFBP3	ZNF529	DHCR7	TMC5	EPHX1	CDH6	LRMP	COL16A1	MAGEA4	CCRL2	HELZ	PEG3	EGLN3	KCNG1	CD83
GSN	CHST7	FOLR1	RHOB	ECHDC3	TFPI	CTH	ITPKB	TCL1A	PTGDS	HOXA5	CALML5	GPR116	DPYSL2	RPS4Y1	CDH13	UTS2	IQGAP2	MFHAS1	METTL7A	DNAJC12	VDR	TFF2	MOSPD1	PELI2	FAM171A1	AGR2	HIST2H2BE	FAM59A	TRIM38
LY75	ATF7IP2	FOXC1	FUT1	CCPG1	LY6E	PHKA2	SNAI2	PEX6	CDK14	THBD	LINC00341	IGFBP5	CDCP1	BPI	SIX2	TNFAIP3	MSRA	VAV3	CHORDC1	NKX2-2	SELENBP1	MMP7	RNASE1	TUBA3C	ABLIM1	CST3	KLHL7	MT1G	MAOB
GLB1	CSRP2	PRG2	AGMAT	ST6GALNAC5	HDHD1	POU2AF1	PCSK1N	HSD17B12	APBA2	MYL9	NTS	FOXF2	GOLPH3L	LRRC16A	GPR125	ENPP4	PDK4	ATP13A2	MRPL2	CPS1	CD4	NR1H4	COL15A1	HLA-DRA	OXCT1	CD4	PPAP2A	RGS16	ITGA8
AADAC	FAM46A	SERPINI1	ANKRD28	FTL	COLEC12	LY6D	BCHE	TM4SF4	6-Sep	FAM110B	NPTX1	RAP1GAP	ECHDC3	SEMA4A	OSMR	MMP9	PPFIBP2	SH3BGR	HLA-DPB1	COLEC12	SAP30	IL1A	PCTP	SLC6A14	GOLGA8A	LRRN3	HSPH1	DUSP14	CD14
CITED2	TNFRSF1B	HRK	INHBA	BCR	CD83	NRIP3	SPON2	MOB3B	IL1RAP	SATB1	DCLK1	PKIA	C1GALT1C1	STEAP3	SLC20A2	ADA	ALX1	PPEF1	MTR	KIAA0895	RAI14	PIGV	ELL2	KIF1A	C8orf4	NELL1	MT2A	TFPI2	FAM46A
XK	ATP2B1	COL5A1	PRRC1	TCN1	AKAP12	CASD1	IRAK1	MAL	GABRP	BIRC3	NME4	RAB20	CETN3	ADM	HMGA2	ADI1	MAGEA4	ALDOC	RELN	SERHL2	MUC1	PLA2G16	CASP7	KCNK5	MAP2K6	HYI	RNF128	RGS13	NRIP3
GALNT12	NR1D2	PTPN6	PSG4	DBF4	CD36	ENPP2	CHUK	ACO1	FAM110B	ID1	CEACAM6	IL6ST	ZNF331	CAP2	LANCL2	MPDZ	RAB3B	IRS1	SCRG1	HAS2	TFF3	LEPREL1	TRAP1	DDX3Y	HLTF	DBN1	NAV2	KLK7	NOV
KHDRBS3	TSC22D3	SYNM	TCFL5	MKL2	WBP5	PPP4R2	AKR1B1	SHC2	MAGEC1	TNFAIP6	DUSP6	SOX4	SLC5A3	RNASE3	TMEM156	EN1	PCSK5	SHANK2	RAB38	CCBL1	GFPT1	AEBP1	IL13RA1	ZNF91	IFI27	HLA-DPA1	GLB1	ARRB1	HERC5
S100A4	TOM1L1	QPRT	D4S234E	TRIB1	PSAT1	SPAG1	ITGAV	TMPRSS15	FZD10	MAOB	MYOM2	RNF128	CAPN2	LCN2	QPRT	PKI55	ICAM2	IRS2	PDGFD	RNMTL1	MT1M	ACTL8	ALDH2	TMEM47	GALNT12	UVRAG	TBL1X	INSIG2	INPP1
ID1	CAB39	COL21A1	OAS2	TM6SF1	TIMP3	CTSZ	HRASLS	CAPN2	ALCAM	TIMM22	LHFPL2	GLT8D2	DTX4	PHYH	ATP2B4	FGL1	BLVRB	HOXA7	LAMP5	NEFH	KLK6	SHC2	RIPK2	HLA-DPA1	CEL	DOCK4	MBD1	NEDD4	KCNJ8
CD36	TSPAN8	UBA7	BCL2A1	MME	TMPRSS3	GSTP1	ZNF562	CBLB	NFIL3	SH2D2A	SGCG	SEMA3C	MATN2	APOBEC3G	EPS8L3	KRT81	APBA2	CXorf40B	SERPINB5	HOOK1	HEY1	EVI2B	DKK1	FCER1A	KLF11	ABCC4	DYSF	LBH	LARS
LOXL1	ITGA2	H1FX	SIDT1	C1orf38	CHI3L2	CCNE2	DYSF	FRY	RNASE1	SHC2	LRRC61	MCAM	IFI44	BLK	ISL1	CLIC2	SERPINB7	CCL20	APOLD1	IFT74	FUT8	ZNF331	PTEN	MTR	HERC5	TWIST1	POU2AF1	SYNE2	FOLH1
RHOBTB3	AP3M2	ASB6	COL9A3	SLC7A11	TPTE	SCG5	LIMCH1	HOXC10	MYOF	CEACAM6	GLB1L2	ETV5	EPB41L4B	MICALL2	CYP27B1	LBH	ANK3	LXN	ALDH2	ENTPD6	IPCEF1	RAP1GAP2	TYR	ZNF264	RFTN1	HLA-DQA1	AGAP1	C1orf115	KAL1
EN1	SDF2L1	CALB2	HOXC6	RNF44	RHOF	NR0B1	NRGN	PRKCZ	STAG2	DENND1B	HBS1L	PLS3	ASRGL1	SLC25A13	TES	KIF1A	CEP104	PPP5C	PDGFA	NUCB2	ZNF423	MGST3	LPAR1	TFPI2	GBE1	GALNT2	EFNB2	CPS1	GLB1
XIST	IGFBP5	DKFZP586I1420	BCR	COL9A2	TOX3	FHIT	MGP	JAK1	SEPP1	TTC28	BCL6	ARSE	GPR183	SLC35G2	PLAC8	ZNF268	IL10RB	KLK5	PRPS2	RNF144A	ADORA2A	NPIPL2	KCNG1	FOLH1	C10orf116	COL5A1	IRF9	PLAT	EPCAM
APOBEC3B	CHD7	SLC39A6	GGH	CST4	NTS	IRF9	IGHV1-69	SMARCD3	CPA4	ITGA6	TNFRSF21	SLC7A7	GRB10	TCIRG1	MST4	PLXND1	FAM189A1	PION	PSMD5	CROCCP2	KRT16	PDZRN3	KRT19	TRIM2	ID4	ITGA3	FAM98A	GSTA4	DENND2D
BDNF	FAM169A	MECOM	LAMP3	NDRG1	IFT57	FJX1	SLCO4A1	NR3C1	STK39	ZC2HC1A	MYL5	TMEM158	HCP5	ITPKB	COX11	PTP4A3	REPIN1	MSRA	SNAP91	GREM1	RGS1	CXCL12	SPAG4	TCEAL4	CD99	BATF3	AICDA	PRRG4	SFRP1
DUSP5	ESRP2	FBLN2	GABRA2	PSMB8	CPNE3	CHRNA5	RELN	GAS2	BATF	CXCL3	IL1RN	FLRT1	KIF2A	UBA7	TNC	ARHGEF2	SFRP1	DNAJC12	PTN	CHGB	ZNF185	ROR1	TNFSF10	NQO1	FAM49A	TMEM100	F8	BEX1	HMGCS1
POU4F1	SPTAN1	MSLN	CLIP3	EPS8	TMEM50B	ZNF385D	FABP7	CRIM1	TUFT1	ANKRD28	BIK	ST6GALNAC5	PTGFR	TNFRSF14	GOT1	SOAT1	PSCA	BACE2	NXT2	EPHB3	RAB32	EMP2	SERPINB2	SORL1	LOC100505763	N6AMT1	GLB1L2	PROM1	CDS1
ZNF804A	AXL	TRAC	TIMP1	RHOBTB1	PTP4A3	ALDH1L1	PTX3	ZMAT3	SKAP1	MYH10	NUP62CL	THBD	FUCA1	TRHDE	HGSNAT	MGAT4A	BAALC	SPA17	FCER1A	KEAP1	SEPP1	FAF1	OLFM4	LARP6	MMP10	SLC39A8	LEF1	ASNS	PODXL
AICDA	HSD17B8	MCM3AP-AS1	FAM171A1	DNAJB9	BEGAIN	WBP5	EMP3	CELF2	GRB7	KIF1A	DLK1	TCF4	ZNF816	PALLD	HMGN3	EMP2	FOS	TOB1	CCRL2	WWC3	TRAF1	NETO2	CR2	IGFBP5	OSGIN1	HOXA7	CHST2	ACTG2	NBAS
PSG1	PDPN	BLNK	FCER1A	HOXC13	SLC1A3	NUAK1	FOXC1	C6orf120	LY6G6D	GLB1	LDB2	NRCAM	FTL	LRRC17	TPTE	GLRX2	HTR2B	ARHGEF10	CEACAM5	ITGAE	CALM2	AZU1	SEPW1	APBA2	OLFML2A	AKR1B10	NDUFA4L2	CORO1B	SCG2
PDPN	FBLN2	NGFRAP1	TACC1	RYR1	BATF3	PGM1	UGCG	CYR61	AKR1C1	SNX7	SLIT3	EFNB2	PAPPA	SERPINB2	ADAMTS5	MFAP4	DOCK4	FAAH	MMD	SH3BP4	CCDC91	NEAT1	GABRP	DOK5	ARMC9	SPINK1	SHROOM2	ID3	PLCXD1
ENPP2	FBP1	PLEK2	PAX6	SSFA2	AMIGO2	SMPDL3A	SSFA2	MTMR2	LAMB3	CLGN	AKR1C2	LARP6	UBR4	RAB11FIP5	STEAP4	LIPA	NPC1	HEBP2	REC8	TYMS	FERMT1	ATP6V1B2	TREM1	MYLIP	CA12	CCL5	ZBTB20	HDAC4	FXYD3
ZC2HC1A	FST	OPN3	TCL1B	SCGB1A1	LOC100507009	SLC48A1	SSBP3	BTG3	LEPREL4	UPP1	MT2A	ZNF816	PSD3	ESPL1	PTGES	BZRAP1	SPINK4	MMP13	PLAGL1	EPS8L1	SERPINB6	CD9	NINL	ANXA5	PTPRK	ADA	D4S234E	FHL2	TSC22D1
PPAP2B	RHOBTB1	RTN1	GCHFR	HLA-A	NOL4	NDRG1	CACNA2D3	C2CD2	EN1	HMGCS1	DLC1	HEPH	TNF	100652789	ECHDC3	PELI2	MOXD1	UBXN2B	KIF13B	HOXD10	CTSS	CCNA1	BTG3	CAT	PHF11	VAMP5	DHRS7B	NQO1	ARHGDIB
RENBP	C9orf3	SSFA2	MPDZ	BAG3	FBP1	ERO1LB	PTGS2	TTN	CTSH	STK39	LINC00312	MAD1L1	ST5	HSD17B8	INHBE	DACT1	MPDZ	CTSK	IGFBP5	HPN	CA11	SLC43A3	GLTP	ZNF587	BLVRB	CLIC4	DYNLT3	STMN2	MGLL
CLEC5A	ISOC1	TM7SF2	TACSTD2	SPP1	HERC5	BAALC	SERPINA1	BATF	MAP3K4	TFAP2B	IL8	PRSS8	NELL2	COL4A2	SLC3A1	TRDC	SLC12A7	SIPA1L1	NFIL3	UGCG	PLA2G4C	AMOTL2	ELOVL4	FA2H	ARMCX1	MAN1C1	APOBEC3B	MYOF	HDHD1
FGR	PAM	COPZ2	PSMD5	SERINC5	TFDP2	PRKCDBP	WDR47	LARP6	UAP1L1	PSG1	ZNF654	RDX	FAM65B	EGR3	CREG1	HOXC10	EPHX1	LAPTM5	NUDT2	CRABP1	GSTM4	PITX1	PLA2G4A	PCK1	GBP1	SNAI2	FGL1	TUFT1	ABHD10
INPP1	POSTN	GUCY1A3	GCH1	HOXC6	INHBE	KANK1	HSD17B8	QPRT	ZNF643	EFHD1	TRIM22	C17orf70	SATB1	FGR	SLC16A5	CHCHD7	SCN3A	PCLO	HBG2	EPB41L4B	MKNK2	PNMAL1	MAPKAPK3	CPQ	SCG3	GPR37	SCN3A	FST	KLF10
EEF1A2	TSPAN31	IQGAP2	ITIH5	RECK	ALK	SCGB1A1	GPR183	PCDH8	TMEM168	CDH2	PADI2	AGPAT2	PSMB8	TMEM168	HEG1	SPHAR	PI3	PI3	UPP1	BLNK	RNASE2	SLC39A14	PDGFRA	FABP7	LGALS9	BST1	ABP1	C1orf9	FOXC1
HMGA2	MAGEA10	STEAP1	MPP1	MAGEC2	VASP	SFN	HLA-DMA	PRR16	DGKA	USP11	INHBB	IGHM	PRSS1	ANXA5	LGALS4	FOXA2	CTSL2	ENAH	ITGAE	CHD7	TFF1	TSPAN12	NFIL3	WNT5A	ABCB1	CCDC28B	AKAP12	KIRREL	ALDH2
LMCD1	TNFAIP6	LAMA3	PPFIBP2	PCCA	HMOX1	EGLN3	MAPRE2	SPON2	ITGB2	MORF4L2	AP1AR	PLLP	PPM1D	WASF3	SGCE	GPRC5C	PRRG1	PARVB	AMOTL2	ISYNA1	SNX10	ADAM23	LINC00342	SUV39H1	CRIM1	ACOT11	GINS1	EGLN3	CDH2
PDGFC	TIMM22	HOPX	ABCB1	DNAJC10	FOCAD	FABP7	SPINT2	IGLL1	APP	NEDD4L	PSCA	ZNF226	TMEM51	LIMA1	GSTO1	LY6D	LBH	C1QTNF1	SCG3	DENND1B	EMP2	SPAG1	ZNF652	RELN	ESRP1	AGAP1	FZD7	PDE2A	BLVRA
MX2	CAPRIN2	IL6R	RNASE2	LARP6	TOB1	FAM8A1	RECK	HLA-DRA	ITPKB	LPCAT1	ANGPT1	CBR1	ALOX15B	RAP2C	ECHDC1	BCHE	TJP1	ADA	LSR	CEL	F8	GRAMD4	CP	CRYM	ITGAV	ASRGL1	GCHFR	UTS2	ABCG2
RUNX1T1	SSFA2	TMEM168	FOXC1	PDLIM2	PTPRR	LPP	HYI	POR	PLEKHB1	MYO15B	TFAP2A	NPL	FOXL2	CDR2	RUVBL1	CAT	HGF	KCTD12	FOXN3	SUPT3H	SV2A	CKAP4	SLC39A8	FRZB	NR3C2	PDP1	TTN	CSGALNACT1	CNIH3
IMPAD1	HPRT1	PELI2	IL2RG	GPX3	HEBP2	GPR87	ITGA3	LIPA	MICB	TMCC1	WSB1	HIST1H2BD	MSN	RNASE6	S100A6	NFE2L3	DUSP4	TRIM29	ENO2	IL18	KRR1	PSRC1	RAB33A	EPHX2	TBX3	NCRNA00185	MAFB	FABP7	BBX
COMMD9	MYH10	GCNT1	DEPTOR	ALOX15B	CRLF1	PEA15	MOK	EMX2	LIF	MUC16	TMC5	PTPRM	MMP1	AGMAT	PLP1	RNASE2	C2CD2	LTBP2	C11orf75	MSN	MT4	DACT1	MFNG	DGKA	PLA2G16	CBLB	EHD1	CXCL5	PSG2
FZD7	PHF16	ACO1	PNPLA3	CHRDL1	AMOT	MOXD1	FTL	SOS1	HRH1	TMEM176B	MSC	FUT3	AMMECR1	PLA2G4A	SH3YL1	GPR64	PDGFRA	TFF2	FJX1	SEMA3A	IGHM	HIPK2	ITM2C	HOPX	NELL2	APOBEC3B	TUBA4A	MLF1	C5orf30
GPR64	NAT9	ANGPTL2	WRB	SCGB2A1	PRTN3	CALB1	NCKAP1	SKAP2	SLC1A3	CSTA	SLC20A2	BASP1	STK39	RARRES1	TMPRSS3	TMSB15B	SRGAP3	TST	SKAP1	PIGN	BZRAP1	PLK2	PCYOX1L	CXCL14	ZNF33B	GLA	RORA	SHROOM2	SLC2A4RG
AQP1	FAR2	PAPSS2	NME4	CHST2	C7orf10	TPST2	PSG9	RPRM	SPP1	XK	BIRC3	HCK	PMAIP1	PF4	DRAM1	MYL5	SSBP2	EFEMP1	PRKCZ	PNPLA3	ACTL8	SLPI	ESM1	TSPAN7	ATP10B	EGFL7	CA12	MAD1L1	AUTS2
RIMBP2	TMSB15A	HOXB9	LDLR	CDKN1C	EN1	PTP4A3	FBXL5	AIM2	XK	AGAP1	PRKDC	IGF2BP3	FAT1	DDAH1	SLC34A2	TPTE	GPNMB	ICAM1	PLBD1	ICAM2	TMSB15B	FOXL2	MAGEB2	FYB	PAPSS2	CDH5	ATHL1	BDNF	SERPINB5
SLC47A1	PTPN13	SEMA6D	DENND1C	ABCG2	PTGS2	AIM1	NUAK2	PDPN	MTUS1	MEIS2	RPA2	FXYD6	SQSTM1	CST3	CCL20	KCNJ15	TH1L	HDHD3	TST	CD59	CDH2	TMEM156	TMPRSS3	ERC2	LXN	CKAP4	ZNF423	VIPR1	CSTA
LARS	RBMS3	COL18A1	PDHX	HMGA2	TRIM22	ZNF586	FAM59A	GSTK1	TMEM147	KRT14	TCFL5	UCP2	RNF139	BTG1	VASH2	ABHD6	MECR	LOC100507009	CAT	SLC22A18AS	TRIP6	SLC47A1	MLPH	SARM1	MGAM	F2R	SNX5	TFPI	DLK1
HBEGF	CFI	TNS3	STS	OLFML3	MATN2	TMEM187	IRF8	AMPH	KCNK5	SOX15	HILPDA	CEBPA	MYO5C	CD96	PIM1	PODXL	NUAK1	RARRES1	RPP25	SOBP	C7orf23	ARL4C	ARMCX1	SMAD1	PCSK1	FAM65A	NEDD4	ZNF552	ABCC4
ICAM4	CAP2	ISG15	STEAP3	TACC1	IER5	GLB1L2	IQGAP2	MID1IP1	C5	FAP	P4HA2	CBFA2T3	FAM131A	ASB6	STAG2	FBP1	ERF	RND1	LDHB	PER3	ZNF274	RBM47	LAPTM5	MGST2	KCNJ16	CDK5RAP2	LOC100507009	LIMD1	TIMM22
SOD2	C1orf115	TNNI2	PIEZO1	PAWR	NPDC1	PDGFA	GNG11	MSN	DPYD	MATN2	MCF2L	PDE4B	GABRP	TRIM8	FAM171A1	ROBO1	PLAT	E2F8	LRP4	KIAA0101	RAB38	MYBL1	RASGRP1	TRAPPC2	PLAU	SHANK2	EXOC2	CST3	ARAP2
ABHD10	TEX14	ASAP2	CYTIP	GAS1	HOXC4	FAM189A1	PSMD5	BEX1	GDF5	NR3C2	C7orf10	AIM2	C22orf29	PLEKHO2	EFNA5	PLIN2	UGT8	ABCC4	SLC1A3	TP53I3	CIB2	GALNT10	CA12	PPM1D	MAL	GSTM3	NUP62CL	RBKS	ANKS1A
WFS1	TRHDE	DCN	VGLL1	FOSB	HOXC10	IFT57	BCL2A1	ASF1B	ISG15	TCFL5	FOXD1	MCF2L	PNMA1	FUT4	DDX43	FAT1	NARS2	KLF5	SPRR1A	SLC28A3	CXCL2	PDE2A	EGLN3	ZIC1	FABP7	STEAP3	ERI2	IRF9	SPARC
LDLR	KCNJ6	WFDC1	PTH2R	FAT4	PDE8B	IGF2R	PLA2G16	CALB2	IL7R	GOLGA4	C1orf21	NET1	KIAA0922	INHBB	ZNF529	EPN2	VASP	INPP5F	CD83	RAB20	CPE	PMM1	IL7R	CLU	FLRT3	ATP9A	CCNE2	KIF1A	ANXA3
TMCC1	PGD	FAM65A	RBMS3	FSCN1	PLAG1	TNFAIP8	ECH1	SEPW1	ATP13A2	MME	SPIN1	TJP2	SERPINE1	NELL1	GCLC	BSG	MEST	IGSF3	THBS2	CARKD	TRAC	IFI44L	LAMA5	NKG7	PLAGL1	MAMLD1	RTN2	SLC16A1	ATAD3A
ERC2	NLGN1	MAPK13	TXNRD3	MALT1	BNIP3	CYP46A1	CETN3	PLS3	SMURF2	MMP10	MPP5	ZNF22	CAMK2N1	HDAC4	KIF1A	S100B	TMEM204	CDH2	TRPM4	TPM1	TFPI2	RAB38	MGAM	BMP5	RAB11FIP1	ADRBK2	HTRA1	LXN	PLP2
CAV2	HCP5	NES	HOXD1	GMDS	TGFBI	MPDU1	NUP155	PRRC1	NLGN1	ZNF22	ITGAM	EZR	ACTG2	FGFR1	WWTR1	COL15A1	WFDC1	CXCL3	EPB41L2	LAT2	LARP6	FBXO2	SLC25A28	KLK11	COPZ2	RUNX3	TCL1B	IL18	RGL1
CRIP1	CSTA	ITGAV	VSNL1	C5	PKIA	NNT	MANBA	CPM	MAGED1	VAV3	RND1	GSTT1	EMP3	AMOTL2	MC1R	ENPP2	HLTF	HLA-DPB1	ITGA2	DMD	PLEK2	TRIM9	CGA	SPAG1	ARFIP2	PLEKHO1	PTK6	MTMR6	CXorf57
PRKDC	DOCK4	TRAF3IP3	ILK	TM4SF1	PLIN2	HEBP2	C5	CLN5	MGST2	ARSE	CLDN10	LYPD1	C1orf61	TM6SF1	CLIP4	HLA-DRB1	GEM	NDRG1	GPNMB	CRIP2	TRNAU1AP	DPYSL4	CLGN	PLA2G16	FAM50B	BDKRB1	SPARCL1	SOX17	DSG2
NIT2	ZNF83	HCK	ABCA3	BRD9	RASIP1	PLA2G4A	LRRC15	FGD6	ABLIM3	ARHGAP32	SYT1	ANKS1A	DZIP1	ZHX2	LBH	NDRG1	PREP	FGR	RSU1	TGFB1	MRPS30	C12orf5	ADRA2A	LHFP	PENK	BEX1	ELF4	ZNF446	PPP4R2
TWIST1	CRMP1	CDCP1	CD44	EPHA2	ADAM12	CYFIP2	SIDT1	IGFBP2	PLEK	CFD	PTPLA	RIN3	ERC2	ZIC1	VIL1	PTPN12	RAP2C	MLH1	DGKA	RHOF	RCBTB2	PSCA	FHOD3	SNAP91	TAF9B	RNF125	LDHB	CYB5A	ITPKA
CDC42EP3	ALDOC	EPHA2	CRYZ	DUSP14	ALX1	LGALS1	PEG10	IDS	HEY2	SGK1	FAM46A	RASSF2	TIMM8A	NKRF	KCNJ8	CRMP1	XYLT1	NPHP4	SPTAN1	SERINC5	ASAP2	CCDC68	PDE4B	MUC5B	LOXL1	NDN	EVI2B	POU2AF1	LCMT2
MATN2	SIGIRR	CD93	CXCR7	MAF	PTPRK	TMEM50B	QDPR	GPC3	RBMS1	PHKA1	CECR1	TIE1	ABLIM3	SPSB1	LRBA	GNG11	TTC28	QPRT	STXBP2	MRPS28	PRSS8	CBR3	THBS3	ARHGAP29	MLLT11	KRT34	HMOX1	SLC20A2	FAM171A1
NOV	OSBPL8	FKBP10	HIST1H1E	CXADR	LPXN	MVP	STEAP3	PLIN2	PFKP	CLDND1	ARHGAP5	RAMP1	TRIM2	FJX1	SLC25A15	PDK4	NNT	ACVR1	OLFM4	EHF	SLC47A1	POU4F1	FABP7	ARL4D	MMP1	DYSF	GLT25D2	PAX8	IL8
CELF2	ST6GALNAC4	RGL1	NELL1	CYP27A1	RPP30	SLC2A6	KIAA1199	COL18A1	PDPN	ADAM12	ZMYM2	GSTA4	FLNB	TES	TAF15	SPRR1A	PLK2	EGLN3	CD93	GALNT7	SLC3A1	LOC390940	FOXD1	VILL	NMT2	IL1B	AZU1	TJP2	GYG2
CTSC	FLRT3	SYK	BIRC3	WWTR1	BHMT2	HMOX1	PRKCZ	FEZ1	RNF144A	KCNMB2	ABLIM1	CYBA	CCDC90B	SLC39A4	HILPDA	NPY1R	CLMN	RHOB	NKG7	LOC100505650	FHOD3	STMN2	MAPT	PLS3	MOB3B	SLC27A5	NMT2	MYC	PAAF1
SCN3A	ORM1	UGT8	RAD51C	OXTR	LOC100506935	CEP72	CEACAM6	ERC2	USPL1	ECHDC3	MT1X	FABP7	FLOT1	TUBB4A	ELF5	DAZL	FBXO2	EIF4EBP1	P2RX5	WDR26	RNASET2	SSFA2	COL5A1	DUSP2	ANKRD1	TESC	SV2A	FOXA1	KCNMB2
CPS1	KRT14	ANXA5	PRSS8	ECH1	LGR4	HSPA1A	DENND5A	TRIB3	BDNF	SVIL	WDYHV1	ITM2C	OPLAH	MSN	PSIP1	TMSB15A	NOS1AP	ABHD14A	CROT	FAM82A2	FHL1	IQCG	AHNAK2	QKI	C16orf62	TMEM156	SSBP3	SOGA2	ABHD14A
SLC2A4RG	EPHA4	TCEAL2	ETHE1	SCARB1	ZFP36L1	FOXF2	NYNRIN	ADORA2B	PIEZO2	TP73-AS1	ETV5	CREM	MEOX1	UGCG	SETBP1	ABCA1	GRB7	CST3	PCSK1	MAGEA11	ZFP36L2	ALPPL2	CPA4	SDC2	CCDC6	SOX11	PNPLA3	LAMB2	ME3
DHCR24	PPM1E	ABHD10	RASGRP3	SPATS2	LAMB1	DCUN1D2	EGFL6	GFOD1	ANG	SCN3A	HECA	CRYL1	POLR3K	FCGRT	SOLH	IMPACT	PLA2G15	GTF2I	ALDH3A2	HYI	VLDLR	GNAI1	PAPSS2	MYBL1	MYBL1	FRY	NDRG1	KIAA1644	COCH
MAGEC1	EEF1A2	CAAP1	ZNF423	GGH	RAB38	MYOF	FBXO42	EFNB2	CAT	CSGALNACT2	MLPH	GLB1L	OSBPL1A	MED28	SLC43A1	BATF	RAB7L1	SOX11	ANKMY2	SS18L1	PDCD4	GSTP1	ECM2	RUNX1T1	WIPI1	OXTR	CD46	LOC100507619	OVGP1
HK1	SLC39A4	SLC16A3	SERPINI1	FBXO2	SLC2A6	TRIP10	ATP2B4	FA2H	TPD52	ELANE	DHRS9	BIRC3	LRRC49	TMEM132A	NT5E	MCF2L	TFDP2	ELAC2	SERPINB6	NXF3	ARPC1A	MT1M	PPFIBP2	PTER	KRT14	SURF1	POU4F1	SYNM	ASNS
CHIC2	ITGAV	DUOX2	MAGEC1	EMP3	MCF2L-AS1	RAP2C	S100A9	EREG	LYN	HECA	NREP	HPS5	CDKN1A	CA12	ENPP4	SLC6A20	CYTL1	NID2	C1QTNF3	PRSS3	PLTP	MSMO1	ME3	FOXG1	PDLIM1	SCYL2	PION	IRF6	ATF5
SGSH	FBXO3	MAGEA11	TCF7	UBE2M	TNFSF15	MYC	PHF15	BDNF	NKG7	MID1IP1	FZD7	PLAC1	ALPPL2	RFTN1	PPAP2B	CNKSR1	TNFAIP3	PPM1H	STAG2	TNFAIP3	TGFB3	LIMA1	CINP	MAP3K14	SNORA25	VASH1	FKBP4	CALD1	CH25H
CD44	C10orf116	HIVEP1	ASRGL1	RASIP1	ZNF107	IGKC	LDHB	DUSP2	PANX1	VIP	HTRA1	MCF2L-AS1	ZNF32	PNMA2	TSPAN1	AKR1C1	LAMP3	SHQ1	SERPING1	KLK8	PTPRM	TNFSF15	HSD17B11	HLA-B	PIPOX	RGS17	CD70	CYB5R2	PPFIBP2
MYL5	PRSS22	TRIP6	PGM1	SNX7	DCUN1D2	ASRGL1	FAM65A	SLC39A4	PNMA2	ANXA3	BATF	TRAK2	ZNF44	FOXC1	ANKRD1	PRDX2	TMEM50B	DPYD	ENOX1	ATF5	RAB26	BPGM	SSBP3	TNFAIP6	ITM2A	HLA-DMA	TTC27	SERPINH1	MSRA
HMGCS1	CLK3	MICAL1	HLTF	MATN2	PRSS21	RBKS	PRODH	HTATIP2	FYB	LCMT2	ALDH1A2	HSPA2	VMP1	HLA-DMB	SSPN	CDS1	MAP3K5	MCTP2	CADPS	IL1A	LOXL2	CDH6	INVS	TMEM147	TMEM106C	PTGFR	MDK	CDKN2C	ARHGAP32
SDC1	C7orf44	ZHX2	ID1	PELI1	LTBP1	IL10RB	DNAJC1	PRDM13	CEBPA	HOXC13	SLFN12	VIPR1	GSTP1	SH2D2A	CP	EREG	SLITRK5	ROBO1	SORL1	CDH2	ARHGEF2	CD82	KLF5	RGS16	PTEN	NMNAT2	TMEM208	MAOA	MT2A
ANKRD28	RRAGC	CPS1	PLXND1	PLAT	PRRG1	DSG2	PER3	HERC5	NXT2	PDHX	ATP2B1	USP11	ARL4D	NFIL3	KRT6B	CD48	RNASET2	SPAG4	MAP3K14	CD93	ADAMTS5	ZNF529	EZR	FOSL1	CEACAM5	RGS10	RBP1	TSPYL5	CTBS
CARD10	PMAIP1	MAPRE2	CTSK	FLNB	SEMA4C	INHBA	COL4A2	ZNF26	MGAT4A	PTX3	GABRA2	TIMM8A	TMEM2	ATP8A2	VCAM1	C6orf120	BCHE	PDGFC	IL12RB2	NCALD	HAPLN1	ISOC1	ARNT2	CXADR	ASS1	CEP72	PRRX1	SLC16A4	EFCAB11
CDK5RAP2	HSPH1	IL32	HMGA2	SLC25A46	SCGB1A1	INPP5F	EFS	FOS	LRRC1	PSCA	BSG	SEMA3A	ACAP2	MMACHC	WBP5	HOXB2	TMEM100	NNT	UCP2	KIAA0226L	CBX7	SDC3	GATM	AKR1C3	CLDN10	SIGIRR	ITGA6	CHST2	ADAM12
CACNA2D3	STEAP1	SPP1	TRIM32	NUPR1	GRINA	HSPA1B	OXR1	FLNB	ASB9	SFRP1	SGK1	DHRS9	NMRK1	SLC12A7	HDAC1	ADM	LY6D	ZMAT4	FZD1	TFDP2	MFAP4	POSTN	MYH10	HEY1	DCAF16	MMP9	POLR3G	GPRC5C	CASP1
KLHL4	SRPX	ARHGEF10	MAFB	MMP2	AADAC	MUC16	HRSP12	LARS	ABCA8	CD70	ZC3H15	CADM1	PDZD2	STK39	CD55	FOCAD	RAB17	SIX6	TBL1X	KCTD12	PIGV	PID1	FOXL2	ITM2A	TPM1	GZMA	QDPR	MAL	CCNE2
EXOC2	DPYD	HLA-DMA	ST3GAL5	OSGIN2	INHBA	CACNA2D3	ADAMTS5	CBLC	SELENBP1	CALB1	TMEM2	KDELR3	IL10RA	USP20	PENK	PXDC1	ALOX5AP	SYNE2	PLEKHB1	FOLR1	FPGT	PDIA5	SAP25	RNFT2	ID3	LPPR4	NLK	TRPV2	ELANE
CD14	MGAT4A	LGALS3	DGKZ	NT5DC3	BAHCC1	PREP	MYLK	PDE4B	SMARCD3	DAAM1	COMMD10	KLF6	TMX4	GPR116	CPVL	AGAP1	ZNF185	MGLL	PPCDC	LCP1	FGL1	ST14	MMP1	CDH11	FKBP1B	GPR116	MCM4	PEG10	CDKN2A
DNM1	RUNX1-IT1	AMOTL2	APOBEC3B	MUC2	CXCL10	NBEA	LHFPL2	SATB2	OSTF1	CTSF	DSP	GAS1	PDPN	CCS	PDGFD	CTSS	LINC00341	SLC9A3R1	TAOK3	SCML1	HOXC6	APOBEC3B	LBH	PPP1R14D	TYRP1	FABP7	SYT1	IFI27	INHBA
TPD52L1	SLC22A18AS	STK39	RCBTB2	CDH17	CRH	LOXL1	NEBL	ATP9A	ARHGEF10	AADAC	PPAP2A	FAM171A1	PODXL	PDXK	PI3	EIF1AX	CNKSR1	SCG2	CRIM1	CHRDL1	PHLDA2	TSTA3	COBL	PRKCI	AP1M2	HOMER3	IRS1	C2CD2	PAMR1
MT1M	USPL1	CD248	EFHD1	MSX1	ALCAM	BTG3	GEM	ARSJ	MATN2	CLIP4	NDRG1	INPP4B	ID4	ST6GALNAC4	SPAG4	ELF4	RNF125	TAPBPL	ADH1C	NMNAT2	TCF7	FGG	PTPN13	FBXL5	BTG3	HAUS3	INHBB	CNN3	ERO1LB
SFN	C2CD2	AGT	DNAJC24	ATP6V1B2	PNPLA4	KEAP1	TRAP1	PLCL2	CGA	TNFSF15	PTHLH	6-Sep	ASS1	GRB14	TCFL5	SCML1	HEBP2	SCML1	SLC43A1	LOC100499177	ELMO3	TCL1A	BLVRB	FEZ2	CDH13	GNG11	MLC1	SDC4	HOXC13
CD83	SLC35D2	MFAP2	ARPC1A	EGR2	IL8	DNAJC15	RGL1	NRIP1	ITGAE	CCNE2	HEG1	FERMT1	SKIV2L	IPCEF1	HYI	RNF128	TESC	TRIB1	NAV3	CSRP2	CP	SNX7	NMNAT2	ELL2	NPEPPS	ALDH1B1	USP2	PLIN2	RCN3
PFN2	TRPS1	ZNF451	SLIT1	COL1A2	SLPI	COL5A1	TESK2	FAM131B	HCLS1	GSTP1	TCF12	MFHAS1	GNE	MDFIC	NRN1	RASGRP1	PMEPA1	NDUFA10	GALNT10	SATB1	NUAK1	ARHGDIB	GHRH	LY6G6D	FKBP10	FZD3	HOXB2	OLFML3	EFNA1
CEACAM6	APOE	PSMB9	BAG2	UBR4	CD37	ALAS1	ID4	CCRL2	HK1	LTBP2	NLK	DLC1	TPTE	CEP72	DUSP1	DSG2	PTBP2	CDC7	LPAR1	RUNX1T1	CXCR4	BCHE	IDH2	MOSPD2	PRDX1	GPRC5C	TLE4	CORO1A	RAB8B
HOXD1	F2RL1	FAM65B	PMEPA1	KRT19	NPC1	GFPT2	PHLDA1	CLU	MPP5	RAP2C	RHOB	WT1	NMU	COL9A3	GPRC5A	GRINA	IRAK1	GALNT3	LTC4S	IGKC	FRZB	DNAJC15	DDAH1	PRKCZ	CDS1	GUSB	ROBO1	NPIPL2	BTG3
GAL3ST1	PAPSS1	RND3	IL1R2	CETN3	MLF1	NLRP2	HILPDA	JAG1	FMOD	PPAP2B	CCDC91	RGS2	KIAA0040	OAS2	MYO6	BBX	PHLPP1	SLN	ESRP2	MAT2A	CSRP1	HOXC4	DGKD	ALDH2	IFT27	LAMA5	LYPD1	KRT4	VAV3
KIAA1324	NEK4	IGFBP7	DHRS3	DSC3	UPP1	ARNT2	ACTA2	HRK	PLN	CLIC4	SDC1	AXL	MYLK	POLE3	FAAH	MLF1	KIAA1644	SLC15A3	ID1	ENAH	FAM155A	SLC16A1	LGALS3BP	ENO2	HRH1	SLC12A2	FRY	CD36	FAM111A
LHFP	AGMAT	NCRNA00185	TBCD	CD44	CSRP1	RAB17	ZNF365	S100A1	FECH	SYT1	POLA1	DIAPH2	PPAP2C	NFKBIA	PSMB10	IPCEF1	LARGE	OXCT1	AKR1C2	TFF3	TGFBR2	SIK1	ITGAV	DDX50	CYLD	AKR1C3	COL11A1	SCGB1A1	LOC728392
GPX2	TOR4A	TRIM2	SH3GLB2	KRIT1	RGS5	NGFRAP1	EVPL	HLA-DQA1	ZCCHC2	VAT1	SYCP2	ARMCX5	RBMS1	ISOC1	SLC1A3	TTC28	IER5	SLC1A4	ACO1	PGAP1	ARHGAP32	CLEC2B	PPAP2B	TGFB2	PCTP	OGFRL1	SELENBP1	MCF2L-AS1	CSGALNACT2
HLTF	EOGT	CTPS1	SLC12A2	PPM1D	GPR126	CD3D	CLDN10	MANBA	LRRC20	SERPINB5	KRT13	KIAA1199	RHOB	RNF125	KIFAP3	CLIP3	PRR15L	TNFRSF1B	MGLL	TREM1	CD48	SLC17A3	PRR3	ITGA3	ELL2	NCALD	SCRG1	RUNDC3A	WNT5A
DNAJB4	BRP44L	CHST1	CFD	CRIP1	NFIB	TSPYL5	NUDT9	PVRIG	RECK	BMP5	CARD10	LRRFIP1	PNPLA3	CXorf40B	FSCN1	PREP	CHAC1	ALDH1L1	CCK	EMR1	IL8	CITED2	RNASET2	ACSL1	MST4	CDKN2C	CAV1	OCA2	C7orf44
STEAP1	CXCL1	CLIC3	GAL	KAL1	APBA2	ARMCX2	ST6GALNAC4	GRB10	HYI	RFX7	HSD17B2	PIPOX	SLC26A4	NMT2	MAPK7	LDOC1	CAPRIN2	FAM50B	KIAA1199	CCNB2	ABHD10	LHX2	FYN	FAP	RHOBTB1	TMBIM4	NFAT5	ANKRD10	UBXN2B
PSMC2	PYROXD1	CXCL11	IFITM2	PFN2	RPS4Y1	LAMB2	ZNF26	PGAP3	TNFRSF21	PDGFD	SLC23A2	KRT14	SLC7A11	ARHGEF10	CD70	SNCAIP	HDHD3	HDAC9	FOXG1	ATM	RPS4Y1	IMPA2	UROD	NKX2-5	EIF4ENIF1	SOGA2	AQP7	MAGED2	SMURF2
SPAG4	TSPAN6	LDLR	HBEGF	SLC1A3	MID1	HS3ST3A1	CDK2AP1	INF2	FEZ2	CD14	FXYD5	VRK2	CHRDL1	RASGRP2	HOMER1	TOM1L1	CTH	TES	UBQLN2	FUBP3	PBX1	DOCK4	IGFBP1	REC8	DACH1	SOSTDC1	BCL6	ELMO3	ETS2
INHBE	AP1S2	FAM59A	C21orf7	MC1R	STOM	PCK2	DSC3	FJX1	ALDH3A1	TBC1D8B	SLN	NEK7	YES1	ITGA3	EXOC5	VAT1	NEUROD2	GPX3	ZNF643	PKP4	HDAC9	MFAP5	TOR4A	EMX2	RENBP	ARHGEF3	PLA2G2A	FRMD4A	HLA-DQA1
SLN	ELTD1	TACC1	ENPP2	DMBT1	COCH	RAP1GAP	PTPRD	RAB21	NUDT2	MCTS1	ENO3	DSTYK	JRKL	ADORA2B	KLF2	SCN3A	FRMD4B	SLC1A1	CRYM	NPAS3	KRT14	PDHX	ANGPTL2	EFEMP2	ASAP2	ARHGAP32	SETBP1	PCK1	APH1B
LST1	RIN3	RNF31	HEY1	PSD3	RANBP2	ENC1	BDKRB1	PTPN3	TIMP4	EEF1A2	TMEM45A	PLXNC1	NUAK2	MAN1C1	CEACAM6	TUBA4A	COLEC12	CAT	PITPNC1	PARVB	DCN	CYP46A1	GCH1	PRPS2	PHKB	ADORA2B	SMARCD3	TIMM22	CXCL12
SLA	DNAJB2	PLCE1	NGFRAP1	SLC6A8	ZNF544	SOAT1	EPHX1	DUSP8	TSPAN5	TMEM30B	SOBP	IMPA2	EIF4EBP1	SQRDL	ABAT	SLC12A7	TMPRSS3	LIPG	HLA-DMA	CYP51A1	ZYX	RBP4	RAPGEF2	TIMP4	VEGFC	DPYSL4	ST3GAL5	OSBPL3	HSPA1B
NPY	CCL2	MYL9	PNPLA4	NEFH	XIST	CERS6	CHST2	CDS1	MCM3AP-AS1	HSD3B1	CLCN3	RBMS3	SACS	CAPRIN2	CEL	SCYL2	TFPI	PNPLA4	B3GALT4	LIPA	NBEA	CFD	FAM13A	TTC19	CEACAM6	PITPNC1	CFTR	RNASE1	C3orf14
OLFM4	RAP2C	WIPI1	TYROBP	DUSP4	ADA	LAMA5	GRIA2	HIST1H2BD	FABP7	GALE	LMBRD1	BACE2	RAC2	SLC35E3	DSG2	COG4	APOBEC3G	LRIG1	TPD52L1	HIVEP1	SUPV3L1	SLC36A1	AKR7A3	SFN	GK	TPST2	MEX3D	PTPRE	PPAP2B
ADAM12	ZNF536	HPRT1	ECHDC3	FRG1	NFE2L3	COG5	CLCN5	IDH2	LINC00341	WDR41	ARHGAP22	CALB2	APBB2	FOXA1	KRT6A	NEDD4L	SEMA3B	IMPAD1	MMP15	DYNC1I1	TOX3	POLR1D	HPRT1	ANXA6	DDR2	ARMCX3	FAM127A	CRABP1	TNIK
FBLN2	CKAP4	TCF7L1	CCNA1	MGP	RAPGEF5	SERPINI1	KCNJ2	POPDC3	THBS2	SLC6A14	GBE1	MMP15	SMARCD3	HSBP1	EDNRA	PRRX1	ZNF217	APOD	SLC47A1	NVL	PLAT	SLC22A18AS	ZFP36L1	LAMB3	GLT8D2	CFP	MAF	NPAS2	FAF1
FUCA1	GPM6B	CCL2	KLF10	CHST15	MT2A	MFAP4	SOSTDC1	NAV2	C16orf5	CYTIP	P2RX4	CLMN	COL1A2	ENO2	ELOVL5	PHLPP1	FAM134B	RYR1	SLC1A2	DSTN	GUCY1A3	ACTN1	SH2D2A	ALDH3A2	ESM1	RHOB	SVIL	MAGEA4	PPP1R13B
THBD	SV2B	IGFLR1	GNG11	CDCP1	TEX264	DEGS1	MLPH	SH3GL2	FSTL1	WSB1	PLBD1	AFAP1	10-Sep	FAM127A	TCN1	KCNJ6	CRLF1	TUFT1	C9orf3	H1F0	TMEM209	FAM155A	SFN	ITGAE	KAT6A	GMPR	DDX52	ERI2	CYP46A1
CLC	PRSS16	EGR1	SERPINE1	ABHD2	TMEM176B	PPL	RHOBTB3	SLPI	SNAPC1	PDPN	ITIH5	CALD1	COL9A3	TEX2	BMP4	TMPRSS3	GRINA	NME4	FGF2	HSDL2	SIX3	DDAH1	KRAS	NUP210	ZNF652	CA12	RBM15B	HNF1B	SOX11
PAMR1	SLC9A3R1	MDFIC	TRIM8	SLC16A1	SERPINB9	CHGB	IL10	NMNAT2	DGKD	S100A4	EZR	LANCL2	EPM2AIP1	SCPEP1	FAM129A	PURA	AGAP1	PNPO	FBXL5	PCLO	BEND5	ANXA6	BDH2	UCP2	GPR126	DSC3	DIRAS3	GOLM1	FBLN2
RPS4Y1	SLC22A18	AGMAT	S100B	TNFAIP6	MT1F	ITIH5	PSD3	TMX4	DLEU1	RENBP	CLCA4	ECH1	SLC16A1	DBI	EDN1	FJX1	FOSL1	CYP1B1	PRKCI	C11orf80	CTSA	PCCB	KCNMB1	PTN	FAM134B	NFE2L3	AGBL5	HSD11B2	LHX1
ACTG2	MFAP5	SGCE	FBLN2	ATAD2	CTSL1	ADA	SIK1	BBX	KIAA1199	C14orf159	C14orf132	MYO1D	SORL1	CTSS	RNASE1	GAA	PRRG4	LAMA4	PTPN3	SCGB1D2	MFAP5	CPPED1	C3orf14	SLC2A10	MYLK	6-Sep	CAMP	KRT81	DYNC1I1
ZNF107	SLCO2A1	PDPN	FOXF1	LTF	HIBCH	C17orf75	LARP6	PHLDA3	PAEP	CTNNA2	CCPG1	GMPR	CXorf57	SERPINI1	GOLGA4	BIRC3	GAS6	ELMO1	ZNF83	PLEK	WNK1	MAOA	ALDOC	RORA	SPARC	JAG2	SLC2A6	TLN1	SMARCA2
CXCL2	ARTN	FOXO1	GPX3	KIF2A	ZNF586	SLC1A3	CYR61	PTX3	SFN	PAMR1	ATHL1	STAC	ZNF226	DKK1	ACTA2	NBEA	NLGN4X	TREM1	C14orf101	CTSD	GPR22	FAM169A	LOC100505650	CEP70	PADI3	PARP6	ZNF804A	PLEKHB1	PFKFB3
GPRASP1	MYLK	SIPA1	TNFRSF21	HTRA1	BDKRB1	CES2	CREM	MMP9	ASRGL1	FOLH1	ZNF22	FBXO2	UHRF1BP1L	PTPN22	ABLIM3	RALB	HTRA1	GLT25D2	MUC5B	CFB	MSLN	RORA	EXOC3	CDH4	TACC2	IL1A	FAM192A	FLRT2	ABCA3
MME	PHF3	C10orf116	ACVR2A	ANXA10	HOXC6	RORA	ERC2	COQ2	MXRA5	ANXA2	NACC2	PMF1	SEMA5A	GZMA	GCNT3	GCH1	TMC5	CRYZ	VSNL1	CHRNA9	MALT1	GPD1L	PLA2G16	SOS1	SERPINB1	NAALAD2	UTS2	PREP	C7orf58
C2	SFTPA2	COL13A1	ZNF562	REC8	AEBP1	KRT81	TRAF3IP3	ITGA3	NXN	NFKBIE	NPC1	PXDN	INHBE	SELP	PODXL	AP1S2	HMGB3	KRT86	ZNF415	ADAM19	RNF43	MAF	PTPRM	CHORDC1	PIP5K1B	AZU1	MAPK12	EPS8L2	GAS6
MAL	RBP4	ENAH	CACNA2D3	COLEC11	ARHGEF3	CORO1B	SPAG4	KLK1	PLCE1	SLC6A8	EXOSC9	STEAP3	RPL39L	S100A14	CA8	PLAG1	PRKCZ	PDP1	TMEM30B	EGR3	SLC44A4	TRIB2	PPAP2A	TSPAN5	RCAN2	HTRA1	CACNA2D3	C1S	CLU
PLEKHO2	PTGDS	GJA1	ASNS	HOXC11	NPTXR	GABRA3	TSPAN7	PGBD5	LIG1	CTSS	ARHGAP32	SERPINB2	WNT7A	PLS3	ZNF264	TFDP2	SYT17	KRT6A	RCHY1	SPAG4	LRP5	SLCO4A1	DNAJC22	ACO1	HEXA	PRPSAP2	SHC2	L1CAM	SPRR3
HADH	IL13RA2	PDLIM4	SEPW1	CTSC	CYP1B1	TBX3	CPA4	HRH1	SFTPA2	CD83	DPP6	ELF4	MLANA	FES	RBM48	CYP1B1	LPHN2	ZNF135	DUSP2	HPS5	HOXC10	CAMK1D	PRCP	CDK14	TMEM159	SULT1E1	NME4	RUSC2	EEF1A2
CTGF	CALCOCO1	ALG6	AMPH	MEST	UTS2	GPR137B	KRT10	SIGIRR	CINP	ZNF274	TCF4	ONECUT2	TMEM126B	HOXB9	NXN	ZNF385D	SLC2A9	FAM46A	PPFIBP2	COLEC11	SLC25A40	NAV2	METTL17	HLA-DRB1	DFNA5	BACH2	CLCN5	MTMR11	LMF1
HERC5	EGLN3	KIAA1598	CHORDC1	SLC35F2	LPCAT1	FAP	TASP1	PCLO	KLK5	SLC25A46	NPR3	XYLT1	TNFRSF10B	CLIP3	BMP5	EFEMP1	CHD3	SNRK	MYH10	LTBR	B4GALT6	RAPGEFL1	ASRGL1	RCHY1	RIPK2	RNASE1	PRCP	PJA1	NAB1
CA2	ACTC1	TSPAN6	GJA1	TIMP3	PARVB	NEFH	GCHFR	TBC1D9	PLA2G10	CDKN2C	THBD	SPATS2L	HCG4	CNTRL	BCAT1	MID1	ACYP2	AGT	SLC45A2	FCGRT	NFKBIA	SPG20	FAM127A	NINL	PIM1	ZEB1	PITX2	MCF2L	SOX15
CXCL3	CCDC69	ZNF512B	IRS1	HOPX	EVI2A	ADRBK2	SCRG1	MDFIC	PTPN3	ASNS	INPP5F	PRPS2	PLCE1	GYPE	DENND2D	GLB1L2	RAPGEF5	HCLS1	SOSTDC1	SV2B	CXCL1	PSG5	CST6	PLCXD1	LOC100506469	KIN	BHLHE40	ZNF22	GALNT12
ZC3H12A	SNX19	GLB1L2	MAGEB2	GALE	IFI16	AMOT	ROR1	DNMT3B	TTC28	TMEM176A	TM6SF1	SLC25A32	MGP	PSMD5	CXCL2	PGAP1	ACOT9	SPON2	HLA-DPA1	TMSB15B	NT5DC3	SLC38A6	TRIP13	APPBP2	POU3F2	ZFP36L1	GNG11	TAF15	CD70
RHOF	CDK7	RGS20	SLC47A1	GALNT14	RRAD	SPHAR	MYOM2	BFAR	TJP2	GAL	MEF2C	TSPAN1	STRA6	ZFP36L1	SLC12A7	PSAT1	PAEP	ABCG2	MSX1	GLB1	CCS	GGTLC1	INA	TNIK	PLAC1	LINC00094	INHBA	SLC35G2	GPR143
DNM3	ZFP112	SH2D2A	CSTA	RNF139	PJA1	STX8	CD180	DFFA	PDE4B	GPR64	TUBB2B	EGR1	ELP4	OSR2	CHST2	AGRN	SLMO2	VCAN	GALNT12	IQCG	GLIPR1	HOXC10	CCDC6	SLC45A2	TPBG	SPHAR	NACC2	MGLL	VTCN1
LCN2	WASF3	CD83	HTRA1	OAZ3	GPM6A	ZFP36L1	TSPAN8	KCNMB4	POU3F2	GAL3ST1	NQO1	C11orf49	AKAP12	CALB2	CTSL2	HP1BP3	RCBTB2	TBX3	CTSW	TRIL	PKI55	SCRG1	OSTF1	FUCA1	AMZ2	LYST	STAG3L4	PLK2	ENPP4
INPP4B	IFT20	EGR3	ENOSF1	GATA3	PRRX1	CALD1	HSF2	PDGFRL	DDX3Y	MNS1	RAB11FIP1	PLCB4	ZNF264	CAMK1	PDS5B	APBA2	KLF11	NDUFS6	SOCS5	THY1	SPAG4	SCFD1	CYP2J2	MILR1	RAB38	MAFF	IFI27	SERPINB9	SLC25A16
CYP46A1	DKFZP586I1420	PLAGL1	EIF1AY	GSDMD	ANXA3	CSGALNACT2	PERP	TMEM106C	SLC2A10	PCLO	FLNA	STON1	NDFIP1	CCNA1	EZR	S100A8	LINC00599	B2M	CYB5R4	APPBP2	IRX5	C12orf52	PTPN18	MRFAP1L1	ACSS3	GLT25D2	SLC7A8	ARL14	TLR5
ITGB5	GATA6	MAGEA4	GLRX	RNF39	TMSB15A	RND1	SETBP1	TRIB2	APPBP2	ELL2	POLR3B	CACNA1A	COL9A2	FSD1	FBXO2	CHRNA9	HIST1H3D	MGST2	PLEKHA6	EHD4	GLUL	SPDEF	NAV3	HLTF	POLD2	DHRS11	POSTN	IGFBP5	HK1
PCOLCE2	SH3YL1	PARVB	CDH3	EPHB3	SPARC	PLEKHA2	CDK6	TNFAIP6	BCAR3	FST	NKX2-2	TNFAIP3	CPS1	NME4	CASP1	IRF9	IL6ST	KRT15	MEAF6	MTUS1	DDX43	CUL4B	NMT2	ZNF512B	TIMM22	AFFX-HUMISGF3A/M97935_5	SEMA4G	ACTC1	HIST2H2BE
LRRN3	ATAD3A	ACTG2	NINJ2	PLAGL1	DOCK10	GSTM3	SYNGR3	SDAD1	KIAA0930	AUTS2	TSEN2	COL5A2	SLC39A14	TRIO	CALB2	TAGLN3	ADK	KLF2	KRT34	PTPRK	TLE2	GAL	MYBL1	SYBU	LOC388796	TMF1	ENPP4	MAFB	ZNF423
SMURF2	WWC2	COL9A2	ADAM12	GFPT1	TBC1D9	TSPAN8	ZNF185	FAIM3	CEBPG	ELOVL6	C12orf5	PYROXD1	AICDA	PKD2	C14orf169	XBP1	PDPN	SNED1	GFPT1	AMFR	KCNG1	TIMP3	HLA-DMA	CPS1	PMAIP1	CDT1	CDH2	GHRH	DDIT4
TUBB6	ZC3H12A	TYROBP	FZD7	MAD1L1	CLIP3	GPR64	CD99	SIM2	TPD52L1	NECAB3	BST2	HLA-DQA1	GABRA2	TRIB1	CYP51A1	ALX1	PRCP	PFKM	LY6D	SOSTDC1	IGF2BP3	RGL1	TCEA2	SLFN12	CHI3L1	TSPYL1	KLK1	SLCO4A1	C21orf91
FOXF1	SLC39A14	LRRC1	TSC22D1	IL23A	MDK	KIRREL	KRT6B	TRDC	PCTP	AP1AR	CASP1	C6orf15	EVL	C11orf63	ODZ1	GSDMB	POLB	CLEC3B	RAP1GAP2	ARFGAP3	HIST1H2BK	NPTX1	KIF13B	LHX6	FAM155B	NAV3	DPYSL4	FBP1	PMEPA1
MCF2L-AS1	NOVA1	NEAT1	SCPEP1	SIDT2	FBXO2	RAB4A	DPYSL3	ZNF84	ZNF654	POM121L9P	NME3	ATP13A3	MYL9	BACH2	MUC16	CNTN1	SAMSN1	HSPA4L	AKR7A2	ADORA2A	RAP1GAP2	PTPRR	KLF10	RRAD	AMIGO2	TMEM185B	SPRR1A	CBLC	MGMT
TFPI2	CPNE3	PTPN22	PLAC8	WIF1	FGGY	LARGE	SH3TC1	CDK18	IL15RA	KIAA1324	ST18	FAAH	SEMA3A	GLRB	GATA2	D4S234E	BIRC3	CALML4	VAV3	DONSON	IRF8	SV2B	SRRD	THBS2	GPSM2	ENOSF1	CSTA	DEGS1	TFAP2B
RNASE2	RGS3	PRODH	CASP1	SATB2	GDPD5	GUCY1B3	PTPRE	CEBPB	MTR	NRIP3	OSGIN2	GALNT6	HERPUD1	ZFP30	HAL	DCAF6	PSIP1	RAB33A	RHOB	PTPN3	PON3	LYN	PLA2G10	RAD51C	ITM2B	CTTN	LIPG	DPY19L4	TIMP1
SEPP1	HOXA5	BET1	CA9	EDEM1	PSRC1	PRKACB	PDE4B	HLA-DRB1	KCNG1	SLC11A2	PXDC1	TBC1D1	RNF39	UQCC	LTBP2	MFNG	FLJ22184	NDN	CDR2	EPB41L2	MECOM	C1orf114	CDKN3	LAMA3	CAPN2	ISL1	NPY	CXCR4	GSDMD
ETNK1	STYXL1	CEACAM8	HDAC4	SLC12A7	GALNT12	STAT4	ART3	AARS	GAP43	NPIPL2	CTSK	KIFAP3	MACROD1	ABCC4	TOB1	RAB4A	PCLO	NAT1	IFIT1	SFXN1	BPGM	TSPAN5	HLA-DQA1	ORC1	CX3CL1	RAB6B	COL9A2	PPP4R2	RENBP
USP11	RANGRF	DNMT3B	TFDP2	FZD10	AFFX-HUMISGF3A/M97935_MB	PCBP2	THBS2	NR2E1	AKR1C2	PSMC2	CTH	TMEM30B	HMGCR	CD248	PTPLA	CMPK1	MMP10	LPXN	LY6G6D	ENOX1	TLE4	TFEC	APOBEC3B	PPME1	LUM	COL21A1	CALB2	FZD7	SLC19A2
PION	KIAA1598	COL5A3	C9orf86	ANXA5	FOLH1	MICA	PRSS1	LRRN3	GPR183	FGF13	RAB33A	ACSS3	FBXL18	ALG6	MGP	NCALD	SYK	FAM102A	APPBP2	HLA-DMA	PIK3C3	TPD52L1	PARVB	C9orf114	IRS1	GALNT10	MAP1B	KLF5	FABP7
CRYM	BAI3	CXCR4	BAHCC1	EXOC3	WASF3	ZNF446	WBP1L	LGALS14	ZNF14	LARS	TFDP2	ARHGAP44	ZNF493	PIEZO2	HIF1A	AJAP1	SMPDL3A	LGALS3	RBMS3	CAP2	SLC38A6	LITAF	ANTXR1	CLIP4	ABCC1	ME3	P4HA2	HSD17B1	FAM189A1
PCDHGA10	ELL2	SH3BP4	SULT1E1	DHCR24	ASS1	PRRG1	CAD	ISG20	HOPX	ZSCAN16	COLEC10	SYT11	GTF2E2	DGKD	SOSTDC1	HOPX	LBR	REN	MCTP1	CLDN10	LGMN	MYL4	GOLGA8A	ENOX1	DSE	GRIA2	EPS8L2	PLXNA2	SPRY2
ZNF423	TMSB15B	DUSP10	SHC2	ICAM1	MGAT4A	PXDC1	MID1IP1	CCL2	HN1	PTP4A3	DOCK4	CLN5	HLA-B	SLC27A6	CYFIP2	OVGP1	ALDH1L1	FAM59A	AGBL5	THBS1	SIGIRR	KLK6	EXT1	SOD2	IQGAP2	IFI44	ZFP36L1	GINS4	RAB38
TXNRD3	OGDHL	TMEM97	WBP5	OAS3	TMEM187	CST6	CREB3L2	AK2	TGFB2	FGA	PLXND1	YBX2	LPL	HCG8	IFT122	AGGF1	TUBB2B	DDT	DPF2	LAPTM5	FAF1	LHX6	SMAD1	MCTP2	CD70	C16orf5	TAF6	ABR	DNM1
NINJ2	KDELC1	CARS2	TTC28	BAX	SNAI2	TST	RAB4A	RAD1	C18orf1	NGFRAP1	DDX3X	PDP1	ACTR6	GPR125	SLC27A5	SPARCL1	SYNE2	FHL2	GAS2L1	VCAM1	TTC39A	SYNC	GNPDA1	GPR37	LSAMP	TUBA1A	ABLIM1	IL32	PCDHGA10
ENOSF1	HIST1H2BD	HDAC9	NBEA	HLA-B	ZNF467	MGST2	LTF	FCGRT	RUNX1T1	LOXL1	CLEC7A	LY6D	SIK1	C2	APH1B	WLS	PRDX2	SYNGR2	ISG15	FBXO41	FAM64A	CFI	MDM1	CTSF	C11orf75	LMF1	MME	CTR9	NR3C2
SOAT1	FOLR1	DYNC1I1	MICALL2	COL7A1	IL13RA2	CHRNA9	CDKN3	HLA-F-AS1	SCG2	FHL2	KRT81	CYB5R1	LSAMP	CACNA2D3	SIGIRR	TMEM123	FOCAD	FCER1G	PTER	RBM7	ZNF493	PRND	SGCE	AKR1C1	LCP2	ASTN2	SDC4	CSRNP3	DDX43
CYTIP	MREG	WDR67	TFAP2B	LAMC1	TSPAN5	TJP2	MUC1	LAMA2	PTGER4	PROM1	AFFX-HUMRGE/M10098_5	TERF2	NAA40	COMMD9	PGBD5	ZFP36L1	PADI3	ABCB6	UBE2L6	SERPINB1	NFIX	FADS3	MOSPD2	GRB7	EGR1	PIGT	SLC16A6	ACTN1	TFPI2
CAP2	TNPO1	NXF3	AGAP1	MAGED1	CITED1	CPNE1	COPS7A	PTEN	HOXA10	NDRG1	ELF4	NME4	MYO10	DPYSL2	GRB14	HLTF	AP1S2	PMP22	PDHX	DIDO1	CTR9	SPOCK1	MAL	CNGA1	SPAG1	KRT17	EXOC5	CBR1	KLRC3
SERPINB5	MAMLD1	PRRC1	LAIR1	GCLC	ALAS1	TFPI2	EIF4EBP1	CTSL1	GALNT6	MT1F	TRIOBP	PLEKHA1	ICAM2	LAX1	ID2	PVRIG	TBCB	LMO3	CKB	THBD	LPPR4	PDPN	IQSEC1	TRAM2	HSPA1A	SLC16A5	FBXO46	SELT	IGFBP3
BMP5	PAX2	ELTD1	HOXA5	DRAM1	AIM2	HES1	TRAC	DUSP22	MYO6	CDT1	PDGFD	PHF11	NEFH	CASP1	TACSTD2	RCBTB2	PTP4A3	PSTPIP2	SPDEF	ENPP2	NCF2	HPGD	LST1	KIT	SP140L	MTUS1	CBLC	CNP	NEDD4L
BET1	TSPAN7	LRRC16A	NRIP3	ANKRD28	ALDH1L1	BBX	KIAA0226L	PTPRK	PAX6	RBMS3	HEY1	RGNEF	DNAJC1	FKBP11	C21orf7	TTC27	LYPD1	KRT19	RAD51C	ARAP1	HMOX1	TOX	DCX	TOX3	XK	FERMT2	C10orf116	SIGIRR	DOK5
ABHD14A	RYR1	DEPTOR	NFKBIE	AIM2	CASP6	PPP6R3	EBP	HES1	LAMP5	MEP1B	POLE2	C11orf41	MAGEC2	S100A11	HHEX	TMEM50B	CHI3L2	STXBP1	PINK1	EPS8	WASF3	CNIH3	IFI44L	MGAT4A	PRR14L	PRR7	PDE8B	HOXC4	ST8SIA5
PSG2	PER1	NAV2	CYP46A1	SPEN	PDP1	MT2A	LPXN	GSTT1	FBXO2	PTPN12	CACNB2	SMAGP	BDKRB2	PSCA	HSD17B1	CXCL3	PDE8B	ARNTL	MID1IP1	GSTM3	PDIA5	STEAP1B	SLC27A2	AQP5	CIB1	GLRB	IFITM2	TMEM176A	ROBO1
KIAA0564	PLAC8	HEBP1	MSN	ZNF493	LHFP	GPM6A	DMRT1	APP	CTSW	GYG2	CPA4	TFF1	SGCE	KCNS3	KIAA0182	GPR126	NXT1	FCGBP	LRRC1	CRY1	BCL11B	LRRC61	UAP1L1	CYP26B1	KCNG1	UBE2C	LYRM1	ADAM19	C1orf115
DUSP4	RNF43	ANXA6	PDE9A	CFI	CFD	FOXL2	CLIP4	KCNB1	HLA-DQA1	KRT16	LAMA5	CD83	GULP1	VAMP5	CGGBP1	PLA2G4C	POSTN	C3orf14	LOC390940	FSTL1	ST6GALNAC2	KCNMB4	CYR61	VAV3	PPAP2B	NME4	FKBP10	CALML4	TNFRSF12A
PTPRE	DENND1A	PPL	BIRC7	VSNL1	ECM1	COCH	TACC1	ENOX1	KIFAP3	NRP1	PALLD	PPP3CA	HS3ST3A1	ALDOC	GNA14	FAM189A1	CCNE2	MLH3	IRF9	DOM3Z	BDNF	F12	CHRDL1	ENDOD1	LAMP5	CEP112	HSD17B8	LSM3	PTPRR
HS3ST3A1	QPCT	SYT1	PLEK	ALDH3A2	GPX2	TFAP2A	DEPTOR	ITGAV	SPTAN1	HADH	DNAJC22	COL5A1	FBXO2	SMTN	FZD7	CYTL1	LPHN3	TCN1	PLCE1	GPNMB	FOXF1	MS4A3	PTPRK	C3orf52	SYNM	GLB1	TST	TFRC	BIRC7
FABP6	LOC81691	KRT86	EPHX1	TXNRD1	HOXC13	MTL5	ZNF248	EPS8	PLCL1	SLC20A2	CSTA	MAOA	CYP51A1	DNAJB2	ARNTL	NEDD4	PCSK1	PAQR3	MOSPD2	NLRP2	PELI2	LOC729799	CIB1	UPP1	SSBP3	TMEM168	RINT1	SHOX2	PHF11
ITM2A	PCP4	HIP1	IFI6	TESK2	PRKX	SLIT2	PPP1R15A	SATB1	FAM149A	MDK	PTX3	QSOX1	LIG1	INA	PXMP4	ERI2	SERPINA1	MAST4	JRKL	IL17RB	EIF2C1	TSC22D3	SLC12A8	LRRC20	TFDP2	ETFDH	CAP2	MEGF9	PFKP
DGKZ	GNG11	DEFA4	AGTPBP1	TJP3	TMCC1	XYLT1	ZMAT3	ALPPL2	PPCDC	RPS4Y1	USP11	LHFPL2	P4HA2	ODZ1	TMEM231	LYRM1	LDOC1	GREM2	ALDH1A1	PYCARD	APOBEC3G	AGAP1	UBA7	PIGL	OSBPL10	C17orf39	KCNMB2	FAIM3	NID1
AGAP1	MAFF	LOXL1	ELOVL6	LEPREL1	AICDA	KLK11	FAM102A	RHOBTB3	SCG3	BTG3	CYP2E1	CYP39A1	IFI44L	ELL2	NECAB3	TMEM176A	LRRC17	LZTFL1	TMEM168	VPREB1	ALPPL2	RAPGEF5	CHST2	TMEM45A	ALDOC	GALC	INPP5F	APOD	COL15A1
ENAH	PXDN	VCAM1	ISL1	KRT6B	RAB33A	ARL6IP5	LXN	DENND5A	BLVRB	SLC35F2	PDS5B	HOXD1	CALML5	C3orf52	TIPARP	YEATS4	10-Sep	SLC29A2	NQO1	LGMN	SSFA2	GSN	HAND1	TRIM68	PLS3	TBC1D15	DAAM1	SDCBP	CHGB
PFKFB3	TBC1D15	LTBP1	NOL11	SERPINB7	INPP1	RGS13	IDH1	SERPINB2	ODZ4	ZNF268	NXT2	MPZL2	CUL4B	CACNB3	CLDN7	PADI2	SIM2	POPDC3	MST1R	NFAT5	HIST1H2BH	C7orf10	RRAGD	GFRA2	SUCLG2	NEBL	CAND2	F12	ZDHHC4
FLRT2	TIMM8A	GSTT1	PRKAB2	DOK5	CERS6	HN1	GPX2	RUNDC3B	CD48	TUBB6	KIAA1324	ESM1	ECM1	FICD	IL6ST	LEF1	CASP1	DDIT4	IL21R	SNED1	GRK5	NRP1	PKNOX2	PINK1	NES	KAT6B	CCDC28B	HIST2H2BE	LDOC1
TIE1	SLC25A10	SH3GLB2	WFS1	ZNF323	SOAT1	SHC2	SOWAHC	PHLPP1	PALLD	PLAC8	FGF14	BTN3A2	CHN1	RASGRP3	PPP1R1A	CHRNA5	SUCLG2	NXF3	SEPHS2	SLC12A8	LRRC42	SLC7A11	LOC100505763	SLC25A16	BCAS4	PLEKHO2	CCND2	MMP15	INPP5F
CCL20	EFHD1	P4HTM	CITED2	SLC17A9	IFT27	TUFT1	MYC	RRAS2	SULT4A1	KLHL4	RAB5A	H2AFY2	UCHL3	ADRBK2	METTL7A	CELF2	KIAA1324	MAP1B	SLCO2A1	LIMCH1	FAM13B	BTN2A2	FAM134B	TRAF3IP3	KRAS	LSP1	KLK5	MITF	KCNJ6
KRT19	PYCARD	TRPM4	HADH	ZNF274	FUT1	COBL	ZBTB43	DNM3	IFI44	PION	LOC100507009	TCN2	HES1	FNBP1	NTS	GLS	CASD1	HLA-F	TRPM1	RNASE1	CYP46A1	SPINK1	SYCP1	ICAM2	APOLD1	TNFRSF11B	RNF125	NEFM	FGR
LTBP2	RAB11FIP5	PEG3	ZNHIT6	PCDHGA10	HOXB5	RNF31	MGC2752	ELAVL2	DCHS1	EXOC2	PTPN12	LCP1	SLC25A46	TSPYL4	ARHGAP22	LOC100507009	GNG12	IRF6	POU3F2	CHST2	FGFBP1	SLIT3	EGR1	UBE2L6	TF	MED28	RCBTB2	SMPDL3A	LTBP2
KLF11	VEGFC	IFI27	EDEM1	BAZ2B	ELMO1	NME4	MST1R	PBX3	TAF15	PCDHGA10	KRT6A	PLCXD1	BMPR1A	AKTIP	IFIT5	ARL6IP5	ACP6	HP1BP3	SOWAHC	OCRL	RNF125	CPQ	DAPK1	RNF146	MIOS	EN1	SLC25A1	LRP5	ANPEP
DPYSL2	BST1	CD55	MTCH2	DDAH2	TCEA2	LIMD1	CRTAP	FAM70A	LYPD1	PLCXD1	ADAM19	ZMAT4	TACC1	CEP112	ATF1	TMEM187	CACNG3	CTNNA2	PPM1D	S100A2	TNFRSF11B	FOSB	PCYOX1	NUDT4	FERMT2	KMO	MATN2	C8orf4	PPP1R13L
THBS2	HMHA1	SMTN	RENBP	CDC25B	CALB1	KIF21B	TCHH	MAPT	AVPI1	SEPW1	ZNF268	HEBP2	C22orf43	FAM65A	LAT2	SSBP2	PTGDS	GJB1	MKRN2	PDLIM3	DDAH1	CPA4	PHLPP2	TWIST1	KRT20	C1orf115	STEAP3	ZNF135	PRG2
UBB	SLC12A8	CDK9	AICDA	ADAMTS5	PACSIN2	MAPK13	PAX6	MMS19	SDC4	LY96	MACROD1	SYNGR3	DDB2	PPFIA4	COLEC12	CDH5	PION	NLGN4X	EYA2	NONO	FOLH1	NFE2L3	RGS16	ITCH	AHCYL1	KRT86	ZC3H12A	ABCG2	TGFBR3
AP1AR	DPYSL4	IFI44	FOXF2	FAM50A	PPL	NXN	CCNA1	C9orf114	ODF2	TCEAL2	ARHGEF3	CDH11	SERPINB6	WFS1	OPLAH	TGFB1I1	FHIT	MTMR4	PLA2G10	CCL20	RAPGEFL1	WSCD1	TMEM106C	C18orf1	HEBP2	TTN	SIDT1	ARPC1A	RPS4Y1
PENK	NDN	TRPS1	ECRP	PHACTR4	KCNJ15	C17orf48	RASGRP3	SYT11	SMAD1	RHOBTB3	LPHN2	AGT	SLC43A1	C1GALT1	DUSP10	SOX15	GPR126	KCTD15	METTL22	DUSP4	GCFC2	ODZ1	PMP2	ENPP2	EAF2	MICAL1	P4HA1	TLE2	PLEKHO2
ADAMTS5	PCSK1N	BDKRB1	MFSD1	PAPPA	MMD	GLS2	F3	IVL	PTPRU	CHRNA9	LAMP2	TMSB15B	SARS2	SLCO2A1	AK2	KIF13B	CKLF	SLC20A2	MEIS1	ZNF137P	C1D	PTGS2	MYLK	LOC100506963	PLSCR4	IL2RG	CTDSPL	EVI2A	KLHL4
CD93	SLC17A5	FYN	HNRNPUL2	NAA11	CD59	FRMD4A	SULT1E1	ACTL8	NRN1	SOD2	CR2	FXYD7	CREG1	EXT1	LGALS3BP	TYMP	IL13RA1	PSG1	VCAM1	APBB2	TXNIP	NDUFA4L2	C16orf80	PRDM2	CXCL3	PPP1R16B	SWAP70	ZNF587B	LOC100507009
FUT1	CNN3	IL7	EPCAM	MARCKSL1	TFAP2B	MCFD2	DLC1	MSLN	FSD1	POU4F1	DEM1	DNM3	PAX6	PER1	CREB5	LY96	SECTM1	FOXO1	IL13RA2	KAL1	GRB14	MAST4	PVRL2	MYO15B	SCML1	STXBP1	MYH10	NAMPT	LRRTM4
CTSZ	EIF2C3	HSPB7	ORC1	ATG2A	IRF9	TYMP	BFAR	THBS4	EBP	ALDOC	CADPS2	ZFP36L1	CLIC5	HOXB6	SP2	GFPT2	KRT6A	PDE2A	MFHAS1	GPR18	HRASLS	TST	BDKRB1	NYNRIN	PIK3CD	AIM1	PDPN	CPN1	PXDC1
C1orf112	RNF39	SFT2D2	PCOLCE2	TSC22D3	DDC	LMO2	SPRY1	CHD7	MEF2A	PLEKHO2	ZNF280D	RABL3	CIDEB	ZNF562	FAP	PDE2A	ASPHD1	KIAA1598	HLTF	PRSS16	GSTM3	ECHDC2	CCL4	INPP4B	CAST	COL11A1	HPSE	PPP1R2	CA2
ITIH5	BPGM	VEGFC	CRMP1	DPYSL2	SCN1A	EFNA5	WRB	LYST	TCEA2	LTBP1	KIF2A	LSR	EBI3	FUT1	PI4K2A	AICDA	GLRB	ELANE	PRMT3	ELOVL6	PSIP1	NAGLU	IFITM1	C11orf75	MYH10	SCRG1	GABRP	LRRC32	NT5DC2
NSUN5	SNORA64	SATB1	NINJ1	BBS10	ECI2	LPHN3	MLANA	ALDH3B1	C11orf75	SERPINB6	NAV2	CTSL2	CR2	ADORA2A	IRAK3	SLN	LAMB3	STAM	DPYD	GPR183	AMMECR1	PRRX1	ZC2HC1A	MPP5	TTC37	CORO1A	SLC16A4	STEAP3	CALB1
MYO15B	TNFSF15	NUCB2	SLC12A7	NECAP2	GLB1	ING3	PTGFR	KHDRBS3	ANKRD2	TSC22D1	XYLT1	TOX3	MST4	HDAC9	STK39	IRF8	TEAD4	RGS16	TUBA3C	CD47	LRBA	KLHL2	RAD51AP1	ATXN1	TRPM1	PCSK1N	PRND	PHF16	PDGFC
CALML4	MPDZ	GUSBP11	ASB13	FBXO42	SPINT2	PRAME	CLIC5	ITM2A	RBPMS	OAT	TES	FOLH1	ERAP2	GPRASP1	CH25H	VASP	SCGB1A1	POP1	MRFAP1L1	TIMP2	TBX2	CMAS	DSG3	SV2A	COX7A1	AKTIP	DLK1	NPY	MPDZ
HLA-DQA1	DUOX1	DUSP4	ABCC4	RNF103	PEA15	POLB	SLC35D1	MYOF	PRPS2	ITIH5	MCOLN3	KIAA0182	DNAJC10	VCAN	ESRP2	CARD10	MFHAS1	SLPI	PTDSS1	APOBEC3B	CREBL2	TPM1	GZMB	LY75	SFXN1	RASSF2	ATF7IP	UCHL3	DENND1A
ALK	PDP1	DENND2A	LRRC32	PBX3	RANBP10	MDK	S100A14	JAKMIP2	DENND5B	KCTD12	S100A3	SLC15A3	CEL	CDK6	SLC2A6	BCL2L14	DIRAS2	UGT8	TXNRD3	SLIT2	APOLD1	NUP62CL	P4HA1	GDPD5	STAP2	HRK	NCKAP1L	CDH4	PCP4
BIRC7	CASP3	POT1	EXOC2	PLSCR1	PLA2G4A	URB1	MID1	CLIC5	SULT1C2	HERC5	ERC2	SLC5A3	ASB13	TRAPPC2	FBXO17	KLK11	KCTD7	PAM	TMEM158	FAM46A	HSD11B1	HAPLN1	TMEM126B	ZNF85	ACOT9	FAM193A	NEU1	FABP1	GSTO1
[truncated: 684 more rows]
