# Supplementary material for: MCLRP: enhanced prediction of anticancer drug response through low-rank matrix completion and transcriptomic profiling
Source: BMC Biol. 2025 Dec 3;24:4. doi: 10.1186/s12915-025-02457-8 (PMC12781783; doi:10.1186/s12915-025-02457-8)
Supplement: Supplementary file 2 — Additional file 2. Tables S1-S4. The data for the predictive high sensitivity response values selected by different thresholds. Table S5. The data for the relationship between additional drugs and co-mutations on one or more genes. Tables S6-S9. The top 1000 genes corresponding to each drug in the five datasets. Table S10-S13. Functional enrichment analysis of the top 1000 genes for each drug and the terms with a Benjamin false discovery rate of < 0.05. Table S14. Conditions of use for the methods. [file 12915_2025_2457_MOESM2_ESM.zip › Table S7 top1000_ERKIC50.xlsx]

## Sheet: OriginM
	A-770041	AMG-706	Axitinib	AZ628	AZD-0530	AZD6244	BIBW2992	BMS-536924	BMS-754807	Bosutinib	CEP-701	CI-1040	Dasatinib	Erlotinib	FTI-277	Gefitinib	Imatinib	Lapatinib	NVP-TAE684	OSI-906	Pazopanib	PD-0325901	PD-173074	PF-02341066	PHA-665752	PLX4720	RDEA119	SB590885	Sorafenib	Sunitinib	Tipifarnib	WH-4-023
697	-1.16555	-0.163528	-1.24902	-1.43962	-0.627655	0.918808	-0.436296	-1.01367	0.368705	-2.26434	-1.97059	-0.374901	-0.851557	-2.03555	0.576579	1.27717	0.470198	0.363264	-0.969991	-0.451837	-0.647471	0.286939	-2.53032	-1.14223	-1.02969	-1.88689	0.0772909	0.186052	-0.90631	-1.52369	-0.89323	-0.646253
5637	0	-0.411142	0.157117	0	0	0.665723	-1.30192	0	-0.733633	-1.36432	-1.21432	0.776703	0	0	-0.472921	-0.159024	0	0	0	-0.370841	0.675557	1.0876	0.62871	0	0	-1.06394	-0.102878	0.0197158	0	0	-0.988597	0
22RV1	0	0.275816	-0.132931	0	0	0.24383	0.695175	0	-0.243022	0.713123	0.360742	1.10162	0	0	0.83319	1.11119	0	0	0	-0.794419	0.451752	0.616276	0.538957	0	0	0.996392	0.44856	-0.259702	0	0	-0.494987	0
23132-87	0	-0.883846	1.00666	0	0	1.20832	0.45548	0	1.12819	0.305141	-0.302799	-0.0944219	0	0	-0.123867	0.894463	0	0	0	0.332463	0.583649	0.0108803	0.875909	0	0	1.02717	-0.509671	0.774309	0	0	-0.177598	0
639-V	0	-1.26248	-1.45798	0	0	0.160144	-0.382351	0	-0.516567	-0.397816	0.846575	-0.711489	0	0	0.197023	-0.886392	0	0	0	-0.0408897	0.761419	-1.86427	-1.84684	0	0	1.06252	-0.31347	0.715214	0	0	-0.924516	0
647-V	0	0.928659	1.11248	0	0	0.934084	-0.0410976	0	1.11144	-0.708003	0.275668	-0.272117	0	0	-1.90176	-1.51008	0	0	0	0.305664	-0.418508	0.0589897	0.567097	0	0	1.07701	0.206741	0.924334	0	0	-0.639675	0
769-P	0	0.172003	0.728125	0	0	-1.11705	-0.839788	0	0.177053	-1.15534	0.438227	-0.131615	0	0	0.243509	-1.47853	0	0	0	0.405464	0.203617	0.0599316	0.0142771	0	0	-0.143579	0.225595	0.206047	0	0	-0.380658	0
786-0	0	0.0469504	0.284506	0	0	-0.626035	-0.674504	0	-0.525902	-0.26052	0.419986	-0.824808	0	0	0.567522	-1.10131	0	0	0	-0.244379	-1.12323	-0.367376	0.209873	0	0	-0.605679	-0.60477	-0.361845	0	0	-1.46606	0
8505C	0	-0.288457	-1.02053	0	0	0.521391	0.498222	0	-0.378576	-0.75642	-0.288961	-0.967554	0	0	-0.362157	0.43501	0	0	0	0.303687	0.137113	-0.911603	0.970891	0	0	-0.601217	-0.615248	0.20454	0	0	-1.36529	0
8-MG-BA	-0.786925	0.28498	-0.920028	-0.459878	0.25558	0.352812	0.739482	-0.510488	-0.206639	-0.554243	-0.985284	-0.121652	-0.915371	-0.00409489	-0.327095	-0.366316	0.324267	0.229653	-0.238226	-0.249083	-0.387728	0.364581	0.471608	0.62363	0.37474	-1.71919	0.46816	-0.00421839	0.667921	-0.536756	-0.673008	-0.0998043
A101D	-0.870956	0.0205519	-0.837619	-3.00393	0.265312	0.529979	0.503854	-0.804394	-0.522587	-0.891212	-0.359501	-1.57687	-0.444254	-0.613079	-1.79985	-0.644843	-0.00671244	-0.697907	-0.449608	0.634203	0.106235	-1.51509	-1.66953	-0.111104	-0.224911	-2.90261	-1.13183	-2.71658	-0.317839	-0.892237	-0.73099	-0.296755
A172	0	-0.14767	-0.948635	0	0	0	0.48758	0	-0.328148	1.2644	0.288093	0.199371	0	0	-1.73058	0.0969582	0	0	0	0.161438	-1.58899	0	-2.45312	0	0	1.14189	0	0	0	0	0.00110603	0
A204	0	-3.75945	-4.28957	0	0	-1.55033	0.666748	0	-0.263967	0.108023	-0.87357	-0.0115173	0	0	0.242661	-0.0252549	0	0	0	0.613414	-3.4644	0.356743	-1.86604	0	0	0.835452	0.231957	-0.084873	0	0	-0.44891	0
A2058	0	-0.175612	0.984862	0	0	0	0.689657	0	0.209705	0.0123104	0.0582273	-0.605351	0	0	0.656255	0.120285	0	0	0	0.25536	-0.789939	-0.326178	-0.312199	0	0	-1.20173	-0.414809	-0.0796811	0	0	0.067684	0
A253	0.275988	0.0341766	0.32847	0.264864	-0.140711	1.26934	-0.293725	0.556709	1.02123	-0.0422108	1.14732	0.32342	-0.124612	-2.01376	0.506549	0.280832	0.37148	-2.05302	0.801102	0.984772	-0.997704	-0.24415	0.802641	0.633859	0.0601984	0.967956	-0.442317	0.675465	-0.0677147	1.0281	0.0152537	0.132603
A2780	0	-0.0508232	-1.58091	0	0	1.14193	0.381987	0	-0.57615	0.876239	-0.80167	-0.963662	0	0	-2.17156	0.335091	0	0	0	-0.256086	-1.01162	0.86864	-1.13751	0	0	0.229811	0.181978	0.655687	0	0	-0.483632	0
A375	0	-1.35807	-0.909272	0	0	0.5793	0.576791	0	-1.68874	-1.96321	-1.24824	-2.57361	0	0	0.228755	-0.408333	0	0	0	-2.01853	-0.311171	-2.63695	-0.122107	0	0	-3.62266	-1.9733	-2.82619	0	0	-1.21045	0
A3-KAW	0.745875	0.396803	0.89751	0.329889	0.952562	1.06913	0.75653	-0.795726	-0.189262	0.713367	-0.549634	0.688437	-0.455573	-1.60673	-0.79952	0.725755	0.821759	0.73662	0.86661	-0.29848	-0.394113	0.759051	0.78924	0.0103988	-0.611223	1.30122	1.10065	0.814836	-1.608	-1.11698	-1.04609	0.545139
A427	0	-0.00282922	-1.67135	0	0	-0.495692	0.754084	0	-1.12686	-0.781649	-1.91085	-0.776928	0	0	0.737656	1.22986	0	0	0	-1.077	-1.92596	-0.243327	-0.560358	0	0	-0.281722	-0.350754	-2.02803	0	0	-1.23748	0
A431	0	0.749205	0.423035	0	0	0.0778201	-1.72452	0	-0.96342	-0.979988	-0.353526	-0.496382	0	0	0.882324	-1.8273	0	0	0	0.720116	-1.07321	-0.188778	0.809584	0	0	-1.42831	-0.520954	-1.18701	0	0	-1.18398	0
A498	0.741308	1.00012	0.34144	0	0.74211	-0.707766	-1.82131	-0.296922	0.790195	-1.25537	-0.663055	0.133118	-1.10224	0	0.0999784	-1.06664	-2.70494	0	0.613004	0.122414	0.277564	-0.623959	0.848274	-1.3977	-1.94749	-0.105704	0.482946	0.733262	1.24585	1.42963	2.12332	-1.45361
A4-Fuk	1.0837	0.701583	-1.37443	-1.33191	0.791148	-1.50142	0.184083	-2.20707	-2.75857	-1.66928	-1.51341	-0.164713	0.452334	-0.16044	0.548748	0.80237	0.929537	-0.661705	-1.79631	-3.40492	0.946131	-0.487577	-3.04047	-0.935799	0.821785	-1.27018	-0.958977	0.763998	-0.734485	-1.19725	-2.68182	0.308876
A549	0	0.24899	-1.14304	0	0	0.932227	-0.389159	0	0	-0.948109	-1.44952	-1.01465	0	0	0	-0.323116	0	0	0	0	0	-1.55108	0.69711	0	0	-0.5537	-1.56107	0.486782	0	0	0	0
A673	0	-0.981282	0.109546	0	0	0.724677	0.805672	0	-0.730795	0.0191207	-0.0103038	-0.331629	0	0	1.31497	-0.128671	0	0	0	-0.509889	1.25834	0.635414	0.964242	0	0	-0.518536	0.297267	0.161976	0	0	0.181038	0
A704	-1.32341	-0.172812	-0.720858	0	-1.9544	1.08901	0.345865	-1.04445	-0.141716	-0.384837	0.155542	0.179988	-1.49618	0	-0.759379	1.59866	-0.00795161	0	-0.517726	0.345021	-2.03816	0.535482	-1.80311	0.680397	-0.400861	-0.999296	-0.330172	0.730567	0	-0.112255	1.02739	-2.85403
ABC-1	0	-0.611525	-0.964404	0	0	-0.165669	0.698388	0	-1.44518	-0.67617	1.57687	0.194061	0	0	-0.340508	0.119782	0	0	0	-1.70489	0.429577	-0.863371	0.257429	0	0	0.913139	1.09754	0.227112	0	0	-0.49595	0
ACHN	0	0.0702438	0.474348	0	0	0	-1.95764	0	-0.238471	-1.75416	-1.08302	-0.436054	0	0	-0.766421	-2.43091	0	0	0	0.94207	-1.03219	-0.0378006	0.550903	0	0	-0.772418	0.603323	0	0	0	-0.952521	0
ACN	0.056309	0.560327	1.25769	-4.53743	0.85055	-2.02239	0.576348	-0.78529	-0.122589	1.343	-0.440043	-0.912675	-0.302637	0.126736	-1.61456	1.04566	0.551	-0.0544249	0.262555	0.380095	-0.636597	-1.69767	0.888698	0.442188	-1.21902	-2.59978	-2.04797	-2.94308	0.0942709	0.378189	-0.837004	-0.585124
AGS	0	0.881899	-0.345673	0	0	-0.189223	0.289204	0	-0.444657	0.118933	-2.6548	-1.42984	0	0	-0.758327	1.13295	0	0	0	0.867354	1.26513	-1.91728	-0.138511	0	0	1.22691	-1.6822	-1.4237	0	0	-0.346822	0
ALL-PO	-0.434539	-0.105428	-1.5915	-0.944092	-0.277096	-0.949285	-0.676126	-1.45766	-0.172141	-0.853942	-2.25149	-1.63818	0.139105	-1.15866	-0.345475	-0.588026	-1.24852	-0.046669	-1.19839	-0.722402	-0.450294	-0.274304	-1.30528	-1.79379	-3.6594	-1.62087	-0.484229	-0.747565	-3.77555	-2.37614	-1.25627	-0.0704149
AM-38	0.872125	-0.210427	0.906098	0.0709082	0.223255	0.754756	0.943825	0.683473	-0.15448	1.11373	0.772937	-0.0415404	0.5408	0.628391	-0.623498	-0.171674	-0.241205	0.897609	1.48468	-0.241769	1.21204	0.12525	0.588832	0.0844881	0.31963	0.0588811	0.0204095	0.373747	0.932696	0.889123	0.4311	0.834071
AN3-CA	0	-1.68741	-1.68147	0	0	-0.137218	0.590833	0	-0.695208	1.1595	0.295858	-0.461491	0	0	0.497701	0.546661	0	0	0	0.0865361	-4.72954	0.199339	-3.47132	0	0	-0.705462	0.669131	-1.24548	0	0	-0.999411	0
ARH-77	-0.298297	-0.371957	0.600125	0.471513	0.10412	0.389418	0.738986	-0.646882	0.717679	1.04472	-0.00665989	1.15196	-0.14278	0.661802	0.507385	0.0528928	0.694369	0.689233	-0.0618614	1.06135	-0.166339	1.24019	-0.0852627	0.422726	1.13993	0.43317	1.10152	-0.211328	0.833824	-0.475918	2.19534	0.757998
AsPC-1	0	-0.177989	0.164177	0	0	-2.29018	0.380791	0	0.76468	-0.0289438	0.44235	-0.573195	0	0	-0.413547	0.799532	0	0	0	0.156706	0.217131	-1.26916	0.673999	0	0	-0.242604	-0.923324	-1.85377	0	0	0.852503	0
ATN-1	0.62748	0.458359	-1.8981	1.04907	0.771359	1.03588	0.425699	-1.61799	-0.452827	-1.52316	-1.75799	0.128029	0.572933	0.497712	1.1567	0.683928	0.371047	0.856512	-1.07503	-0.340293	0.655867	1.19937	0.273127	-0.478887	0.0260271	-0.98403	1.25479	0.292593	0.847733	-0.776487	-0.597869	-0.039693
BALL-1	0	0.756776	0.996411	0	0	1.21772	0.668657	0	0	0.620711	-0.659214	0.625214	0	0	0	-0.00227764	0	0	0	0	0	1.49379	0.977873	0	0	0.0172551	1.73378	0.781494	0	0	0	0
BB30-HNC	-1.42874	0.913323	-0.919941	-0.801791	-1.97125	-0.186108	-2.61584	-1.01374	-0.690367	-1.96208	-0.36376	-0.898199	-1.17485	-3.76079	-1.99319	-2.62366	0.313395	-3.24833	-0.58208	-0.293752	-0.612559	-1.5367	-0.442619	0.0212778	-0.281003	-0.756931	-1.15596	-1.48672	-0.540327	-0.985997	-1.23297	-0.815478
BB49-HNC	-0.117354	0.745847	0.495072	-1.45239	-0.961164	-0.405224	0.828726	0.104654	-0.833731	1.23321	0.44998	0.0297006	-0.688109	0.26966	1.02888	0.457397	-1.50839	-0.0471167	0.776225	-0.958101	0.566877	-0.195888	0.143291	-0.0484104	-0.374838	-0.000192576	-0.227126	0.522761	0.218992	-0.772641	-0.235708	-0.345171
BB65-RCC	-0.750639	-0.989707	-0.0363112	0.298448	-0.8795	-1.45801	-1.91329	-0.292162	-0.397438	-1.09624	-1.92017	-0.981039	-1.072	-0.746582	-0.0186985	-0.924342	0.0375485	-0.247597	-0.283037	-0.434699	-1.06524	-0.341688	0.448035	0.438844	-0.0848779	-1.31744	-0.430572	0.410249	-2.34477	-0.102479	-0.581124	-0.555422
BC-1	0.108029	0.792335	0.760021	0.259833	0.644137	0.578972	0.904745	0.278311	-0.74349	1.29477	0.351967	0.212355	0.381544	0.827307	-0.511103	0.0809476	0.29189	-0.874832	0.339125	0.45593	-0.865869	1.47679	0.496277	-1.58303	-0.823702	0.469201	1.59064	0.148416	-1.24378	-0.492194	-1.88432	0.863501
BC-3	0.58413	0	0	-0.429698	1.02657	0	0	-0.470836	0.703099	0	0	0	0.167758	0.531463	1.06972	0	0.254253	-0.249821	-0.0599041	0.0440034	0.371965	0	0	0.475392	0.630298	0	0	0	-1.17792	-0.265597	-0.528668	0.614093
BCPAP	0	-0.517779	0.589955	0	0	-1.38802	0.56421	0	-0.569107	0.983088	0.156899	-0.576801	0	0	-0.479296	-0.858254	0	0	0	0.0393745	-0.44215	-0.824908	0.885282	0	0	-1.63287	-0.638094	0.00100273	0	0	-0.881851	0
BE-13	-0.0644727	0.538841	-2.33179	-1.13893	-0.587785	-0.589185	-0.996792	-0.243749	1.15162	-2.09245	-0.850228	-0.336912	1.84076	-0.777175	0.753346	-2.09499	-2.69184	0.246747	1.11827	0.20043	1.31463	1.2091	-1.97287	-0.897411	-0.246732	-1.34656	0.534757	-1.20099	-1.41766	-0.829846	-0.310031	1.05258
Becker	-0.821606	0.618948	-0.47994	0.104307	-1.14151	-0.351495	0.41099	-0.43085	-0.240899	0.277799	-0.00545656	0.123115	-1.32228	-0.818594	0.623215	0.455079	-0.290565	-0.559951	-0.0277741	0.764326	-0.342967	0.226858	0.661908	-1.61851	-2.28431	1.14471	-0.170023	0.0958021	0.846642	1.38391	-0.197286	-1.75798
BEN	0	-0.291071	0.877557	0	0	0.144119	0.578972	0	-0.209663	-0.141847	1.0241	-0.138745	0	0	-0.508039	0.325236	0	0	0	0.6086	-0.690778	0.47665	0.213488	0	0	0.55249	1.22018	0.418556	0	0	-0.27132	0
BFTC-905	0	-1.1698	0.22533	0	0	-1.32558	0.607192	0	-1.83902	0.0667525	-0.59573	-0.89951	0	0	0.906736	-0.430016	0	0	0	-2.02744	0.214907	-0.843583	0.968095	0	0	-0.229191	-1.08361	-1.01061	0	0	-0.727778	0
BFTC-909	0	0.34789	1.11985	0	0	-0.753952	-0.0583117	0	-0.0517944	0.261479	-0.5981	0.76506	0	0	0.447663	-0.0886351	0	0	0	0.308922	-0.126006	1.07068	0.138683	0	0	0.276002	1.14338	0.203729	0	0	-0.0812575	0
BHT-101	0	-0.571042	0.151064	0	0	-2.82252	0.198031	0	0.268258	-1.83214	-0.252316	-2.06398	0	0	-0.118594	0.313545	0	0	0	-0.193776	0.786038	-2.04467	-1.11151	0	0	-2.92667	-1.85344	-2.73518	0	0	-0.513273	0
BHY	0	0.820548	0.62534	0	0	-1.46543	-2.02024	0	-0.374063	-1.32407	0.0982965	-0.142125	0	0	-1.41443	-1.66965	0	0	0	-0.391303	0.478102	-0.505358	0.744426	0	0	0.112237	-0.473566	0.417065	0	0	-0.981683	0
BL-41	-1.17419	0.532754	0.0775807	1.26037	0.582949	1.23921	0.734596	-0.310207	1.6988	-1.15557	-0.985105	0.907433	-0.758062	-0.178727	0.409965	0.516704	0.761529	-0.450074	-0.403221	0.918337	-0.489333	1.36593	0.865176	0.213627	-0.146758	0.55288	1.69031	0.874268	0.660633	-0.873273	-0.559553	-0.988229
BL-70	-4.39036	0	0	-0.659306	-1.45308	0	0	-0.430636	1.6074	0	0	0	-3.93144	-0.177868	0.866337	0	0.724857	0.806227	-0.633629	-0.218178	-0.374954	0	0	0.580869	-0.547473	0	0	0	0.869997	-1.27322	-0.71119	-3.77447
BOKU	0.481293	-0.31174	0.203552	0	-0.768437	0.932891	0.699811	-0.600047	0.629826	-0.137653	1.02755	0.24663	-0.62818	0	0.594523	0.354498	-0.082144	0	-0.227215	-0.212421	-0.129313	1.51017	1.27764	0.252268	0.0944449	0.830115	0.313446	1.07201	0	0.830877	0.544668	-0.823037
BPH-1	0	-1.01176	0.394709	0	0	-2.56657	-2.93492	0	0.0704067	-1.66718	-0.348142	-1.60576	0	0	-1.63035	-2.31857	0	0	0	0.136628	-0.916715	-2.25941	0.280902	0	0	0.601411	-1.75555	0.531494	0	0	-0.651027	0
BT-20	0	1.05023	0.532355	0	0	-0.211527	-0.567718	0	0.414447	0.320306	0.453216	0.237816	0	0	-0.0708723	-1.07489	0	0	0	0.900237	0.0246239	0.102695	1.11951	0	0	0.221677	0.27323	0.765977	0	0	0.388451	0
BT-549	0	0.267144	0.465325	0	0	0.411456	0.713288	0	0	0.0419313	-0.483278	1.62573	0	0	0	1.26574	0	0	0	0	0	0.739759	0.20232	0	0	1.05306	0.236721	0.805986	0	0	0	0
BV-173	-1.78705	-0.115395	-2.87252	-1.19675	-2.10812	-0.119698	-0.0757036	0.0934309	0.458754	-2.38381	-1.69757	-1.34725	-4.43309	-1.22384	0.127949	-0.372258	-4.52939	0.475572	-0.110788	-0.117468	0.528229	-0.583041	-1.98483	-2.46546	0.672712	-1.79916	-0.778083	-2.01748	-0.996559	-0.965309	-0.529957	-3.10645
BxPC-3	0	-1.00347	0.668405	0	0	-1.01191	0.517917	0	-0.370942	0.735166	0.178884	-0.346157	0	0	-0.622789	0.0368371	0	0	0	0.286524	0.211854	-0.393737	0.630544	0	0	0.334974	-0.763334	0.682368	0	0	-0.367047	0
C2BBe1	-1.48426	-0.282971	0.336225	0.657204	-1.80662	-2.37362	0.218513	-0.403889	-0.770566	-1.0602	-0.392095	-1.53461	-1.06956	-0.863926	0.999665	-0.740347	0.366065	-0.171769	-0.528727	-1.1271	1.27319	-1.45655	0.121614	0.376533	0.506242	0.210353	-1.18475	-2.62517	-0.249192	0.911144	0.62077	-0.49731
C32	0	-1.72528	-1.01918	0	0	0.745783	0.322534	0	1.06479	0.665989	-0.269449	-2.14463	0	0	0.797612	-0.0581377	0	0	0	0.849968	1.10699	-2.10039	0.787517	0	0	-3.47031	-1.9544	-4.19863	0	0	1.70231	0
C-33-A	0	-0.579439	-0.518959	0	0	1.19717	-2.01937	0	0.52213	-1.88688	-0.0660335	1.16277	0	0	-0.0368127	-1.15039	0	0	0	0.349224	-0.247677	0.157875	0.835842	0	0	0.339443	-0.0964907	0.742081	0	0	-0.350795	0
C3A	0	-0.0956712	1.08563	0	0	-0.159153	0.626684	0	0.483398	1.14461	0.680738	0.263952	0	0	0.317178	0.133226	0	0	0	0.801861	-1.11515	-0.0059911	1.03223	0	0	1.02005	0.149602	0.64463	0	0	-0.336634	0
CA46	0.404775	0.87354	0.922889	-0.167552	0.68729	0.769986	0.808243	0.202669	0.1508	0.353692	0.769774	0.699024	2.07618	0.358032	0.197885	0.244659	0.712425	-0.885151	1.39543	-0.356591	-0.911915	1.24192	0.164932	0.960267	-0.154587	0.236222	1.38569	0.226859	0.908338	-0.473476	-0.623313	0.927586
Ca9-22	0	0.319673	-0.44302	0	0	-1.33487	-2.72034	0	0.314077	-1.19824	0.115479	-0.873679	0	0	-2.44471	-2.02582	0	0	0	0.348977	0.81649	-0.686155	-0.445754	0	0	0.688225	-0.958676	0.293081	0	0	-0.534606	0
CAKI-1	0	0.120553	0.177873	0	0	-1.03287	-0.982288	0	-0.453949	-0.674641	-0.434761	-0.335164	0	0	-0.920296	-0.387574	0	0	0	-0.312006	-1.16643	0.110161	-1.03324	0	0	-0.206791	-0.0452339	0.645209	0	0	0.721989	0
CAL-120	0	-0.186087	0.858189	0	0	-0.331819	0.232971	0	-0.198911	0.390423	-0.43161	0.273901	0	0	-1.27283	-0.337559	0	0	0	0.349339	-0.318467	0.787337	-0.833388	0	0	-0.431168	-0.181154	-0.477957	0	0	0.364834	0
CAL-12T	0	0.569738	-0.412436	0	0	-0.440647	-0.94907	0	-0.941935	-0.972545	0.0968056	-0.330128	0	0	-0.514042	-1.15686	0	0	0	-1.05493	-0.667007	0.0154356	0.229027	0	0	-1.17287	-0.924149	-0.297148	0	0	-1.11983	0
CAL-148	1.10052	0	0	1.49117	0.963101	0	0	1.38515	0.570837	0	0	0	0.762255	0	0.910612	0	0.671619	0.877019	1.49981	1.35543	0.760317	0	0	0.88982	0.981555	0	0	0	0.595275	1.8266	-1.05434	0.819943
CAL-27	0	0.769562	-0.795761	0	0	1.16068	-2.90225	0	0.943805	-1.5363	-0.815	-1.45093	0	0	-0.215744	-3.40235	0	0	0	1.28603	1.40051	-0.871398	0.741371	0	0	0.826965	-0.865772	0.193527	0	0	-0.511573	0
CAL-33	0	-1.03958	-1.13793	0	0	-0.0612449	-2.88117	0	0.174043	-2.15622	-0.451209	-1.47507	0	0	-0.261731	-2.91443	0	0	0	0.771517	0.415748	-1.33091	-1.78025	0	0	-1.10541	-1.21705	0.0842414	0	0	-0.437508	0
CAL-39	0	0.681834	0.569363	0	0	-2.27867	-2.5245	0	-1.59638	-1.03234	-0.232252	-0.886243	0	0	-1.00544	-2.01671	0	0	0	-0.879339	1.04089	-1.32938	0.313691	0	0	1.03879	-1.30422	0.633214	0	0	-1.01769	0
CAL-51	0	0.524141	0.371033	0	0	0.549359	0.650081	0	-0.907652	1.18162	-0.537019	1.54122	0	0	1.00783	-0.0223772	0	0	0	0.619118	0.451494	1.06199	0.669185	0	0	0.227204	-0.111289	0.550421	0	0	-0.4555	0
CAL-54	0	0.614942	0.155284	0	0	-1.55784	-1.58539	0	0.352456	-1.16748	-0.783617	-0.606536	0	0	1.34839	-2.47519	0	0	0	-0.647497	-1.65773	0.139569	0.282128	0	0	-0.457163	-0.262785	0.664182	0	0	0.0711365	0
CAL-62	0	0.107014	-0.662279	0	0	-1.54836	0.865978	0	-0.0865255	-1.08173	-0.197195	-1.31928	0	0	-0.557795	-0.830795	0	0	0	0.281179	-0.0361371	-0.94435	0.84621	0	0	-0.06542	-1.10478	0.659436	0	0	-0.749702	0
CAL-72	0	0.27127	-0.241497	0	0	0.986261	0.448617	0	0.747628	-0.626217	-0.632508	0.503616	0	0	0.203447	-1.08685	0	0	0	0.714014	-1.34338	1.12165	-2.21363	0	0	-1.27568	-0.400475	0.548555	0	0	-0.308403	0
CAL-85-1	0	0.543756	1.22263	0	0	-0.998269	-0.00996093	0	-1.28931	1.02171	1.65614	0.047121	0	0	-1.69154	0.525196	0	0	0	-1.55329	-0.798405	-0.580294	0.678187	0	0	0.478808	-0.440272	-0.23797	0	0	-0.9059	0
Calu-1	0	0	0	0	0	0	0	0	0.580233	0	0	0	0	0	0.382426	0	0	0	0	-0.296426	0.435596	0	0	0	0	0	0	0	0	0	-1.74012	0
Calu-3	0	0.855361	0.849366	0	0	1.03339	-1.42707	0	0.791614	1.45972	0.711471	0.08074	0	0	-1.11357	-0.315602	0	0	0	-0.115338	-1.04011	0.936932	0.847129	0	0	1.02015	-0.312887	0.830705	0	0	-0.356891	0
Calu-6	0.189753	1.01259	1.00214	-2.17938	0.0495793	-0.938597	0.626753	0.600083	0.132955	1.37376	0.740167	-0.453151	-0.174156	0.335747	0.0900704	0.37321	-0.92362	0.246857	0.486073	0.409505	1.06266	-0.0477613	1.0838	0.422879	0.303622	1.09572	0.142882	0.658803	-0.557851	1.09453	-0.895803	0.25012
CAMA-1	0	-0.338244	0.142188	0	0	0.189438	-0.0451082	0	0.870809	1.16574	0.194402	0.53375	0	0	-0.232006	0.109554	0	0	0	0.489936	0.994481	0.857232	0.823453	0	0	0.657464	1.1091	-1.15014	0	0	0.265731	0
Caov-3	0	0	0	0	0	0	0	0	1.34598	0	0	0	0	0	0.372955	0	0	0	0	1.43956	1.51303	0	0	0	0	0	0	0	0	0	0.805185	0
Caov-4	0	0.38752	-0.116643	0	0	1.09052	0.652162	0	0.292104	1.41722	2.15382	-0.311492	0	0	0.142787	0.865572	0	0	0	-0.397653	-0.338899	-1.3037	0.791919	0	0	1.10003	-0.502996	0.881214	0	0	0.871323	0
CAPAN-1	0	-0.831992	-0.387579	0	0	0.759507	-0.0869132	0	-0.389691	-0.843657	0.182841	-0.0874514	0	0	1.0322	1.05604	0	0	0	-0.842562	1.12114	-1.01101	1.01973	0	0	0.82139	-0.145462	0.673005	0	0	0.335593	0
Capan-2	0	0.272434	1.1546	0	0	-0.0250075	-0.604057	0	-1.19832	1.41614	1.31294	-0.072436	0	0	-2.79685	-0.0720823	0	0	0	-0.466997	-0.455168	-0.542348	0.921975	0	0	1.2664	0.832148	0.878477	0	0	0.022856	0
CaR-1	0	0.32419	-0.158047	0	0	0.180789	-0.841665	0	1.40871	0.0016913	-0.889885	0.167142	0	0	-0.217904	-0.746878	0	0	0	0.986674	-0.231738	0.413823	1.09843	0	0	1.02174	0.356204	-0.304454	0	0	0.445152	0
CAS-1	0.691121	0.779635	-0.831984	0.0309751	0.498776	0.9851	0.873352	0.132232	0.356137	1.44787	0.667254	0.634621	-0.366383	0.184562	-0.393858	0.76436	-0.366096	0.367447	-0.355752	0.922967	-1.20115	0.708957	-1.20826	0.061554	0.586271	0.539798	0.481229	0.799593	0.751059	1.09392	0.240366	-0.573696
Ca-Ski	0	0.345615	-0.777583	0	0	1.09852	-0.935433	0	0.0285008	-1.81163	-0.871994	0.561598	0	0	0.159922	-1.06098	0	0	0	0.0914466	0.142211	-0.0739271	0.0616875	0	0	0.306009	0.102298	0.949806	0	0	-0.0418061	0
CCF-STTG1	0	-1.10808	-0.659548	0	0	1.33088	0.580656	0	-0.801779	1.52821	0.461118	1.71216	0	0	0.575767	1.49667	0	0	0	0.615907	-2.26284	0.511296	0.730116	0	0	1.14008	0.189611	1.05341	0	0	0.43841	0
CCRF-CEM	-0.191836	-0.198088	-0.835373	-0.0271655	0.625906	-0.0817385	-0.139803	0.619428	0.894927	-1.28124	-1.42963	-0.496606	1.33415	-0.0435466	1.12883	0.208248	0.64281	0.304828	0.663626	0.0797097	1.15307	0.185316	-1.06529	-1.00363	-0.745652	-0.511132	0.531927	-1.74461	0.704983	-0.2048	-0.786961	0.73124
CESS	-0.106912	1.02149	0.31015	-0.210566	0.749265	1.13881	0.608231	0.385141	0.156085	1.44372	0.151223	1.33168	0.758256	0.772388	-0.882722	0.719951	0.750722	0.30887	0.0613672	-0.219603	0.704131	0.84908	0.660911	-0.116813	0.211783	-0.0841747	0.956056	0.819198	-0.0367417	-0.500566	-0.696804	0.432207
CFPAC-1	0	-0.469421	0.370189	0	0	-0.801795	-1.10932	0	-0.186454	1.10277	0.667994	0.129671	0	0	-1.24251	-1.02357	0	0	0	0.221027	0.0862079	-0.334118	0.609718	0	0	0.231391	-0.142231	-0.612232	0	0	-0.360785	0
CGTH-W-1	0.866728	-4.60318	-4.8705	-1.85512	-1.01604	0.977332	0.746312	-0.199944	0.521527	-0.348672	-1.26424	-0.0316402	-1.28084	0.121669	-3.06788	1.37375	-4.03017	0.413832	0.548002	1.10131	-3.99654	-0.328038	-1.14775	-0.532534	-0.157316	0.156764	-0.847657	0.390648	-2.68045	-2.77267	-0.303778	0.488122
ChaGo-K-1	0	-2.42527	1.18674	0	0	0.582177	0.657947	0	0.0427361	0.979982	2.06055	0.129123	0	0	0.334634	-0.0945871	0	0	0	-0.552	-0.3931	-0.178545	0.824537	0	0	0.111245	1.0742	0.32314	0	0	-0.757658	0
CHL-1	0	0.517157	-0.122401	0	0	-0.948359	-3.57972	0	0.0131896	-1.7408	-2.21721	-0.902661	0	0	0.478624	-2.75763	0	0	0	0.687038	0.129475	-0.705465	-1.9149	0	0	-1.73799	-0.883221	0.0720033	0	0	-1.09471	0
CHP-134	0	-0.737232	0	0	0	0.0882667	0	0	0	0	0	0	0	0	0	0	0	0	0	0	0	0.996073	-1.53743	0	0	-0.416542	1.28438	-1.1028	0	0	0	0
CHP-212	0	0.344438	-1.94035	0	0	-1.2894	-0.150299	0	-1.33228	-0.984831	-1.08477	-3.4949	0	0	0.053248	0.969374	0	0	0	-0.361319	0.133755	-3.1346	-0.590555	0	0	0.989669	-2.68433	0.333378	0	0	-0.86207	0
CMK	0.592472	0.533677	0.749741	0.611413	0.790892	0.536248	0.519582	-1.17919	-1.54558	0.610201	-0.737201	0.650247	0.653865	0.402555	1.37995	0.0208801	0.344913	0.405061	-1.18217	-1.65555	0.152749	1.06006	-0.488867	-2.08938	0.0999197	0.196559	0.562425	0.0017182	0.621213	-1.03979	-1.81809	0.404252
COLO-205	0	0.907402	-0.106107	0	0	-3.02916	0.433957	0	-3.16397	0.444098	-0.33658	-1.21287	0	0	-0.0721582	0.2138	0	0	0	-2.76097	1.00207	-1.60182	-1.06562	0	0	-3.85732	-2.07907	-4.08873	0	0	-0.382078	0
COLO-320-HSR	0.467993	0.669678	-0.602684	1.18179	-0.260041	1.13106	0.612141	-1.08806	-1.25872	1.33656	0.921456	1.72664	0.522288	0.415092	0.797559	1.06631	0.725082	0.473762	-1.28514	-2.08742	0.60358	1.21277	0.845483	0.389567	0.240955	1.09956	1.61619	0.83085	-0.0845752	-0.276074	0.127856	0.798956
COLO-668	0.623395	0.710274	0.691917	-0.214229	0.729181	0.22016	1.01961	-0.990323	-0.881793	0.680591	2.44765	1.41732	0.75495	0.521626	1.08549	-0.237082	0.260417	0.562824	0.595341	-1.73671	1.01575	0.471792	0.660613	0.780977	0.571288	0.828542	0.078708	0.571604	1.06123	0.112347	-0.472333	0.580056
COLO-678	0	0.873551	1.10261	0	0	-1.51759	-1.43126	0	0.0255799	-0.0231104	1.12055	-0.389015	0	0	-0.401505	-1.26384	0	0	0	0.652199	1.43854	-0.724223	0.53379	0	0	1.28378	-0.65084	0.702264	0	0	0.80201	0
COLO-679	0	1.05204	1.2294	0	0	-2.26595	0.714977	0	-0.444182	1.48571	-0.359545	-1.99565	0	0	-2.03525	0.948463	0	0	0	-0.786939	-0.813346	-1.88175	0.402553	0	0	-2.67817	-1.70584	-3.59273	0	0	-1.00758	0
COLO-680N	0	0.53826	0.779308	0	0	-0.945112	-0.0427468	0	-0.609536	0.63471	1.74171	0.376863	0	0	-1.85614	0.164572	0	0	0	0.129715	0.862478	0.126908	0.883617	0	0	0.960533	0.741449	0.446851	0	0	-0.25325	0
COLO-684	0.858116	-0.311884	-0.476615	0.640343	0.733957	1.10502	0.681929	1.44817	0.193304	0.367357	-0.051844	0.11109	0.500339	0.852538	0.0780435	0.979906	-0.18199	0.344537	0.359536	0.789566	0.844746	1.17931	1.11721	0.0723615	0.857971	0.632651	1.16178	0.905738	0.196522	0.562713	-0.246878	0.217159
COLO-741	0	-1.24388	0.732862	0	0	-2.0536	0.813975	0	1.38664	0.879212	0.794651	-0.587388	0	0	-0.347184	0.798743	0	0	0	-0.0443458	-0.751738	-2.02138	0.738444	0	0	-1.57439	-0.98687	-1.41432	0	0	-0.187588	0
COLO-792	0	-1.1778	0.714797	0	0	-1.66818	0.5238	0	0.808798	0.10478	0.775446	-0.896825	0	0	0.190733	-0.122734	0	0	0	-0.612185	1.21178	-1.2887	0.726648	0	0	0.49845	-1.06049	0.545474	0	0	0.0820736	0
COLO-800	0.731467	0.327816	-0.574543	0.036328	0.052038	0.973133	-0.172644	1.79731	-0.139505	0.536367	-0.747443	0.962756	0.620555	1.21973	0.87228	0.551539	0.0668175	0.831098	-0.73872	0.207117	1.06497	0.591103	-0.558284	0.600514	-1.07171	1.08108	0.88312	-0.73496	0.291409	1.35798	1.63341	0.958962
COLO-824	-0.430697	0.967808	1.02348	0.31241	0.935775	0.891503	0.233467	1.73458	-0.0699318	1.38962	1.34848	1.77681	0.868724	0.823658	0.45477	0.677542	-0.0501779	1.06324	0.330055	-0.227955	0.328079	1.28975	0.690999	0.736324	0.318923	0.91532	0.0114818	0.585392	0.793082	1.02492	1.64959	0.666488
COR-L105	0	0.504024	-1.00931	0	0	-1.20209	-2.19447	0	-1.39148	-1.42999	0.995102	-0.464057	0	0	0.451746	-1.94243	0	0	0	0.19389	-0.653409	-1.08247	0.725484	0	0	1.0499	0.109842	0.268871	0	0	-0.144393	0
COR-L23	0	-1.37138	-0.120042	0	0	-1.09037	0.49861	0	-0.527586	-0.893709	-0.0521405	-0.420751	0	0	-0.934161	1.12057	0	0	0	0.232165	-0.461315	-0.149656	1.15784	0	0	-0.892372	-0.541195	-0.760344	0	0	0.134495	0
COR-L279	0.898807	1.01645	0.925673	0.312628	0.612051	1.06803	0.832038	0.741081	1.06806	1.35706	0.0796452	1.23943	0.466178	0	0.845808	0.471862	0.796151	1.12497	0.913936	0.757595	-0.254653	1.33576	0.915862	0.801789	0.319448	0.909681	1.32844	0.802587	-0.405129	-0.383951	-0.103423	0.360486
COR-L88	-0.178317	1.04717	0.300938	1.00051	0.730034	0.649612	0.728921	1.00005	1.21844	1.06249	1.40921	1.47124	0.924609	0.822103	1.36227	0.126526	0.164357	0.577422	1.58683	0.787075	-0.368329	1.41419	0.430781	0.504361	0.331514	0.978956	1.13885	0.482664	-0.202083	-0.161226	0.673606	0.402363
CP66-MEL	0.467636	0.0609622	-0.219022	-1.82386	0.479905	-0.392502	0.840548	0.4708	-0.282553	1.091	1.14428	-2.37267	-0.857281	-0.551421	0.479658	1.3935	-0.103286	0.524299	0.998655	-1.24946	-0.334401	-2.53466	1.17341	0.442114	0.0528801	-1.24175	-2.07109	0.516089	0.00258887	1.30277	-0.0122573	-0.326672
CP67-MEL	0.243632	0	0	0	-0.0207572	0	0	-1.10411	0	0	0	0	-0.845406	0	0	0	0.187145	0	0.427975	0	0	0	0	0.0992219	-0.407033	0	0	0	0	0.72238	0	-0.170827
CPC-N	0.538073	0.458565	-0.276166	1.01647	0.422224	-0.131693	-0.875326	-0.595766	-0.767427	0.574527	-0.571271	1.90493	0.475146	0.18565	1.37818	0.668158	0.662089	0.43723	-0.747004	-0.829954	0.939513	1.28133	0.43936	0.0805611	0.10758	-0.604137	0.661785	0.740065	0.839883	-0.0750348	0.164171	-0.124662
CRO-AP2	0	0.421635	-1.48106	0.048776	1.10175	-0.0621947	-0.589116	0	0	-0.272678	-1.04647	0.383322	0	0	0	0.856184	0.852293	0	0	0	0	0.754583	-1.9895	0	0.314839	0.639942	0.719995	-0.0587745	0.619931	0	0	0
CTB-1	0.287934	0.921591	-0.366492	0.25234	-0.615774	1.26028	0.641834	0.205483	0.0399877	-1.70536	-1.11412	-0.184346	2.04966	-0.875398	0.719054	0.666981	-0.223771	0.777313	0.0152543	-0.131314	-0.65608	1.4853	-1.94028	-0.588785	0.463596	-1.41388	1.5281	0.668384	-0.0853789	-0.225221	-0.111133	0.136183
CTV-1	-5.20829	0.734975	-0.883168	-0.988071	-3.26935	0.293767	-0.648783	-0.635484	-0.16438	-2.76577	-0.469307	0.0868791	-2.96438	1.05553	1.29301	-0.543032	-0.907163	0.868644	-0.868219	-0.161942	-1.3197	0.268702	-1.98871	-2.81676	-1.81984	-0.16875	0.173689	-1.22426	0.0514854	-1.09153	-0.342565	-3.88478
CW-2	1.4155	1.04574	1.29561	1.05741	0.925572	0.378003	-1.74025	1.70718	1.87626	1.29947	2.97708	0.962443	0.908064	0.249061	1.25931	0.26402	0.73042	-0.202042	1.35451	1.41615	1.67382	0.459921	0.792078	0.866099	-0.012589	1.04228	0.553798	0.955506	1.10914	1.16679	2.39247	0.48764
D-247MG	-0.449147	-1.42392	-0.156352	-0.341513	-0.180288	0.822809	1.01092	-0.100919	0	1.3396	-0.18078	0.0399034	-0.00159625	-0.335276	0.466412	0.582699	-0.293305	-1.12139	0.450788	0	0	0.493055	-0.0590142	0.0592481	0.49114	-0.433155	-0.29913	-0.250768	-1.53918	0.620217	0	-0.254704
D-263MG	-0.122511	-1.73532	-0.456015	0.128739	0.599715	-1.67036	0.689537	0.000299711	0.0731595	0.863786	0.157531	-0.526535	-0.703881	-0.00770351	0.38448	0.42469	0.240339	0.0461671	0.233571	0.979442	0.37861	-0.766282	-3.06796	0.613874	0.395762	0.893635	-1.28867	0.760519	0.996023	0.894468	1.64328	-0.756688
D-283MED	0.359153	-0.271895	-0.467614	0.679406	-0.723554	0.350781	0.331342	1.25147	0.279295	0.796269	-0.949724	1.43736	0.672738	0.106768	0.904284	0.321185	0.256033	0.514126	-0.550335	1.07002	0.672355	0.665267	-1.27572	-0.131232	0.511515	-0.33745	0.804016	-0.741915	0.353049	-0.139653	0.499817	0.66361
D-336MG	-1.97516	0.375406	0.817415	0.276099	-2.23595	0	0.626619	-1.11599	0	0.0770232	-0.739747	-0.168061	-1.7102	-0.0253453	-0.651191	0.0192054	-0.696783	-1.15146	-0.798239	0	0	0	-1.774	0.358657	0.274877	0.825783	0	0	0.591995	1.05385	0	-1.84464
D-392MG	0	-1.3133	-0.771043	-1.44783	0	0.801542	0.709631	0	0.670744	0.309124	-0.116176	0.537046	0	-0.712927	-0.303388	-0.129807	0	-0.941893	0	1.03098	-0.823164	0.175909	0.161022	0	0	0.281394	0.414135	0.387632	-0.865293	0	1.04922	0
D-423MG	0	1.04951	-0.555818	0	0	-0.102023	-0.330313	0	0	-0.639622	-0.137373	-0.856031	0	0	0	0.921787	0	0	0	0	0	0.405788	-0.740052	0	0	-0.245809	-0.0162843	0.710959	0	0	0	0
D-502MG	0.653967	-0.31527	-0.704464	-0.748594	0.382922	-0.876736	-0.109061	0.676275	1.78898	-0.384698	-0.31934	0.0645231	-0.399529	-0.91408	0.329822	0.385178	0.058516	-1.28658	1.01824	0.640499	-1.19987	-0.58911	-0.471459	0.376155	-0.409166	-0.56661	-0.413987	-1.26261	0.469988	1.56037	1.02144	0.354329
D-542MG	0	-0.499982	-0.022425	0.419779	0	1.03768	0.794777	0	-0.404933	1.38693	2.52463	1.87595	0	-0.540323	-0.32498	0.724349	0	-0.490547	0	0.732989	-0.168863	-0.19032	0.916588	0	0	0.541898	0.229059	0.745132	-0.301917	0	-0.852402	0
D-566MG	0	0.652795	-1.53656	0	0	-0.398866	0.620021	0	0	-1.19525	-1.12459	-0.472512	0	0	0	-0.10141	0	0	0	0	0	0.0788809	-0.627378	0	0	-1.26559	-0.368697	-1.05651	0	0	0	0
Daoy	0	0.306677	-0.128838	0	0	-0.46745	0.497418	0	-0.429909	-0.274125	0.19827	0.479435	0	0	-0.578677	0.126223	0	0	0	-0.254527	-1.45855	0.695843	0.613226	0	0	-1.1979	0.316297	0.430661	0	0	-2.2371	0
Daudi	-0.655399	0.0756571	1.03877	0.361046	-0.277164	0.702397	0.818399	0.946383	0.230213	0.201821	-0.326876	0.835802	1.03214	0.503711	0.818454	0.08846	0.677112	0.783704	-0.397105	0.117691	-1.59984	1.13508	0.496201	-0.174036	0.814118	0.520411	1.52615	0.385708	-0.304218	-0.438822	-0.604305	-1.08245
DB	1.12699	-1.14066	-0.391622	1.18171	0.811747	-0.731019	-0.672756	1.79788	0.625776	-0.86491	-0.738	1.9541	0.592772	0	0.570557	0.345913	0.744874	0.701295	1.00303	1.15567	0.937012	0.738012	-1.35371	-0.347447	-0.424284	-0.539589	1.20924	-1.22839	0.220637	1.07972	0.025757	0.924594
DBTRG-05MG	0	0.374653	-0.0909557	0	0	-0.877903	0.366061	0	-0.411085	-1.15863	0.570264	-0.551227	0	0	0.47549	0.114672	0	0	0	0.27526	-0.580309	-0.456965	0.902493	0	0	-1.56701	-0.81687	0.288777	0	0	0.154734	0
DEL	-0.584731	0.348053	0.720249	1.01478	-0.0608213	1.18832	0.911735	-0.662245	-0.470777	0.960095	-0.558109	1.56145	0.47599	0.468471	-1.41206	1.35354	0.355981	0.468595	-3.44724	1.11696	-0.135112	0.929302	1.16424	-3.10871	1.04471	1.24549	1.54012	0.858398	-0.620177	-1.01296	-0.989997	0.547465
Detroit562	0	0.482353	0.325407	0	0	0.247937	-1.00857	0	-0.44142	-0.388948	-0.627644	-0.0354846	0	0	-0.58502	-0.952184	0	0	0	0.970388	0.742553	0.593692	1.09391	0	0	0.00190081	-0.0464727	0.50981	0	0	-0.393845	0
DG-75	1.19765	-0.309972	-0.409727	0.63759	1.18191	-0.509773	-0.0120236	-0.00164423	2.03263	-1.26527	-1.08568	0.735334	0.904736	0.352792	1.38742	0.292504	0.927696	1.17521	1.53808	1.50088	1.49892	0.75007	-1.2327	0.64326	0.966599	-1.5468	0.879329	-0.0964111	0.0627586	-0.542204	0.831374	0.950464
DJM-1	1.06004	0.940955	0.513636	-0.403246	0.595329	0.288299	-0.21183	0.445551	0.905519	-0.158021	-0.0576135	-0.206623	0.0126021	-1.33805	0.450447	-0.0164232	0.206507	-1.7287	0.36933	0.642622	0.0716221	0.187836	-0.213199	0.14055	0.449952	-0.263812	-0.121716	-0.120935	-0.244882	0.567793	0.464667	0.346127
DK-MG	0	-1.58054	0.282698	0	0	-0.755698	0.387955	0	-0.721797	1.59347	-0.0299858	-0.244988	0	0	0.189809	0.800343	0	0	0	-0.88615	-1.36321	-0.709399	0.837594	0	0	0.817193	-0.533206	0.430744	0	0	1.85721	0
DMS-114	0.99436	-0.189186	-1.18187	0.391903	0.793449	1.27303	0.796317	-0.369465	0.426605	1.48785	0.406079	0.179258	0.61505	1.22768	0.926542	-0.250801	0.982054	0.888293	-0.244179	0.2344	-0.151746	0.323867	-2.60795	0.769796	0.847239	0.819714	0.311149	0.470588	-0.693226	0.49615	0.402671	-0.701247
DMS-153	0.151023	0	0	0.942521	0.713024	0	0	-0.241622	-0.133802	0	0	0	0.203747	0.418039	1.24922	0	0.204574	-0.631336	-0.010884	0.295304	-0.515758	0	0	0.185339	0.668334	0	0	0	-0.237582	0.996971	1.3192	0.955965
DMS-273	0	0.435264	-1.13419	0	0	-0.0889598	0.667191	0	-0.642105	1.38421	0.770064	1.59	0	0	-0.0640305	0.149011	0	0	0	0.656403	-1.43866	0.46708	0.264001	0	0	0.869048	0.720074	0.5741	0	0	-1.14333	0
DMS-53	0	-0.490573	0.973649	0	0	0.95081	0.592695	0	0.704472	1.27454	1.66259	1.76597	0	0	1.32117	1.16196	0	0	0	-0.0502312	-0.334466	0.21187	0.517433	0	0	0.908494	1.07052	0.44843	0	0	0.827007	0
DMS-79	0.574607	0.963171	1.18742	1.10852	0.974906	0.784026	0.784669	1.20306	1.31067	1.33183	1.07814	1.77322	0.971356	0.771077	1.14902	0.978247	-1.13517	0.21179	1.16968	1.2421	0.825958	1.40966	0.569109	0.409918	0.529837	0.785571	1.65942	0.683955	1.30778	1.04723	1.12443	0.64159
DOHH-2	-2.62859	0.677606	-0.0369086	-0.797474	-1.63239	0.276113	0.406206	0.196691	1.49739	-0.54289	-0.764685	-0.357677	-1.46079	-0.518178	0.412613	-1.652	0.0828939	-0.681005	-1.10127	1.2351	0.44522	0.947368	-0.253227	-0.391358	-1.74339	-0.240638	1.44333	-0.403465	-0.906546	-0.96572	-0.105922	-3.06477
DOK	0	0.67587	-0.987852	0	0	-1.12724	-3.50445	0	-1.22327	-1.79885	-0.81303	-2.0052	0	0	-0.573113	-3.93664	0	0	0	-1.94263	0.425814	-1.78134	-0.148105	0	0	-0.747843	-1.83759	-1.45254	0	0	0.981402	0
DoTc2-4510	0	0.443737	0.263599	0	0	-0.085494	-1.4172	0	-0.0192691	-0.821884	0.333215	0.60242	0	0	0.529485	-1.15181	0	0	0	-0.82458	-0.678287	0.224388	-0.859838	0	0	-0.240838	0.349114	-0.770863	0	0	-0.777135	0
DSH1	-0.0773417	0.902317	1.24625	0.100933	0.175399	0.750604	-3.24536	0.435007	1.26928	-0.755096	0.16941	0.603236	-0.806099	-0.38019	-0.0444819	-2.05238	0.1116	-3.80271	0.312242	0.791358	0.17091	0.536757	0.699339	0.29668	0.425077	0.0499256	0.0552939	-0.52228	0.275514	1.28319	-0.0731881	0.567454
DU-145	0	-3.83614	-0.938343	0	0	0.598412	-1.76603	0	-0.226414	0.776244	0.601596	0.9168	0	0	-1.03615	-2.72287	0	0	0	0.427327	-0.860204	1.20923	-2.50518	0	0	0.00624073	-0.928852	-0.56962	0	0	-0.0668497	0
DU-4475	0.0623993	0.297769	-0.577558	-2.79047	0.979925	0.15512	0.608459	-0.321857	0.217827	0.331876	-0.779272	-2.55639	0.0713517	0.898206	-1.96884	-0.525442	0.825508	0.334496	-0.479589	-0.0526736	0.414594	-2.39735	0.769529	0.507938	0.755474	-3.23755	-2.21453	-3.26289	-0.258761	-0.703918	-0.662338	0.28354
DV-90	0	0	0	0	0	0	0	0	0.0538052	0	0	0	0	0	0.728317	0	0	0	0	0.658388	0.911307	0	0	0	0	0	0	0	0	0	0.298994	0
EB2	1.08303	0.848284	1.3927	-0.359192	0.910407	1.26093	1.08223	1.30909	0.48257	1.47801	2.07667	0.993019	0.813528	0.833418	0.3559	-0.466805	-0.685672	-0.37448	1.68649	1.19484	-1.65805	1.38328	1.14741	1.05754	-0.403354	1.2965	1.68996	0.884618	0.415458	1.39121	-0.568201	0.574305
EB-3	-0.243965	0.66108	1.45616	0.109448	-0.124365	0.991018	1.03004	1.19321	1.81665	1.4979	3.02686	1.20248	0.42632	0.668778	-0.41341	0.310894	0.659854	0.534361	0.0309687	1.15153	0.0700636	1.3552	0.853952	-1.30581	0.526934	0.953171	1.55115	0.59051	0.827423	0.0948701	-0.0450634	-0.773085
ECC12	0	0	0	-0.85323	0	0	0	0	0	0	0	0	0	-4.1229	-0.54557	0	0	-3.81289	0	0	0	0	0	0	0	0	0	0	-0.250146	0	0	0
ECC4	1.01822	0	0	-0.308465	-0.505122	0	0	1.08347	0.173153	0	0	0	0.903098	0.276178	0.0986298	0	-0.196493	0.770807	-0.096141	-0.14818	0.950736	0	0	0.0205195	-0.0435638	0	0	0	-0.504011	0.598197	0.38032	0.637554
EC-GI-10	1.37024	-0.373782	0.37452	1.28916	-0.32434	0.980513	-2.91656	1.853	1.22013	-0.827257	-0.17314	-0.0427414	0.634876	-0.264015	1.14084	-1.81968	0.468145	-0.0571489	1.92779	1.334	0.417709	-1.09026	0.611883	1.06545	0.854424	0.661145	-0.879343	0.403433	0.0356257	1.84637	2.26722	0.709541
EFM-19	0	-0.146862	-0.78733	0	0	-0.193651	0.752374	0	0.917671	0.0836873	-0.877245	1.72361	0	0	-0.98984	1.19808	0	0	0	-0.162727	-1.1273	0.510112	-1.17361	0	0	0.961323	-2.84349	-7.18885	0	0	-0.758065	0
EFO-21	0	-0.142661	1.16655	0	0	-1.19335	0.0567478	0	-0.307639	1.12084	1.24679	0.350309	0	0	0.525461	-0.0582484	0	0	0	0.629224	-0.544635	0.00298744	0.745327	0	0	1.03214	0.152656	0.342507	0	0	-0.373529	0
EFO-27	0	0.660747	0.54286	0	0	-1.17364	-2.99145	0	0.877232	-1.15743	0.192169	-0.63144	0	0	0.596152	-2.2078	0	0	0	0.892057	0.11262	-0.706957	-0.618002	0	0	0.181873	-0.966512	0.560215	0	0	-1.14705	0
EGI-1	0	0.771313	-0.0150338	0	0	-1.46072	0.593886	0	-0.114603	-0.530609	-0.136508	-0.775478	0	0	-0.216183	-0.134811	0	0	0	-0.284088	0.72894	-0.96486	0.740084	0	0	-0.860571	-0.843315	0.355498	0	0	0.0583078	0
EHEB	-0.666415	0	0	-0.313986	0.0419064	0	0	0.130871	0.983271	0	0	0	0.12176	0.555056	-0.0815857	0	0.715239	0.196997	1.76088	1.16879	0.184231	0	0	0.708549	0.540383	0	0	0	0	0.15523	0.435432	-0.372097
EKVX	0.0377968	-0.827204	1.09086	0.141562	-0.296731	0.454911	-1.30442	-0.690345	-0.967685	-0.481818	-0.104113	0.175241	0.727286	-2.54873	0.0656402	-1.14619	0.310229	-2.90415	0.229626	-1.50982	0.0302364	0.388879	0.190388	0.498828	0.00309681	0.522766	-0.304043	0.619598	0.129981	1.59198	0.316747	0.635804
EM-2	-1.79629	0.805505	-3.04145	-1.6738	-2.55093	0.693824	0.250414	0.328392	0.856539	-2.26226	-0.682016	-1.28332	-3.86394	-0.245462	0.696855	0.717024	-5.04963	1.00714	-0.383521	1.28197	0.161425	-1.48421	0.291937	-2.8118	0.251609	-0.270817	-1.43766	1.00522	-1.78283	-0.0990654	0.495301	-5.75905
EoL-1-cell	-0.791667	-11.5475	-8.38482	-0.188688	-0.80226	-0.0537153	-0.495061	-0.879616	0.426709	-1.35108	-2.37819	-1.66128	-3.24398	0.805972	-0.187928	-0.329492	-0.2961	0.897646	1.04629	-0.764501	-7.83475	-0.947092	-2.0289	0.646362	-1.35692	-1.76568	-1.43412	-1.74071	0.573639	-6.88838	-0.176922	-4.22253
EPLC-272H	0	-0.768138	-0.0792918	0	0	-0.995994	-0.467024	0	0.0551416	-0.856155	-0.863062	-0.609607	0	0	0.935894	-1.21627	0	0	0	-0.372823	-0.0496394	-0.431977	0.0675565	0	0	-0.251885	-1.6289	0.30853	0	0	0.00659211	0
ES1	0.71877	-0.23431	-0.677684	0.0736565	-0.24724	0.875897	0.44755	-0.868047	-2.31152	-0.751429	-0.26719	-0.577369	0.833477	0.496626	0.976888	0.853348	-1.05399	0.95373	-0.214069	-2.74979	-0.526814	-0.032828	0.786243	0.264525	-2.6154	0.419291	1.416	0.407046	-0.521982	-0.345397	-0.709112	0.708173
ES3	0.979488	-0.772251	-0.102206	0.395511	-0.492647	-1.00863	0.295702	0.687276	-1.16488	0.599636	-0.982171	-0.0328142	0.561233	0.641201	0.752057	0.588848	0.355041	0.865798	1.25279	-1.59841	0.668386	1.15488	0.418863	1.11891	0.727359	-0.0253271	1.11233	0.658674	-0.385915	0.194719	0.0683294	0.45031
ES5	1.31378	-0.619915	-1.63781	-0.0605788	1.24203	-0.160363	-0.415196	1.40981	-2.8267	-1.10487	-2.10577	0.686828	0.964359	1.07152	0.642733	0.828743	-0.427031	1.20866	0.741109	-2.67895	0.180285	0.938443	-1.88137	1.31967	-1.53642	-1.72208	0.744593	-0.455444	0.248055	0.0208041	-0.266668	0.797257
ES6	-1.11596	-0.902312	-0.352002	0.0827317	-0.262238	1.08355	0.993156	-1.405	-1.18245	-0.07843	0.879951	0.696439	-1.30708	-1.11098	-1.28657	0.956956	-0.0640657	-0.966188	-0.734205	-1.70103	-1.3355	0.740798	0.758757	-0.409006	-1.99008	0.207055	1.47777	0.45122	-0.28504	-1.328	-1.26831	-0.78693
ES7	0.569075	-1.29038	-1.66657	-0.201569	1.10869	1.02287	0.380271	0.923247	0.0196684	-0.47959	-1.13419	-0.152713	1.00366	0.567743	0.216283	1.10864	-1.48901	0.284024	1.80622	-0.325953	-0.167302	1.12464	0.794581	1.05013	-0.51807	0.263427	1.34484	0.227099	1.10892	0.844319	-0.833096	0.660302
ES8	-0.538084	-1.34431	-0.915775	0.176694	0.0956842	0.240319	-0.084855	-0.725345	-1.51255	0.422013	-0.949287	0.631813	0.409968	-0.0629121	-0.636688	0.547403	0.10351	-0.459243	-0.747864	-0.996524	0.328019	-0.538738	-0.220931	0.0558607	-0.246342	0.742893	1.14567	-1.08308	-0.85574	0.763117	0.0145563	0.107367
ESS-1	0	0.171339	-1.08757	0	0	0.452156	1.03554	0	-0.226251	0.765694	0.0834101	0.171867	0	0	0.418176	0.469599	0	0	0	0.903698	-2.03792	0.260692	-0.421774	0	0	0.81676	-0.00989938	0.506469	0	0	0.384058	0
ETK-1	-1.78304	0.767205	-0.29759	0.750956	-1.32549	0.0378996	-1.12975	-2.00216	-0.299857	-0.393972	0.0878747	0.0743918	-1.33681	-1.03834	-1.54546	-1.94237	-0.369806	-1.08567	-0.512292	-0.563248	0.360149	0.432953	0.583295	0.556202	-1.78741	0.797751	-0.370867	0.119686	0.283107	-1.21495	-2.66282	-0.41966
EVSA-T	-0.352101	-1.10186	-0.179646	0.834644	-0.735435	1.05504	0.0622492	0.0995835	1.73728	0.909373	-0.155388	1.47001	0.101524	0.273661	1.27109	1.15769	0.15137	-1.29126	0.309209	1.35161	0.902302	0.428195	0.583265	0.0527128	-0.365408	0.316524	1.10095	0.0627082	-0.0992206	-0.134731	0.310209	-0.226195
EW-1	0.933041	-1.05389	-0.88672	0.816637	0.63715	0.84412	0.86354	-1.76498	-2.91285	0.616222	0.215958	0.494248	0.788813	-0.311667	-0.202368	0.681054	-0.928677	0.126661	-1.54985	-2.85742	0.220945	0.515878	0.0860562	-1.0677	0.946336	0.333144	1.04321	0.520694	0.750416	-0.675095	0.0847392	0.472041
EW-11	0.580508	0.239312	-1.00978	-0.362519	0.762385	1.22488	-0.0515546	1.47693	-1.76684	-0.832211	-0.949036	0.486249	0.734824	-0.256453	0.458646	-0.651637	0.692589	0.712444	0.282342	-2.27104	0.293289	1.01632	0.581002	0.369792	0.321241	0.476532	0.870885	0.479231	1.68463	0.159535	0.582738	0.834591
EW-12	1.2929	0	0	-0.495124	0.887157	0	0	1.84492	0	0	0	0	0.908258	1.14706	0	0	0.542321	0.933973	0.767305	0	0	0	0	0.839756	0.812675	0	0	0	0.134031	1.72288	0	1.02855
EW-13	0.748646	0.834148	1.11469	0.55023	0.415847	0.791872	0.339342	0.681809	-0.553706	0.934266	0.573924	1.7764	0.715786	0.714069	1.11308	0.718749	-0.754929	0.543173	0.519908	0.378369	-0.823909	1.21706	0.162773	0.214027	-1.01092	0.833857	1.21069	0.395372	-0.152598	0.359164	-0.192373	0.882212
EW-16	-0.88292	-2.1011	-0.753653	1.03254	-1.68265	-0.448091	0.5675	-1.6968	-2.19264	-1.24114	-0.652815	-0.364952	-0.519272	-1.52341	-0.26504	-0.682475	0.061755	-0.663642	-1.53778	-2.47421	-0.279318	0.0423809	-1.00477	-1.36897	-1.83466	-0.592055	0.169672	-1.31697	0.786701	-1.003	-0.447398	-0.183361
EW-18	0.820537	0.519402	-0.813814	-0.110716	0.778968	0.0819953	0.283354	0.762772	-1.65866	-0.250528	-0.281704	1.8816	0.989037	1.13357	-0.898755	-0.0270254	-0.660183	0.983043	0.679324	-2.29633	0.796797	1.15829	-0.0278751	0.791539	-0.771372	-0.438569	0.911184	0.115394	-0.628766	1.79366	-1.33917	1.05582
EW-22	0	-0.646646	0.271351	-0.373711	0.586867	1.01215	0.810495	0	0	-0.0440437	0.0918751	0.376884	0	0	0	0.750738	-0.358354	0	0.500696	0	0	1.2481	0.466093	1.07836	-1.99798	0.0267485	0.883841	0.614553	0.527477	0	0	0
EW-24	-0.113836	0.121298	0.262432	-0.679877	-2.12775	0.895525	0.4869	-0.119341	1.96042	-0.160879	1.04232	1.14632	-0.512876	-2.92895	0.772233	0.235899	0.785016	-0.506046	-0.108199	1.34705	1.00572	1.17231	0.655336	0.788002	0.828334	0.500611	1.42717	0.561691	-0.466213	1.31528	1.01054	0.637665
EW-3	1.25032	-0.220079	0.33866	-0.387785	0.660883	0.494311	0.617405	-0.433571	0.0341641	-0.404687	0.126936	1.48062	0.67012	0.312743	-0.461156	0.771335	0.335743	0.831056	-0.0025251	-1.29227	1.04006	1.07839	0.76836	0.858248	0.151497	0.886342	1.59278	0.191075	-0.322488	-0.542114	0.484793	0.195313
EW-7	0	0.898606	0.03194	0	0	0.179342	0.235592	0	-1.72807	0.282932	0.376425	1.51895	0	0	0.499383	0.212635	0	0	0	-2.47149	1.17022	1.2154	-0.891375	0	0	0.410271	1.04955	0.106252	0	0	1.20676	0
FADU	0	-1.63167	-0.253756	0	0	0.747306	-2.83665	0	1.29906	-1.48972	-0.548065	-0.697424	0	0	-0.819648	-2.74539	0	0	0	1.0024	0.157109	-1.37735	0.90275	0	0	0.6538	-1.05721	-0.119324	0	0	-0.0806589	0
FTC-133	0	-0.397424	0.703942	0	0	-0.696975	0.0585958	0	0.639345	0.135375	-0.850486	0.107426	0	0	-2.27999	0.0581523	0	0	0	0.36806	0.208789	-0.0726888	-0.538576	0	0	0.47471	-0.343135	0.447193	0	0	0.362698	0
G-361	0	0.121348	0.587037	0	0	1.04869	0.462073	0	-0.497214	-0.351514	-0.428783	-1.44529	0	0	0.581639	0.842662	0	0	0	0.374212	-1.6985	-3.37317	0.970414	0	0	-2.0823	-1.85507	-1.01435	0	0	-0.944751	0
G-401	0	0.505312	0.486801	0	0	-0.642082	-1.01778	0	-1.68214	1.05624	-0.282833	-0.0189683	0	0	-1.05215	0.560186	0	0	0	-2.48867	-2.08629	-0.0365189	-2.19094	0	0	0.880727	-0.679688	-0.481555	0	0	-1.29884	0
GAK	0.103474	0.686261	0.61921	0	0.605729	-1.44105	0.524319	0.771841	1.13413	1.4485	-0.473074	-0.816612	0.403255	0	-0.526807	0.511183	0.201051	0	1.08952	0.808731	-0.464742	-1.11084	0.265421	0.531335	0.303568	0.205863	-1.17997	0.604113	0.638923	0.422384	-0.42293	0.582091
GAMG	0	0.141036	0.53775	0	0	-0.393219	-0.535596	0	-0.50204	-0.244261	-0.360341	-0.719717	0	0	-0.37196	-0.331619	0	0	0	-0.114833	-1.32238	-0.296038	-1.95292	0	0	-0.548615	-0.253186	-1.48089	0	0	-0.0540236	0
GCIY	-0.838057	-0.23539	0.932575	0.5177	-1.38015	-0.822246	-1.26618	-1.42484	-1.46466	0.0265501	0.932824	-0.0970318	-1.03221	-1.70228	0.153768	-1.46643	0.279049	-1.14541	-0.650206	-0.409837	0.0856184	-0.306828	0.634961	0.018425	0.377636	0.850506	-0.884175	0.81709	0.769845	1.17613	0.0915879	-0.930337
GCT	0	-0.406603	0.97978	0	0	-1.07278	-0.0480006	0	0.266493	0.562528	0.239109	-0.410779	0	0	-0.164535	0.207639	0	0	0	0.531042	-0.31472	1.00533	0.693428	0	0	0.0312862	0.790369	-0.882258	0	0	0.663515	0
GDM-1	-0.240631	-3.27236	-0.282811	-2.13475	-2.37818	1.2399	1.04134	-1.86535	-1.78617	0.739893	-0.410807	2.11651	-2.75966	0.13567	0.245191	0.892077	-4.76811	0.492654	-1.78974	-2.62958	-3.48968	1.31001	0.925006	-2.6369	-2.68148	0.507417	1.55605	0.724042	-4.43837	-2.68212	-1.45254	-1.12843
GI-1	-0.727138	-1.40952	-0.427411	-0.0536978	-1.51963	-0.0613135	0.464461	-1.09758	-0.652019	1.17972	-0.162209	1.07438	-0.374934	0.325156	-0.0534841	0.50031	-0.371766	-1.36648	-0.594068	-0.444106	-1.86318	0.434924	0.421046	-1.94202	-1.68295	0.748189	0.372289	0.804674	0.876111	-0.440416	-0.357403	-0.265508
GI-ME-N	-1.05641	-0.0057482	-0.595611	-0.960299	0.0549543	0.295367	0.640837	-0.770348	-0.933639	-0.619954	-0.797865	-0.155045	-1.14557	-0.304478	-0.831444	0.3416	-0.24615	-0.610338	-0.541121	-1.11633	-0.741731	-0.332969	-1.76151	-0.0689598	-0.0723981	0.690827	-0.766416	0.12643	0.825986	1.46051	0.648368	-0.658438
GMS-10	0	0.765622	0.543408	0	0	-0.811421	-0.906877	0	0.00907881	-0.800193	-0.253715	-0.226754	0	0	-0.0818532	0.819722	0	0	0	0.614313	0.534776	-0.295103	0.966446	0	0	-0.562871	-0.415445	0.783869	0	0	1.33026	0
GOTO	-0.200949	-2.33465	-1.2104	-0.15142	-0.11946	0.302821	0.655165	0.442121	0.0219912	0.17472	0.139822	0.814911	0.655779	1.09094	-0.286171	0.0712754	0.00389463	1.07743	0.844693	-0.17274	0.600159	0.383546	-1.12626	0.647484	-0.242672	0.273293	0.877879	-0.77405	-0.414042	0.123285	0.241667	0.333352
GP5d	0	-0.545005	-0.173774	0	0	-0.999137	-0.20743	0	-1.78078	-0.64403	-0.787749	-1.43628	0	0	0.508941	0.31245	0	0	0	-0.969859	0.390761	-0.666467	0.8039	0	0	0.629878	0.618703	0.0532235	0	0	-0.848378	0
GR-ST	1.11603	0.0832323	-1.74578	0.972127	0.344914	-1.23494	-0.795887	-0.584348	0.10919	-1.95111	-1.1029	-0.0735511	0.752602	0.714347	0.64654	-1.49023	0.200464	0.912493	-0.499697	-0.503697	0.075693	0.65072	-2.66834	-0.56538	0.311039	-1.62822	0.938793	-2.61419	1.10855	-0.348563	-0.544005	0.8375
GT3TKB	0.69516	0.259263	-0.0909146	0.630054	0.529972	-0.676621	0.36253	-0.237912	-0.25462	-0.0188695	-0.307056	-0.192135	0.10359	0.812414	-0.901674	0.746652	0.376277	-1.307	-0.278852	0.114472	0.0836137	0.728551	-0.174935	0.480353	0.294928	0.622698	-0.00460477	0.487624	0.813502	-0.53086	-0.52434	0.523362
H4	0	0.743437	-1.69165	0	0	-0.180365	1.02011	0	-0.55632	-1.31829	-2.21661	-0.604961	0	0	0.289452	0.756981	0	0	0	0.848652	-1.79975	0.0641909	-0.871721	0	0	-1.71527	-0.465355	-0.996217	0	0	-0.915162	0
H9	-0.478864	0.500594	0.199595	-0.916607	0.202431	1.00934	1.06215	-0.660055	1.49916	0.628598	-0.660436	-0.601394	0.855333	-0.744586	0.936731	1.25342	0.37014	0.151315	0.725902	1.16518	1.61492	-0.423597	1.01906	-0.467368	-0.47868	1.04101	-0.21902	0.709202	0.987744	-0.982422	-0.321336	0.182384
HAL-01	-0.941975	0.278382	-0.158228	-0.297349	-0.0329799	0.110772	-0.630957	-1.01413	-0.0736448	-1.37291	-1.155	-1.20122	0.289206	0.0453692	0.627047	0.450745	0.539957	0.944168	-0.574414	0.474644	1.21485	-0.760309	-1.56068	1.00474	0.18815	-0.192333	-0.856518	0.212476	0.573821	-1.01808	-0.175145	0.197638
HC-1	-0.928694	0.933729	0.502351	-0.0386849	0.484142	0.548889	0.714468	-0.39574	-0.0451134	0.434222	1.47725	0.383898	0.343232	-0.560605	0.564428	0.829913	0.981023	-0.579263	-0.113076	0.523868	0.292241	0.620788	0.355146	-1.06525	0.682599	0.543233	0.54813	0.826903	0.75708	-0.61267	-0.75846	-0.0115886
HCC1143	0	1.04067	-0.269552	0	0	0.671467	-0.836631	0	0.344688	0.33003	0.603196	-0.210794	0	0	0.442108	-0.769231	0	0	0	-1.21568	-0.0360182	-0.370678	-0.295501	0	0	1.02108	-0.803173	0.839593	0	0	0.120233	0
HCC1187	0.606074	1.03998	-0.353175	-0.529767	0.658712	-0.197615	0.246781	0.0695694	0.917273	0.733641	-0.698257	1.81414	0.436901	0.870595	0.61189	1.20645	0.601769	0.995879	-0.381042	-0.619298	0.121521	0.64852	-0.125326	-0.972452	-0.0228898	0.956515	0.519312	0.0735445	0.301437	-0.111597	-0.122383	0.924632
HCC1395	0	0.304337	-1.06756	0	0	0.430222	1.29981	0	1.19964	0.105417	1.41505	1.11772	0	0	0.0948856	1.66711	0	0	0	0.717248	-1.78539	1.84093	-1.08606	0	0	0.432106	0.0551695	1.12177	0	0	0.168934	0
HCC1419	0	-1.44908	-0.604349	0	0	-0.374061	-1.88424	0	1.8474	1.03627	2.44012	0.727844	0	0	0.676398	-0.23437	0	0	0	1.04631	-0.883275	-0.984099	0.657622	0	0	0.380798	0.949156	-1.26137	0	0	-0.336005	0
HCC1599	0.618614	0	0	-0.463786	-0.127653	0	0	1.05726	0.955145	0	0	0	0.411565	0.135456	-1.08983	0	0.151628	0.754911	0.568758	1.15178	0.445374	0	0	-0.93824	0.51336	0	0	0	0.416706	-0.440632	1.26276	0.370117
HCC1806	0	-0.0489859	0.268704	0	0	-0.163123	-0.404386	0	1.3016	-0.138226	-0.735538	0.176	0	0	-0.221056	-0.435517	0	0	0	0.204292	0.718997	-0.0748	0.495957	0	0	-0.188541	0.54005	0.533511	0	0	0.0713148	0
HCC1937	0	-0.597635	-0.00570591	0	0	0.868477	-0.403812	0	1.22038	-0.982832	0.625139	0.119657	0	0	0.580208	-0.314618	0	0	0	0.321098	-0.0478321	0.180303	1.25984	0	0	0.68529	0.18591	0.478826	0	0	-0.0491669	0
HCC1954	0	0.296323	0.72665	0	0	-0.509599	0.0552593	0	1.42685	-0.233349	1.78086	0.684889	0	0	0.614398	0.0660794	0	0	0	0.923134	0.580112	-0.284372	0.0883353	0	0	0.939151	0.424586	0.314438	0	0	0.151538	0
HCC2157	1.36273	0.70715	-0.76076	0.115666	0.226785	0.582818	-2.37866	0.403341	-0.960179	0.717383	-0.387425	0.425013	0.451641	-0.819123	-0.247808	-0.431792	0.785793	-0.578563	-0.477369	-0.718368	0.850102	0.866758	-0.903093	0.843311	0.811947	0.870971	0.641755	0.65429	0.780019	1.08341	-1.49003	0.837033
HCC2218	-0.513547	0.994361	0.902635	1.53738	0.22263	0.855448	-3.16995	1.43956	1.64252	0.604633	2.21753	1.66215	0.928062	0.566796	-0.373128	0.347176	-0.253961	-4.12891	1.53177	1.19638	-0.845637	1.46778	0.364235	0.8728	0.976732	0.223808	1.05913	0.402607	-1.34009	1.35373	0.868877	0.816688
HCC2998	0	-1.08247	0.711564	-1.62674	0	-2.37986	0.294209	0	-1.65666	1.23849	1.38859	-1.29338	0	0.19784	0.190386	0.503496	0	-1.12253	0	-1.71634	1.28207	-1.3895	-0.321221	0	0	0.531533	-1.93198	0.206392	-2.00751	0	-1.41495	0
HCC38	0	0.878234	0.0453011	0	0	1.2678	0.825118	0	0.629848	1.47873	0.67672	0.356116	0	0	-0.46359	0.0368491	0	0	0	0.506382	0.733825	1.26047	0.202343	0	0	1.23778	1.06748	0.720989	0	0	-0.218016	0
HCC70	0	-0.634047	-0.299631	0	0	-1.15162	0.265968	0	-1.05872	1.50331	0.537213	-0.108383	0	0	0.100955	-1.06317	0	0	0	0.941858	-0.0613015	-0.746822	-0.654927	0	0	0.352251	0.306145	0.475787	0	0	-0.979934	0
HCE-4	-1.04846	0.290866	0.552048	0	-0.0103897	0.872971	-0.0491433	0.432382	0.250551	0.733766	0.616288	0.493801	-0.782074	0	0.390866	-0.0206673	-0.219955	0	-0.440132	0.375178	-0.0931609	0.83521	0.707434	0.538715	-0.557059	-0.212107	1.19299	0.534673	0	-0.763565	-0.519742	-0.112118
HCT-116	0	0.863191	0.854003	0	0	-1.72024	-0.467701	0	-0.00546381	-1.01198	-0.930954	-0.451981	0	0	-0.5218	0.629274	0	0	0	0.457753	1.05103	-0.514228	-0.147498	0	0	1.06894	-1.2103	-0.682945	0	0	-0.315282	0
HCT-15	0	-0.0253802	-0.0205123	0	0	1.23855	0.664052	0	0.656456	-0.582994	-1.49837	0.202853	0	0	-2.44807	0.770798	0	0	0	0.832785	0.392466	-0.112572	0.885298	0	0	0.264631	-0.683491	0.798486	0	0	-1.48485	0
HDLM-2	-0.202603	1.22221	-0.820769	1.15614	0.685353	1.07782	0.431519	1.66895	0.451032	-1.11181	-0.451682	1.08586	0.821213	0.263298	0.623407	0.48046	0.710835	0.611365	0.788239	0.0258812	0.0251381	0.593981	-1.40969	0.879356	0.616692	-0.651303	1.17959	0.857564	-0.469333	-0.549388	2.77836	0.865325
HD-MY-Z	-0.764442	0.523228	-1.38054	-0.648797	0.730481	0.765537	0.897319	0.0585376	1.51287	-1.17424	-2.20044	-1.19704	1.01612	0.090336	1.63125	-0.426656	0.872557	-0.657027	-0.17148	1.4894	1.18757	-1.08584	1.2668	0.548917	0.335888	-0.128124	-0.999553	-1.08184	-0.799178	-0.633157	0.70973	0.524807
HEC-1	0	0.873934	-0.518728	0	0	0.919331	-0.584622	0	0.828873	0.0904348	-0.372	1.44502	0	0	0.425055	-0.000327264	0	0	0	0.934564	-0.0627379	0.918875	0.317733	0	0	0.506381	0.651282	0.0657901	0	0	-0.149512	0
HEL	-0.363914	-0.897373	0.441011	0.877577	1.1081	0.785502	-0.150297	-0.803288	0.145873	-0.0957085	-0.708688	0.190141	0.131722	-1.42812	-0.909503	-0.243217	0.938797	1.05296	-0.575774	-0.154661	1.05156	1.07366	0.367427	0.391117	0.310281	-0.0292661	1.19442	0.654317	0.316875	-0.798828	-1.4037	0.562879
H-EMC-SS	0.654561	-1.83336	-2.95256	-0.695634	0.678501	-2.34228	0.674745	1.04754	-0.72576	-0.763146	-0.300696	-1.29574	0.583004	0	-0.423152	1.04398	0.202247	0.279295	-0.945512	-0.627822	-1.34924	-1.8429	-3.57345	0.404376	-0.242025	0.854067	-0.985807	-3.6495	-0.860675	-0.886675	4.12149	-0.762603
HGC-27	0	0.791024	-0.916131	0	0	0.409998	0.650451	0	-0.7174	-0.550918	-0.749245	0.871938	0	0	-0.623619	0.46512	0	0	0	0.490828	-1.32035	1.06849	-0.259526	0	0	-0.635447	1.61083	-0.75063	0	0	-0.881664	0
HH	0.350133	0.447736	-0.0119341	0.109026	-0.425809	0.460058	0.149041	0.471364	0.281016	1.00231	-0.160586	0.42041	0.674945	0.971201	0.689162	0.199742	-1.37335	0.211717	0.667419	0.693831	0.246842	0.564918	-0.776204	-0.559164	-0.724554	-0.31594	1.23073	0.589999	-0.652344	-0.719332	-1.71791	0.482535
HL-60	0.497983	0.563516	-0.778424	-1.76386	1.01096	-0.692129	0.629746	-1.56414	-0.506594	-0.908613	-0.650309	-2.3086	0.961782	1.1228	0.491068	0.402125	0.924395	1.03647	-0.926461	-1.4043	0.385562	-2.13059	-0.328192	-0.643456	1.13094	0.867131	-2.01931	-0.825019	-1.34989	-0.719183	-0.163167	0.847824
HLE	0	0.578423	-0.451779	0	0	0.35661	-1.90589	0	0.0127923	0.105711	0.35605	-0.161655	0	0	0.0530275	0.398153	0	0	0	0.35722	-2.02676	-0.109761	0.258716	0	0	0.891761	0.616164	0.246289	0	0	-1.34853	0
HMV-II	0	-0.511393	1.0024	0	0	0	0.708083	0	-1.24993	1.15999	-0.101013	-1.26474	0	0	-2.31683	0.376626	0	0	0	-2.84277	-1.10301	0	0.623891	0	0	0.0631302	0	0	0	0	-1.66485	0
HN	0	-0.385295	0.326118	0	0	-1.7489	-2.46575	0	1.09707	-1.09617	-0.773532	-1.03538	0	0	1.62758	-2.11681	0	0	0	0.768947	0.873592	-0.864787	0.43869	0	0	-1.13253	-0.906083	0.200256	0	0	0.768897	0
HO-1-N-1	0	0.0275016	-0.376838	0	0	-1.89423	-2.03636	0	-0.0863729	-1.30945	-0.498413	-1.21593	0	0	-1.13532	-2.12798	0	0	0	0.78463	-0.181406	-1.3804	0.401199	0	0	-0.400887	-1.16232	0.219756	0	0	0.0185655	0
HOP-62	-1.66401	0.538389	-0.0833644	-0.375284	-1.69822	0.970391	0.77791	-1.08756	-0.445571	0.0734371	-0.408101	-0.435208	-1.44468	-0.427515	-2.84054	1.17394	0.28145	-0.0621526	-0.805221	0.159104	0.123307	-1.74317	0.967202	0.23728	0.271932	0.641017	-0.847153	0.428687	-2.0303	-0.706999	-0.496755	-1.01281
HOP-92	0	-0.603567	0.775661	0	0	-1.06164	0.542573	0	-0.0951097	-0.60886	0.121035	-0.691103	0	0	-0.371504	0.609766	0	0	0	-0.134617	-0.503084	-0.236975	-0.407246	0	0	-1.02503	-1.10394	-2.96274	0	0	-0.0437194	0
HOS	0	0.277741	-0.866536	0	0	-0.0624767	0.779235	0	-0.406872	-0.669032	-0.636885	-0.549	0	0	-0.0804464	0.0922459	0	0	0	0.850085	-0.606677	-0.142773	-1.25384	0	0	-0.312586	0.239311	-0.85093	0	0	-0.390691	0
HPAF-II	0	0.527099	1.02587	0	0	-1.17203	0.807792	0	0.618621	0.327831	0.580994	-0.754881	0	0	-0.523024	-0.0854014	0	0	0	-0.205693	-0.0887307	-0.856636	0.636707	0	0	-0.403476	-0.943605	0.0747608	0	0	-0.124706	0
Hs-578-T	0	-0.645892	-0.913798	0	0	1.01082	0.851812	0	0.524071	0.0765963	0.172174	-0.557312	0	0	0.751394	0.685539	0	0	0	0.458244	-0.765087	-1.78252	-1.91092	0	0	0.882491	-0.724344	0.356926	0	0	0.585503	0
HSC-2	0	0.230969	0.376725	0	0	-0.338794	-2.32221	0	-0.552867	-0.819116	0.400765	-0.139335	0	0	-1.26171	-2.92022	0	0	0	0.729118	1.11322	-0.155284	0.79002	0	0	0.597734	-0.254805	0.371133	0	0	-0.287216	0
HSC-3	0	-0.263143	-0.304013	0	0	-1.6674	-2.19141	0	-0.687353	-1.3737	-1.52602	-0.831206	0	0	-0.678372	-1.34595	0	0	0	0.182724	0.848957	-0.826805	0.355813	0	0	-1.57066	-1.42504	-0.217478	0	0	-0.58245	0
HSC-4	0	0	-1.35844	0	0	0	-3.6086	0	0.947579	-2.35542	-0.711633	-2.14494	0	0	0.52815	-3.61817	0	0	0	1.32845	1.48768	0	0	0	0	0	0	0	0	0	0.262727	0
HT	1.00231	0.737442	0.93746	1.57014	1.09203	0.883628	0.723432	1.77986	0.923284	0.941241	0.0950875	1.62082	0.521316	1.17863	1.49871	0.174263	0.899905	1.05438	0.834442	1.05189	1.17412	1.31862	0.0450605	0.701462	1.0945	0.298263	1.57789	-0.833197	0.484194	0.452397	-0.0855173	0.430965
HT-1080	0	0.344871	0.282199	0	0	-1.3242	1.0353	0	-0.0695605	-1.7419	-1.60913	-0.865631	0	0	-1.68179	0.821617	0	0	0	1.0376	-0.547269	-1.00927	0.689363	0	0	-1.7257	-1.19966	-0.164384	0	0	0.00945462	0
HT-1197	0	0.225189	0.827913	0	0	0.350761	0.829096	0	0.67259	0.707646	1.70486	0.631865	0	0	-1.67946	0.228011	0	0	0	-0.733304	-0.497148	0.533979	0.818606	0	0	0.496006	0.502555	0.604051	0	0	0.0652729	0
HT-1376	0	0.312092	0.612051	0	0	-0.299472	-1.3019	0	0.309616	-1.17176	0.907804	0.992749	0	0	-0.599758	-0.830865	0	0	0	-0.359015	-0.95441	0.0780689	0.95119	0	0	-0.997063	-0.257109	0.841515	0	0	0.0591488	0
HT-144	-0.299019	-1.47935	0.491603	-2.95594	-0.0594747	-2.9103	0.748966	-0.819197	-1.93485	0.640279	0.069863	-1.74808	-0.606527	-0.00252889	-1.92975	-1.15383	-0.767069	0.594591	-0.43431	-2.31125	-0.689294	-1.92626	0.184449	-0.15216	-1.54931	-2.80331	-2.16197	-3.52244	-0.439309	0.0827961	-0.841455	-0.885267
HT-29	0	0.0773028	0.150746	0	0	0.290504	0.967896	0	-2.42576	-0.632042	0.0959271	-1.23184	0	0	-2.23046	0.958862	0	0	0	-2.34898	1.21551	-2.0457	0.782358	0	0	-2.17618	-1.92638	-2.57558	0	0	-1.26245	0
HT-3	0	0.0531492	0.686763	0	0	1.1618	-1.1669	0	0.0528336	0.918164	-0.27039	0.0531483	0	0	-0.410674	-1.66466	0	0	0	-0.213839	1.24249	-0.288023	1.0917	0	0	0.859833	-0.230175	0.641089	0	0	0.787908	0
HT55	0	0.951459	0.678768	0	0	1.36457	-0.773528	0	0.393312	0.875775	1.03956	0	0	0	1.23552	0.300574	0	0	0	0.774827	-2.29514	-0.738685	1.40511	0	0	0.998705	-0.594092	0.886426	0	0	1.66923	0
HTC-C3	0	-2.28021	0.696671	0	0	-2.48834	0.566697	0	-0.392041	-1.00303	-0.759438	-1.81661	0	0	-0.820846	-1.0282	0	0	0	0.067961	0.465082	-2.09692	0.701137	0	0	-2.45036	-1.79544	-0.691052	0	0	-0.319408	0
HuCCT1	0	0.664743	0.982999	0	0	-1.62443	0.0305214	0	-0.46413	-0.740827	0.0917873	-0.437434	0	0	-0.653686	0.297301	0	0	0	1.0522	-0.0745799	-0.556937	0.300151	0	0	-0.403389	-0.991018	0.080822	0	0	-0.368374	0
HuH-7	0	-0.782259	-1.23475	0	0	-0.618998	0.590099	0	0.141307	0.723591	1.1038	-0.582386	0	0	1.05721	0.451071	0	0	0	-1.42476	-1.20593	-0.145792	-2.67418	0	0	-0.231414	-0.795669	-2.25057	0	0	-0.221834	0
HuO-3N1	0	-0.991812	-0.195972	0	0	0.778931	0.980033	0	-0.286154	0.15655	-0.000311159	2.08146	0	0	-0.330389	-1.38045	0	0	0	-0.614333	-0.575254	1.26978	-1.06884	0	0	-0.221537	1.02609	0.557262	0	0	-0.382849	0
HuO9	0	-2.28892	-0.129319	0	0	-0.449107	0.0949624	0	2.18573	-0.127485	-0.147276	0.073203	0	0	1.03166	0.550742	0	0	0	0.508735	1.08889	0.567494	-1.6421	0	0	-0.533037	0.496834	-0.555181	0	0	0.550478	0
HuP-T3	0	0.342034	0.224377	0	0	0.255733	-0.15228	0	-0.265949	-0.749757	-0.203102	-1.08927	0	0	-1.91895	0.535955	0	0	0	-0.0566708	0.444198	-1.4649	0.643787	0	0	1.37089	-1.13035	0.200925	0	0	0.204472	0
HuP-T4	0	0.423786	-0.684292	0	0	0.0553458	-1.44675	0	-0.274358	-0.843784	0.136373	-1.44387	0	0	0.361175	-1.40994	0	0	0	1.00113	0.753444	-1.62489	0.952808	0	0	-0.329278	-1.3784	0.727102	0	0	-0.52145	0
HUTU-80	-1.21887	0.744832	-2.18422	-1.0636	-0.943061	1.13834	-0.222457	-1.36764	-1.06744	0.244431	-1.1448	-0.46465	-0.739209	0.362876	-0.295493	0.650769	0.225761	-0.394475	-0.932934	-0.0635345	-2.15721	-0.0807551	0.163756	-1.10985	0.248237	1.02132	-0.750785	0.371915	-0.317356	-0.224374	-1.54439	-1.47533
IA-LM	-0.584759	-0.828279	-0.592945	0	0.48693	0.873104	0.955942	-0.149232	0.283357	1.02342	0.921314	0	0.174447	0	-3.37375	-0.070691	0.104197	0	0.440165	0.719978	-1.18964	-1.07373	-0.359887	0.566624	0.298269	-1.11422	-0.375761	-0.943051	0	0.859911	-2.31983	0.209444
IGR-1	0	0.79887	0.277591	0	0	-0.741949	0.599709	0	-0.48542	1.38344	0.396364	0.501241	0	0	-0.603194	0.888408	0	0	0	-0.0425429	0.24245	-0.444636	0.670892	0	0	-1.02812	-0.304157	-1.32936	0	0	-0.791013	0
IGROV-1	0	0.923344	0.482791	0	0	-0.346492	-0.567854	0	0	-1.75547	0.477484	0.464203	0	0	0	-0.785554	0	0	0	0	0	-0.242864	-1.7131	0	0	-0.439373	-0.719598	0.641033	0	0	0	0
IM-9	1.27347	0.701692	0.0077085	-0.223596	1.06587	0.914844	0.665025	1.60986	0.593156	0.638051	-0.0205046	0.0417776	0.950303	0.952299	-0.243563	0.535957	0.635198	1.14922	2.20474	0.663412	0.746605	0.356985	0.24129	0.724387	0.851125	0.448441	-0.0706981	-0.176939	1.67865	1.78351	1.33257	0.826672
IMR-5	-0.655192	1.07248	-0.47829	0.990991	1.07656	0.431304	0.21748	0.411891	0.236872	0.548217	0.579557	1.25397	0.819421	0.462566	1.3107	1.01329	-2.08972	0.910636	1.66285	0.116234	0.381407	1.36481	0.598419	1.18228	-0.835451	1.03123	1.54332	-0.326188	1.36213	-0.475209	0.213393	-0.364966
IPC-298	0	-0.216623	1.08074	0	0	-3.05088	0.3966	0	0.980142	-1.58897	-2.42269	-1.8591	0	0	-1.1946	1.07494	0	0	0	0.348337	-0.138256	-1.8685	0.503736	0	0	-1.15067	-2.42133	-0.616588	0	0	-0.238482	0
IST-MEL1	-1.44493	0.867034	0.559358	-1.65827	-0.339209	-0.100537	0.0744435	-0.447616	0.239223	-0.14222	-0.732124	-0.370033	-0.949916	-0.240274	-0.597289	1.25404	-0.290564	-1.37357	0.377559	0.201788	-1.128	-0.161025	0.606393	0.400794	-0.406222	-0.995363	-0.694894	-1.79763	-0.813985	-0.252255	-0.552882	-0.279591
IST-MES1	-1.2471	-2.09261	1.03141	0.220687	0.0968858	0.190526	0.344865	-1.01619	-0.264547	1.06881	1.24782	0.475191	-1.06237	0.378205	0.547088	-0.685239	0.262635	-1.10585	-0.63652	-0.505847	-0.487154	0.129028	-1.21047	0.169191	0.363048	0.618137	0.809386	0.754744	0.019136	-0.226944	0.15916	-1.2762
IST-SL1	0.519558	0.0642858	0.919074	0.801159	0.184852	0.766983	0.554119	0.659828	1.116	1.05511	-1.0415	0.376372	0.634028	0.612928	0.546536	0.487465	0.00408618	-0.541429	0.24951	0.660063	0.723703	0.947303	1.06038	0.780955	-0.0022328	-0.93491	0.653339	0.538015	-0.507345	-0.449684	0.641666	0.0867807
IST-SL2	-1.31875	-0.143088	-0.894491	-0.348117	-1.40585	0.580629	0.0245423	0.00395526	0.516489	-0.382903	0.492344	-0.0865581	-0.62234	0.14109	1.08473	0.034685	0.214053	-0.880153	-0.327972	0.210158	-0.269562	0.76599	-0.759363	-0.958443	-0.620462	-0.612453	0.674789	0.928637	-0.246746	-0.562545	0.120502	-0.879703
J82	0	-0.428201	0.736673	0	0	0	0.42572	0	-0.353834	0.159602	1.0936	-0.198047	0	0	-1.47761	0.526759	0	0	0	-0.0551817	-1.90492	1.05974	-0.40773	0	0	0.267355	1.21539	0	0	0	-0.381507	0
JAR	0.633483	0.489717	0.254458	1.34256	0.444346	0.596383	0.339928	0.343093	2.18136	-0.629703	1.14358	1.08961	0.823301	0	0.708468	-0.987655	0.781066	0.555508	1.31842	1.23672	0.601171	0.176405	0.663022	0.69695	1.24074	0.823532	1.28603	-0.353678	-1.03815	-0.741854	1.11618	0.430289
JEG-3	0	0.352696	-0.934198	0	0	0.642207	0.454702	0	0.941385	0.0284338	-0.000429993	0.396963	0	0	-0.0289525	0.815404	0	0	0	0.958907	0.335968	1.25302	-0.355629	0	0	0.695963	1.21815	0.366482	0	0	-0.069353	0
JiyoyeP-2003	-0.821233	0.454453	0.39979	0.0196236	-0.0165976	0.763516	0.825066	-0.413729	0.752143	0.519458	-0.663432	1.52356	-0.314907	0.241674	-0.429261	-0.0125718	0.758804	0.913498	1.35655	1.09679	1.57894	1.38084	0.0383204	0.014927	1.14732	-0.0372631	1.42646	-0.193518	-0.696744	0.0460349	-0.0414204	0.0522843
J-RT3-T3-5	0.498122	-0.364512	-1.16107	0.938858	0.6862	-0.10335	0.251055	0.305967	0.585253	-1.97665	-1.97465	0.0378685	0.0930105	-0.476816	0.79452	0.165035	0.674696	0.376574	0.656184	0.738203	1.16224	0.411273	-2.34241	0.654135	0.611785	-2.04021	0.575509	-0.286911	1.69827	-0.565703	-0.880584	0.748897
JVM-2	-0.107665	0.527972	0.998091	0.0485475	0.694642	0.37009	0.757802	-0.0825566	2.14058	-1.27458	-0.526172	-0.000390123	-0.238156	-0.707056	-0.0824629	-1.38261	-0.130445	0.425929	1.16142	1.1985	0.388911	0.557969	-1.21744	0.753341	0.384145	-0.666364	0.617518	-0.385857	0.898567	0.0769262	1.09632	-0.204633
JVM-3	1.34459	0.251461	-1.67405	1.56589	0.865642	0.115298	0.443571	1.69253	1.8533	-1.63222	-1.33381	-1.08247	0.446617	0.989529	1.36141	-0.124411	0.692098	0.953232	1.76303	1.56603	1.49644	0.124251	-1.1474	1.12219	0.987219	-1.607	0.036146	-1.10741	1.19676	1.76354	1.97191	0.952236
K052	0.372458	0	0	0	1.19298	0	0	0.823658	1.12358	0	0	0	0.703404	0	1.4781	0	1.08814	0	0.332472	1.09928	1.32295	0	0	0.164096	0.816137	0	0	0	-1.40789	-0.953769	0.196027	0.982694
K5	-0.362217	0.147815	0.666943	-1.81692	-0.258443	0	-1.04937	-0.828488	-0.311914	-0.48898	-1.12645	-1.85535	-0.899336	0.498633	-1.69904	-0.00499238	0.269161	0.149868	-0.607218	0.025844	0.724539	0	-0.415146	0.764524	0.486627	-2.88534	0	0	-0.00622969	-0.271219	0.658986	0.306134
KALS-1	-1.01873	0.0674087	1.01723	-0.0554698	-1.5608	0	0.473755	0.303188	-0.388559	0.942204	-0.033036	-0.164059	-1.03653	-0.19149	-0.0886516	0.201254	-0.741004	0.21282	-0.513519	-0.0842828	0.457862	-0.230852	0.188301	0.207406	-0.0854397	-0.344112	-0.154941	0	0.864108	-0.146045	0.874946	-0.267396
KARPAS-299	1.02121	0.0857797	-0.54311	1.35056	1.25823	0.37592	0.771683	-0.519246	1.42815	-1.21949	-0.559196	0.0190377	0.576678	1.06763	1.01963	0.882187	1.04922	0.677417	-2.13802	1.17633	0.669399	-0.0172103	-0.197911	-2.29171	1.13322	-0.950774	0.810426	-0.187416	0.473483	-1.00732	1.22758	0.684227
KARPAS-422	0.39693	-0.259809	0.136446	0.282456	-0.00522019	0.625859	0.683623	0.979317	0.393674	1.28901	-0.291272	1.22372	-0.719638	0.753617	1.58827	-0.0426242	0.336211	1.05506	-0.593245	0.861741	0.316959	0.821391	-0.337383	-0.866599	0.599073	0.0669661	0.952757	-0.0918118	1.00203	-0.473921	0.698261	-0.00811372
KARPAS-45	0.388736	0.7796	-1.3169	0.0837068	-0.0342056	-0.285637	0.160653	-0.502203	-0.102788	-1.29347	-1.28959	0.941794	0.0492446	0	1.15561	0.543411	-1.34261	1.07676	-0.700783	-0.658277	-0.847792	1.00446	-1.90377	-0.815765	-0.529492	-1.08344	0.40064	-0.132803	0.749819	-0.937987	0.104857	0.537986
KASUMI-1	1.19267	0	-4.08371	1.02586	0.86586	0	-0.423136	1.76563	0	-1.14122	-1.68091	-1.00667	0.940423	1.03403	-2.10373	-0.378213	1.02659	0.630894	0.287888	0	0	0	0	0.971555	1.08066	0	0	0	1.32535	0.817974	0	0.69298
KE-37	0.930316	0.863369	-0.351744	-0.205982	0.901052	0.248376	0.595076	1.69125	-0.380911	-2.10805	-2.1384	0.452798	0.605675	0.122287	-1.02405	0.499015	0.156548	0.745999	0.00580926	0.279825	0.451618	1.20589	-2.09758	-0.943487	-1.30416	-1.41715	0.671686	-0.596554	0.84993	-0.734247	-0.637376	0.236562
KGN	-1.423	0.163825	1.08634	-0.399114	-1.77817	-0.62659	0.668948	-1.02746	-0.765136	0.149368	-0.926063	-0.265138	-1.43056	-0.569911	-1.9892	1.06764	0.334593	-0.030286	-0.798243	-0.201274	-1.5442	-0.0215678	0.275362	0.0681315	0.42719	-0.742139	-0.53718	0.570053	0.902325	-0.920124	-1.34432	-0.97406
KINGS-1	-0.632236	-0.732801	-0.0398221	-0.516755	-1.12498	-0.399854	-0.331082	-0.295745	-0.476751	0.237962	-0.161232	0.789554	-0.896685	0.39284	0.0295493	0.871611	-0.259031	0.0906348	0.305894	0.180465	0.424246	-0.0376533	0.397204	-2.67702	-4.26168	0.990358	-0.554088	0.756109	0.688291	0.615313	0.565922	-0.798757
KM12	0.338405	0.699464	0.0653921	-0.780037	-1.17871	-1.30306	0.651144	-2.49175	-1.75591	0.656685	-1.6241	-0.790901	0.560736	-0.0776302	-1.30548	0.510366	0.218861	0.10632	-0.146113	1.07177	0.0557171	-0.657412	0.376893	-2.71298	-2.41106	0.748652	-0.275187	-0.0861429	-1.93349	-1.75859	-1.93032	0.683793
KM-H2	0.983089	-0.247266	0.602048	0.848124	1.01431	0.553989	0.699014	0.599283	0.594916	0.944839	1.69087	1.03931	0.66792	0.321961	1.16096	0.101812	0.853132	0.987511	0.0213653	0.527079	0.486357	1.12599	-0.122547	-0.0287642	0.86714	0.144741	1.45312	0.130453	-0.344773	0.27052	1.57449	0.52479
KMOE-2	1.05352	0.543	-0.618624	-1.87242	0.886062	-0.458799	0.853572	0.847068	-0.0806053	-1.01035	-0.917297	-2.64955	0.909115	0.773851	0.121947	0.718866	0.708426	0.265392	0.0618183	-0.258575	0.429337	-2.38185	-0.357919	0.358386	0.495978	-0.561215	-2.46199	-1.16017	-1.39502	-0.440921	-0.0766683	0.817448
KNS-42	0.552421	0.326424	1.07511	0.475854	-1.262	0.448884	0.718092	0.450329	1.42944	1.44217	1.37831	1.07592	-0.397453	-0.414298	0.634042	0.416649	-0.23566	-1.02892	0.678697	0.393838	0.609091	0.876245	1.03941	-0.779817	0.281084	1.0099	0.507136	0.324654	-0.0245999	1.10023	-0.242992	0.188439
KNS-62	0	-1.73816	0.564247	0	0	0.532262	-0.530658	0	0	0.0721076	0.764693	-0.959347	0	0	0	-0.530376	0	0	0	0	0	-1.09234	0.639855	0	0	-1.38617	-0.700053	-1.08527	0	0	0	0
KNS-81-FD	1.04251	0.404617	0.398121	0.17302	0.853334	-0.517008	0.377882	0.673777	0.132515	0.504992	0.39074	0.410394	0.328556	-0.239985	-0.213669	0.642562	0.257603	-0.0702815	0.769258	0.90265	-0.0749869	0.370281	0.845039	-1.11299	-1.48154	-1.07693	-0.597801	0.572072	0.0823766	1.49922	0.0433858	0.571685
KOSC-2	0	0.00314723	0.354319	0	0	-0.53663	-0.547123	0	-0.708147	-1.28751	-0.447083	-0.180392	0	0	-0.208594	-0.517349	0	0	0	0.649021	1.33527	-0.384556	0.58637	0	0	-0.118252	-0.743686	-0.429468	0	0	0.343108	0
KP-4	0	0.377869	0.154747	0	0	0	0.824078	0	0.140967	0.927308	-0.14032	0.123304	0	0	-0.0593195	-0.0655655	0	0	0	0.69	0.648527	0.191406	0.251156	0	0	-2.26784	0.465664	0	0	0	0.129454	0
KP-N-RT-BM-1	0.301311	0	0	0	0.142703	0	0	-0.914373	0	0	0	0	0.783772	0	0	0	-0.438026	0	-1.07721	0	0	0	0	-1.89389	0.125243	0	0	0	0	0.734679	0	-0.0033849
KP-N-YN	0.27713	-1.1832	0.461719	0.351074	-0.158095	0.73046	0.749705	0.127021	-0.120896	1.41787	0.548259	0.524256	0.420825	-0.997347	0.576842	-0.499754	0.211794	-0.124005	-0.437839	-0.187644	0.180643	0.639879	-0.0987584	0.769567	-0.537185	-0.673325	1.07027	0.220931	1.66246	0.385169	1.51065	-0.244695
KP-N-YS	-0.138253	-2.30256	-0.628696	0.722608	-0.33798	0.0435091	0.794079	1.65352	0.549209	0.852236	-0.0135306	1.30029	0.183918	1.02132	0.813943	-0.261995	-0.377231	0.175609	0.377699	0.542385	1.3551	0.582795	0.631632	1.14653	0.152857	-0.793229	0.944661	-0.498638	0.766828	-0.208512	0.561467	-0.542548
KS-1	-1.36485	-0.280458	-0.412747	-1.41014	-1.80959	-0.0709888	-0.455116	-1.97648	-2.31166	-0.477996	-0.370168	-0.196403	-1.34599	-1.97311	-2.12124	0.116475	0.115169	-1.14011	-1.29406	-3.25198	-1.12429	-0.419157	-0.581968	-1.78802	-0.907482	1.03894	-0.857876	0.808764	-1.22402	-1.1001	-1.114	-1.70332
KU-19-19	0	0.215608	1.11867	0	0	-1.16036	-1.45545	0	1.44898	-0.400539	0.330402	-0.840924	0	0	0.496698	-1.59436	0	0	0	0.422101	0.814742	-0.551579	0.842903	0	0	0.244157	-1.35462	-0.128196	0	0	1.67968	0
KURAMOCHI	-1.41898	-0.550672	0.689374	0.0898699	-1.14273	1.12766	0.614789	-0.503226	0.0963358	1.02033	1.29281	0.435176	-1.2852	-0.141328	-0.275492	1.00759	0.20521	-0.473821	-0.418843	0.675727	-0.509268	-0.0358109	1.01501	-0.001539	0.0456253	0.827836	0.0377156	0.523173	0.415127	0.574695	-0.324061	-0.76239
KY821	-0.877148	0.843646	-0.675021	0.0455866	0.828763	-2.34095	-0.0295427	-0.233046	1.92826	-0.470095	-0.531789	-0.610764	0.771142	0	1.40061	0.782703	-0.463375	0.49948	0.822108	1.49583	0.470018	-1.3516	-0.632365	0.354319	0.0512882	1.23616	-1.54733	0.449681	1.51615	-0.890058	1.70178	0.160619
KYSE-140	0	-1.16318	0.318433	0	0	1.04519	-2.76375	0	-0.186348	-1.51418	-0.0461527	-0.149747	0	0	0.949245	-2.47766	0	0	0	0.172826	0.609472	-0.136614	0.932311	0	0	-1.23522	-0.397704	0.107799	0	0	-0.956561	0
KYSE-150	0	0.938134	1.21332	0	0	-0.739676	0.814664	0	-0.159465	-0.0988132	-0.064472	0.648077	0	0	-0.612664	0.799899	0	0	0	-0.330627	0.751493	-0.142253	-0.0201638	0	0	0.202078	-0.459464	0.519735	0	0	-0.21126	0
KYSE-180	0	-0.622534	1.09007	0	0	0.727849	-1.84389	0	-0.176174	-0.337146	1.41119	-0.186565	0	0	0.684101	-2.09899	0	0	0	-0.643782	0.631333	1.16718	0.476217	0	0	0.274398	1.19318	0.305098	0	0	-0.475293	0
KYSE-270	0	0.395518	0.635942	0	0	0.153317	-1.45593	0	-0.603896	-0.455596	-0.0518684	0.020619	0	0	-0.445296	-0.18863	0	0	0	-0.121219	-0.513819	0.969109	0.744667	0	0	0.169037	1.15378	0.323207	0	0	-1.66303	0
KYSE-410	0	0.114319	-1.19526	0	0	-0.209478	-2.60635	0	-0.243723	-1.66146	-0.187045	-0.922703	0	0	0.467573	-1.97232	0	0	0	0.323032	0.515026	-0.928629	0.516757	0	0	1.07396	-0.740515	-0.417467	0	0	-0.458705	0
KYSE-450	0	0.306821	0.566701	0	0	1.28535	-2.10301	0	-0.181803	-0.790801	0.531005	-0.13056	0	0	0.0986409	-2.38572	0	0	0	0.914162	0.316229	0.407442	0.366493	0	0	0.234825	-0.163933	0.817136	0	0	-1.13798	0
KYSE-510	0	0.164571	0.257393	0	0	0.478478	0.387335	0	-0.798564	0.874404	0.715182	-0.143051	0	0	0.385203	-0.90925	0	0	0	0.732132	0.0377999	-0.536715	-0.227968	0	0	-0.474522	0.669532	0.459035	0	0	-1.01109	0
KYSE-520	0	-0.715662	0.870255	0	0	0.222046	-0.373211	0	1.08389	-0.69319	0.539514	-0.231057	0	0	-0.244336	-0.534394	0	0	0	0.245798	0.124008	-0.598265	-0.329986	0	0	0.19217	-0.515163	0.57686	0	0	0.966738	0
KYSE-70	0	-1.82675	1.06127	0	0	-0.0468423	0.63077	0	0.571808	0.285242	0.819927	0.0215429	0	0	-1.40742	-0.168672	0	0	0	0.59332	-1.1559	0.44825	-0.442822	0	0	0.338913	0.937473	-0.250598	0	0	-0.852684	0
L-363	1.05982	1.14862	-0.280202	0.939021	0.996471	0.0205455	-0.0232229	-1.50855	-0.924899	-1.09659	-1.09791	1.09721	0.834062	0.954954	1.3167	0.346136	0.920867	0.971835	-0.709918	-1.51114	0.298987	0.473935	-1.29509	0.846525	0.931787	1.11602	0.64759	-0.558059	1.3559	-0.663894	0.364724	0.741155
L-428	0.740557	0.998489	0.540089	1.19616	1.19995	0.976466	1.09483	0.57472	1.54319	-0.492134	0.177793	1.1211	0.99669	1.00633	-0.915055	0.709071	0.868607	1.03389	0.378962	0.628055	0.74885	1.42294	0.250842	-0.0917368	1.10139	0.88264	1.51969	0.706197	0.878262	-0.111683	0.91664	0.785624
L-540	0.554652	0.54274	-1.00197	0.0260122	0.0676561	0.84604	0.651294	-0.290957	0.33207	-1.35305	-1.56963	1.32767	0.22194	-0.0237607	-2.08977	1.22632	-0.17713	-0.364957	0.36563	0.813654	0.337559	0.621022	0.549036	0.00633013	0.177414	0.950989	1.27892	0.578564	-0.708517	0.434415	-0.319344	-0.107326
LAMA-84	-2.11811	0.1222	-3.26902	-1.68062	-2.79921	-0.474193	-0.334784	-0.299783	0.181091	-2.32496	-1.20966	-1.75075	-3.59333	-1.45543	1.10316	0.1362	-5.18572	1.13215	-0.216785	0.0778543	-1.03304	-1.54947	-2.2701	-2.30301	1.13432	-1.53793	-1.60308	0.12353	-1.77478	-0.905602	-0.196216	-4.481
LAN-6	1.64726	0.572489	0.294533	-1.2018	0.54603	-1.25135	0.78471	-1.76905	-1.2146	1.50641	0.671874	-0.684025	0.835955	0.537729	0.7669	0.221349	1.01514	0.640583	-1.33575	-2.30832	1.22088	-0.862641	0.887431	-0.709886	0.763897	1.24982	-1.2125	0.610735	0.298204	-0.209793	0.143453	0.426369
LB1047-RCC	-2.18517	-2.18132	-0.852927	-0.165813	-2.11655	0.728675	-0.736155	-1.07027	-0.70383	-1.32028	-1.25038	-0.63662	-1.54026	-1.65899	-0.302284	-1.98323	-1.08898	-1.4334	-0.764767	-0.815188	-1.6191	-1.15724	-1.31924	0.199248	-1.70472	-0.613716	-0.915592	0.716879	0.377555	-1.24984	0.360232	-1.60222
LB2241-RCC	-0.200261	-1.52658	0.321149	-0.137776	0.822385	-1.86326	-2.56998	0.995492	-0.20803	-1.75757	-0.981038	-0.893495	0.0945249	-1.81825	-0.0681409	-2.8051	-1.90818	-2.36132	-0.636455	-0.747253	0.162571	-1.11914	-0.105853	0.671211	-4.87167	-1.6213	-0.471951	-0.30636	-0.0821258	0.96786	-0.213856	0.687517
LB2518-MEL	0.43388	0.954064	0.881492	-3.08007	-0.168664	-2.88524	0.909825	-0.260638	-0.045936	0.696762	-0.327428	-1.59725	-0.937114	-0.278115	0.0524907	0.473282	-1.40573	0.495542	0.35938	0.00723064	-0.951284	-1.83887	0.507396	0.206369	-0.522945	-0.972126	-1.97765	0.777031	-1.8441	1.30067	-0.680096	-1.8455
LB373-MEL-D	0.0121256	-0.394046	0.359219	-0.86444	0.242279	0.410705	1.01821	0.27573	0.563287	1.48014	1.33028	0.125981	-0.499447	-0.29686	-1.29483	1.37632	-0.0189467	-0.628282	0.474715	-0.0867899	-0.910121	-1.15564	1.33798	0.464651	0.274257	1.06971	-0.641557	0.438498	-0.313228	1.31001	-0.0571121	-0.0395973
LB647-SCLC	-0.763751	0	0	1.0155	-0.49182	0	0	0.0130664	-1.32299	0	0	0	0.747167	-0.899597	0.906741	0	-0.464854	-0.817588	-0.510807	-1.37677	0.736941	0	0	0.311943	0.207897	0	0	0	0.757341	0.804342	1.10973	0.344742
LB771-HNC	-0.506151	1.2625	-0.311049	0.669031	-0.574368	0.433249	0.7114	-1.65101	-2.15287	-1.529	0.859347	0.835764	-0.216753	0.00376738	0.0449118	-0.791045	0.333367	-1.00748	-0.675318	-2.31643	-0.035053	1.46922	1.10094	0.664391	0.212765	-0.178185	1.13307	-0.0506981	1.03131	1.10749	-0.948715	-0.0578158
LB831-BLC	-1.57832	0.776788	1.18733	0.814947	0.0566669	1.26953	0.764375	-0.897299	-0.382929	0.6966	0.641186	-0.0542941	-1.21589	-0.578991	-1.89252	0.0548693	-0.0457743	0.174796	-0.872605	0.677747	-1.79282	0.869378	0.0701757	-0.337178	-0.175611	0.258241	0.0730027	0.859506	-0.039964	0.133419	-0.580124	-1.56513
LB996-RCC	-2.37904	-0.147813	0	-0.427183	-2.29958	-1.09113	0	-1.14235	-0.762559	0	0	0	-1.59756	-3.16315	-0.273017	0	0.463834	-2.26598	-0.779078	0.0454562	-0.0618332	0.306551	0.551648	0.374952	0.1702	-0.847543	0.693825	0.629648	0.317568	-0.728108	-0.117961	-1.79114
LC-1F	0.85531	0	0	-0.605271	-0.231157	0	0	0.780577	0.195377	0	0	0	0.369771	-2.91713	0.545593	0	0.46112	-2.25754	1.08784	-0.361696	1.51504	0	0	0.577851	-0.00990573	0	0	0	-0.77098	0.255476	0.4625	0.694979
LC4-1	0.899193	0.869572	0.644682	-0.0295337	-0.817979	0.846684	1.10826	0.981357	0.0393622	0.723152	1.01316	1.06475	0.671841	1.06372	-1.66047	0.983482	-1.34721	1.00747	0.580968	0.0152794	-0.0357635	0.92369	0.595517	-0.322033	0.0919792	-0.248953	0.553357	0.815482	-0.451762	-0.702636	-0.595895	0.386094
LCLC-103H	0	-0.112078	0.82157	0	0	0.50607	0.666111	0	-0.61562	1.02641	0.641395	0.55826	0	0	-1.66958	-0.0500943	0	0	0	-0.938472	-2.09312	0.973746	-0.387029	0	0	-0.248778	1.07324	0.405507	0	0	-1.88748	0
LCLC-97TM1	0	0.720617	0.83642	0	0	-1.73506	-0.451604	0	-1.87466	0.318599	-0.299127	-1.09525	0	0	-1.97059	0.637818	0	0	0	-2.42046	-0.866326	-0.859638	-0.85013	0	0	-0.800119	-1.46369	-1.64563	0	0	-0.640696	0
LK-2	0	-1.05118	-0.197998	0	0	1.07566	0.17868	0	-0.979636	0.705692	-0.296782	2.2081	0	0	-0.0704535	1.22981	0	0	0	-0.0338791	-1.77236	1.16358	-1.91234	0	0	1.27401	0.87706	0.746011	0	0	-0.975785	0
LN-405	0	-0.782381	1.04606	0	0	-0.0906981	0.818465	0	0.85897	1.23681	0.476313	1.56265	0	0	1.13249	-0.946956	0	0	0	0.73049	-0.186614	0.972521	0.220785	0	0	-0.576766	0.524864	-0.203571	0	0	0.754115	0
LNCaP-Clone-FGC	0.361082	0.649329	0.247083	0.497629	1.14146	1.11831	0.243381	0.785322	0.38388	1.18213	-0.404846	1.35816	0.984506	1.07194	0.503522	0.5894	-0.0674043	0.515779	0.339433	0.133222	-0.95447	1.28477	0.721175	0.244124	0.154076	1.20271	1.46491	0.415584	1.04705	1.51454	0.0544683	0.738245
LOUCY	-0.0286801	0.587751	0.637895	0.390919	0.975869	-0.967002	1.01983	1.0127	0.241476	0.500201	-0.429925	0.909949	0.85858	0.32233	0.679245	0.753917	0.752322	0.868742	1.46789	0.84462	1.35382	1.14794	-2.09654	0.271264	0.749235	-2.11626	0.713133	-0.27214	1.33256	-0.281924	1.44761	0.782949
LoVo	0	0.120123	-0.153516	0	0	-1.72114	-0.886919	0	-0.330928	-1.07507	-1.73967	-1.2338	0	0	-0.78956	-1.75927	0	0	0	0.839026	-0.2113	-1.12057	0.367839	0	0	-1.00605	-1.32265	-0.288765	0	0	-1.61716	0
LOXIMVI	-0.438079	0.773334	-0.674115	0.00157271	-0.168283	-1.82329	0.552511	-0.0336698	0.0344001	-1.48408	-1.85018	-1.94418	-0.738554	0.904621	0.608919	-0.948469	-0.0452317	0.759034	-0.338857	-1.18693	0.858173	-1.32575	0.601571	1.01913	0.478328	-2.11166	-1.24856	-2.33456	1.01572	-0.154624	1.01395	-0.0292432
LP-1	0.125337	0.721663	1.06523	-0.0466435	1.24446	0.651613	1.05358	-0.217734	0.286085	1.39706	3.00767	0.999352	0.0502702	-0.423487	1.54428	0.65516	1.0346	-0.621864	-0.379096	-1.25636	0.961219	1.17043	0.444835	-0.518494	0.00605803	0.0926147	1.31241	0.502044	-0.0713593	-0.366948	1.32823	0.832535
LS-1034	-0.291859	0.402626	0.654899	0.14899	0.603386	-0.698042	-0.273589	-1.1723	-1.85027	1.32801	2.87459	-0.0638802	0.642409	0.495767	0.772005	-0.107029	0.376905	0.395554	-0.814327	-2.29395	1.33447	-0.681032	0.414042	0.676083	0.405189	0.982198	-0.757524	0.561962	0.839623	0.785952	-0.611624	0.229928
LS-123	-0.531492	0.67293	1.0589	-0.164819	-1.06078	-1.13325	-0.560865	-0.333542	-0.282212	1.3629	0.703124	0.0638784	-0.938836	3.45322e-05	0.308718	0.616475	0.509859	-0.856899	-0.464025	-0.0213235	0.912311	-0.250603	0.287181	0.70406	-0.26526	0.539305	-0.582227	0.0210275	0.540192	-0.371209	-0.678139	-0.576664
LS-411N	0.415107	0.36549	0.088605	-1.96133	0.756795	-0.607613	-0.312658	-1.3414	-1.24935	0.789205	-0.456026	-1.25465	0.512138	-0.114825	-1.30467	0.0767324	0.236748	-0.56389	-0.790436	-0.924302	0.762974	-0.451859	0.999275	-1.0907	0.0704189	-1.15193	-1.31602	-0.993271	0.425977	1.15977	-0.958214	0.0356233
LS-513	0.810254	0.698224	1.15995	-0.45333	0.888733	-1.58128	-0.48045	-0.486687	-0.616986	1.24454	0.297234	-1.23801	0.755939	-0.521282	0.744533	0.794244	-1.07028	-0.324018	-0.309747	-1.30297	1.5851	-0.89134	0.990138	-0.461122	0.185452	1.15506	-1.30527	-0.160952	0.642673	0.361395	0.67906	0.931054
LU-134-A	0.297987	0.867202	0.244875	1.18025	0.908479	1.26002	0.910396	-0.871159	-0.492874	1.07022	-0.25376	1.35729	0.867823	1.07311	-0.13548	0.594216	-0.133085	-0.0369977	-0.702465	-1.25228	1.1612	1.32813	-0.166716	0.59106	-0.590728	0.341619	1.20782	0.879206	1.03995	0.334021	1.30242	0.84348
LU-135	0	0.105589	-0.490647	0	0	1.0613	0.631181	0	-0.963514	1.09733	-0.753879	1.0824	0	0	0.438304	0.541662	0	0	0	0.662199	0.0272346	0.875717	-0.851617	0	0	-0.0806061	1.30261	0.631866	0	0	-0.428978	0
LU-139	0.950067	-0.292854	0.479005	0.763209	0.625878	-0.308785	-1.98462	1.46695	0.877591	0.0262484	1.18628	0.594534	0.78654	0.630922	1.22238	-0.611854	0.400939	-0.118152	0.556906	1.19545	0.0767102	1.03586	-1.79851	0.867439	0.360931	-0.303386	0.0119659	-1.96778	-0.601082	1.01163	0.704548	0.764962
LU-65	1.62169	0.905031	1.42596	0.0483202	0.687793	0.996071	1.15713	-0.456336	-0.179354	1.37016	3.49567	1.51031	0.981482	0.821251	1.21532	1.26974	0.43527	0.46413	-0.105703	-0.298263	0.727099	1.22706	1.23983	0.894017	0.712287	0.725863	1.59453	0.852484	-0.196636	0.879403	0.630743	0.762589
LU-99A	0	0.236036	0.859852	0	0	0.640363	0.749003	0	-0.862708	0.838212	0.1817	-0.545822	0	0	-0.396412	0.594168	0	0	0	-1.04583	0.638234	0.657592	0.480115	0	0	0.289958	-0.398613	0.614757	0	0	-0.153185	0
LXF-289	-1.48407	-1.15192	-1.11679	0.380804	-1.33894	0.586428	0.412487	-0.884178	0.164633	-0.795183	-0.615797	-0.582718	-1.25384	0.0307401	-0.0778682	0.787881	-0.367575	-0.692986	-0.619539	0.148777	-0.172281	-0.693282	-1.21482	-0.470492	-1.30269	-0.523336	-0.658731	-0.478367	-0.112717	-0.900295	-0.387542	-0.920846
M059J	0	0.235085	0.477667	0	0	0.452943	0.922805	0	-0.198019	1.34669	-0.193719	0.853379	0	0	-1.46463	0.315283	0	0	0	1.07249	-1.05332	1.10298	0.53499	0	0	0.304396	0.455495	0.863035	0	0	0.787781	0
M14	0	-0.43751	0.282786	0	0	-3.33304	0.840395	0	0.307386	-0.645578	-1.48332	-2.3766	0	0	0.527221	0.629999	0	0	0	0.462404	0.0866988	-2.66685	0.358154	0	0	-3.583	-2.37785	-4.52595	0	0	1.75326	0
MCF7	0	-0.667197	0.407957	0	0	0.885789	0.280695	0	-1.54484	1.13882	0.820024	0.778386	0	0	0.74573	0.294654	0	0	0	-0.853097	-0.507196	0.535494	-1.10106	0	0	-0.681171	1.09257	-0.194891	0	0	-1.7776	0
MC-IXC	0	0.711752	0.149462	0	0	1.13813	0.0850942	0	-1.2578	0.681316	-2.21843	1.53861	0	0	0.105778	-0.966416	0	0	0	-1.3183	-2.23081	0.902692	0.973953	0	0	-0.295193	0.684332	0.438792	0	0	-0.561309	0
MDA-MB-134-VI	1.07419	0	0	-0.0620736	0.988253	0	0	1.42658	0.514334	0	0	0	0.67209	0	1.32947	0	-0.288441	0.63271	-0.0431451	1.36851	0.634788	0	0	0.990647	0.318247	0	0	0	-0.491552	1.76542	2.37315	0.965707
MDA-MB-157	0	-0.897937	0.243017	0	0	0.631323	-0.413867	0	0.633808	-0.0589393	1.98034	0.153018	0	0	0.52315	-0.679179	0	0	0	0.698905	0.269814	0.944952	0.122798	0	0	-0.316825	0.297288	0.490619	0	0	0.161572	0
MDA-MB-175-VII	0	0.464164	1.00262	0	0	1.17877	-3.22817	0	0.805259	-0.193413	0.248795	-0.232994	0	0	0.259417	-2.33649	0	0	0	0.115919	0.951996	-0.911531	0.911659	0	0	0.488601	-0.572743	0.251958	0	0	0.776383	0
MDA-MB-231	0	0.867333	-0.100357	0	0	-0.926732	0.587629	0	-0.0944745	0.591689	-0.122839	-0.686877	0	0	0.106035	0.86493	0	0	0	0.163098	0.19594	-0.752816	-0.163744	0	0	1.15611	-0.904688	-1.00588	0	0	-0.238121	0
MDA-MB-361	0	-0.226452	0.529067	0	0	0.436476	-0.338666	0	0.420336	0.341171	-0.115669	-0.0812751	0	0	-1.35938	-0.980553	0	0	0	0.38957	-0.0593839	-0.056033	0.826336	0	0	0.996619	0.650612	0.741777	0	0	-0.676944	0
MDA-MB-415	0	-1.12755	-0.578267	0	0	1.08594	0.493256	0	1.2617	1.34669	0.589354	0.334208	0	0	0.250603	0.773223	0	0	0	0.728688	-0.34904	0.0636103	-0.0597136	0	0	0.8643	0.0254957	0.786704	0	0	0.147526	0
MDA-MB-453	0	0.652471	1.0444	0	0	1.26626	0.0984948	0	0.876889	1.01406	0.534454	1.20437	0	0	-0.39389	1.14432	0	0	0	0.804962	0.29797	1.27758	-0.331582	0	0	0.798383	1.4536	0.431423	0	0	0.854892	0
MDA-MB-468	0	-0.104651	-1.19032	0	0	0.311349	-1.68718	0	-0.206857	-0.582645	-0.191853	-0.703821	0	0	0.435784	-2.08657	0	0	0	1.04699	0.353598	-0.845422	0.606321	0	0	0.944073	-0.253785	0.109726	0	0	0.20081	0
ME-180	0	-0.457893	-0.669264	0	0	-0.098305	-1.26328	0	0.455127	-1.11673	-0.0312718	-0.0492395	0	0	0.777915	-1.56493	0	0	0	1.02737	0.255909	-0.22064	0.741544	0	0	-0.136941	0.0405293	0.957126	0	0	0.157418	0
MEG-01	-2.06315	1.04212	-2.78488	-1.42722	-2.60607	0.871687	0.492987	-0.48283	-0.186301	-2.42049	-0.878579	-1.13524	-3.31576	-0.674642	1.47725	0.698274	-5.04641	0.129381	-0.0461356	1.2388	-0.310251	-0.892424	-0.388912	-2.59486	0.886144	-1.05058	-1.16568	0.539819	-1.6294	-1.06616	-0.444986	-4.07266
MEL-HO	0	0.357507	1.23821	0	0	-2.69722	0.623859	0	0	-0.631223	-1.00254	-2.08121	0	0	0	0.340858	0	0	0	0	0	-1.90349	-0.549204	0	0	-3.2277	-2.24962	-4.61721	0	0	0	0
MEL-JUSO	0	-0.780948	-0.452218	0	0	1.23206	0.977398	0	-1.65885	-1.0574	-0.207732	-0.539286	0	0	-4.89382	1.11444	0	0	0	-1.58355	0.694841	-1.52798	1.03993	0	0	0.313196	-1.20886	0.814446	0	0	-2.62575	0
MES-SA	0	0.836784	-1.19662	0	0	1.38941	0.768508	0	-0.570918	-0.81717	0.190422	0.991678	0	0	0.478262	1.232	0	0	0	1.29989	-0.918106	1.18128	-1.14207	0	0	1.05264	0.215769	0.418647	0	0	-0.339454	0
Mewo	0	-1.02883	0.58925	0	0	-2.06289	0.694502	0	1.14829	-0.697604	-0.00981343	-1.33373	0	0	0.241591	-0.375358	0	0	0	0.829715	0.350985	-1.73282	0.687504	0	0	-1.37556	-1.06509	-0.966841	0	0	-0.693141	0
MFE-280	0	0.184172	0.323163	0	0	1.18729	0.944629	0	1.10618	1.22915	0.733608	0.620201	0	0	0.363544	0.880051	0	0	0	1.09595	-0.107451	0.965204	-0.480888	0	0	0.648932	1.21204	0.559767	0	0	0.972967	0
MFE-296	0	-0.451431	-1.50508	0	0	-0.39304	0.689131	0	-0.195673	0.542961	-1.02226	0.458156	0	0	0.586556	0.696106	0	0	0	0.90443	-2.56841	0.10125	-2.44607	0	0	0.76717	-0.194587	0.179193	0	0	-0.840808	0
MFH-ino	-1.32101	0.877875	-0.643255	-0.227875	-1.61528	0.577667	-0.470617	-1.49021	-1.65913	-0.866362	-0.638799	-0.673366	-1.20979	0.131851	0.781723	1.12707	0.36482	-0.411699	-1.08458	0.451352	-0.693636	-1.33699	0.81722	-1.04542	0.29084	1.01162	-1.12321	0.346376	-1.37495	0.77578	-1.08988	-1.38832
MFM-223	1.25103	-1.14327	-2.0953	1.48312	0.988056	1.27431	0.906574	1.64008	2.05285	0.0277769	-0.158232	1.87581	0.759428	0.835615	0.655698	1.09132	0.410689	1.13123	1.7647	1.55951	-0.159598	0.709568	-3.68566	0.744016	0.583396	0.744708	0.169476	0.695814	1.1969	1.67469	2.25416	0.849313
MG-63	0	-1.7067	0.781235	0	0	-0.611669	-0.343552	0	-1.07153	1.24627	-0.27609	0.519878	0	0	-0.797039	0.765775	0	0	0	0.29667	-2.28786	-0.462158	-2.06816	0	0	1.35475	-0.534561	0.996665	0	0	-0.736907	0
MHH-CALL-2	0	-0.6392	0.480123	0	0	0.38064	0.908145	0	0	0.707928	-0.0623325	0.448571	0	0	0	-0.161778	0	0	0	0	0	0.0956261	-0.113123	0	0	-0.105308	-0.436926	0.104723	0	0	0	0
MHH-ES-1	0	-1.89895	-1.77732	0	0	1.04693	-0.00983031	0	-1.42658	-1.04064	-0.686039	0.301187	0	0	-1.05264	0.830822	0	0	0	-0.8117	0.511179	-0.964046	-0.495641	0	0	0.531603	1.30386	-0.855633	0	0	-0.282043	0
MHH-NB-11	-0.00529389	0.633246	-1.17368	0.384258	1.11693	-0.359989	0.267144	1.34221	-0.178065	-1.28907	0.230995	-0.449199	0.482847	0.741318	0.368306	0.69244	0.320777	0.614341	0.683602	-0.098613	1.61107	-0.156627	0.980746	0.749655	0.562977	0.896225	-0.927309	0.780218	0.2098	-0.0566191	1.17135	-0.237261
MHH-PREB-1	-0.766942	0.971045	-0.108502	0.202611	0.113153	0.835597	0.439241	-0.339749	1.9038	0.228027	-0.91691	1.84894	-0.524908	0.805309	1.47008	0.67237	0.272999	-0.0854272	0.263458	0.66552	-0.636306	1.19217	-0.207504	0.117175	0.651619	0.297995	1.40197	-0.133675	-1.15689	-0.621202	-0.484302	-0.0746487
MIA-PaCa-2	0	-0.898719	-1.39057	0	0	0.00525501	0.52228	0	-1.11036	-1.4053	-0.20955	-1.46975	0	0	-0.110683	1.02267	0	0	0	-0.58724	-1.37404	-1.83351	-0.106202	0	0	-1.1546	-1.40784	-0.0691906	0	0	-1.49374	0
MKN1	0	-0.281053	0.419304	0	0	0	-0.603674	0	1.09398	-0.606109	1.65028	0.884799	0	0	-0.149457	-1.51201	0	0	0	0.921393	-0.599179	1.25134	0.653821	0	0	0.317177	0.343721	0	0	0	-0.728419	0
MKN28	0	-1.02345	0.0628504	0	0	0.948634	-0.100055	0	-0.0815739	-0.742366	0.723965	-0.315087	0	0	-2.10189	-1.01548	0	0	0	-0.311587	0.123549	-0.175359	0.845754	0	0	0.76878	-0.566457	0.410599	0	0	-0.843859	0
MKN45	0	0.649916	-0.35997	0	0	0	0.422787	0	-0.692957	-0.398916	0.227563	-0.28556	0	0	0.548481	0.635156	0	0	0	0.476575	1.2189	0	-1.09008	0	0	0.729184	0	0	0	0	-0.557233	0
MKN7	0	0.387871	1.11749	0	0	-0.191133	-0.824383	0	0	0.308718	0.503892	-0.0503515	0	0	0	-0.970976	0	0	0	0	0	-0.0926539	-0.936824	0	0	0.672337	-0.209504	-0.500635	0	0	0	0
ML-2	0.689343	-0.250651	0.487537	-1.43447	1.0809	0.701488	0.701878	-1.72371	-1.946	1.07881	-0.610519	-1.28473	0.861156	0.239856	1.2111	0.843404	0.78993	0.971719	-0.919084	-2.55575	-0.193562	-0.616746	0.642659	0.28528	0.952491	-0.47035	-0.641133	0.165391	-0.94788	-0.915061	-2.86	0.902189
MMAC-SF	-0.298028	-0.0497384	0.958676	-2.27408	0.578891	0	0.36951	-1.3391	-0.0107084	0.225921	-1.28622	-2.55114	0.0881936	-0.0662943	0.59434	0.0836892	0.308921	0.0199818	0.156467	-0.574014	0.82309	0	-0.997614	0.19834	0.0744485	-2.94336	0	0	-0.0427231	-0.563618	0.13199	0.409353
MN-60	0.691659	0.767593	1.17678	1.08861	0.42727	1.13082	0.782522	0.238181	1.04554	0.986446	0.647216	1.8564	0.224086	1.05092	1.31235	1.13425	0.410265	1.09808	0.190759	-0.261295	-0.175431	1.43708	0.577244	0.57412	0.873675	1.2459	1.59453	0.584486	1.21695	-0.475645	1.28909	0.437793
MOLT-13	0.778529	1.02368	-1.04342	-0.390475	1.2271	-2.26192	-0.667851	0.369272	0	-1.3216	-1.10892	-2.30293	0	0	0	-0.74084	0.92792	0	0	0	0	-1.40477	-1.243	0	-1.07131	1.30963	-1.51486	0.718647	0.446569	0	0	0
MOLT-16	0	0.219899	0.193456	0	0	-0.553536	-0.896036	0	0	-1.85264	-1.83261	-0.515693	0	0	0	-0.318945	0	0	0	0	0	0.976616	-1.08001	0	0	-0.0507028	1.36277	-1.21348	0	0	0	0
MOLT-4	0.919126	0.926384	-0.819019	-0.247322	0.200968	1.16295	0.859637	-0.448759	1.07481	-0.818806	-1.05607	0.0986439	0.363799	0.362578	-0.47242	0.812606	0.639717	-0.565287	0.026524	0.154667	1.22473	1.33346	0.924327	-0.173999	0.766258	0.980191	1.49357	1.12376	0.955771	-0.808752	-0.312501	0.116379
MONO-MAC-6	0.95325	-0.279094	-0.332982	0.00661016	-0.17249	0.507343	0.250249	-1.26085	-0.183051	-1.55587	-2.40981	0.706041	0.0729826	-0.469191	-0.152973	0.13587	-0.0304272	-0.157179	-1.07517	-0.357713	-0.70151	0.877965	-1.35674	-0.737357	-0.931066	-0.189719	-0.00149882	-0.459609	-4.85399	-2.73572	-0.477888	0.413854
MPP-89	-0.592538	0.807271	0.340236	-0.409965	-0.352501	0.720851	-0.64298	-0.556916	-0.323569	0.725425	-0.842126	0.0873479	-1.24806	-1.21723	0.827682	0.647049	-1.10202	-0.589168	-0.852165	-0.260834	-1.13596	0.642474	-0.903707	-0.343276	-0.326165	1.16939	-0.372661	0.877935	0.749562	0.242661	0.233566	-1.68685
MRK-nu-1	-0.958526	0.947757	0.323836	1.07336	0.267903	0.374546	1.08212	0.1979	0.0574048	1.37883	1.57956	1.14344	0.560752	0.227457	0.678525	1.32744	-0.0392978	-0.696412	0.0508268	1.01319	-0.372254	0.744722	0.731972	-0.587709	-2.86083	1.19323	1.37827	0.952444	-1.26191	0.624988	-0.952929	-0.554329
MS-1	0.0608305	1.26528	0.450766	0.4684	1.23343	1.05673	0.547891	0.647861	-0.456936	1.17036	1.72445	1.42873	0.75933	-1.16137	1.28886	-0.372129	0.454211	-0.438208	1.02961	-1.03699	0.028887	1.44062	0.613476	0.67052	0.962356	0.451634	1.28065	0.836959	-0.125045	-0.757935	0.352475	0.840319
MSTO-211H	0.916315	0.690578	0.166557	-0.537612	-1.47688	-0.859631	0.863284	0.405513	2.31371	-0.918804	-0.283048	-0.259109	0.639203	0	-0.0849489	-0.331023	0.909773	0.467734	-0.313808	1.39998	0.412341	0.219245	-2.55517	1.17086	0.786041	0.510476	-0.499124	0.508664	0.165472	0.126699	1.38366	-0.0458218
MZ7-mel	0.388409	0.0967508	0.986741	-1.86791	0.627	-1.03372	-0.214143	0.0866416	0.533742	0.854397	3.07723	1.67656	-0.634438	0.640722	-0.120757	0.467215	-0.184416	0.237695	1.54829	0.586914	0.20165	-1.44405	0.921801	0.443685	0.554054	-1.15182	-1.34493	-1.8062	-1.25515	0.389512	-1.14206	-0.532948
NALM-6	-1.06469	0.578742	-0.968734	0.099618	1.05586	0.29496	0.875853	-0.623714	0.341206	-0.68441	-1.08879	0.149068	-0.860307	0	1.35438	0.517911	0.964314	-0.688668	-0.670931	-0.751439	-0.39298	1.28788	-0.635037	-1.34032	-1.49902	0.263948	1.17149	-0.0273578	0.913513	-0.87435	-2.43748	-0.245416
NB1	0.575606	-0.191554	-0.11597	-0.16522	-0.718778	1.05389	1.05981	0.0496817	-0.648327	0.0858508	0.164932	-0.161847	0.607895	0	-0.191074	1.0251	0.851712	0.211063	-3.22216	0.412358	0.414478	0.615678	1.08417	-3.95901	-0.12157	1.05667	-0.304276	0.266427	-0.881025	-1.03851	1.53455	0.407944
NB10	1.45658	-2.59666	-1.56962	0.373634	-0.463688	-0.865321	0.451116	0.258649	-1.28042	1.3337	-0.4283	-0.525577	0.877668	-1.1463	1.15329	-0.576421	-1.08111	0.603071	-0.448894	-2.04148	1.3719	-0.945788	-0.475696	1.10981	1.19725	1.12147	0.0456665	0.521742	0.141346	1.76395	0.0629126	0.936298
NB12	0	0.636115	-0.0333744	0.986555	0	1.2296	0.524284	0	0.436498	1.04209	0.325419	1.24945	0	0.575631	0.221767	-0.302132	0	0.0223875	0	0.835859	0.368341	1.29904	0.76141	0	0	0.614747	0.973622	0.405643	0.260632	0	-0.101524	0
NB13	-0.421933	0.465981	0.068245	1.3919	0.146497	0.967069	0.820605	-0.319261	-0.302187	-0.659101	-0.246195	1.28506	0.285831	-1.1346	0.474203	-0.201324	0.57781	1.0251	-0.503972	-0.944524	0.63677	1.12666	0.956847	0.329157	-0.610244	-1.89699	1.16441	0.55172	-0.234065	-0.366132	-0.338383	-0.164027
NB14	1.24359	-1.22388	-1.89461	-1.32451	0.108153	0.92929	1.05117	1.69168	-1.14172	0.0659159	-2.56858	-0.403819	1.03438	0.838864	1.14372	0.705461	-0.162843	1.07518	-0.964329	-1.43151	1.5919	-0.417303	0.899498	-1.53815	-1.31468	0.825838	-0.199392	0.874796	-0.799554	-0.320611	1.57041	0.742726
NB17	-0.297592	0.789551	-0.493722	1.07238	-0.0203238	1.08686	0.649214	-0.387025	0	0.806184	-0.360901	-0.0826719	-0.130946	-1.28899	1.2723	1.21618	0.619822	0.208883	-0.629184	0	0	-0.193244	0.743699	0.432452	0.727209	1.0177	1.53322	0.243163	0.898919	0.39492	0	-0.717921
NB5	-0.416453	0.38803	1.02075	-0.803849	-1.16809	-1.29802	-1.11402	-1.01868	-0.46585	1.01107	-0.24429	-0.651258	-0.368443	-1.22599	0.664585	-1.4104	0.654276	-1.39419	-0.446127	-0.485402	1.22703	-0.698031	0.87362	-0.331273	0.969818	0.847171	-0.960073	0.00698702	1.1819	0.515116	1.31052	0.591046
NB6	0.685524	0.82378	0.402652	0.765084	-0.269766	1.18883	1.11106	1.46834	-0.0929647	0.372869	0.137215	1.31371	0.118206	-0.750026	-0.57762	1.29132	0.0507516	-0.445081	0.183185	-0.754238	-0.0839779	0.0546204	0.642564	0.779422	0.617398	0.197811	1.64675	0.809647	-0.734257	0.609976	0.974622	-0.840339
NB69	-0.917082	-0.870309	0.557258	-1.6828	-1.7418	-1.72495	-1.29395	-1.55455	-0.951939	1.41022	-0.314825	-1.13308	-0.932359	-0.513552	-0.704006	-1.99567	0.859973	0.279765	-1.09381	-1.91977	0.998171	-1.04837	-0.970295	-1.0641	1.02769	1.13051	-1.18604	0.269006	1.09408	1.04993	0.684208	-0.0334428
NB7	0.403302	0.186158	0.449404	0.50083	-0.705344	1.4156	1.07335	0.435829	-0.956743	-0.0292251	-0.256088	1.29942	0.874547	0.992863	1.00807	0.822752	0.429915	-0.917373	-0.351191	0.487523	-1.81381	1.32319	0.890539	-0.00199237	-0.944942	0.775513	1.7119	0.774657	-0.682823	0.0714697	-1.12181	0.79293
NBsusSR	0.232592	0.449804	-0.601883	-0.541446	1.20697	0.892886	-0.192972	-1.60409	-1.89203	-0.942052	-1.49898	1.04021	0.541996	-1.23948	-0.258156	-0.178753	0.704335	0.550828	-1.40378	-2.57149	-1.02242	1.37637	-1.14025	-1.48718	-0.333185	-0.287291	1.36984	0.874335	-1.15191	-1.22728	-0.629453	-0.431908
NCI-H1048	0	0.670649	-0.720836	0	0	0.870087	-0.791967	0	1.13113	-0.106883	-0.912844	0.103844	0	0	0.106113	0.432635	0	0	0	1.19131	0.0931485	0.426885	-0.853208	0	0	-0.460947	0.1762	-0.250764	0	0	0.26844	0
NCI-H1092	0.951296	0.976563	1.37678	0.368434	0.41784	1.09158	0.805534	0.592776	-0.149524	1.59944	1.16029	1.35494	0.76492	0.560846	0.254766	1.02976	-0.276567	0.920635	0.207452	-0.92342	1.19802	1.44235	0.64851	0.825811	0.405565	0.95638	1.46071	0.911182	0.927272	1.11876	1.32781	0.498582
NCI-H1155	0.376532	-0.0209809	-1.09414	0.598885	1.14838	-0.0363866	0.567802	1.41361	0.658199	1.14242	-0.250191	0.333926	1.03339	0	1.58312	0.165732	0.545704	1.21885	1.10415	1.46515	0.633935	0.535812	0.842844	1.19295	0.995946	-0.846147	0.492059	0.8803	1.05883	0.715989	2.47668	0.852371
NCI-H1299	0	0.051302	0.226134	0.845343	0.448285	0.45511	-0.236006	0	-0.700754	-0.305032	0.130694	-0.0106234	0	0	-0.462113	0.0800415	0.847728	0	0.964802	-0.704391	-0.66892	-0.695407	0.549299	0.720051	1.22163	0.56605	0.121908	0.15771	-0.570236	0	-1.15975	0
NCI-H1304	0.503018	-0.972322	1.07115	0.84988	0.834754	1.05648	0.827112	1.42667	-0.502889	1.21746	0.805189	1.52632	0.377276	0	0.0972304	0.10553	1.00711	-0.44311	-0.581276	-0.755947	0.0446105	1.20527	0.582601	-0.0656279	0.992105	-0.527512	1.35833	0.792238	0.557026	-0.440288	1.88355	0.763284
NCI-H1355	-0.232808	-0.893773	0.753249	-0.0330725	-0.711854	-0.00390652	0.698713	-1.29875	-2.36759	0.784615	0.934251	-0.397285	-0.999241	-0.374137	-2.77929	-0.0327151	-0.0395346	-0.974131	-0.871425	-2.49123	-0.751048	-0.858899	-1.51902	0.52475	0.0737414	0.588354	0.31027	0.317292	1.09127	-0.480262	-1.01257	-0.545061
NCI-H1395	-0.376373	1.13114	0.653607	0.662693	0.382579	0.616414	0.409605	1.65171	1.45167	0.194005	-0.530084	1.42896	0.476627	0.624544	-0.497507	0.774523	-0.613684	-0.005565	-0.213773	1.40765	-0.279365	0.00566902	0.273055	0.355466	-1.7518	0.597922	-0.0585192	0.542242	0.0947474	1.26598	1.21569	0.364523
NCI-H1436	-0.929137	0	0	1.09325	-2.01383	0	0	0.42051	0.725451	0	0	0	0.73215	0	-0.715522	0	-3.37851	0.690109	0.890192	1.10282	0.250154	0	0	0.696051	0.179496	0	0	0	-1.84029	1.36279	0.860127	0.874986
NCI-H1437	0	-0.0347765	-0.182839	0	0	-0.402126	0.793251	0	-1.49061	0.117798	-0.099146	-1.51282	0	0	-2.46396	0.332156	0	0	0	-0.631006	0.0697325	-1.73732	1.0855	0	0	0.589176	-1.2752	0.751629	0	0	-0.0896537	0
NCI-H1522	-0.151348	0	0	1.38469	0.475561	0	0	0.2591	0.472798	0	0	0	1.52463	0	0.659194	0	0.812782	1.24701	0.03778	-0.509874	1.39728	0	0	0.445089	0.860763	0	0	0	-0.592481	1.46295	2.62579	0.847499
NCI-H1563	0	-0.10376	-1.08862	0	0	0.261473	-0.0165283	0	0.310948	0.519627	1.32011	-0.0389722	0	0	0.774335	0.413298	0	0	0	-0.253903	0.820787	-0.628098	0.354356	0	0	0.803207	-0.349612	0.899391	0	0	0.303288	0
NCI-H1573	0	-0.196294	0.0273328	0	0	-0.952663	-1.48427	0	1.2059	0.613883	-0.0353111	-0.248891	0	0	1.40488	0.357249	0	0	0	1.09666	0.753321	0.187291	0.754328	0	0	0.183011	-0.229758	-0.0178588	0	0	1.87734	0
NCI-H1618	0	0	0	0	0	0	0	0	-0.6437	0	0	0	0	0	0.293576	0	0	0	0	-0.42246	1.16283	0	0	0	0	0	0	0	0	0	0.889898	0
NCI-H1650	0	-0.663776	0.916824	0	0	0.0917089	-0.0253742	0	0	-0.765018	1.96055	1.1593	0	0	0	-1.44851	0	0	0	0	0	0.408941	0.107642	0	0	-0.535149	1.17521	0.248626	0	0	0	0
NCI-H1651	0	-0.196953	1.3314	0	0	-0.841074	0.531031	0	-0.608247	1.16146	1.00433	0.774668	0	0	0.0554231	0.821741	0	0	0	-0.428413	-0.257964	0.842878	0.851178	0	0	0.784362	0.916159	0.60545	0	0	0.314587	0
NCI-H1666	1.2279	0.358508	0.945882	1.55267	1.18566	0	-2.69363	0.930584	1.46328	-0.20356	0.458477	-1.82199	0.508597	0	1.598	-2.50913	0.543614	1.15911	1.9192	1.18195	1.37164	-1.83743	0.0363983	1.21591	1.06453	0.403634	-0.998207	0.427332	0.651722	1.21763	2.1832	0.761427
NCI-H1693	0	-1.26165	0.780557	0	0	-0.247513	-0.546043	0	1.79299	-1.06925	2.54837	-0.314846	0	0	0.391404	-0.887196	0	0	0	0.358473	-0.206173	0.378925	0.024326	0	0	0.746054	0.374794	0.115702	0	0	0.498794	0
NCI-H1703	0	-4.4197	-5.62203	0	0	0.568692	-0.0412986	0	0.708911	-0.788216	-0.417192	-0.153163	0	0	-0.393848	1.08244	0	0	0	0.691551	-0.550503	-0.110555	0.808818	0	0	0.745937	1.00285	0.695658	0	0	0.304918	0
NCI-H1755	0	0.862682	0.580056	0	0	0.133435	0.810532	0	0.15394	-0.709851	-0.762235	0.13648	0	0	0.390714	0.25715	0	0	0	0.145981	-0.906774	1.16367	-0.0978478	0	0	-1.05216	0.348534	0.237917	0	0	0.24797	0
NCI-H1770	0.68343	0.778633	0.652646	1.00047	1.01155	1.02785	0.902335	-0.0747214	-0.683725	1.44678	0.409229	1.85508	0.626033	1.10799	0.569317	0.835051	-2.16644	0.727258	0.717492	-1.45304	-0.1513	1.27087	0.752206	0.987136	-0.525418	0.836742	1.24112	0.782889	0.943782	-0.201335	0.712639	0.852866
NCI-H1792	0	0.383459	0.350524	0	0	-0.270541	0.914386	0	-0.450623	-0.776112	0.10316	-0.285477	0	0	-0.194245	-0.111575	0	0	0	-0.0153368	0.846339	-0.12151	0.930743	0	0	0.611604	-0.592063	0.660127	0	0	0.261893	0
NCI-H1793	0	0.109438	0.259742	0	0	-0.146478	0.196741	0	0.484532	-0.204098	2.6006	0.418051	0	0	0.45904	-0.829564	0	0	0	1.27674	1.41988	0.0904546	0.20524	0	0	-0.706323	0.400369	0.598304	0	0	0.794136	0
NCI-H1838	0.765551	0.216261	0.804925	0.74217	0.583455	0	-1.59771	1.38764	1.73324	-0.230957	1.1897	0.501509	-0.385144	-0.0325237	1.49561	-0.514369	0.313045	0.213992	1.54075	0.739651	1.04886	1.06457	0.600124	0.84379	0.955617	0.236438	0.503148	0.445923	1.17435	0.611082	1.9889	0.1908
NCI-H1975	-1.85593	0.549389	0.411588	-0.206499	-1.55874	1.33154	-2.03117	-1.48948	-0.793652	-1.25984	-0.192868	-0.439677	-1.2554	0	0.498447	0.333311	0.182026	-0.528851	-1.19031	-1.63617	0.0588743	-0.639717	0.679906	0.2923	0.703833	0.448661	-0.600188	1.15748	0.744477	-0.645021	-0.87797	-1.07844
NCI-H1993	0	1.04755	0.837778	0	0	1.16366	-0.106091	0	0.57875	1.37927	2.65551	2.03697	0	0	-1.34663	0.179333	0	0	0	-0.555783	-0.19548	1.20494	0.616132	0	0	0.051339	1.52916	0.651397	0	0	0.997341	0
NCI-H2009	0	0.411085	-0.876678	0	0	0.165376	0.232452	0	-0.179675	-0.856708	0.221627	-0.743058	0	0	0.306142	0.468829	0	0	0	0.0494255	0.0377235	-1.28039	0.794971	0	0	-0.609482	-0.862913	0.647636	0	0	-1.43927	0
NCI-H2029	0	0.326252	-0.208206	0	0	0.728145	0.832946	0	-0.0368288	-0.0567628	1.03046	1.63606	0	0	-0.0245183	0.786691	0	0	0	0.29918	1.45609	1.14202	0.221891	0	0	1.03042	0.675388	-0.525633	0	0	1.67389	0
NCI-H2030	0	-0.181244	1.01269	0	0	0	0.213913	0	0.0167714	-1.02148	0.328222	-0.0804535	0	0	-0.257237	-0.246882	0	0	0	-0.614409	0.582424	0.453297	-0.188595	0	0	1.10113	-0.185276	-0.54602	0	0	-0.632052	0
NCI-H2052	0	0.162454	0.107005	0	0	1.01754	0.442345	0	-0.20195	0.783893	-0.224365	0.600344	0	0	-0.244392	1.04603	0	0	0	0.7987	0.926783	1.04314	0.882238	0	0	0.90801	0.24151	0.627416	0	0	1.29742	0
NCI-H2081	0.964917	0	0	1.08058	1.03626	0	0	0.704669	0.119855	0	0	0	0.584763	1.11369	1.12464	0	0.0740296	1.01619	0.600673	-0.413983	1.04323	0	0	0.952944	0.716382	0	0	0	0.363076	0.949483	0.95609	0.787932
NCI-H2087	0	0.0917676	1.44074	0	0	-1.59734	0.910916	0	-0.25733	1.40239	0.651488	-0.742597	0	0	-0.0714276	1.22402	0	0	0	-0.010492	-0.982202	-0.942883	0.892016	0	0	0.287209	-0.597067	0.484017	0	0	-0.64507	0
NCI-H209	1.16133	-0.110568	0.196597	0.693013	-0.149015	-0.0663833	-2.21154	1.67196	0.774034	-1.90156	-1.66136	0.456579	0.771756	-1.37305	1.3671	-1.24846	0.149169	0.802096	0.237609	0.296048	0.238868	1.0807	-1.75615	0.641492	0.813179	-2.46886	0.805111	-0.897966	0.102293	-0.444901	0.423484	0.884087
NCI-H2107	0.320669	0	0	0	1.00375	0	0	-0.196652	0	0	0	0	0.485158	0.224046	0	0	0.766975	0.440946	0	0	0	0	0	0	0	0	0	0	0.146566	-0.295714	0	0.802271
NCI-H2126	0.275797	-0.811762	0.925936	0.19823	-0.438245	0	-1.68261	-0.505617	-0.263622	0.696068	0.922958	-0.309936	-0.189388	0.373896	1.15549	-1.74002	-0.00271494	0.209471	-0.27268	-0.254312	0.540097	-0.154288	0.513657	-0.125029	-0.0719697	0.468541	-0.224337	0.411374	1.14412	0.62479	0.434356	0.136137
NCI-H2141	-0.0295288	0.632963	1.04414	0.968247	0.0750386	1.24197	0.956773	0.265877	-0.668412	1.19087	0.96601	1.51977	0.34545	0.655589	1.73628	1.27101	0.320607	0.941691	0.0284398	-1.12234	1.73052	1.36945	0.983161	0.316427	-0.0407914	0.642762	1.56259	0.836873	-0.465462	0.201177	1.35743	0.62956
NCI-H2170	0	0.130125	0.646495	0	0	0.593763	-3.17853	0	-0.295849	0.886981	0.871501	1.66649	0	0	0.298426	-1.05033	0	0	0	-0.215524	-1.1106	1.12763	0.0190536	0	0	0.453962	1.35909	0.680737	0	0	-0.0805204	0
NCI-H2171	1.11234	0	0	-0.0943892	0.482684	0	0	1.2291	-0.89803	0	0	0	0.898685	0.488105	0.647563	0	-0.105873	1.03862	0.554798	-1.37364	1.01479	0	0	0.371313	-0.683031	0	0	0	-1.47998	0.692676	-0.453137	0.71224
NCI-H2196	0.576534	0	0	0.559605	0.889077	0	0	0.628494	1.09152	0	0	0	1.90259	0.692902	0.844872	0	-0.349771	0.947974	0.680384	0.852886	0.468103	0	0	0.224033	-0.230772	0	0	0	-0.0830485	0.609351	1.61941	0.29322
NCI-H2227	0	0.491575	0.53978	1.18021	0	0.553484	0.747214	0	0.316128	1.43975	-0.424518	0.818022	0	0.505162	0.004538	1.00138	0	0.921301	0	1.06359	1.07482	0.410224	-1.19321	0	0	0.295182	0.0106014	0.569983	-0.120693	0	2.16207	0
NCI-H2228	0	-0.0634277	-0.559848	0	0	-0.102362	0.669422	0	-1.41878	-0.382585	2.26483	-0.00171924	0	0	-0.766997	-0.0941978	0	0	0	-0.0219444	1.00525	-0.0143217	-0.402316	0	0	-1.14581	0.397664	-0.253455	0	0	-0.306361	0
NCI-H226	1.05655	0.695369	-0.264481	1.44105	0.856078	-0.13044	0.908756	0.197921	-0.0635465	1.09431	0.850833	0.10667	0.626543	0.441514	0.995934	-0.0958104	0.579411	0.581951	1.56116	-0.332149	0.4069	0.675856	-0.137394	0.760529	1.02309	1.04929	0.475308	0.249449	1.51288	0.743024	0.975769	0.237706
NCI-H2291	0	0.985589	1.48338	0	0	-1.88069	-0.293858	0	1.65234	0.559678	0.501288	-1.28438	0	0	1.25747	0.839489	0	0	0	1.33737	1.39669	-1.25871	-0.947579	0	0	0.711641	-1.32235	-0.662167	0	0	2.09202	0
NCI-H23	0.407919	-1.38524	-0.101037	-0.0399603	1.27256	0.127098	0.783765	0.107972	1.52075	-0.798661	0.781994	-0.762939	0.772258	0.804138	0.588107	0.594796	1.0314	-0.554786	0.00666313	1.36745	0.62447	-0.634826	0.926498	0.931218	0.327012	0.703219	-0.173187	-0.132536	-0.317244	0.116591	1.73692	0.849373
NCI-H2342	0	0.796269	0.556473	0	0	0.780197	0.316914	0	-0.650066	-0.291009	1.14509	0.856635	0	0	-0.0662527	-0.0274443	0	0	0	0.00237361	-1.68263	0.568299	1.20462	0	0	0.490186	0.726389	0.865102	0	0	-1.42009	0
NCI-H2347	0	1.08458	1.10311	0	0	-0.606761	0.999129	0	0.141851	1.44939	1.03932	-0.0567027	0	0	0.404646	0.525591	0	0	0	-0.024051	-0.509233	-0.56354	1.01941	0	0	1.1043	-1.00791	0.155792	0	0	0.22212	0
NCI-H2405	0	0.481536	-0.145635	0	0	0.677434	0.305158	0	-0.0829889	1.14945	0.505143	0.502642	0	0	0.66683	-0.271631	0	0	0	-0.335207	-0.328662	-0.0205082	0.908396	0	0	0.774202	-0.699076	0.164367	0	0	-0.0221049	0
NCI-H2452	0	0.733437	0.127075	0	0	0.991867	0.98151	0	1.21418	0.765277	0.415123	-0.114992	0	0	-0.570975	0.850542	0	0	0	0.731375	-0.342682	0.384413	-0.630243	0	0	-0.197658	-0.0115533	0.57925	0	0	1.01901	0
NCI-H250	0	0	0	0	0	0	0	0	0	0	0	0	0	0	0	0	0	0	0	0	0	0	0	0	0	0	0	0	0	0	0	0
NCI-H28	0	0.384366	-0.74187	0	0	0.27911	-0.192156	0	0.494848	0.0583969	0.0723635	-0.0151391	0	0	-0.454551	-0.70533	0	0	0	-0.573627	0.837594	0.520378	0.943492	0	0	-0.027832	0.519987	0.472816	0	0	0.490588	0
NCI-H292	0	0.567376	-1.44332	0	0	-1.69581	-2.89977	0	-0.944906	-1.86083	-1.15441	-1.11016	0	0	0.354698	-2.93272	0	0	0	-0.838539	0.898029	-1.25064	0.765283	0	0	1.03236	-1.13039	-2.14571	0	0	-0.0368131	0
NCI-H345	1.02278	0.473727	1.19129	1.61869	1.07141	0.988086	0.914909	0.452119	0.18427	1.48885	1.48995	1.18784	0.74447	0.787107	0.5556	1.10151	0.829233	0.882737	0.353231	1.08792	1.07254	1.3159	0.98213	0.381465	1.01618	0.668806	1.45652	0.855077	0.899883	1.05693	1.66672	0.39411
NCI-H358	0	-1.61156	0.58938	0	0	0	-1.00611	0	-1.76753	-0.204351	1.67757	-0.714915	0	0	-0.977476	-0.324598	0	0	0	-1.85071	-1.11341	-0.485578	-0.100148	0	0	-1.05359	0.172711	0	0	0	-0.311817	0
NCI-H378	0	0	0	0	0	0	0	0	0	0	0	0	0	0	0	0	0	0	0	0	0	0	0	0	0	0	0	0	0	0	0	0
NCI-H441	0	0.304064	1.1278	0	0	-1.02193	-0.583215	0	-0.963746	1.52429	1.22961	0.15705	0	0	-0.029981	-0.679918	0	0	0	-0.679084	0.590131	0.138298	-0.148343	0	0	-0.446836	0.47249	0.340707	0	0	0.127347	0
NCI-H446	1.24385	0.404902	-0.975294	1.50782	0.6338	1.14447	1.12362	1.85981	1.36148	1.47749	-0.00831024	1.88209	-0.567388	0.863352	1.08859	1.09712	0.740837	-0.324229	1.27405	1.42533	0.717498	1.34581	-0.578362	1.1166	1.0808	0.544156	1.00187	0.738301	1.32752	0.0650106	1.72339	-0.247288
NCI-H460	0	0.839879	-0.241422	0	0	-1.25577	0.932425	0	0.149071	-1.68894	-1.07894	-1.18379	0	0	-0.713091	1.24485	0	0	0	0.710082	1.20244	-0.797599	0.358457	0	0	0.759684	-0.579794	0.453258	0	0	-0.310713	0
NCI-H510A	-0.597508	0.95792	-1.22975	0.664801	-0.656783	-0.64539	0.429287	0.0997837	1.63738	0.020689	0.244155	-0.273571	1.72253	0.218573	0.766152	0.764941	0.0124838	0.752241	-0.68786	0.796966	-0.590209	0.362353	-0.851006	-0.853559	-0.495698	0.847448	-0.633271	0.330122	-0.924685	-0.186811	1.17357	0.0177717
NCI-H520	0	-0.680014	0.0279646	0	0	0.2665	0.515035	0	0.565883	1.37084	-0.712573	1.87078	0	0	0.71625	0.80144	0	0	0	0.72571	-1.3619	0.424711	-1.31107	0	0	1.08403	0.978167	0.554127	0	0	-0.655361	0
NCI-H522	0	0.110713	0	0	0	-0.121288	0	0	-0.445958	0	0	0	0	0	0.144811	0	0	0	0	-0.751381	-0.675729	0.572521	0.57613	0	0	0.323941	1.47896	0.462626	0	0	-0.622722	0
NCI-H524	1.11019	0.348814	0.777544	0.720927	1.10696	0.983885	0.839642	0.895934	1.73189	-0.0355231	-0.900908	0.918195	0.734519	0.741095	1.23268	0.627443	0.0425957	0.722256	-0.431559	-0.139819	0.882656	1.4107	1.30233	0.75014	-0.185833	0.20179	1.1381	0.256421	0.447899	0.381059	1.09311	0.84917
NCI-H526	1.34899	1.17513	-0.661505	1.27535	0.848659	0.996822	0.187205	0.616021	-0.283296	-0.473261	-0.723521	1.91714	0.532185	0.208393	0.875586	0.313586	-0.210264	0.85859	-0.315462	-1.11063	0.711297	1.52448	0.369219	0.178532	-0.323399	0.978116	1.49006	-1.07827	1.28581	0.355807	0.906242	0.850323
NCI-H596	0	0.830547	0.788927	0	0	0.789309	0.102537	0	1.03157	1.44871	0.964065	0.407843	0	0	0.892106	0.646542	0	0	0	1.16329	0.173667	0.116618	-0.594353	0	0	0.102227	-0.251585	0.754207	0	0	-0.741251	0
NCI-H630	0	0.662551	0.78122	0	0	-0.445987	-1.09713	0	0	0.608459	0.647793	-0.0624351	0	0	0.490184	0.254861	0	0	0	0	0	-0.00949441	0.784999	0	0	1.03652	-0.167871	0.473705	0	0	0	0
NCI-H64	1.14235	0	0	1.3195	0.932919	0	0	1.76256	0.940063	0	0	0	0.389849	0.882236	1.0475	0	0.720055	1.02136	1.69037	0.595701	0.0157173	0	0	0.916629	0.650287	0	0	0	1.10227	1.65685	0.576846	0.820028
NCI-H650	0	-0.128432	1.25095	0	0	0.763777	0.0637281	0	0.435373	1.32208	-0.0422712	0.601634	0	0	0.951586	0.451382	0	0	0	0.370238	0.842974	1.09122	0.722825	0	0	-0.261549	-0.204473	-0.419179	0	0	0.679953	0
NCI-H661	0	-0.511106	-0.159878	0	0	0.260051	-1.32747	0	-0.0329405	-1.0224	1.40496	0.0696123	0	0	-1.80873	-0.749721	0	0	0	0.20108	-0.0286271	-0.345932	0.462701	0	0	-1.09187	0.327834	0.365244	0	0	-0.129099	0
NCI-H716	1.14169	0	-3.1453	0.0141436	0.0300719	0	-0.135846	0.388522	-0.223359	-0.843397	-0.622645	-2.94426	0.829887	0.93568	1.30816	-4.05971	0.00760167	0.561947	-0.603499	-0.3341	-1.84291	0	0	0.932219	-0.126473	0	0	0	0.500971	0.726845	0.826085	1.21298
NCI-H727	0	-0.377832	1.12786	0	0	-0.186322	-0.122127	0	-2.03501	0.742005	0.0276481	-0.883103	0	0	0.279584	-0.792173	0	0	0	-2.44837	-1.3929	0.194777	0.310705	0	0	-0.568832	0.496294	-1.21801	0	0	-1.05923	0
NCI-H747	-0.970898	0.926216	0.58355	-1.31463	-1.4982	-2.25237	-0.350099	-1.21555	-1.21397	1.12665	0.198496	-0.642023	-1.06796	-0.785496	-0.194219	0.367262	0.346577	-0.33998	-0.91208	-1.10917	0.10814	-1.37396	0.883498	-0.30918	0.249774	1.09435	-1.11975	-0.159725	-0.664899	0.0861261	-0.577906	-0.499402
NCI-H810	0	0.56915	0.0908767	0	0	1.14865	0.704282	0	-1.37617	0.875397	0.171251	1.38132	0	0	-0.147007	-0.0173638	0	0	0	-0.508933	-1.31084	1.16541	1.13047	0	0	0.809383	1.57053	0.675979	0	0	-0.789829	0
NCI-H82	1.0754	0.00903443	-0.648265	1.13904	0.925601	0.297082	0.401765	1.05772	1.88474	-0.159482	-1.12607	1.1662	0.886479	0.894087	1.40439	0.259825	0.30472	0.479927	1.47927	1.15438	0.0598586	1.31482	0.166874	0.308214	0.977339	-1.15207	1.29348	-0.0943374	0.0843618	-0.484743	-0.0449643	0.20243
NCI-H838	0	0.117565	0.724334	0	0	0.990857	0.793513	0	-0.401058	-0.112924	0.100832	0.0164399	0	0	-0.150181	0.310705	0	0	0	-0.704813	0.524197	-0.607058	-0.839924	0	0	0.83241	-0.069346	0.719069	0	0	0.781889	0
NCI-N87	0	0.257832	0.868566	0	0	1.15152	-3.34663	0	0	-0.806365	0.846689	0.275878	0	0	0	0.445949	0	0	0	0	0	0.374308	-0.0974604	0	0	0.991863	0.131177	0.170205	0	0	0	0
NCI-SNU-1	0.0364292	0.522559	0.768997	-1.36108	1.39001	0.775271	0.79919	0.795494	1.76223	1.42529	1.0653	0.328309	0.701563	0.681406	-0.658432	0.977127	1.05416	1.11596	-0.290295	0.522689	1.60916	0.941186	0.34546	1.1604	-2.23135	-0.0666218	1.06622	0.456723	-1.49834	-0.237091	1.04865	0.943844
NCI-SNU-16	-0.0595033	-0.517906	-1.58316	0.200157	1.00964	0.692509	0.776885	-1.11527	2.12577	0.482448	-0.0904089	0.876205	0.0815594	-0.153246	1.68701	0.36386	0.534875	0.699559	-0.76049	1.5882	0.682801	1.28799	-2.7596	-0.120459	-0.0830942	0.093078	1.31982	0.556344	-0.765069	-1.16046	1.97011	-2.1499
NCI-SNU-5	0.933937	0.825398	0.114829	-0.666081	0.951889	0.361076	0.956191	1.31317	1.57958	0.851471	0.322759	-0.392372	0.851584	0.530832	1.25483	1.00854	0.693862	0.57224	1.35277	1.58655	1.12677	-0.57473	0.504796	-3.87376	-5.04724	0.74185	-0.81478	0.339661	1.02423	1.7367	1.48781	0.506541
NEC8	0.252492	-2.33706	-1.90791	-0.399757	0.628878	0.725239	0.210113	0.207816	-0.243675	0.950876	-0.557236	-0.218772	0.489974	-0.0654617	0.359328	0.543517	0.31175	0.348581	-0.98834	-0.145259	-0.643642	-0.0396041	-3.23306	0.329661	0.266327	-0.1089	-0.140151	-0.877853	-0.0323874	-0.258165	1.39148	-0.0460162
NH-12	1.35759	-0.00522426	-0.367219	0.903836	1.14483	-0.727688	-0.149117	0.64306	-1.25908	0.315751	-0.721586	-0.638975	0.904434	0.880685	-0.318418	-0.684956	1.08023	0.980465	0.014215	-1.78929	-0.768182	-0.103221	0.489998	0.745218	1.25562	1.1029	-0.876762	0.602987	0.4999	0.260912	-0.25628	0.895164
NKM-1	1.01727	-0.275986	-1.57877	-1.1735	0.266844	-0.00898257	-0.147262	-0.397228	-0.328869	-0.81077	-1.55948	-0.772781	-0.384906	0.835882	0.934709	-0.0913491	-1.29917	0.26131	-0.421019	-0.764384	-0.431035	-0.606553	-0.316855	-0.920256	-0.422574	1.09849	-0.727591	-1.50623	-3.32648	-2.28856	-1.11185	0.33035
NMC-G1	-1.59199	0.562954	0.98145	0.755408	-1.01626	-0.133054	0.142895	-0.446592	-1.19377	-0.486711	-0.320168	0.229182	-0.98655	-0.86594	-1.26766	0.926084	-0.166127	-1.71637	-0.705743	-0.802757	-1.29114	0.296483	0.342353	0.187249	0.373588	-1.32231	-0.20749	-0.158541	0.641908	0.0602337	-1.3714	-0.316722
no-10	-1.07602	0.513964	1.44019	0.120651	0.112135	-0.238653	0.286251	-0.298088	0.844989	1.47394	1.0672	0.486827	-0.735207	0.404637	-0.710199	1.15116	-0.097822	-0.505311	0.683541	0.424265	0.8682	0.0825726	-0.768072	0.797459	0.142507	0.926973	0.896998	-0.13455	-1.68915	-0.0470824	0.427546	-0.267748
no-11	0.15015	-0.019543	0.764004	1.04117	0.212149	0.145543	-0.593209	-0.154355	1.21256	-0.400587	0.736296	0.530308	-0.62271	-0.774582	-0.75199	0.301388	-0.101236	0.523478	0.05338	-0.554302	-0.195913	0.761534	0.0118747	0.282332	0.0972262	0.25823	0.0591546	-0.893818	-1.01665	-0.462837	-0.40003	0.0560618
NOMO-1	0.251173	0.876696	-1.25712	-0.986271	0.132263	-1.10633	-0.816831	-0.0389261	-0.175729	-0.899885	-1.35522	-2.70944	0.670054	0.62373	1.31193	-0.476556	-0.126046	0.982648	-0.318152	0.99526	-0.0100589	-2.33935	-1.66016	-0.594441	-0.436732	1.25864	-2.58001	0.22372	-1.14683	-0.706827	1.95977	0.8292
NOS-1	-2.0055	-1.36235	-0.536013	-1.95703	-2.14502	0.376056	0.0869462	-2.10521	-2.0247	-0.754873	0.144791	-0.15843	-1.71695	-1.60079	-0.525288	-0.254486	-3.01259	-0.405829	-1.54834	-1.97291	-2.50922	0.193194	-1.5989	-1.47762	-2.41429	-1.406	-0.0349493	-0.884004	-2.24912	-3.06703	-0.67364	-1.00248
NTERA-S-cl-D1	-0.581584	0.559034	-0.0478674	0.000700855	0.55044	0.633445	-0.337607	-1.60619	-1.2631	0.677528	-0.38872	0.0748688	-0.972458	0.355951	-0.0464486	-0.779024	-0.982188	-1.38907	-1.0739	-0.942545	-0.980259	0.565828	-2.04646	-0.266763	-0.470413	-0.402748	-0.274289	0.608061	-0.623287	-0.115361	-1.62346	-1.33591
NUGC-3	0	-0.603249	-0.422765	0	0	-1.66116	-1.85438	0	0.807756	-1.29722	1.07179	-0.561454	0	0	-0.601553	-2.29506	0	0	0	0.822832	-0.559692	-0.436961	-0.123124	0	0	-1.06559	-0.362078	0.0106073	0	0	-0.381227	0
NY	0	0.257922	-0.0509081	0	0	0.884531	0.405012	0	-0.401648	0.328132	-0.220473	0.0625193	0	0	0.649049	0.294226	0	0	0	-0.39681	-1.96271	0.547002	-1.56324	0	0	-0.661543	0.408538	-0.129744	0	0	-0.717128	0
OAW-28	0	-2.15915	0.551722	0	0	-1.48335	-0.133339	0	-0.01887	1.24484	1.21316	0.637497	0	0	0.77516	-0.750052	0	0	0	0.905144	0.0921112	-0.029479	0.524312	0	0	0.0560799	1.23338	-0.154278	0	0	0.384158	0
OAW-42	0	0.212245	-0.73166	0	0	0.975318	-0.59892	0	-0.243933	-0.326344	-0.410326	-0.115911	0	0	0.404359	-1.47904	0	0	0	0.35105	0.775291	0.123679	-1.17046	0	0	-0.0349804	-0.284482	0.447491	0	0	-1.02059	0
OC-314	0	-0.0369022	0.403107	0	0	1.11135	0.0840612	0	0	-0.663189	-0.0657575	0.193288	0	0	0	-0.307817	0	0	0	0	0	-0.15347	0.869069	0	0	-0.763845	0.0489889	0.872299	0	0	0	0
OCI-AML2	-0.747414	0.951539	0.400601	-2.59842	0.934871	-0.343813	1.21592	-0.951208	0.769917	-0.357933	-1.42556	-2.43727	-0.0125229	0.110013	-0.18217	1.43446	0.952742	0.974191	-0.92491	0.310545	-0.0104049	-4.67103	1.14098	1.08519	0.35134	0.513848	-4.32795	0.659869	-0.941238	-1.18889	-0.694136	0.887859
OCUB-M	-0.753233	0.299702	0.857548	0.39845	0.454247	-0.545574	-0.557985	0.352163	-0.320663	0.66127	0.646808	0.500694	-0.440977	0.564247	-0.462139	0.630023	0.23922	-4.0859	-0.507364	-0.329538	-1.65291	-0.100395	0.532772	-0.0953698	0.411663	0.645149	1.45262	0.626425	0.535689	-0.42242	-1.32637	0.0453256
OE19	0	-0.505114	0.144477	0	0	0.400817	-2.91864	0	-0.238476	0.609693	0.815188	0.796056	0	0	-0.468166	0.462358	0	0	0	-0.0557757	0.946277	-0.00831013	0.0336276	0	0	0.692372	0.110132	-1.44709	0	0	-0.243595	0
OE33	0	0.755619	1.10881	0	0	-0.106072	0.179591	0	-0.308334	0.470074	0.76094	-0.0449013	0	0	-0.855889	0.514639	0	0	0	0.786781	0.348513	0.206246	0.946486	0	0	0.767165	-0.188829	0.858429	0	0	0.0942128	0
OMC-1	0.98074	1.09991	-0.229272	1.33798	0.391652	1.24595	-0.894043	0.203711	1.59347	-0.883428	0.265394	0	0.368109	0.801303	-0.0254149	-1.16379	0.408316	0.547464	1.33328	1.09818	1.05345	-0.946551	1.12981	0.724245	0.596617	0.916317	-0.300881	0.693822	0.982164	0.473984	-0.191433	0.565997
ONS-76	0.138967	-0.564517	-0.92325	-1.73508	0.69286	-2.42573	0.805059	0.0485618	-0.372552	-1.16169	-0.933781	-1.32629	-0.661578	-0.416357	-3.49378	0.896495	0.280778	-0.0901051	-0.240928	1.00822	0.450494	-1.73128	0.357137	-0.21025	0.32349	0.551194	-1.22894	-1.78634	-0.187254	-0.365696	-0.835147	-0.262909
OPM-2	0.327997	0.406636	1.00613	-0.637407	0.897467	1.13103	1.00958	-1.31962	-0.725972	1.33693	1.72957	1.3159	-0.0908	0.941902	1.1316	0.886175	0.88852	0.532451	-1.23011	-1.29143	0.271625	1.3167	-2.61672	-0.870995	0.906145	0.0540065	0.98907	0.936634	0.0129538	-0.85265	2.2545	-0.0867224
OS-RC-2	-1.485	-1.34031	-0.440927	0.407325	-1.58656	-1.32951	-0.0612058	-0.90839	-0.42472	-0.898967	-0.141632	-0.0875643	-1.41957	-1.97416	0.0627225	-0.231486	0.184547	-2.04762	-0.274892	0.360513	-0.600374	-0.820741	-0.749925	0.260667	0.182765	0.360063	0.217963	0.402395	-0.770742	-0.658118	0.17166	-1.28183
OVCAR-3	0	-0.364234	1.04426	0	0	0.466779	0.391146	0	0.57283	0.851705	0.296631	0.221827	0	0	0.345583	0.24695	0	0	0	0.465145	-0.438951	0.219342	-0.300461	0	0	0.0128606	0.826656	-0.0429192	0	0	0.718286	0
OVCAR-4	-1.36295	0.0208381	-0.408754	0.448926	-1.25078	-0.0152103	0.0453309	-0.42476	-0.321167	-1.06782	1.08322	-0.0458639	-0.695726	-1.31655	-0.133462	-0.26474	0.0398102	-1.17354	-0.995458	-0.719866	-0.602621	0.363864	0.341073	0.0377303	0.526033	-0.280108	-0.0579832	0.573377	-1.52233	-0.425435	-0.657435	0.0475773
OVCAR-5	0	0.0986681	0.347798	0	0	0.929131	0.153169	0	-0.811771	-0.294267	-0.206926	-1.13532	0	0	-0.100526	0.838892	0	0	0	-0.885853	-0.24304	-1.98199	0.722954	0	0	1.01693	-1.53378	-1.50124	0	0	0.699294	0
OVCAR-8	0	0.57774	0.731508	0	0	-0.00545543	0.260114	0	0.0123102	0.546406	0.0167981	-0.0602457	0	0	0.21631	0.42136	0	0	0	0.372648	0.335195	0.183324	-0.106503	0	0	0.158022	-0.190167	0.575853	0	0	-0.354824	0
P12-ICHIKAWA	0	0.645294	0.834436	0	0	0.500946	0.858051	0	1.73103	1.25501	-0.161675	1.47201	0	0	1.33186	1.42447	0	0	0	1.288	0.322554	1.05878	0.454909	0	0	0.157037	1.45657	-0.443921	0	0	0.0132794	0
P30-OHK	1.0726	1.07416	0.616238	1.23963	0.663958	0.478965	0.289173	1.27063	0.782662	-1.43985	-1.58979	2.10067	0.881133	1.07289	-0.786269	1.02342	0.831317	0.568528	1.36829	-0.729113	-1.387	1.38539	-1.60106	0.762277	0.907876	-1.28344	1.1816	0.50424	-0.6008	0.777897	-1.57776	1.21803
P31-FUJ	0.956169	0.702437	-0.241503	1.31743	1.084	0.976991	0.863187	0.804321	2.27464	0.666713	-0.220072	0.817369	0.992661	1.27338	1.08854	0.232653	1.02663	1.14624	1.94152	1.53665	0.212179	-0.115513	0.526777	1.32645	1.21031	0.746648	-0.196517	0.597782	1.38346	1.65167	2.35638	0.86339
PA-1	0	0.912127	-0.155319	0	0	0.639699	0.828278	0	0.587349	-0.281213	-0.744349	-0.340822	0	0	-1.59938	0.728578	0	0	0	1.07723	0.829781	0.884159	0.567303	0	0	-1.56082	1.1139	0.415354	0	0	-0.875499	0
PANC-03-27	0	0.881473	1.05805	0	0	-1.02448	-0.871414	0	-0.443956	0.936695	-0.421817	-0.812828	0	0	1.0106	-1.27741	0	0	0	-0.396198	-0.241686	-0.664352	0.922237	0	0	0.703435	-1.05682	0.624232	0	0	-0.245745	0
PANC-08-13	0	-0.159266	0.914273	0	0	0.34941	-1.2241	0	-2.57958	1.17891	2.44867	0.225287	0	0	0.2009	0.527808	0	0	0	-1.72692	0.86834	0.107941	-0.0991219	0	0	0.219828	0.882151	0.0867014	0	0	0.986436	0
PANC-10-05	0	0.310277	0.917537	0	0	-0.874781	0.21313	0	-1.17617	0.880194	0.614974	-0.493081	0	0	0.340527	-0.72567	0	0	0	-0.897577	-0.563093	-0.261498	0.770563	0	0	0.54941	0.767635	0.401717	0	0	-0.299719	0
PC-14	0	0.278826	1.03766	0	0	1.23661	-2.94051	0	0.70637	-1.29783	-0.269997	-0.0344347	0	0	-0.798791	-2.42664	0	0	0	0.18868	-0.801405	1.0661	0.812933	0	0	-0.545273	-0.378227	0.224114	0	0	0.259353	0
PC-3	0	-1.25137	-0.0136951	0	0	-0.23429	0.421475	0	-0.22721	0.99391	1.58127	1.49402	0	0	0.263598	-0.47087	0	0	0	0.734533	0.555477	0.882489	0.496337	0	0	-0.518781	0.786307	0.121577	0	0	0.0481178	0
PF-382	0.502844	-0.125455	0.561777	-0.635149	-1.23745	1.29892	1.0669	0.120443	1.1129	0.372447	-0.736603	1.90586	-0.88204	0.398503	0.0945987	0.226	0.363346	0.161616	-0.450001	0.436412	0.310539	1.38393	1.1876	-0.482265	0.0765249	0.883882	1.3411	0.427128	-0.316223	-0.802973	-0.767725	-1.085
PFSK-1	0	-1.11026	-1.07591	0	0	0.769291	0.644554	0	0.461363	0.474701	1.01029	0.650605	0	0	0.218516	0.0276366	0	0	0	0.116165	0.453656	-0.528702	0.529252	0	0	-0.797224	1.24695	0.485583	0	0	0.577736	0
PLC-PRF-5	0	0	0	0	0	0	0	0	1.86669	0	0	0	0	0	0.430096	0	0	0	0	0.764445	0.639172	0	0	0	0	0	0	0	0	0	0.746378	0
PSN1	-1.32679	-0.358483	-0.0175977	-2.41823	0.00194704	-2.23216	0.921849	-1.4337	-1.62001	0.795299	-0.639545	-1.44733	-1.22325	0.736124	0.102646	0.930979	0.112892	0.56329	-1.28811	-0.84114	-0.821865	-1.33556	0.717558	-0.00212434	-0.5516	-0.501504	-1.60073	-2.65153	0.274318	-1.14867	-0.955125	-0.479556
QIMR-WIL	-0.969909	0.954012	-1.32517	-0.613201	-0.850742	0.984012	1.03804	-0.305031	0.287711	-1.38176	-1.04646	-0.0289184	-0.538056	-0.691106	-2.57753	1.42839	0.361871	1.0215	-0.146953	1.05849	-0.938474	0.950084	1.02637	-0.537307	0.941738	-0.975727	1.40221	0.949076	-1.08188	-0.780747	-2.78275	-0.239796
Raji	0.205401	0.665711	1.16431	0.135396	0.761511	0.687166	-0.140294	1.48391	1.50689	1.04885	0.825412	0.666366	0.199216	0.749182	0.472956	0.138355	0.972467	0.230215	1.53085	1.18077	1.02619	1.39701	-0.075225	0.393539	0.834995	0.233664	1.57306	-0.201811	0.202825	-0.0689084	0.0919329	0.23065
Ramos-2G6-4C10	0.414723	0.733087	-0.361475	0.175251	-0.00446288	0.204552	-0.130386	0.796249	0.912055	-1.36994	-0.836791	0.390527	1.22755	0.620933	1.02364	-0.507968	-0.229666	-0.846991	1.59562	0.866612	0.473857	0.884388	-0.76459	-1.1192	-0.271928	0.0102114	1.16914	-1.18281	-0.467409	-0.307904	0.328029	0.363389
RCC10RGB	-0.383782	0.583152	0.826527	0.863783	-0.0303827	0.0429833	0.332825	-0.549285	0.366031	0.706199	1.83101	1.78227	-0.628296	-0.167397	-2.27556	-0.672442	0.216615	-1.06767	0.165766	-1.12501	0.0827191	0.567481	0.651199	0.394332	-0.38241	0.290989	0.423058	0.726737	0.759773	1.14773	-0.0753265	-1.22675
RCM-1	0	0.948957	0.694653	0	0	-2.08857	-0.783416	0	0.744145	-0.27636	0.430918	-1.31804	0	0	-0.238909	-0.379717	0	0	0	0.722457	0.669825	-1.25533	0.59255	0	0	0.183162	-1.75126	-0.560381	0	0	0.896705	0
RD	0	0.389673	0.875174	0	0	-1.06273	0.612074	0	-1.24506	0.648748	1.99179	-0.972555	0	0	0.817872	0.232553	0	0	0	-1.54027	-0.462247	-1.10949	0.348823	0	0	-0.372223	-0.473688	-0.0464649	0	0	0.0754971	0
REH	0.667481	0.902669	0.618616	0.660899	0.651729	0.600256	0.884732	1.34407	0.813102	-0.453759	-0.576912	1.2844	0.300045	0.763205	0.324371	-0.0826866	0.688345	0.273717	0.107456	-0.448935	-0.50291	1.33998	-1.19317	1.21524	1.08522	0.0667473	1.11401	-0.245748	0.43623	-0.259449	-2.22467	0.6251
RERF-LC-MS	0	0.545592	0.984532	0	0	-0.0581404	0.316713	0	-0.00991545	0.775427	0.058716	-0.543716	0	0	-1.12097	0.99187	0	0	0	0.598593	0.429348	-0.33296	0.837332	0	0	0.96657	-0.837391	0.721598	0	0	1.73835	0
RH-1	0.865438	0.619498	0.704601	1.16237	1.09098	1.19889	1.07176	0.895962	-1.29214	-0.111215	-0.882905	1.31751	0.703496	1.00502	1.59778	-1.40919	1.01566	0.636684	1.3475	-1.797	0.0191521	0.755782	0.173529	1.21867	0.982027	-0.112359	1.06322	0.463073	0.488203	0.86694	-0.56332	0.854771
RH-18	0	-0.0641101	0.374142	0	0	0.532758	0.331174	0	0	1.60572	1.17722	0.646184	0	0	0	0.172353	0	0	0	0	0	0.670198	-2.00999	0	0	-1.04949	0.0976183	0.745034	0	0	0	0
RKO	-0.897384	0.666183	0.909272	-2.29744	0.113853	-2.41824	0.208561	-1.05914	-0.417354	0.663947	-0.495464	-0.316623	-0.609524	0.55761	0.545101	0.348722	0.284731	-0.525741	-0.468496	0.650544	0.0147882	-1.2128	0.0264959	0.112913	-0.0572196	0.203487	-0.819068	-1.25124	0.852439	0.262709	-0.913086	0.0321903
RL	0.629011	0.825213	-0.208362	0.162509	0.908342	1.08639	1.06406	1.52933	2.24372	1.34861	-0.639532	1.27798	0.845013	0.949646	-0.526412	0.819075	0.444627	0.589932	0.995876	1.39199	1.19909	1.4279	0.872391	1.24716	-0.0501329	0.709331	1.67742	0.845545	-0.328027	1.51829	1.84086	0.763529
RMG-I	0	-0.83624	0.441437	0	0	-0.334359	-0.174294	0	1.14971	0.406281	1.39389	1.01721	0	0	0.639957	-0.429936	0	0	0	0.809566	0.524025	-1.00245	0.109137	0	0	0.277293	0.669837	-0.445222	0	0	0.360974	0
RO82-W-1	0	-1.59206	-0.349742	0	0	-0.542896	0.660664	0	0.773623	-0.596386	1.44103	0.0649258	0	0	-0.437266	1.00999	0	0	0	0.354335	0.736943	0.36321	-1.94629	0	0	0.227015	0.529063	0.885941	0	0	0.543005	0
RPMI-2650	0	0.594745	0.0538732	0	0	-0.0525088	0.0809751	0	-1.26829	-0.362587	0.269466	0.895938	0	0	-1.67639	1.36515	0	0	0	0.165118	-0.286964	0.916636	-0.166623	0	0	-0.193684	-0.0115762	-0.049737	0	0	-0.0857779	0
RPMI-6666	-1.20074	0.75638	0.939118	-0.441848	-0.639398	-0.0223423	0.510901	-0.563261	0.774659	-0.783895	-0.659764	0.578815	0.0409797	-1.2141	-1.15902	0.297506	-0.393533	0.473586	0.558061	2.2735	-0.634385	1.06395	-0.982004	-0.772781	0.997637	0.208599	0.464268	-0.717401	0.304646	-0.791487	-3.12438	-0.48886
RPMI-7951	0	-0.214382	0.346682	0	0	-0.682906	-0.00744108	0	0.310766	0.252477	-0.814197	-0.46998	0	0	-0.865626	0.68686	0	0	0	1.12711	0.0320346	-0.488317	0.396604	0	0	-1.13411	-1.06058	0.138414	0	0	0.124095	0
RPMI-8226	1.23038	0.700419	-0.635251	-0.715765	0.769763	0.173016	-0.605848	0.717696	1.56636	-0.97208	-0.577514	-0.889875	0.851112	0	1.1516	-0.0478943	0.410386	1.06875	-0.814671	1.28752	0.896266	-0.47684	-1.84056	-0.850849	0.605848	0.243154	-0.47518	-0.475956	-0.850289	-0.477506	-0.0485999	0.679509
RPMI-8402	0.246299	0.901117	-0.49332	-0.12564	-0.711967	0.896855	0.758958	-0.0705919	0.0579452	-0.216799	-1.0143	1.22057	0.585811	0	0.557804	0.728747	0.646183	-0.749301	1.04563	0.535162	0.637563	1.33513	-0.56554	-1.08711	-1.28566	0.661793	1.52494	0.397281	0.494511	-0.965386	-0.893017	0.746223
RPMI-8866	1.09995	0.611915	-1.60199	1.37015	1.32017	-0.281615	0.259798	1.40418	2.33052	-2.17909	-1.46945	-1.52518	0.258338	1.13331	0.942013	-1.12274	1.16133	1.1914	1.77297	0.923203	1.3755	0.244776	-1.1142	1.11312	1.01128	-1.7847	-0.173357	-1.49801	0.0914412	0.485709	1.34003	1.11437
RS4-11	-0.473911	1.13358	0.0430638	0.6403	0.933203	1.3237	0.108899	-0.824005	-1.50294	-1.81019	-1.37048	-0.545531	0.053865	-0.187614	-0.0370073	-2.05026	-1.26491	-0.0341094	0.627393	-2.18697	-1.08197	1.35421	-2.15864	0.749876	2.02726	-1.32202	1.03267	0.923175	1.22976	-0.994448	-0.713409	0.629834
RT-112	0	-2.89959	-1.30496	0	0	-1.35892	0.466845	0	-0.636667	0.0337041	-0.252291	-1.19197	0	0	-0.216963	-0.400289	0	0	0	-0.631078	-2.23624	-1.23857	-3.2532	0	0	0.475825	-0.765508	-0.631743	0	0	-1.41789	0
RVH-421	0	0.856956	0.455673	0	0	-2.36179	0.720988	0	0.862966	-0.168775	-0.610075	-1.44215	0	0	-0.449846	0.640215	0	0	0	0.537015	0.615475	-1.78711	0.721445	0	0	-2.81245	-2.31421	-3.30959	0	0	0.332187	0
RXF393	-1.33188	0.00483753	-0.298932	0.591183	-1.79115	0.159817	0.485745	-0.954421	-0.238255	-0.207507	0.159135	-0.155105	-1.38243	0.384374	-0.154183	-0.359901	0.288986	0.247956	-0.866993	0.011811	-0.760731	-0.848512	-0.861312	0.192828	0.659403	0.0395149	-0.68467	0.829294	0.911937	-0.299878	0.627202	-1.61516
S-117	0	0.881488	-0.515454	0	0	0.538258	0.633167	0	1.56926	-0.274582	0.820712	0.106055	0	0	-0.315719	1.06303	0	0	0	0.852854	-1.21389	0.117485	0.796993	0	0	0.687525	-0.00314553	0.510066	0	0	-0.0222715	0
Saos-2	0	0.512833	0.536167	0	0	0.0158259	0.365233	0	-2.53109	1.06354	-0.0778492	0.486633	0	0	-1.58442	0.574481	0	0	0	-2.53673	-0.819569	-0.0213007	0.523296	0	0	0.508283	1.03237	-0.322217	0	0	0.430375	0
SAS	0	0.00711178	0.450537	0	0	0.314746	-1.72258	0	1.3034	-0.857588	0.150028	-0.0198474	0	0	-0.453824	-1.35866	0	0	0	-0.515702	-0.337246	0.70616	-0.163864	0	0	0.770045	-0.400284	0.131008	0	0	0.477825	0
SBC-1	1.05438	0.609917	-0.521199	0.505196	0.850322	1.0134	0.692078	1.23239	0.574807	0.769817	0.529945	2.21293	-0.338125	0	0.241474	1.11181	0.248855	0.851771	1.61974	0.314445	0.271295	0.916248	0.900323	0.57239	0.954406	1.01661	1.52273	0.67969	0.690328	1.44005	0.239697	0.78636
SBC-5	0	0.493985	-0.25435	0	0	1.09864	0.923731	0	-0.840079	0.45362	-0.586821	-0.201634	0	0	1.08193	1.1752	0	0	0	0.0965083	0.849777	0.975631	0.79415	0	0	0.970069	0.678233	0.631003	0	0	-0.553694	0
SCC-15	1.51886	0.351022	-0.42109	-0.5131	0.909752	0.178314	-1.12157	0.395029	-0.281058	-1.17998	1.15705	0.0377033	1.60108	0.734887	-0.187121	-2.10558	-1.70691	0.626481	1.77792	-0.343791	0.158306	0.375463	0.32528	1.14516	-1.36111	-0.135201	0.0690577	-0.136842	-0.4344	0.704687	0.0279447	0.576101
SCC-25	0	0.662739	0.761198	0	0	-0.892957	-1.40829	0	-0.193464	-0.39549	0.0199833	-0.389131	0	0	-0.211076	-1.35541	0	0	0	0.315132	-0.114086	-0.605481	0.68581	0	0	1.06405	-1.23717	0.715827	0	0	-0.23177	0
SCC-3	0.395673	0	0	0.920907	0.652762	0	0	0.547173	1.50914	0	0	0	0.821	0.385951	1.81941	0	0.746501	1.5925	-4.54889	1.51832	0.313621	0	0	-3.13081	-0.040026	0	0	0	0.771432	-0.885404	2.50951	0.643128
SCC-4	0	-1.79258	-1.02945	0	0	-0.548658	-0.0990308	0	-0.61649	-0.45676	0.345963	-0.036947	0	0	-0.303985	-1.09051	0	0	0	0.123224	0.179625	-0.34776	0.257775	0	0	-1.2507	-0.305022	-0.397439	0	0	-0.87867	0
SCC-9	0	0.758535	0.793153	0	0	-0.286509	0.75218	0	1.06769	0.0710856	0.281907	0.889374	0	0	-0.948461	0.0890742	0	0	0	0.602225	1.30188	1.03747	-0.277529	0	0	0.301181	0.0399585	-0.396144	0	0	1.4998	0
SCH	0.910964	0.844672	0.86134	1.35907	0	1.23494	0.351076	1.36875	2.25261	-0.789702	0.818609	1.3173	0.980183	0.299712	1.55855	0.743372	0	0.753174	0	1.31795	0.0916484	1.349	0.736151	0	0	-1.19713	0.970063	0.377588	-0.489498	0.139366	2.39967	0.92635
SCLC-21H	1.38734	0	0	-0.0746275	-0.214948	0	0	1.75406	-0.189709	0	0	0	0.863553	0	1.39949	0	-1.27201	1.07798	-0.154275	-0.769064	1.09432	0	0	0.148221	0.00857094	0	0	0	0.156483	1.64804	1.49172	1.00772
SF126	-0.181905	-1.25087	-1.35489	0.159095	-1.3098	0.869355	0.9152	-0.696842	-0.321465	-0.128876	0.100468	-0.478027	-0.709524	0.484793	-0.712003	0.587732	-0.172765	0.321456	-0.58762	-0.13615	-1.80784	-0.530871	-0.44439	0.241667	0.708965	1.14073	-0.207802	0.636448	-1.68234	-0.852317	-0.414483	-0.834662
SF268	-0.845167	-0.948916	-1.19113	-0.100172	-1.05054	1.00163	0.757573	-0.613754	-0.105207	-0.676415	-0.483335	0.139243	-0.885921	0.395525	-1.23531	1.2866	0.414368	-0.759434	-0.701842	0.577325	-0.92996	-0.465155	0.93871	0.396097	0.282453	0.990987	0.066562	0.688329	0.51356	-0.817412	-0.0971855	-0.733446
SF295	0	-0.321388	-1.11095	0	0	0.111989	0.54083	0	-0.354901	-0.903461	-0.296728	-0.194219	0	0	-0.943183	0.0380407	0	0	0	0.97541	1.02939	0.488082	-0.525671	0	0	-0.546274	0.164748	-0.364338	0	0	-0.66686	0
SF539	0.679981	-1.05928	0.101142	0.0331852	0.55176	-0.486018	-0.0479092	0.124874	0.252945	-0.0112546	-0.795199	0.10859	0.201125	0.296128	1.31822	0.992603	0.158597	0.547941	-3.64732	0.946763	0.757679	-0.173656	0.445481	-3.4716	-0.618106	1.17443	-0.632556	0.773955	-1.0757	0.630753	0.751155	0.524741
SHP-77	0.487165	0.479688	1.27369	0.720956	0.628437	0.144806	0.613896	1.37027	1.40176	1.12649	0.873622	1.45115	0.913151	0.572069	1.05261	-0.197742	0.118106	0.405832	1.59087	0.838231	0.388959	0.0382479	0.972094	0.76662	1.00763	0.924933	1.54304	0.68363	-0.736639	0.325411	-0.00679066	0.707388
SiHa	0	-0.5626	-0.266333	0	0	1.11015	0.492848	0	1.46275	0.997894	0.674288	0.342017	0	0	0.77602	0.473188	0	0	0	0.325939	0.52286	-0.152052	0.873721	0	0	1.08214	0.41596	0.800629	0	0	0.432462	0
SIMA	0.589835	-0.308328	-0.83236	-0.491692	0.801045	1.10211	0.936781	0.85406	-0.980335	1.4236	-0.291549	0.0761791	0.960822	1.11909	1.14381	1.12621	-0.542794	0.833084	1.58654	-1.62288	-0.169852	-1.26578	-0.000679395	1.14384	-0.131465	1.2314	-0.562074	0.845075	-0.910759	1.08637	0.466014	-0.310226
SJRH30	0	0.329978	0.221988	0	0	0.0944556	-0.418503	0	-1.47253	0.920045	-0.818138	1.96365	0	0	0.735212	1.27443	0	0	0	-1.98663	-0.0571696	0.636686	-0.550342	0	0	0.841174	0.462957	0.194722	0	0	-0.063934	0
SJSA-1	0.334546	-0.169427	0.63137	-0.921932	0.161924	-1.1121	0.561706	-1.37647	-0.999364	0.680757	-0.677883	-0.161023	0.0863504	0.23409	-2.42314	1.14601	-0.107489	-0.249091	-0.813411	-1.63764	0.695487	-0.862796	0.432861	0.29797	0.351335	0.739182	-1.69151	-1.18477	0.693106	-0.469062	0.3529	0.411733
SK-CO-1	0	-0.154189	-0.0631256	0	0	1.05217	-0.172252	0	-1.21795	1.04243	-0.534139	-0.981724	0	0	-0.447213	0.529066	0	0	0	-0.481335	0.429587	-1.90509	0.909632	0	0	0.583283	-1.56977	-2.00391	0	0	0.107796	0
SKG-IIIa	0	0.927681	-0.228847	0	0	0.922086	-0.595344	0	1.87422	0.707925	-0.585423	0.67713	0	0	0.326535	-0.235743	0	0	0	0.921232	0.826162	-0.690369	1.14593	0	0	-0.127585	0.0862663	0.554129	0	0	0.995735	0
SK-HEP-1	0	0.744145	0.18961	0	0	-1.35259	0.633022	0	-0.367695	-1.06701	-1.75042	-0.522129	0	0	-1.58839	-0.309079	0	0	0	0.135989	-0.600523	-0.704408	0.831732	0	0	-1.38063	-0.662328	-0.679489	0	0	-1.14684	0
SK-LMS-1	0.599504	-1.78941	-0.852336	0.984119	0.661169	1.0691	0.63876	-0.429089	-0.36692	-1.603	-1.75438	-0.725949	-0.169215	0.347024	0.254173	1.20369	0.355074	-0.906298	-0.572007	0.914227	0.204445	-1.05066	0.932536	-2.15263	-3.58549	0.0277983	-0.913122	0.705579	0.426107	-0.758414	-1.73361	0.394146
SK-LU-1	0	0.414244	0.947383	0	0	-1.10195	0.7938	0	-1.1267	-0.825353	-0.583252	-0.764025	0	0	-0.994871	-0.747665	0	0	0	-1.00629	-1.67348	-0.518634	-0.879584	0	0	-1.33756	0.00694952	0.763076	0	0	-0.452878	0
SKM-1	1.03171	0.545785	-1.92348	0.579931	-0.585797	-1.51634	-0.560937	0.258895	0	-1.96547	-1.18509	-4.04619	0.0944482	0.624021	0	-2.32293	0.636771	-0.648405	0.855353	0	0	-2.4192	-2.71181	1.14813	0.281276	0.19267	-2.51329	-0.214166	0.872235	0.658219	0	0.839954
SK-MEL-2	1.02289	-0.254803	-0.71484	-0.61522	0.701514	0.623827	0.774733	1.53446	-0.891378	-1.28394	-1.41876	-1.69225	0.711256	1.12854	0.77052	0.863415	0.617857	0.829431	0.334742	-0.669632	0.799421	-1.66301	0.705753	0.427275	0.38642	-0.0484362	-1.4788	-2.38202	1.06787	0.248404	-1.31542	1.02435
SK-MEL-24	0	-0.958867	0.343737	0	0	0	0.0634651	0	0.145013	-0.896037	0.747803	-1.9942	0	0	0.689099	-2.41727	0	0	0	-0.115884	1.25938	-0.0185066	1.0033	0	0	-1.40701	-0.261237	0	0	0	-0.768313	0
SK-MEL-28	0	-0.165224	0.585639	0	0	0	0.371734	0	1.63524	0.146961	-0.447503	-2.0329	0	0	0.711382	-0.364511	0	0	0	0.388645	0.925332	-2.64747	-1.42075	0	0	-2.70871	-1.81962	0	0	0	1.83172	0
SK-MEL-3	0	0.365673	0.93525	0	0	-1.48989	0.280916	0	-1.10064	1.10223	-0.845232	-0.74196	0	0	-0.0234907	0.671382	0	0	0	-1.4614	-0.648951	-1.01048	0.689312	0	0	-1.33727	-1.06479	-1.62208	0	0	-0.306338	0
SK-MEL-30	0	-0.299618	0.13027	0	0	-1.86827	0.556918	0	-0.184933	1.18449	0.331988	-0.939835	0	0	-1.56041	-1.05229	0	0	0	-0.226243	0.662564	0.060349	-1.14655	0	0	-2.57316	0.0181939	-2.76398	0	0	-0.429698	0
SK-MEL-5	0	-0.188934	-0.368506	0	0	0.28864	0.609891	0	0	-0.54533	-0.596471	-1.36449	0	0	0	0.77948	0	0	0	0	0	-1.80803	0.480871	0	0	-2.06928	-1.41013	-2.30193	0	0	0	0
SK-MES-1	0	0.718596	1.14897	0	0	-0.827181	-1.24868	0	-0.255921	-0.814912	-1.52976	-0.53072	0	0	-2.06478	-0.739948	0	0	0	0.130137	-1.26631	-0.474185	0.200256	0	0	-1.01886	-0.830667	0.196921	0	0	-0.719857	0
SK-MG-1	0	-0.581755	-0.242897	0	0	0.920656	0.480919	0	0	-0.43962	-0.237465	0.291345	0	0	0	0.751801	0	0	0	0	0	0.304335	0.742511	0	0	0.947968	0.194284	-0.49535	0	0	0	0
SK-MM-2	0.174713	1.05982	1.42692	1.06553	1.10802	1.42591	1.21217	-1.24639	-0.915862	1.40615	1.25299	1.4887	0.574885	0.80019	-0.295694	1.08123	0.474756	0.170965	-0.98526	-1.86247	-0.0144329	1.5232	1.13001	-0.245375	0.507074	1.05472	1.82561	0.982522	-0.0567267	-0.6092	0.432698	0.778349
SK-N-AS	0	0.0576454	0.810865	0	0	0.977476	1.16928	0	-0.106594	0.6442	-0.557048	-1.14137	0	0	0.0909181	0.386739	0	0	0	0.534491	0.24288	-1.72914	0.829586	0	0	0.802731	-1.17094	-1.39634	0	0	1.38864	0
SK-N-DZ	0.0307976	-2.33416	-0.733107	0.588305	-1.59679	0.469163	0.352476	-0.76064	-1.6217	-1.08468	-0.166071	0.768418	1.03765	0.153596	0.783511	0.124783	-0.665137	-0.101765	-0.39859	-2.36023	-1.91455	0.691633	-0.0670362	-0.98054	-1.2542	-1.30338	1.44294	-1.20573	-0.206864	-0.675821	-0.330636	-0.241393
SK-NEP-1	0.122057	0.379467	-0.736623	-1.34101	0.0996143	0.54241	0.389121	1.26751	-1.15428	-0.369193	-0.909161	1.43833	0.0909595	-1.28271	0.605022	0.165484	-0.420033	-0.958346	-1.21517	-1.90342	0.088522	1.20956	-0.223118	-0.664159	-0.430036	-0.422405	1.05263	-0.0165846	-1.18623	-0.920288	-0.00712223	-0.12071
SK-N-FI	0.0647187	-0.867698	-0.596994	0.321819	0.687824	-0.287696	0.590703	1.02674	-0.437514	0.782903	0.225137	-0.321033	0.521988	0	1.41151	0.537212	0.590894	0.765494	0.129436	-0.576983	1.43483	-0.496067	0.662739	0.632215	0.837871	1.08042	-0.696655	0.71059	-0.483333	-0.119263	1.79887	0.63615
SK-OV-3	0	-1.8079	0.921898	0	0	1.1236	-0.366902	0	-0.659506	-1.38158	-0.33892	0.00368519	0	0	-1.1384	-0.512408	0	0	0	-0.385256	-1.12199	0.24458	1.21817	0	0	0.456277	0.295876	0.899056	0	0	-0.606059	0
SK-UT-1	-0.0506152	-0.464837	-0.166243	-0.243667	-0.0172979	0	0.150964	0.407602	-0.38891	-0.909035	-0.403266	-0.311713	-0.25965	-0.741728	-0.103416	-0.0106165	0.148339	-0.895534	-0.266452	0.745517	1.25371	0	-1.46613	-0.0445745	0.27726	0.0498471	0	0	-0.774014	0.313963	-0.316568	-0.0107176
SN12C	0	0.357983	-0.478003	0	0	-1.09048	-0.701927	0	0.0950738	-0.66284	-0.337434	-0.828774	0	0	-1.29851	0.176822	0	0	0	0.162485	-0.184063	-0.392361	-0.42952	0	0	0.485874	-0.298933	0.530891	0	0	0.116791	0
SNG-M	0	0.868983	0.356168	0	0	0.337614	-0.783737	0	-0.618053	-0.077892	-0.22343	0.587577	0	0	-0.258272	1.04403	0	0	0	0.254821	-1.54165	0.996467	0.391172	0	0	-1.37319	1.04993	-1.38232	0	0	-1.69013	0
SNU-387	0	-0.340024	-0.254355	0	0	0.983123	0.634988	0	-1.96007	-0.81725	-0.483946	-0.839385	0	0	-0.931645	1.136	0	0	0	-1.65819	-0.889245	-1.46058	0.783799	0	0	0.0926141	-1.14494	0.875416	0	0	-0.155348	0
SNU-423	0	-0.721677	-0.877262	0	0	1.32459	1.10723	0	-0.359938	0.894203	-0.000227309	0	0	0	-1.04357	1.17601	0	0	0	-1.08517	-1.07338	-0.280439	0.657146	0	0	0.805111	-0.310995	0.56026	0	0	-1.15258	0
SNU-449	0	0.834977	-0.644056	0	0	1.20569	-0.573846	0	-0.212265	-0.385282	0.694724	0.173893	0	0	0.358321	-1.51073	0	0	0	-0.619959	-0.221056	-0.237186	-0.228901	0	0	-0.893998	-0.410329	0.796832	0	0	-1.20594	0
SNU-475	0	0	0	0	0	0	0	0	0.909896	0	0	0	0	0	1.28672	0	0	0	0	1.29215	1.09122	0	0	0	0	0	0	0	0	0	1.69026	0
SNU-C1	1.12226	0.931159	0.993661	1.39607	0.796706	-0.0866333	0.301898	-0.686452	-1.57795	0.899757	0.337718	-0.097852	0.932049	-0.113312	0.866902	0.586703	0.470102	0.446568	1.08579	-2.2561	1.18444	-0.435444	-0.56379	1.01863	0.668319	0.974272	-1.06359	-0.082342	1.30745	0.43992	1.97135	0.897982
SNU-C2B	-0.411381	0.547272	1.18336	0	-0.88708	-0.370702	-0.997435	-0.659759	0.224724	-0.195175	0.197598	-0.2824	-0.385419	0	1.08982	-0.679752	0.211343	0	-0.345609	-0.15456	0.159059	-0.30031	0.380205	-0.0483383	0.378368	0.632468	-0.12238	0.396302	0	0.771397	0.0143373	-0.143246
SR	-0.448743	0.186519	-0.730614	-0.287664	-0.971789	-0.850821	0.967483	-0.771331	0.481028	-0.665813	-1.31037	0.586686	-0.0781943	0.036331	-2.85699	0.922114	0.194633	-1.00583	-3.00656	0.133042	-1.14059	0.846788	-2.07323	-3.76522	-0.0842887	-1.56567	-0.0652574	-1.47058	-0.992123	-1.138	-0.748814	0.74127
ST486	-0.657522	0.693905	-1.61444	-0.933602	-1.71281	0.00847131	1.13831	-0.165369	-0.404515	-1.45811	0.228039	-0.124304	1.34395	-0.816977	1.01174	0.0627427	-3.62615	-0.476825	-0.122249	-0.296235	-0.0410279	0.0874384	-0.187001	-1.95836	0.476355	-0.801491	-0.108651	0.808625	-1.23025	-0.547672	-0.901928	-0.397258
SU-DHL-1	0.86046	0	0	-0.580251	0.408718	0	0	0.0665847	2.12124	0	0	0	0.84597	0.887699	1.374	0	-0.176614	1.05089	-1.85054	1.50652	0.88156	0	0	-3.16595	0.123228	0	0	0	0.261377	-0.664282	-0.1426	0.780119
SUP-T1	0.729137	0.614034	0.657856	-0.847859	0.988613	0.30834	0.720462	1.1653	-0.217598	0.524571	0.520251	1.79615	0.957024	0.252458	-1.05195	0.494617	-2.42781	0.450223	1.277	-0.493122	-0.196781	1.22748	-0.156123	0.785034	-2.94568	-0.199129	1.40307	0.0766562	1.67755	0.853287	-1.10486	0.810962
SW1088	0	-2.11511	-0.594963	0	0	0.272923	0.911506	0	-0.444426	1.34736	0.0990884	-0.444095	0	0	-1.81748	-1.46928	0	0	0	0.153701	-1.09064	-0.000435489	-0.0519318	0	0	0.83338	-0.141179	0.344423	0	0	-0.0712017	0
SW1116	0	0.43705	0.984587	0	0	-0.829697	-1.30317	0	0	0.584973	1.60123	-1.2002	0	0	0	-1.14252	0	0	0	0	0	-1.15159	0.512886	0	0	0.673966	-0.300459	0.305082	0	0	0	0
SW13	0	-0.365382	0.454662	0	0	0	-2.34356	0	0.17612	-1.59121	-0.0937729	-0.118893	0	0	-1.04634	-0.445911	0	0	0	-0.309383	-0.580068	0.415919	0.855081	0	0	0.62839	-0.363083	0	0	0	-0.446413	0
SW1417	0	-0.458646	1.26914	0	0	-0.952516	-0.506138	0	0.812245	0.826566	0.261876	-0.279265	0	0	0.924674	0.988449	0	0	0	0.858921	1.30624	-0.333163	0.945551	0	0	-0.546343	-0.229739	-0.185187	0	0	0.534314	0
SW1463	0	-0.948272	0.173668	0	0	0.244568	0.229352	0	0.791636	0.768695	2.03804	-1.27986	0	0	0.394476	-0.818464	0	0	0	-0.31556	0.934834	-0.556735	0.303734	0	0	0.237658	-0.381401	-0.20764	0	0	0.775533	0
SW1573	0	0.975761	-0.88409	0	0	-0.271023	0.087843	0	-0.296291	-0.314443	0.210492	0.0747691	0	0	0.149949	0.7307	0	0	0	-0.10431	0.945951	1.02866	-0.0450741	0	0	0.302722	0.610237	-1.00182	0	0	0.711834	0
SW1710	0	0.238753	-0.285562	0	0	-0.974714	-0.116483	0	-1.17845	-0.521178	-0.968298	-0.550147	0	0	-2.85468	0.593193	0	0	0	-0.798887	-1.4937	-0.138117	-0.522564	0	0	-0.386867	-0.669627	-0.0213491	0	0	-1.13997	0
SW1783	0	-0.0600879	1.23365	0	0	1.01022	0.938967	0	-0.148121	1.39209	0.435327	0.646083	0	0	-2.36677	0.371741	0	0	0	-0.193685	0.60571	1.19493	0.169046	0	0	1.13188	0.245884	0.593611	0	0	-0.900921	0
SW1990	0	-0.707477	0.745909	0	0	-1.06562	0.270368	0	0.785372	0.273941	0.351544	-0.160281	0	0	-0.0651107	-0.434508	0	0	0	0.322488	-1.03087	-0.0242587	0.876797	0	0	0.169871	0.227656	0.462493	0	0	0.088673	0
SW48	0	0.0571499	0.121473	0	0	-0.119821	-1.18174	0	-0.637506	-0.813854	-1.28999	-0.44219	0	0	1.09468	-1.43213	0	0	0	-0.0434786	-0.154567	0.0853114	0.464813	0	0	0.981325	-0.0322894	0.795422	0	0	-0.0691153	0
SW620	0	1.15788	0.0912868	0	0	0.88163	0.835549	0	-0.60538	0.48337	-0.466708	-1.49013	0	0	0.529779	1.40128	0	0	0	-0.332383	1.31805	-1.47961	1.1735	0	0	1.28115	-1.26541	0.65828	0	0	-1.31676	0
SW626	0	-0.887478	1.0078	0	0	0.907165	0.0803385	0	-0.434562	-0.0785358	0.240234	-0.717067	0	0	-0.749316	0.894799	0	0	0	0.00625914	-0.342145	-1.72004	0.868424	0	0	0.930354	-1.46369	0.00851514	0	0	-0.863718	0
SW684	0.0780507	1.01894	1.26661	1.19174	-0.0631969	0.334556	0.365719	1.32426	1.16612	1.45521	0.535284	1.28273	-0.712555	0.54553	0.321617	1.06281	-0.662631	0.398716	0.938229	1.01656	-0.846671	0.747931	0.7891	0.474636	0.226341	1.08312	0.0959013	0.758813	1.3332	1.52081	1.28891	-1.30189
SW780	0	-0.289129	-1.44743	0	0	-1.94487	0.524993	0	1.69765	-0.343393	-0.446982	-0.845443	0	0	-0.759161	1.07216	0	0	0	1.22543	1.03365	-0.979947	-1.86574	0	0	0.319338	-1.06205	0.425065	0	0	1.73497	0
SW837	0	-0.275082	0.754828	0	0	0	0.141987	0	-0.346626	0.337917	2.47503	-0.192417	0	0	0.0233726	-0.03932	0	0	0	-1.00624	1.00422	-0.13403	0.197672	0	0	0.20403	0.153647	0	0	0	-0.00907444	0
SW872	-1.68309	-0.79743	0.797044	-1.94173	-1.51415	-1.63603	0.430277	-0.786103	-0.51518	0.903478	-0.141547	-1.08748	-1.24131	0.275258	0.249188	-0.135757	-0.429697	0.0967419	-0.860331	0.549614	0.660238	-1.46451	0.739696	-0.133268	-0.213178	-1.64055	-1.05376	0.195432	0.882927	-0.43317	-0.839929	-1.02897
SW900	0	-0.162557	0.562126	0	0	0	-0.142314	0	-0.0542724	0.829459	0.364566	0.705574	0	0	0.775895	0.0272206	0	0	0	-0.88275	0.693758	0.520876	-0.328094	0	0	0.16545	1.22304	0.328715	0	0	0.774033	0
SW948	0	1.07175	-0.0786422	0	0	-0.277903	0.869406	0	-0.671905	0.739682	0.935429	0.533685	0	0	1.23067	0.929222	0	0	0	1.00548	0.929676	-0.390923	-1.19348	0	0	0.873327	-0.26958	-1.57678	0	0	2.19022	0
SW954	-1.14531	-0.234858	0.668975	0.0307251	-1.0402	-1.80257	-1.20587	-1.02418	-0.61304	-1.20245	-0.511155	-0.312113	-1.07632	-0.70564	-1.32252	-1.44553	0.443506	-1.47532	-0.983388	-0.688511	-1.13746	-0.330608	-1.30486	0.205548	0.435502	0.219081	-0.0804118	0.164865	-0.953592	-0.678729	-0.540054	-1.25114
SW962	-0.51854	-1.00824	0.446905	0.601565	-1.51715	-0.669046	-0.329982	-0.987218	-0.476819	0.814965	-0.865089	0.0578918	-0.993349	-0.482653	-0.940823	0.0139099	-0.0127369	-1.51627	-0.452138	-0.331011	0.145625	-0.0253915	-2.99444	-0.618223	-0.918352	0.883382	-0.788461	0.767861	0.298568	-0.0591242	-0.668937	-0.906941
SW982	-1.74343	0.646844	0.493435	0	-1.57747	-0.296995	0.779221	-1.19399	-0.832496	-0.675895	-1.58031	-0.746705	-1.56841	0	-1.30938	0.592872	0.484093	0	-1.3587	0.542676	-0.703259	0.251609	0.890605	-0.405696	0.47615	-1.54738	-1.28394	-1.41772	0	-0.686507	0.316176	-1.03104
T-24	0	-1.4135	-1.22144	0	0	-0.662302	0.692596	0	-0.158645	-0.819797	0.704768	-0.884296	0	0	-1.62918	0.785795	0	0	0	0.512413	0.2224	-1.60692	0.534049	0	0	0.162649	0.905747	-0.641425	0	0	0.138666	0
T47D	0	-0.0314205	1.03568	0	0	0.708134	-0.579476	0	0.166637	0.918922	1.84484	0.749877	0	0	0.357617	0.966719	0	0	0	0.529892	0.532618	1.22199	1.14972	0	0	1.16628	0.940745	0.980788	0	0	0.663697	0
T84	0	0.955101	1.28112	0	0	0.765516	0.0712007	0	-1.98751	1.48512	2.26305	1.64726	0	0	1.40259	0.616903	0	0	0	-1.56221	0.916679	1.16597	0.686012	0	0	1.21665	0.970999	0.805683	0	0	-1.26285	0
T98G	0	-0.147343	-0.452176	0	0	0.0504065	0.5735	0	0.699758	0.915047	-0.446055	-0.31049	0	0	0.588384	0.910273	0	0	0	1.12701	-0.275542	0.794463	-0.108514	0	0	-0.672401	0.391558	0.67019	0	0	0.067155	0
TALL-1	-0.608441	0	0	0.702512	0.963676	0	0	0.0454317	1.54885	0	0	0	0.858628	0	1.59022	0	0.14473	0.893534	1.50636	1.43762	1.33855	0	0	0.564539	1.1525	0	0	0	0.72265	-0.441449	2.32587	0.691556
TCCSUP	0	0.174337	0.728948	0	0	0.430858	0.594859	0	-0.878238	1.02628	0.515851	-0.1403	0	0	-2.32993	-0.65542	0	0	0	-0.783367	0.919923	0.900707	-0.3566	0	0	-0.859748	-0.0277527	0.798087	0	0	-0.240016	0
TC-YIK	0	0.350757	0.365652	0	0	0.912883	-0.362693	0	0	0.88823	-0.628161	-0.434983	0	0	0	0.382827	0	0	0.570012	0	0	0.35649	0.0898904	0.815708	0	-0.00511445	-0.325217	0.319465	0	0	0	0
TE-1	-1.0998	0.719062	-0.540743	-0.0188687	-1.71873	-0.192923	-0.971978	-1.17444	-0.772422	-0.335587	-0.154508	0.210081	-1.01048	-2.41529	-0.735379	-0.750557	-0.585192	-2.0316	-0.780916	-1.39266	0.909653	-0.099078	0.83946	0.314107	-0.288921	0.0939758	0.125887	0.829148	0.744955	-0.0595108	-0.58643	-0.455485
TE-10	-1.04569	0.866748	1.32526	0.692165	-1.64847	-0.158002	-0.7504	-0.98735	-0.712643	1.14082	0.393371	1.0287	-1.13602	-0.88824	-1.5785	-0.383074	-0.109432	-1.71499	-0.767021	-1.16732	1.11829	0.574592	0.822624	-0.654894	-0.404184	1.18569	0.14836	0.68015	-0.79148	-0.964016	-1.09132	-0.581609
TE-11	-1.19993	0.931067	-0.737704	0	-1.72108	-0.288556	-0.7419	-1.81811	-2.89163	-0.582717	-0.474316	-0.111639	-1.08339	0	0.884558	-0.383799	-0.686357	0	-1.36814	-2.90301	-0.248576	0.167112	0.730105	-0.016849	-1.10221	-1.12256	-0.0507147	0.835136	0	-1.0652	-0.773492	0.0299012
TE-12	-1.72655	0.273543	0.0231006	-0.953901	-2.44793	-1.51422	-1.79538	-1.75892	-0.958301	-1.3359	0.398311	-0.790255	-1.4411	-4.35705	-0.107211	-1.86152	0.439789	-2.85293	-0.885057	-1.78647	-0.978191	-0.759049	0.409029	0.0496669	-0.538279	-1.12107	-0.875389	0.634552	-1.06373	-1.41089	-0.55291	-1.02139
TE-15	-1.86933	0.719298	1.28311	0.732841	-2.53432	0.142686	-2.37917	-1.14387	-0.531992	-1.24691	0.591599	-0.427003	-1.72679	-1.6031	-0.610911	-2.58176	-0.607361	-1.10649	-0.902231	-0.772473	-1.2434	-1.76543	-0.950362	-0.324818	-1.43603	-0.902431	-2.15916	0.0578913	1.21498	-1.60338	-1.43778	-1.38425
TE-5	-0.125048	0.908575	0.802443	-0.419706	-0.179411	-0.431896	-0.3518	0.00591568	0.974099	0.990859	0.655549	-0.344015	-0.306915	-1.45248	-0.183202	0.486121	0.36788	-1.64164	0.651358	0.619218	0.955389	-0.0023672	0.359608	0.559819	0.431908	1.0469	-0.345193	-0.16333	-1.33812	0.84396	0.0695501	0.489579
TE-6	-0.175708	-0.0972907	0.644203	0.919519	-0.575388	0.322284	-1.82732	0.436985	0.171235	1.21753	1.29725	0.115714	-0.403896	-2.05505	1.02275	-1.84167	-0.771591	-2.19105	-0.315629	1.27314	1.28964	0.297124	-1.30054	0.460303	0.145387	1.01072	0.105541	0.205567	0.626249	0.635575	-0.146195	-0.118792
TE-8	-1.92376	0.477392	0.710324	0.175987	-1.96518	-0.971522	-0.941807	-1.33448	-1.95085	0.27598	-0.0506723	-0.543953	-1.48234	-0.755241	0.0433077	-0.968554	0.336018	-1.26603	-0.973122	-1.52126	-1.3235	-0.566252	-0.0388305	0.291845	0.144213	-0.200832	-0.905418	0.47194	-0.311314	-0.959311	-1.03319	-1.38833
TE-9	-0.145722	0.411134	0.603249	-0.353901	-0.0446434	0.829764	-0.545747	-0.692021	-0.342428	0.0223401	-0.314901	0.71523	-0.484768	-2.49703	-1.12684	-0.515143	0.210638	-2.61319	-0.588489	0.429036	-0.868402	0.670878	-0.435528	0.585639	0.613859	0.597191	0.561142	-1.10451	-0.306136	0.189558	0.252347	-0.574362
TGBC11TKB	0	0.738954	-0.42647	0	0	0.987736	0.580941	0	1.0524	0.597447	0.372409	-0.69111	0	0	0.878672	0.087664	0	0	0	0.254037	1.06638	-0.746574	0.557822	0	0	0.894944	-0.92927	0.669808	0	0	1.92299	0
TGBC1TKB	-0.878414	0.160576	1.13801	1.1664	-0.28898	-0.151887	0.62351	-0.724883	1.39329	1.30652	1.19672	-0.377075	-1.14369	0.501326	0.13603	0.241275	0.0278615	-1.31951	-0.0091251	0.313742	-0.139539	0.483856	0.640404	0.428705	-0.329353	0.468466	-0.144464	0.649584	-0.194085	-0.28142	0.665221	-0.107391
TGBC24TKB	-1.459	-0.318951	0.0405071	0	-1.54322	-0.594776	-1.01502	-1.58017	-0.959955	-0.0873775	1.98137	0.243148	-1.20783	0	0.632924	-1.15303	-1.88555	0	-1.11422	-1.45603	0.222874	-0.0016555	-1.13478	-0.057559	-0.186604	0.931743	0.588827	0.368845	0	0.803468	0.295689	-0.97775
TGW	-0.579248	0.841208	-0.0500274	0.40403	0.187025	0.869074	0.938308	-1.2141	-0.131181	1.3008	-0.685444	-0.249151	0.150109	0	1.13366	1.41324	0.651238	0.344081	-0.693198	-0.974776	0.975182	0.47006	1.21939	-0.231198	1.01139	0.841168	0.097263	1.11831	0.123701	-0.237636	0.766234	0.234494
THP-1	1.06192	0.754499	0.980643	0.590786	0.748747	1.25316	0.984073	1.55499	0.653708	1.4802	-0.102091	0.623667	0.82028	0.746519	-0.735282	0.957982	0.625244	0.667725	1.57657	1.31178	0.329889	0.774773	1.04457	0.931853	0.846452	0.0872451	0.853263	0.848558	-0.189551	0.876701	2.32039	0.71506
TI-73	0	0.263047	0.000201651	0	0	-0.518142	-2.39874	0	0	-1.42348	-0.631011	0.151593	0	0	0	-2.47175	0	0	0	0	0	0.86127	0.441795	0	0	-1.73493	-0.7095	-0.561695	0	0	0	0
TK10	-1.57626	0.698359	1.08507	-0.340726	-1.94643	-0.792919	-2.05955	-0.732452	-0.327474	-1.03485	-0.594068	-0.489661	-1.5556	-2.70922	-0.24358	-2.11991	0.249099	-1.62372	-0.611838	-0.0888852	-0.536531	-0.249318	-0.475441	0.41253	0.517878	-0.321405	-0.633096	0.502551	0.94958	0.103209	-0.249256	-0.965659
TT	0	-3.45853	-0.526156	0	0	-0.404822	0.433771	0	1.3666	0.0436877	-0.22662	0.684833	0	0	0.462576	-0.528836	0	0	0	0.789294	-1.3686	-0.310306	-1.07071	0	0	0.46633	0.683411	-1.47193	0	0	1.08325	0
TUR	1.362	1.09999	-1.09588	1.1025	1.20664	-0.0130249	0.670509	1.63811	0.230135	0.0244391	-1.61344	0.609712	0.892788	1.19007	0.528354	0.362833	0.921761	1.16027	1.36284	1.33961	-0.137796	0.543986	0.402221	0.548741	1.25684	-1.16474	-0.0981828	0.696518	1.85535	1.58858	-1.06075	0.750965
TYK-nu	0	0.127043	0.59437	0	0	-0.465399	1.15358	0	1.70309	-0.993682	-0.763992	-1.41173	0	0	0.881896	0.45448	0	0	0	0.872789	0.381366	-1.7142	-0.708472	0	0	-1.33179	-1.27947	-2.67488	0	0	0.998594	0
U031	0	0.193366	0.551288	0	0	0	-0.368233	0	-0.129694	0.123695	2.52952	1.16478	0	0	-0.42038	-0.00984646	0	0	0	-0.0191371	1.10045	1.13681	-0.0588459	0	0	-0.740832	1.29028	0.439092	0	0	0.022959	0
U-118-MG	0	-0.393023	0.125691	0	0	-0.488682	0.738502	0	0.0930653	0.66895	0.845253	-0.0633315	0	0	-0.159509	0.114227	0	0	0	0.649991	-0.55316	-0.24029	0.764747	0	0	0.880543	-0.189147	0.547971	0	0	0.506512	0
U251	0	-0.191903	0.413192	0	0	-0.42807	0.790277	0	0.136668	1.20693	2.10371	-0.206433	0	0	-0.342278	0.414138	0	0	0	0.689536	-0.0415314	-0.594661	0.469419	0	0	-1.23111	0.529999	0.665672	0	0	-0.153161	0
U-266	0	0.916949	0.970284	0	0	-2.09453	0.272276	0	0	-0.709177	-0.898553	-0.398863	0	0	0	0.419023	0	0	0	0	0	-0.23268	0.182937	0	0	0.317169	0.304404	-0.799756	0	0	0	0
U-2-OS	0	0.189009	-0.634049	0	0	-0.228732	0.76849	0	0.179349	-1.27375	-1.23357	-0.104429	0	0	0.483956	0.239282	0	0	0	0.299243	-0.56806	0.17822	-0.191467	0	0	0.721214	-0.545255	0.597537	0	0	0.348137	0
U-698-M	0.184939	1.04928	0.720965	-0.0474583	0.8535	1.44609	1.12399	0.0627567	1.22374	-0.601965	0.79607	0.134849	0.674115	2.9934	1.00255	0.617278	0.320367	-0.588104	0.924105	0.351923	-1.0166	1.47642	1.03455	0.8866	0.542775	-1.02207	1.40675	0.80508	-0.291534	0.872431	-0.401992	0.564117
U-87-MG	0.587068	-0.415373	0.644248	-0.194651	0.857595	0.208028	-0.508438	1.46082	0.604218	0.399922	1.06299	-0.0476364	0.399232	1.20415	-0.00180108	0.665111	0.248818	0.170508	1.66902	1.45433	0.587461	0.354257	0.746565	0.489993	-0.545733	1.0711	0.0819874	0.681433	1.39771	1.22422	1.22499	1.00169
UACC-257	0.259872	-0.311876	1.04193	-2.41658	0.330156	-2.29395	0.808691	-0.198202	0.506519	1.04416	0.241164	-1.44586	0.183757	0.112699	-1.18465	0.681697	-0.067102	0.101447	0.412433	0.489035	-0.118034	-1.7282	0.975756	0.0412118	0.291849	-2.49763	-2.03794	-2.95225	-0.561457	0.640442	0.294218	0.594955
UACC-62	0	0.584816	1.12013	0	0	0.693756	0.0634759	0	1.54244	0.871178	0.235655	1.85207	0	0	-1.05463	0.57643	0	0	0	0.222616	1.17229	0.478102	0.680063	0	0	0.835283	1.53986	0.418744	0	0	0.577703	0
UACC-812	0	0	0	1.45555	0.340674	0	0	0	2.15037	0	0	0	0	0.860841	1.17155	0	-0.392269	-1.57149	1.22074	1.43881	1.07617	0	0	0.369432	0.172818	0	0	0	0.911117	0	1.94312	0
UMC-11	0	-1.30841	0.12414	0	0	0.164625	0.549676	0	-0.111777	1.2574	0.238096	0.118388	0	0	0.409128	0.291874	0	0	0	0.68435	-0.0249568	1.59396	-0.78567	0	0	0.166528	1.27375	-0.00172439	0	0	0.689657	0
UM-UC-3	0	-0.746053	0.0922771	0	0	0	0.685809	0	0.161972	-0.840045	0.38127	-0.23719	0	0	0.364799	0.409791	0	0	0	0.822135	0.0499109	0.766199	0.757412	0	0	-0.591754	0.344929	0	0	0	0.0972246	0
VA-ES-BJ	0.101628	0.0564398	-1.27571	0.825419	-0.604036	-0.576437	0.716209	0.271024	-0.711393	-0.414943	-0.350721	-0.22879	-1.25726	0.180331	0.193257	-0.353811	-0.159437	-0.0445823	-0.349269	0.305557	-1.00711	-0.270062	0.577585	-0.743731	-1.01422	-1.45046	-0.265154	0.195408	0.309925	-0.357714	-0.62848	-1.20389
VM-CUB-1	0	-1.26324	-0.451591	0	0	-1.08884	0.540351	0	-0.0151966	0.410192	-0.363096	-0.500174	0	0	-2.01319	0.253488	0	0	0	0.463597	1.21936	-0.335703	0.74781	0	0	-0.13188	-0.431532	0.0448299	0	0	-0.242845	0
VMRC-RCZ	0	0.600178	-0.237271	0	0	0.0346713	-0.128273	0	-0.101467	-0.370291	-1.20857	-0.00968022	0	0	0.190892	0.0175166	0	0	0	0.520198	0.786236	0.641154	-0.458168	0	0	0.428251	0.209219	0.774462	0	0	-0.499925	0
WM-115	0	0.289391	0.120997	0	0	-2.38259	0.0892616	0	1.20624	1.36997	0.900013	-1.78766	0	0	0.505162	0.448757	0	0	0	0.833393	-1.35986	-1.24123	-0.4385	0	0	-2.80042	-1.29823	-3.12246	0	0	1.88155	0
WSU-NHL	1.1717	0.980128	-0.726078	0.300204	0.335733	0.640323	-0.25837	1.82429	0.581546	-1.5536	-1.59644	-0.152285	0.989703	0.744596	0.401144	0.587322	0.41886	0.958693	1.81579	-0.138118	0.823598	0.980256	-0.512686	0.477779	0.919197	-0.91189	0.558135	-0.122719	-0.0385138	1.15728	0.320197	0.904882
YAPC	0	0.953847	0.0584871	0	0	0.116153	0.0972766	0	0.894703	1.42465	1.44869	1.15279	0	0	0.494848	0.79253	0	0	0	-0.797653	0.315169	1.32298	1.15118	0	0	0.557382	0.429501	0.435562	0	0	1.59889	0
YH-13	0	-1.65373	-1.28389	0	0	0.423536	1.01526	0	0	0.403532	-0.939831	-0.193487	0	0	0	-0.00730448	0	0	0	0	0	0.0766666	-1.07617	0	0	0.321089	-0.555289	0.899025	0	0	0	0
YKG-1	0	0.627879	0.182478	0	0	-1.02501	-1.28046	0	-0.592696	-0.831495	-0.45076	-0.269687	0	0	0.963891	0.516266	0	0	0	1.0737	0.293158	-0.330912	-0.719764	0	0	-1.07734	-0.976714	-0.0313358	0	0	-1.27899	0
ZR-75-30	0	-0.893017	0.72005	0	0	1.25435	-2.12343	0	0	-0.351949	1.4997	0.177083	0	0	0	0.703727	0	0	0	0	0	0.73948	1.1174	0	0	0.894851	1.2831	0.809155	0	0	0	0

## Sheet: outputM
	A-770041	AMG-706	Axitinib	AZ628	AZD-0530	AZD6244	BIBW2992	BMS-536924	BMS-754807	Bosutinib	CEP-701	CI-1040	Dasatinib	Erlotinib	FTI-277	Gefitinib	Imatinib	Lapatinib	NVP-TAE684	OSI-906	Pazopanib	PD-0325901	PD-173074	PF-02341066	PHA-665752	PLX4720	RDEA119	SB590885	Sorafenib	Sunitinib	Tipifarnib	WH-4-023
697	-1.16431	-0.163509	-1.24857	-1.43743	-0.627588	0.917425	-0.435161	-1.01292	0.367576	-2.26259	-1.96963	-0.374788	-0.8508	-2.03239	0.575624	1.27494	0.46841	0.361764	-0.969639	-0.451217	-0.647164	0.286575	-2.52803	-1.14152	-1.02845	-1.8852	0.0767709	0.185053	-0.905735	-1.52331	-0.892794	-0.6469
5637	0.0100553	-0.410144	0.15663	0.169801	-0.155639	0.664991	-1.30038	-0.0402667	-0.732779	-1.36305	-1.21319	0.775541	-0.0842407	-0.323858	-0.472572	-0.159597	-0.0633037	-0.139688	-0.117261	-0.370784	0.674488	1.08587	0.627894	-0.137063	-0.202969	-1.06277	-0.101733	0.0196115	-0.0151233	-0.226545	-0.987821	0.161831
22RV1	0.16919	0.275656	-0.132405	0.0816489	0.178924	0.244035	0.694799	-0.0461455	-0.243135	0.712778	0.360526	1.10055	0.180145	0.267578	0.832276	1.11031	0.0327289	0.161282	-0.0407867	-0.793512	0.451189	0.615833	0.538401	-0.100986	-0.0114171	0.995394	0.44877	-0.258982	-0.00395826	0.0251157	-0.494137	0.141709
23132-87	0.0756619	-0.882271	1.00509	0.0314833	0.0976162	1.20689	0.455214	0.0635052	1.12675	0.305217	-0.302045	-0.0939201	-0.0414402	0.123071	-0.123818	0.893512	0.256425	0.062102	0.0595075	0.332677	0.582928	0.0105338	0.875366	-0.0103617	0.000871303	1.0262	-0.508439	0.773707	-0.0581454	-0.0124338	-0.17699	0.119795
639-V	-0.0218869	-1.26151	-1.4568	-0.0515041	-0.209498	0.159615	-0.382419	-0.264135	-0.516126	-0.397642	0.845312	-0.711427	-0.111671	-0.189299	0.196758	-0.885572	-0.157713	-0.0614947	-0.0781348	-0.0411368	0.760103	-1.86141	-1.84461	-0.028365	0.0085728	1.06139	-0.314066	0.714342	-0.0972712	-0.100781	-0.923164	-0.261412
647-V	-0.206523	0.927769	1.11125	0.187016	-0.149588	0.932982	-0.0419656	-0.0934522	1.10982	-0.707061	0.275567	-0.271414	-0.0883376	-0.236126	-1.89976	-1.5081	0.132909	-0.360154	0.145407	0.305927	-0.417848	0.0592292	0.566922	0.155094	0.0972818	1.07571	0.206394	0.923819	-0.0329166	0.121628	-0.639204	0.0096481
769-P	-0.12214	0.172009	0.727281	0.202857	-0.173798	-1.11576	-0.839672	-0.012401	0.177092	-1.15395	0.437645	-0.131689	-0.0124311	-0.28787	0.243186	-1.47728	-0.000984686	-0.264002	0.103457	0.404937	0.203587	0.0597999	0.0142975	0.0338228	-0.0304369	-0.143693	0.225069	0.205771	0.0675795	0.10158	-0.380254	0.0219119
786-0	-0.257549	0.0467685	0.284209	-0.272697	-0.220543	-0.625658	-0.674199	-0.328782	-0.525593	-0.260476	0.419271	-0.824014	-0.237182	-0.173486	0.566509	-1.10042	-0.12485	-0.31778	-0.021423	-0.244447	-1.12201	-0.367594	0.209579	-0.0110717	-0.12944	-0.605332	-0.604272	-0.361579	-0.0839599	-0.146072	-1.46457	-0.17111
8505C	-0.122549	-0.288228	-1.01951	-0.386052	-0.100396	0.520593	0.497729	-0.153066	-0.378204	-0.755829	-0.289157	-0.966774	-0.178306	0.00621386	-0.362076	0.43446	-0.122972	0.079757	-0.0179909	0.303091	0.136711	-0.91094	0.969842	-0.190559	-0.0718336	-0.600595	-0.614864	0.204123	-0.200018	-0.24111	-1.36387	-0.166659
8-MG-BA	-0.785669	0.284424	-0.918697	-0.45897	0.254622	0.352523	0.738619	-0.509824	-0.206586	-0.553991	-0.984566	-0.121762	-0.913353	-0.00419436	-0.326943	-0.365593	0.323739	0.229328	-0.237764	-0.24907	-0.387475	0.364154	0.470779	0.622528	0.374282	-1.71748	0.467325	-0.00465867	0.666925	-0.536591	-0.672742	-0.100835
A101D	-0.870148	0.0200441	-0.837017	-2.99987	0.264121	0.527733	0.503164	-0.803587	-0.521683	-0.890725	-0.360117	-1.57651	-0.444235	-0.612826	-1.79842	-0.643791	-0.00697074	-0.69679	-0.449268	0.632568	0.105588	-1.51398	-1.66787	-0.111418	-0.224794	-2.90049	-1.1321	-2.7146	-0.318175	-0.891586	-0.731121	-0.296994
A172	-0.0587768	-0.14821	-0.947616	-0.0809243	-0.105865	0.0572128	0.487205	-0.201699	-0.327911	1.26283	0.287731	0.199447	-0.129366	0.0831881	-1.7287	0.0973947	-0.0909949	-0.135461	-0.123908	0.161083	-1.58768	0.191447	-2.45056	-0.02076	0.0342001	1.14068	0.0288424	0.111929	-0.063202	-0.127117	0.000879741	-0.297311
A204	0.0833211	-3.75673	-4.28553	-0.021507	-0.375561	-1.54773	0.666074	-0.0777663	-0.26373	0.107354	-0.873258	-0.0117438	-0.445467	0.305597	0.242171	-0.024914	-0.555249	0.126948	-0.0859411	0.612482	-3.46152	0.355705	-1.86536	-0.314342	-0.43918	0.834169	0.231737	-0.0850746	-0.2596	-1.03638	-0.448526	-0.78962
A2058	-0.157164	-0.175316	0.983378	-0.216042	0.00348426	-0.304064	0.688823	-0.0409243	0.209602	0.0124927	0.0581384	-0.604667	-0.103604	0.0459968	0.655382	0.120213	0.0447574	0.0480948	0.0164842	0.255048	-0.78895	-0.326011	-0.311806	0.0283337	-0.00410533	-1.20054	-0.414484	-0.0800273	-0.0211179	-0.095595	0.0676051	-0.107014
A253	0.275066	0.0342348	0.328522	0.264793	-0.140747	1.26788	-0.294177	0.556079	1.02042	-0.0416734	1.14635	0.323231	-0.124445	-2.01032	0.505573	0.280061	0.370935	-2.0506	0.800398	0.984049	-0.996225	-0.243805	0.802055	0.633277	0.0602571	0.967191	-0.441115	0.675333	-0.0676438	1.02684	0.0155272	0.132143
A2780	-0.0185265	-0.0513078	-1.57917	-0.196332	-0.0582135	1.14068	0.382098	-0.250535	-0.575926	0.874467	-0.801039	-0.961287	-0.0987713	0.0226955	-2.1692	0.334951	-0.124933	-0.01092	-0.18949	-0.255902	-1.01105	0.866952	-1.13647	-0.0778851	0.00315265	0.229739	0.18185	0.655014	-0.102235	-0.329806	-0.483563	-0.197019
A375	-0.314691	-1.35697	-0.909416	-1.16093	-0.1826	0.576862	0.575882	-0.573956	-1.68769	-1.96178	-1.24798	-2.57212	-0.427537	-0.209524	0.227962	-0.408183	-0.246594	0.228057	-0.407644	-2.0169	-0.311189	-2.63477	-0.122313	0.0187056	-0.224767	-3.61972	-1.97249	-2.82415	-0.294831	-0.743616	-1.20968	-0.208532
A3-KAW	0.744419	0.396275	0.896506	0.328931	0.950534	1.06843	0.755827	-0.79437	-0.188986	0.712653	-0.548736	0.688569	-0.453066	-1.60282	-0.798906	0.72552	0.820357	0.734331	0.864211	-0.29852	-0.393679	0.758876	0.788692	0.0105834	-0.610109	1.29976	1.09967	0.814673	-1.60551	-1.11543	-1.04542	0.544093
A427	-0.116756	-0.00334817	-1.6701	-0.549417	-0.0523574	-0.495274	0.75367	-0.369893	-1.12624	-0.78117	-1.90949	-0.776168	-0.1825	0.258257	0.736448	1.2286	-0.215862	0.218668	-0.333548	-1.07619	-1.92407	-0.243638	-0.56049	-0.34075	-0.245685	-0.282313	-0.350906	-2.02592	-0.282681	-0.694848	-1.23647	-0.244019
A431	-0.317977	0.748356	0.422503	-0.0815726	-0.264862	0.0771376	-1.72322	-0.0427046	-0.96165	-0.979451	-0.353489	-0.496264	-0.191416	-0.282808	0.881003	-1.82584	-0.14724	-0.393896	0.043009	0.718435	-1.07181	-0.188997	0.808512	-0.0573439	-0.12455	-1.42718	-0.520537	-1.18566	-0.0232809	-0.0310516	-1.1831	-0.0688234
A498	0.738929	0.999026	0.340626	0.0569435	0.739335	-0.707054	-1.8197	-0.294876	0.78928	-1.25424	-0.661758	0.132562	-1.10041	-0.241713	0.100483	-1.06591	-2.70119	0.040487	0.611963	0.122812	0.277736	-0.622237	0.847335	-1.39537	-1.9451	-0.105395	0.480892	0.732597	1.24391	1.42765	2.12056	-1.45087
A4-Fuk	1.08143	0.700896	-1.3732	-1.3303	0.789649	-1.49988	0.184107	-2.20499	-2.75731	-1.66771	-1.51286	-0.166256	0.451799	-0.161219	0.547618	0.80124	0.928009	-0.659732	-1.79494	-3.40221	0.944396	-0.487189	-3.03752	-0.935068	0.820204	-1.26878	-0.958008	0.761803	-0.733773	-1.19659	-2.67948	0.309233
A549	-0.0764607	0.248539	-1.14204	-0.316922	-0.147058	0.930643	-0.388924	-0.0574213	-0.100508	-0.947831	-1.44828	-1.01457	-0.238459	-0.111812	-0.097536	-0.322881	-0.138981	0.124122	-0.0613657	0.074949	0.0179825	-1.54953	0.69629	-0.0693412	-0.000511433	-0.553009	-1.55964	0.485886	-0.119083	-0.117081	-0.188243	-0.164433
A673	0.17843	-0.979814	0.109198	0.118415	0.0985978	0.723849	0.804644	0.0195526	-0.729701	0.0193189	-0.0102139	-0.33068	0.215555	0.0846789	1.31357	-0.128338	0.0384798	0.294688	-0.0908705	-0.509728	1.25689	0.634091	0.963204	-0.0100498	-0.0320577	-0.517954	0.297479	0.161859	0.12123	-0.0583309	0.180974	0.205381
A704	-1.32377	-0.173184	-0.720561	-0.0735281	-1.95173	1.08763	0.346197	-1.04283	-0.141453	-0.384275	0.155066	0.180048	-1.49625	-0.548796	-0.758724	1.59642	-0.00908312	-0.330549	-0.517182	0.344294	-2.03673	0.5344	-1.8015	0.678165	-0.399898	-0.997724	-0.329367	0.72974	-0.0677394	-0.113137	1.02571	-2.84992
ABC-1	0.0277501	-0.611215	-0.963178	0.0501351	-0.111786	-0.165173	0.6974	-0.376757	-1.44416	-0.674759	1.57491	0.193639	0.0710227	-0.0804484	-0.340195	0.119833	-0.208685	-0.000652309	-0.217175	-1.70345	0.428915	-0.861364	0.257258	0.0398818	-0.0896339	0.912147	1.09541	0.227119	-0.0926286	-0.0818952	-0.495624	-0.0873955
ACHN	-0.294999	0.0701647	0.473393	0.252302	-0.387228	-0.179196	-1.95637	0.0094013	-0.237738	-1.75283	-1.08192	-0.435749	-0.219202	-0.508003	-0.765808	-2.42887	-0.0884128	-0.5202	0.0577766	0.940624	-1.03094	-0.0374385	0.550175	0.0374626	-0.188325	-0.771954	0.601725	0.0338884	-0.0351107	-0.141824	-0.952128	-0.0607881
ACN	0.0552711	0.559707	1.25681	-4.53118	0.849325	-2.02154	0.576707	-0.783816	-0.122658	1.3418	-0.439607	-0.913699	-0.303119	0.126497	-1.61364	1.04496	0.54984	-0.0544748	0.262185	0.378982	-0.635906	-1.69719	0.887777	0.441039	-1.21742	-2.59783	-2.04724	-2.94117	0.0934112	0.377318	-0.836774	-0.583356
AGS	0.0092711	0.881092	-0.345751	-0.68673	0.0869906	-0.189841	0.289164	-0.0909946	-0.443844	0.118135	-2.65196	-1.42903	-0.00872859	0.179048	-0.757696	1.13192	0.297194	0.236353	-0.256735	0.86605	1.26371	-1.91557	-0.138236	-0.286373	0.0544936	1.22493	-1.68147	-1.42212	-0.118343	0.116457	-0.346367	0.190291
ALL-PO	-0.434428	-0.106366	-1.59023	-0.945013	-0.277863	-0.948639	-0.67541	-1.45625	-0.173159	-0.855057	-2.25	-1.63648	0.138054	-1.15728	-0.34528	-0.587532	-1.24774	-0.0471809	-1.19786	-0.721826	-0.450642	-0.274794	-1.30442	-1.79286	-3.65458	-1.61961	-0.484416	-0.747495	-3.77069	-2.37415	-1.25585	-0.0707668
AM-38	0.871462	-0.209779	0.90514	0.0710369	0.224009	0.753724	0.942818	0.683102	-0.154028	1.11287	0.772558	-0.0409466	0.540878	0.627975	-0.622542	-0.170994	-0.240647	0.8966	1.48226	-0.241273	1.21097	0.125171	0.58873	0.0855562	0.319308	0.0590333	0.0207063	0.373446	0.931555	0.888637	0.430875	0.8331
AN3-CA	-0.30639	-1.68686	-1.68044	-0.299055	-0.183057	-0.137169	0.590838	-0.305598	-0.694645	1.15788	0.295012	-0.460135	-0.412334	0.270182	0.496795	0.546207	-0.392968	-0.150449	-0.134055	0.0858902	-4.72499	0.199381	-3.46827	-0.125312	-0.241662	-0.705081	0.66778	-1.24436	-0.303989	-0.887981	-0.998626	-0.76719
ARH-77	-0.297295	-0.371452	0.599602	0.471988	0.104446	0.389354	0.73848	-0.644689	0.71784	1.04416	-0.00617199	1.15105	-0.141447	0.661085	0.507172	0.053487	0.693929	0.688334	-0.0619447	1.05989	-0.165803	1.23929	-0.085335	0.422336	1.13855	0.432827	1.1006	-0.210808	0.832849	-0.475072	2.1928	0.755742
AsPC-1	-0.0146274	-0.177946	0.164319	-0.544383	0.103122	-2.28784	0.380515	0.0773809	0.763674	-0.0286441	0.441727	-0.573439	-0.0902678	0.15024	-0.413127	0.79858	0.106071	0.0638994	0.0796518	0.156931	0.21718	-1.2683	0.673093	0.0629636	-0.00655354	-0.242854	-0.92319	-1.85211	-0.0556575	0.142015	0.851754	0.0314315
ATN-1	0.626114	0.457824	-1.89618	1.04769	0.77039	1.03522	0.425795	-1.61436	-0.4527	-1.52194	-1.75674	0.128349	0.572179	0.497177	1.15571	0.683052	0.370851	0.855961	-1.07355	-0.340578	0.655067	1.19839	0.27216	-0.479087	0.0261968	-0.982662	1.25359	0.292451	0.846489	-0.776337	-0.597346	-0.0387612
BALL-1	0.0789123	0.756316	0.995412	0.409342	0.176897	1.21684	0.668043	0.152023	0.0838831	0.620114	-0.657899	0.625795	0.279292	0.106525	0.110166	-0.00179385	0.162632	0.0824063	0.0397499	0.0359915	0.130388	1.49282	0.977008	0.040215	0.0373554	0.0174955	1.73208	0.781092	0.102571	0.0435146	-0.13249	0.265305
BB30-HNC	-1.42859	0.911425	-0.918363	-0.801281	-1.96971	-0.186948	-2.61471	-1.01384	-0.690159	-1.96142	-0.363999	-0.89874	-1.17485	-3.75659	-1.9918	-2.62191	0.312182	-3.24522	-0.582131	-0.293873	-0.612273	-1.53514	-0.442444	0.0209667	-0.280906	-0.756809	-1.15585	-1.48499	-0.540225	-0.984621	-1.23278	-0.815304
BB49-HNC	-0.118004	0.744835	0.494568	-1.4502	-0.959255	-0.404821	0.827972	0.103727	-0.832932	1.23195	0.449744	0.0296024	-0.686982	0.268838	1.02762	0.457287	-1.50655	-0.046524	0.774524	-0.957292	0.565882	-0.195695	0.143469	-0.0485688	-0.374517	-0.000256768	-0.227013	0.521934	0.218022	-0.770416	-0.235636	-0.345458
BB65-RCC	-0.74975	-0.988617	-0.0366354	0.297059	-0.879238	-1.45638	-1.91138	-0.292212	-0.397324	-1.09612	-1.91802	-0.98029	-1.07074	-0.746266	-0.019048	-0.924369	0.0367185	-0.248153	-0.282985	-0.434161	-1.06435	-0.34222	0.447168	0.437997	-0.0850812	-1.31609	-0.430798	0.40917	-2.3409	-0.103637	-0.580988	-0.555173
BC-1	0.108431	0.791479	0.75954	0.259143	0.643027	0.578798	0.903823	0.277342	-0.742276	1.29338	0.351782	0.213833	0.38216	0.825949	-0.51074	0.0817633	0.291256	-0.873212	0.337739	0.455234	-0.865169	1.47553	0.496073	-1.58017	-0.822943	0.468809	1.58914	0.148675	-1.2419	-0.491471	-1.88278	0.862022
BC-3	0.583439	0.136171	0.098641	-0.429034	1.02498	0.0188419	0.0770596	-0.469616	0.702183	0.136675	0.0312362	-0.108006	0.168414	0.530578	1.06844	0.131581	0.254257	-0.248915	-0.0594593	0.0440004	0.371578	-0.080995	0.057727	0.474504	0.629501	-0.0216376	-0.0218568	-0.15135	-1.1761	-0.265423	-0.527866	0.613373
BCPAP	-0.156723	-0.517342	0.589676	-0.525142	-0.134419	-1.3867	0.563292	-0.239093	-0.568646	0.981664	0.156931	-0.576855	-0.22577	-0.0777623	-0.479125	-0.857008	-0.0146838	-0.119903	-0.0201178	0.0389512	-0.44179	-0.824278	0.884353	0.111281	-0.133225	-1.63106	-0.637807	0.000340275	-0.00467475	-0.0213301	-0.881082	-0.06108
BE-13	-0.0631071	0.538148	-2.32947	-1.13697	-0.586605	-0.588536	-0.996394	-0.242336	1.14998	-2.09154	-0.850136	-0.33681	1.8367	-0.776206	0.752966	-2.09305	-2.6881	0.246624	1.11624	0.200687	1.31314	1.20722	-1.97147	-0.896308	-0.247018	-1.34595	0.534219	-1.20003	-1.41637	-0.829081	-0.309793	1.05064
Becker	-0.821698	0.618155	-0.478991	0.103709	-1.14061	-0.350996	0.410189	-0.430113	-0.240543	0.277473	-0.0053362	0.123279	-1.3209	-0.817335	0.622338	0.45476	-0.291266	-0.559797	-0.0285261	0.763454	-0.342704	0.226144	0.661132	-1.61655	-2.28113	1.14355	-0.16981	0.0963986	0.84546	1.38114	-0.197106	-1.75579
BEN	-0.134199	-0.290628	0.876353	0.206076	-0.0480494	0.144192	0.578328	-0.0318068	-0.208972	-0.140919	1.02306	-0.13753	0.0441395	0.0194573	-0.507624	0.324929	0.0605856	-0.17839	0.0215305	0.607542	-0.689991	0.476398	0.213486	-0.0269216	-0.0353675	0.551834	1.21845	0.418475	-0.0500741	-0.0103949	-0.271206	-0.0571616
BFTC-905	0.0218192	-1.16841	0.224831	-0.531729	-0.14384	-1.3245	0.606095	-0.575707	-1.83768	0.0667283	-0.595049	-0.899208	-0.107932	-0.0334596	0.905321	-0.42936	-0.0218085	0.0838325	-0.428075	-2.02586	0.214529	-0.84371	0.966864	0.000860125	-0.273555	-0.229531	-1.0826	-1.0098	-0.00875355	-0.211484	-0.727148	0.102886
BFTC-909	0.0376894	0.34786	1.11859	0.320379	0.0424512	-0.752627	-0.0582693	0.0894263	-0.0514672	0.261392	-0.596986	0.764682	0.161845	0.0169334	0.447183	-0.0884728	0.143121	-0.0678592	-0.000590588	0.308429	-0.125721	1.06987	0.138532	-0.0324917	-0.0674144	0.275636	1.14213	0.203682	0.102728	0.0675497	-0.0812074	0.19034
BHT-101	-0.255805	-0.570435	0.150377	-1.06075	-0.024552	-2.8205	0.197668	-0.221651	0.267596	-1.8304	-0.253069	-2.06313	-0.275734	-0.168306	-0.118769	0.312428	0.018806	0.108617	-0.0506992	-0.193467	0.785115	-2.0436	-1.11058	-0.0524953	-0.0667192	-2.92457	-1.85283	-2.73354	-0.162008	-0.271924	-0.512564	-0.0756918
BHY	-0.179899	0.819814	0.625077	-0.023967	-0.333318	-1.46384	-2.01873	-0.281521	-0.374046	-1.32291	0.098091	-0.14284	-0.183112	-0.573225	-1.41308	-1.66859	-0.0447416	-0.546352	-0.0331279	-0.39093	0.477701	-0.505003	0.743758	0.0784044	-0.101999	0.111984	-0.473505	0.416486	0.00787545	0.213677	-0.980966	0.0710583
BL-41	-1.17264	0.532344	0.0773654	1.25904	0.580935	1.23872	0.733629	-0.309676	1.69693	-1.15408	-0.983889	0.907263	-0.757076	-0.178359	0.409558	0.516351	0.760788	-0.449369	-0.402236	0.917967	-0.488965	1.36528	0.864058	0.212789	-0.146363	0.55227	1.68889	0.873942	0.659806	-0.872459	-0.558871	-0.98675
BL-70	-4.38461	-0.282354	-0.0718664	-0.658656	-1.45329	-0.0708304	0.156646	-0.431984	1.605	-0.38258	-0.126138	-0.413259	-3.9269	-0.178328	0.865157	-0.00783308	0.722551	0.803839	-0.632954	-0.216756	-0.37553	-0.532745	-0.144285	0.57926	-0.546491	-0.580805	-0.485857	-0.22869	0.868852	-1.27246	-0.710205	-3.77114
BOKU	0.479206	-0.311152	0.203476	0.359318	-0.766937	0.932264	0.698884	-0.598434	0.628841	-0.136642	1.0266	0.247512	-0.627233	-0.0897311	0.593832	0.354129	-0.0823487	-0.0620178	-0.226561	-0.212031	-0.129117	1.50743	1.27624	0.251403	0.0945891	0.829604	0.314191	1.07155	0.109555	0.829146	0.544275	-0.821571
BPH-1	-0.332828	-1.0108	0.393933	-0.304612	-0.632672	-2.56426	-2.93269	-0.418003	0.0698602	-1.66592	-0.347874	-1.6055	-0.6139	-0.73037	-1.62899	-2.3173	-0.0931702	-0.781043	-0.0865312	0.136585	-0.91563	-2.25759	0.280599	0.152058	-0.279542	0.600334	-1.75512	0.530366	-0.131149	0.00679457	-0.65071	-0.260328
BT-20	-0.0322723	1.0491	0.5324	0.243634	-0.0278072	-0.211058	-0.567499	0.209325	0.414444	0.319865	0.453044	0.237544	0.0686857	-0.0779174	-0.0706743	-1.0736	0.0351545	-0.177607	0.211801	0.899296	0.0249989	0.102879	1.11845	0.111942	0.100969	0.221734	0.272852	0.765339	0.124212	0.383232	0.387962	0.0639376
BT-549	0.108961	0.267231	0.464708	0.292042	0.0495338	0.411577	0.712766	0.0695334	0.0755494	0.0425566	-0.482461	1.6237	0.0736027	0.163216	-0.018307	1.2647	0.0781788	0.119376	-0.0481353	0.0475503	-0.0347961	0.739469	0.202205	-0.159135	-0.0286247	1.05217	0.237498	0.805376	-0.00458845	0.0260941	0.0361426	0.0675927
BV-173	-1.78645	-0.115983	-2.87082	-1.19678	-2.10803	-0.120128	-0.0761403	0.0919177	0.457954	-2.38296	-1.69678	-1.34617	-4.42633	-1.22268	0.12781	-0.372043	-4.52416	0.474819	-0.111743	-0.116582	0.526367	-0.583355	-1.98347	-2.46233	0.670552	-1.79858	-0.778613	-2.01552	-0.996094	-0.965271	-0.529681	-3.10532
BxPC-3	-0.011164	-1.00214	0.667678	-0.244177	-0.121993	-1.01078	0.517208	-0.195506	-0.370446	0.73459	0.178975	-0.346052	-0.13428	-0.0161429	-0.622382	0.0369539	0.103996	-0.0844459	-0.0877392	0.285901	0.211434	-0.39399	0.630043	-0.0154886	-0.111574	0.334679	-0.762304	0.68139	0.00733456	0.0684607	-0.366609	0.0049759
C2BBe1	-1.48225	-0.282484	0.335881	0.654885	-1.80418	-2.37163	0.217124	-0.404053	-0.77007	-1.05921	-0.391768	-1.53356	-1.06831	-0.863008	0.99834	-0.739913	0.365286	-0.172165	-0.52855	-1.12588	1.27199	-1.45619	0.121235	0.376022	0.505588	0.209042	-1.18456	-2.62217	-0.248246	0.909201	0.620378	-0.497481
C32	0.0618822	-1.72384	-1.01825	-0.962528	0.359761	0.743199	0.322598	0.539186	1.06413	0.664235	-0.269582	-2.14306	-0.107325	0.308545	0.796931	-0.0580913	0.0748916	0.49341	0.244315	0.849318	1.10584	-2.0992	0.786264	0.258156	0.123264	-3.46713	-1.95319	-4.19476	-0.0253544	-0.101706	1.70086	0.0885075
C-33-A	-0.0332237	-0.578691	-0.51863	0.552108	-0.283997	1.19602	-2.01761	0.194568	0.521695	-1.88481	-0.0661374	1.16064	-0.205295	-0.348354	-0.0367736	-1.14985	-0.205379	-0.310441	0.167555	0.349069	-0.247436	0.158139	0.834845	-0.00692433	-0.12494	0.339281	-0.0956073	0.741581	-0.0606447	-0.101631	-0.350522	-0.113267
C3A	-0.0816026	-0.0954683	1.08459	0.0543705	-0.010737	-0.158691	0.625921	0.015016	0.483038	1.14387	0.680531	0.263977	-0.0646316	0.195821	0.316622	0.133522	0.119301	-0.151541	0.128278	0.801	-1.11375	-0.00579192	1.03136	0.0200715	-0.0335186	1.01908	0.149598	0.644256	-0.0237359	0.127749	-0.336121	-0.0646401
CA46	0.404835	0.872743	0.922115	-0.166131	0.687648	0.769484	0.807426	0.202791	0.150583	0.354055	0.76923	0.69915	2.07224	0.357654	0.197641	0.244645	0.711893	-0.883255	1.39346	-0.356123	-0.910652	1.24129	0.164932	0.959367	-0.154231	0.235962	1.38476	0.226879	0.906785	-0.471843	-0.622804	0.927662
Ca9-22	-0.131834	0.31919	-0.442163	-0.0699316	-0.354452	-1.33366	-2.71802	-0.168593	0.313452	-1.19775	0.115029	-0.873379	-0.24235	-0.63138	-2.44204	-2.02462	-0.0494309	-0.602157	0.0490295	0.34883	0.815503	-0.686147	-0.445216	0.096457	-0.00639581	0.687301	-0.958248	0.292635	0.00120057	0.221983	-0.534205	-0.0180511
CAKI-1	-0.121941	0.120252	0.177414	0.075458	-0.229847	-1.03169	-0.981271	-0.160065	-0.453488	-0.674033	-0.434392	-0.334787	-0.157402	-0.297934	-0.919279	-0.387668	-0.108535	-0.244113	-0.164023	-0.311766	-1.16507	0.109855	-1.0323	0.0546643	-0.0795765	-0.206565	-0.0456175	0.644137	0.0122115	-0.0542558	0.720649	-0.161549
CAL-120	-0.0385649	-0.185755	0.85704	-0.0341886	-0.048807	-0.331611	0.232587	-0.00846584	-0.198361	0.390033	-0.430991	0.273691	-0.0323861	-0.0628993	-1.27149	-0.33695	0.116401	-0.0984543	-0.0797497	0.348692	-0.31826	0.78598	-0.832529	0.0332415	-0.0213109	-0.4309	-0.180473	-0.477546	0.0828029	0.00650637	0.364156	0.0771237
CAL-12T	-0.200095	0.568907	-0.411686	-0.266242	-0.272516	-0.440402	-0.948466	-0.374038	-0.94144	-0.971907	0.0961471	-0.33037	-0.244606	-0.333941	-0.513754	-1.15599	-0.25619	-0.275447	-0.114091	-1.05405	-0.666367	0.0145807	0.228542	-0.00468851	-0.114719	-1.17178	-0.922765	-0.297119	-0.0550257	-0.152087	-1.11907	-0.1374
CAL-148	1.09984	0.556647	0.214709	1.4893	0.96258	0.332222	-0.0947133	1.38428	0.571034	0.0935216	0.166402	0.453827	0.762428	0.683566	0.909826	-0.144222	0.671063	0.87581	1.49867	1.35423	0.760009	0.39049	0.264682	0.889366	0.980705	0.214825	0.498855	0.329279	0.595287	1.82426	-1.05208	0.819648
CAL-27	-0.068519	0.768713	-0.794839	0.246258	-0.230242	1.15871	-2.90032	0.209779	0.943125	-1.53596	-0.814319	-1.44964	-0.0535751	-0.491618	-0.215345	-3.39929	0.000605499	-0.367781	0.263415	1.28494	1.39922	-0.870873	0.740683	0.0950878	0.141214	0.825814	-0.86539	0.193775	0.0730557	0.269825	-0.510885	0.103586
CAL-33	-0.194235	-1.03872	-1.1374	0.0161624	-0.427734	-0.0621143	-2.879	-0.0212051	0.174147	-2.15509	-0.451439	-1.47447	-0.335658	-0.681662	-0.261432	-2.91247	-0.232338	-0.379341	0.0747765	0.77059	0.415041	-1.32985	-1.77848	0.0741931	-0.0373829	-1.10449	-1.21647	0.0835775	-0.0191761	-0.167306	-0.437091	-0.248544
CAL-39	-0.144884	0.681296	0.569042	-0.188876	-0.458998	-2.27645	-2.52264	-0.579888	-1.59497	-1.03169	-0.23203	-0.886483	-0.189914	-0.684217	-1.00463	-2.01542	-0.0260853	-0.594422	-0.299367	-0.878993	1.03983	-1.32858	0.313568	0.0337008	-0.147473	1.03742	-1.3036	0.632323	0.0612631	0.3498	-1.01694	0.10769
CAL-51	0.139868	0.523941	0.370955	0.225335	0.0446379	0.549125	0.649273	0.106688	-0.905882	1.18042	-0.536015	1.53918	0.169963	0.197011	1.00664	-0.0216308	0.0566253	0.146808	-0.0235144	0.617687	0.450904	1.06084	0.668507	-0.180142	-0.00518502	0.227298	-0.109595	0.550097	0.157155	0.19066	-0.454913	0.175722
CAL-54	-0.15135	0.614053	0.155122	0.197265	-0.292188	-1.55594	-1.58469	-0.134501	0.351535	-1.1668	-0.782785	-0.606189	-0.182606	-0.339975	1.34689	-2.47292	-0.197987	-0.285112	0.038138	-0.646357	-1.6554	0.138978	0.281389	0.142868	-0.121166	-0.456933	-0.262806	0.663134	0.0819288	-0.10005	0.0707666	-0.158548
CAL-62	-0.142441	0.106747	-0.66143	-0.390174	-0.23706	-1.54662	0.864131	-0.259153	-0.0865619	-1.08063	-0.197451	-1.31853	-0.185005	-0.0847129	-0.557475	-0.829604	-0.0984526	0.0258073	-0.0159945	0.280805	-0.0360492	-0.944265	0.845163	-0.124484	-0.0476148	-0.0656869	-1.10394	0.658295	-0.0695068	-0.0663376	-0.749031	-0.187616
CAL-72	-0.139015	0.270831	-0.241785	0.197309	-0.109822	0.985067	0.447536	0.090324	0.747009	-0.625848	-0.632208	0.502948	-0.127765	-0.0498605	0.203242	-1.08528	-0.138602	0.0558885	0.127628	0.713433	-1.34211	1.12029	-2.21147	-0.0803396	0.0819684	-1.27433	-0.398723	0.547636	0.0246215	-0.321892	-0.308132	-0.271469
CAL-85-1	-0.202678	0.543076	1.22197	-0.459935	-0.13711	-0.99726	-0.00969871	-0.601512	-1.28876	1.02114	1.65452	0.0469283	-0.19361	-0.138812	-1.69009	0.524579	0.00161873	-0.44085	-0.239889	-1.55196	-0.797572	-0.579805	0.677815	0.134684	-0.105685	0.478356	-0.440007	-0.237647	-0.0954968	0.183938	-0.905314	-0.0237186
Calu-1	-0.0424931	0.16284	0.0749642	-0.107127	0.0363953	0.0603817	-0.0517938	-0.134072	0.57888	-0.197867	-0.0662202	0.0144124	-0.0309677	-0.0245425	0.381846	-0.117503	0.0318315	-0.0478225	0.0923349	-0.2957	0.434936	0.0675224	0.106595	-0.0643632	-0.0312675	-0.102507	0.0958564	0.00667909	-0.0892924	-0.159428	-1.73785	0.0443209
Calu-3	-0.0747153	0.854461	0.84913	0.0883254	-0.0181069	1.03231	-1.42513	-0.0716992	0.790138	1.45784	0.711177	0.0816794	-0.137479	-0.0960888	-1.11237	-0.315566	0.0670228	-0.477603	0.132896	-0.114623	-1.03886	0.935265	0.846495	0.181347	0.0521248	1.01953	-0.311687	0.830308	0.0011915	0.218621	-0.356529	0.0132114
Calu-6	0.189701	1.01202	1.0016	-2.17561	0.0496961	-0.937416	0.626251	0.598977	0.132868	1.37283	0.739864	-0.452289	-0.173225	0.335336	0.0896706	0.373264	-0.922236	0.2465	0.486023	0.408994	1.06168	-0.0483971	1.08324	0.42197	0.303081	1.09431	0.142035	0.658029	-0.557309	1.09337	-0.894483	0.24947
CAMA-1	0.213053	-0.33777	0.142473	0.166661	0.273416	0.189484	-0.0447155	0.340516	0.869931	1.16439	0.194666	0.533934	0.244432	0.209755	-0.231517	0.109634	0.216912	0.0328815	0.194925	0.489746	0.993388	0.856402	0.822566	0.0996336	0.0439148	0.656658	1.10782	-1.14833	0.0836569	0.148896	0.265816	0.325196
Caov-3	0.1315	0.2416	0.122246	0.17404	0.196128	0.0157746	-0.0514735	0.457852	1.34514	-0.043896	0.0743163	0.00912183	0.194422	0.0936651	0.372857	-0.0203542	0.175945	0.169198	0.288885	1.4384	1.51158	0.020496	0.120064	0.00268694	0.195204	0.0768304	0.0262051	0.0301753	0.11275	0.286482	0.804811	0.169906
Caov-4	0.00303812	0.386734	-0.115892	-0.133477	0.120014	1.08919	0.651804	-0.0409298	0.291484	1.41616	2.15169	-0.311003	-0.0162432	0.219584	0.142744	0.864985	-0.0374032	0.0345961	0.0880866	-0.396883	-0.338261	-1.30175	0.79152	0.196894	0.201441	1.0995	-0.502613	0.880522	-0.04596	0.34173	0.870582	-0.174528
CAPAN-1	0.144093	-0.830814	-0.387497	0.104587	0.0212278	0.758664	-0.0865557	-0.039803	-0.389419	-0.842238	0.18261	-0.0876899	0.0473411	0.00865228	1.03111	1.0545	-0.036425	0.195723	-0.124205	-0.841616	1.11995	-1.00952	1.01882	-0.0415235	-0.0490822	0.820734	-0.14551	0.67238	-0.0687363	-0.00310517	0.335423	0.0356173
Capan-2	-0.125751	0.271993	1.15394	-0.0264922	-0.152247	-0.0249406	-0.603101	-0.321182	-1.19717	1.41487	1.31217	-0.0717593	-0.067944	-0.242878	-2.79392	-0.0720202	0.0874131	-0.538386	-0.179305	-0.466994	-0.454666	-0.540981	0.921558	0.259833	-0.0441312	1.2655	0.830151	0.87793	-0.0141142	0.376479	0.0221872	0.0562879
CaR-1	0.0739125	0.323801	-0.157685	0.27136	0.0491839	0.180837	-0.840922	0.36479	1.40727	0.0013034	-0.888582	0.167205	0.0328634	0.0590511	-0.217485	-0.746022	0.107542	-0.0947767	0.240125	0.986242	-0.231184	0.413394	1.09708	0.0561616	0.0225159	1.02048	0.35568	-0.303632	0.0305145	0.0976746	0.444765	0.114642
CAS-1	0.689517	0.778443	-0.830725	0.0313195	0.497959	0.984322	0.872856	0.13262	0.355876	1.44646	0.666598	0.634626	-0.365315	0.185021	-0.393293	0.764107	-0.365447	0.366954	-0.354331	0.921831	-1.19977	0.70859	-1.20697	0.0611928	0.585766	0.539746	0.481034	0.79907	0.750003	1.09207	0.240438	-0.572889
Ca-Ski	-0.00106081	0.345254	-0.777071	0.448895	-0.1917	1.09741	-0.935011	0.107058	0.0286389	-1.80985	-0.871274	0.560319	-0.0270862	-0.249956	0.159854	-1.06001	-0.163604	-0.0273241	0.0219852	0.0914105	0.142117	-0.0731526	0.061542	-0.061995	-0.00623532	0.305772	0.102392	0.948934	-0.00443818	-0.0725453	-0.0419802	-0.0686697
CCF-STTG1	0.068675	-1.10715	-0.658835	0.313194	-0.0833993	1.33002	0.580762	0.1249	-0.800202	1.52718	0.461004	1.71026	-0.146011	0.365828	0.574984	1.49551	-0.194396	0.0192927	-0.0423863	0.614592	-2.26055	0.511301	0.729186	-0.139288	-0.160615	1.13958	0.190657	1.05271	-0.0865813	-0.112412	0.437738	-0.317432
CCRF-CEM	-0.19008	-0.197531	-0.834929	-0.0270117	0.625501	-0.0818544	-0.139503	0.618698	0.893694	-1.28043	-1.42856	-0.495878	1.33179	-0.0429079	1.12786	0.207684	0.641938	0.30476	0.662193	0.0804865	1.15196	0.185296	-1.06443	-1.0016	-0.744799	-0.511322	0.530936	-1.74287	0.703837	-0.204889	-0.785605	0.730748
CESS	-0.105781	1.02056	0.310559	-0.209782	0.748573	1.13807	0.608398	0.384292	0.155718	1.44211	0.151429	1.33042	0.757176	0.771383	-0.88155	0.719872	0.749792	0.308828	0.0612896	-0.218998	0.703216	0.849143	0.660519	-0.116367	0.211549	-0.0834644	0.955677	0.818291	-0.0366508	-0.499345	-0.696062	0.432256
CFPAC-1	-0.0311672	-0.469051	0.370354	-0.138988	-0.105964	-0.801036	-1.10818	-0.0545097	-0.1863	1.10123	0.667636	0.129217	-0.121501	-0.167367	-1.24125	-1.02259	0.0531313	-0.39208	0.049133	0.220602	0.0859952	-0.333839	0.609151	0.179749	-0.0821771	0.23116	-0.142394	-0.611454	0.0348787	0.207577	-0.36045	0.0891944
CGTH-W-1	0.86506	-4.59995	-4.86673	-1.85305	-1.01513	0.976598	0.74631	-0.199422	0.520813	-0.348997	-1.2639	-0.0322757	-1.27865	0.12172	-3.06501	1.37251	-4.02494	0.413519	0.546955	1.09976	-3.99368	-0.328354	-1.1475	-0.532819	-0.158344	0.156296	-0.846528	0.389595	-2.67848	-2.76986	-0.304518	0.483523
ChaGo-K-1	-0.0347829	-2.42248	1.18518	0.0885753	-0.016798	0.58156	0.657253	-0.154635	0.0423091	0.979737	2.05884	0.129682	-0.0819117	0.0290401	0.33404	-0.0943975	0.0584813	-0.192817	0.0522355	-0.551435	-0.392952	-0.177748	0.824047	0.236824	-0.169321	0.111311	1.07281	0.323017	-0.0691872	-0.165749	-0.756577	-0.0337282
CHL-1	-0.226444	0.516623	-0.122837	0.017481	-0.356144	-0.948029	-3.57646	-0.0424668	0.013287	-1.74067	-2.21514	-0.902773	-0.270001	-0.716499	0.478053	-2.75604	-0.119761	-0.431161	0.0127407	0.686195	0.129274	-0.704727	-1.91305	-0.00879444	-0.0906351	-1.73638	-0.883104	0.0711327	0.0386183	-0.127203	-1.09366	-0.0587068
CHP-134	0.0621052	-0.736583	-0.336208	0.203749	0.0956731	0.0882927	0.169496	0.122132	0.0679409	-0.0144761	-0.0864475	0.536055	0.121533	0.067862	0.129725	0.0273134	-0.0126494	0.0640859	0.00496559	-0.0459217	-0.243424	0.995379	-1.53603	-0.0052794	-0.0387071	-0.416398	1.28285	-1.1015	0.0123245	-0.272161	0.0423009	0.0256484
CHP-212	-0.188859	0.343643	-1.93864	-1.00005	-0.245024	-1.28883	-0.15004	-0.649829	-1.3312	-0.984478	-1.08454	-3.49176	-0.319253	-0.0647266	0.0527743	0.967712	-0.152809	0.114687	-0.404689	-0.361388	0.133527	-3.13259	-0.589949	-0.330866	-0.0229691	0.988173	-2.68309	0.332384	-0.277072	-0.129633	-0.861182	-0.374167
CMK	0.591608	0.533483	0.748566	0.61025	0.789525	0.535809	0.519255	-1.17805	-1.54469	0.609387	-0.736354	0.650002	0.653138	0.402242	1.37845	0.0214183	0.344829	0.404876	-1.18166	-1.65428	0.152465	1.05945	-0.488392	-2.08612	0.099258	0.196421	0.562611	0.00201875	0.620146	-1.03856	-1.81619	0.404472
COLO-205	-0.123846	0.906022	-0.105418	-1.43687	0.0462834	-3.0271	0.433727	-0.689113	-3.16118	0.442844	-0.336995	-1.21336	-0.0730202	-0.12814	-0.0724101	0.213468	-0.121867	0.194921	-0.562443	-2.75919	1.00079	-1.60134	-1.06491	0.0426902	-0.0975227	-3.85401	-2.07772	-4.08562	0.0385345	-0.0320644	-0.382174	0.182924
COLO-320-HSR	0.467289	0.668685	-0.600889	1.18046	-0.258562	1.13071	0.612204	-1.08632	-1.25831	1.33547	0.920641	1.72543	0.522362	0.414617	0.796912	1.06549	0.724132	0.473112	-1.28329	-2.0857	0.60295	1.21252	0.844597	0.388388	0.241078	1.09935	1.61523	0.830677	-0.0842151	-0.27575	0.127748	0.797716
COLO-668	0.622777	0.709795	0.691974	-0.213054	0.728723	0.220235	1.01829	-0.988319	-0.881247	0.681134	2.44514	1.41525	0.75431	0.521158	1.08432	-0.236186	0.260375	0.56221	0.594366	-1.73537	1.01487	0.471557	0.660239	0.780153	0.570783	0.827906	0.0798696	0.57132	1.0598	0.112914	-0.471614	0.579777
COLO-678	-0.00153441	0.872888	1.10199	0.134233	-0.114724	-1.51599	-1.43035	0.0235458	0.026076	-0.0229178	1.1196	-0.389018	0.087928	-0.302128	-0.400937	-1.26287	0.154775	-0.337841	0.0790639	0.651355	1.43741	-0.723768	0.533619	0.140935	0.136344	1.28249	-0.65052	0.70162	0.198476	0.70121	0.801262	0.185355
COLO-679	-0.367112	1.05053	1.22863	-1.57881	0.133536	-2.26468	0.714891	-0.466135	-0.444687	1.48338	-0.359323	-1.99406	-0.330128	0.0794132	-2.03355	0.947472	0.190848	-0.144466	-0.168899	-0.786155	-0.812411	-1.88069	0.402095	0.146219	-0.0584499	-2.67608	-1.70568	-3.58971	-0.200079	-0.0329744	-1.00684	0.0687502
COLO-680N	-0.0220879	0.537788	0.779309	0.0323929	-0.0310439	-0.943684	-0.0426428	-0.121754	-0.60871	0.634583	1.74005	0.376759	0.108586	-0.120279	-1.85415	0.164397	0.0988979	-0.313133	0.00789899	0.129176	0.861544	0.126952	0.883073	0.0691733	0.0332964	0.959734	0.740298	0.446693	0.0495799	0.428545	-0.253126	0.151958
COLO-684	0.85748	-0.311109	-0.47618	0.639915	0.733266	1.10449	0.681666	1.44617	0.193735	0.367213	-0.0515803	0.112421	0.500274	0.851806	0.0782171	0.979002	-0.181327	0.344883	0.359858	0.788962	0.843802	1.17791	1.11611	0.072462	0.856737	0.632289	1.16106	0.905161	0.196446	0.562266	-0.246029	0.217759
COLO-741	-0.152967	-1.24278	0.732264	-0.826599	0.0857003	-2.05171	0.813435	-0.0456743	1.38424	0.878337	0.79394	-0.587905	-0.359927	0.15535	-0.347072	0.797866	0.0875049	-0.0159993	0.178775	-0.0435147	-0.750882	-2.019	0.737658	0.219784	-0.111111	-1.57288	-0.986918	-1.41364	-0.185674	-0.119268	-0.187053	-0.143987
COLO-792	0.0682067	-1.17623	0.714057	-0.325148	-0.00656889	-1.66643	0.522824	-0.19728	0.80717	0.105024	0.774827	-0.896448	-0.0887455	-0.0406536	0.19044	-0.122653	0.153877	0.0450007	0.0155912	-0.610877	1.2105	-1.28789	0.726134	0.147088	-0.0261186	0.497824	-1.05967	0.54444	0.0141092	0.124269	0.0825023	0.0653012
COLO-800	0.731182	0.327408	-0.573853	0.0374146	0.0533912	0.972133	-0.171988	1.79488	-0.138851	0.53606	-0.74657	0.962116	0.62103	1.21814	0.871801	0.551206	0.0667218	0.830413	-0.736187	0.206835	1.06415	0.591036	-0.557547	0.598816	-1.06959	1.07998	0.882168	-0.733825	0.29127	1.35628	1.63223	0.957633
COLO-824	-0.427758	0.967354	1.02305	0.31302	0.934535	0.891056	0.233716	1.73179	-0.0691804	1.38908	1.3475	1.77511	0.867844	0.823349	0.454755	0.677299	-0.0496618	1.06174	0.330542	-0.227386	0.328338	1.28829	0.690572	0.735715	0.318721	0.91474	0.0134059	0.585039	0.792447	1.02444	1.6483	0.665672
COR-L105	-0.170352	0.502977	-1.00783	0.251836	-0.421813	-1.20065	-2.19292	-0.144329	-1.38937	-1.42854	0.993619	-0.464224	-0.108706	-0.393788	0.451156	-1.94099	-0.325986	-0.476021	-0.0313353	0.19282	-0.652349	-1.08103	0.724514	-0.00917734	-0.103481	1.04863	0.108588	0.268892	-0.000320337	0.225732	-0.144681	-0.222812
COR-L23	-0.0746012	-1.3698	-0.120193	-0.335349	-0.127727	-1.08917	0.498354	-0.050308	-0.526678	-0.892231	-0.052476	-0.420599	-0.215068	0.01743	-0.933447	1.11903	-0.0631454	0.011876	-0.101976	0.231489	-0.46095	-0.150563	1.15628	-0.131614	-0.226179	-0.891704	-0.540612	-0.759875	-0.134177	-0.239111	0.133998	-0.101643
COR-L279	0.897459	1.01539	0.924887	0.312971	0.612268	1.0676	0.831595	0.740579	1.06741	1.35596	0.0800641	1.23905	0.466502	0.660513	0.845112	0.472114	0.795074	1.12341	0.913127	0.757076	-0.254059	1.33507	0.915132	0.800631	0.31957	0.908956	1.32773	0.80228	-0.404282	-0.382617	-0.102921	0.360777
COR-L88	-0.176638	1.04607	0.301201	0.999721	0.729441	0.649818	0.728216	0.999229	1.21789	1.06182	1.40807	1.47044	0.923578	0.821742	1.36128	0.127086	0.164232	0.576873	1.58476	0.786925	-0.367539	1.41333	0.430405	0.504331	0.331374	0.978165	1.13894	0.482717	-0.201316	-0.16008	0.673332	0.402082
CP66-MEL	0.466762	0.0607176	-0.218316	-1.82224	0.47912	-0.392894	0.840157	0.469658	-0.282932	1.08984	1.14288	-2.37036	-0.855299	-0.54972	0.478769	1.3918	-0.103772	0.523372	0.997153	-1.24761	-0.333598	-2.53292	1.17256	0.442294	0.0529443	-1.24019	-2.06999	0.514602	0.00252147	1.30083	-0.0119975	-0.326791
CP67-MEL	0.242488	0.0135586	0.212504	-0.118554	-0.0209262	-0.195604	-0.112148	-1.10164	-0.188278	0.134296	0.133718	-0.118883	-0.843377	-0.161251	-0.197711	-0.0758055	0.186586	-0.236199	0.426819	-0.232331	-0.0328495	-0.213344	0.119592	0.0992402	-0.406296	0.108758	-0.275216	0.0717367	0.149593	0.72082	-0.21262	-0.171023
CPC-N	0.53717	0.458299	-0.275241	1.01545	0.421935	-0.130805	-0.873544	-0.594325	-0.766824	0.573677	-0.570396	1.90247	0.4743	0.185461	1.377	0.667037	0.661304	0.436807	-0.745803	-0.829458	0.93846	1.28048	0.438562	0.0800548	0.107616	-0.602604	0.662222	0.739278	0.839033	-0.0748749	0.164207	-0.123186
CRO-AP2	0.455088	0.421035	-1.4795	0.0494879	1.10022	-0.0617432	-0.587774	0.208863	0.124087	-0.272632	-1.04569	0.383168	0.444906	0.271987	0.256049	0.855007	0.851148	0.250396	0.0443983	0.120458	0.00480555	0.75405	-1.9877	0.0408143	0.31457	0.639196	0.719087	-0.0588042	0.619157	-0.105849	0.149223	0.250936
CTB-1	0.287744	0.920908	-0.367044	0.252587	-0.613659	1.25907	0.641491	0.20547	0.0397437	-1.70374	-1.11345	-0.182911	2.04482	-0.87344	0.718571	0.665865	-0.223546	0.776236	0.015062	-0.131012	-0.654985	1.48429	-1.93852	-0.588095	0.462856	-1.41235	1.52659	0.667605	-0.0856384	-0.225507	-0.111057	0.137154
CTV-1	-5.20086	0.733957	-0.883271	-0.986365	-3.26651	0.293121	-0.64801	-0.636477	-0.164182	-2.76297	-0.469719	0.0862903	-2.9627	1.05183	1.29163	-0.542378	-0.908426	0.866541	-0.869103	-0.161062	-1.31922	0.268231	-1.98704	-2.81336	-1.81807	-0.169565	0.172737	-1.22287	0.050978	-1.09195	-0.343094	-3.88196
CW-2	1.41342	1.0448	1.29521	1.05706	0.925565	0.377919	-1.73794	1.70585	1.87535	1.29873	2.97439	0.962283	0.907707	0.24915	1.25874	0.262958	0.729726	-0.201584	1.35378	1.41546	1.67285	0.460036	0.791867	0.865602	-0.0116577	1.04215	0.553877	0.954998	1.10809	1.16733	2.39095	0.488465
D-247MG	-0.447902	-1.42201	-0.156248	-0.341443	-0.18054	0.821792	1.00985	-0.100485	0.0871589	1.33807	-0.179934	0.0401821	-0.00234113	-0.334853	0.465631	0.582457	-0.293056	-1.11935	0.449721	0.155638	-0.419458	0.49175	-0.0590408	0.0595261	0.490003	-0.432496	-0.297978	-0.25053	-1.53668	0.618314	0.0260135	-0.254308
D-263MG	-0.121995	-1.73336	-0.456069	0.128535	0.597964	-1.66866	0.688587	0.000607047	0.0739199	0.863169	0.157561	-0.526493	-0.702551	-0.00737858	0.384172	0.424296	0.240264	0.0463857	0.233337	0.978179	0.37789	-0.766202	-3.06469	0.613175	0.395433	0.89265	-1.28719	0.7591	0.995128	0.89308	1.6421	-0.75582
D-283MED	0.358922	-0.271675	-0.467233	0.678895	-0.72113	0.350661	0.331265	1.24955	0.279572	0.794969	-0.948635	1.43564	0.671869	0.107094	0.903627	0.321069	0.255892	0.513713	-0.548888	1.06884	0.671605	0.665635	-1.27453	-0.131389	0.510944	-0.336962	0.803628	-0.741038	0.352502	-0.139084	0.499932	0.662618
D-336MG	-1.97355	0.375229	0.816096	0.275383	-2.23328	-0.283361	0.625394	-1.11481	-0.455832	0.0770419	-0.738377	-0.167835	-1.70918	-0.0268097	-0.650845	0.0192128	-0.695918	-1.15002	-0.797385	-0.148183	-0.596229	-0.150634	-1.77193	0.357431	0.274431	0.824765	-0.358359	0.245136	0.591237	1.0514	-0.161285	-1.84294
D-392MG	-0.162891	-1.31213	-0.770378	-1.44482	-0.332897	0.800733	0.708606	0.0966736	0.670524	0.309065	-0.115771	0.536113	-0.30378	-0.712057	-0.303242	-0.128994	-0.327777	-0.940342	-0.0506166	1.02984	-0.82251	0.175871	0.160673	-0.18874	-0.267187	0.281088	0.41357	0.387166	-0.864491	-0.298112	1.04759	-0.375967
D-423MG	-0.0486346	1.04837	-0.555168	-0.0413308	0.0414772	-0.101813	-0.329481	-0.0464818	-0.00480828	-0.63913	-0.137727	-0.854332	0.0498269	-0.038689	0.0775063	0.920199	-0.0776447	0.0570685	-0.0215717	0.0761749	0.0580238	0.404745	-0.739303	-0.161487	0.100402	-0.245405	-0.0163792	0.709974	-0.041496	-0.0279335	-0.0254545	-0.100266
D-502MG	0.652851	-0.315164	-0.703402	-0.747221	0.382423	-0.875998	-0.109299	0.676296	1.78681	-0.384162	-0.318976	0.0637905	-0.398153	-0.912351	0.329298	0.384448	0.0582263	-1.28463	1.01727	0.640784	-1.19803	-0.588455	-0.471225	0.376208	-0.408562	-0.566292	-0.414217	-1.26159	0.469273	1.5576	1.02054	0.35311
D-542MG	-0.11658	-0.499577	-0.0215955	0.419057	-0.187432	1.03695	0.793956	-0.0261139	-0.404065	1.38611	2.52213	1.87337	-0.139182	-0.539096	-0.324868	0.723991	-0.0940761	-0.49027	0.117108	0.731633	-0.168999	-0.189042	0.915969	-0.0344439	0.00347725	0.542095	0.229936	0.744852	-0.301537	0.178294	-0.85126	-0.202466
D-566MG	-0.0247847	0.651728	-1.53492	-0.256465	0.0169039	-0.398514	0.619131	0.0422342	-0.015743	-1.19447	-1.12413	-0.472429	0.000734615	0.0662453	0.0329106	-0.101109	-0.163383	0.292423	-0.00675774	0.0241677	-0.044395	0.078309	-0.627231	-0.176299	0.0327317	-1.26469	-0.368385	-1.05573	-0.0495385	-0.275736	-0.145841	-0.0990253
Daoy	-0.234818	0.306221	-0.128354	-0.204643	-0.172244	-0.466481	0.496907	-0.301003	-0.429973	-0.273835	0.197738	0.478849	-0.23497	-0.0527015	-0.578502	0.126128	-0.20352	-0.19709	0.0200085	-0.254459	-1.45725	0.694983	0.612407	-0.156375	-0.191088	-1.19654	0.316421	0.429953	-0.173332	-0.356949	-2.23497	-0.220081
Daudi	-0.653968	0.0759725	1.03699	0.361232	-0.276498	0.702297	0.817804	0.944123	0.230032	0.202011	-0.326023	0.83571	1.02848	0.503422	0.817665	0.0889828	0.676029	0.782568	-0.396228	0.118008	-1.59796	1.13462	0.49551	-0.17377	0.812675	0.519723	1.5249	0.38578	-0.303728	-0.438388	-0.603439	-1.07902
DB	1.12642	-1.13906	-0.391569	1.18056	0.811278	-0.729735	-0.671811	1.79618	0.626024	-0.863844	-0.73732	1.95148	0.593401	0.475977	0.57033	0.345181	0.743618	0.70047	1.00199	1.15487	0.93611	0.738396	-1.35242	-0.346202	-0.423605	-0.539113	1.2082	-1.22717	0.220946	1.07795	0.0264859	0.92378
DBTRG-05MG	-0.180057	0.374194	-0.0907243	-0.223523	-0.138252	-0.87698	0.365418	-0.0350838	-0.410224	-1.15707	0.569068	-0.551222	-0.147351	-0.0602038	0.474787	0.11434	-0.196467	0.0431192	0.0403744	0.274616	-0.579417	-0.457115	0.901343	-0.0872231	-0.0252108	-1.56528	-0.815878	0.287914	-0.0392772	-0.0089305	0.154283	-0.219616
DEL	-0.583239	0.348193	0.719567	1.01309	-0.0614523	1.18784	0.911651	-0.662335	-0.470371	0.959185	-0.557271	1.56027	0.474981	0.468001	-1.41046	1.35301	0.356276	0.467782	-3.44253	1.11524	-0.134972	0.929851	1.16307	-3.10484	1.04241	1.24487	1.53881	0.85817	-0.619742	-1.01222	-0.989123	0.546252
Detroit562	-0.0181532	0.482181	0.32522	0.189513	-0.125609	0.247682	-1.00777	0.102042	-0.440209	-0.388839	-0.626884	-0.0353368	0.0376904	-0.214149	-0.58444	-0.951391	0.0521241	-0.194124	0.0355528	0.968832	0.741778	0.592519	1.0928	-0.0765152	-0.0204723	0.0019777	-0.0460719	0.509462	0.0907336	0.195295	-0.393639	0.167648
DG-75	1.19642	-0.309299	-0.409706	0.637411	1.18122	-0.508815	-0.0116669	0.000583714	2.03129	-1.26402	-1.08476	0.734141	0.904525	0.352959	1.38645	0.291837	0.926732	1.17415	1.53593	1.49975	1.49758	0.749914	-1.23169	0.642809	0.965714	-1.54512	0.878487	-0.096875	0.0630704	-0.541309	0.830997	0.949777
DJM-1	1.05765	0.940048	0.513247	-0.402403	0.594329	0.287747	-0.212168	0.445177	0.904819	-0.157807	-0.0574202	-0.206131	0.0133264	-1.33595	0.44981	-0.0166092	0.20646	-1.72588	0.369144	0.642217	0.0719239	0.187504	-0.212869	0.140617	0.449404	-0.263565	-0.121595	-0.120762	-0.244566	0.567391	0.46423	0.34609
DK-MG	0.122683	-1.57904	0.282253	-0.133209	-0.0524925	-0.754797	0.387976	-0.130137	-0.721143	1.59209	-0.0292807	-0.244787	-0.145587	0.17085	0.189574	0.799684	-0.000560628	0.0518685	-0.263148	-0.885311	-1.36158	-0.70888	0.836572	0.189688	-0.170792	0.816589	-0.532879	0.430111	0.0278141	0.027458	1.85491	-0.0997965
DMS-114	0.992656	-0.189353	-1.18074	0.391684	0.792911	1.27164	0.795787	-0.367941	0.426196	1.48613	0.405774	0.17953	0.614102	1.22615	0.925947	-0.249662	0.980513	0.887665	-0.243253	0.234139	-0.151848	0.323907	-2.6052	0.768437	0.846773	0.81931	0.311217	0.470297	-0.691532	0.494858	0.402877	-0.698538
DMS-153	0.151702	0.219816	0.291415	0.941352	0.711717	0.0940074	-0.158709	-0.240326	-0.133104	0.368341	0.316129	0.216309	0.204652	0.41739	1.24797	0.0231135	0.20472	-0.630081	-0.0108139	0.294778	-0.514653	0.158303	0.00314169	0.1856	0.667447	0.34943	0.156833	0.122274	-0.236635	0.995285	1.31776	0.953922
DMS-273	-0.0177809	0.434234	-1.13212	0.129415	-0.0816512	-0.0880372	0.666564	-0.0172515	-0.64117	1.38275	0.769343	1.58796	-0.0395733	0.247822	-0.0641311	0.149619	-0.211216	-0.0943605	0.091419	0.655146	-1.43732	0.467448	0.263564	-0.160805	-0.0635607	0.868513	0.71984	0.573867	-0.0603159	-0.00528956	-1.14215	-0.239161
DMS-53	0.137959	-0.489893	0.972744	0.442019	0.225065	0.950227	0.592552	0.275084	0.703772	1.27419	1.66146	1.76423	0.150596	0.302699	1.31991	1.16102	0.0823082	0.0676243	0.178957	-0.0498513	-0.333912	0.213098	0.517206	0.148659	0.0520019	0.908089	1.06984	0.448423	0.0346282	0.193404	0.826538	0.0345495
DMS-79	0.574769	0.962763	1.18643	1.10785	0.97404	0.783977	0.78416	1.20261	1.31002	1.33118	1.07788	1.77235	0.97049	0.770794	1.14837	0.977514	-1.1324	0.212252	1.16905	1.24124	0.825572	1.40941	0.568874	0.409804	0.529253	0.785249	1.65852	0.683877	1.30608	1.04692	1.12406	0.641294
DOHH-2	-2.62615	0.676483	-0.0370544	-0.796084	-1.63125	0.27589	0.404965	0.195085	1.49591	-0.543031	-0.763729	-0.356591	-1.46088	-0.518646	0.41222	-1.6495	0.0815949	-0.680317	-1.09949	1.23439	0.443908	0.946225	-0.253174	-0.392309	-1.74082	-0.24103	1.44096	-0.402676	-0.905298	-0.964972	-0.105984	-3.05979
DOK	-0.115506	0.674521	-0.986584	-0.278176	-0.41819	-1.12719	-3.50194	-0.35695	-1.22257	-1.79842	-0.812637	-2.0044	-0.22567	-0.794812	-0.572335	-3.93331	-0.264189	-0.433775	-0.262613	-1.9406	0.425738	-1.78037	-0.148354	0.379985	-0.0334447	-0.747685	-1.83696	-1.45134	0.139753	0.176807	0.979612	0.0377292
DoTc2-4510	-0.12904	0.443138	0.263255	0.179425	-0.119713	-0.0854987	-1.41599	-0.128656	-0.0197528	-0.821122	0.332688	0.601467	-0.073095	-0.258779	0.528868	-1.15102	-0.119658	-0.315583	0.0187936	-0.823555	-0.677504	0.224645	-0.859008	0.0829636	-0.0624516	-0.240857	0.348691	-0.769887	-0.0198315	-0.108692	-0.776343	-0.0352248
DSH1	-0.0776416	0.901838	1.24557	0.101906	0.17437	0.749354	-3.2429	0.434736	1.26809	-0.754391	0.169872	0.602473	-0.804018	-0.381724	-0.0446763	-2.05118	0.111807	-3.79688	0.312367	0.791177	0.170881	0.536212	0.6989	0.297003	0.424191	0.0500245	0.055282	-0.521397	0.275323	1.28171	-0.073329	0.566224
DU-145	0.083599	-3.8323	-0.937973	0.307791	-0.410199	0.59735	-1.76476	-0.00879398	-0.225795	0.77485	0.60096	0.915358	-0.368018	-0.339177	-1.03507	-2.72011	-0.193325	-0.44733	-0.0077172	0.426431	-0.860291	1.20671	-2.5029	0.162364	-0.239781	0.00612711	-0.925931	-0.568983	0.105621	-0.378056	-0.0667176	-0.218991
DU-4475	0.0621966	0.29697	-0.576667	-2.78747	0.978794	0.15318	0.608238	-0.32162	0.217159	0.330615	-0.779153	-2.55502	0.0709591	0.896581	-1.96703	-0.524283	0.824548	0.334702	-0.478536	-0.0527305	0.414077	-2.39588	0.768571	0.507227	0.754498	-3.23485	-2.21375	-3.26054	-0.25885	-0.703037	-0.66205	0.283618
DV-90	0.0767674	0.164349	0.0285026	0.107312	0.0805423	-0.0093995	-0.0449222	0.181641	0.0542937	0.00272277	0.0142982	-0.012088	0.145486	0.0497257	0.727637	-0.0201784	0.0635942	0.113912	0.0729401	0.657503	0.910403	-0.0075398	0.0576233	-0.052935	0.079529	0.0418867	0.0309403	0.0382917	0.0822134	0.167739	0.298898	0.102132
EB2	1.08162	0.847497	1.39156	-0.357243	0.909788	1.26006	1.08067	1.30804	0.48288	1.47774	2.07514	0.993448	0.813195	0.832785	0.355403	-0.465378	-0.684417	-0.37372	1.68532	1.19338	-1.65575	1.38242	1.14677	1.05635	-0.402547	1.29523	1.68866	0.884504	0.41489	1.39006	-0.567357	0.574065
EB-3	-0.243607	0.660632	1.45516	0.110213	-0.123537	0.990556	1.02937	1.19096	1.81486	1.4972	3.02393	1.20255	0.424977	0.668248	-0.412526	0.31137	0.658746	0.533495	0.0312895	1.15145	0.0702507	1.35452	0.853518	-1.30323	0.526192	0.952587	1.55015	0.590628	0.826089	0.095531	-0.0443535	-0.771005
ECC12	-0.944422	-0.0176708	0.517045	-0.852164	-1.13452	-0.371941	-1.21675	-0.836853	-0.431558	-0.391436	0.275403	-0.305411	-0.849892	-4.1175	-0.545812	-0.858781	-0.104899	-3.80851	-0.465472	-0.316559	-0.216238	-0.304817	0.0160298	-0.0874273	-0.393972	-0.156479	-0.305421	0.127437	-0.25035	-0.0667809	-0.590217	-0.495762
ECC4	1.01679	0.0914823	-0.0411712	-0.307766	-0.502957	-0.0125365	0.0941782	1.08185	0.172839	0.0119531	-0.0707513	0.041683	0.901846	0.275998	0.0987409	0.0363893	-0.196354	0.769891	-0.0953763	-0.147731	0.949982	-0.00115283	0.123804	0.0202752	-0.0433308	0.0451197	0.0211598	-0.0518684	-0.503344	0.597648	0.380339	0.637279
EC-GI-10	1.36849	-0.373063	0.373765	1.2882	-0.322593	0.978935	-2.91407	1.85174	1.22007	-0.82664	-0.172418	-0.043192	0.634444	-0.263581	1.1401	-1.81878	0.467288	-0.0572843	1.92556	1.3334	0.418244	-1.08863	0.611467	1.06532	0.853661	0.660824	-0.87839	0.403317	0.0363349	1.84468	2.26534	0.709333
EFM-19	0.00357907	-0.147028	-0.78665	-0.851489	0.182475	-0.19433	0.751654	0.0526422	0.916216	0.0838972	-0.877058	1.71992	-0.253016	0.59292	-0.989155	1.1976	0.143105	0.0753225	-0.015653	-0.162257	-1.12646	0.507621	-1.17323	-0.292154	-0.0996037	0.95825	-2.83818	-7.1802	-0.233702	-0.383086	-0.756842	0.107509
EFO-21	-0.0623929	-0.142355	1.16563	0.0519439	-0.0653049	-1.19171	0.056565	-0.0741883	-0.306902	1.12022	1.24588	0.350039	-0.00945909	0.0812217	0.524661	-0.0580554	0.0923783	-0.257077	0.0528457	0.628084	-0.543894	0.00294202	0.744739	-0.0005624	-0.0689279	1.03109	0.152557	0.342398	0.0433487	0.263561	-0.372965	-0.00205167
EFO-27	-0.2269	0.660174	0.542316	0.106445	-0.294517	-1.17266	-2.98895	-0.0498749	0.876234	-1.15687	0.191779	-0.631445	-0.231058	-0.522507	0.595395	-2.20659	-0.0339138	-0.580245	0.223738	0.891374	0.112694	-0.706498	-0.617195	0.0341985	0.00121306	0.181544	-0.965779	0.559422	0.0162459	0.194866	-1.14549	-0.0878295
EGI-1	-0.0487683	0.770479	-0.0146283	-0.381581	-0.0304715	-1.45916	0.592886	-0.136905	-0.114715	-0.530143	-0.136578	-0.775437	-0.0319695	-0.0743964	-0.216004	-0.134565	-0.0168324	0.132035	-0.0271156	-0.283689	0.72836	-0.964161	0.739296	0.00199988	0.0446404	-0.85967	-0.842882	0.354504	0.0201612	0.14153	0.0581568	0.00823692
EHEB	-0.664853	0.183814	0.106139	-0.313088	0.0422159	-0.0442242	0.170974	0.131579	0.982996	0.115666	0.203927	-0.137895	0.121069	0.554176	-0.0813824	0.0819564	0.713965	0.196859	1.75791	1.16799	0.184076	-0.133312	0.064555	0.708283	0.539832	-0.074455	-0.12109	-0.106685	0.209114	0.15527	0.43498	-0.371299
EKVX	0.0380375	-0.825454	1.08983	0.141944	-0.296965	0.454035	-1.30423	-0.689186	-0.967229	-0.481024	-0.103153	0.174965	0.72524	-2.54555	0.0650976	-1.14581	0.31001	-2.90048	0.228673	-1.50834	0.030466	0.387953	0.190314	0.498924	0.00262924	0.522384	-0.303058	0.619218	0.130049	1.58916	0.316007	0.635417
EM-2	-1.79673	0.804109	-3.03962	-1.67276	-2.55029	0.692962	0.250173	0.32693	0.855941	-2.26079	-0.681871	-1.28266	-3.86109	-0.246052	0.696329	0.716424	-5.04439	1.00614	-0.383456	1.28148	0.160081	-1.48344	0.291076	-2.80912	0.250156	-0.270788	-1.43713	1.00424	-1.78126	-0.10004	0.494597	-5.75126
EoL-1-cell	-0.792525	-11.5386	-8.37912	-0.189408	-0.802855	-0.0534548	-0.493419	-0.879427	0.42574	-1.35158	-2.37735	-1.66056	-3.24222	0.804778	-0.188136	-0.329805	-0.297892	0.896822	1.04317	-0.763377	-7.82939	-0.948056	-2.02979	0.6451	-1.35626	-1.765	-1.43248	-1.74008	0.571373	-6.88061	-0.177848	-4.21793
EPLC-272H	-0.0034062	-0.767158	-0.0795927	-0.129622	-0.219648	-0.995128	-0.467284	-0.159902	0.0548577	-0.855482	-0.862268	-0.609896	-0.204226	-0.172227	0.934721	-1.21513	-0.0681158	0.0106216	-0.0811196	-0.372282	-0.0495572	-0.432655	0.0672316	-0.0156595	-0.117396	-0.251897	-1.62656	0.30772	0.0451398	-0.127089	0.00666044	-0.0759091
ES1	0.717475	-0.234525	-0.677408	0.0733245	-0.245913	0.875016	0.447534	-0.86665	-2.31009	-0.75029	-0.267269	-0.575648	0.832616	0.495995	0.975732	0.852197	-1.05291	0.952287	-0.214119	-2.74781	-0.526288	-0.0321899	0.785476	0.263102	-2.61155	0.418863	1.41364	0.406937	-0.521596	-0.34543	-0.708902	0.707089
ES3	0.978382	-0.771159	-0.102228	0.395277	-0.490325	-1.00681	0.29594	0.68637	-1.16372	0.598903	-0.980655	-0.0317567	0.560945	0.64039	0.751386	0.587963	0.354186	0.865001	1.25059	-1.5966	0.667562	1.15315	0.418277	1.11783	0.726402	-0.0251897	1.11112	0.657781	-0.384848	0.194685	0.0683791	0.450535
ES5	1.313	-0.619487	-1.63684	-0.0600694	1.24096	-0.15998	-0.413938	1.40745	-2.82366	-1.10389	-2.10412	0.685946	0.964093	1.07021	0.642245	0.827354	-0.426796	1.20782	0.740405	-2.67681	0.179656	0.93755	-1.87975	1.31748	-1.53408	-1.72047	0.744143	-0.455821	0.248008	0.0207507	-0.266617	0.797118
ES6	-1.11517	-0.901949	-0.3514	0.082155	-0.263267	1.08278	0.992176	-1.40396	-1.18213	-0.0779105	0.878827	0.696455	-1.3051	-1.10955	-1.28567	0.956108	-0.0646047	-0.965572	-0.734101	-1.69973	-1.33488	0.74054	0.757934	-0.40904	-1.9875	0.206948	1.4762	0.451196	-0.285043	-1.32697	-1.26791	-0.787039
ES7	0.569841	-1.28863	-1.6652	-0.200467	1.10731	1.02227	0.38045	0.922977	0.0194674	-0.478963	-1.1328	-0.15133	1.00222	0.567686	0.2161	1.10705	-1.48638	0.284339	1.80429	-0.325356	-0.167247	1.12315	0.793486	1.04887	-0.517647	0.262899	1.34348	0.227026	1.10709	0.842741	-0.83189	0.659681
ES8	-0.536258	-1.34273	-0.91479	0.176268	0.0949438	0.240074	-0.0843692	-0.724006	-1.51128	0.421465	-0.947709	0.630747	0.408794	-0.063052	-0.63607	0.546923	0.103375	-0.458606	-0.747249	-0.996042	0.32729	-0.537099	-0.220853	0.0557248	-0.246382	0.742127	1.1434	-1.0816	-0.854212	0.760704	0.0142208	0.107507
ESS-1	-0.0438714	0.1706	-1.08637	0.0777597	-0.0515164	0.451988	1.03449	0.0699269	-0.225429	0.764997	0.0832134	0.171978	-0.0612727	0.330975	0.41767	0.469781	-0.167538	0.112951	0.0191058	0.902362	-2.03567	0.260442	-0.421589	-0.159162	0.0237728	0.816018	-0.00949782	0.506161	-0.055956	-0.104403	0.383476	-0.35093
ETK-1	-1.78147	0.765825	-0.296346	0.748967	-1.32453	0.0378688	-1.12958	-1.99986	-0.300688	-0.394502	0.0875166	0.0741648	-1.33535	-1.0379	-1.54429	-1.94064	-0.369338	-1.08553	-0.511905	-0.563189	0.358857	0.431909	0.582738	0.554166	-1.78461	0.796674	-0.369821	0.120219	0.282479	-1.21334	-2.66035	-0.420593
EVSA-T	-0.351825	-1.1005	-0.179293	0.833788	-0.733624	1.05431	0.0626356	0.100365	1.73555	0.908309	-0.154459	1.46857	0.100608	0.272716	1.26986	1.15624	0.151271	-1.28867	0.308935	1.35083	0.900837	0.428924	0.582698	0.0523677	-0.364878	0.316855	1.10018	0.0630417	-0.0991113	-0.134541	0.310449	-0.225618
EW-1	0.931784	-1.05276	-0.885928	0.815161	0.635655	0.843521	0.863045	-1.76254	-2.91067	0.61573	0.215866	0.494173	0.787512	-0.310863	-0.202019	0.680598	-0.926545	0.126989	-1.54858	-2.85559	0.220464	0.516022	0.0856509	-1.066	0.944308	0.333309	1.04232	0.520519	0.749007	-0.67452	0.0840877	0.471874
EW-11	0.58107	0.23915	-1.0087	-0.360281	0.761631	1.22385	-0.0516916	1.47375	-1.76494	-0.831079	-0.948199	0.485983	0.734753	-0.255384	0.458376	-0.650646	0.691384	0.711683	0.281897	-2.26858	0.293473	1.01534	0.580167	0.370086	0.320704	0.475745	0.870317	0.4788	1.68226	0.159857	0.581819	0.83366
EW-12	1.29209	0.364864	0.181352	-0.49359	0.887153	-0.0171482	0.259013	1.84274	0.461115	0.437779	0.108979	0.0311246	0.908153	1.14598	0.217859	0.243091	0.541684	0.933192	0.767379	0.433167	0.616716	-0.085548	0.238584	0.839147	0.811894	0.0196526	-0.0644169	-0.220718	0.134293	1.72081	0.616652	1.02783
EW-13	0.74789	0.833361	1.11346	0.550003	0.415943	0.791536	0.339299	0.681344	-0.552447	0.93404	0.573645	1.77515	0.715714	0.713662	1.11193	0.71833	-0.753633	0.542378	0.519688	0.377333	-0.82274	1.21676	0.162933	0.213352	-1.0093	0.833226	1.21031	0.395536	-0.152347	0.35922	-0.192022	0.880938
EW-16	-0.882472	-2.09931	-0.753407	1.02994	-1.68058	-0.447986	0.56603	-1.69542	-2.19151	-1.24017	-0.652675	-0.3646	-0.519277	-1.5216	-0.265064	-0.681994	0.0611631	-0.663393	-1.53722	-2.47231	-0.279645	0.0421801	-1.00421	-1.36734	-1.8325	-0.591898	0.169345	-1.31539	0.78525	-1.0028	-0.447627	-0.184242
EW-18	0.821021	0.519181	-0.812324	-0.110128	0.778333	0.0825148	0.283241	0.762026	-1.65768	-0.249938	-0.281384	1.87905	0.988565	1.13197	-0.897686	-0.0265913	-0.6596	0.98188	0.678874	-2.29393	0.795804	1.15747	-0.02775	0.79055	-0.77024	-0.437878	0.91108	0.115092	-0.627268	1.79037	-1.33772	1.05489
EW-22	0.0836169	-0.645892	0.270839	-0.372511	0.586127	1.01126	0.809819	0.22882	0.0133541	-0.0432792	0.0918289	0.377421	0.187447	0.165668	-0.0968156	0.749983	-0.357791	0.0453144	0.500618	-0.253966	-0.22879	1.24643	0.465753	1.07605	-1.99484	0.0266803	0.883552	0.61401	0.52659	-0.00286855	-0.0778239	0.105802
EW-24	-0.114587	0.121516	0.263127	-0.677298	-2.12343	0.894891	0.485824	-0.118249	1.95838	-0.160071	1.04139	1.14553	-0.511416	-2.92402	0.771136	0.235358	0.78335	-0.506847	-0.107503	1.34587	1.00532	1.17124	0.65481	0.786314	0.827672	0.500288	1.42562	0.561765	-0.46569	1.31272	1.0099	0.634858
EW-3	1.24809	-0.219652	0.338145	-0.386138	0.660669	0.494388	0.617218	-0.432242	0.0337347	-0.403232	0.127034	1.47912	0.669501	0.312525	-0.460445	0.770845	0.335429	0.830168	-0.00231005	-1.291	1.03891	1.07791	0.767554	0.856555	0.151522	0.885373	1.5912	0.191268	-0.322097	-0.541119	0.484131	0.196559
EW-7	0.289212	0.897711	0.0322769	0.415187	0.136485	0.179568	0.235432	-0.173454	-1.72654	0.283052	0.376207	1.51742	0.416722	-0.0484754	0.499228	0.2127	-0.0627048	0.210842	-0.3439	-2.46915	1.16898	1.21469	-0.89043	0.104081	0.07283	0.410084	1.04905	0.106369	0.245642	0.208321	1.20519	0.296778
FADU	-0.0909491	-1.62991	-0.254027	0.198995	-0.361484	0.745791	-2.83452	0.19414	1.29771	-1.48882	-0.54739	-0.697655	-0.373078	-0.498963	-0.818781	-2.74323	-0.0155745	-0.494589	0.218632	1.00183	0.156941	-1.37594	0.901799	0.220561	-0.12024	0.652835	-1.05656	-0.118992	-0.0563116	-0.0215774	-0.08053	-0.0561686
FTC-133	0.0052757	-0.396809	0.702953	-0.0802324	-0.0716946	-0.696201	0.0584994	-0.0255038	0.638453	0.135186	-0.849233	0.107019	-0.119503	-0.135007	-2.2775	0.0581692	0.19363	-0.119422	-0.0544966	0.368032	0.208393	-0.0726766	-0.537845	0.0642768	-0.0246933	0.474163	-0.342867	0.446474	0.00351756	0.0432658	0.362147	0.0740532
G-361	-0.459805	0.12097	0.585735	-0.899986	-0.113949	1.04616	0.46183	-0.208579	-0.4966	-0.351276	-0.428608	-1.44517	-0.49074	0.0532915	0.580405	0.841666	-0.0765046	-0.00177044	-0.0641831	0.373359	-1.69647	-3.36864	0.969645	-0.0128239	-0.0774044	-2.08015	-1.85443	-1.01387	-0.344382	-0.203692	-0.944024	-0.36072
G-401	-0.197436	0.504442	0.486139	-0.425355	-0.210742	-0.641664	-1.01608	-0.851625	-1.68177	1.05483	-0.282469	-0.0188312	-0.298944	-0.204529	-1.0514	0.559173	-0.0901634	-0.456675	-0.524167	-2.48623	-2.08438	-0.0367208	-2.18856	0.0154045	-0.196057	0.879579	-0.678986	-0.481085	-0.151387	-0.248816	-1.2979	-0.165035
GAK	0.104151	0.685596	0.618939	-0.354188	0.605272	-1.43944	0.523942	0.770662	1.13269	1.44658	-0.47215	-0.816024	0.402684	0.422245	-0.526306	0.510802	0.201328	0.12566	1.08832	0.808663	-0.463882	-1.10979	0.265418	0.531224	0.303252	0.205676	-1.179	0.602869	0.638005	0.422564	-0.421985	0.581218
GAMG	-0.231596	0.140646	0.53654	-0.24118	-0.101974	-0.393455	-0.535035	-0.198891	-0.501436	-0.244188	-0.360199	-0.718799	-0.144246	-0.126908	-0.371703	-0.331524	0.00429525	-0.214869	-0.164112	-0.115062	-1.32096	-0.29584	-1.95093	0.021814	-0.0389315	-0.548617	-0.253622	-1.47942	-0.061804	-0.169906	-0.0542853	-0.120082
GCIY	-0.837879	-0.234758	0.932051	0.516928	-1.37911	-0.821577	-1.26581	-1.42293	-1.46306	0.026684	0.932277	-0.0974168	-1.03154	-1.70045	0.153178	-1.46547	0.2784	-1.14505	-0.649936	-0.410295	0.0856148	-0.307297	0.634358	0.0184873	0.376963	0.849845	-0.883018	0.816666	0.769072	1.17407	0.0912266	-0.929376
GCT	0.0184203	-0.405983	0.97878	0.0456776	0.100042	-1.07142	-0.0477046	0.151023	0.266584	0.562187	0.239122	-0.409186	0.104959	0.0968018	-0.164332	0.207248	0.172011	-0.109611	0.0580303	0.530396	-0.314168	1.00342	0.692548	0.0619721	-0.0584521	0.030943	0.789205	-0.881107	0.0738284	0.0737328	0.662749	0.164842
GDM-1	-0.242484	-3.26968	-0.284132	-2.13232	-2.37639	1.23919	1.04087	-1.86387	-1.78582	0.73954	-0.410054	2.1144	-2.75533	0.134431	0.244141	0.892191	-4.76296	0.491399	-1.78879	-2.62775	-3.48755	1.30915	0.923738	-2.63518	-2.67953	0.506807	1.55458	0.723573	-4.43368	-2.68053	-1.45266	-1.13023
GI-1	-0.726585	-1.40832	-0.4268	-0.0534628	-1.51725	-0.0608855	0.464162	-1.09624	-0.652094	1.1785	-0.161587	1.07312	-0.375449	0.323707	-0.0537241	0.500096	-0.371848	-1.36433	-0.594608	-0.443678	-1.86168	0.435019	0.420425	-1.93922	-1.68138	0.74798	0.372195	0.803907	0.874175	-0.440475	-0.357701	-0.266431
GI-ME-N	-1.05444	-0.00552722	-0.595227	-0.958493	0.0534357	0.294606	0.639814	-0.769404	-0.933092	-0.618762	-0.79699	-0.155475	-1.14374	-0.304482	-0.830821	0.341551	-0.246049	-0.609506	-0.540814	-1.11526	-0.74104	-0.333048	-1.75965	-0.0687634	-0.0725343	0.689808	-0.765884	0.126086	0.824892	1.45704	0.647141	-0.658784
GMS-10	-0.00412992	0.765113	0.542965	0.0595827	-0.00748326	-0.810449	-0.905511	0.210723	0.00969809	-0.799167	-0.253486	-0.226793	0.0145638	-0.140877	-0.08163	0.818083	0.0232034	-0.00611014	0.024901	0.613593	0.53463	-0.295054	0.965453	-0.0245398	0.0429582	-0.561909	-0.41524	0.782641	0.0596426	0.313545	1.32859	0.0574403
GOTO	-0.199194	-2.33211	-1.2095	-0.150586	-0.118539	0.302676	0.654836	0.442107	0.0221378	0.174811	0.139714	0.813861	0.654638	1.08943	-0.285614	0.0715668	0.00354982	1.07614	0.843429	-0.172429	0.598991	0.38342	-1.12519	0.646754	-0.242349	0.272787	0.877061	-0.773281	-0.413217	0.122475	0.241665	0.332815
GP5d	-0.0160711	-0.544281	-0.173972	-0.171628	-0.123012	-0.998018	-0.207113	-0.413804	-1.77898	-0.643356	-0.786952	-1.43417	0.0450781	-0.110686	0.50811	0.311648	-0.0107679	-0.0234908	-0.36847	-0.969571	0.390286	-0.665987	0.803004	-0.135309	-0.225689	0.628822	0.616544	0.0531931	-0.0821776	-0.167039	-0.847727	0.0774023
GR-ST	1.11416	0.082604	-1.74426	0.970718	0.345395	-1.23371	-0.795262	-0.582503	0.108469	-1.94983	-1.10283	-0.0736777	0.752244	0.713282	0.646264	-1.48902	0.200414	0.911516	-0.498838	-0.503233	0.0757621	0.650466	-2.66634	-0.56455	0.31074	-1.62719	0.93701	-2.61155	1.10696	-0.348773	-0.543213	0.83653
GT3TKB	0.69361	0.25891	-0.0906565	0.629121	0.529534	-0.675494	0.362136	-0.237694	-0.254352	-0.018602	-0.306852	-0.191332	0.104099	0.810562	-0.900832	0.745681	0.37654	-1.30411	-0.278086	0.114046	0.0831806	0.727196	-0.174764	0.479298	0.29466	0.622131	-0.00412601	0.487058	0.812269	-0.529389	-0.523839	0.522943
H4	-0.211445	0.742169	-1.69034	-0.401602	-0.0884243	-0.180265	1.01912	-0.0172567	-0.555285	-1.31746	-2.21514	-0.604678	-0.182098	0.194235	0.288843	0.756381	-0.246376	0.296934	-0.0920068	0.84721	-1.79793	0.063693	-0.871492	-0.426439	-0.0962814	-1.71396	-0.465	-0.995628	-0.210225	-0.577437	-0.914629	-0.344112
H9	-0.477814	0.500487	0.199403	-0.91499	0.20258	1.00811	1.06139	-0.658565	1.49753	0.627768	-0.659448	-0.600531	0.853023	-0.742648	0.935721	1.25228	0.370109	0.151251	0.724219	1.1643	1.6133	-0.423006	1.01825	-0.466838	-0.477936	1.03984	-0.21882	0.708655	0.985634	-0.980382	-0.320604	0.182414
HAL-01	-0.940224	0.278333	-0.158717	-0.296722	-0.0327464	0.110087	-0.629865	-1.0125	-0.073326	-1.37166	-1.15441	-1.20035	0.288237	0.0451512	0.626335	0.449441	0.539724	0.942562	-0.573422	0.473423	1.21343	-0.759937	-1.55897	1.0022	0.18837	-0.192471	-0.855971	0.211794	0.572794	-1.01662	-0.174793	0.196937
HC-1	-0.92666	0.933119	0.502418	-0.0381726	0.482846	0.548651	0.71388	-0.395735	-0.0446973	0.434276	1.47558	0.383991	0.342388	-0.559415	0.563721	0.829241	0.979792	-0.578515	-0.113628	0.523231	0.292062	0.620364	0.35498	-1.06321	0.681414	0.542913	0.548125	0.82628	0.755814	-0.611449	-0.757619	-0.0117733
HCC1143	0.0212477	1.03933	-0.268828	0.0455972	-0.01901	0.670594	-0.835963	-0.19829	0.343415	0.329368	0.602593	-0.210635	-0.0237623	-0.11212	0.441781	-0.768457	-0.0797101	-0.107195	-0.00211143	-1.21372	-0.0357828	-0.370322	-0.295001	0.160568	0.147633	1.02026	-0.801934	0.838851	0.0417493	0.188427	0.120275	-0.0560331
HCC1187	0.60599	1.03892	-0.352231	-0.528202	0.658508	-0.19672	0.24742	0.069697	0.915419	0.733017	-0.697441	1.8116	0.437322	0.869871	0.611484	1.20571	0.600874	0.994736	-0.380595	-0.61782	0.121757	0.648807	-0.12525	-0.970949	-0.0228984	0.955722	0.519106	0.0734009	0.3008	-0.11156	-0.121962	0.922962
HCC1395	-0.0039029	0.303719	-1.06611	0.251983	0.0671875	0.430635	1.29886	0.167666	1.19838	0.106044	1.41296	1.11723	-0.04891	0.35826	0.0948594	1.66558	-0.217942	0.139987	0.247488	0.716988	-1.78357	1.83829	-1.08518	-0.235174	0.112198	0.432045	0.0570463	1.12065	-0.0885466	-0.203995	0.168984	-0.418729
HCC1419	-0.0305346	-1.44811	-0.603026	0.122375	0.0697608	-0.373474	-1.88163	0.408916	1.84517	1.03504	2.43769	0.726825	-0.185827	0.0775438	0.675758	-0.234845	-0.0996917	-0.421825	0.532104	1.0459	-0.882289	-0.981747	0.656879	0.254354	-0.0655758	0.380603	0.947109	-1.25964	-0.149826	0.0467646	-0.334945	-0.191159
HCC1599	0.617872	-0.0638769	-0.214423	-0.462697	-0.126614	-0.0197185	0.261281	1.05579	0.954795	-0.0715784	-0.19165	-0.0364832	0.411133	0.135716	-1.08826	0.23693	0.151299	0.754092	0.567654	1.15112	0.445176	0.0406506	-0.0437817	-0.936227	0.51253	-0.0898453	-0.121124	-0.173682	0.415771	-0.439207	1.26137	0.369629
HCC1806	0.0837903	-0.0487648	0.268481	0.148831	0.0844845	-0.162735	-0.403997	0.2094	1.29977	-0.138453	-0.734371	0.175696	0.0370523	-0.0814105	-0.220626	-0.435159	0.118063	0.0195198	0.174494	0.204874	0.718304	-0.0740897	0.495505	0.127962	0.0186155	-0.188189	0.539	0.532781	0.031551	0.0262468	0.0714446	0.147865
HCC1937	0.0114636	-0.596801	-0.00584102	0.330601	-0.0263828	0.867715	-0.403653	0.196603	1.21896	-0.981359	0.624426	0.119755	-0.0405469	-0.0112096	0.579609	-0.314529	-0.0211008	-0.0710976	0.23637	0.321345	-0.0476122	0.180054	1.25852	0.0330737	-0.0132554	0.684573	0.186093	0.478701	-0.0541153	-0.0523421	-0.0488475	-0.04214
HCC1954	-0.00539647	0.296177	0.726141	0.279248	0.0959546	-0.508715	0.0549334	0.253817	1.4255	-0.232325	1.77901	0.683955	0.106288	0.0665981	0.613863	0.0659749	0.104737	-0.0833474	0.336373	0.922636	0.579767	-0.283334	0.0885691	0.047811	0.146963	0.938222	0.424077	0.314364	0.0246882	0.312648	0.151958	0.00714945
HCC2157	1.36049	0.706475	-0.759194	0.116467	0.227222	0.582326	-2.37569	0.402533	-0.959697	0.715882	-0.386948	0.42516	0.451874	-0.817898	-0.247614	-0.432346	0.784894	-0.578232	-0.475804	-0.717968	0.849216	0.865899	-0.90199	0.841974	0.811095	0.870484	0.641155	0.653918	0.779024	1.08207	-1.48793	0.836503
HCC2218	-0.511462	0.993745	0.902941	1.53592	0.222297	0.855095	-3.16621	1.4382	1.64135	0.604181	2.21609	1.66138	0.926135	0.564054	-0.372491	0.345312	-0.253181	-4.12211	1.53029	1.19642	-0.844662	1.46679	0.364201	0.87284	0.97507	0.22479	1.05916	0.402559	-1.33754	1.35264	0.867964	0.815904
HCC2998	-0.0822404	-1.08103	0.71106	-1.6256	-0.294856	-2.37766	0.293838	-0.930029	-1.65567	1.23748	1.38717	-1.2927	-0.206173	0.196479	0.189515	0.502872	-0.199164	-1.12059	-0.537052	-1.71503	1.27992	-1.38971	-0.320426	-0.222381	-0.316003	0.530901	-1.92996	0.205386	-2.00467	-0.0917774	-1.41339	0.0272683
HCC38	0.141589	0.877339	0.0458732	0.273188	0.239367	1.26682	0.824332	0.154902	0.629195	1.47712	0.676367	0.357098	0.303502	0.228309	-0.462853	0.0374965	0.16229	0.0669284	0.17338	0.506092	0.732987	1.25924	0.202433	0.0236453	0.216122	1.23677	1.06686	0.720895	0.102212	0.239223	-0.217471	0.181828
HCC70	-0.0428573	-0.633684	-0.299032	-0.110088	-0.147663	-1.15026	0.26531	-0.14987	-1.05701	1.50133	0.536913	-0.108607	-0.0246121	0.00181192	0.100651	-1.06154	-0.0267438	-0.140995	-0.0261346	0.939909	-0.0615504	-0.74544	-0.654107	-0.0282689	-0.0624061	0.351986	0.305102	0.475165	0.048336	0.108106	-0.978778	-0.104493
HCE-4	-1.0468	0.290396	0.55183	0.179556	-0.0109602	0.872374	-0.0489459	0.430956	0.250485	0.732934	0.615773	0.494142	-0.78034	-0.0735916	0.390376	-0.0205938	-0.219522	-0.236654	-0.438823	0.374648	-0.093327	0.83473	0.706905	0.537313	-0.556122	-0.211718	1.19188	0.534311	-0.0509017	-0.762129	-0.519131	-0.113005
HCT-116	-0.0511399	0.86278	0.852859	-0.266476	-0.0514699	-1.71852	-0.467325	-0.130763	-0.00528002	-1.01064	-0.930128	-0.452127	-0.0129255	-0.0913711	-0.521425	0.62816	0.227593	-0.0873515	-0.124252	0.457147	1.05004	-0.51457	-0.147235	-0.226746	-0.00891333	1.06717	-1.20913	-0.682249	-0.0219994	0.209003	-0.314819	0.179695
HCT-15	-0.0754378	-0.024989	-0.0207614	-0.212828	-0.0817614	1.23715	0.66344	-0.0438839	0.655508	-0.582499	-1.49676	0.202227	-0.215175	-0.0282385	-2.4457	0.770199	0.128373	-0.00741241	0.0138907	0.832161	0.391617	-0.112525	0.884595	-0.202149	-0.0551955	0.264423	-0.682175	0.797637	-0.19885	-0.193713	-1.48337	0.0142901
HDLM-2	-0.200565	1.22057	-0.819938	1.15539	0.684814	1.07723	0.43113	1.66655	0.451645	-1.11049	-0.451508	1.08473	0.821107	0.263377	0.623512	0.480196	0.709686	0.611174	0.787298	0.0265216	0.0256318	0.594856	-1.40831	0.878697	0.616383	-0.650265	1.17867	0.856272	-0.468065	-0.547798	2.77515	0.863664
HD-MY-Z	-0.762069	0.522788	-1.37901	-0.647786	0.729246	0.764301	0.895638	0.0589553	1.51181	-1.17351	-2.19825	-1.19674	1.01387	0.0902416	1.62948	-0.425553	0.871814	-0.65492	-0.170811	1.48815	1.18659	-1.08511	1.26505	0.547618	0.335581	-0.128579	-0.998689	-1.08086	-0.797993	-0.632389	0.709112	0.524495
HEC-1	0.0928949	0.872971	-0.517793	0.421151	0.101014	0.918797	-0.583825	0.385373	0.828281	0.0901387	-0.371475	1.44339	0.113533	0.121568	0.42478	-0.000230467	-0.0217337	0.00579436	0.249169	0.933822	-0.0625878	0.918553	0.317278	-0.0917912	0.0692647	0.506075	0.651278	0.0661952	0.0251192	0.0801104	-0.149158	0.0535805
HEL	-0.362439	-0.895882	0.440493	0.876259	1.10544	0.785015	-0.149962	-0.802148	0.145325	-0.0959822	-0.707836	0.190705	0.132028	-1.42481	-0.908546	-0.243202	0.938212	1.05017	-0.574898	-0.154782	1.05031	1.07262	0.367046	0.390477	0.309943	-0.0293055	1.19348	0.653917	0.316636	-0.798267	-1.40195	0.562059
H-EMC-SS	0.653705	-1.83295	-2.95045	-0.695247	0.677413	-2.34021	0.674211	1.04524	-0.72431	-0.762115	-0.301401	-1.29528	0.581467	0.370386	-0.422204	1.04319	0.20166	0.279959	-0.943913	-0.627351	-1.34785	-1.84146	-3.57073	0.403298	-0.241562	0.851834	-0.98631	-3.64604	-0.859495	-0.885257	4.11678	-0.760379
HGC-27	-0.109269	0.789795	-0.915125	0.139433	-0.0131495	0.410015	0.64998	0.0776361	-0.716224	-0.550383	-0.748783	0.871377	0.0568506	0.125075	-0.623038	0.464969	-0.163519	0.0309147	-0.0144666	0.489719	-1.31906	1.06814	-0.259631	-0.226614	-0.0851025	-0.634974	1.60883	-0.749545	-0.115551	-0.321564	-0.881239	-0.109051
HH	0.349594	0.447101	-0.0121366	0.108704	-0.424183	0.459867	0.149364	0.470775	0.280659	1.00058	-0.160274	0.420771	0.673882	0.96956	0.688549	0.199642	-1.37132	0.211943	0.666542	0.693145	0.246087	0.565425	-0.775072	-0.558707	-0.723675	-0.315307	1.22935	0.589357	-0.65185	-0.717836	-1.71574	0.481762
HL-60	0.497988	0.56296	-0.777918	-1.7618	1.00968	-0.692178	0.629342	-1.56191	-0.506875	-0.907439	-0.650376	-2.30715	0.960464	1.12112	0.490376	0.402185	0.923205	1.03566	-0.925992	-1.40293	0.385582	-2.12933	-0.327937	-0.642554	1.12923	0.865566	-2.01826	-0.824726	-1.34818	-0.718793	-0.163257	0.846881
HLE	-0.227698	0.577423	-0.451083	0.0730608	-0.144107	0.356417	-1.90313	-0.106229	0.0125189	0.10526	0.355575	-0.160796	-0.228616	-0.0825606	0.0527456	0.396843	-0.170414	-0.491152	0.0799659	0.356812	-2.02451	-0.109189	0.258414	-0.0833308	-0.120727	0.890973	0.614804	0.246456	-0.228775	-0.128475	-1.34719	-0.276237
HMV-II	-0.189935	-0.510932	1.00134	-0.799264	-0.142377	-0.369751	0.707602	-0.931532	-1.25055	1.15863	-0.100597	-1.26286	-0.323126	-0.151375	-2.31486	0.376371	0.0611867	-0.298783	-0.472463	-2.83959	-1.10219	-0.618598	0.623484	0.193343	-0.244827	0.0628431	-0.562631	-0.184228	-0.200421	-0.313947	-1.66359	0.000878502
HN	0.00626612	-0.384659	0.325665	0.0949213	-0.12896	-1.74729	-2.46372	0.276943	1.09612	-1.09586	-0.772637	-1.03513	-0.099184	-0.387415	1.62598	-2.1156	0.00771738	-0.155216	0.22492	0.768591	0.873078	-0.864414	0.438023	0.167875	-0.0265489	-1.1314	-0.905786	0.199365	0.158681	0.181369	0.768371	0.0761919
HO-1-N-1	-0.201612	0.0272095	-0.376304	-0.186284	-0.404297	-1.89248	-2.03498	-0.07759	-0.0860273	-1.30881	-0.49815	-1.21578	-0.317493	-0.502641	-1.1342	-2.12639	-0.127624	-0.42194	0.0337313	0.78362	-0.181024	-1.37946	0.400584	0.0762925	-0.0959108	-0.40069	-1.16213	0.219015	0.0017365	0.134999	0.0181459	-0.147635
HOP-62	-1.66246	0.537483	-0.0830738	-0.376015	-1.69625	0.968989	0.777363	-1.08682	-0.445323	0.0731261	-0.407649	-0.435468	-1.4434	-0.427618	-2.83789	1.173	0.280445	-0.0628304	-0.804821	0.158648	0.122522	-1.74094	0.966556	0.236121	0.271695	0.640551	-0.847044	0.428379	-2.02751	-0.7065	-0.496964	-1.01254
HOP-92	-0.166477	-0.60283	0.774321	-0.583864	0.0178185	-1.06119	0.541999	-0.123161	-0.0949539	-0.607753	0.120411	-0.690635	-0.156039	0.0868942	-0.371407	0.608971	0.0995294	-0.020422	-0.094695	-0.134697	-0.502564	-0.238019	-0.40706	-0.0537251	-0.0963656	-1.02494	-1.10274	-2.95971	-0.103332	-0.201997	-0.0437359	0.0165463
HOS	-0.122235	0.277117	-0.866028	-0.134801	-0.0330539	-0.0625768	0.778228	0.00812777	-0.405863	-0.668451	-0.636723	-0.548302	0.0086659	0.110352	-0.0804518	0.0924368	-0.0692517	0.131377	-0.0436191	0.848648	-0.606135	-0.142528	-1.25274	-0.214715	0.0193333	-0.31274	0.238467	-0.850031	-0.0870173	-0.226679	-0.390441	-0.164292
HPAF-II	-0.135557	0.526577	1.02508	-0.446955	0.00919944	-1.17094	0.806609	-0.182016	0.617415	0.327656	0.580447	-0.75443	-0.121642	0.00654811	-0.522614	-0.0850464	0.112961	-0.043713	0.05595	-0.205043	-0.0883955	-0.85612	0.636244	0.121464	0.0579059	-0.403136	-0.942858	0.0742917	-0.0170708	0.156939	-0.124502	-0.0145021
Hs-578-T	-0.0434133	-0.645635	-0.913575	-0.112231	0.00784152	1.00924	0.850919	0.0125092	0.523585	0.0766418	0.171795	-0.55718	-0.124873	0.210506	0.75063	0.685128	-0.060062	0.236879	-0.0105948	0.457952	-0.764336	-1.77964	-1.90871	-0.0386035	0.124674	0.881586	-0.724143	0.356432	-0.141293	-0.136896	0.585177	-0.367133
HSC-2	-0.075039	0.230863	0.376678	0.303506	-0.342336	-0.338647	-2.32079	-0.00177134	-0.551629	-0.818649	0.400417	-0.1397	-0.0398628	-0.56745	-1.26033	-2.91751	-0.00259044	-0.554602	0.0656987	0.727792	1.11208	-0.155412	0.789352	0.138661	-0.014197	0.597023	-0.254668	0.371056	0.161988	0.40826	-0.28719	0.161591
HSC-3	-0.0957697	-0.262704	-0.30373	-0.317909	-0.313249	-1.66601	-2.18935	-0.124123	-0.686489	-1.37325	-1.5247	-0.831671	-0.27309	-0.521508	-0.677824	-1.34554	-0.0971618	-0.253195	-0.105206	0.182164	0.847907	-0.82688	0.355164	-0.0457029	-0.186737	-1.56915	-1.4239	-0.218049	0.0112773	-0.0298925	-0.58213	0.0436313
HSC-4	-0.052536	-0.143118	-1.35712	0.18712	-0.289367	-0.648517	-3.60588	0.27487	0.947092	-2.35439	-0.711491	-2.14308	-0.0978048	-0.631188	0.527856	-3.6156	-0.128932	-0.325723	0.268314	1.32728	1.48631	-0.974527	-0.269498	0.102417	0.0749268	-0.41601	-0.986335	-0.202764	0.11892	0.140348	0.262627	-0.00425038
HT	1.00137	0.737033	0.936446	1.56843	1.09146	0.883244	0.722814	1.77781	0.923314	0.940536	0.0954434	1.6199	0.522078	1.17791	1.49759	0.174701	0.899189	1.05351	0.834296	1.05117	1.17311	1.31836	0.0452107	0.700961	1.09354	0.297939	1.57701	-0.831605	0.484277	0.452692	-0.0843141	0.431756
HT-1080	-0.257533	0.344623	0.28142	-0.549146	-0.174686	-1.32301	1.03403	-0.034439	-0.0690227	-1.73991	-1.6079	-0.865792	-0.285969	-0.0731732	-1.6803	0.820726	0.00875469	0.111026	-0.0814216	1.03621	-0.546568	-1.00872	0.688443	-0.208848	-0.097014	-1.7242	-1.19893	-0.165059	-0.15807	-0.170241	0.00882676	-0.15129
HT-1197	-0.0389603	0.224895	0.827615	0.0442162	0.0430749	0.350724	0.828212	-0.106924	0.671108	0.707554	1.70329	0.63168	-0.0260641	0.0222827	-1.67761	0.228191	0.0455339	-0.178778	0.101072	-0.731913	-0.496557	0.53362	0.818032	0.223029	0.0588693	0.495783	0.502439	0.603673	-0.018625	0.126108	0.0650895	-0.0016619
HT-1376	-0.173019	0.311767	0.611725	0.213702	-0.251133	-0.298932	-1.3008	-0.0020268	0.309015	-1.17021	0.906721	0.99076	-0.256544	-0.371004	-0.599168	-0.830529	-0.204183	-0.379616	0.137075	-0.358336	-0.953141	0.0782699	0.950153	0.158532	-0.0865485	-0.995609	-0.256289	0.840343	-0.015325	0.0609929	0.0586968	-0.152393
HT-144	-0.299185	-1.4782	0.490922	-2.9534	-0.060144	-2.90853	0.747978	-0.819012	-1.93395	0.639308	0.0694824	-1.74796	-0.606882	-0.00280279	-1.92829	-1.15202	-0.766637	0.593271	-0.434284	-2.30948	-0.689005	-1.92601	0.183925	-0.152034	-1.54771	-2.80157	-2.16104	-3.51982	-0.439059	0.0817642	-0.841336	-0.883486
HT-29	-0.213012	0.077213	0.150585	-1.21972	-0.0608936	0.288786	0.967084	-0.707644	-2.42393	-0.631343	0.0951105	-1.23179	-0.23371	-0.184713	-2.22856	0.957823	-0.0320535	0.0552609	-0.497125	-2.34729	1.21377	-2.04419	0.781722	0.0159771	-0.104169	-2.17437	-1.92485	-2.57333	-0.213798	-0.148599	-1.26171	0.121592
HT-3	0.153568	0.0533063	0.68629	0.254746	-0.00488951	1.16021	-1.16605	0.100925	0.0527851	0.916694	-0.269322	0.0530086	0.0982028	-0.203635	-0.409988	-1.66271	0.163758	-0.147625	0.00784594	-0.213448	1.2413	-0.287446	1.09089	0.30038	0.0859993	0.859261	-0.229854	0.640771	0.198427	0.410884	0.787046	0.304685
HT55	-0.133502	0.950166	0.678248	0.251063	-0.0302068	1.36295	-0.772433	0.246851	0.393521	0.875265	1.03885	0.117776	-0.132142	0.163879	1.23424	0.300229	-0.0764455	-0.18947	0.162988	0.774041	-2.29186	-0.737378	1.40379	0.152779	0.111263	0.998243	-0.593289	0.88594	-0.00740506	0.375738	1.66723	-0.264188
HTC-C3	-0.186481	-2.27757	0.69524	-0.818749	-0.288195	-2.48642	0.565316	-0.283616	-0.391658	-1.00215	-0.758815	-1.81625	-0.410467	-0.290926	-0.82042	-1.02727	0.0418062	-0.00021574	-0.147297	0.06756	0.464363	-2.09568	0.700268	0.0919737	-0.266229	-2.4483	-1.79455	-0.691624	-0.0646609	-0.248776	-0.319284	-0.0651222
HuCCT1	-0.222949	0.66431	0.981918	-0.292227	-0.172386	-1.62277	0.0302638	-0.113956	-0.462945	-0.739641	0.0914145	-0.437612	-0.14335	-0.125253	-0.6533	0.29672	0.0581396	-0.174383	-0.0303096	1.05046	-0.0743441	-0.556998	0.299943	-0.171828	-0.0343775	-0.40316	-0.990052	0.0803679	-0.0324866	0.186227	-0.368186	-0.0586742
HuH-7	-0.0183124	-0.782129	-1.23354	-0.495882	0.108328	-0.618748	0.589717	-0.295405	0.140161	0.722688	1.10197	-0.581623	-0.113778	0.250673	1.05602	0.450661	-0.168249	0.124985	-0.0843569	-1.42287	-1.20494	-0.146446	-2.67174	0.0176063	0.0127839	-0.231786	-0.794623	-2.24832	-0.109913	-0.401356	-0.22116	-0.277041
HuO-3N1	0.0911814	-0.990871	-0.195962	0.477885	-0.12349	0.778562	0.978226	-0.0256516	-0.286034	0.156591	-4.49245e-05	2.07871	0.0220141	-0.0446044	-0.329985	-1.37799	-0.126748	0.036089	-0.0282194	-0.613767	-0.57508	1.26944	-1.06784	0.0806655	-0.0964304	-0.221174	1.02616	0.556768	0.0949396	-0.276944	-0.382614	-0.0417893
HuO9	0.235371	-2.28616	-0.129905	0.163213	0.252865	-0.448528	0.0952188	0.389477	2.18309	-0.127372	-0.14708	0.0734993	0.0780636	0.134519	1.03085	0.549695	0.160463	0.276918	0.246915	0.509253	1.08738	0.566714	-1.64049	0.0476041	0.000959628	-0.532653	0.496416	-0.554966	0.0212301	-0.314623	0.5508	0.0791765
HuP-T3	-0.105753	0.341765	0.223915	-0.300943	-0.132743	0.254964	-0.152171	-0.226846	-0.265746	-0.748696	-0.202999	-1.0884	-0.145222	-0.141883	-1.917	0.535205	0.108145	-0.134854	-0.178557	-0.0566426	0.443806	-1.46361	0.643449	-0.0202321	0.0321435	1.36925	-1.1298	0.200866	-0.125009	0.17866	0.203957	-0.00494536
HuP-T4	-0.146238	0.423246	-0.683333	-0.188111	-0.227481	0.0547259	-1.44574	-0.0126956	-0.273522	-0.843558	0.135844	-1.44308	-0.165972	-0.290478	0.360665	-1.40897	-0.126553	-0.175874	0.106917	0.999678	0.752776	-1.62357	0.951925	-0.0328902	0.0573246	-0.328771	-1.37745	0.726089	-0.015966	0.22977	-0.52086	-0.126087
HUTU-80	-1.21761	0.743613	-2.18159	-1.06209	-0.942364	1.13706	-0.22155	-1.36612	-1.06679	0.243552	-1.14387	-0.464302	-0.739749	0.361679	-0.295645	0.650331	0.224479	-0.39404	-0.932548	-0.0638618	-2.15534	-0.0813629	0.16312	-1.10881	0.247417	1.02039	-0.750021	0.371791	-0.31733	-0.225476	-1.54343	-1.47374
IA-LM	-0.583079	-0.827587	-0.591803	-0.585404	0.48585	0.871582	0.955065	-0.148846	0.282462	1.02205	0.920243	-0.363707	0.173476	0.14943	-3.37054	-0.0701646	0.104288	-0.326654	0.440027	0.719236	-1.18881	-1.07221	-0.359247	0.566316	0.297756	-1.113	-0.37576	-0.942251	-0.0612015	0.857717	-2.31732	0.208756
IGR-1	-0.047768	0.797885	0.278113	-0.533891	0.149555	-0.741236	0.599601	-0.0658034	-0.485037	1.38179	0.396017	0.500073	-0.0152632	0.170584	-0.602719	0.887752	0.0564793	0.00900092	0.0152846	-0.0427939	0.242095	-0.443953	0.670234	-0.0110625	0.00256611	-1.02696	-0.303941	-1.3281	-0.0434402	0.148608	-0.790136	0.10741
IGROV-1	-0.172156	0.922479	0.48196	0.166327	-0.196945	-0.346291	-0.567949	-0.0929135	0.111189	-1.75325	0.476464	0.4627	-0.0843144	-0.332456	0.00791014	-0.785024	-0.101672	-0.142969	0.0190211	0.0173614	0.0849041	-0.242331	-1.71112	-0.0408076	0.100001	-0.438951	-0.718352	0.639993	0.0311282	0.0847763	-0.0568225	-0.146753
IM-9	1.27276	0.701385	0.00784251	-0.222163	1.06579	0.913724	0.664688	1.60885	0.593439	0.637855	-0.0202072	0.0422263	0.950063	0.951993	-0.242833	0.535775	0.634459	1.14818	2.20186	0.663327	0.746569	0.356451	0.241287	0.724811	0.850395	0.447972	-0.0703588	-0.176614	1.67668	1.78182	1.33161	0.826369
IMR-5	-0.652987	1.07128	-0.477583	0.989784	1.07457	0.431742	0.217828	0.412202	0.237052	0.547776	0.579272	1.25357	0.817473	0.463046	1.30982	1.01213	-2.08583	0.909561	1.6611	0.116006	0.380932	1.36398	0.597605	1.18022	-0.834102	1.0299	1.54249	-0.324944	1.36007	-0.473367	0.213646	-0.363731
IPC-298	-0.228268	-0.215957	1.07882	-0.948972	-0.137813	-3.04805	0.396119	-0.240244	0.978505	-1.5874	-2.42034	-1.8585	-0.435336	-0.113501	-1.19377	1.07323	0.219213	0.0590816	-0.139979	0.348559	-0.137936	-1.86786	0.503052	-0.151633	-0.18119	-1.15022	-2.4197	-0.617167	-0.203068	-0.215917	-0.238337	-0.0453182
IST-MEL1	-1.44295	0.866147	0.558955	-1.65627	-0.339365	-0.100951	0.0747373	-0.44718	0.238905	-0.141994	-0.731362	-0.369942	-0.948949	-0.240589	-0.597273	1.25249	-0.290358	-1.37164	0.376637	0.201547	-1.12701	-0.161719	0.605687	0.399862	-0.405939	-0.994899	-0.694541	-1.79595	-0.81321	-0.252378	-0.552983	-0.28035
IST-MES1	-1.24534	-2.09012	1.02982	0.220776	0.095226	0.190358	0.344211	-1.0151	-0.264326	1.06831	1.24732	0.474886	-1.06135	0.376593	0.546355	-0.684107	0.262317	-1.10408	-0.63602	-0.505476	-0.487384	0.12939	-1.20897	0.169177	0.362178	0.617693	0.808416	0.753977	0.0194434	-0.227307	0.158883	-1.2745
IST-SL1	0.518522	0.0644438	0.918005	0.799862	0.185395	0.76645	0.553808	0.659338	1.11503	1.05361	-1.03961	0.376765	0.632735	0.611804	0.546216	0.487097	0.0046671	-0.539575	0.249841	0.659831	0.722725	0.946533	1.05933	0.779533	-0.00197169	-0.933372	0.653348	0.5374	-0.506375	-0.44833	0.641259	0.0881431
IST-SL2	-1.31716	-0.143191	-0.893396	-0.347023	-1.40368	0.580178	0.0245883	0.00330002	0.515867	-0.382684	0.491488	-0.0858721	-0.62214	0.139726	1.08358	0.0345159	0.212666	-0.878601	-0.32807	0.210492	-0.269709	0.765087	-0.758653	-0.957285	-0.619746	-0.611423	0.674109	0.927374	-0.246606	-0.56227	0.120164	-0.879513
J82	-0.210526	-0.427861	0.735632	0.0959921	-0.110512	0.211911	0.425548	-0.212919	-0.353486	0.160075	1.09239	-0.196322	-0.101281	-0.0303026	-1.4762	0.526116	-0.028689	-0.3255	-0.0695619	-0.0553961	-1.90297	1.05845	-0.407216	0.0222887	-0.100415	0.267011	1.21389	0.271419	-0.114543	-0.213396	-0.381568	-0.187491
JAR	0.632732	0.48903	0.254299	1.34112	0.444504	0.596282	0.338965	0.343927	2.17979	-0.628615	1.14252	1.0884	0.822566	0.339195	0.708268	-0.986021	0.780146	0.554942	1.3167	1.23617	0.601011	0.177668	0.662321	0.696604	1.23952	0.822601	1.28475	-0.352582	-1.03619	-0.739929	1.11533	0.430569
JEG-3	0.130665	0.352276	-0.933011	0.327867	0.194335	0.642108	0.454603	0.313079	0.940608	0.028404	-0.000567826	0.397585	0.220528	0.228713	-0.028673	0.814629	0.0200987	0.173597	0.206112	0.958207	0.335508	1.25179	-0.355345	-0.162344	0.117872	0.695336	1.21709	0.366475	-0.01065	-0.0573763	-0.0689796	0.0152337
JiyoyeP-2003	-0.819061	0.454605	0.399647	0.0202713	-0.0165839	0.763131	0.824427	-0.411886	0.75221	0.518891	-0.662126	1.52195	-0.313753	0.241505	-0.428567	-0.0117431	0.757433	0.912	1.35356	1.09582	1.57704	1.37997	0.0383859	0.0156809	1.14576	-0.0372233	1.42518	-0.192999	-0.695147	0.0455312	-0.0415015	0.0518379
J-RT3-T3-5	0.497579	-0.364023	-1.16051	0.9378	0.685644	-0.103197	0.250604	0.306134	0.584976	-1.97513	-1.9733	0.0375573	0.0940389	-0.475569	0.793778	0.164184	0.674291	0.376485	0.655576	0.737405	1.16081	0.411442	-2.34025	0.653273	0.61129	-2.03837	0.574833	-0.28726	1.69588	-0.564953	-0.879112	0.747441
JVM-2	-0.107629	0.527667	0.99634	0.0491584	0.693174	0.369445	0.755979	-0.0811661	2.13878	-1.27299	-0.525476	-0.000301892	-0.237387	-0.7055	-0.0820774	-1.3807	-0.129755	0.425176	1.16001	1.19778	0.388867	0.557754	-1.21613	0.752659	0.383985	-0.666353	0.616579	-0.385378	0.897433	0.0769135	1.09522	-0.204283
JVM-3	1.34337	0.251251	-1.67247	1.56385	0.865903	0.114992	0.442757	1.69216	1.85239	-1.63089	-1.33294	-1.08077	0.448057	0.988801	1.36068	-0.124621	0.691371	0.953053	1.76152	1.56537	1.49554	0.123813	-1.14652	1.12152	0.986781	-1.60545	0.0358017	-1.10656	1.19604	1.76108	1.97077	0.9511
K052	0.37302	0.194899	0.0150246	0.137166	1.19144	0.214377	0.120702	0.822545	1.12327	-0.0667607	-0.1518	0.0461319	0.703531	0.36082	1.47674	0.20833	1.08684	0.392576	0.332242	1.09844	1.32171	0.141703	0.0500397	0.164044	0.815231	-0.0842086	0.271475	-0.172972	-1.40552	-0.951863	0.196307	0.981607
K5	-0.362286	0.147684	0.666123	-1.81462	-0.257813	-1.11562	-1.04754	-0.827125	-0.311547	-0.488971	-1.12567	-1.85417	-0.897558	0.496663	-1.69742	-0.00574798	0.268879	0.14966	-0.606335	0.025266	0.723654	-1.15952	-0.414675	0.763039	0.486075	-2.88252	-1.4323	-1.24057	-0.00642716	-0.27101	0.657558	0.304776
KALS-1	-1.01775	0.0672865	1.01611	-0.0555966	-1.55818	-0.217218	0.47327	0.301889	-0.388052	0.94108	-0.0326969	-0.163682	-1.03503	-0.191498	-0.088567	0.201051	-0.739848	0.212212	-0.512715	-0.0843825	0.457255	-0.230613	0.18834	0.206706	-0.0852648	-0.343758	-0.155078	-0.0535266	0.862609	-0.145243	0.873996	-0.26843
KARPAS-299	1.0196	0.0857256	-0.542914	1.34853	1.25654	0.375749	0.771327	-0.517782	1.42676	-1.2181	-0.559255	0.0191044	0.5769	1.06633	1.01915	0.881527	1.04851	0.677656	-2.1348	1.17545	0.669205	-0.0159745	-0.198083	-2.28841	1.13157	-0.949309	0.80912	-0.187404	0.472708	-1.00625	1.22652	0.683554
KARPAS-422	0.396117	-0.259635	0.136098	0.282854	-0.00475672	0.62551	0.683168	0.97759	0.393998	1.28762	-0.290749	1.22267	-0.717087	0.753017	1.58689	-0.0417579	0.335722	1.05395	-0.592138	0.860885	0.316672	0.821422	-0.337065	-0.865257	0.598265	0.0670237	0.951995	-0.0915432	1.00057	-0.472767	0.69798	-0.00872268
KARPAS-45	0.388024	0.77832	-1.31593	0.0838268	-0.0339045	-0.284964	0.160813	-0.501152	-0.103231	-1.29235	-1.28906	0.940405	0.0498119	0.220892	1.15459	0.542705	-1.34059	1.07546	-0.69973	-0.657785	-0.846798	1.00389	-1.90232	-0.81542	-0.528851	-1.08242	0.400613	-0.133052	0.748119	-0.937048	0.104583	0.535915
KASUMI-1	1.19215	-0.677201	-4.07903	1.02463	0.865579	0.224262	-0.422553	1.76333	0.137616	-1.14106	-1.68	-1.00564	0.939602	1.03297	-2.10095	-0.378019	1.02527	0.630858	0.288736	0.543733	0.0596669	-0.340605	-0.659501	0.970672	1.07959	0.0111147	-0.282021	-0.276917	1.32386	0.81679	0.36833	0.692707
KE-37	0.928924	0.862404	-0.352485	-0.205316	0.900065	0.248116	0.594479	1.68796	-0.379926	-2.10592	-2.1371	0.452451	0.60547	0.122601	-1.0227	0.498621	0.156191	0.74556	0.00603196	0.279527	0.450948	1.20496	-2.09551	-0.942438	-1.30226	-1.41631	0.671264	-0.596395	0.848387	-0.73278	-0.636854	0.237201
KGN	-1.42226	0.163637	1.08499	-0.399064	-1.77563	-0.625958	0.668665	-1.02717	-0.764886	0.14914	-0.925096	-0.264942	-1.42958	-0.569546	-1.98769	1.06623	0.333973	-0.031152	-0.797707	-0.201518	-1.54297	-0.0219889	0.275074	0.0674555	0.426394	-0.741402	-0.536797	0.569138	0.900465	-0.919113	-1.34351	-0.973915
KINGS-1	-0.631744	-0.73203	-0.0398002	-0.516054	-1.12339	-0.399486	-0.33035	-0.295163	-0.476144	0.237918	-0.160997	0.788259	-0.895442	0.391645	0.0295591	0.870699	-0.260288	0.0901287	0.30369	0.180432	0.42341	-0.0377269	0.397044	-2.67325	-4.25593	0.989732	-0.55323	0.755271	0.68708	0.613938	0.564842	-0.798534
KM12	0.336613	0.698275	0.0652719	-0.780441	-1.17625	-1.30186	0.65073	-2.48768	-1.75373	0.655167	-1.62262	-0.790289	0.559582	-0.0778678	-1.30456	0.510412	0.21775	0.105703	-0.14866	1.06902	0.055184	-0.656666	0.376591	-2.70982	-2.40801	0.747781	-0.2759	-0.0859847	-1.93139	-1.75639	-1.92952	0.682441
KM-H2	0.982173	-0.246857	0.601614	0.847598	1.01329	0.553888	0.698493	0.599151	0.595114	0.944564	1.68926	1.03906	0.668224	0.322462	1.16023	0.102261	0.852061	0.986217	0.0217338	0.526588	0.48635	1.12544	-0.122339	-0.0281818	0.866287	0.144994	1.45207	0.130683	-0.343676	0.270427	1.57327	0.524729
KMOE-2	1.05225	0.54223	-0.61854	-1.87045	0.885608	-0.459382	0.852656	0.845069	-0.0804466	-1.0093	-0.917239	-2.64756	0.908096	0.772848	0.121571	0.718311	0.707426	0.266166	0.0620075	-0.258145	0.429161	-2.3805	-0.357446	0.357748	0.495485	-0.561379	-2.46022	-1.15991	-1.39327	-0.439842	-0.0765151	0.817043
KNS-42	0.550694	0.326407	1.07465	0.475256	-1.25909	0.44876	0.717003	0.449989	1.42749	1.44098	1.37755	1.07559	-0.39634	-0.413716	0.633323	0.416435	-0.235528	-1.02741	0.677572	0.394424	0.608561	0.875567	1.03874	-0.77811	0.280644	1.00931	0.50737	0.325048	-0.0245788	1.09895	-0.242077	0.187751
KNS-62	-0.125075	-1.73628	0.563256	-0.33589	-0.0702811	0.530801	-0.530059	-0.0361854	-0.010297	0.0719655	0.763849	-0.958505	-0.243199	-0.140289	-0.167491	-0.530221	0.00544883	-0.164402	0.0276248	-0.100523	-0.11678	-1.09149	0.639277	0.222886	-0.104691	-1.38479	-0.69974	-1.08435	-0.075318	-0.121373	-0.0142264	-0.0433766
KNS-81-FD	1.04121	0.404431	0.398316	0.172295	0.852134	-0.516332	0.377515	0.673534	0.132826	0.504596	0.390282	0.409895	0.329073	-0.238892	-0.213448	0.641953	0.256836	-0.0702553	0.768037	0.901844	-0.0744767	0.369484	0.844302	-1.11074	-1.47938	-1.07518	-0.596288	0.571121	0.0826279	1.49696	0.0434257	0.571149
KOSC-2	-0.00076121	0.00355167	0.353701	0.0132881	-0.128916	-0.536341	-0.547025	0.0713608	-0.706482	-1.28593	-0.446816	-0.180977	0.0363265	-0.198895	-0.208428	-0.517063	0.0632461	-0.0228518	-0.0738503	0.647671	1.33392	-0.384701	0.585755	-0.103996	-0.0221855	-0.118429	-0.742815	-0.429046	0.0810125	0.207784	0.34258	0.165654
KP-4	0.0223993	0.37741	0.155031	-0.188105	0.203952	-0.0753273	0.823399	0.259154	0.141195	0.925829	-0.140054	0.123118	0.12494	0.110632	-0.0591289	-0.065101	0.0514999	0.219553	0.160816	0.689128	0.647796	0.191558	0.250866	0.0765306	0.0967326	-2.26514	0.464959	-0.434711	0.0957002	0.0759909	0.129322	0.126659
KP-N-RT-BM-1	0.301015	0.39963	0.0209615	-0.14173	0.142181	-0.0591161	0.15373	-0.91264	-0.409812	0.0528095	0.0508573	-0.0320721	0.781817	0.0179431	0.094184	0.199398	-0.437266	0.0889123	-1.07618	-0.139863	0.246407	0.0474071	-0.0546521	-1.89108	0.124563	0.261316	-0.0489698	0.133524	-0.109905	0.732824	-0.0569664	-0.0027269
KP-N-YN	0.276261	-1.18204	0.461299	0.351229	-0.1574	0.729612	0.748713	0.127122	-0.120728	1.41645	0.548271	0.524279	0.41962	-0.995312	0.576431	-0.498984	0.211828	-0.123982	-0.436581	-0.187792	0.180548	0.639779	-0.098691	0.768294	-0.536115	-0.67224	1.06927	0.220897	1.6601	0.384887	1.50926	-0.24358
KP-N-YS	-0.137597	-2.30005	-0.628199	0.72203	-0.336815	0.0439921	0.793226	1.65103	0.54917	0.851256	-0.0129663	1.29866	0.182903	1.01969	0.81342	-0.261377	-0.376426	0.176408	0.378335	0.542141	1.35294	0.582662	0.630717	1.14469	0.152657	-0.792272	0.944368	-0.498164	0.765942	-0.207591	0.56168	-0.540765
KS-1	-1.36417	-0.280499	-0.412435	-1.40878	-1.80848	-0.0711726	-0.45472	-1.97584	-2.31093	-0.477766	-0.369915	-0.196834	-1.34588	-1.97131	-2.11958	0.116283	0.113444	-1.13963	-1.29476	-3.24865	-1.12393	-0.419273	-0.581446	-1.78556	-0.907093	1.03774	-0.857193	0.807876	-1.22287	-1.09975	-1.11428	-1.70149
KU-19-19	0.0345417	0.215652	1.11765	0.0584951	-0.0193076	-1.15946	-1.45459	0.238443	1.44751	-0.400202	0.330281	-0.840458	-0.0190043	-0.210616	0.496404	-1.59308	0.166179	-0.163015	0.214962	0.422393	0.814498	-0.552019	0.84206	0.274079	0.128183	0.243723	-1.35314	-0.128194	0.19986	0.461814	1.67813	0.166049
KURAMOCHI	-1.41729	-0.549852	0.688998	0.0898112	-1.14141	1.12641	0.614387	-0.502695	0.0963215	1.01989	1.2918	0.435097	-1.2836	-0.141401	-0.275562	1.00656	0.204691	-0.473805	-0.418322	0.674829	-0.508964	-0.0357702	1.0143	-0.00177051	0.0455597	0.827363	0.0379627	0.523144	0.414483	0.573358	-0.323639	-0.762709
KY821	-0.874495	0.842691	-0.674255	0.0455145	0.827279	-2.33808	-0.0294375	-0.231961	1.92656	-0.469677	-0.531363	-0.611353	0.769026	0.409681	1.39951	0.781582	-0.461693	0.499315	0.821068	1.49486	0.470016	-1.35032	-0.631978	0.353688	0.0513791	1.2345	-1.54579	0.448655	1.51367	-0.887597	1.70049	0.160062
KYSE-140	-0.0997065	-1.16155	0.317682	0.310228	-0.29936	1.04347	-2.76142	0.0641546	-0.185852	-1.5131	-0.0462087	-0.150131	-0.194571	-0.553711	0.948083	-2.47608	-0.132965	-0.409353	0.11754	0.172369	0.608712	-0.136717	0.93133	0.11996	-0.166336	-1.23386	-0.396932	0.107663	0.0385822	-0.0872407	-0.95553	0.050986
KYSE-150	-0.0176635	0.937562	1.21211	-0.122771	0.0285249	-0.738732	0.813721	-0.163631	-0.159474	-0.0981535	-0.0642578	0.646736	0.0455208	-0.0172687	-0.612104	0.799271	0.155819	0.0460524	-0.102692	-0.33026	0.750734	-0.141916	-0.0198129	-0.0656879	0.0450921	0.201922	-0.458585	0.518975	0.0265602	0.207377	-0.211029	0.138048
KYSE-180	-0.00337105	-0.621497	1.08888	0.55216	-0.0988213	0.726999	-1.84243	-0.057482	-0.176057	-0.336701	1.4099	-0.185099	0.132721	-0.388643	0.683436	-2.09742	0.01913	-0.443166	0.0778289	-0.643168	0.630698	1.16563	0.475941	0.246137	-0.0435833	0.274096	1.19203	0.305336	0.151633	0.103476	-0.474691	0.208925
KYSE-270	-0.1552	0.395341	0.635314	0.197247	-0.137378	0.153416	-1.45408	-0.185557	-0.603391	-0.455207	-0.0517735	0.0215824	-0.0413267	-0.257513	-0.445061	-0.189202	-0.0206597	-0.447312	-0.0362033	-0.121426	-0.513338	0.968031	0.743958	-0.0749862	-0.169623	0.168849	1.15228	0.323236	-0.0848475	-0.106235	-1.6615	0.0626251
KYSE-410	-0.0578851	0.114014	-1.19394	0.134494	-0.289113	-0.209582	-2.60426	-0.0178971	-0.243225	-1.66031	-0.187294	-0.922294	-0.111814	-0.373968	0.467043	-1.97105	-0.164475	-0.34171	0.0416934	0.322489	0.514619	-0.928126	0.516014	-0.0404903	-0.0509374	1.0724	-0.740302	-0.416661	-0.0184832	0.0981545	-0.458203	-0.0454721
KYSE-450	-0.162396	0.306778	0.566049	0.408155	-0.275052	1.2836	-2.10155	0.0110312	-0.180999	-0.79028	0.530383	-0.130226	-0.0687633	-0.439638	0.0984228	-2.38368	-0.0435815	-0.500699	0.151498	0.912732	0.315886	0.406721	0.366385	0.0309212	0.0150097	0.234674	-0.163178	0.816708	0.0752565	0.179059	-1.13678	0.0239015
KYSE-510	-0.122862	0.164252	0.257248	-0.00387257	-0.0421202	0.477778	0.386614	-0.0599501	-0.797156	0.873265	0.714574	-0.142794	0.0525313	-0.0197269	0.384652	-0.90785	-0.0133942	-0.0868957	0.0486429	0.730581	0.0376339	-0.535169	-0.227404	0.0228145	0.044119	-0.473784	0.6682	0.458583	0.0265563	0.102973	-1.00999	-0.0492967
KYSE-520	-0.0399683	-0.714682	0.868822	0.15587	-0.0696511	0.221495	-0.373204	0.105852	1.08271	-0.692057	0.539038	-0.231078	-0.104249	-0.169988	-0.243956	-0.534056	0.0839352	-0.0986863	0.105856	0.246076	0.124038	-0.597512	-0.329379	0.183032	0.0614449	0.192004	-0.514623	0.576101	0.0263063	0.0952695	0.965815	-0.0475888
KYSE-70	-0.156512	-1.8247	1.05953	0.0401825	-0.108033	-0.0467502	0.629959	-0.0897591	0.571117	0.285515	0.819275	0.0223085	-0.172199	-0.0137446	-1.40616	-0.16834	0.125075	-0.304312	0.0628137	0.592687	-1.155	0.447897	-0.442182	0.0752963	-0.160969	0.33823	0.936211	-0.250111	-0.120004	-0.287369	-0.851784	-0.0998909
L-363	1.05808	1.14736	-0.280226	0.938521	0.995849	0.0207994	-0.022962	-1.50531	-0.92427	-1.09483	-1.097	1.09551	0.833671	0.953731	1.31554	0.345808	0.92041	0.971009	-0.70889	-1.51033	0.299013	0.474398	-1.29404	0.84479	0.930996	1.1146	0.647007	-0.557072	1.35409	-0.662773	0.364301	0.740973
L-428	0.740343	0.997827	0.539523	1.19537	1.19895	0.976184	1.09395	0.574733	1.54181	-0.490826	0.177674	1.12079	0.996165	1.00556	-0.913403	0.708888	0.868119	1.033	0.378798	0.628223	0.748569	1.42237	0.250716	-0.090967	1.10021	0.881915	1.51865	0.705897	0.877273	-0.110882	0.915944	0.785339
L-540	0.553525	0.542363	-1.001	0.02651	0.0675918	0.845776	0.650775	-0.289406	0.331883	-1.35125	-1.5678	1.32597	0.221512	-0.0238844	-2.08752	1.22527	-0.176917	-0.364027	0.365035	0.812762	0.336967	0.621345	0.548357	0.0059481	0.177086	0.950104	1.27732	0.578386	-0.707593	0.433207	-0.319475	-0.106493
LAMA-84	-2.11724	0.121305	-3.26721	-1.67993	-2.79815	-0.474047	-0.334484	-0.300716	0.180532	-2.32413	-1.20932	-1.7498	-3.5906	-1.45377	1.10196	0.135567	-5.17996	1.13017	-0.217515	0.0783591	-1.03303	-1.54869	-2.26856	-2.30061	1.13136	-1.53705	-1.60269	0.122862	-1.77343	-0.905863	-0.196287	-4.47676
LAN-6	1.64406	0.571931	0.294876	-1.20011	0.546138	-1.2501	0.784179	-1.76656	-1.21458	1.50518	0.671281	-0.683906	0.834872	0.537015	0.766032	0.22179	1.01391	0.640218	-1.33451	-2.30628	1.21993	-0.862398	0.88658	-0.708929	0.762865	1.2488	-1.21136	0.609889	0.297595	-0.209158	0.143314	0.427201
LB1047-RCC	-2.183	-2.17967	-0.8531	-0.165817	-2.11497	0.727129	-0.7366	-1.06989	-0.703648	-1.31967	-1.24907	-0.636999	-1.5402	-1.65793	-0.302372	-1.98148	-1.08811	-1.43208	-0.764439	-0.814647	-1.61828	-1.15586	-1.31814	0.198181	-1.70274	-0.613318	-0.914964	0.715761	0.376419	-1.24889	0.358904	-1.60165
LB2241-RCC	-0.199507	-1.5252	0.32058	-0.138295	0.819207	-1.86186	-2.569	0.993246	-0.208621	-1.75651	-0.979993	-0.893446	0.0943232	-1.81639	-0.068379	-2.80334	-1.90519	-2.35853	-0.633999	-0.746552	0.16224	-1.1181	-0.105699	0.669214	-4.86501	-1.62007	-0.472256	-0.306879	-0.0821008	0.966218	-0.213763	0.686305
LB2518-MEL	0.431657	0.953097	0.880436	-3.07661	-0.169196	-2.88246	0.908875	-0.260412	-0.0463667	0.696094	-0.326786	-1.59673	-0.936828	-0.277682	0.0518076	0.473166	-1.40458	0.494634	0.359115	0.00715131	-0.950192	-1.83827	0.507004	0.205333	-0.522432	-0.971373	-1.97685	0.77508	-1.84168	1.29818	-0.679496	-1.84188
LB373-MEL-D	0.0123225	-0.393549	0.359459	-0.863401	0.241616	0.410208	1.01736	0.275291	0.562177	1.47931	1.32941	0.125601	-0.498534	-0.295968	-1.2938	1.37523	-0.0189466	-0.627616	0.47432	-0.0861663	-0.90898	-1.15425	1.33701	0.464494	0.273788	1.06889	-0.641059	0.438143	-0.312839	1.30792	-0.0569143	-0.0400706
LB647-SCLC	-0.761677	0.332834	0.320233	1.01414	-0.491327	0.0388951	-0.428509	0.0126288	-1.32178	0.0177136	0.362693	0.194262	0.745226	-0.89843	0.90593	-0.394546	-0.463724	-0.816499	-0.510104	-1.37555	0.736447	0.192829	0.00376348	0.311707	0.207474	0.228629	0.29679	0.245989	0.756515	0.803409	1.10856	0.344281
LB771-HNC	-0.505883	1.26133	-0.309751	0.668712	-0.573624	0.433146	0.709727	-1.6483	-2.15133	-1.52641	0.858169	0.835071	-0.216261	0.00273174	0.0445163	-0.790053	0.332707	-1.00605	-0.674549	-2.3149	-0.034962	1.46739	1.09957	0.663152	0.212598	-0.177915	1.1324	-0.0500117	1.03021	1.10494	-0.948383	-0.0579561
LB831-BLC	-1.57644	0.776015	1.18605	0.812954	0.0546175	1.26816	0.763493	-0.896506	-0.382316	0.696011	0.640692	-0.0531412	-1.21482	-0.577836	-1.89068	0.0553216	-0.0456888	0.173338	-0.871497	0.676527	-1.79111	0.868046	0.0702754	-0.337	-0.175304	0.258164	0.0736477	0.859219	-0.0396059	0.132456	-0.579963	-1.5632
LB996-RCC	-2.37715	-0.147715	0.558335	-0.426388	-2.29756	-1.0898	-0.702835	-1.14205	-0.76169	-0.347953	0.284642	-0.0943556	-1.59723	-3.15951	-0.273337	-0.752447	0.462539	-2.26411	-0.778775	0.0447711	-0.0622384	0.305897	0.550833	0.373857	0.169633	-0.846671	0.692389	0.628997	0.316826	-0.727294	-0.118592	-1.7895
LC-1F	0.853537	0.12668	0.418802	-0.604082	-0.230674	-0.204413	-0.918229	0.779046	0.195341	-0.235971	0.26418	-0.101682	0.369531	-2.9127	0.544765	-0.628726	0.460242	-2.25454	1.08596	-0.361014	1.51362	-0.1293	0.189021	0.577617	-0.00989033	-0.107595	-0.0439577	0.00111342	-0.7699	0.256026	0.462022	0.694478
LC4-1	0.897374	0.868486	0.643955	-0.029577	-0.81515	0.846206	1.10772	0.979624	0.039261	0.722693	1.01199	1.06422	0.670667	1.06225	-1.65845	0.982892	-1.34528	1.0064	0.580419	0.0154415	-0.0359411	0.923262	0.595275	-0.321768	0.0918486	-0.248253	0.553707	0.814742	-0.451689	-0.700458	-0.595278	0.385833
LCLC-103H	-0.241001	-0.112163	0.820762	-0.0922572	-0.138261	0.505758	0.665561	-0.462977	-0.615835	1.02545	0.640938	0.558523	-0.201212	-0.0664025	-1.66815	-0.0496649	-0.059573	-0.37979	-0.119604	-0.93762	-2.09126	0.973155	-0.38645	0.0720924	-0.168132	-0.248402	1.07226	0.405228	-0.146445	-0.336235	-1.88589	-0.159771
LCLC-97TM1	-0.245256	0.719647	0.835616	-0.920895	-0.158527	-1.73391	-0.450676	-0.809328	-1.87383	0.318018	-0.299058	-1.09448	-0.293101	-0.267539	-1.96887	0.636673	-0.0116316	-0.314932	-0.531699	-2.41824	-0.865528	-0.85976	-0.84924	0.0763229	-0.160454	-0.79977	-1.46277	-1.64441	-0.122428	-0.0917071	-0.640699	-0.00159425
LK-2	0.0148283	-1.05007	-0.19844	0.420782	-0.141107	1.07504	0.179088	-0.148446	-0.978414	0.70543	-0.296229	2.20576	-0.109316	0.114689	-0.0705999	1.22866	-0.113974	-0.123247	-0.209834	-0.0344705	-1.77108	1.16337	-1.91032	-0.238969	-0.211926	1.27293	0.877267	0.745591	-0.11975	-0.377815	-0.974851	-0.225765
LN-405	0.13344	-0.78137	1.04504	0.352505	0.124668	-0.0902916	0.817129	0.381111	0.858519	1.2358	0.476454	1.56068	0.122277	0.20213	1.13141	-0.945129	0.115135	0.105588	0.250234	0.729838	-0.186316	0.971921	0.220491	0.171073	0.0153021	-0.576006	0.525314	-0.203295	0.207955	0.11336	0.753614	0.128264
LNCaP-Clone-FGC	0.362117	0.649107	0.247157	0.498025	1.14013	1.11775	0.243712	0.785069	0.383364	1.1813	-0.403644	1.35756	0.983526	1.07116	0.50324	0.589241	-0.0667249	0.515299	0.339772	0.133472	-0.952839	1.2843	0.720477	0.244243	0.153839	1.20176	1.46377	0.415733	1.04583	1.51213	0.0548018	0.737642
LOUCY	-0.0271588	0.587514	0.63717	0.390911	0.975144	-0.965671	1.0192	1.01181	0.242547	0.499644	-0.429441	0.908945	0.858104	0.322629	0.679085	0.753291	0.751656	0.868211	1.46542	0.843857	1.35256	1.1472	-2.09436	0.271927	0.748452	-2.11395	0.712893	-0.272702	1.33111	-0.28053	1.44628	0.782044
LoVo	-0.254373	0.119953	-0.153508	-0.483943	-0.349363	-1.71967	-0.886787	-0.235366	-0.330512	-1.07489	-1.73808	-1.23367	-0.336941	-0.337528	-0.789141	-1.75761	-0.0384574	-0.256644	-0.0446936	0.837743	-0.21117	-1.12009	0.36723	-0.125899	-0.179292	-1.00552	-1.32197	-0.289058	-0.0806529	-0.147433	-1.6157	-0.0855454
LOXIMVI	-0.437612	0.772123	-0.673405	0.000613602	-0.167726	-1.82193	0.551321	-0.0337466	0.0338308	-1.4832	-1.84875	-1.94297	-0.736928	0.902876	0.608407	-0.947417	-0.0448536	0.758693	-0.337951	-1.18534	0.857548	-1.32529	0.600361	1.01749	0.478016	-2.11034	-1.24851	-2.3328	1.01449	-0.154335	1.01283	-0.029631
LP-1	0.125713	0.720932	1.06527	-0.0459068	1.24234	0.651338	1.05256	-0.217721	0.285649	1.39662	3.00457	0.999247	0.0520952	-0.422462	1.54286	0.655051	1.03315	-0.620735	-0.378901	-1.2547	0.960602	1.16965	0.444745	-0.517098	0.00627365	0.0931054	1.31166	0.501678	-0.0710008	-0.365857	1.32684	0.830769
LS-1034	-0.290596	0.40253	0.655311	0.148614	0.602355	-0.697339	-0.273093	-1.171	-1.84918	1.3273	2.8716	-0.0641204	0.641182	0.494966	0.771134	-0.107068	0.376842	0.394655	-0.812994	-2.29221	1.33317	-0.680713	0.414044	0.675142	0.404864	0.981644	-0.756179	0.561473	0.838801	0.785124	-0.610501	0.230164
LS-123	-0.53207	0.67211	1.05844	-0.164856	-1.05872	-1.13204	-0.559974	-0.333887	-0.282075	1.36139	0.702618	0.0637528	-0.937629	-0.000764631	0.308084	0.615317	0.509156	-0.855867	-0.463168	-0.021638	0.910894	-0.250769	0.287222	0.702232	-0.264519	0.538907	-0.581546	0.0210529	0.539315	-0.369742	-0.677104	-0.57596
LS-411N	0.414482	0.365646	0.0891557	-1.95893	0.755248	-0.607785	-0.311819	-1.33917	-1.24885	0.788011	-0.455455	-1.25378	0.51054	-0.115019	-1.30362	0.076637	0.236526	-0.56292	-0.789902	-0.923823	0.762211	-0.452887	0.998149	-1.08884	0.0697762	-1.15067	-1.3151	-0.992668	0.425156	1.15723	-0.957628	0.036776
LS-513	0.809474	0.697991	1.15903	-0.45345	0.88719	-1.57984	-0.4797	-0.486145	-0.617015	1.2432	0.297386	-1.23651	0.754959	-0.520003	0.743776	0.792924	-1.06756	-0.323279	-0.309495	-1.30168	1.58392	-0.891354	0.989336	-0.460223	0.184867	1.15374	-1.30411	-0.16079	0.641451	0.361913	0.678672	0.930287
LU-134-A	0.298226	0.866426	0.245147	1.17899	0.907558	1.25906	0.909779	-0.868882	-0.492857	1.06937	-0.252903	1.35643	0.867177	1.07128	-0.134816	0.594137	-0.13195	-0.0360306	-0.701123	-1.2512	1.15992	1.32766	-0.16636	0.589828	-0.589425	0.342081	1.20738	0.878551	1.03883	0.333744	1.30091	0.842789
LU-135	0.111796	0.105444	-0.490181	0.292249	0.0959534	1.0605	0.630951	0.132177	-0.961769	1.0959	-0.75279	1.08165	0.203324	0.182173	0.437892	0.541559	-0.0171461	0.188948	-0.0673622	0.660736	0.0268646	0.875825	-0.850689	-0.168845	0.00228415	-0.0800987	1.30144	0.631355	0.0509132	-0.0734533	-0.428566	0.035549
LU-139	0.949201	-0.292373	0.478421	0.762565	0.625795	-0.308663	-1.98236	1.46559	0.877657	0.0263897	1.18479	0.594341	0.78618	0.630071	1.22136	-0.61203	0.400547	-0.117973	0.557363	1.1943	0.0769131	1.03414	-1.79665	0.866383	0.360847	-0.30328	0.012826	-1.96547	-0.599551	1.01052	0.704655	0.764709
LU-65	1.61874	0.904378	1.42536	0.0494067	0.688264	0.995547	1.15651	-0.45437	-0.178879	1.37057	3.49219	1.50971	0.981243	0.820458	1.21415	1.26878	0.434992	0.463751	-0.104636	-0.298668	0.726876	1.22637	1.23908	0.892382	0.711959	0.725974	1.59358	0.852276	-0.196119	0.878751	0.630471	0.762532
LU-99A	0.0524317	0.236178	0.859005	-0.160899	0.0698438	0.639524	0.748399	-0.310662	-0.862076	0.83755	0.181694	-0.544325	0.0993634	0.0288612	-0.396081	0.593712	0.128321	0.0568714	-0.229639	-1.04492	0.637445	0.655858	0.479899	0.00874167	0.0329759	0.289808	-0.397442	0.614195	0.0626917	0.0950746	-0.153104	0.175938
LXF-289	-1.48266	-1.15114	-1.11614	0.379258	-1.33739	0.585333	0.412062	-0.88328	0.164084	-0.794771	-0.615647	-0.582287	-1.25273	0.0297721	-0.0779964	0.78669	-0.367503	-0.691897	-0.619236	0.148631	-0.173027	-0.692657	-1.21365	-0.470668	-1.30087	-0.522841	-0.658128	-0.478021	-0.11287	-0.89988	-0.387286	-0.921029
M059J	0.0161394	0.234791	0.477417	0.190618	-0.00671384	0.45287	0.92198	0.174835	-0.197066	1.34546	-0.193017	0.852945	0.0222518	0.165208	-1.46302	0.315694	0.0688439	-0.0288034	0.0180728	1.07096	-1.05216	1.10182	0.534437	0.00155815	0.0171199	0.304484	0.455707	0.862321	0.0811702	0.148707	0.786481	-0.0110001
M14	-0.151776	-0.437309	0.282094	-1.32249	0.172303	-3.33077	0.839567	0.171376	0.307425	-0.64536	-1.4823	-2.3758	-0.214851	0.202996	0.526497	0.629163	0.13769	0.41624	-0.0445001	0.461864	0.0870939	-2.66529	0.357112	0.0688353	-0.0488822	-3.58043	-2.37724	-4.52244	-0.0575013	-0.0817896	1.75126	0.0511903
MCF7	-0.0729541	-0.666472	0.407344	0.00633987	-0.00191429	0.884768	0.280823	-0.32198	-1.54332	1.13769	0.819259	0.778044	0.0195933	0.0119181	0.744641	0.294391	-0.0790272	-0.117166	-0.172161	-0.853022	-0.507191	0.535741	-1.09968	-0.0370156	-0.135403	-0.680246	1.09159	-0.194569	-0.0563777	-0.25981	-1.77566	-0.0342393
MC-IXC	-0.0235875	0.710761	0.149294	0.234892	-0.156512	1.13724	0.0848005	-0.192498	-1.25695	0.680068	-2.21536	1.53657	-0.0966241	-0.00864311	0.10548	-0.964545	-0.144475	-0.0578535	-0.256267	-1.31717	-2.22835	0.902764	0.972596	0.0532735	-0.231535	-0.294687	0.684145	0.438546	0.0157589	-0.2803	-0.561535	0.00716594
MDA-MB-134-VI	1.07354	0.237589	0.124964	-0.0613087	0.987237	-0.0194381	0.00630625	1.42556	0.515017	0.477304	0.207026	0.0525848	0.672524	0.492889	1.32839	0.156046	-0.287571	0.632219	-0.0414713	1.36683	0.634937	-0.111574	0.102209	0.988981	0.31829	0.159926	-0.035427	-0.0624279	-0.490285	1.76319	2.37119	0.96455
MDA-MB-157	0.00754329	-0.896809	0.242878	0.345727	-0.00954941	0.630713	-0.413621	0.211289	0.6336	-0.0584638	1.97806	0.153545	0.0374157	-0.0671678	0.522686	-0.678751	-0.0533164	-0.143981	0.271889	0.698185	0.26947	0.943352	0.122768	0.0883907	0.0637464	-0.316218	0.297885	0.490271	0.0838883	0.0809182	0.161716	-0.0519657
MDA-MB-175-VII	-0.00757921	0.463873	1.00171	0.359386	-0.0930208	1.17678	-3.22513	0.22009	0.804403	-0.193861	0.249044	-0.233136	-0.039643	-0.47222	0.259414	-2.33482	0.0950358	-0.462063	0.191591	0.116282	0.951417	-0.910096	0.911086	0.386685	0.113044	0.488367	-0.572482	0.252037	0.150925	0.49289	0.775653	0.216901
MDA-MB-231	-0.0139088	0.866314	-0.100038	-0.431372	0.10067	-0.925899	0.587126	-0.141331	-0.0944329	0.591086	-0.122815	-0.686263	0.0335997	0.23819	0.10579	0.864248	0.128112	0.0865205	-0.0769548	0.162838	0.195841	-0.75255	-0.163533	-0.146909	0.0744688	1.15444	-0.904045	-1.00464	-0.0540525	0.155316	-0.237619	0.0319134
MDA-MB-361	-0.0487343	-0.226146	0.528554	0.148784	-0.101018	0.436107	-0.338623	-0.037648	0.419674	0.340647	-0.11506	-0.0808016	-0.0537583	-0.139019	-1.35797	-0.979316	0.120292	-0.283135	0.0667529	0.389331	-0.0593764	-0.055487	0.825733	0.120267	-0.043417	0.995609	0.649422	0.741352	-0.0212231	0.058939	-0.676316	0.0727606
MDA-MB-415	0.126878	-1.12646	-0.577605	0.103629	0.131412	1.08497	0.493204	0.219822	1.26022	1.34526	0.589016	0.334257	-0.0497884	0.285738	0.250436	0.772634	0.028016	0.109032	0.209955	0.728476	-0.348882	0.0637581	-0.0595429	0.0256595	0.0512705	0.86384	0.0260145	0.786037	-0.0593648	-0.0686869	0.14789	-0.140042
MDA-MB-453	0.117065	0.652069	1.0434	0.492121	0.280443	1.26524	0.0991003	0.381369	0.876372	1.01343	0.534406	1.20421	0.278599	0.175834	-0.393127	1.14317	0.223519	0.00191429	0.172858	0.804378	0.297767	1.27708	-0.330868	0.0571451	0.176166	0.797979	1.45239	0.431517	0.086537	0.267001	0.854148	0.197799
MDA-MB-468	0.00784398	-0.104848	-1.18893	0.244237	-0.209607	0.310778	-1.6861	0.173732	-0.205894	-0.582696	-0.191732	-0.703428	-0.0202174	-0.203743	0.435413	-2.08453	-0.118824	-0.189268	0.106496	1.04549	0.353373	-0.84448	0.60555	0.0252812	0.0181697	0.942964	-0.254146	0.109982	0.0618122	0.187088	0.200559	-0.0500071
ME-180	0.00720365	-0.457419	-0.668538	0.375551	-0.187849	-0.0980245	-1.26255	0.262414	0.455201	-1.11583	-0.0313468	-0.0496734	-0.0543	-0.221987	0.77717	-1.56363	-0.145347	-0.109276	0.21592	1.02626	0.255777	-0.220292	0.740601	0.0114363	-0.0298179	-0.136624	0.0404093	0.956035	0.0596027	0.0531023	0.157308	-0.0908331
MEG-01	-2.06255	1.04056	-2.78327	-1.42645	-2.60504	0.870543	0.492235	-0.482977	-0.18542	-2.41886	-0.878477	-1.13462	-3.31302	-0.674667	1.47551	0.697497	-5.04057	0.129723	-0.0472028	1.23738	-0.311068	-0.892192	-0.389102	-2.59232	0.883593	-1.0499	-1.16501	0.539232	-1.62831	-1.06558	-0.445081	-4.06884
MEL-HO	-0.304517	0.357114	1.23648	-1.35868	0.111782	-2.69581	0.62314	-0.199489	-0.135877	-0.63091	-1.00211	-2.08025	-0.226409	0.0248076	-0.362553	0.340275	0.211278	0.110873	-0.137771	-0.18836	0.177545	-1.90289	-0.54892	0.0188407	-0.0424792	-3.22568	-2.24856	-4.61327	-0.103431	-0.12084	-0.0991173	0.133565
MEL-JUSO	-0.225159	-0.779999	-0.451913	-0.763819	-0.362479	1.23024	0.976476	-0.847311	-1.65828	-1.05603	-0.207952	-0.539586	-0.453597	-0.363455	-4.88917	1.1133	-0.0614517	-0.242674	-0.457111	-1.58224	0.69314	-1.52644	1.03935	-0.126036	-0.221949	0.312923	-1.20767	0.813408	-0.390092	-0.341135	-2.62367	-0.106561
MES-SA	-0.0426943	0.835781	-1.1956	0.369747	-0.0432065	1.38829	0.767823	0.140201	-0.569168	-0.815664	0.189537	0.99096	0.0886355	0.253576	0.477684	1.23094	-0.181828	0.142799	0.0147767	1.29773	-0.917257	1.17995	-1.14102	-0.452565	0.0826686	1.05153	0.216846	0.418763	-0.0834925	-0.118306	-0.339152	-0.268983
Mewo	-0.17007	-1.0276	0.588349	-0.61896	-0.0372814	-2.06106	0.693229	-0.00800363	1.14687	-0.696865	-0.0100044	-1.33332	-0.238264	-0.000638792	0.241021	-0.375031	0.117478	0.0435622	0.181183	0.829176	0.350671	-1.73138	0.68675	0.0219226	-0.0833657	-1.37466	-1.06498	-0.966556	-0.111238	-0.119489	-0.692015	-0.0617457
MFE-280	0.122161	0.184	0.322881	0.390745	0.287051	1.18634	0.944057	0.406342	1.10549	1.22821	0.733193	0.620723	0.254321	0.336491	0.363478	0.879572	0.145463	0.181178	0.235753	1.09509	-0.10722	0.96482	-0.480164	0.0384562	0.205237	0.648633	1.21103	0.559582	0.076672	0.154336	0.972252	0.03401
MFE-296	-0.0962485	-0.451566	-1.50399	-0.0599972	-0.149412	-0.392279	0.688597	-0.106671	-0.195271	0.542108	-1.02142	0.457395	-0.230718	0.279914	0.585676	0.695771	-0.202704	0.0666027	-0.0831551	0.903113	-2.56602	0.101432	-2.44389	-0.332304	-0.120905	0.766185	-0.194114	0.178882	-0.174657	-0.472816	-0.839876	-0.488671
MFH-ino	-1.32005	0.87714	-0.642588	-0.228172	-1.61358	0.576671	-0.469816	-1.48819	-1.65702	-0.865353	-0.638345	-0.673271	-1.20898	0.130648	0.780261	1.12554	0.36324	-0.411554	-1.08409	0.449909	-0.693067	-1.33594	0.816369	-1.04466	0.290189	1.01081	-1.12259	0.346384	-1.37288	0.773164	-1.08921	-1.38709
MFM-223	1.25082	-1.1421	-2.09348	1.48219	0.987796	1.27339	0.905848	1.63974	2.05151	0.0281507	-0.158184	1.87354	0.759804	0.835727	0.655802	1.09042	0.410188	1.13039	1.76298	1.55897	-0.15916	0.709937	-3.68186	0.743917	0.583292	0.744442	0.170724	0.694955	1.19589	1.67208	2.25286	0.847704
MG-63	-0.1669	-1.7049	0.779496	-0.0747778	-0.338385	-0.61102	-0.342759	-0.421825	-1.07026	1.24522	-0.275354	0.519001	-0.402547	-0.0706297	-0.796647	0.764783	-6.89308e-05	-0.394228	-0.322323	0.29561	-2.28592	-0.461323	-2.06577	-0.111305	-0.280773	1.35344	-0.53385	0.995424	-0.148398	-0.243081	-0.736324	-0.344354
MHH-CALL-2	0.0333447	-0.638401	0.479424	-0.0489203	0.000290863	0.380117	0.906944	-0.0319545	0.00393571	0.707343	-0.0619925	0.447783	-0.0438365	0.0953808	-0.0738836	-0.161028	0.0666569	0.0870279	-0.0330936	-0.0418537	-0.14533	0.0954824	-0.11292	0.0448914	-0.0173109	-0.105144	-0.435745	0.104549	0.0396384	-0.0382204	0.0471332	0.0118814
MHH-ES-1	0.109765	-1.89723	-1.77614	0.0726164	-0.0870714	1.0457	-0.00937159	-0.0974786	-1.42506	-1.03947	-0.685543	0.300534	-0.00603103	-0.0620078	-1.05151	0.829747	-0.151969	0.116801	-0.305865	-0.811422	0.51002	-0.961543	-0.49525	-0.0862723	-0.216332	0.530829	1.3011	-0.854458	-0.201262	-0.431178	-0.282095	-0.0392376
MHH-NB-11	-0.00400748	0.63275	-1.17225	0.3839	1.11497	-0.359111	0.266795	1.33981	-0.176985	-1.28723	0.230264	-0.448971	0.482297	0.740585	0.368307	0.691664	0.320424	0.614368	0.683085	-0.0981538	1.60949	-0.157514	0.979576	0.748746	0.562495	0.895165	-0.925436	0.779231	0.209975	-0.0554533	1.17042	-0.235856
MHH-PREB-1	-0.765447	0.970066	-0.108166	0.202923	0.11288	0.835448	0.439163	-0.338516	1.90157	0.22778	-0.915531	1.84692	-0.523584	0.803923	1.46856	0.672213	0.272509	-0.0849114	0.263067	0.665643	-0.635751	1.19209	-0.207438	0.116802	0.650721	0.297769	1.40083	-0.133258	-1.15508	-0.620996	-0.48364	-0.0753411
MIA-PaCa-2	-0.297125	-0.898149	-1.38968	-0.7023	-0.282759	0.00471026	0.521912	-0.488501	-1.10958	-1.40384	-0.210279	-1.46896	-0.463425	-0.0591871	-0.111127	1.02115	-0.328463	0.0376613	-0.237448	-0.587076	-1.37291	-1.83194	-0.106281	-0.23961	-0.209865	-1.15356	-1.40692	-0.0697765	-0.364999	-0.565254	-1.49246	-0.502393
MKN1	-0.105477	-0.280643	0.419135	0.452261	-0.158729	0.347762	-0.603772	0.168153	1.09301	-0.604994	1.64839	0.884076	-0.0826043	-0.1369	-0.149358	-1.51042	-0.073568	-0.373382	0.36074	0.920644	-0.598502	1.24962	0.653132	0.0490907	-0.00771831	0.316846	0.344559	0.435802	0.0292931	0.0345907	-0.727462	-0.0930709
MKN28	-0.102824	-1.02226	0.0626336	-0.0359266	-0.265366	0.947343	-0.100584	-0.259641	-0.0818302	-0.74128	0.723057	-0.314811	-0.223816	-0.26359	-2.09984	-1.01431	-0.0213693	-0.306125	-0.0417138	-0.311243	0.123098	-0.175746	0.845076	0.0783279	-0.0866851	0.767828	-0.565385	0.410475	-0.0928214	-0.0877535	-0.843187	-0.0520994
MKN45	0.0215449	0.649391	-0.359708	0.00020547	0.05007	-0.0282393	0.422323	-0.073806	-0.691655	-0.39827	0.226924	-0.285074	0.195746	0.0615278	0.547868	0.634446	0.0374345	0.14408	-0.0796601	0.475485	1.21744	-0.088794	-1.08873	-0.260986	0.116844	0.728265	-0.0151692	0.129129	0.00787194	0.111619	-0.556363	0.0341083
MKN7	-0.0648036	0.387569	1.11619	0.0748847	-0.0339889	-0.191291	-0.823859	-0.0804177	0.0373672	0.308434	0.503563	-0.0502381	0.0310089	-0.150386	0.0204095	-0.970027	0.134547	-0.261179	-0.0130456	-0.0452823	0.116114	-0.0925342	-0.935571	0.128706	0.0693225	0.671374	-0.209365	-0.499854	0.0918408	0.230577	0.094471	0.104277
ML-2	0.688702	-0.249962	0.486817	-1.43292	1.07954	0.700241	0.702038	-1.72176	-1.94532	1.07758	-0.609928	-1.28321	0.859954	0.240063	1.20913	0.842669	0.789202	0.970301	-0.918283	-2.55397	-0.193432	-0.61672	0.64213	0.284585	0.95091	-0.469905	-0.640581	0.164829	-0.946805	-0.914595	-2.85696	0.901525
MMAC-SF	-0.297548	-0.0493807	0.957235	-2.27139	0.578089	-1.22736	0.369517	-1.33678	-0.0110907	0.225081	-1.28498	-2.5488	0.0878996	-0.0665787	0.593414	0.0833668	0.308745	0.0203861	0.155436	-0.573635	0.822225	-1.20129	-0.996547	0.198202	0.0742396	-2.94078	-1.3735	-1.33499	-0.0429352	-0.563239	0.131454	0.408616
MN-60	0.690575	0.766887	1.17556	1.08821	0.427847	1.1304	0.782373	0.238542	1.04446	0.986347	0.647056	1.85533	0.224874	1.05008	1.31144	1.13347	0.410311	1.09689	0.19095	-0.260571	-0.174743	1.43683	0.576785	0.573416	0.872916	1.24497	1.59359	0.584581	1.21527	-0.473995	1.28813	0.437352
MOLT-13	0.777747	1.02225	-1.04237	-0.390122	1.22514	-2.25965	-0.667787	0.368373	0.0224763	-1.32058	-1.10847	-2.3008	0.536064	0.136834	0.0657913	-0.740296	0.926555	0.154122	0.102904	0.182818	0.437567	-1.40432	-1.24172	-0.0412003	-1.06935	1.30768	-1.51426	0.717233	0.446141	0.315875	0.146124	0.405933
MOLT-16	-0.0332354	0.219889	0.192387	0.256682	-4.93005e-06	-0.552907	-0.895155	0.0572015	0.0761866	-1.85088	-1.83087	-0.514255	0.148005	-0.171408	0.0666555	-0.319219	0.0937564	-0.0480228	-0.105456	0.00962395	0.0646191	0.975498	-1.07917	-0.126098	-0.0971811	-0.0515117	1.36029	-1.212	-0.0141676	-0.300858	-0.201094	0.177541
MOLT-4	0.916874	0.925512	-0.81803	-0.245741	0.201633	1.16231	0.85894	-0.447549	1.07329	-0.817746	-1.05496	0.0995572	0.363562	0.361667	-0.471745	0.811962	0.63914	-0.563333	0.0264313	0.154989	1.22331	1.3323	0.923272	-0.173999	0.765298	0.979285	1.4918	1.12294	0.953926	-0.807184	-0.312278	0.117083
MONO-MAC-6	0.950622	-0.279302	-0.333837	0.00551155	-0.172569	0.506916	0.249724	-1.25914	-0.182896	-1.55463	-2.40779	0.704829	0.0733648	-0.468941	-0.153062	0.136212	-0.0310146	-0.156775	-1.07465	-0.357936	-0.701515	0.876945	-1.35572	-0.737831	-0.929869	-0.189907	-0.000669141	-0.459181	-4.84712	-2.73277	-0.478376	0.413504
MPP-89	-0.592905	0.806464	0.339455	-0.409236	-0.3534	0.719995	-0.642073	-0.556669	-0.323524	0.724438	-0.840776	0.0878504	-1.24709	-1.21534	0.826607	0.64607	-1.10042	-0.588814	-0.850965	-0.26079	-1.13491	0.641311	-0.902811	-0.34357	-0.325924	1.16816	-0.371871	0.877458	0.74813	0.242034	0.233247	-1.6845
MRK-nu-1	-0.9566	0.946629	0.324383	1.0711	0.266963	0.374968	1.08114	0.197619	0.0576129	1.37776	1.57821	1.14327	0.559293	0.227424	0.677773	1.32653	-0.0397059	-0.695638	0.0509216	1.01202	-0.372112	0.744816	0.731605	-0.587614	-2.8565	1.19265	1.37754	0.952145	-1.25967	0.623817	-0.951629	-0.552966
MS-1	0.0620131	1.26389	0.451238	0.468495	1.23118	1.05635	0.546925	0.64636	-0.456014	1.16947	1.72294	1.42788	0.75914	-1.15856	1.28764	-0.37112	0.453823	-0.437644	1.0279	-1.03584	0.0292658	1.43978	0.612941	0.670553	0.961083	0.451405	1.2806	0.83653	-0.124563	-0.755593	0.352044	0.839204
MSTO-211H	0.913454	0.689649	0.165948	-0.535778	-1.47238	-0.858771	0.861776	0.405391	2.3112	-0.917459	-0.28317	-0.259048	0.637644	-0.11273	-0.0846497	-0.330573	0.908453	0.467231	-0.312158	1.3991	0.412236	0.218649	-2.55243	1.16809	0.785887	0.509643	-0.498551	0.507833	0.165039	0.126987	1.38284	-0.0451392
MZ7-mel	0.387377	0.0966954	0.986434	-1.86545	0.625941	-1.03294	-0.213471	0.087166	0.533649	0.854481	3.07389	1.67236	-0.63335	0.63977	-0.121002	0.466962	-0.184735	0.237174	1.54619	0.586193	0.201264	-1.44222	0.921187	0.443546	0.553198	-1.15064	-1.34317	-1.80462	-1.25339	0.389379	-1.14059	-0.531765
NALM-6	-1.06271	0.578034	-0.967488	0.0995426	1.05299	0.295174	0.874814	-0.623712	0.33985	-0.683889	-1.08812	0.149715	-0.857998	0.0355969	1.35264	0.517714	0.962677	-0.687444	-0.670553	-0.750116	-0.392978	1.28662	-0.634597	-1.33861	-1.49709	0.263271	1.17038	-0.0272505	0.912087	-0.874206	-2.43481	-0.24608
NB1	0.574334	-0.19129	-0.116025	-0.165059	-0.717397	1.05274	1.059	0.0481672	-0.647304	0.0861501	0.164162	-0.161039	0.60696	0.0419135	-0.190646	1.02487	0.850101	0.211203	-3.21845	0.411691	0.414364	0.614445	1.08287	-3.95376	-0.122	1.05595	-0.30323	0.266507	-0.88035	-1.03721	1.53247	0.40734
NB10	1.45518	-2.5937	-1.56796	0.372891	-0.462333	-0.864204	0.450179	0.258323	-1.2803	1.33177	-0.42719	-0.525122	0.87644	-1.14356	1.15205	-0.575936	-1.07897	0.6021	-0.447465	-2.0395	1.37048	-0.944754	-0.47534	1.10831	1.19537	1.12039	0.045128	0.521226	0.141341	1.7608	0.0639366	0.935203
NB12	0.196197	0.635488	-0.0327662	0.985546	0.242319	1.2288	0.52363	0.378746	0.436484	1.04098	0.325469	1.24874	0.315407	0.575015	0.221782	-0.301144	0.161762	0.0226504	0.269528	0.835028	0.367945	1.29818	0.760686	0.063027	0.17659	0.614527	0.973618	0.405876	0.260591	0.254296	-0.101131	0.239375
NB13	-0.421091	0.465555	0.0685832	1.38951	0.145967	0.966551	0.819534	-0.318752	-0.302242	-0.658641	-0.246065	1.28367	0.285222	-1.13207	0.47387	-0.200924	0.576808	1.02291	-0.503121	-0.943626	0.63614	1.12625	0.95562	0.328314	-0.608978	-1.89452	1.16419	0.551239	-0.233237	-0.366164	-0.338017	-0.163264
NB14	1.24284	-1.22261	-1.89328	-1.32199	0.108906	0.928344	1.05042	1.68808	-1.14059	0.0655222	-2.56585	-0.403635	1.03339	0.837911	1.14287	0.705663	-0.163309	1.07513	-0.96327	-1.42961	1.59018	-0.416909	0.898374	-1.53619	-1.31324	0.82504	-0.199325	0.873351	-0.798737	-0.3201	1.56862	0.742274
NB17	-0.297573	0.788619	-0.492819	1.07078	-0.0204638	1.08603	0.648898	-0.386324	-0.16771	0.805074	-0.360059	-0.0815336	-0.131007	-1.28594	1.27106	1.21482	0.619278	0.20816	-0.628096	-0.141298	0.325789	-0.191805	0.742828	0.431594	0.726551	1.01689	1.53063	0.243814	0.897794	0.394187	0.396949	-0.716398
NB5	-0.416147	0.387981	1.02045	-0.802085	-1.16617	-1.29709	-1.11352	-1.01733	-0.465538	1.00968	-0.243288	-0.651211	-0.367895	-1.22498	0.66368	-1.40911	0.65354	-1.39252	-0.44648	-0.485056	1.22623	-0.697919	0.872792	-0.330145	0.968172	0.846273	-0.959774	0.00695146	1.18009	0.514908	1.30882	0.589257
NB6	0.683721	0.822754	0.40225	0.764082	-0.268969	1.18813	1.10998	1.46565	-0.0928966	0.372863	0.137738	1.31277	0.117699	-0.748498	-0.576759	1.29029	0.0504618	-0.444076	0.183493	-0.752855	-0.0838017	0.0564689	0.642113	0.778455	0.616767	0.198151	1.64471	0.809243	-0.732942	0.609669	0.973618	-0.837525
NB69	-0.9156	-0.868986	0.557071	-1.67972	-1.73915	-1.72383	-1.29275	-1.55295	-0.952269	1.40815	-0.313846	-1.13269	-0.931268	-0.513854	-0.703363	-1.99352	0.858146	0.278295	-1.09386	-1.9175	0.997264	-1.04816	-0.969097	-1.06158	1.02572	1.12922	-1.18623	0.268257	1.09248	1.04756	0.683155	-0.034876
NB7	0.402452	0.185992	0.448758	0.501009	-0.702965	1.41467	1.07219	0.435156	-0.955236	-0.0282566	-0.255666	1.29896	0.873435	0.990938	1.00658	0.822332	0.429041	-0.915501	-0.350343	0.48624	-1.81185	1.32274	0.889743	-0.00277783	-0.943602	0.77504	1.71069	0.774408	-0.681975	0.0711292	-1.12091	0.791775
NBsusSR	0.232454	0.449304	-0.601656	-0.540244	1.20363	0.892324	-0.192419	-1.60234	-1.89094	-0.941247	-1.49759	1.03899	0.540781	-1.23725	-0.257879	-0.178099	0.702703	0.549536	-1.40326	-2.56929	-1.02143	1.37562	-1.13953	-1.48508	-0.333279	-0.286921	1.36853	0.873339	-1.15032	-1.22697	-0.629957	-0.430172
NCI-H1048	0.0360847	0.669836	-0.720099	0.128514	0.157137	0.869072	-0.79057	0.396102	1.13023	-0.107434	-0.912024	0.104018	0.0504905	0.0702011	0.10626	0.431812	0.0132387	0.0929853	0.214541	1.19044	0.0930535	0.426626	-0.852426	-0.0858548	0.13457	-0.460311	0.176045	-0.250501	-0.0193361	-0.0349431	0.268356	-0.0115094
NCI-H1092	0.950195	0.976016	1.37574	0.36894	0.418381	1.0909	0.805322	0.592519	-0.149425	1.59867	1.15982	1.35471	0.764555	0.560658	0.254978	1.02903	-0.275611	0.91957	0.207898	-0.922357	1.19718	1.44145	0.648316	0.824721	0.405454	0.955963	1.45981	0.910819	0.926209	1.11803	1.32683	0.498842
NCI-H1155	0.377906	-0.0208935	-1.09227	0.599009	1.14746	-0.0357139	0.567628	1.41284	0.658935	1.14103	-0.249607	0.333686	1.03272	0.778343	1.58208	0.165907	0.545334	1.21784	1.10347	1.46375	0.633976	0.535349	0.841638	1.19192	0.995028	-0.844631	0.491972	0.878938	1.058	0.715719	2.47453	0.851351
NCI-H1299	0.269483	0.0513533	0.225825	0.843814	0.447653	0.454698	-0.23578	-0.0201785	-0.70003	-0.304549	0.13071	-0.0106698	0.205986	0.115788	-0.461805	0.0798053	0.846557	-0.0975631	0.962963	-0.703621	-0.668121	-0.693996	0.548887	0.719966	1.21991	0.565487	0.121569	0.157797	-0.569011	0.0404417	-1.15861	0.307753
NCI-H1304	0.503161	-0.971097	1.0701	0.849615	0.833617	1.05585	0.826297	1.42366	-0.501752	1.21684	0.804914	1.52524	0.37783	0.154428	0.0974931	0.106075	1.00606	-0.441714	-0.58022	-0.754929	0.0447581	1.20497	0.58209	-0.0645479	0.990553	-0.526295	1.3578	0.791306	0.556573	-0.438743	1.88139	0.762502
NCI-H1355	-0.233853	-0.893291	0.75212	-0.0335156	-0.71115	-0.0043492	0.697789	-1.29828	-2.36622	0.784138	0.933435	-0.396605	-0.997952	-0.374485	-2.77672	-0.0325907	-0.0392809	-0.973067	-0.870858	-2.48945	-0.751053	-0.857251	-1.51696	0.524003	0.0735227	0.587711	0.308917	0.317003	1.08934	-0.479492	-1.01221	-0.544725
NCI-H1395	-0.374788	1.13004	0.653104	0.661877	0.38205	0.616034	0.409112	1.64953	1.45041	0.19416	-0.529129	1.42704	0.475942	0.623934	-0.49666	0.774093	-0.612407	-0.00536599	-0.211903	1.40684	-0.278678	0.006704	0.273111	0.354292	-1.74891	0.597648	-0.0576919	0.541763	0.0948147	1.26451	1.21481	0.363945
NCI-H1436	-0.926486	0.287042	-0.00168916	1.09102	-2.01033	0.216739	-0.293037	0.421137	0.724824	-0.297506	0.350642	0.314982	0.730033	-0.0569117	-0.714433	-0.383974	-3.3733	0.688437	0.889607	1.1018	0.250076	0.185736	0.171296	0.694607	0.179111	0.204143	0.283769	0.397715	-1.83761	1.36055	0.85945	0.872075
NCI-H1437	-0.129908	-0.034919	-0.182524	-0.613329	-0.234159	-0.402093	0.792267	-0.507679	-1.48921	0.117713	-0.0991092	-1.51162	-0.225753	-0.136253	-2.4616	0.332083	-0.0096311	-0.0800979	-0.352049	-0.630883	0.069548	-1.73597	1.08461	0.00991532	-0.0591029	0.588586	-1.27467	0.75057	-0.115545	0.107023	-0.0902002	-0.101186
NCI-H1522	-0.149022	0.57621	0.429071	1.38282	0.475466	0.197765	0.17849	0.259799	0.472399	0.259541	0.414921	0.269798	1.52237	0.433486	0.659255	0.139237	0.811926	1.24522	0.0378261	-0.508649	1.39666	0.227105	0.069918	0.44522	0.860019	0.461309	0.330351	0.173275	-0.590532	1.46063	2.6234	0.847102
NCI-H1563	0.149454	-0.103849	-1.08687	0.0262554	0.0842985	0.261387	-0.0163166	0.0427735	0.310368	0.519111	1.3186	-0.0390843	0.0597618	0.107963	0.773678	0.412797	-0.107938	0.13149	0.112111	-0.253299	0.819899	-0.627328	0.3541	0.030733	0.121299	0.802847	-0.349045	0.89847	0.00718749	0.185485	0.303418	-0.0871151
NCI-H1573	0.220706	-0.195904	0.0276503	0.208124	0.193133	-0.951436	-1.48211	0.522705	1.20519	0.612935	-0.0349639	-0.248351	0.131365	0.0971807	1.40375	0.356109	0.108708	0.0653067	0.248345	1.09595	0.752944	0.186413	0.753344	0.0800259	0.0827456	0.183095	-0.229554	-0.017928	0.161632	0.348348	1.87578	0.14917
NCI-H1618	0.13619	0.133996	0.0835055	0.0658056	0.0688517	-0.0778298	-0.0169016	0.0252421	-0.642737	0.0785994	0.073036	-0.0505246	0.18211	-0.027674	0.293437	0.00548714	0.0448702	0.136854	-0.110425	-0.42226	1.16166	-0.0744507	0.064672	0.0467825	0.0668196	0.0757582	-0.0335638	-0.00719053	0.130721	0.216296	0.888917	0.173935
NCI-H1650	-0.0728058	-0.662969	0.915857	0.47182	-0.114957	0.0918305	-0.0261415	0.0894105	0.179965	-0.763402	1.95849	1.15781	0.0424354	-0.222972	0.0469482	-1.44684	-0.0709461	-0.230571	0.186701	-0.0686272	0.0388242	0.409468	0.107708	0.21062	-0.0175151	-0.534496	1.17413	0.248519	0.0850404	0.0671291	-0.0348059	-0.00540714
NCI-H1651	0.0679191	-0.196445	1.33028	0.183379	0.0523585	-0.83955	0.530781	-0.0935611	-0.607522	1.16104	1.00382	0.77449	0.128549	0.106341	0.0553011	0.820999	0.112984	-0.103812	-0.0868897	-0.42825	-0.257571	0.842024	0.850451	0.0549756	-0.0825356	0.783779	0.915416	0.605035	0.0841727	0.197499	0.31418	0.132229
NCI-H1666	1.22677	0.358316	0.944663	1.55047	1.18443	-0.598708	-2.69134	0.930861	1.46279	-0.203996	0.458383	-1.81999	0.50925	0.356793	1.59705	-2.50734	0.543396	1.15717	1.91693	1.18141	1.37133	-1.83529	0.0367344	1.21579	1.06382	0.403322	-0.998221	0.426833	0.651843	1.21729	2.1817	0.761228
NCI-H1693	-0.0690659	-1.26014	0.779498	0.385092	-0.0558654	-0.247145	-0.546052	0.156973	1.79095	-1.06714	2.54543	-0.313772	-0.0440537	-0.125054	0.391089	-0.886758	0.0173958	-0.289062	0.340887	0.358865	-0.205724	0.378009	0.0244369	0.201462	0.0454244	0.745022	0.374583	0.115902	0.00680458	0.0382574	0.498716	-0.113288
NCI-H1703	0.384644	-4.416	-5.6161	0.228107	-0.126448	0.569099	-0.0404181	0.400401	0.70804	-0.788019	-0.417447	-0.152908	-0.243624	0.270102	-0.393194	1.08088	-0.553566	0.385731	0.158607	0.691254	-0.550812	-0.110581	0.806872	-0.220616	-0.323352	0.745496	1.0014	0.694863	-0.304292	-0.878617	0.304777	-0.537707
NCI-H1755	-0.0848785	0.861922	0.579149	0.125191	0.0357917	0.133487	0.80956	0.0759247	0.15399	-0.708861	-0.761565	0.136819	0.0556351	0.0675626	0.390278	0.257073	-0.0098563	0.142613	0.00673453	0.145847	-0.90556	1.16213	-0.0979303	-0.0945873	0.0193113	-1.05113	0.348676	0.237498	0.0292597	-0.149176	0.247411	-0.0269063
NCI-H1770	0.683134	0.777775	0.652058	0.999285	1.0103	1.02748	0.901813	-0.0737685	-0.683284	1.44581	0.409539	1.85376	0.625963	1.10696	0.569115	0.834704	-2.16222	0.726892	0.716978	-1.45184	-0.151084	1.27067	0.751603	0.985522	-0.524569	0.836284	1.24093	0.782625	0.942329	-0.199965	0.71187	0.851658
NCI-H1792	0.0173254	0.383364	0.350139	0.000816933	-0.0703442	-0.270178	0.912779	-0.0990068	-0.449817	-0.774699	0.102936	-0.285415	0.0815957	-0.0135858	-0.194109	-0.11109	0.0558206	0.117245	-0.0885275	-0.0155902	0.845589	-0.12198	0.929882	-0.0870722	0.0450047	0.610827	-0.591026	0.659481	0.0637479	0.186479	0.261499	0.0799727
NCI-H1793	0.0235653	0.109404	0.26006	0.322338	0.0588497	-0.146182	0.196001	0.367265	0.485036	-0.203287	2.59758	0.417468	0.205715	-0.0576984	0.458818	-0.828611	-0.0319701	0.00451943	0.363782	1.27516	1.41853	0.0906021	0.205291	0.111483	0.2325	-0.705151	0.400268	0.597633	0.183865	0.451874	0.793615	0.0160594
NCI-H1838	0.764507	0.216388	0.804245	0.742425	0.583056	0.270799	-1.59601	1.3865	1.73232	-0.230307	1.1887	0.501751	-0.383025	-0.0321684	1.49456	-0.51459	0.312731	0.213719	1.53915	0.73981	1.04838	1.06318	0.599616	0.843609	0.954702	0.236377	0.503148	0.445718	1.17315	0.611481	1.9874	0.190676
NCI-H1975	-1.85401	0.549147	0.411037	-0.205809	-1.55708	1.32969	-2.02855	-1.48837	-0.793849	-1.25859	-0.192742	-0.439441	-1.25493	-0.843228	0.497525	0.331573	0.181554	-0.529013	-1.18916	-1.63456	0.0585926	-0.639141	0.679358	0.291284	0.702669	0.448444	-0.599806	1.15642	0.742948	-0.644502	-0.877376	-1.07796
NCI-H1993	0.060896	1.04624	0.838075	0.478016	0.181512	1.16295	-0.105538	0.227919	0.577842	1.37841	2.65313	2.03534	0.17854	-0.00385494	-1.34477	0.179412	-0.0217795	-0.235646	0.255072	-0.554691	-0.195062	1.20492	0.615846	0.361856	0.194926	0.0521971	1.52819	0.6512	0.123278	0.432847	0.996122	0.0955117
NCI-H2009	-0.164541	0.410522	-0.875572	-0.376608	-0.102412	0.165051	0.232209	-0.197437	-0.179757	-0.85593	0.220827	-0.742916	-0.195319	-0.0290032	0.305517	0.4681	-0.178364	0.0449607	0.0363898	0.0493116	0.0376038	-1.279	0.794203	-0.172608	-0.015694	-0.608671	-0.862236	0.646603	-0.198129	-0.127726	-1.43764	-0.235657
NCI-H2029	0.286826	0.326096	-0.207636	0.489695	0.225365	0.727781	0.83208	0.40688	-0.0359219	-0.0557534	1.02934	1.63434	0.396933	0.238074	-0.0240804	0.786354	0.0701963	0.280561	0.0789044	0.298676	1.45463	1.14097	0.221654	-0.0407669	0.182386	1.02941	0.67575	-0.524408	0.178964	0.351025	1.67221	0.245343
NCI-H2030	-0.0360167	-0.180572	1.01114	0.0572354	-0.0584476	-0.109778	0.213129	-0.233104	0.016469	-1.01967	0.327742	-0.080115	0.0425359	-0.0974032	-0.257126	-0.246646	0.14903	-0.120811	-0.103501	-0.613699	0.581749	0.452127	-0.188217	-0.0520483	-0.0345897	1.09932	-0.184607	-0.545031	-0.00818035	-0.0331376	-0.631247	0.149683
NCI-H2052	0.234416	0.162633	0.107061	0.313666	0.16818	1.01672	0.442326	0.317948	-0.200817	0.783383	-0.223782	0.600355	0.255498	0.214289	-0.243888	1.04518	0.143221	0.209627	-0.00288874	0.797542	0.925849	1.04163	0.88139	-0.0826586	0.104462	0.907443	0.242158	0.627172	0.139319	0.292538	1.296	0.215486
NCI-H2081	0.964422	0.259707	0.0878262	1.07928	1.03541	0.21611	0.12128	0.704535	0.119982	0.262843	0.20582	0.304382	0.585268	1.11257	1.1239	0.0667792	0.0744504	1.01533	0.600533	-0.413303	1.04253	0.241631	0.109808	0.952042	0.715848	0.221294	0.324062	0.102288	0.363261	0.94855	0.955694	0.787415
NCI-H2087	-0.173629	0.0917883	1.43941	-0.526336	-0.0106064	-1.59554	0.910314	-0.338584	-0.257365	1.40132	0.651163	-0.741694	-0.174685	0.155524	-0.071771	1.2228	0.141809	-0.136936	-0.0867914	-0.0106344	-0.980991	-0.942149	0.891376	-0.00695206	-0.0885382	0.286992	-0.59698	0.483197	-0.102666	0.118685	-0.644328	-0.0903155
NCI-H209	1.15954	-0.110335	0.195477	0.692751	-0.147762	-0.066408	-2.20927	1.66955	0.773605	-1.90044	-1.66008	0.456121	0.771053	-1.37037	1.36598	-1.24845	0.149084	0.800434	0.238198	0.296059	0.23911	1.07997	-1.75473	0.64066	0.812203	-2.46663	0.804356	-0.897424	0.102163	-0.443886	0.423502	0.883358
NCI-H2107	0.320896	0.070243	0.115415	0.0785878	1.00235	0.0248097	0.168151	-0.196099	0.0474485	0.103385	-0.10127	-0.00965582	0.485216	0.224175	0.0612157	0.135487	0.766221	0.44036	-0.0112958	-0.0925482	0.212764	0.0651871	0.0126518	0.146378	0.119899	-0.0238316	0.0695001	-0.10786	0.146504	-0.295211	0.0216895	0.801178
NCI-H2126	0.275041	-0.810645	0.925028	0.198549	-0.437238	-0.304304	-1.681	-0.504448	-0.26342	0.6953	0.922387	-0.309499	-0.188881	0.372773	1.15435	-1.73861	-0.00264315	0.208746	-0.272282	-0.254298	0.53977	-0.15442	0.51331	-0.12456	-0.0718708	0.468318	-0.224289	0.411099	1.1426	0.624113	0.434129	0.135834
NCI-H2141	-0.0286159	0.632751	1.0435	0.967404	0.0756834	1.24127	0.956363	0.265728	-0.667338	1.1904	0.965535	1.51916	0.346221	0.654982	1.73485	1.27008	0.320125	0.940612	0.0282164	-1.12123	1.72885	1.36872	0.982526	0.316005	-0.0403116	0.642775	1.56184	0.836499	-0.464171	0.201349	1.3562	0.628637
NCI-H2170	-0.00921038	0.129921	0.646278	0.696404	-0.136087	0.593515	-3.17462	0.1129	-0.295515	0.885708	0.871174	1.66511	-0.0389329	-0.343182	0.298248	-1.05015	-0.127163	-0.645917	0.102132	-0.215402	-1.10932	1.12743	0.0191041	0.226679	-0.1145	0.454162	1.35789	0.680504	0.0914528	0.186888	-0.0806109	0.0261123
NCI-H2171	1.11148	0.131885	-0.0477797	-0.0944657	0.482761	0.0887084	0.128557	1.22704	-0.897237	0.0518615	-0.0480609	0.139812	0.898204	0.48789	0.647001	0.142835	-0.106169	1.03732	0.55429	-1.37204	1.01378	0.0228665	0.220974	0.370867	-0.681863	-0.0186701	0.208885	-0.0810753	-1.47741	0.691765	-0.452304	0.712238
NCI-H2196	0.576877	0.222667	-0.114561	0.559108	0.888447	0.210824	0.244794	0.628929	1.09081	0.145693	0.221498	0.243462	1.89885	0.692655	0.844615	0.169911	-0.34883	0.947147	0.680028	0.852416	0.468129	0.308563	-0.0838135	0.223855	-0.230186	0.205633	0.379558	0.117862	-0.0826307	0.6088	1.61817	0.294526
NCI-H2227	0.375143	0.491231	0.53912	1.17834	0.355684	0.553023	0.746917	0.514803	0.316791	1.43815	-0.423584	0.817416	0.430183	0.505051	0.00514942	1.00077	0.289162	0.920368	0.0623629	1.06246	1.0738	0.410357	-1.19171	0.0849296	0.374668	0.295489	0.011346	0.56943	-0.119888	0.403138	2.1601	0.306083
NCI-H2228	-0.0713272	-0.0635521	-0.558778	-0.0952054	-0.0547964	-0.102338	0.668532	-0.113595	-1.41661	-0.381701	2.26172	-0.00175631	0.104228	-0.11538	-0.766184	-0.0940487	-0.182179	-0.0135683	-0.0160687	-0.0228837	1.00388	-0.0143464	-0.401765	-0.0277468	0.0781905	-1.14444	0.397238	-0.253298	0.0304257	0.119838	-0.306215	-0.0687784
NCI-H226	1.0553	0.694556	-0.26372	1.43918	0.855643	-0.129833	0.907582	0.198695	-0.0630885	1.09335	0.85026	0.107485	0.626528	0.441867	0.995337	-0.0952914	0.578972	0.581604	1.55875	-0.331587	0.406926	0.675192	-0.137288	0.76059	1.0222	1.04836	0.475327	0.249736	1.51141	0.742877	0.975227	0.238384
NCI-H2291	0.0564423	0.984885	1.48177	-0.235533	0.302284	-1.87913	-0.293362	0.328526	1.65113	0.559314	0.500922	-1.28306	0.184984	0.170006	1.25643	0.838171	0.388596	0.145733	0.193344	1.33653	1.39587	-1.25797	-0.946226	0.0748469	0.32466	0.710643	-1.3217	-0.66175	0.158182	0.638749	2.09054	0.179448
NCI-H23	0.408153	-1.38348	-0.101069	-0.0392856	1.27089	0.126897	0.782732	0.108896	1.51991	-0.796655	0.781069	-0.762115	0.771702	0.802948	0.587552	0.594245	1.03061	-0.553032	0.00749949	1.36614	0.624177	-0.634589	0.925543	0.929787	0.326885	0.702385	-0.173187	-0.132488	-0.316549	0.116505	1.73536	0.8485
NCI-H2342	-0.239068	0.795387	0.556122	0.221034	-0.183216	0.779786	0.31635	-0.198316	-0.649304	-0.289972	1.14381	0.856008	-0.101162	-0.010984	-0.0665424	-0.0271821	-0.149649	-0.30706	0.0366024	0.00190309	-1.6807	0.568217	1.20349	-0.0951444	-0.0918802	0.489847	0.726114	0.8647	-0.119204	-0.0441439	-1.41891	-0.19184
NCI-H2347	-0.0519224	1.08345	1.10252	-0.276736	0.0828245	-0.606079	0.997959	-0.134727	0.141576	1.44838	1.03857	-0.0567965	-0.00326922	0.26273	0.404053	0.525652	0.138968	-0.0178563	0.026962	-0.0239512	-0.508276	-0.563266	1.01861	0.0445346	0.109	1.1032	-1.00645	0.155823	0.0308858	0.387088	0.222068	0.00290869
NCI-H2405	0.0625564	0.480882	-0.144931	-0.0203341	0.0329466	0.67674	0.304676	-0.0360323	-0.0830756	1.14822	0.50485	0.501826	0.000922852	0.177677	0.666074	-0.270767	-0.0330964	0.0275968	0.0360959	-0.334796	-0.328188	-0.0206302	0.907467	0.0460479	0.0552101	0.773603	-0.697418	0.16453	0.046272	0.173555	-0.0219384	-0.00753938
NCI-H2452	0.00412537	0.73253	0.127073	0.0104503	0.210776	0.990761	0.980821	0.245634	1.21298	0.764533	0.41471	-0.11416	0.068865	0.219647	-0.570096	0.850006	0.0819852	0.179791	0.183412	0.731159	-0.342171	0.384047	-0.629399	0.0604775	0.247235	-0.197075	-0.0111968	0.578581	0.0192558	0.115052	1.01802	-0.0798261
NCI-H250	1.89103e-08	-2.60805e-08	-8.40762e-09	-1.05536e-08	1.02184e-08	1.13212e-08	-3.56508e-09	3.35949e-09	-7.45019e-09	2.28382e-08	1.67878e-08	-1.62416e-08	4.54161e-09	1.39152e-08	-9.96577e-09	-1.28715e-08	-8.36915e-09	2.38501e-09	2.55186e-08	-9.76474e-09	4.59792e-09	-3.82628e-08	3.08279e-08	2.1109e-08	5.31889e-09	3.57384e-08	-1.82651e-08	1.95766e-08	-6.43781e-09	1.40024e-08	-1.07534e-08	7.85357e-09
NCI-H28	0.160984	0.383807	-0.74042	0.162921	0.0881342	0.279119	-0.192073	0.119764	0.493848	0.0579332	0.0723703	-0.0147841	0.142806	-0.0509678	-0.453745	-0.704451	-0.0442712	0.0785977	0.105375	-0.57244	0.836785	0.519742	0.942386	0.154076	0.0862034	-0.027552	0.519447	0.472401	0.0974858	0.102615	0.490041	0.134878
NCI-H292	0.015339	0.566382	-1.44148	-0.107137	-0.309054	-1.69445	-2.89781	-0.165099	-0.944046	-1.85986	-1.1536	-1.11028	-0.0564538	-0.442703	0.354325	-2.93021	-0.153967	-0.30972	-0.151854	-0.837901	0.89738	-1.25017	0.763905	0.0427766	-0.11916	1.0302	-1.13029	-2.14308	0.0711391	0.14992	-0.0370198	0.158637
NCI-H345	1.02165	0.473767	1.19047	1.61702	1.07061	0.987646	0.914535	0.452838	0.185304	1.48823	1.48899	1.18787	0.74451	0.786909	0.555581	1.10072	0.828735	0.881826	0.353282	1.08648	1.07195	1.31517	0.981417	0.381455	1.01534	0.668958	1.45577	0.85489	0.899371	1.0562	1.66548	0.394812
NCI-H358	-0.21456	-1.61002	0.588512	-0.221492	-0.293584	-0.393418	-1.00481	-0.539996	-1.76615	-0.203796	1.67559	-0.713855	-0.28816	-0.410282	-0.976714	-0.325085	-0.210161	-0.463447	-0.304102	-1.84935	-1.11247	-0.485303	-0.0999731	0.242262	-0.259348	-1.05242	0.171834	-0.267819	-0.099784	-0.21918	-0.312102	-0.178246
NCI-H378	-4.37823e-09	-1.0052e-08	-2.10562e-08	1.7526e-09	-6.3857e-09	1.70412e-08	9.95807e-09	-9.25664e-09	-2.02915e-08	-2.52934e-09	-4.02844e-09	6.83222e-09	-5.37265e-09	3.96945e-09	-3.98055e-09	-1.39887e-09	-2.23762e-09	3.55328e-09	-6.8334e-09	-2.37702e-08	-1.1451e-08	8.59932e-09	-6.84724e-09	-3.06371e-09	1.44387e-09	-1.0653e-09	1.07137e-08	2.297e-09	2.65644e-09	-9.96646e-09	-1.1158e-08	-6.37233e-09
NCI-H441	0.0192399	0.303791	1.12724	-0.00851242	0.018354	-1.02079	-0.582507	-0.173696	-0.962757	1.52255	1.22875	0.15711	0.119939	-0.175124	-0.0298858	-0.679295	0.0579371	-0.228045	-0.0731233	-0.678766	0.589525	0.138346	-0.147895	0.230478	0.0241726	-0.445973	0.471691	0.340172	0.185034	0.359904	0.127164	0.17438
NCI-H446	1.24147	0.404043	-0.973856	1.50658	0.633907	1.14413	1.12263	1.85776	1.36132	1.476	-0.00787183	1.88067	-0.564682	0.862594	1.08802	1.09654	0.739993	-0.322261	1.27314	1.42451	0.716546	1.34537	-0.577785	1.11542	1.08007	0.544262	1.00205	0.737855	1.32619	0.0664721	1.72232	-0.246387
NCI-H460	-0.041296	0.839309	-0.241439	-0.283158	-0.00988785	-1.25427	0.931293	-0.0846294	0.149113	-1.68682	-1.07826	-1.18272	0.0471628	0.0341937	-0.712447	1.24339	0.1274	0.222953	-0.086997	0.709318	1.20126	-0.797317	0.358148	-0.326192	0.0460862	0.758445	-0.579902	0.452545	-0.108361	0.0379728	-0.310352	0.031983
NCI-H510A	-0.595634	0.956605	-1.22801	0.663333	-0.654994	-0.644201	0.429141	0.0997998	1.63514	0.0202736	0.243417	-0.272993	1.71797	0.21884	0.765827	0.764184	0.0123425	0.751141	-0.686616	0.797075	-0.589122	0.361411	-0.850518	-0.85297	-0.494768	0.846796	-0.631666	0.329818	-0.923388	-0.186822	1.17285	0.0181924
NCI-H520	0.0717875	-0.679367	0.0275866	0.315493	0.0525963	0.266821	0.514907	0.134014	0.56525	1.36945	-0.711182	1.86854	-0.0348297	0.28744	0.715415	0.801081	0.0468348	0.0335667	0.0593115	0.725048	-1.36073	0.42583	-1.30967	-0.115373	-0.104604	1.08312	0.977443	0.553729	-0.0692806	-0.221927	-0.654323	-0.127069
NCI-H522	-0.00946734	0.110525	0.175037	0.218863	-0.012776	-0.120599	0.111022	-0.130676	-0.445887	0.184239	0.232078	0.533902	0.0672713	-0.00122042	0.144597	0.0619084	-0.0575087	-0.10632	-0.0517737	-0.750625	-0.674973	0.572666	0.575504	0.0314251	-0.113229	0.323704	1.47694	0.462379	-0.0303948	-0.107242	-0.62224	0.012898
NCI-H524	1.10897	0.348902	0.776619	0.720643	1.10614	0.983381	0.838906	0.895403	1.72965	-0.0349691	-0.899513	0.918061	0.734539	0.740709	1.23179	0.62711	0.043431	0.721995	-0.429402	-0.138851	0.882248	1.40954	1.30096	0.748557	-0.185103	0.201713	1.13765	0.256464	0.447477	0.380774	1.09266	0.848913
NCI-H526	1.34713	1.17371	-0.660576	1.27424	0.848102	0.996358	0.187008	0.615735	-0.28316	-0.472435	-0.722817	1.91546	0.533025	0.209073	0.875162	0.31358	-0.20946	0.857715	-0.314286	-1.10947	0.711024	1.52387	0.368523	0.178012	-0.322532	0.976921	1.48919	-1.07615	1.28412	0.355767	0.905561	0.849678
NCI-H596	-0.0439379	0.829859	0.788401	0.00497851	0.190729	0.788408	0.102848	0.154478	1.03063	1.44714	0.963255	0.40772	0.0453469	0.18473	0.891137	0.645889	0.134663	-0.0282624	0.274426	1.16229	0.173468	0.11682	-0.593251	-0.0426265	0.198094	0.102636	-0.250621	0.75346	0.00782054	0.235904	-0.739783	-0.0249482
NCI-H630	0.0188328	0.662071	0.780807	0.0885436	0.0272157	-0.44537	-1.09566	-0.0121716	0.0261969	0.607933	0.647398	-0.0620442	0.0512056	-0.0414385	0.489668	0.254101	0.0907715	-0.214865	0.0332524	0.0346733	0.266796	-0.00975651	0.784391	0.0379897	0.0331888	1.03564	-0.167668	0.47345	0.055698	0.347212	0.165204	0.107302
NCI-H64	1.14165	0.240255	0.136557	1.31818	0.932642	0.296231	0.000222509	1.76101	0.939668	0.250977	0.201425	0.491699	0.391042	0.881975	1.04678	-0.0307632	0.719172	1.02012	1.68877	0.595882	0.0164325	0.391147	0.143737	0.916532	0.649948	0.185061	0.394883	0.159357	1.10151	1.65497	0.577119	0.819177
NCI-H650	0.177651	-0.127726	1.2497	0.123737	0.255766	0.762841	0.06405	0.286042	0.435317	1.32079	-0.041695	0.601486	0.186694	0.198461	0.950678	0.450993	0.239948	0.128889	0.0984774	0.369903	0.842154	1.08941	0.722185	0.0585459	0.070614	-0.261064	-0.203036	-0.418516	0.168432	0.223094	0.679586	0.315952
NCI-H661	-0.165826	-0.51073	-0.159454	0.0883492	-0.218725	0.259645	-1.32607	0.0301363	-0.0328166	-1.02128	1.40312	0.0692574	-0.203402	-0.416093	-1.80676	-0.749636	-0.184135	-0.395449	0.133534	0.200788	-0.0287203	-0.345192	0.462317	0.168662	-0.045673	-1.09036	0.327078	0.364681	-0.0683831	0.0258094	-0.129349	-0.139166
NCI-H716	1.14048	-1.18358	-3.1419	0.0143567	0.0309956	-0.563741	-0.13738	0.388297	-0.223515	-0.843537	-0.622905	-2.94108	0.829512	0.934241	1.30687	-4.05482	0.00743957	0.561564	-0.60134	-0.333916	-1.84022	-1.12738	-0.721867	0.930797	-0.125879	-0.495995	-0.992887	-0.458513	0.500473	0.725127	0.825291	1.21043
NCI-H727	-0.166321	-0.377523	1.12642	-0.317234	-0.120185	-0.186557	-0.122059	-0.660127	-2.03371	0.741124	0.0278695	-0.881271	-0.0821791	-0.145614	0.278882	-0.791319	-0.0327619	-0.280895	-0.422762	-2.44638	-1.39144	0.194181	0.310327	0.184952	-0.254625	-0.568703	0.495093	-1.21656	-0.0301435	-0.27543	-1.05865	0.0761982
NCI-H747	-0.97028	0.925121	0.583817	-1.3134	-1.49622	-2.25004	-0.349597	-1.21493	-1.21348	1.12529	0.198526	-0.642205	-1.06685	-0.784861	-0.194564	0.36677	0.345521	-0.340435	-0.911715	-1.10839	0.108049	-1.37314	0.882688	-0.309107	0.249199	1.09304	-1.11966	-0.15967	-0.664158	0.0858477	-0.577626	-0.499691
NCI-H810	-0.0108733	0.568395	0.0911412	0.363258	-0.0596207	1.14805	0.703548	-0.136064	-1.37458	0.874812	0.171485	1.38046	0.103782	0.124309	-0.147003	-0.0165967	-0.102704	-0.107764	-0.122415	-0.509081	-1.30945	1.16509	1.12928	-0.0441799	-0.113462	0.808816	1.56926	0.675971	-0.00285874	-0.0452804	-0.789482	0.00220167
NCI-H82	1.0742	0.00910993	-0.647763	1.13781	0.925178	0.297581	0.401662	1.05745	1.88317	-0.159727	-1.12465	1.16525	0.885394	0.893399	1.40337	0.259703	0.304573	0.480369	1.4776	1.15415	0.0598689	1.31427	0.166256	0.308405	0.976074	-1.15064	1.29279	-0.0942913	0.0845517	-0.483689	-0.0443092	0.203571
NCI-H838	0.0342177	0.117632	0.723023	0.114189	0.0266267	0.989481	0.792463	-0.137033	-0.40066	-0.112257	0.100926	0.0163821	0.106266	-0.0187596	-0.149915	0.310735	0.108969	0.136697	-0.196861	-0.704097	0.52368	-0.605677	-0.838598	0.0756323	0.11314	0.831616	-0.0693902	0.718394	0.0418664	0.125713	0.780968	0.0517083
NCI-N87	-0.070831	0.257979	0.867438	0.442634	-0.0765878	1.15003	-3.34224	0.0864479	0.159462	-0.805326	0.84575	0.276242	-0.0579972	-0.370626	0.0741618	0.443732	0.0125691	-0.550919	0.0505045	0.0653412	0.127371	0.373858	-0.0970368	0.0368071	-0.0118043	0.991087	0.131222	0.17057	-0.0458893	0.20834	0.0607793	0.0628653
NCI-SNU-1	0.0374806	0.521903	0.769016	-1.35842	1.38862	0.774619	0.79926	0.794544	1.76038	1.42426	1.06414	0.328872	0.701901	0.680931	-0.657373	0.976715	1.05251	1.11419	-0.288569	0.522594	1.60751	0.940069	0.345696	1.15762	-2.22717	-0.0662664	1.06522	0.455925	-1.49593	-0.236446	1.04783	0.942712
NCI-SNU-16	-0.060224	-0.517778	-1.58187	0.200426	1.00725	0.692298	0.776557	-1.11225	2.12402	0.481637	-0.0902717	0.875583	0.0802206	-0.152559	1.68592	0.364127	0.533921	0.69911	-0.759169	1.58672	0.6815	1.28715	-2.75725	-0.121393	-0.0824542	0.0933187	1.31878	0.555877	-0.763654	-1.15954	1.96842	-2.14485
NCI-SNU-5	0.933241	0.824553	0.115041	-0.66529	0.951294	0.360196	0.955318	1.31223	1.5784	0.850687	0.322264	-0.391584	0.851532	0.531126	1.25404	1.00829	0.691465	0.571786	1.34946	1.58626	1.12637	-0.573917	0.504863	-3.86708	-5.03989	0.741514	-0.813845	0.339202	1.02278	1.73437	1.48654	0.506065
NEC8	0.252868	-2.33501	-1.90659	-0.398896	0.627843	0.724059	0.21054	0.207422	-0.243343	0.949489	-0.556871	-0.218496	0.488904	-0.0647926	0.359165	0.543042	0.311425	0.348446	-0.986511	-0.145368	-0.643354	-0.0397004	-3.23009	0.328865	0.265962	-0.108875	-0.139957	-0.877279	-0.0323552	-0.258597	1.39027	-0.0458028
NH-12	1.35657	-0.00525599	-0.366762	0.90239	1.14366	-0.726578	-0.149084	0.641499	-1.25823	0.315298	-0.720813	-0.638189	0.903911	0.880082	-0.31797	-0.683994	1.0791	0.979318	0.0144542	-1.78726	-0.766876	-0.103844	0.489281	0.744986	1.25399	1.10168	-0.875258	0.602259	0.499767	0.261002	-0.255826	0.895023
NKM-1	1.01509	-0.276467	-1.57805	-1.17278	0.266087	-0.00915218	-0.147146	-0.397283	-0.328812	-0.810475	-1.55849	-0.772345	-0.383327	0.834341	0.933464	-0.090711	-1.29772	0.261735	-0.421038	-0.763824	-0.431184	-0.606485	-0.316907	-0.919924	-0.422455	1.09634	-0.727182	-1.50455	-3.32231	-2.28553	-1.11108	0.329472
NMC-G1	-1.58999	0.562592	0.980632	0.753467	-1.01562	-0.13293	0.142632	-0.447163	-1.19305	-0.486161	-0.319815	0.229001	-0.985851	-0.865424	-1.2669	0.924421	-0.165603	-1.71431	-0.70494	-0.802218	-1.29008	0.296019	0.341991	0.186879	0.372686	-1.3208	-0.20686	-0.158472	0.640861	0.0597262	-1.37044	-0.317474
no-10	-1.07408	0.513592	1.43896	0.120042	0.111425	-0.238195	0.286463	-0.297427	0.844346	1.4727	1.0668	0.486959	-0.733599	0.403577	-0.709339	1.15007	-0.0975483	-0.504669	0.682277	0.424146	0.866811	0.0830549	-0.766652	0.796357	0.142548	0.926107	0.895553	-0.134186	-1.68625	-0.0468202	0.427137	-0.267843
no-11	0.149594	-0.0195487	0.763163	1.0388	0.211398	0.14557	-0.59249	-0.154141	1.21056	-0.400106	0.735318	0.530293	-0.621083	-0.772777	-0.751121	0.300584	-0.100938	0.521711	0.053494	-0.553059	-0.195713	0.760388	0.0118593	0.281889	0.0973138	0.257691	0.0598705	-0.892322	-1.015	-0.462355	-0.399276	0.0557308
NOMO-1	0.251442	0.875205	-1.25646	-0.985243	0.132356	-1.10599	-0.816152	-0.0389305	-0.174642	-0.899548	-1.35464	-2.70737	0.669459	0.622845	1.31072	-0.476075	-0.126028	0.981586	-0.318138	0.993819	-0.00943265	-2.3379	-1.65849	-0.594072	-0.435868	1.2568	-2.57831	0.222761	-1.14538	-0.705301	1.95745	0.827154
NOS-1	-2.00395	-1.36199	-0.536502	-1.95524	-2.14372	0.375058	0.0867803	-2.10393	-2.02343	-0.754431	0.143804	-0.158527	-1.71574	-1.59942	-0.525397	-0.254199	-3.00942	-0.40642	-1.54781	-1.97216	-2.50773	0.192574	-1.59761	-1.47724	-2.41195	-1.40522	-0.035193	-0.883357	-2.24742	-3.06391	-0.674686	-1.00421
NTERA-S-cl-D1	-0.581615	0.558281	-0.0480209	1.05801e-05	0.547677	0.6325	-0.337468	-1.60421	-1.26239	0.676263	-0.388086	0.0748981	-0.97157	0.354166	-0.0467041	-0.777913	-0.980711	-1.38669	-1.07257	-0.942263	-0.980198	0.565034	-2.04427	-0.267085	-0.470024	-0.402042	-0.273447	0.607329	-0.622244	-0.116179	-1.62218	-1.33366
NUGC-3	-0.216119	-0.602949	-0.422039	0.0194237	-0.331808	-1.6594	-1.85319	0.0507269	0.806919	-1.29626	1.07017	-0.561538	-0.301559	-0.451848	-0.600947	-2.29335	-0.217274	-0.475648	0.284711	0.822162	-0.55904	-0.436932	-0.123242	0.145687	-0.0769993	-1.0646	-0.362173	0.0101521	-0.00893821	-0.0229927	-0.380878	-0.248231
NY	-0.167001	0.257345	-0.0512887	-0.0260155	-0.0179327	0.883442	0.404838	-0.18123	-0.401441	0.327658	-0.220401	0.0630574	-0.0936189	0.0909167	0.648191	0.294049	-0.13116	-0.01625	-0.0934721	-0.396565	-1.96073	0.546752	-1.56169	-0.065436	-0.035759	-0.660869	0.408256	-0.12964	-0.100842	-0.364396	-0.716537	-0.246849
OAW-28	0.112224	-2.15681	0.551237	0.258842	-0.0185099	-1.48131	-0.133316	0.230885	-0.0181827	1.24381	1.21248	0.636775	0.0538656	0.0503083	0.774336	-0.749181	0.0624034	-0.137003	0.153574	0.903747	0.0919224	-0.0288355	0.523722	0.166237	-0.163049	0.0561226	1.23146	-0.154096	0.118446	0.103021	0.384025	0.0611535
OAW-42	-0.00202446	0.211998	-0.731013	0.138399	-0.100339	0.973977	-0.598843	-0.0424569	-0.243483	-0.326665	-0.410114	-0.115958	0.0310236	-0.174189	0.40394	-1.4774	-0.0714209	-0.0242701	0.0233222	0.350421	0.774149	0.123546	-1.16914	-0.0817806	0.0750077	-0.0349399	-0.283736	0.447064	0.055067	-0.0448254	-1.0193	-0.0137407
OC-314	-0.0653228	-0.0366597	0.402488	0.130796	-0.064548	1.11004	0.0837631	0.0460685	0.0637568	-0.662345	-0.0656462	0.192857	-0.0584507	-0.120049	-0.042537	-0.307476	-0.0383501	0.00177461	0.0497074	0.0249778	0.0450352	-0.15285	0.868315	0.0489845	-0.0078571	-0.762726	0.0491506	0.871269	-0.0186309	-0.0349753	-0.159976	-0.0189142
OCI-AML2	-0.745544	0.950533	0.399975	-2.59574	0.933126	-0.344695	1.21478	-0.950688	0.768464	-0.357405	-1.42457	-2.43753	-0.0126876	0.11043	-0.182742	1.43338	0.95211	0.972722	-0.92317	0.31008	-0.00989981	-4.66653	1.14031	1.08258	0.351223	0.512838	-4.32426	0.657857	-0.940599	-1.18694	-0.693334	0.885326
OCUB-M	-0.752236	0.299289	0.857173	0.398192	0.452596	-0.544409	-0.557478	0.350144	-0.320737	0.660942	0.646836	0.500704	-0.440421	0.561563	-0.46212	0.629011	0.239561	-4.07877	-0.506466	-0.328858	-1.65157	-0.0988598	0.532479	-0.0947308	0.410334	0.644873	1.4502	0.625718	0.534612	-0.421164	-1.32541	0.044986
OE19	0.0829392	-0.504419	0.144655	0.102692	0.0402205	0.400094	-2.91449	0.114981	-0.238165	0.608778	0.814477	0.795164	-0.0213018	-0.206181	-0.467582	0.460583	0.055007	-0.445567	0.0322011	-0.0558706	0.945027	-0.00817359	0.0337408	0.0818266	-0.0735604	0.691773	0.109978	-1.44502	-0.0255964	0.219506	-0.243087	0.216185
OE33	-0.0579477	0.755158	1.10795	0.0221824	-0.0163833	-0.105839	0.179474	-0.0159305	-0.307408	0.470093	0.76032	-0.0444542	0.0545287	-0.00306311	-0.855056	0.514118	0.145118	-0.157537	0.0118166	0.785531	0.348303	0.205615	0.945857	-0.0485054	0.0729616	0.766598	-0.188311	0.85774	0.0483005	0.37811	0.0940096	0.0874971
OMC-1	0.979069	1.0987	-0.228796	1.33631	0.392132	1.24447	-0.893555	0.204871	1.59195	-0.882684	0.265077	-0.194168	0.368371	0.800193	-0.0249958	-1.16274	0.408156	0.546846	1.33192	1.09766	1.05282	-0.944616	1.12896	0.7238	0.596496	0.915652	-0.300664	0.693606	0.981028	0.474262	-0.190662	0.565699
ONS-76	0.138481	-0.564104	-0.922444	-1.7334	0.690818	-2.42336	0.8041	0.0477553	-0.371772	-1.16024	-0.933459	-1.32616	-0.660465	-0.415445	-3.4905	0.895755	0.280561	-0.0900364	-0.240658	1.00663	0.449702	-1.73047	0.356523	-0.21022	0.322686	0.549379	-1.22919	-1.78486	-0.187477	-0.365193	-0.834665	-0.262465
OPM-2	0.32734	0.406262	1.00489	-0.635173	0.896101	1.12983	1.00936	-1.31753	-0.724933	1.33668	1.72779	1.31493	-0.0894961	0.940147	1.13083	0.886126	0.887145	0.532421	-1.22926	-1.29055	0.271307	1.31602	-2.61368	-0.869582	0.905009	0.0546417	0.988558	0.935407	0.0130679	-0.851425	2.25159	-0.0866655
OS-RC-2	-1.48393	-1.33918	-0.440675	0.406339	-1.58557	-1.32786	-0.0620974	-0.907802	-0.423982	-0.898086	-0.141322	-0.0881309	-1.41854	-1.97211	0.0621543	-0.231712	0.183769	-2.04523	-0.275382	0.359724	-0.600342	-0.819547	-0.749393	0.259986	0.182176	0.359498	0.216889	0.401931	-0.769655	-0.657719	0.170978	-1.28107
OVCAR-3	0.0106396	-0.363742	1.04285	0.18522	0.141728	0.466237	0.390936	0.196506	0.572472	0.851076	0.296783	0.222228	0.0907704	0.134756	0.345327	0.246884	0.155291	0.0159789	0.0886996	0.464779	-0.438338	0.219767	-0.299949	0.136153	0.0486806	0.012951	0.825472	-0.0427304	0.047963	0.0578986	0.717615	0.0535804
OVCAR-4	-1.36088	0.0206866	-0.407719	0.447823	-1.24977	-0.0148748	0.044564	-0.425393	-0.321337	-1.06659	1.08156	-0.0457256	-0.694916	-1.31519	-0.133736	-0.264801	0.03933	-1.17259	-0.99415	-0.71909	-0.602135	0.362882	0.34059	0.0372801	0.525105	-0.279708	-0.0573139	0.57279	-1.52011	-0.425555	-0.657023	0.0457359
OVCAR-5	-0.0936958	0.0985187	0.346902	-0.469246	-0.0143615	0.927105	0.153097	-0.243575	-0.810992	-0.293555	-0.206789	-1.13459	-0.126717	0.0862261	-0.100617	0.838025	0.0838213	0.0390772	-0.288286	-0.885149	-0.242505	-1.98004	0.722373	0.0354458	0.00372258	1.01536	-1.5328	-1.4993	-0.139285	0.0839574	0.698301	0.00106722
OVCAR-8	-0.0184958	0.577402	0.730781	-0.0424336	0.0628463	-0.00543927	0.259969	-0.036916	0.0124443	0.545892	0.0169353	-0.059914	0.0592221	0.0510759	0.216012	0.420949	0.120206	0.00694982	0.00634878	0.372148	0.334851	0.182962	-0.106136	-0.0689195	0.0661626	0.158012	-0.189669	0.575207	0.032512	0.142889	-0.35427	0.0660404
P12-ICHIKAWA	0.159163	0.644933	0.83379	0.301514	0.446571	0.500979	0.857833	0.5569	1.72942	1.25392	-0.160913	1.47104	0.302834	0.475374	1.33063	1.42333	0.268023	0.255378	0.36267	1.28721	0.322404	1.05872	0.454538	-0.0594903	0.124344	0.157066	1.45529	-0.443039	0.0377931	0.115758	0.0139446	0.239195
P30-OHK	1.072	1.07349	0.615131	1.2383	0.664301	0.479176	0.28928	1.26935	0.781212	-1.43798	-1.58815	2.0983	0.880961	1.07153	-0.785331	1.02217	0.83009	0.568121	1.36673	-0.727154	-1.38529	1.38546	-1.59926	0.762089	0.906796	-1.28182	1.18124	0.503259	-0.599362	0.776216	-1.57587	1.21675
P31-FUJ	0.956037	0.701949	-0.240826	1.31645	1.08388	0.976218	0.862293	0.805683	2.27297	0.666384	-0.219221	0.816239	0.992181	1.27262	1.08806	0.232998	1.02573	1.14534	1.93945	1.5361	0.212992	-0.114556	0.526279	1.32575	1.20948	0.746423	-0.195634	0.597377	1.38235	1.64987	2.35466	0.862743
PA-1	-0.0507417	0.911306	-0.154882	-0.0926975	0.172502	0.639214	0.82784	0.206795	0.586888	-0.281333	-0.743745	-0.339533	0.123327	0.030559	-1.59759	0.727845	0.0870424	0.141648	0.174207	1.0762	0.828709	0.883302	0.566782	-0.121755	0.0956798	-1.55893	1.11236	0.414708	-0.0573988	-0.096233	-0.874695	0.118333
PANC-03-27	-0.0608192	0.880653	1.05724	-0.165517	-0.116242	-1.02355	-0.87096	-0.26758	-0.443728	0.935253	-0.420844	-0.812181	-0.063376	-0.118745	1.00932	-1.27602	0.0917975	-0.219041	-0.097436	-0.395872	-0.241034	-0.664192	0.921412	0.103745	-0.0224974	0.70268	-1.05585	0.623518	0.112916	0.308575	-0.24546	0.0887095
PANC-08-13	0.0801018	-0.158995	0.913719	0.192705	0.0184398	0.348835	-1.22204	-0.277569	-2.57646	1.17824	2.44627	0.225872	0.228353	-0.225824	0.200819	0.526529	-0.0558393	-0.264901	-0.326103	-1.72619	0.867399	0.108121	-0.0985864	0.23101	0.0043898	0.220183	0.880898	0.0869101	0.158532	0.428807	0.985053	0.183115
PANC-10-05	-0.0747013	0.30986	0.916832	-0.0276206	-0.0771105	-0.873677	0.212597	-0.336319	-1.17513	0.879419	0.614759	-0.49202	0.0654962	-0.0533808	0.339998	-0.724608	0.0254875	-0.189654	-0.172299	-0.897087	-0.562254	-0.260895	0.769915	0.141227	-0.0778423	0.548795	0.765893	0.401452	0.0609313	0.148245	-0.299668	0.0555462
PC-14	-0.17	0.278777	1.03638	0.452113	-0.276302	1.23485	-2.93791	0.137896	0.705673	-1.29689	-0.269643	-0.0340889	-0.211077	-0.557195	-0.797867	-2.42495	-0.048022	-0.599896	0.158618	0.188831	-0.800245	1.06415	0.812022	0.241621	-0.0457992	-0.544676	-0.377031	0.224155	0.0849633	0.063352	0.258618	0.0513965
PC-3	0.139575	-1.24997	-0.0131675	0.298114	0.0189555	-0.233543	0.420899	0.250939	-0.22625	0.993237	1.57979	1.49218	0.106417	0.0801202	0.263373	-0.470001	-0.0509343	-0.00961136	0.192824	0.733251	0.554605	0.881789	0.495775	0.0556383	-0.0443908	-0.517832	0.786362	0.12153	0.139066	0.123418	0.0482827	0.0547066
PF-382	0.500113	-0.125254	0.560867	-0.633156	-1.23471	1.29808	1.06585	0.120106	1.1115	0.372467	-0.735309	1.90392	-0.880875	0.397469	0.094397	0.226693	0.36222	0.161708	-0.449286	0.436344	0.309696	1.38322	1.1864	-0.482368	0.076388	0.882992	1.34016	0.42732	-0.3162	-0.801826	-0.76684	-1.08276
PFSK-1	0.146082	-1.10945	-1.07443	0.197949	0.127339	0.768743	0.644056	0.308469	0.460879	0.474173	1.00935	0.649686	0.0834433	0.116303	0.218565	0.0279219	-0.134494	0.222941	0.210042	0.116294	0.453034	-0.526625	0.528694	0.180223	0.0381923	-0.79578	1.24502	0.484941	-0.000890938	-0.0448598	0.577268	-0.0744632
PLC-PRF-5	0.101759	0.0932762	0.0818684	0.151335	0.193761	0.0803708	-0.0150487	0.382269	1.86463	-0.049052	0.0994169	0.0779613	0.0948562	0.111719	0.429926	-0.014051	0.123413	0.137179	0.304459	0.764531	0.638696	0.0990114	0.0279603	0.0847466	0.155345	0.0457338	0.0630644	-0.00507574	0.0523287	0.115819	0.746063	0.0756058
PSN1	-1.32509	-0.358448	-0.0174853	-2.41563	0.00117466	-2.2304	0.921485	-1.43269	-1.61863	0.794576	-0.639319	-1.44682	-1.22162	0.734874	0.101777	0.930406	0.112691	0.562307	-1.28675	-0.841488	-0.821314	-1.33582	0.716413	-0.00318361	-0.551158	-0.502124	-1.60019	-2.64928	0.273314	-1.14759	-0.954653	-0.48011
QIMR-WIL	-0.968519	0.952959	-1.32346	-0.612385	-0.849608	0.983649	1.03771	-0.305004	0.28715	-1.38066	-1.04615	-0.0282341	-0.537508	-0.689611	-2.57517	1.42688	0.360679	1.01902	-0.147025	1.05736	-0.937722	0.949219	1.02509	-0.53701	0.940199	-0.974685	1.40021	0.948045	-1.08083	-0.780928	-2.78028	-0.24079
Raji	0.205706	0.665368	1.16326	0.136226	0.761134	0.686782	-0.139655	1.482	1.50621	1.04793	0.824972	0.666987	0.199999	0.748371	0.472847	0.138375	0.971144	0.230229	1.52888	1.18037	1.02519	1.39596	-0.0747552	0.393943	0.834122	0.233409	1.57152	-0.201279	0.202929	-0.0677491	0.0923925	0.230999
Ramos-2G6-4C10	0.414501	0.732428	-0.361624	0.175614	-0.00363467	0.204446	-0.130659	0.795893	0.911821	-1.3686	-0.835943	0.39046	1.22539	0.619528	1.02292	-0.507261	-0.229634	-0.844577	1.59247	0.86642	0.473431	0.884099	-0.763984	-1.11677	-0.271874	0.00972478	1.16772	-1.18129	-0.466805	-0.307074	0.327512	0.363863
RCC10RGB	-0.383917	0.582517	0.826727	0.862435	-0.031047	0.0433772	0.331925	-0.548324	0.364633	0.705947	1.82974	1.77996	-0.628098	-0.167824	-2.27299	-0.671264	0.216148	-1.06641	0.165605	-1.12312	0.0823185	0.567587	0.650789	0.394272	-0.38167	0.29136	0.423432	0.726387	0.759197	1.14605	-0.0753903	-1.22396
RCM-1	-0.0920411	0.948015	0.694336	-0.40642	-0.0254639	-2.08669	-0.78291	0.0368413	0.743534	-0.276123	0.430306	-1.31729	-0.0837615	-0.104562	-0.238639	-0.379725	0.139628	-0.140251	0.115591	0.721961	0.669625	-1.25514	0.591992	0.0683334	0.128945	0.182659	-1.7499	-0.560107	0.0648783	0.465242	0.895907	0.0523625
RD	-0.151443	0.389085	0.874612	-0.415901	-0.0254254	-1.06185	0.611361	-0.466564	-1.24416	0.648622	1.98957	-0.971454	-0.0329413	-0.0115573	0.816779	0.23231	-0.0726758	-0.0806	-0.185758	-1.539	-0.461464	-1.10849	0.348702	0.160018	0.0129659	-0.371774	-0.473811	-0.0466738	0.000616993	0.188168	0.0753031	-0.100659
REH	0.666675	0.901849	0.61765	0.660604	0.651619	0.60016	0.8835	1.34135	0.811676	-0.452936	-0.576435	1.28346	0.300651	0.762469	0.323927	-0.0821989	0.687955	0.273768	0.1087	-0.447838	-0.502431	1.33938	-1.19178	1.21334	1.08406	0.0662273	1.11369	-0.245311	0.43572	-0.258745	-2.22149	0.624692
RERF-LC-MS	0.0528415	0.545277	0.983609	-0.0865878	0.0680624	-0.0582185	0.316679	0.091046	-0.00932709	0.774998	0.0590247	-0.54284	0.0565293	0.0800255	-1.11964	0.990905	0.218913	0.0325776	-0.0734803	0.597873	0.429224	-0.333227	0.836756	0.0546755	0.1369	0.96582	-0.836422	0.72088	0.0913946	0.458756	1.73628	0.11823
RH-1	0.86536	0.619285	0.703641	1.16159	1.08999	1.19793	1.06976	0.894905	-1.29056	-0.110648	-0.88136	1.316	0.703997	1.00392	1.59618	-1.40664	1.01428	0.636514	1.3455	-1.79502	0.0195044	0.756224	0.173511	1.21823	0.980916	-0.112239	1.06285	0.462765	0.488523	0.8659	-0.562627	0.854538
RH-18	0.00610153	-0.0641564	0.373926	0.0430877	0.100101	0.532114	0.33121	-0.00315764	0.00937818	1.60389	1.17608	0.645817	0.0265223	0.0290708	0.133886	0.17232	-0.0340193	0.00887323	0.0556705	-0.0299562	-0.267899	0.669765	-2.00762	0.114848	0.135815	-1.04773	0.0983292	0.743865	0.0992066	0.0523339	0.181007	-0.105555
RKO	-0.89612	0.66575	0.908671	-2.29372	0.113335	-2.416	0.208485	-1.05762	-0.416824	0.663688	-0.494743	-0.317736	-0.608631	0.556182	0.543866	0.348597	0.284613	-0.524922	-0.467907	0.649005	0.0148379	-1.21186	0.0265557	0.112183	-0.0574017	0.202577	-0.819566	-1.25046	0.85077	0.262167	-0.912276	0.0312668
RL	0.629421	0.824611	-0.207327	0.163466	0.908098	1.08603	1.06343	1.52865	2.24177	1.34735	-0.637983	1.2775	0.844881	0.948902	-0.525192	0.81903	0.444238	0.589772	0.995758	1.39164	1.19823	1.42707	0.871684	1.24549	-0.0493526	0.709156	1.6759	0.84489	-0.326874	1.51635	1.83944	0.763158
RMG-I	0.0516545	-0.835397	0.44111	0.217143	0.0913381	-0.333914	-0.174294	0.338664	1.14867	0.406222	1.39277	1.0153	0.0413647	0.0592715	0.639421	-0.429364	0.0814549	-0.0626777	0.30973	0.809036	0.523562	-0.999806	0.109253	0.194416	0.0452607	0.277111	0.66848	-0.444611	0.0255705	0.213026	0.361107	0.0310515
RO82-W-1	0.0896915	-1.59023	-0.349811	0.20094	0.0336653	-0.541977	0.660165	0.0762887	0.77288	-0.595013	1.43911	0.0652966	0.0458144	-0.00654502	-0.436598	1.00855	-0.0108612	0.113156	0.0785811	0.35426	0.73576	0.362745	-1.94409	-0.0452933	0.0540961	0.226916	0.528645	0.884671	-0.018797	-0.131294	0.542827	-0.152492
RPMI-2650	-0.0728882	0.594213	0.0539838	-0.0119544	-0.0933137	-0.0522201	0.0814247	-0.0927932	-1.26635	-0.361674	0.268819	0.894949	-0.0293382	-0.0548628	-1.67471	1.36348	-0.0775	-0.119014	-0.165859	0.164144	-0.286858	0.915245	-0.166484	-0.20946	-0.0520467	-0.193332	-0.0107734	-0.0496304	-0.0457846	0.0378043	-0.0862224	-0.0330286
RPMI-6666	-1.19906	0.756229	0.937483	-0.441221	-0.639012	-0.0221739	0.510312	-0.562496	0.77425	-0.783109	-0.659286	0.57832	0.0393538	-1.21151	-1.15827	0.297164	-0.392583	0.471691	0.556817	2.27068	-0.633964	1.06278	-0.980988	-0.771929	0.995731	0.207446	0.46417	-0.716106	0.303502	-0.79078	-3.12086	-0.48851
RPMI-7951	-0.0711333	-0.213979	0.346264	-0.370298	-0.021641	-0.682391	-0.00705021	0.103292	0.310817	0.251901	-0.813304	-0.469966	-0.189101	-0.00673548	-0.864823	0.685879	0.0838189	0.0149912	0.0422654	1.12583	0.031939	-0.488396	0.396179	-0.0677653	-0.0332056	-1.13274	-1.05942	0.137658	-0.0414737	0.0277785	0.123891	-0.0318853
RPMI-8226	1.2286	0.699636	-0.635197	-0.714414	0.769331	0.172458	-0.604955	0.716677	1.56487	-0.971384	-0.57774	-0.888977	0.850552	0.357382	1.15066	-0.0479425	0.409986	1.06758	-0.812709	1.28658	0.895707	-0.47636	-1.83861	-0.850138	0.605238	0.242504	-0.475119	-0.47571	-0.849369	-0.47672	-0.0477875	0.679054
RPMI-8402	0.245607	0.900039	-0.492714	-0.124516	-0.70953	0.896323	0.758183	-0.0701872	0.0582066	-0.216632	-1.01332	1.21975	0.58541	-0.136032	0.557189	0.728289	0.644701	-0.747711	1.04285	0.534609	0.63661	1.33478	-0.564833	-1.08551	-1.28383	0.661139	1.52356	0.397182	0.493324	-0.96355	-0.892386	0.74475
RPMI-8866	1.09929	0.611058	-1.60045	1.368	1.31931	-0.281468	0.258856	1.40367	2.32867	-2.1775	-1.46877	-1.52308	0.26047	1.1322	0.941728	-1.1216	1.15977	1.19073	1.7711	0.923634	1.37462	0.243773	-1.11347	1.11257	1.01082	-1.78341	-0.173453	-1.49691	0.0923858	0.48509	1.33929	1.11286
RS4-11	-0.472214	1.13255	0.042051	0.640016	0.930619	1.3222	0.107856	-0.82306	-1.5017	-1.80861	-1.3692	-0.544134	0.0544251	-0.187647	-0.036884	-2.04795	-1.26216	-0.0336538	0.625868	-2.18502	-1.0808	1.35312	-2.15656	0.749759	2.02399	-1.32112	1.03166	0.921938	1.22796	-0.993082	-0.71354	0.627956
RT-112	-0.189217	-2.89717	-1.30476	-0.500822	-0.363088	-1.35783	0.466052	-0.618493	-0.63674	0.0334019	-0.25246	-1.19109	-0.483707	-0.0433688	-0.217212	-0.399849	-0.208167	-0.143883	-0.314865	-0.630678	-2.23464	-1.23755	-3.25007	-0.100473	-0.312116	0.474569	-0.76549	-0.631591	-0.266729	-0.785442	-1.41632	-0.553793
RVH-421	-0.169307	0.855939	0.455565	-1.18186	0.198866	-2.3602	0.720323	0.099334	0.861933	-0.169058	-0.609938	-1.44211	-0.182498	0.155249	-0.449536	0.639501	0.160637	0.224191	0.125015	0.536759	0.615132	-1.78643	0.720393	0.0201472	0.0757954	-2.81023	-2.31252	-3.307	-0.0703397	0.103479	0.331951	0.10292
RXF393	-1.33123	0.00439942	-0.298814	0.590203	-1.78851	0.159454	0.484976	-0.953422	-0.238114	-0.207316	0.158863	-0.155549	-1.38147	0.382886	-0.154026	-0.359348	0.288128	0.2474	-0.866042	0.0116461	-0.760242	-0.84728	-0.860456	0.192106	0.658744	0.0397731	-0.684155	0.828353	0.910647	-0.299726	0.62632	-1.61373
S-117	-0.100492	0.880283	-0.51452	0.0279387	0.0764665	0.538079	0.632728	0.196382	1.56739	-0.27388	0.819552	0.106306	-0.088813	0.249852	-0.315362	1.06202	-0.0657305	0.0122613	0.301439	0.852689	-1.2123	0.117399	0.796122	-0.0848429	0.11807	0.686956	-0.00285624	0.509796	-0.161298	-0.00945507	-0.0221035	-0.252237
Saos-2	0.00947883	0.512005	0.535889	-0.109742	-0.0536835	0.0159053	0.365286	-0.512614	-2.529	1.06267	-0.0772683	0.486409	0.0656106	-0.0772266	-1.58278	0.574253	-0.0397167	-0.134756	-0.533286	-2.53472	-0.818678	-0.0204278	0.522818	0.185838	-0.151058	0.507846	1.03043	-0.321593	0.00793194	0.0494599	0.42893	0.140616
SAS	-0.0118589	0.00721202	0.449949	0.317559	-0.112266	0.31432	-1.72116	0.030552	1.30134	-0.856766	0.149902	-0.0195537	-0.107069	-0.293895	-0.453161	-1.35775	0.0122553	-0.333288	0.117475	-0.514208	-0.336681	0.704708	-0.163728	0.200488	0.0204416	0.769057	-0.399241	0.131136	0.0506563	0.0251596	0.477347	0.0282304
SBC-1	1.05365	0.609438	-0.519895	0.505686	0.849753	1.01324	0.691806	1.23174	0.574701	0.769739	0.529805	2.21072	-0.335116	0.684388	0.241491	1.11114	0.248375	0.85077	1.61782	0.314657	0.271432	0.916649	0.899596	0.572591	0.953362	1.01603	1.5215	0.679456	0.689808	1.43827	0.239891	0.784583
SBC-5	0.154181	0.493823	-0.254094	0.147944	0.175902	1.09776	0.923137	-0.0106788	-0.83876	0.453292	-0.586111	-0.200188	0.30142	0.278399	1.08072	1.17419	0.0880779	0.288012	-0.119744	0.0958916	0.848794	0.974177	0.793395	-0.266911	0.0338136	0.969138	0.677954	0.630832	0.0243294	0.00700579	-0.552938	0.176606
SCC-15	1.51693	0.35047	-0.420735	-0.51172	0.909014	0.177964	-1.12101	0.395943	-0.280471	-1.17841	1.15554	0.0374897	1.59851	0.733746	-0.18664	-2.1034	-1.70454	0.625742	1.77616	-0.343825	0.158379	0.374689	0.324963	1.14344	-1.35895	-0.135329	0.0693839	-0.136539	-0.43375	0.704299	0.0277547	0.576877
SCC-25	-0.128771	0.662202	0.760546	0.00741472	-0.276695	-0.892126	-1.40747	-0.174906	-0.193114	-0.395136	0.0200848	-0.389358	-0.164552	-0.29496	-0.211031	-1.35426	0.0261505	-0.38957	-0.021231	0.314627	-0.11368	-0.605451	0.685239	0.0206318	-0.0282859	1.06284	-1.2357	0.715136	0.053615	0.314065	-0.231631	-0.00821926
SCC-3	0.395548	-0.0415968	-0.295554	0.919895	0.651715	0.281463	0.457603	0.54554	1.50757	-0.044616	-0.617486	0.282507	0.820226	0.386443	1.81823	0.550549	0.746277	1.59053	-4.5411	1.51699	0.314216	0.525033	-0.450021	-3.12756	-0.040031	0.33069	0.314586	0.0347833	0.769912	-0.884462	2.50758	0.642002
SCC-4	-0.026455	-1.79086	-1.02836	-0.167552	-0.220002	-0.548152	-0.0993513	-0.0770352	-0.615686	-0.456539	0.345243	-0.0377476	-0.201206	-0.160362	-0.303865	-1.0894	-0.204153	-0.062065	0.0129176	0.122611	0.178953	-0.347729	0.257214	-0.0117845	-0.193409	-1.24946	-0.304589	-0.39739	-0.0435905	-0.272763	-0.877785	-0.133849
SCC-9	0.166422	0.758035	0.792588	0.221061	0.210528	-0.285996	0.751124	0.350267	1.06693	0.0714914	0.28176	0.88842	0.266043	0.101394	-0.947059	0.0894687	0.234791	0.163381	0.157876	0.602014	1.30067	1.03606	-0.277146	0.0688659	0.224211	0.300775	0.0407539	-0.395555	0.202741	0.365923	1.49834	0.282578
SCH	0.910174	0.844028	0.860425	1.35777	0.700664	1.23412	0.350897	1.36808	2.25113	-0.788155	0.817642	1.31652	0.979743	0.300134	1.55756	0.742512	0.189823	0.752553	0.665456	1.31746	0.0924884	1.34831	0.73536	0.216595	0.386576	-1.19528	0.970249	0.377298	-0.488389	0.13981	2.39755	0.925402
SCLC-21H	1.38589	0.216751	-0.0577258	-0.073997	-0.213317	0.011774	-0.0110648	1.75161	-0.189605	0.19961	0.0945587	0.192878	0.863177	0.391349	1.39841	-0.0177369	-1.27005	1.07685	-0.15286	-0.767927	1.09383	0.0674002	0.124344	0.147945	0.00868839	0.105133	0.083916	-0.0132662	0.156323	1.64612	1.49085	1.00646
SF126	-0.182625	-1.25019	-1.35404	0.158368	-1.30768	0.868528	0.91437	-0.696203	-0.321403	-0.128624	0.100059	-0.477282	-0.709093	0.483727	-0.711501	0.58743	-0.17312	0.320918	-0.587015	-0.136252	-1.80648	-0.530403	-0.444095	0.240608	0.707943	1.13959	-0.207699	0.636033	-1.68012	-0.851946	-0.414324	-0.834168
SF268	-0.84475	-0.948235	-1.19002	-0.0996136	-1.04894	1.00075	0.75704	-0.613141	-0.105019	-0.675216	-0.482979	0.138813	-0.885346	0.39415	-1.23432	1.28525	0.413652	-0.758027	-0.700845	0.576371	-0.929495	-0.464408	0.937562	0.394722	0.282004	0.990094	0.0662454	0.687798	0.512314	-0.816533	-0.0975634	-0.733288
SF295	0.0149105	-0.321025	-1.10987	-0.0475204	-0.0318634	0.111882	0.540111	0.0861922	-0.353867	-0.902626	-0.297006	-0.193953	0.0647363	-0.0148949	-0.942187	0.0380625	-0.0487216	0.135423	0.0206368	0.973848	1.02785	0.487044	-0.52527	-0.237844	0.0124368	-0.545924	0.164765	-0.363999	-0.0288239	-0.15364	-0.666171	0.000276146
SF539	0.679484	-1.05746	0.10064	0.0328816	0.550005	-0.485285	-0.0474909	0.123998	0.252558	-0.01095	-0.794499	0.108199	0.201534	0.29602	1.31691	0.991836	0.15855	0.547361	-3.6417	0.945753	0.757295	-0.173786	0.444935	-3.46749	-0.617909	1.17364	-0.631562	0.773003	-1.07428	0.628542	0.750892	0.52379
SHP-77	0.487544	0.479521	1.27258	0.720518	0.628223	0.145429	0.613098	1.36883	1.40077	1.12573	0.873643	1.44973	0.912369	0.571943	1.05179	-0.196865	0.118321	0.405548	1.58911	0.838169	0.388994	0.0400978	0.971522	0.766458	1.00634	0.924198	1.54135	0.683273	-0.735155	0.325928	-0.00609285	0.707094
SiHa	0.195958	-0.561968	-0.265804	0.224715	0.223047	1.10923	0.492561	0.289932	1.4609	0.996964	0.674008	0.342026	0.112261	0.272611	0.775417	0.472988	0.0933005	0.185472	0.254917	0.326401	0.522362	-0.151281	0.873006	0.109641	0.114408	1.08143	0.415692	0.800113	0.00507916	0.105773	0.432605	0.0375299
SIMA	0.590262	-0.307958	-0.831771	-0.491028	0.800285	1.10088	0.936357	0.853117	-0.979474	1.42227	-0.290504	0.075726	0.958851	1.11806	1.14274	1.12566	-0.542371	0.832795	1.58415	-1.62078	-0.169731	-1.26381	-0.00040801	1.14279	-0.131196	1.23043	-0.561356	0.844098	-0.909016	1.08488	0.465801	-0.308306
SJRH30	0.20592	0.329794	0.221826	0.208639	0.0581271	0.0948144	-0.417284	-0.248	-1.47156	0.919205	-0.816748	1.96108	0.112954	0.0405326	0.734429	1.27301	-0.030238	0.0525231	-0.367833	-1.98475	-0.0572849	0.636902	-0.54977	-0.0511472	-0.14426	0.840622	0.463144	0.194667	0.0420266	-0.0213688	-0.0639863	0.168884
SJSA-1	0.333707	-0.169121	0.630765	-0.9213	0.161814	-1.11135	0.561513	-1.37466	-0.99928	0.680363	-0.676945	-0.161949	0.0857464	0.233436	-2.42076	1.14494	-0.106444	-0.248395	-0.812703	-1.63637	0.69449	-0.862723	0.432407	0.297233	0.350653	0.73806	-1.68966	-1.18367	0.691659	-0.467991	0.352052	0.411557
SK-CO-1	-0.00969039	-0.154146	-0.0631504	-0.635067	0.0446465	1.0499	-0.171695	-0.189637	-1.21657	1.04099	-0.53342	-0.981253	-0.102371	0.120934	-0.446941	0.528657	0.122428	0.0211943	-0.268192	-0.481404	0.429081	-1.9033	0.908835	0.0423776	-0.0166236	0.582339	-1.56868	-2.00143	-0.094059	0.142435	0.107551	0.130725
SKG-IIIa	0.158933	0.926603	-0.227992	0.194847	0.239775	0.921167	-0.594492	0.557427	1.87214	0.706497	-0.584242	0.675769	0.0952074	0.105732	0.326614	-0.23532	0.100224	0.158648	0.373701	0.921258	0.825646	-0.68833	1.14485	0.194374	0.207493	-0.126825	0.0858925	0.553538	0.0759871	0.333315	0.995022	0.139066
SK-HEP-1	-0.242223	0.743294	0.189346	-0.54799	-0.182255	-1.35127	0.631918	-0.22679	-0.367536	-1.06624	-1.74879	-0.522592	-0.244393	-0.127981	-1.58706	-0.308488	-0.00202873	-0.0443272	-0.113072	0.135646	-0.599868	-0.703849	0.830624	-0.121895	-0.152993	-1.37967	-0.662296	-0.679302	-0.134641	-0.210776	-1.14619	-0.0310935
SK-LMS-1	0.598013	-1.78755	-0.852405	0.981472	0.659724	1.06758	0.637841	-0.428473	-0.366441	-1.60138	-1.75317	-0.725377	-0.168269	0.346337	0.253508	1.2022	0.354408	-0.904282	-0.571905	0.912854	0.203603	-1.04934	0.931668	-2.15019	-3.5806	0.0279951	-0.911778	0.704683	0.425101	-0.757953	-1.73188	0.393334
SK-LU-1	-0.322236	0.413626	0.945856	-0.270073	-0.291099	-1.10092	0.792339	-0.517101	-1.12592	-0.824385	-0.582747	-0.763458	-0.227106	-0.28931	-0.99411	-0.746629	-0.104271	-0.150645	-0.298933	-1.00559	-1.67161	-0.517767	-0.878624	0.064338	-0.126833	-1.33633	0.00606177	0.761544	-0.0578032	-0.247337	-0.453211	-0.222723
SKM-1	1.02945	0.544319	-1.92187	0.5783	-0.583498	-1.51589	-0.561997	0.258611	-0.018201	-1.96447	-1.18496	-4.04194	0.0953694	0.622187	0.000300464	-2.32104	0.63586	-0.646693	0.854337	0.185761	0.235784	-2.41803	-2.70897	1.1468	0.281746	0.191763	-2.5121	-0.214669	0.871312	0.657845	0.225263	0.838177
SK-MEL-2	1.02199	-0.254337	-0.714904	-0.614648	0.701796	0.622204	0.773965	1.53149	-0.890355	-1.28239	-1.41803	-1.69079	0.711008	1.12757	0.769425	0.862443	0.617371	0.829235	0.334856	-0.668982	0.798822	-1.66191	0.705021	0.426838	0.38599	-0.0494705	-1.4777	-2.37957	1.06608	0.248497	-1.31338	1.0235
SK-MEL-24	-0.0755886	-0.9576	0.343289	-0.165493	-0.0920612	-0.446118	0.0622273	-0.122293	0.144799	-0.895348	0.746686	-1.99148	0.0220212	-0.248583	0.688238	-2.41476	0.0162571	-0.0447054	0.118366	-0.115795	1.25803	-0.0199328	1.00223	0.148918	-0.00779775	-1.40597	-0.261218	-0.227752	0.104592	-0.0680938	-0.767287	0.11154
SK-MEL-28	-0.0687034	-0.165229	0.584609	-0.746227	0.223114	-1.19083	0.371204	0.222169	1.63329	0.14605	-0.447114	-2.03188	-0.108658	-0.00280621	0.710883	-0.364221	0.173947	0.357268	0.154156	0.389105	0.924684	-2.64452	-1.41913	0.319536	0.246376	-2.70601	-1.81923	-1.25275	0.0606695	0.135098	1.83015	-0.019056
SK-MEL-3	-0.109739	0.365215	0.934436	-0.809309	0.0425531	-1.48879	0.281071	-0.401416	-1.10019	1.10069	-0.844102	-0.741746	-0.166664	0.0522267	-0.0238045	0.670673	0.0733911	-0.00321459	-0.298664	-1.46006	-0.648142	-1.00988	0.688469	0.0881012	-0.153981	-1.33614	-1.06434	-1.62088	-0.0569074	-0.0475482	-0.306314	0.100302
SK-MEL-30	-0.0692034	-0.29968	0.130646	-0.726403	0.131946	-1.86682	0.556233	-0.108332	-0.185049	1.18237	0.331438	-0.938777	0.0105729	-0.0488625	-1.55872	-1.05086	0.0967385	-0.0307842	0.0155904	-0.22616	0.661505	0.0595121	-1.14556	0.206732	0.0175427	-2.57102	0.0173066	-2.76162	0.0783902	-0.0672031	-0.429286	0.177055
SK-MEL-5	-0.164404	-0.188946	-0.368424	-0.821122	0.0858246	0.28724	0.609532	-0.0245005	-0.0755187	-0.545077	-0.596377	-1.36385	-0.208759	0.108065	-0.199894	0.778565	-0.010312	0.220844	-0.0429947	-0.0626619	0.000356097	-1.80641	0.480219	-0.00946588	-0.00779797	-2.06754	-1.40946	-2.29995	-0.19122	-0.213023	-0.102842	-0.066155
SK-MES-1	-0.325653	0.717913	1.14747	-0.304571	-0.315016	-0.826654	-1.24749	-0.263691	-0.255893	-0.81456	-1.52806	-0.53076	-0.378995	-0.427588	-2.06288	-0.739659	0.0210272	-0.449581	-0.134764	0.129907	-1.26487	-0.473908	0.200065	0.0337975	-0.161224	-1.01793	-0.830303	0.196213	-0.0986928	-0.0796029	-0.719823	-0.0687367
SK-MG-1	0.0696719	-0.580986	-0.242966	0.113645	0.0388878	0.919737	0.480521	0.0719903	0.0843515	-0.438674	-0.237242	0.291291	0.0298079	0.16633	-0.051362	0.751136	0.0376687	0.0991452	-0.0313552	0.00679008	-0.0520388	0.303881	0.741647	-0.105066	-0.0617702	0.946718	0.194425	-0.494317	-0.0824077	-0.140363	0.0141104	0.0395272
SK-MM-2	0.175008	1.05893	1.42601	1.06426	1.10627	1.42509	1.21151	-1.24446	-0.915487	1.40563	1.25224	1.48832	0.57498	0.799158	-0.295116	1.08089	0.474819	0.17103	-0.984293	-1.8608	-0.0142292	1.52269	1.12913	-0.244834	0.506424	1.05436	1.82441	0.982184	-0.0563948	-0.608126	0.431777	0.777538
SK-N-AS	-0.00835491	0.0576434	0.809485	-0.370134	0.140738	0.975433	1.16784	0.0983526	-0.10584	0.643794	-0.556125	-1.14038	0.0455514	0.289641	0.0907853	0.387072	0.276788	0.242359	-0.109266	0.53365	0.242999	-1.72728	0.828969	0.0785605	0.129692	0.801433	-1.1704	-1.3945	0.00307526	0.259833	1.3871	0.131229
SK-N-DZ	0.0303094	-2.33195	-0.733241	0.587342	-1.5934	0.46872	0.352317	-0.759523	-1.62106	-1.08332	-0.166075	0.767803	1.03403	0.152837	0.782586	0.124363	-0.664974	-0.101464	-0.399103	-2.35798	-1.91286	0.691676	-0.0676156	-0.979181	-1.25316	-1.30201	1.44139	-1.20426	-0.207052	-0.67616	-0.33094	-0.240515
SK-NEP-1	0.122012	0.37886	-0.735829	-1.33831	0.098709	0.542315	0.388486	1.26354	-1.15345	-0.368838	-0.908305	1.43649	0.0908205	-1.28083	0.604256	0.165859	-0.420001	-0.956475	-1.21334	-1.90131	0.0881358	1.2087	-0.223193	-0.663754	-0.430029	-0.422193	1.05204	-0.016765	-1.18499	-0.918932	-0.0075824	-0.120232
SK-N-FI	0.0663591	-0.866582	-0.596185	0.321453	0.686889	-0.287058	0.590181	1.02472	-0.436425	0.782294	0.225082	-0.320829	0.521957	0.446511	1.41032	0.536961	0.590235	0.76502	0.129333	-0.576167	1.4335	-0.496117	0.662035	0.631734	0.836842	1.07943	-0.695314	0.7096	-0.482075	-0.118373	1.7974	0.635318
SK-OV-3	-0.153739	-1.80555	0.9199	0.269555	-0.363739	1.12231	-0.366893	-0.240992	-0.658791	-1.37943	-0.338401	0.00394862	-0.276343	-0.302128	-1.13755	-0.512148	-0.0353078	-0.337749	-0.192572	-0.385199	-1.12098	0.244208	1.21698	0.0213986	-0.30958	0.455671	0.295781	0.898369	-0.13218	-0.346459	-0.606006	-0.0891018
SK-UT-1	-0.0505697	-0.464027	-0.166522	-0.243337	-0.0178693	-0.22249	0.15022	0.406533	-0.38778	-0.907968	-0.403061	-0.311618	-0.258899	-0.740937	-0.103519	-0.01074	0.148113	-0.894045	-0.265999	0.744321	1.25199	-0.237944	-1.46443	-0.0447657	0.276793	0.0494525	-0.159886	-0.167391	-0.772762	0.313287	-0.316093	-0.0107748
SN12C	-0.0768029	0.357432	-0.477439	-0.128518	-0.134562	-1.0892	-0.701069	-0.123038	0.0947974	-0.662366	-0.337331	-0.827839	-0.1205	-0.180435	-1.29709	0.176132	-0.0406019	-0.157919	-0.0610657	0.162466	-0.183838	-0.39234	-0.42912	-0.052103	-0.00959096	0.485289	-0.299311	0.530083	-0.0675924	0.0148456	0.116444	-0.116654
SNG-M	-0.245881	0.868004	0.355926	-0.113644	0.0154629	0.337321	-0.781971	-0.0273463	-0.617302	-0.0779542	-0.223436	0.58757	-0.100159	0.00882049	-0.258318	1.0423	-0.0867222	-0.289426	0.0241305	0.254032	-1.54007	0.995632	0.390567	-0.169409	-0.164708	-1.37183	1.04866	-1.38063	-0.188655	-0.270135	-1.68867	-0.0389138
SNU-387	-0.151304	-0.339726	-0.254638	-0.39776	-0.258362	0.981592	0.634499	-0.568348	-1.95837	-0.815973	-0.483687	-0.838997	-0.285639	-0.121387	-0.931022	1.13473	-0.178617	0.0326762	-0.48557	-1.657	-0.888403	-1.45907	0.783105	-0.070449	-0.164585	0.0926662	-1.14395	0.874239	-0.209419	-0.228612	-0.155942	-0.232839
SNU-423	-0.00893191	-0.721182	-0.876256	-0.298435	-0.0418235	1.32325	1.10652	-0.35446	-0.360542	0.893298	-0.000165849	0.121027	-0.222526	0.190524	-1.04273	1.17521	-0.106437	0.0398899	-0.163567	-1.08382	-1.07265	-0.280053	0.656501	-0.0527524	-0.125641	0.804507	-0.310223	0.559844	-0.230792	-0.340818	-1.15145	-0.200352
SNU-449	-0.136993	0.833784	-0.642977	0.0273211	-0.14787	1.20416	-0.57377	-0.178832	-0.212511	-0.385369	0.69364	0.173181	-0.117371	-0.23477	0.357878	-1.50906	-0.255796	-0.138885	0.0876897	-0.619233	-0.220916	-0.236524	-0.228557	0.0696841	0.072532	-0.892688	-0.409361	0.795872	-0.0163713	-0.0453446	-1.20468	-0.178121
SNU-475	0.177186	0.152214	0.0173766	0.295074	0.200242	0.0264008	-0.036796	0.511543	0.909854	0.0821619	0.112811	0.0459561	0.247754	0.160609	1.28571	0.0242109	0.115681	0.259666	0.224477	1.29092	1.0904	0.0414987	0.00108531	0.0201294	0.197105	0.126344	0.0534073	0.0426736	0.173796	0.322294	1.68884	0.125879
SNU-C1	1.12096	0.930365	0.992669	1.39359	0.796384	-0.086864	0.301541	-0.68469	-1.57628	0.899162	0.337787	-0.0977041	0.931445	-0.112381	0.86636	0.585963	0.470201	0.446291	1.08329	-2.25405	1.18372	-0.435035	-0.562951	1.01822	0.66796	0.973446	-1.0617	-0.081966	1.30622	0.440602	1.9693	0.897754
SNU-C2B	-0.411275	0.547107	1.18221	0.17152	-0.885699	-0.370469	-0.996708	-0.658629	0.224145	-0.19485	0.197761	-0.282061	-0.385041	-0.378303	1.08851	-0.679508	0.210988	-0.389223	-0.345273	-0.154285	0.159272	-0.300017	0.380021	-0.048237	0.377843	0.63188	-0.122701	0.396125	0.0964009	0.770027	0.0144569	-0.143392
SR	-0.448325	0.185995	-0.729779	-0.288309	-0.970557	-0.849885	0.966753	-0.771488	0.479217	-0.665723	-1.30992	0.585611	-0.0783461	0.0353886	-2.85402	0.921642	0.194183	-1.00405	-3.00318	0.133447	-1.13975	0.846021	-2.07154	-3.76015	-0.0851294	-1.56401	-0.0651053	-1.46966	-0.991523	-1.13795	-0.748763	0.738557
ST486	-0.656255	0.693283	-1.61308	-0.932677	-1.71054	0.00876941	1.13655	-0.165653	-0.404691	-1.4569	0.227315	-0.124595	1.33888	-0.816067	1.01061	0.0628227	-3.62108	-0.475417	-0.122579	-0.295836	-0.041199	0.0873687	-0.187192	-1.95606	0.474429	-0.800693	-0.108039	0.80758	-1.22972	-0.547242	-0.901141	-0.396974
SU-DHL-1	0.859341	0.278966	-0.263722	-0.579116	0.4087	0.0850997	0.466169	0.0666369	2.11854	-0.165469	-0.471941	0.0153724	0.844984	0.886842	1.37291	0.459741	-0.175937	1.0501	-1.84763	1.50571	0.881078	0.284145	-0.125043	-3.16177	0.122591	0.0654127	0.0312754	-0.136751	0.260182	-0.663649	-0.141725	0.778874
SUP-T1	0.728697	0.613374	0.657212	-0.845887	0.987559	0.308361	0.719868	1.16404	-0.217805	0.524679	0.519896	1.79452	0.955928	0.252884	-1.05078	0.494349	-2.4238	0.449538	1.27648	-0.492845	-0.196648	1.2272	-0.155528	0.783291	-2.94145	-0.199109	1.40212	0.076688	1.67447	0.852833	-1.10352	0.809997
SW1088	0.0100786	-2.11328	-0.594493	-0.0940728	-0.237786	0.272553	0.909904	-0.201749	-0.443972	1.34569	0.099345	-0.443366	-0.210463	0.0116263	-1.81567	-1.46677	-0.0307109	-0.139705	-0.111761	0.153214	-1.08994	-0.000897075	-0.0519718	0.148413	-0.144228	0.832395	-0.140914	0.344209	0.00109244	-0.20908	-0.071437	-0.164273
SW1116	-0.128973	0.436532	0.983995	-0.108937	-0.0857404	-0.829154	-1.30205	-0.166377	-0.0703178	0.584279	1.59973	-1.19866	-0.0323913	-0.244098	-0.0137322	-1.14175	0.0745124	-0.404385	0.0587141	-0.0373292	0.319015	-1.15044	0.512763	0.246604	0.080948	0.673326	-0.301191	0.304848	0.0637091	0.441431	0.091147	0.0312007
SW13	-0.132553	-0.364697	0.453921	0.194983	-0.28804	-0.0121975	-2.34102	-0.126473	0.175612	-1.5894	-0.0938387	-0.118641	-0.263312	-0.424595	-1.04538	-0.44664	-0.0622901	-0.526342	-0.0276227	-0.308829	-0.579396	0.414637	0.854114	0.0107198	-0.1913	0.62757	-0.36241	0.218363	-0.101336	-0.089088	-0.446238	-0.0283864
SW1417	0.0984205	-0.45759	1.2679	-0.122636	0.222145	-0.95156	-0.504937	0.279108	0.811722	0.825757	0.262006	-0.278868	0.0832516	0.0866912	0.923734	0.986767	0.256638	0.0454354	0.168566	0.858204	1.30501	-0.333126	0.944773	0.054416	0.0240835	-0.545533	-0.22974	-0.185279	0.0721595	0.286309	0.534281	0.241037
SW1463	0.0711132	-0.947331	0.173733	-0.115934	0.119926	0.243864	0.228781	0.019538	0.790516	0.768018	2.03589	-1.27781	0.0707674	0.0335303	0.394236	-0.817513	0.0775073	0.013061	0.159549	-0.314749	0.933921	-0.556832	0.303663	0.294835	0.160161	0.237411	-0.381183	-0.207317	0.0899195	0.207831	0.775178	0.0412937
SW1573	0.160111	0.974639	-0.88267	0.110018	0.197181	-0.270426	0.088067	0.169636	-0.295641	-0.314011	0.209872	0.0753534	0.311811	0.148741	0.150065	0.729835	-0.0181572	0.197727	2.46347e-05	-0.104331	0.945056	1.02696	-0.0452994	-0.124025	0.120341	0.302187	0.609705	-1.0004	0.0817552	0.133128	0.711086	0.167531
SW1710	-0.255341	0.238224	-0.285351	-0.522764	-0.302899	-0.973723	-0.116065	-0.550917	-1.17784	-0.520888	-0.967645	-0.549782	-0.372888	-0.247388	-2.852	0.592279	-0.130146	-0.29924	-0.343287	-0.798372	-1.49245	-0.13864	-0.522177	-0.127874	-0.213651	-0.386678	-0.66922	-0.0217477	-0.214807	-0.326471	-1.13956	-0.217724
SW1783	0.0379844	-0.0595924	1.23252	-0.000829173	0.0445684	1.00923	0.938078	-0.217095	-0.148268	1.39097	0.435366	0.646241	0.0580537	0.01989	-2.36434	0.371931	0.258402	-0.169249	-0.0904848	-0.193533	0.604625	1.19328	0.169373	0.0293746	0.0235702	1.13084	0.246676	0.593461	0.0258412	0.11567	-0.899986	0.229486
SW1990	-0.069336	-0.706714	0.745117	0.0204945	-0.0773975	-1.06414	0.269794	0.0111044	0.784331	0.273918	0.351506	-0.15997	-0.130921	0.0204278	-0.065156	-0.433916	0.0481171	-0.14896	0.120594	0.32249	-1.02957	-0.0243222	0.875826	0.117022	-0.102974	0.16964	0.227135	0.461902	-0.0126702	-0.033139	0.0885826	-0.0819852
SW48	0.00824186	0.0572929	0.120918	0.329443	-0.216543	-0.11964	-1.18112	-0.0859468	-0.636541	-0.813261	-1.28841	-0.441664	0.0116955	-0.211023	1.09343	-1.43083	-0.0199031	-0.131943	-0.137568	-0.0437638	-0.154181	0.0849671	0.464208	-0.05239	-0.111465	0.980072	-0.0324058	0.794788	0.0831894	0.00839092	-0.0692256	0.0525827
SW620	-0.0195568	1.15698	0.0912696	-0.531618	0.118985	0.88022	0.834959	-0.353598	-0.605075	0.482785	-0.466218	-1.48835	0.0495482	0.186703	0.528912	1.3999	0.169617	0.202716	-0.181863	-0.332188	1.31665	-1.47842	1.17279	-0.215661	0.107251	1.27984	-1.26436	0.657752	-0.13062	0.174465	-1.31499	0.100983
SW626	-0.196467	-0.886206	1.00607	-0.412525	-0.165681	0.905436	0.080387	-0.324962	-0.434177	-0.0778983	0.240058	-0.716788	-0.321599	-0.0391708	-0.748998	0.893643	0.117462	-0.206493	-0.170815	0.00594312	-0.341915	-1.71832	0.867992	-0.0464406	-0.117344	0.929256	-1.46224	0.00865013	-0.223924	-0.0274438	-0.86282	-0.10243
SW684	0.0774347	1.01809	1.26536	1.19017	-0.0630437	0.334747	0.36565	1.32284	1.16538	1.45417	0.535641	1.28204	-0.711671	0.545389	0.32163	1.06186	-0.661481	0.398184	0.937742	1.01627	-0.845415	0.747467	0.78848	0.474301	0.226344	1.08244	0.0967726	0.758686	1.33171	1.51942	1.2882	-1.29924
SW780	0.161836	-0.289094	-1.44589	-0.244126	0.118571	-1.9426	0.524648	0.292109	1.69593	-0.343298	-0.446906	-0.845186	-0.0083172	0.132322	-0.757938	1.07086	0.0497051	0.368227	0.141991	1.22497	1.03251	-0.979363	-1.86394	-0.0887903	0.20038	0.31899	-1.06147	0.423807	0.00879239	0.0935813	1.73356	-0.157809
SW837	0.00722268	-0.274638	0.754411	-0.0217973	0.0476282	-0.0921807	0.141753	-0.20568	-0.346568	0.338243	2.47232	-0.191794	0.103495	-0.0932184	0.0233729	-0.0394392	0.0229432	-0.126609	0.000408239	-1.0052	1.00312	-0.134066	0.197865	0.18094	0.0793213	0.203973	0.153556	0.122393	0.0587296	0.242816	-0.00883741	0.0810446
SW872	-1.68136	-0.796398	0.796232	-1.93913	-1.51212	-1.63481	0.430056	-0.785813	-0.514719	0.902241	-0.141225	-1.08742	-1.24079	0.273806	0.248401	-0.135633	-0.429274	0.0964294	-0.859233	0.548375	0.65901	-1.46354	0.739074	-0.133868	-0.213241	-1.63886	-1.0538	0.194219	0.881024	-0.432696	-0.839135	-1.02867
SW900	0.191346	-0.162248	0.561621	0.344004	0.177829	0.230302	-0.141898	0.0840262	-0.0544535	0.828674	0.364699	0.705312	0.25191	0.0125917	0.775358	0.0272051	0.0806805	0.0793834	-0.029185	-0.881595	0.693071	0.521173	-0.327586	0.19123	0.044164	0.165594	1.22154	0.328481	0.147274	0.131255	0.773354	0.211333
SW948	0.156585	1.07047	-0.0783776	0.0754957	0.261659	-0.277831	0.868553	0.355758	-0.669661	0.739543	0.934307	0.532744	0.384213	0.378359	1.22967	0.928803	0.109691	0.346854	-0.00906775	1.0036	0.929048	-0.39022	-1.19218	-0.0912174	0.289238	0.872195	-0.269256	-1.5747	0.193002	0.542758	2.18807	0.120343
SW954	-1.14473	-0.234772	0.667867	0.0304262	-1.03994	-1.80061	-1.20538	-1.02386	-0.61285	-1.20134	-0.510525	-0.312405	-1.07593	-0.706189	-1.32149	-1.44439	0.442505	-1.47377	-0.982545	-0.687954	-1.13675	-0.330408	-1.30366	0.204954	0.434538	0.218446	-0.0811779	0.164439	-0.95212	-0.678328	-0.540241	-1.24936
SW962	-0.519125	-1.00719	0.445837	0.599981	-1.51511	-0.668619	-0.329917	-0.986417	-0.476953	0.813519	-0.863748	0.057799	-0.992724	-0.483188	-0.940043	0.0135284	-0.0129588	-1.51419	-0.452525	-0.330677	0.144389	-0.025498	-2.991	-0.617615	-0.917181	0.882665	-0.787288	0.766911	0.298122	-0.0593948	-0.668247	-0.905967
SW982	-1.74205	0.6462	0.492853	-0.57814	-1.57578	-0.297219	0.77839	-1.19289	-0.831189	-0.675357	-1.57898	-0.746288	-1.56695	-0.491725	-1.30848	0.592348	0.483083	-0.302651	-1.35753	0.541275	-0.702743	0.24966	0.889214	-0.405941	0.475322	-1.54619	-1.28246	-1.41636	-0.116456	-0.6863	0.314848	-1.03073
T-24	-0.0511379	-1.41243	-1.22027	-0.240518	-0.0541056	-0.661567	0.692047	0.0320834	-0.158278	-0.818601	0.703649	-0.883466	-0.0797941	0.0269197	-1.62745	0.784862	-0.0711711	0.034999	0.00110436	0.511644	0.221975	-1.60437	0.533437	-0.00385919	-0.090105	0.162236	0.902727	-0.640787	-0.209138	-0.156117	0.138308	-0.159892
T47D	0.122451	-0.0309286	1.03502	0.494476	0.141041	0.70785	-0.57822	0.236441	0.167046	0.918748	1.84326	0.750331	0.216457	0.0797188	0.357394	0.965258	0.11574	-0.167935	0.155261	0.529215	0.532221	1.22052	1.14885	0.046539	0.0734546	1.16564	0.940491	0.980369	0.105183	0.390035	0.663231	0.159128
T84	0.0963421	0.954554	1.28053	0.332821	0.0923887	0.765167	0.0714266	-0.358584	-1.98546	1.48445	2.26103	1.64613	0.320604	0.0421137	1.40093	0.616356	0.0145594	-0.165978	-0.173103	-1.56142	0.915603	1.16516	0.685839	-0.0297375	0.0103108	1.21591	0.971197	0.805578	0.128113	0.374714	-1.26127	0.255248
T98G	0.0670474	-0.147196	-0.451594	-0.00477229	0.170357	0.050677	0.5735	0.251606	0.699333	0.9137	-0.445525	-0.309276	0.0598665	0.253775	0.587833	0.90931	0.0214007	0.217006	0.161711	1.12595	-0.275322	0.793219	-0.108542	-0.116931	0.0459578	-0.67134	0.391348	0.669218	0.00375496	-0.10851	0.0673355	-0.0675361
TALL-1	-0.605712	0.358706	0.0619837	0.702129	0.962401	0.16602	0.169115	0.0469378	1.54844	0.0720481	0.230111	0.0660198	0.8576	0.474013	1.5892	0.0666489	0.145284	0.892744	1.50394	1.43651	1.33767	0.221774	-0.0825114	0.564609	1.15115	0.0156653	0.24475	-0.019553	0.721999	-0.439952	2.32371	0.690346
TCCSUP	0.00302453	0.174299	0.728575	-0.150374	-0.0279744	0.430216	0.594097	-0.288624	-0.877562	1.02498	0.515472	-0.139576	0.0505655	-0.22441	-2.32739	-0.654329	0.0772322	-0.10695	-0.158243	-0.782801	0.918544	0.899114	-0.355885	0.167099	0.0726522	-0.858468	-0.0270774	0.797007	0.136341	0.134937	-0.240128	0.170597
TC-YIK	0.111361	0.350544	0.365263	0.0136643	0.229015	0.911673	-0.361861	0.180303	0.0973542	0.886934	-0.62716	-0.433818	0.0902988	0.0998463	0.0115259	0.382182	0.156949	0.021583	0.569334	0.0609073	0.00247643	0.355594	0.0899565	0.814632	0.180807	-0.00492441	-0.324499	0.319167	0.119506	0.192748	0.087533	0.174572
TE-1	-1.09935	0.718067	-0.539126	-0.0189356	-1.7169	-0.192612	-0.971711	-1.17357	-0.77279	-0.335949	-0.154141	0.209431	-1.00987	-2.41268	-0.734957	-0.75049	-0.584458	-2.02949	-0.780165	-1.39137	0.908325	-0.09884	0.838531	0.313089	-0.288679	0.0941466	0.125469	0.82849	0.743451	-0.0594129	-0.586255	-0.455953
TE-10	-1.0454	0.865794	1.32462	0.690349	-1.64659	-0.157526	-0.749925	-0.987323	-0.712736	1.1391	0.393617	1.02772	-1.13488	-0.888306	-1.57702	-0.382733	-0.109477	-1.71309	-0.767018	-1.16604	1.11626	0.574183	0.822167	-0.65423	-0.403851	1.18485	0.148815	0.680012	-0.790415	-0.962051	-1.09062	-0.581167
TE-11	-1.19899	0.929518	-0.736206	-0.265082	-1.71888	-0.288196	-0.741194	-1.81664	-2.88963	-0.582678	-0.474285	-0.11188	-1.08169	-0.812504	0.883147	-0.38394	-0.686144	-0.453268	-1.3672	-2.90113	-0.248669	0.1666	0.729095	-0.0179292	-1.1008	-1.12104	-0.0507617	0.833922	-0.245241	-1.06418	-0.773779	0.0277286
TE-12	-1.72603	0.272587	0.0239028	-0.953067	-2.44578	-1.51287	-1.79492	-1.75832	-0.958444	-1.33536	0.397568	-0.790483	-1.44075	-4.35178	-0.107988	-1.8607	0.437975	-2.85074	-0.885223	-1.78488	-0.977345	-0.758975	0.408252	0.0491536	-0.537922	-1.12003	-0.875036	0.633499	-1.06276	-1.40922	-0.553524	-1.02146
TE-15	-1.86896	0.717745	1.28138	0.730607	-2.53132	0.141362	-2.37788	-1.14406	-0.53236	-1.24659	0.590441	-0.427969	-1.72614	-1.60222	-0.610699	-2.58006	-0.606932	-1.10656	-0.901548	-0.771924	-1.24256	-1.76313	-0.949088	-0.324998	-1.43395	-0.901601	-2.15668	0.0578095	1.21252	-1.6004	-1.43674	-1.38376
TE-5	-0.124919	0.907899	0.802496	-0.419397	-0.17934	-0.431483	-0.351707	0.0060237	0.973094	0.989755	0.655329	-0.343177	-0.305858	-1.45031	-0.183288	0.485278	0.36743	-1.63973	0.650337	0.618965	0.954519	-0.00308935	0.359617	0.559235	0.431466	1.04578	-0.344865	-0.162847	-1.33594	0.842981	0.0697226	0.488427
TE-6	-0.176194	-0.0971212	0.643879	0.918315	-0.57532	0.321655	-1.8265	0.435886	0.171639	1.21557	1.29641	0.116231	-0.403403	-2.0523	1.02158	-1.84044	-0.769799	-2.18852	-0.314327	1.27131	1.288	0.296845	-1.29879	0.45937	0.145279	1.00978	0.105896	0.206084	0.625412	0.635617	-0.145257	-0.118806
TE-8	-1.92221	0.476514	0.70981	0.174923	-1.96315	-0.970679	-0.941255	-1.33434	-1.94935	0.275117	-0.0504783	-0.543802	-1.48159	-0.755593	0.0426602	-0.967943	0.334901	-1.26504	-0.972762	-1.52031	-1.32264	-0.566167	-0.0388516	0.291002	0.143793	-0.200574	-0.904597	0.471311	-0.310855	-0.958087	-1.03286	-1.38722
TE-9	-0.146787	0.410675	0.602704	-0.353016	-0.0458995	0.82858	-0.545967	-0.69111	-0.341724	0.022423	-0.314059	0.714517	-0.484708	-2.49355	-1.12611	-0.514654	0.210692	-2.60999	-0.587625	0.427811	-0.867574	0.670283	-0.435223	0.584484	0.612794	0.596166	0.560491	-1.10252	-0.305841	0.1891	0.251431	-0.573021
TGBC11TKB	0.196259	0.738087	-0.425682	0.0424431	0.232696	0.98643	0.580178	0.291429	1.05142	0.596777	0.372155	-0.690302	0.194148	0.235538	0.878144	0.0880292	0.0918332	0.364412	0.151065	0.254423	1.06568	-0.745961	0.557417	0.131587	0.32226	0.894322	-0.928073	0.669221	0.135798	0.409998	1.92131	0.060204
TGBC1TKB	-0.877609	0.160272	1.13743	1.16394	-0.288904	-0.151512	0.622561	-0.72368	1.3915	1.30526	1.19593	-0.375544	-1.14128	0.499816	0.135878	0.241109	0.0282039	-1.31737	-0.00910916	0.314015	-0.139626	0.482757	0.640027	0.428021	-0.328537	0.46842	-0.143746	0.649098	-0.193441	-0.280725	0.664614	-0.108422
TGBC24TKB	-1.4574	-0.318645	0.0407381	0.0687508	-1.54221	-0.594137	-1.0145	-1.57807	-0.959806	-0.0870046	1.97946	0.242947	-1.20675	-0.775204	0.632163	-1.15229	-1.88307	-0.654443	-1.1128	-1.455	0.222309	-0.00156464	-1.13347	-0.0581135	-0.186652	0.930838	0.587647	0.368891	-0.0632435	0.801431	0.295243	-0.977941
TGW	-0.577663	0.840723	-0.0493628	0.403352	0.186743	0.868479	0.938032	-1.2121	-0.131601	1.29926	-0.68419	-0.248133	0.149981	0.187171	1.13262	1.41205	0.650733	0.343964	-0.692924	-0.973545	0.974338	0.469289	1.21809	-0.230791	1.01003	0.840887	0.09755	1.11734	0.123761	-0.237538	0.765441	0.233941
THP-1	1.06108	0.753966	0.97978	0.590571	0.748874	1.25212	0.983576	1.55389	0.654463	1.47901	-0.101172	0.623991	0.820151	0.746229	-0.733942	0.957595	0.624589	0.667388	1.57463	1.31074	0.330123	0.774515	1.04382	0.931482	0.845798	0.0877941	0.852709	0.847841	-0.188609	0.876566	2.3179	0.715033
TI-73	-0.0830355	0.262863	0.000407127	0.157602	-0.247358	-0.517791	-2.39686	0.0965591	0.0861207	-1.42276	-0.630642	0.15073	-0.153303	-0.490272	0.0118085	-2.46986	-0.161388	-0.342325	0.122724	0.0204617	0.0872021	0.859282	0.440906	0.0915262	-0.0960963	-1.73326	-0.707958	-0.561368	0.127157	-0.0195442	-0.255627	0.0749014
TK10	-1.57534	0.697706	1.08402	-0.339821	-1.94461	-0.792531	-2.05855	-0.732495	-0.327359	-1.03436	-0.593265	-0.489721	-1.55435	-2.70619	-0.243849	-2.11866	0.248429	-1.62301	-0.611346	-0.0890573	-0.535855	-0.249513	-0.474969	0.411794	0.516976	-0.321395	-0.632998	0.501987	0.947997	0.102978	-0.24949	-0.965571
TT	0.115908	-3.45516	-0.526662	0.249926	-0.0398355	-0.404328	0.433017	0.361429	1.36531	0.043951	-0.226071	0.683631	-0.16602	0.209197	0.462157	-0.527914	0.0126983	0.0789712	0.140463	0.788866	-1.36738	-0.309224	-1.07003	0.139415	-0.216406	0.465258	0.682214	-1.47026	-0.0622269	-0.46725	1.08236	-0.181753
TUR	1.36101	1.09914	-1.09429	1.10131	1.20606	-0.0124247	0.670029	1.63677	0.230586	0.0240071	-1.61181	0.608805	0.892528	1.18949	0.527996	0.362658	0.920795	1.1594	1.36189	1.3385	-0.137089	0.543709	0.401568	0.548858	1.25547	-1.16307	-0.0972279	0.695414	1.85332	1.58654	-1.05881	0.750859
TYK-nu	-0.111952	0.126941	0.59293	-0.577028	0.256535	-0.465957	1.15208	0.292618	1.70143	-0.992545	-0.763562	-1.41093	-0.0217999	0.255225	0.880985	0.454191	0.238992	0.390338	0.165693	0.872489	0.381356	-1.71252	-0.707787	0.0242244	0.17326	-1.33132	-1.27912	-2.67243	-0.0744908	-0.0613748	0.997928	0.0348078
U031	0.0330473	0.193334	0.551383	0.383232	0.0861626	0.327284	-0.367632	0.14438	-0.129247	0.12415	2.5267	1.16405	0.208013	-0.15513	-0.419704	-0.0101698	-0.0501005	-0.176731	0.195018	-0.0193025	1.09916	1.13602	-0.0584815	0.125757	0.114567	-0.739482	1.28945	0.438773	0.119122	0.27581	0.0230373	0.111882
U-118-MG	-0.002537	-0.392701	0.125768	0.00149672	-0.0467417	-0.487904	0.737529	0.0351819	0.0933336	0.6687	0.844531	-0.0632249	-0.0385703	0.153413	-0.1594	0.114519	0.0179391	-0.0221453	0.060684	0.64915	-0.552429	-0.240231	0.763982	0.0141562	0.00235118	0.87971	-0.188856	0.547519	0.0130009	0.155077	0.505976	-0.106885
U251	-0.110663	-0.191893	0.413391	-0.203918	0.0777163	-0.427519	0.789746	0.0535246	0.136744	1.20586	2.10151	-0.20599	-0.0237155	0.067972	-0.341937	0.413798	-0.0262243	-0.0585134	0.212761	0.688634	-0.0415047	-0.593438	0.469244	0.139641	0.0812288	-1.2292	0.52884	0.664587	-0.0159503	0.185613	-0.152879	-0.131066
U-266	-0.0578762	0.91622	0.969131	-0.170141	0.0372506	-2.09207	0.271847	-0.093841	-0.0522321	-0.708161	-0.897537	-0.398527	0.0987037	0.000703386	-0.0957051	0.418491	0.188952	0.00120437	-0.103418	-0.0224851	0.296986	-0.232478	0.182699	-0.0956459	-0.0479168	0.3162	0.303031	-0.798992	-0.000153657	0.0865047	-0.0827695	0.184448
U-2-OS	0.0141064	0.188845	-0.633878	0.10992	-0.0987333	-0.228214	0.767226	0.0124871	0.179362	-1.27212	-1.23254	-0.104611	-0.0291935	0.103914	0.483387	0.239306	-0.0611925	0.230446	-0.0730869	0.298997	-0.567316	0.177561	-0.191553	-0.231582	-0.0216005	0.720149	-0.544207	0.596851	-0.0324452	-0.176665	0.347659	-0.143049
U-698-M	0.18525	1.04868	0.720376	-0.0461637	0.853355	1.44488	1.12317	0.0641722	1.22251	-0.600084	0.795333	0.135997	0.673821	2.98776	1.0015	0.616983	0.32005	-0.585577	0.923584	0.352156	-1.01525	1.47491	1.03371	0.885571	0.54226	-1.02046	1.40557	0.804058	-0.290735	0.870689	-0.401652	0.563644
U-87-MG	0.587352	-0.414444	0.643658	-0.193077	0.857187	0.207857	-0.50745	1.45962	0.604893	0.400457	1.06206	-0.0468287	0.40008	1.20256	-0.00155963	0.664059	0.248648	0.170633	1.6671	1.45298	0.587294	0.353416	0.746268	0.49009	-0.544691	1.07015	0.082106	0.680732	1.39591	1.22351	1.22401	0.999972
UACC-257	0.259577	-0.3114	1.04121	-2.41425	0.33009	-2.29255	0.808271	-0.197389	0.505839	1.04307	0.240851	-1.4456	0.183181	0.112814	-1.18379	0.681128	-0.0668203	0.101358	0.411819	0.488488	-0.117529	-1.72776	0.97465	0.0415622	0.291166	-2.4956	-2.03686	-2.95013	-0.560959	0.639308	0.293755	0.594086
UACC-62	0.193665	0.584507	1.11941	0.437592	0.290505	0.693537	0.0638105	0.392799	1.54044	0.870547	0.23626	1.85014	0.247769	0.0809436	-1.0531	0.576104	0.281276	-0.00274555	0.246953	0.223286	1.17116	0.479361	0.67978	0.213211	0.136075	0.834872	1.5381	0.41873	0.0816712	0.335528	0.577359	0.348236
UACC-812	0.197016	0.190633	0.225387	1.45394	0.340573	0.235505	-0.41455	0.88442	2.14874	0.112032	0.569625	0.462495	0.247245	0.858883	1.17086	-0.234314	-0.391042	-1.56789	1.21956	1.4384	1.07518	0.438815	0.121936	0.369603	0.17281	0.417755	0.41566	0.229126	0.910219	0.72288	1.94161	0.243592
UMC-11	0.172222	-1.30689	0.123755	0.314483	0.143534	0.164758	0.549452	0.211972	-0.110964	1.25619	0.238154	0.119744	0.217688	0.204382	0.408855	0.291739	0.101009	0.110481	0.0131093	0.683257	-0.0251631	1.59182	-0.784943	-0.00540439	-0.0159387	0.166412	1.27271	-0.00150105	0.130533	-0.0770683	0.689064	0.0896128
UM-UC-3	-0.0149483	-0.744975	0.0918801	0.125104	0.0089456	0.148613	0.685014	0.178414	0.162467	-0.83859	0.380561	-0.236347	0.0433081	0.0887567	0.364334	0.409261	-0.00940525	0.110729	0.104367	0.821005	0.049862	0.764654	0.756476	-0.125799	-0.0402818	-0.591237	0.344983	0.0274373	-0.0126891	-0.130103	0.0971318	-0.0269561
VA-ES-BJ	0.0999138	0.0555128	-1.27422	0.823181	-0.603478	-0.575592	0.714989	0.270024	-0.710418	-0.415095	-0.350909	-0.228782	-1.25515	0.179882	0.19294	-0.353148	-0.160021	-0.0442969	-0.348807	0.304969	-1.0064	-0.269764	0.576573	-0.743035	-1.0127	-1.4487	-0.264861	0.194969	0.30954	-0.357338	-0.628031	-1.20239
VM-CUB-1	0.0977154	-1.26179	-0.450885	-0.360369	-0.0376111	-1.08758	0.539868	-0.0395868	-0.0152018	0.40951	-0.362642	-0.499933	-0.085698	-0.027064	-2.0111	0.25331	0.101132	0.0415751	-0.0366474	0.463034	1.21761	-0.336087	0.746993	-0.0244028	-0.0937978	-0.131754	-0.431287	0.0444323	-0.0224896	-0.0159634	-0.242585	0.0997976
VMRC-RCZ	0.0703809	0.599808	-0.237161	0.170981	0.00863439	0.0348729	-0.128179	0.0331013	-0.10109	-0.370206	-1.20729	-0.00939954	0.133559	-0.0282848	0.190725	0.0174401	0.0611191	0.0959355	-0.0387367	0.519502	0.785284	0.640284	-0.457675	-0.201854	0.030394	0.427793	0.209222	0.773656	0.0478957	-0.00230176	-0.499294	0.103702
WM-115	-0.171924	0.288329	0.121427	-0.906297	0.262151	-2.38081	0.0897705	0.293539	1.20511	1.36791	0.898711	-1.7859	-0.164889	0.279951	0.504736	0.448045	0.0179302	0.0876332	0.264688	0.832914	-1.35785	-1.24097	-0.438504	0.253378	0.139986	-2.79784	-1.29811	-3.11999	0.00270828	0.127764	1.87964	-0.165093
WSU-NHL	1.171	0.979557	-0.725652	0.300517	0.336868	0.639787	-0.257697	1.82244	0.58127	-1.55213	-1.59504	-0.151432	0.989271	0.743898	0.401152	0.586224	0.417929	0.958064	1.81336	-0.136913	0.823216	0.979038	-0.512231	0.4781	0.918176	-0.911019	0.557645	-0.122854	-0.0379673	1.15567	0.3202	0.904362
YAPC	0.268834	0.952779	0.0596161	0.294143	0.307268	0.116732	0.0977285	0.269311	0.8933	1.42346	1.44751	1.15216	0.258055	0.245088	0.494765	0.791853	0.0106865	0.126464	0.196546	-0.795968	0.315224	1.32132	1.14992	0.199994	0.18293	0.557429	0.430144	0.435414	0.177329	0.387866	1.59743	0.166469
YH-13	0.124509	-1.65215	-1.28306	-0.0359994	-0.0939438	0.423144	1.01404	-0.0866854	-0.0867739	0.402819	-0.938842	-0.193389	-0.123741	0.128103	-0.0295836	-0.00679675	-0.0949443	0.259186	-0.130498	0.0047803	-0.453748	0.0761691	-1.07525	-0.0966773	-0.0816966	0.320825	-0.554072	0.897777	-0.0290401	-0.368301	0.0613751	-0.210179
YKG-1	-0.177521	0.627525	0.182117	-0.217818	-0.121454	-1.02413	-1.27877	-0.0556099	-0.591392	-0.830895	-0.45079	-0.270047	-0.132161	-0.172613	0.962548	0.514714	-0.0562454	-0.141638	-0.000365767	1.07187	0.292741	-0.331107	-0.719002	-0.313214	-0.0584325	-1.07621	-0.97551	-0.0318091	-0.0653792	0.00552619	-1.27745	-0.0862402
ZR-75-30	0.00311821	-0.891653	0.719174	0.540747	-0.0240247	1.25319	-2.12031	0.12768	0.151142	-0.351028	1.49827	0.178301	0.0138205	-0.214982	0.0603529	0.701615	-0.000911865	-0.425664	0.101212	0.037051	0.042212	0.738808	1.11652	0.0908077	-0.0898946	0.894372	1.28164	0.808907	-0.0584364	0.0782864	0.0489303	0.0513704

## Sheet: gene name
A-770041	AMG-706	Axitinib	AZ628	AZD-0530	AZD6244	BIBW2992	BMS-536924	BMS-754807	Bosutinib	CEP-701	CI-1040	Dasatinib	Erlotinib	FTI-277	Gefitinib	Imatinib	Lapatinib	NVP-TAE684	OSI-906	Pazopanib	PD-0325901	PD-173074	PF-02341066	PHA-665752	PLX4720	RDEA119	SB590885	Sorafenib	Sunitinib	Tipifarnib	WH-4-023
NGFRAP1	PTPLA	PLIN2	KHDRBS3	SHROOM2	RNASE1	CALB1	KHDRBS3	NAV3	MAFB	ABCB1	KRT19	BIRC3	IGFBP3	CSTA	TMEM47	DSG2	GPX3	F3	FXYD5	FXYD5	KRT19	ZNF544	ABCB1	RHOB	ANXA10	COL4A2	ANXA10	TMSB15A	KHDRBS3	NAV3	DLK1
DSG2	CHI3L1	FAR2	MAP1B	UBB	SCG2	PTGS2	HOPX	KLK5	PLBD1	CA9	ANXA6	MID1IP1	DSG2	METTL7A	ARHGAP29	UBB	IFITM2	FHL2	IGFBP2	SRGN	TUBA4A	POSTN	MEST	NAV3	ICAM2	LINC00341	GLB1L2	CSTA	ELANE	PCSK5	NGFRAP1
CLGN	CA12	SERPINA1	RAB38	FGR	RAB38	DUSP4	PI3	NTS	VIPR1	KCTD12	TNFSF15	FCGRT	REC8	BST2	RBP1	TNS3	HLA-A	KHDRBS3	IGFBP3	FZD7	MX1	OLFML3	S100A10	CCL2	MAFB	ITGAV	GSTM3	SV2B	ZNF544	KHDRBS3	FCGRT
PLXND1	CFI	HSD17B8	TNIK	DSG2	THY1	HEY1	PDGFD	COLEC12	ANXA6	TUBB2B	COL4A2	S100A4	IGHM	PI3	PTGS2	TCF4	PCP4	RPS6KA2	COLEC12	HSPA1A	CA12	PLTP	IL13RA2	IL13RA2	FLRT3	MX1	PLBD1	FCGRT	BASP1	LPHN2	DSG2
CSTA	STC1	IL13RA2	FGF13	SV2A	SPON2	GABRE	TNS3	ISG15	HEY1	RELN	LOC100505650	DSG2	BCHE	GPX3	HOPX	STAR	TPTE	C1QL1	NAV2	OAT	MAFB	IRS2	UBB	LIMCH1	FABP4	LOC100505650	AKR1B1	GPM6A	IL13RA2	SCG5	S100A4
FHL2	WWC3	CERS6	SLIT2	MCF2L	CA12	NQO1	PHKA1	IQGAP2	VAMP8	RPS6KA2	TRIB3	FXYD5	METTL7A	DUSP5	PARM1	TSPAN7	TFF1	AMOT	PGM1	CSTA	FSTL1	MCF2L	IGHM	ELOVL6	FAR2	COLEC12	THY1	SLPI	AKAP12	PRDX2	UBB
AICDA	ACTA2	FGR	RFTN1	FXYD5	FAM134B	LAMB1	PHLPP1	FHL2	ZNF137P	DOK5	MGP	SV2A	HMGA2	HSPA1A	MMP1	PPP1R9A	SLC16A4	MYH10	ISG15	TSPAN8	CLGN	LBH	NAV3	PROM1	SNCA	IFITM1	SLC39A4	CECR1	H1F0	CSTA	TCL1B
EVI2A	ADAMTS1	LGALS3	SLC35G2	IL7R	LOC100505650	MMP1	SH3BP5	PRRX1	RGS16	CLGN	CA12	CLGN	ANPEP	SCG2	TRIB2	LTB	CSTA	C14orf132	DSG2	SLC1A3	PRL	MORC4	HLA-DQA1	MMP2	RBP1	SHROOM2	CLGN	MYO10	MCF2L	TTC28	CECR1
TCL1B	ELANE	CEACAM6	S100A8	PTGS2	AZGP1	SEMA3A	PDE9A	PCSK5	TNFRSF21	MAFB	WFDC1	HK1	VSNL1	ADAMTS1	AKR1B10	LINC00342	MMP1	PI3	MICALL2	AKR1B10	WNT5A	ALDH1A3	SPHAR	ACTA2	PSG4	FSTL1	CXCL5	PHF11	WWC3	ARHGAP32	COLEC12
ALCAM	LIMCH1	CA12	PPM1H	MYLK	MILR1	NUAK2	ARHGAP32	KRT7	TPD52L1	PLA2G16	COLEC12	SERPINB6	PDE9A	CLEC2B	CALB1	CCL2	PROM1	TPTE	PHF11	CRABP1	PTGDS	PTGS2	RAB4A	PALMD	SORL1	CLGN	PLEKHA5	FGR	SLPI	MAGEA10	MCF2L
CALM2	ELOVL6	NPY1R	LOXL1	MID1IP1	PKIA	F3	MCF2L	NPIPL2	MXRA5	HLTF	NELL2	AICDA	IFITM2	PION	SLC16A6	ME1	GADD45B	POU2AF1	NAV3	SERPINB1	TNFSF15	PRKAR2B	CST3	IGKC	SLC35G2	PRL	MX2	GBP1	ROBO1	RAI14	EPCAM
MCF2L	LGALS3BP	ANXA6	KIAA1199	PTX3	PSG5	ARHGAP29	NOS1AP	MAGEA4	NQO1	SPON2	ITGAV	DLK1	PTGS2	VIM	NR4A2	PAX6	CYBRD1	MAL	ERO1LB	FST	ANXA6	NR0B1	KHDRBS3	CRIP1	HSPA1A	MLLT11	LINC00341	TRIB3	DUSP5	PRSS21	SGK1
EIF4EBP1	CEACAM6	EPS8	NAV3	FCGBP	COLEC12	CTSH	DLK1	NMU	PIR	MAGEC1	STAG2	CECR1	CYB5R2	ITGB5	CHRDL1	NXN	MMP10	CSTA	KRT15	IL13RA2	WASF3	SPOCK1	PTPRK	TSPAN8	ADORA2B	MYH10	PYCARD	PLS3	GHR	BCHE	SERPINB6
INHBA	ANXA1	MEIS1	SLA	C14orf132	TESC	RELN	TPTE	MFHAS1	PDPN	GRB7	PLBD1	SERPINI1	SHROOM2	MUC4	SOX9	AGAP1	FERMT1	GSTP1	NMU	POSTN	HLA-DPB1	LGMN	MYH10	CSTA	PLA2G4A	PFN2	HOXB7	GPX3	LAMA5	CKLF	PALLD
IL7R	LPL	ZMAT3	LAPTM5	IGHM	KRT7	CAMK2N1	HMGA2	ICAM2	ZIC1	TSPAN5	ZNF365	HOXA5	KHDRBS3	LOXL1	PLK2	SERPINA1	CD14	EFEMP1	DUSP4	ARMCX2	LOC100505650	DUSP10	EYA1	PRND	ZIC1	WASF3	ARMCX2	MOK	DSG2	FXYD5	CLSTN2
FXYD5	ZHX2	NR0B1	OCA2	EEF1A2	PPP1R3C	ZNF137P	LBH	PLA2G4A	PLIN2	FAR2	PLAGL1	FABP6	GPM6A	PLAC8	SHROOM2	GNG11	ZNF529	PTPRK	PHGDH	DENND2D	RAMP1	TPD52L1	TTC28	NMU	C8orf4	PKIA	WWC3	SORL1	MT1F	IL32	FGF13
MILR1	LGALS3	ENO2	LPHN2	IFITM2	SLC44A4	SOX9	CTH	UPP1	DSC2	GPX7	ALDH2	MYLK	ITGAV	APOD	CFB	CSTA	DEPTOR	ADRBK2	GPR137B	TES	XYLT1	INA	POSTN	TRHDE	VAMP8	TCEAL4	MAFB	CACNA2D3	LBH	RNF144A	LTBP1
STMN2	OAT	EREG	GPM6A	XK	ST3GAL1	LAT2	FZD7	TBC1D4	LTB	C3orf14	VAMP8	NGFRAP1	PTPRE	SLC39A4	RAB32	CLC	SOX9	EFHD1	SCML1	APOBEC3G	COL4A2	CHRDL1	CD37	PTPRK	MFAP4	TNIK	SLC47A1	PSCA	3-Mar	MEG3	POU3F2
SGK1	ISG15	AKAP12	DEPTOR	BDKRB1	GABRP	FOXA1	SCN3A	LYPD1	SEPW1	KRT19	XYLT1	PTX3	NDRG1	KRT17	TMX4	PFN2	MLPH	HTRA1	NTS	ACTA2	CAND2	NKX2-2	FGR	PRPH	ADRB2	XYLT1	ABCB1	WWC3	CDT1	ELL3	PSD3
PDGFD	FOLR1	SRGN	HTRA1	HOXC10	ARHGAP29	SHROOM2	CYB5R2	CYBRD1	APOE	SELENBP1	3-Mar	PCDH9	GPX3	WFDC2	NQO1	STAP1	FBP1	SPINT2	LGR4	STEAP3	MGP	CERS6	RHOB	CH25H	KRT23	TSPAN13	MAGEA4	ST3GAL1	BANK1	MAFB	CLGN
PI3	SQRDL	CYR61	NMT2	MAP1B	KRT19	RBMS1	TOX3	STEAP1	RCBTB2	ADAMTS5	IGFBP2	MCF2L	FERMT1	C7orf10	TNC	XK	CRYM	FXYD5	NLRP2	AGPAT4	COLEC12	CD69	LSP1	FABP6	PRSS21	SKAP1	TMEM45A	MAFB	PION	PI3	BIRC3
DLK1	HSPA1A	ZNF512B	TMEM45A	PLTP	NELL2	PLK2	SLC2A5	SERPINA1	RELN	HSPA2	MX1	PELI2	CEACAM6	GSTA4	HLA-A	PIEZO1	ERMP1	CHI3L2	PRKACB	ARHGAP32	EREG	ENDOD1	ADRBK2	RORA	LGALS3BP	XK	GOLGA8A	CHST2	RGCC	TBC1D4	CDC42EP3
COLEC12	TGFBI	TPD52L1	LMCD1	PAMR1	GREM1	RCBTB2	SGCE	RORA	ASRGL1	HLA-DPB1	EFHD1	PVRIG	STMN2	NR3C2	HCLS1	RAB38	F3	FAM46A	GAL	CDH4	DOCK4	FAM70A	POU2AF1	PTPRR	AKAP12	HLA-DPB1	SLC12A8	MLPH	MNDA	INHBE	NINJ2
SOX4	FXYD5	DKK1	TFPI2	CLGN	EPB41L2	SULT1A1	WASF3	CD47	MAGEC1	COL4A2	DEPTOR	TCL1B	PPAP2A	CBR1	PLBD1	RARRES1	NR2F2	MFAP2	SH3BP5	GHR	SLIT2	SNCAIP	RPS6KA2	HOXC4	MILR1	MATN2	TUBB2B	PRTN3	BDKRB1	KLK5	PFKP
NOL4	EREG	WFDC1	HYI	DLK1	HLTF	PITX1	TOB1	LY6D	RBP1	IFI27	MAFB	PLXND1	RNF128	NES	ATF3	GPRASP1	CD36	ECI2	CXCL14	HOXC10	3-Mar	TCEAL1	AZU1	NPTX2	PLEKHA5	CRIP1	MME	CD4	DHRS7B	HS3ST3A1	SOBP
MID1IP1	SNX10	HCLS1	SH3BP5	INHBA	OLFML3	ITGAV	KIAA1199	EPHX1	SNAI2	INPP4B	ZIC1	PSAT1	ALCAM	BCHE	IFITM2	SERPINI1	TES	TOX3	CLIP3	HLA-DPA1	RASGRP3	ANPEP	HMOX1	HOXC10	CXCR7	MGLL	C3orf32	ICAM3	ACTA2	ALDH3A1	UPP1
SCN3A	NXF3	IFI27	IL13RA2	GAS6	TRIM44	PLBD1	GRB7	CSTA	MUC1	WFDC1	FZD6	ALCAM	ATP1B1	CRIP2	HEY1	FUCA1	METTL7A	ENPP2	NDRG1	ELANE	ITGAV	NLGN4X	SELENBP1	ALX1	RELN	PLIN2	BAMBI	NPY1R	POU2AF1	SGCE	EVI2A
DUSP5	ORM1	MSN	APOD	DUSP5	YES1	DOCK4	BBX	FAM134B	TRIB2	SFN	G0S2	PION	MLPH	TFPI2	PLA2G4A	CHI3L1	TNFAIP6	LTBP2	PCLO	KLHL9	6-Sep	EPS8	AMOT	TRPV2	LDHB	SLC35G2	TPBG	BPI	IL32	CXCR4	KLF10
PTX3	HTRA1	AKR1C2	WFDC2	SERPINI1	GPR37	XK	SERPINI1	IGFBP2	LPPR4	TBX3	ARHGAP29	EFNA1	KCTD12	C10orf116	C14orf132	IL7	CTH	MAP1B	GALNT12	HS3ST3A1	KCNJ15	TOM1L1	IFIT1	TRAC	RASIP1	CD99	HLA-DMA	BCHE	FAM59A	MT1F	PDGFD
DPYSL3	AKR1C2	CYP51A1	MAFB	PPFIBP2	SLC12A8	OLFM1	HS3ST3A1	BNIP3	CALB2	KLK11	CAND2	COCH	ZNF365	SCRG1	ACSS3	CDA	ZNF264	ARHGDIB	ARHGAP32	PLIN2	TBL1X	TMPRSS15	F3	CRMP1	TNFSF10	CA12	ZIC1	MT1G	MAP3K8	XIST	TSPAN14
PADI2	PION	DEFB1	TJP2	TUFT1	HSPA1B	DTX4	CPS1	MICALL2	NR4A1	P4HA2	CCRL2	WWC3	ALDH1A3	LOC100507009	ZFPM2	UBE2C	C7orf10	CLIC2	TNS3	MAGEA10	TSPAN13	GLB1L2	HSPA1B	IFI6	UCHL1	RNASE1	TP53I3	TSC22D1	MT1G	TMEM158	EFNA1
CFD	KRT16	ISG15	RORA	HTRA1	PRODH	CPE	HIST2H2BE	PGM1	CEACAM1	CD69	RELN	MAP1B	GADD45B	SLC7A7	LEPREL1	BCL2A1	PENK	NAV3	P2RX5	HLA-A	CYR61	ECM1	IL32	MEST	ELL2	EPHA4	S100A8	POPDC3	MDK	ST14	FZD7
DENND1B	MFAP2	CALB2	S100A14	PDGFC	SLIT2	HIST1H2BK	NEDD4	ASNS	OGFRL1	PRSS23	FMOD	SATB1	MAGEC1	CYB5A	TPTE	SLC35G2	LY96	SLC47A1	ALDH2	SQRDL	TNFAIP6	PKIA	TRAC	SCRG1	IGFBP1	ALPPL2	NR0B1	AKR1B1	FGR	TFF3	PLXND1
LOC100507009	ENC1	VEGFC	STC2	MLPH	KRT6C	NEFL	ALCAM	GPR87	SNCA	TNFRSF21	PAPSS2	CRISPLD2	SLC25A46	IFI27	SVIL	PSMD5	MMD	MID1IP1	SSPN	LRRC17	PAPSS2	RGL1	C1QL1	GSTM3	NQO1	EMP2	LCP1	SQRDL	FXYD5	IL1R2	DENND2D
CD97	TES	SH3BGRL	HSD17B2	IL13RA2	IFITM1	CHN1	ZSCAN18	EFHD1	FBN1	MID1IP1	DOK5	MEIS2	DOCK2	CYB5R2	ODZ3	REC8	FXYD5	TUBA4A	SNCAIP	TEX14	TNC	G0S2	SCRG1	STEAP3	3-Mar	ADORA2B	RNF144A	ITIH5	IFI27	LAMA5	IFT57
KHDRBS3	COL11A1	HOPX	ID1	CST3	SKAP1	FAM111A	FXYD5	ARHGAP32	NEFL	ZNF14	REC8	RHOC	LRIG1	NME4	KLF2	PHF11	CLSTN2	FGR	AIM1	PI3	IGFBP5	ABCA1	MAP1B	PLAT	SLC12A7	DIP2C	ID1	CPM	FCGRT	DENND2D	PSAT1
PHKA1	NR0B1	PLA2G4A	EPHA4	S100A10	ENO2	ESRP2	PPFIBP2	VIPR1	FAM127A	CD99	PIPOX	MFAP5	CSTA	INHBE	LINC00341	GPM6A	DACH1	GNG11	RCBTB2	SCML1	PKIG	PCOLCE2	KCNG1	FRG1	GBP1	TUBA4A	RASIP1	KRT15	CTSK	FHL2	ISOC1
WNT5B	C9orf3	NXN	RAB6B	ST6GALNAC2	GPX2	IGFBP1	NAV3	PRDX2	ECH1	CELF2	SORL1	CYFIP1	KIFAP3	MAP1B	DOCK4	CPQ	ANXA10	ANXA1	IFT27	NXF3	ECI2	CHI3L1	IL1B	IGHM	ANG	VAMP8	MLLT11	C3orf14	RIMBP2	COLEC12	CLC
RAMP1	HTR2B	CDCP1	SRPX2	EIF4EBP1	RBMS1	CYP51A1	ISOC1	TTC28	AKR1C2	SYT11	ENO2	MCF2L-AS1	SLIT2	MCF2L-AS1	GSTP1	ADORA2A	CRIP1	EYA1	SYNE2	EPM2AIP1	ERC2	TCEAL4	IGFBP6	SLC12A2	PLSCR4	MID1IP1	BDNF	ASRGL1	ARHGAP32	GHR	MID1IP1
CARD10	ST6GALNAC2	SIGIRR	TNS3	PGM1	CBS	RGS16	FAM134B	LHFP	FAR2	TRIB3	PTGDS	FZD7	PRKCDBP	MID1	PRSS1	POU4F1	DSG2	ENOX1	PBX1	THSD7A	NAV3	SATB1	C14orf132	GPD1L	CLSTN2	ANK3	MTUS1	STXBP1	SORL1	WNT5A	LIMA1
XK	PPP2R2B	MAGEA10	BCHE	FCGRT	IGFBP7	ACTA2	COLEC12	IER3	UBB	PLIN2	EPHX2	SHROOM2	MCF2L	TIMM8A	MFAP2	CHST2	CDH13	CD37	DLX5	LAMA5	SHROOM2	TNFAIP3	CSTA	LITAF	COL9A3	RUNX1T1	COBL	DBN1	CD2AP	PRRX1	RHOB
GALNT12	DSE	TGFBI	KCNJ8	RHOB	SEMA3A	TMEM47	FLJ22184	GRB10	TRANK1	HOXC10	HLTF	KIAA0182	TFAP2A	MCAM	FOSB	MICAL1	PCOLCE2	ENC1	CD47	NME4	PIM1	ST3GAL1	DUSP2	ISOC1	SUCLG2	TBL1X	SNCA	RAB38	SH3BP5	MCF2L	MAP1B
C21orf7	FLRT3	PRG2	LY6D	HDHD1	MOK	TNC	AICDA	SLC6A20	CAND2	PHACTR1	NR0B1	SQRDL	KCNJ8	ALDOC	FAM70A	NID2	TMPRSS3	ARHGEF2	PTX3	ARHGEF10	ZIC1	SPAG16	PRSS8	RUNDC3B	SLC39A4	DEPTOR	PIM1	CST3	AKR1C3	TACSTD2	PPFIBP2
FCGRT	PGM1	VAMP8	SLC16A4	MME	BMP4	F2R	TMSB15A	PPFIBP2	IL13RA2	ZNF652	TNC	RHOB	STEAP3	NPTX1	AR	KLF11	SLC6A14	ZNF107	GPX3	PSAT1	MGLL	C3orf14	BMP4	CLSTN2	PXDN	KRT19	HLA-DQA1	PEG3	GPRC5C	XYLT1	PELI2
PCOLCE2	MNDA	NEAT1	MSN	SNX7	TNC	PCSK1N	SCG5	HTR2B	THBS2	GPR37	ITGA3	ZIC1	LHFPL2	CASP1	ABCG2	FABP7	GLRX	CPVL	MT1G	CTH	CDKN1A	NUCB2	ARHGDIB	VCAN	LAMA5	3-Mar	RARRES3	ARMCX3	MAFB	ROBO1	FXYD5
TXNRD3	GPR126	ID4	PTPRC	HMGA2	MFAP4	PNMAL1	PLXND1	CXCL14	VSNL1	APP	ZNF643	CTGF	NTS	GPR116	SEMA3A	FBN2	PRR15L	SEPW1	ACP6	SYBU	PALLD	SQRDL	FCGRT	PID1	IRAK1	MAFB	S100A9	SRPX	STAG3L4	ALDH2	KHDRBS3
STK39	RHOB	ZFP36L1	PKIA	GPX3	TM4SF1	CPS1	EFHD1	C1orf115	COL6A2	KIAA0226L	CRIP1	SCN3A	CTSK	CDH2	KCNJ2	SLIT2	PSG4	DKK1	ENC1	ATP1B2	ISYNA1	GLT25D2	HOXC6	C7orf10	THY1	TMEM158	GPM6A	DEPTOR	C5	B2M	CACNA2D3
LMCD1	PTPN13	HEY1	TNFAIP6	FHL2	NAV3	TCN1	BCL6	FXYD5	GSTM3	AQP1	TUBA4A	HS3ST3A1	GLRX	CBFA2T3	DACT1	ZIC1	MT2A	IRF8	CHI3L2	LOC100507009	GJA1	ZNF185	UPP1	FXYD5	CX3CL1	LYPD1	FAM155B	DYNLT3	SCML1	SLCO4A1	FCER1G
MAL	PTX3	RBP1	VCAN	BAG2	FZD6	SLC6A8	STOM	LOXL1	ALDH1A3	ZNF137P	BNIP3	KCNJ15	GSTP1	PDLIM4	NKX2-2	BNIP3	KHDRBS3	EPHX1	TMEM2	CYFIP2	OXTR	OSBPL1A	RUNDC3B	TST	CA12	PIM1	MMP1	SLC16A4	PNPLA3	MAOA	IL2RG
SDC1	PTPRK	PIR	ICAM3	PRSS8	CRISPLD2	SFN	CD37	C14orf132	GPC3	DCN	CELF2	KIF1A	RPS4Y1	FAT1	WWTR1	MYLK	SULT1A1	AMIGO2	TPST2	STOM	SERPINB2	NOV	PHLDA2	DRAM1	SEPP1	OLFM4	IRAK1	S100A11	BCHE	MGST2	XK
PLTP	MCF2L	CXCL1	TMEM164	POU2AF1	C10orf116	HCLS1	IFNGR1	GPR137B	3-Mar	RNASET2	ANGPTL2	LOC100507009	CD70	KIAA1199	GAL	HERC5	SV2A	AHR	PRRX1	HOPX	LYPD1	CLGN	HDAC9	POSTN	LTB	PERP	ICAM2	SLC39A4	TSPAN8	APP	ATF5
INHBE	BEX4	TNIK	POU4F2	UPP1	HSPA2	NDUFA4L2	HDHD1	ZDHHC14	FYN	SLC16A6	ZCCHC2	IFT57	CCDC91	PRKD1	DUSP4	TRPM4	LDB2	MCF2L	GLB1L2	ISG15	SKAP1	CDH13	FAM59A	PITX1	PTGS2	RELN	LOXL1	ABCB1	SVIL	POU2AF1	SUPT3H
IGHM	KLK8	TRIM2	LYPD1	TRIM9	FOXF1	CREB3L2	CYP46A1	MAOA	APP	CNIH3	NRN1	MYH10	NEU1	IFITM2	RELN	GATA6	C21orf7	HOXC4	FHL2	IGF1R	SOCS5	GPR18	RNF125	KDELC1	USP2	RASGRP3	GPR126	INHBA	PXDN	VIPR1	CRISPLD2
HOXA5	FRMD4B	ALDOC	HSD17B8	DHCR24	LY6E	TGFBR3	HDAC9	DSG2	PPP1R15A	TUFT1	FAM70A	SGK1	CCK	C14orf132	STC1	INPP1	ANPEP	BATF	F2RL1	FCER1G	XK	ABTB2	KRT16	KHDRBS3	OSBPL1A	EPHX1	C8orf4	TMEM158	CXCL14	PTGER4	STK39
CD36	TIMM22	ST6GALNAC4	ADORA2B	KLF10	TRHDE	MYO10	PCLO	KIRREL	EPHX1	VAV3	PRL	HTRA1	LAMB1	HOXB2	MICB	PGM1	CKB	HSPA1B	MAL	SLC7A7	TPK1	CAPN2	ATF5	FAM155A	HLA-DPB1	MAGEC1	FAM49A	TLE4	PGAP1	FBP1	PTGS2
BAHCC1	CA2	TIE1	TP73-AS1	PCOLCE2	LAMP5	MILR1	NGFRAP1	PRKACB	CDH3	SKAP2	AKR1C1	CTBS	MFHAS1	MAGEC1	ECHDC3	MYO6	TMEM30B	SRPX	CRMP1	SLC16A4	ENO2	EHD4	SPINT1	GRAMD4	IL7	PALLD	CAPN2	CYBA	KCNJ6	TMC5	SERPINI1
LY75	SLC6A15	NFIL3	CHST2	PDPN	TRAF1	BRD9	DSG2	PDGFD	DTX4	SVIL	IL10RA	XK	STK39	SEMA5A	HS3ST3A1	CLEC5A	AMIGO2	LIPA	PION	XK	STAG2	RTN2	HOXC4	AMOT	EGLN3	RENBP	NET1	UBXN2B	SDC4	GPM6A	SLA
TNFAIP6	TNFSF4	THBS2	LINC00341	MAGEC1	TRIB3	CHST2	GHR	LXN	DGKA	ZFP36L1	CRYM	MME	SULT1A1	TMEM97	PIP5K1B	FJX1	INHBE	SH3BP5	PRDX2	ZHX2	NMT2	EPHA2	NTS	IL1B	PSG9	FOXL2	EGLN3	DPYSL3	IGFBP3	IER5	HLA-DPB1
CDH2	TACC2	GALNT12	RASIP1	CECR1	CLGN	FLOT1	TSPYL5	RPS6KA2	TGFBI	CBLB	TFAP2C	TWIST1	HRASLS	COL6A3	IGFBP1	TRH	STAG3L4	PRKACB	BBX	WBP5	PLAGL1	SPG20	CITED2	ARHGAP32	ARHGAP32	DSE	SCG2	ACO1	TUBA4A	HOPX	MT2A
TBX3	TBC1D2	DYNC1I1	ITGA3	CXCR4	ATP6V0A4	PCCA	CTSK	HMOX1	QPRT	VPREB1	IFITM1	QDPR	GAL	MOXD1	CEACAM6	BACH2	PSCA	SPAG4	LAMP3	HLA-F	ITGA3	RHOF	RNF144A	SYNPO	REC8	SMURF2	RHOBTB3	DUSP5	SQRDL	RNASE1	PTPRK
AADAC	KCNS3	TUBA4A	TM6SF1	BCHE	3-Mar	COLEC11	INHBE	SGCE	COL4A2	SPINK1	SLIT2	ATF5	KIAA0226L	IGFBP2	TM4SF1	TSC22D1	GOLM1	IFITM2	TYMP	NET1	MAGEA4	LGR4	CDKN2C	DHRS3	ANTXR1	FAM117A	EPB41L2	SLIT2	COL11A1	TFPI2	AICDA
HS3ST3A1	DSG3	TRANK1	RNF144A	ABCB1	IRF8	PAK3	TTC28	PBX1	AKAP12	TTN	ALCAM	PGM1	SV2A	LY96	ESRP2	CEP72	LANCL2	PENK	IFI6	KAL1	SULF1	CFI	CBR1	AICDA	BNIP3	PFKP	HSD11B1	BASP1	PRTN3	LBH	IGSF3
RIMBP2	TOM1L1	HOXB7	RNASE1	IGSF3	GOLM1	ECH1	TMEM176A	TSPAN12	LRRC15	ZMAT3	ADRB2	TFDP2	IRF8	KRT16	CLDN7	COL4A2	RPS4Y1	KIAA1199	TMEM185B	KBTBD11	NXN	PARVB	IQCG	SLC38A6	HOPX	PLS3	AKAP12	HLA-DMA	KIAA1644	CYB5R2	ME1
KIAA1199	FAM46A	SATB1	PTPRO	KCNJ15	PYCARD	APOE	NOL4	IFT27	SORL1	EPB41L4B	ADH1C	LAMA5	TMEM45A	CCR10	LARP6	ISOC1	HYI	TBX3	RAB20	PROX1	CRIP1	CXorf57	GCHFR	PTGS2	OLFM4	MYLIP	3-Mar	SMARCD3	CA2	PLAT	TMEM45A
ZNF423	SULF1	RRAS2	HMOX1	PELI2	RGS16	MATN2	SRPX	NLGN4X	HLA-DRA	FAM127A	MID1IP1	FAM65A	RHOB	ECH1	FAH	FGR	LHFPL2	ABCB1	ZNF467	LTBP1	NRN1	ITGAV	GNG11	PRRX1	MYC	6-Sep	KRT14	SLC27A5	RGS20	MAP9	CAT
POU4F1	MSRB1	ADAMTS1	AICDA	SGCE	CEACAM1	HCP5	SCML1	CD83	SEMA5A	HLA-DQB1	MYH10	AKR1C1	C14orf132	CCRL2	ITGAV	MICALL2	KCNJ8	CHCHD7	VIPR1	SPARC	GABRP	PLEK	GSTM4	NME5	XYLT1	ALOX5AP	TREM1	GRIA2	WDR41	CSGALNACT1	SATB1
TCFL5	HAS2	IGFBP7	SKAP1	MPDZ	KRT6A	KLF2	PPAP2B	TNIK	CCDC15	REG3A	MAGED1	PODXL	NRP1	STC1	GPR183	TRHDE	CCK	GREM1	NEFH	CHRNA9	ANGPTL2	TBX3	C8orf4	SLC2A3	LMO2	MGP	ZC2HC1A	TMEM100	ICK	CD36	EIF4EBP1
SV2A	TMSB15A	LINC00342	DNM3	GPM6A	SH3BP5	HSD17B8	CLDN7	DGKD	RHOBTB1	PDZD2	NET1	NEFH	CALB1	XAF1	CLDN4	IRF8	TOB1	AKR1C1	IGFBP5	SV2B	TBX3	COPZ2	BTG2	TIMP1	DIP2C	FMOD	VAMP8	SLCO2A1	PPP3CA	TMEM134	HIST2H2BE
DHRS3	FBP1	RTN1	ID2	SIDT1	KRT17	AKR1C1	ARSE	ADRBK2	ISG15	MGST2	GPNMB	LBH	PPAP2B	MYO1B	SLC2A3	PXDN	FXYD6	WFDC2	CST7	LZTFL1	EPHX1	SLC1A3	HLA-DRA	MYL4	CST6	ACSL1	IDH2	MOXD1	PLIN2	LAMP3	HSPA1B
MYL5	PLIN2	FOXO1	CAV2	SEPW1	CRIM1	HOPX	CDH4	CES2	ADORA2A	TRANK1	DIP2C	COLEC12	EYA1	TCF4	COL1A2	SH3BGRL	COLEC12	ADAMTS5	PALMD	CCL20	VAMP8	TESC	MAP4K4	ME1	SLC47A1	WNT5A	GK	VAMP5	GSN	GLB1L2	HK1
TOX3	TMEM97	KCNS3	CECR1	IGFBP3	RASIP1	MGP	PRCP	AADAC	INPP4B	PRODH	SEMA3A	RASGRP2	EFHD1	ARHGAP44	ASB9	LDOC1	DRAM1	COL21A1	TRIM22	TM7SF2	DSE	TSPAN5	SRPX2	NAV2	RNASE1	SPAG4	KLF11	MCTP1	DIRAS3	STOM	HLA-DQA1
STOM	ATP10D	ZNF14	MFHAS1	CSTA	HNF1B	RHOBTB3	KCNJ8	TFDP2	CYTL1	DKK1	BAALC	EIF4EBP1	GPC3	NEDD9	ACTG2	FOXA1	ISL1	ABHD6	CYBRD1	LRRN3	PLEKHB1	DUSP4	TLE2	FHL2	GLTP	RAMP1	CD70	SOX11	ISOC1	RGS16	SV2A
LY96	THBD	PCBP3	TSC22D1	S100A4	AIM2	SLC17A9	LOC100506935	GDPD3	SELENBP1	FCGRT	FBN1	HBEGF	ADAM19	RCN3	SLC26A4	HLA-DQA1	SHROOM2	IPCEF1	ROBO1	SIPA1L1	RENBP	GSTM3	FUT8	IER5	SHROOM2	TMEM168	PMAIP1	PRDX2	SLIT2	SMPDL3A	FOXC1
CCL20	COL9A3	WNT5A	SHROOM2	PLXND1	ATF5	MMP10	NPC1	DENND2D	HOPX	GDF5	AKR1C2	ACTL8	NR2F2	FAM69A	PLAT	LIMA1	LAMA5	EREG	HBE1	PPP1R13B	SERPINB5	CCBL1	ELF4	AKR1C3	MYH10	REC8	CD99	TWIST1	RHOF	KCNG1	LOC100507009
SERPINI1	SNX19	SMPDL3A	ECI2	BCL2A1	DEPTOR	SIK1	RHOF	TNFSF15	CPM	RUNX1T1	HLA-DMA	ABHD10	NQO1	CH25H	GABRP	STEAP3	STOM	GUCY1B3	EPB41L1	SMYD2	HLTF	ZNF137P	DUSP10	KRT15	CASP7	ZCCHC2	PLAC1	RAB31	RBP1	HK2	LPCAT1
PMEPA1	PRG2	MCF2L	WASF1	LAMB1	C7orf69	SCG2	NTS	SYNE2	ID4	QPRT	CRIM1	GSPT2	SPINT2	EREG	PSG4	LST1	PTGS2	ZSCAN18	IL1R2	ACTG2	ISG15	IGFBP7	ZNF467	PNMAL1	MPP1	ZNF91	NELL2	PLEKHO1	EFNB2	ZNF22	PLA2G4A
RAB38	MYH10	CCDC91	PTGFR	QDPR	ITGAV	ANXA10	TBX3	ELL3	IL32	LARP6	HOPX	CYTIP	NNAT	HTRA1	REC8	F12	FHL2	CAT	PEG3	HEG1	SLC47A1	TGFBI	NBEA	MANSC1	PDE4B	FZD6	COL5A1	IL1A	GBP1	FAIM3	CALM2
ELF4	BST2	ASAP2	KLF5	SOBP	ME3	GPX3	EPAS1	LRRC1	SLC47A1	RLN2	ANKRD1	HOXC10	SATB2	ATP10A	GRB10	RARRES3	MGP	BDKRB1	CTSK	FGR	KRT34	CA12	CBX7	MGST3	TOR4A	HSPA1B	LGALS3BP	BATF3	RAB7L1	MCF2L-AS1	MCF2L-AS1
RAP1A	POPDC3	PDLIM4	ROBO1	CD14	XK	HLA-A	SLC15A1	RGS16	PLEK2	TNC	ID1	ISG15	OSBPL9	FGF9	PAK3	SERPINB6	RHOBTB3	PHLPP1	SYT17	SERPINB5	KRAS	ANXA6	RAP1GAP	BCAT1	COL5A1	BIRC3	SULT1A1	TRPM4	ZNF423	TUFT1	PPP1R13L
TWIST1	SV2B	BST2	IGHM	KCNJ8	STC2	TSC22D3	CXCL10	PLAC8	SLC2A10	SOS1	DOCK4	ABCG2	ODZ1	ID2	GOLM1	CTNNAL1	EEF1A2	FLJ22184	EPHX1	PLCXD1	EPB41L2	LOC100505650	TPTE	HLA-DQA1	NKX2-2	MEIS1	CLIP3	FERMT2	CSTA	CNIH3	RAB9A
PSD3	TCEAL2	APOC1	SPATA20	CCND1	MAFB	ICAM2	HMOX1	NR3C2	CPZ	MSLN	SNAI2	SUPT3H	MMP10	IGFBP3	ARMCX3	FAM127A	NTS	LGR4	STK32B	PPM1H	PFKP	PLAU	DLK1	CD37	GAL	DGKA	TMEM147	ACTN1	GOLM1	PDE4B	KLRC3
TUFT1	PRSS1	C8orf4	METTL7A	ECH1	HLA-DPB1	ERC2	IL1R2	IER5	EPHX2	JAK1	TPD52L1	CXCL2	MOXD1	ITM2A	DTX4	PITPNC1	AGR2	RUNX3	CTSL2	SHANK2	NPY1R	PDP1	IRF8	TCL1A	CD70	TUFT1	PLK2	OAT	MFAP5	CORO1B	MYH10
ZNF107	CRMP1	IGF1R	RNASET2	CEP112	MSX1	PNMA1	AMOT	SPRR1A	XK	MAL	WNT5A	MATN2	NRIP3	RGS16	CDKN1C	TEX2	LAMP3	RHOBTB3	ASNS	ATP13A2	MFHAS1	KRT6A	TGFBI	IGLL1	NUDT4	PDGFC	SV2B	CFP	D4S234E	MGLL	P4HA1
BZRAP1	STEAP3	MAGEA4	UAP1L1	CHST2	MMP10	COL9A2	ASNS	CKLF	HOXA5	HLA-DRA	PLIN2	CTSS	IL13RA1	GALNT6	CDCP1	KCNH2	PITX1	GRB7	IER5	IRS1	SLC35G2	DDAH1	ST3GAL1	SPG20	NR0B1	CYBA	PIPOX	NDN	LIMCH1	PXDN	CHI3L2
LPCAT1	THBS2	LPPR4	SELL	STK39	KIAA1199	PTMS	ZNF529	CTSZ	PLLP	DENND2D	BLNK	HEY1	STEAP4	ZMAT4	MAGEB2	MSN	CYP2B7P1	PLAG1	DDAH1	CAST	RAB38	RGCC	ARHGAP32	AKT3	LINC00342	FRZB	PPL	BDKRB1	HYI	TJP2	GALNT12
CASP1	SERHL2	SLC16A3	NPC1	SLC7A7	ZBED2	ARID5B	PTPRK	HCLS1	ACTA2	EN1	NXT2	SNX7	TRIM22	PLP2	CLGN	RNASE2	NME4	MMP2	FAM189A1	NPTX2	EPHX2	AUTS2	CRMP1	PTX3	ALDOC	AKAP12	KRT86	MMP9	ANXA1	MSN	KCNJ15
LINC00312	C1QL1	RORA	CA12	CITED2	ARNT2	COL7A1	KIF1A	MSRA	MGP	SATB1	NXN	CCND2	BCL6	PLA2G4A	RAC2	DDAH1	VASH2	CTH	SERPINB7	RGS4	ACO1	GALNT6	BCHE	ELAVL4	MUC1	CRIM1	CCL5	FRY	PI3	E2F8	C11orf75
CITED2	TPD52L1	CALB1	APOLD1	PODXL	PTGDS	TACC1	RASIP1	WASF3	HRASLS	PTX3	TOX3	IGSF3	CAND2	ST6GALNAC5	C1orf61	BTG1	CYP27B1	FGL1	RHOF	TOX	GCH1	HAS2	ZNF185	C17orf81	LIMCH1	NPY1R	GAPDHS	TESC	ZNF467	MT1G	TWIST1
ARAP2	KRT14	SPOCK1	RASSF2	PPP1R13L	HLA-DPA1	SERPINE1	MAGEH1	BDKRB1	DNM3	NPIPL2	FSTL1	TCFL5	TACSTD2	C6orf15	BCR	RCBTB2	CD70	SETBP1	SLCO1B3	TRIM29	CELF2	RBMS1	ENPP2	MAST4	CLIC5	TNFSF15	CHAC1	PHYH	CAT	KIAA1644	PLTP
UBB	PIP	PARK7	SCYL2	TRDC	PNMAL1	CFB	IGFBP3	TNS3	STEAP1	CBLC	MGLL	DUSP5	PTX3	SLC6A14	GABRE	NDN	XK	PDGFD	HIST1H1D	C3orf14	COL9A2	FHOD1	BZRAP1	DPP4	PPFIBP2	ZNF83	KIF13B	POU4F2	FAM13A	CRYL1	ISG15
IL13RA2	LTBP2	ADORA2A	ANXA6	DEPTOR	CPQ	FBXL18	ERO1LB	GPX3	CLCN5	NPTX2	KIF13B	PKP4	PODXL	CALD1	OLFM1	GADD45B	DENND2D	LOXL1	FOCAD	SMARCA1	MYH10	SYBU	NFE2L3	TEX30	PDGFRA	TOX3	TNC	LPPR4	PRCP	IL18	PLIN2
INPP5F	TNFRSF1B	AGT	KIT	HOXB2	ITPR2	ALOX15B	PSAT1	LHX2	TACSTD2	PIPOX	IL13RA2	GPR125	CASP1	LGALS3	ZCCHC24	EAF2	DLC1	PBX3	GOLM1	SV2A	NET1	PRRG4	CPQ	KIAA0355	CLDN10	CCDC91	ANXA1	DYSF	PLXND1	NID1	CTGF
PPFIBP2	EGLN3	PLLP	SCRG1	KAL1	ALDH2	PLA2G4C	SPRR1A	KRT81	EGFL6	C8orf4	SLC39A8	FGF13	TM6SF1	NR2F2	TMEM158	RGS2	SOX17	ROBO1	MAGEB2	PION	LARP6	DOK5	LOC100507009	ROBO1	LCP1	UCP2	PLAT	LRRC17	PPAP2A	CBR1	HLA-DPA1
SLC23A2	MPO	FSTL3	ZMAT4	STEAP3	PLBD1	BHLHE41	ENPP4	KRT6A	ITGA3	EPHX1	ENOX1	MOXD1	ISYNA1	RASSF2	IL15RA	F2R	RARRES3	CDH2	PRKCZ	SOSTDC1	RELN	XAF1	ENPP4	RUNX1-IT1	KCNK1	TSPAN5	CEBPA	NELL1	PIK3R1	MAST4	CYFIP1
AGAP1	RPP25	BCHE	CXCL5	BIRC3	GPM6A	PDLIM2	CADM1	NUP93	IQGAP2	FAM131B	RUNX1T1	LPCAT1	SLC12A7	S100A8	SOWAHC	VAV3	GSTP1	HLA-DQA1	ANXA1	COL5A1	DIP2C	SLC6A20	LHFP	KLF2	MCF2L	HLTF	ZNF33B	ODZ1	THSD7A	TRAC	HIST1H2BK
DAAM1	BST1	CFI	AEBP1	LPCAT1	DCHS1	EMP3	MCF2L-AS1	AMOT	UPK1B	FHOD3	CLGN	CEACAM6	MME	CRYM	NEFL	NUDT11	TYRP1	AZU1	ALX1	CXorf40B	TWIST1	CAPRIN2	UCP2	CYP46A1	GNPDA1	ALPP	GABBR1	LOC730101	HMOX1	MYL5	TRAC
PENK	TTC39A	RGS2	RAB11FIP5	DENND2D	SLC47A1	ATF3	ZNF274	DCX	IRAK1	VAMP8	PTPN3	MPDZ	PADI2	LRP3	DYNC1I1	COL21A1	REN	TMSB15A	NFIB	B2M	PDGFA	EHF	ZYX	KRT16	DPYSL3	PELI2	LY6D	RHOF	TMEM100	RAB31	TREM1
CLU	VAMP7	COL18A1	HSPA1B	RASIP1	S100A1	ST6GALNAC5	TIMP3	LAMP3	SVIL	ADM	TNFAIP6	RAMP1	HPCAL1	ATP7B	GPR137B	DEPTOR	SLC27A5	GDF15	MSRA	OSBPL3	EMP2	LIMCH1	RORA	SPHAR	PTX3	BAALC	PLAGL1	TPST1	ALDH1L1	LRIG1	PGM1
SLC25A20	ITGAV	ZHX2	CD82	PDE9A	NFKBIE	NR3C2	RGS5	CD93	DIRAS2	H1F0	C1RL	TM6SF1	GABRA2	WDR41	PPAP2C	CLIP3	ENPP4	GNG12	WASF3	CD248	AKR1C3	FILIP1L	PSIP1	MZB1	FAM70A	CTSW	SEPP1	AZU1	SNAI2	MFHAS1	PFKFB3
CYP46A1	DDIT4	MSLN	LAMP3	PSAT1	GLB1L2	CKB	C12orf5	KLF11	GABRP	RAP1GDS1	ERC2	PADI2	LRRC61	IL32	SLC25A37	TPST2	SELENBP1	PODXL	TCF4	TFF2	PDGFD	ATP6V0A4	FHL1	GABRE	EPB41L2	TNC	MT1G	HOMER3	CYP46A1	SLC35E3	IGHM
NOS1AP	ZNF536	AMOTL2	TSPAN5	KRT19	MAGEC1	SERINC5	LAMA5	STC2	TNFRSF11B	ABLIM1	PDIA5	EVI2A	PDZRN3	ANKS1A	DNAJC1	ARHGEF10	TMCC1	ERI2	BHMT2	SYNGR2	FLNA	BCL11A	MGMT	ZNF331	NPY	SLC9A2	ENO2	HAUS3	SGK1	OXTR	ISYNA1
EFHD1	DENND1A	DCN	SELENBP1	TSPAN7	IGFBP2	ODC1	CD83	CALB1	HCLS1	SLC1A3	FUT8	ENO2	CD83	PLS3	SRRD	COL9A3	C8orf4	EPN2	SH2D2A	C17orf81	MAP3K14	SGK1	FGL1	NFE2L3	SPAG4	FAT1	TANC2	NT5C2	BCL6	CALB1	RENBP
ERC2	FSTL1	TRPS1	PTPRK	ELOVL6	LRP6	BCL2A1	MT1F	POU2AF1	PSG9	ProSAPiP1	RAMP1	KIAA1199	CCL20	CDH5	TACC1	TNFRSF14	GOLGA4	CFD	ARMCX2	ELAVL4	RNASE1	CXCR4	GUCY1A3	TFF1	CR2	ID1	SH3BP5	SCEL	HPSE	ARL14	CORO2B
CCNE2	F2RL1	LGALS3BP	RASGRP3	MYL5	C8orf4	SLC2A3	CRLF1	LARGE	P4HA2	ITGA3	DGKA	RNF128	KRT34	PXDN	COL9A3	TES	INPP5F	CST3	MCOLN3	ENDOD1	HOXC10	YAP1	GFPT2	ZFYVE21	ENOX1	RAB38	DNAJC12	CD248	ZNF529	NPTX1	TNS3
CST3	CKAP4	FAM59A	CYB5R2	MICALL2	STC1	ASS1	PTP4A3	KRT15	PLK2	EPM2AIP1	SULF1	LAMB1	ITGAM	GSTT1	DIAPH2	GPR116	CYB5R2	SGCE	GNG11	HLA-DPB1	CD99	HIST1H2BK	CPE	CTSL1	HGF	EN1	NFIL3	POU4F1	IRF9	UTS2	DEFB1
BAG2	TMEM47	ALDH3B1	MOSPD1	STIL	MFHAS1	SLC16A1	MFHAS1	INHBA	KRT86	LGMN	EXOC3	FAM46A	TNFAIP6	VCAM1	FLNB	AZU1	DIP2C	THBD	NEDD4L	GPR87	ABLIM3	TANC2	MINPP1	RNF144A	CLU	CTNNAL1	RAB11FIP1	HSD17B8	DLG5	CADM1	NUDT2
HMGA2	IFIT3	HDAC9	CAND2	CDC42EP3	CDC37L1	KAL1	MFNG	GRINA	RAB32	RBMS1	TCL1A	CHI3L2	NUP62CL	CLDN4	THBS2	TSPYL5	ABCG2	NTS	UGT8	DHCR24	CDH3	ZNF529	HMGA2	ISYNA1	IL33	MLPH	DEPTOR	CDK5RAP2	DAAM1	HPSE	COQ4
ISOC1	LIPA	JAK1	RARRES3	KCTD12	LMO4	EPHA2	ACTG2	PPP4R2	CLDN1	HSPA1B	SERPINB2	IFI6	HTRA1	CALB2	EPHA2	SPATA20	CD69	ADA	PGBD5	HES1	STEAP1	UPP1	THBS3	ZBTB38	ABCB1	SLIT2	SSBP3	C5	MAP1B	GPC4	HBEGF
METTL7A	KRT86	FOLR1	LIF	TCEAL2	PPM1H	KRT34	MFAP5	ALX1	PCSK1N	KLK6	RASIP1	HIST2H2BE	HLA-DQA1	STEAP3	CPS1	DNAJB2	PTPN12	AJAP1	NR3C2	KHDRBS3	DUSP22	HES1	PTPRR	PTER	PRKCZ	STAG2	SEMA3A	GLRX	DENND2D	ABP1	COL15A1
HK1	AXL	TSPAN8	FAM155B	EIF1AY	IL13RA2	SVIL	SLC18A2	ALDH3A1	CDKN1C	PLA2G10	ISYNA1	TUFT1	F3	CHMP6	ZIC1	LRRC17	COTL1	CELF2	C2CD2	LMO3	SOS1	MAGEA10	ACOX2	COLEC12	SCN3A	ITGAE	LBH	CYP26B1	LPGAT1	C1orf115	SOX4
TSPAN14	RELN	TRAC	TTC28	AKR1B1	SHROOM2	MEST	FABP4	WFDC2	MAPRE2	CEL	DPYSL3	FAM65B	ST3GAL1	WBP5	HOXD9	CD93	CYP51A1	TSPAN5	GPR87	SH3BGR	ATF7IP2	SERHL2	PLA2G4C	SELL	IFI44L	ARL4D	NXF3	RNF125	RTN2	PON3	LPGAT1
C3	PPP1R26	SPRR1A	LAMP2	D4S234E	TPD52	CLDN4	GOLM1	MATN2	HGF	ME3	STEAP1	CACNA2D3	IER3	SEMA3C	FOXL2	ABCA8	NBEA	SPHAR	MSX1	LRIG1	IRF9	CHGB	CLIC2	ANXA6	ITM2A	KCNJ15	ARMC9	LY86	PTX3	ZNF135	CD14
LLGL2	PELI2	IL24	C6orf15	ABCG2	EYA1	ZNF264	IFT27	MID1	LIMCH1	HMHA1	CCL4	HLTF	LTB	COL21A1	PRAME	NOV	TFAP2A	ELAVL2	CTSG	CXCL3	KCNK5	KAL1	SLC12A2	KCNMB4	HEY2	SLC43A1	SERPINB2	C7orf10	HMGA2	LPP	CTSS
GLB1	FDFT1	NGFRAP1	MAP3K14	RBMS3	PADI3	RECK	MAGEB2	TMEM208	CYP51A1	SLC47A1	PENK	PCDH17	PENK	BLVRA	UBE2M	TPD52L1	CLEC2B	GPR137B	SLC6A20	RORA	RPP25	MFNG	SV2A	SLC1A4	PDLIM1	KIT	ALDOC	PDLIM1	SETBP1	MT2A	SLC1A3
GSTP1	CYP51A1	FAM65B	ENPP2	OXTR	PTP4A3	TRIB2	AKAP12	MOCOS	FAM59A	WIPI1	RCHY1	INHBA	MILR1	HMOX1	ZNF365	GHR	KIF1A	PRTN3	PSRC1	SIX6	IL10RA	CRABP1	ARHGEF2	MAGEB2	GLB1L2	MTR	TAF9B	CD55	SCN1A	AKAP12	CYTIP
TPST2	TOR4A	CAPN2	LHFP	HOPX	RRP8	PSD3	AGAP1	GSTP1	UBE2C	ALDOC	MXRA5	C2	THBD	EZR	CIDEB	SYK	ITGB5	SCN3A	CALB1	FXYD3	MAP1B	CAP2	PRSS12	HOXC6	ARMCX2	ENOX1	CDH11	HOXC4	PTPRK	CDC14B	TMEM106C
IGLV6-57	NAT9	PLAC8	SLC25A13	TRIM32	STEAP1	KCNG1	ISG15	RAI14	PRIM1	STARD3	NFIL3	CD79B	CCPG1	TPST2	HCG4	S100A9	KRT34	TRDC	IL6ST	HDHD3	AKR1C1	CXCL1	COTL1	RAB4A	MAGEB2	RASIP1	ZNF652	RASSF2	RAP1A	SOX17	NEDD4L
PSG4	TNIK	ELOVL6	ADRB2	KIF1A	ICAM2	C1S	BZRAP1	TBX3	TSC22D1	HEPH	TNFRSF21	SOX4	PLAT	CEBPA	VMP1	DBI	ASAP2	INHBA	SETBP1	MID1	PENK	SLC28A3	LIPA	CBS	ASRGL1	XAF1	IFITM2	DNAJC15	ZNF107	PLA1A	DENND1A
RHOF	BDKRB1	SERPINI1	BNIP3	CD36	EXOC3	ATF7IP2	HOXB6	CORO1B	CLGN	BCHE	CDK14	NPY	MSC	XYLT1	SERPINB6	ZFYVE21	CRYAB	IL2RG	MOXD1	LAPTM4B	NUDT2	ANKRD1	TRHDE	KIAA0182	STC2	C1QTNF3	TRAPPC6A	MFHAS1	ZHX2	MID1	MAP4K2
PERP	NEK4	WDR41	CYP46A1	TSC22D1	ITGA5	BASP1	NBEA	HDGFRP3	OVOL2	MOB3B	FZD10	GRB10	CYP2E1	FXYD6	RASIP1	QRSL1	PNOC	TXNRD3	MTL5	EGLN3	NFKBIE	STC1	DENND2D	SMYD3	ZNF91	RBPMS	SMAD1	XK	ANXA3	ANKRD28	PDP1
PODXL	SYK	CRIP1	COLEC12	HLTF	COL4A2	MME	PTX3	NR0B1	SERPING1	NOV	ESRP2	GBE1	ELF4	FXYD3	MAGEC2	C2	KCNMA1	MTUS1	SEZ6L2	PPP5C	ELL2	HLTF	FHL2	CHST10	DIRAS2	CHORDC1	RCBTB2	ADRBK2	CCDC28B	CD48	ABHD10
MGLL	ERO1LB	IFI44	IGKC	SERPINB6	CRMP1	DOK5	LGR4	TPTE	EPB41L4B	TFPI2	TBX3	TNFSF15	PDPN	CHST15	AFFX-HUMRGE/M10098_3	LHFP	SPRY1	ZNF529	LYRM1	ASNS	SLCO2A1	ITGAE	FAF1	CYP51A1	TF	FEZ2	EPB41L4B	ENPP2	NOL4	MYOM2	EEF1A2
GPR64	ATF7IP2	SLC35E3	FAP	TMEM176A	GABBR1	DIRAS2	KCNK12	HN1	SPHAR	FRY	MYOF	APOD	SMARCA1	PXMP4	ERAP2	FXYD5	SLC46A3	LYPD1	MMD	C14orf159	RNF144A	CHST2	HOXC10	NTS	ALDH2	GPR37	PIP	NMT2	JAKMIP2	C3orf14	ARHGDIB
GAS6	KLHL9	SRPX2	ME3	GHR	IFITM2	KCTD12	TBC1D9	PRSS21	PTX3	AGR2	ITPKB	ARHGAP29	CPA4	MAF	INHBE	ALX1	EFHD1	PRND	HTR2B	KRT16	SV2A	SERINC5	DUSP5	PDE2A	CRIM1	DOCK4	VEGFC	AGBL5	CHI3L1	MAF	MFAP5
DFNB31	BRP44L	CAND2	ID3	EPS8L2	CAPN2	ABLIM3	DHRS3	MAL	IGFBP2	PKIA	MAGEA4	NEDD4L	RHOBTB3	RDX	PCSK1N	KCNS3	CD55	CTSS	ERF	SLC29A2	CEACAM5	CDH2	GHR	LGALS3	ESM1	HOXC10	NSUN5	PSAT1	TMPRSS15	LSR	PPP4R2
PRKDC	ATP13A2	IL2RG	ATP1B1	PION	TBX3	DHRS9	HOXC6	RASSF2	PHLDA2	CACNA2D3	DPYD	ZNF544	CD69	SLC48A1	KIAA0922	ESPL1	SOSTDC1	HSD11B1	LYPD1	FCGBP	CEACAM6	CHD7	CDH13	LDHB	TRIP13	FOXF1	EIF4ENIF1	RNASE1	CD37	GPR87	VASH1
SETBP1	HEXB	TM7SF2	LAMA5	LINC00312	LRRC17	FBXO42	PARVB	RRAGD	CKAP2	NRIP1	SHROOM2	MT1M	LY96	PPAP2B	REN	EYA1	ODC1	DNMBP	TSPAN5	YAP1	ANKRD10	SH3GL2	TMEM132A	GNG11	GNG11	TFF3	KRT7	CALB2	CACNA2D3	LARGE	FBLN2
KIAA0564	PMAIP1	ITGA3	ME1	PPP1R13B	TMEM158	GFOD1	SLC18A1	TMPRSS3	ZMAT3	HERC5	SSBP3	CRIP1	CLIP4	C11orf67	MDM2	ENO2	CITED2	CYBRD1	SLIT2	MSRA	MUC5B	RRP8	CREBL2	APOBEC3G	SEMA3A	COL9A2	ADRB2	TUBA4A	CRMP1	ACTG2	SLC35G2
SGCE	BPGM	CCL5	RAMP1	POSTN	GATM	ASAP1-IT1	GPM6A	LYRM1	DSC3	CBR3	PNMAL1	ERC2	XPNPEP1	PENK	MAPK1	EGR1	NPC2	IGKC	C3orf14	C8orf4	UBE2L6	ASAP2	VLDLR	LYN	TFF3	FOLH1	C16orf62	HYI	POU3F2	HBE1	NOL4
FCGBP	PDLIM5	HERC5	ZDHHC14	KLHL4	ID3	KRT7	AEBP1	CPS1	IL18	PPIC	CEBPG	KAL1	LBH	SLC9A6	KRT19	WFS1	DUSP1	PSIP1	DNAJC15	ABCG2	UCP2	EPS8L1	SPINT2	TCL1B	MID1	AKR1C1	XK	CELF2	STEAP3	KIF1A	ERC2
PLIN2	NME5	ATP13A2	RPP25	GUCY1A3	FSD1	DSC3	FAS	SDC4	SERPINA1	ADORA2B	RASGRP3	DHRS3	HBS1L	APOLD1	PNPLA3	GRB14	LRIG1	CYP46A1	TSPAN13	G6PD	LARS	ACADM	AIM1	FAM46A	GATM	SERPINB2	SORL1	PDE9A	DCX	WDR41	GHR
PPAP2B	TSC22D3	C11orf67	KRT17	IL1R2	FZD10	VIL1	GSTP1	NLRP2	LGMN	BTG3	SPARCL1	ADAMTS3	MGP	AMIGO2	CHN1	SCRG1	CCPG1	NEFH	YES1	KCTD15	ADH1C	THBD	DDX43	MS4A3	DIRAS3	F12	PRSS16	GRK5	LUM	LAMB2	SPRR1A
TTC28	C7orf44	HSPB3	C16orf5	WDR7	CLIP3	PODXL	CRYZ	LDHB	SV2A	MX2	TRPM4	PLTP	NACC2	CADM1	SNRK	IPCEF1	SETBP1	C6orf120	PI3	PRG2	IFITM1	MAL	FAM64A	SNTB2	MFNG	SEMA3A	GLT8D2	IL2RG	MAGEB2	PCP4	MOXD1
HLA-DQA1	APOC1	DOK5	MT1G	POU4F1	TGIF1	RARRES2	PXDC1	FJX1	HILPDA	GEM	RAB38	PPFIBP2	MMP1	MFHAS1	NEDD9	SOBP	HIF1A	EHD1	TESC	KLK5	SNAP91	ME1	PTGS2	ABCB1	GPC4	LARP6	PFKP	NRN1	ANXA6	ALDH3B1	DDIT4
GPR137B	SSBP2	SEMA6D	CST3	KHDRBS3	KCNJ15	ZNF26	BMP4	SERPINB5	ENOX1	IGFBP2	AMOTL2	SOBP	DENND2D	RIN3	BMPR1A	LSP1	CALB1	BEND5	BIK	CYP51A1	MID1	CNTN1	ABHD10	HLA-DPA1	PCTP	DOK5	IFITM1	PFN2	FGL1	NTS	TSC22D1
KCNJ15	CAST	BEX1	PTGDS	LOC100507009	CDH12	LTF	ZNF544	SLC1A3	DACH1	ITGAV	ECI2	BAG2	OPLAH	CAND2	THBS4	ELAVL4	ADAM19	ARHGAP44	MFHAS1	EHF	AKR1C2	TRIM68	RUNX1-IT1	OLFML2A	NMNAT2	VAV3	TMSB15A	PON3	MICAL3	RAB17	MMACHC
CXorf57	LDHB	GUSBP11	KRT16	PADI2	PLA2G10	GADD45B	LPCAT1	MTL5	ADAMTS5	CCRL2	FAM149A	RAP2C	CORO2B	IFI30	ECH1	PDE9A	LAMP5	ELF4	ACOT9	HTRA1	CHST1	PTPN3	CHCHD7	VDR	PSD3	AIM2	ITGAV	CLEC2B	BTG2	FGR	CASP1
BCHE	RUNX1-IT1	EMP1	ISYNA1	ORC1	PRSS16	PLAGL1	MAL	HDAC9	REC8	ITM2C	ISG15	LY75	ESRP2	BCL6	SSBP3	IGHM	CTSL2	CXCL14	DHCR7	LDHB	LAMA3	PLS3	PID1	DNAJC15	C3orf32	SLC6A14	SLC6A14	POU2AF1	MOXD1	PLEKHB1	HS3ST3A1
S100A4	NID2	SLC12A8	PLBD1	CXCR7	CPNE3	SASH1	POSTN	RCBTB2	ASB9	PLCL2	LAMB3	MYL5	DDB2	FAM171A1	PDGFRA	IFI16	SLC26A2	CD48	IFT57	MGLL	ECM1	CTNNAL1	CCK	LYPD1	SPINK4	NRN1	EREG	MAN1C1	AICDA	FAP	PODXL
SLA	HCLS1	ABCA5	NLRP2	BET1	SOX15	CST4	10-Sep	MGAT4A	BASP1	MGLL	TNIK	CA2	LXN	GPD1L	TNFAIP6	INA	RNASE1	AICDA	TBX3	MICALL2	SDC4	IL18	NDUFA4L2	CDKN2C	RIN2	MAGEA1	FGFBP1	UPK1B	CHRDL1	ABCG2	CEACAM6
CA2	PEG10	FDPS	SMURF2	CGGBP1	PDHX	GAS1	PLAG1	MVP	CPNE1	SNAI2	GUCY1B3	C7orf44	NR3C2	CDCP1	TOR4A	MYC	MCF2L	MEST	ADAM19	TGFBR2	REC8	PTH2R	CD83	ADAM23	DEFB1	HOPX	MOB3B	TTN	AGAP1	FRMD4A	PAMR1
MME	KRCC1	CTH	INA	METTL7A	TIMP3	CST1	PMEPA1	OLFML3	GRIA2	LRRN3	EPHX1	MAP4K2	CD14	CYBA	OPLAH	DKK1	SOX4	PTPN12	PYGL	MAB21L1	PRPS2	MORF4L2	SOX11	MCF2L	DGKA	ACO1	TACC2	SPP1	SLC16A4	HSD17B1	KCNJ6
RGS5	SLC17A5	CXorf21	MPDZ	CDC7	BAALC	DRAM1	PDE8B	SH3BP5	FGR	CDK18	NEFL	BATF	SGK1	FBXO2	ISG15	NME4	CHRNA3	PTP4A3	NPTX1	SPARCL1	ALDH2	PNPLA3	CD244	ALPPL2	HSPA1B	MMP13	OXCT1	SLC38A1	DEFB1	NEFL	PPP1R13B
MAP1B	IGFBP5	TSPYL5	ZNF365	TMEM45A	CD69	SPEN	ACTN1	TRIP10	IL7	CEACAM1	CHL1	NSUN5P1	CGGBP1	CYB5R1	TSPAN7	PAPSS2	ASB13	GSTT1	FOXA1	GLT25D2	FHL2	CROCCP2	TFF3	DUSP22	GABRP	CYR61	MILR1	TPD52L1	KLHL9	OLFM4	SELL
ZNF529	CHRDL1	SMARCA1	6-Sep	C21orf7	GAA	ZNF274	PPL	SLIT2	BDKRB1	HLA-F-AS1	THBS2	MAN1C1	PRKAR2B	MPZL2	TIMM8A	SV2A	ZNF135	SLC39A8	PLA2G15	WNT5A	ITGAE	COBL	MKNK2	RABAC1	TUBB2B	DDX3Y	PFN2	PION	TUFT1	HMOX1	NOS1AP
PPP1R13L	ZNF529	P2RX5	TCEAL4	LMCD1	MYH10	HMGA2	CYP1B1	TFAP2A	EMP3	CALB2	RNASE1	GPX3	FBXW4	CSF2RB	PIM1	HAL	GATA2	PDE8B	CERS6	HAS2	NEAT1	KCNMB1	LAMB2	PBX1	TFPI2	TNFAIP6	FGF2	CD69	SLC44A4	ANKRD10	HEY1
ACTL8	TPBG	MYO5C	ECM1	PRRC1	DSC2	MRC2	RPS4Y1	SYT17	MYOM2	CEBPB	COL9A2	WIPF1	SOSTDC1	SLC16A4	FABP7	PPFIBP2	SLC12A7	GALNT12	PSIP1	HEBP2	PLEKHA6	HOPX	MTUS1	TNFSF4	LIF	HOXB5	CLSTN2	ADAMTS5	LEF1	PPFIBP2	DNM1
NR3C2	MT1G	PTGFR	TRIM32	CPS1	PALLD	HGF	CCNE2	ZNF586	FBXO42	PERP	IL12RB2	SMPDL3A	HEG1	IGFBP5	SQSTM1	MDFIC	ZBTB38	GALNT6	IL10RB	DPY19L1	CHORDC1	ERCC1	WASF3	PTPRM	P4HA1	TGFB2	LGALS9	UBE2C	KLHL7	RNASET2	CXCL2
PTPRK	CCDC28B	DUSP10	TCL1B	CALM2	FHL2	COLEC12	GBP1	FGFBP1	IL15RA	KIF5C	ICAM2	LPXN	RNF144A	EMP2	CDKN1A	LOXL1	DUSP4	MYL5	TRAC	GPRC5A	DDX3Y	ZNF652	SGCE	ACAT2	ETV5	CCRL2	CTSF	GPR65	RAB20	TMEM48	MZB1
EPS8L2	PTGDS	BIN1	POU4F1	CYP46A1	NR4A1	CETN3	GPR137B	SLC7A7	RECK	AKR1C3	NELL1	PDGFD	ZNF587B	CEBPD	PRSS21	HYI	HERC6	MED14	TMEM176A	CACNA2D3	SERPINA1	NID2	PTPRE	MAOB	TMEM2	COX10	MOSPD1	NCRNA00185	TMOD1	CHRNA9	CLU
CCND2	GRIK2	MAGEA11	POU2AF1	SPAG4	CTSH	UBE2M	MTL5	SOAT1	HSD17B11	FGR	MLPH	ANK1	ZNF135	PLAC1	ARID5B	FADS1	PPP1R1A	ITPKA	NLGN4X	DOCK4	TMEM168	KIAA0664L3	RGCC	PROS1	COL6A2	EPM2AIP1	NINL	PI3	BLVRA	UCHL3	LY75
PLAG1	ME1	MST1R	STEAP3	GOLGA4	SKIL	DBF4	AIM2	NNT	SOSTDC1	CBR1	CCDC91	TUBB4A	DDX43	GLT8D2	PPM1D	ZNF14	GALE	ZFP36L1	SQLE	DBC1	CXCL5	ABCG1	MCTP1	IL1A	FGF13	DHRS9	CDS1	HLA-DQB1	PLTP	TWIST1	CLEC5A
DEFB1	UBL3	IL32	CSTA	RCAN1	TNIK	PLSCR1	PCSK5	PLIN2	CCND3	SH3TC1	METTL7A	PERP	ARHGAP32	HLA-DQB1	C16orf45	RPS4Y1	PODXL	ZDHHC14	HOXB2	SYNE2	LINC00341	TFF3	RAI14	FZD7	LEPREL1	NAV3	TBX3	LCN2	EHD1	CALML4	C7orf44
ENPP2	TMEM185B	IL18	EEF1A2	GPR64	FGF13	CCDC91	CYBRD1	GRB7	CETN3	CCL2	MGST2	PTGS2	CHST2	COCH	BASP1	SQRDL	CHI3L1	PITPNM1	FAM155A	PARVB	PLIN2	SPAG4	PLAG1	LHFP	RAPGEF2	PPM1D	CYLD	TMEM156	NTS	HOXB2	FAM65B
CXCL2	C1orf115	RHOB	RNF128	MAFF	CERK	TM6SF1	LOC100507009	FHIT	DKK1	TMEM45A	RECK	PPP1R1A	GOT1	LDB2	NEFH	FGF13	FAM69A	LOC100506935	APOBEC3G	GPX3	EPCAM	GSTK1	BEND5	FAM13B	C2orf43	LTBP1	MYLK	IGFBP1	GPX7	SAMSN1	ANXA6
ZSCAN18	LSS	C6orf15	3-Mar	WWC3	NRP1	PLA2G4A	PNPLA3	TESC	IGHM	TMPRSS15	IL1RAP	FGR	IRGQ	HEPH	BAX	CCDC91	PLGRKT	NOX4	SRGAP3	EPS8L2	CKAP2	CD99	TMEM209	FLJ22184	PLAT	UBE2L6	CEL	KIN	LOC100507009	METTL7A	TPGS2
DEPTOR	NET1	WWC3	ZBTB38	ITIH5	TMEM45A	CTSC	EYA1	SLC2A6	SERPINB6	FA2H	LARP6	FUT1	SERPINB6	WT1	MRC2	GYPB	DPP6	KRT81	BSG	ZNF135	GALNT12	THY1	DKK1	RGNEF	ELOVL4	UBB	PDZD2	GLA	MCF2L-AS1	DHRS3	STAR
MAGEB2	MYL9	SVIL	PRPH	LLGL2	ARSJ	PLAT	RNASET2	SCML1	METTL7A	DCBLD2	C16orf5	FHL2	SETBP1	RNASE1	FLRT3	SEMA3C	DENND1B	ARHGAP32	CRABP1	TREM1	MSL2	MT1G	COL9A2	ARG2	IFI27	BCAT1	CD82	PAQR6	FZD7	HOXC13	LOC440434
TNS3	PTGS1	UGCG	CTSZ	EPHX1	CAV2	FBP1	PRTN3	DEGS1	BEX1	IFIT1	SCG2	KCNMB2	LINC00312	MAOA	F2R	LGALS3BP	TMC5	SERPINI1	RPS6KA2	TRHDE	ZNF365	CCDC109B	ZNF587B	SYNC	SV2B	CCR7	IGFBP7	CDH5	POPDC3	BSPRY	POSTN
QDPR	GFOD1	CDH3	ANG	SOX4	TSPAN5	HMGCR	BTG3	GINS4	GEM	CLIC5	XPA	GSTP1	SDC1	HSD17B1	D4S234E	FCER1A	CTGF	ENPP4	PLA2G4A	PLAC1	ANXA2	FOXD1	RNF38	ACOT13	MID1IP1	LAPTM5	C10orf116	PPM1H	MID1IP1	PTPRR	SOX15
TNFSF15	ZNF544	ACTG2	TMEM35	ITPKA	APBA2	FTL	GAL	G3BP1	HEPH	RHOF	SNED1	IL2RG	INHBB	NRCAM	SACS	ARHGAP29	FCGBP	MPP1	MAGEH1	AGAP1	ALPPL2	ENTPD6	CACNB4	BIRC3	RNF128	MCM3AP-AS1	ABLIM1	MAMLD1	SPARCL1	CA12	ATOX1
HLTF	RET	SERPINB6	OLFM4	ITGB5	TMEM168	GATM	IRF8	GLB1L2	SH3TC1	GPC3	ITGB2	MZB1	ELAVL4	TSPO	GNE	ISYNA1	PCSK5	PRSS12	IGSF3	NUDT11	RCHY1	PGM1	SLC44A4	IRAK1	ME3	ITM2A	PLS3	POSTN	SLC7A8	SAMHD1	IFI6
TLE2	CTGF	SLC39A4	TPST2	TPST2	LARP6	NPR3	SORL1	HDAC4	COL7A1	HSD11B1	SATB2	CEP112	HHEX	PCDH9	ST5	IGHV1-69	ARHGAP22	NFE2L3	SEMA3A	ATHL1	KIF13B	GNG11	CLSTN2	CD9	HPRT1	ZNF365	TFAP2A	DSC3	ACAP2	IGHM	INHBE
CELF2	ARHGEF10	SQRDL	RARRES1	THBD	EMP2	GALE	C2CD2	WISP3	FZD10	ATP9A	PDZRN3	PDP1	SLC23A2	DEFA4	ProSAPiP1	TSPYL4	DOK5	PPFIBP2	NLGN1	MKNK2	C9orf3	IGF1R	TTC39A	GSN	BTG3	CYP26B1	SLPI	EGFL7	MLPH	STMN2	RGS5
TMCC1	PLEKHB1	CXCL11	MOSPD2	NUP62CL	LDHB	SLC25A46	TMPRSS3	COG5	NUAK2	NUP62CL	EPB41L2	SEPW1	TMEM2	HOXB6	ODC1	FAM189A1	LARS	CHRNA5	TMC5	CH25H	DUSP2	TRPS1	SLC3A1	STOM	SARM1	MAP3K14	NR3C2	KDELC1	BMP4	NDRG1	NPY1R
RHOBTB3	TRIM9	PRPS2	PDCD2	USP11	RCBTB2	RPL13P5	BLNK	GAL	TSC22D3	CRIP1	KCNK5	SELL	USP2	FOLH1	LPL	FYN	STEAP4	HK1	C1orf115	COCH	TCEAL2	SH3BP5	IFIT2	ICAM1	NAV3	KIF1A	TCN1	IGHM	HSPH1	TPTE	CHRNA9
MORF4L2	S100P	TSC22D1	AKR1C2	TNFSF15	FBP1	STARD13	IRX5	RBKS	LARP6	MST4	IRF8	ARAP2	CTH	PTPRO	MRE11A	METTL21B	DFNB31	MAP4K4	LPAR6	ID1	EBP	TGFB1	IRS1	TRIB3	CCRL2	CDK14	ADAM9	MAGEC1	SLC1A1	LRRC32	C1orf54
BCL6	SLC41A3	GPR116	MYLIP	CACNA2D3	LMO2	WWTR1	SERPINB7	KIAA1462	HSPA1B	PHLDA3	LIF	RASAL1	BMP5	DNM3	TRMT12	LIF	LAMC3	ANKRD28	SUCLG2	RASGRP1	ZCCHC2	MUC1	ZNF274	ACTN1	EFEMP2	IGFBP2	PAPSS2	AFFX-HUMISGF3A/M97935_MB	MAP4K4	GSTA4	CD79B
ANKRD28	PDPN	COPZ2	ODZ1	PTPRR	SERPINB7	FSCN1	PTPRR	MAD1L1	SLC43A1	MN1	APBA2	CH25H	FSCN1	AMD1	TPST2	NPY1R	CH25H	PLXND1	CEP104	INHBA	FAM82B	HOXD10	HSPH1	NETO2	NPC2	CLU	APOL1	SLC25A24	PADI2	LSM3	IL7
ADAMTS3	TSPAN13	ARHGEF10	ITPKB	PLA1A	TACSTD2	CAPN2	MOXD1	SMPDL3A	WDR47	DNM3	SELENBP1	POU4F1	BMP6	FAM98A	SNCA	CTSZ	PTGES	EIF1AX	GATA6	DEGS1	CROT	NMNAT2	NPY1R	MAOA	RAD51AP1	IFT27	PTPRK	TMEM185B	PHLPP1	USP2	ID1
CTGF	HIST1H2BD	HLTF	ABHD4	TFAP2A	RNASE4	CYP27A1	SLC16A4	GEM	MID1IP1	PIR	C1QTNF3	SLC35G2	ISL1	FAM49A	STRA6	WASF3	BCL6	NEDD4	BIRC3	ZMAT4	CCDC91	FOLR1	MFAP4	FUT9	DFNA5	PCK1	SCG3	MAGEA10	TRAF3IP2	AADAC	TFAP2B
ECHDC3	SLIT2	EYA2	ALPP	OLFM4	NCKAP1L	ERC1	DCAF6	LOC100507009	KRT19	ACTL8	ADORA2B	TBX3	DUSP6	ZGPAT	LIG1	PLA2G4A	TAF15	DYNLT3	HGF	TUFT1	ATP10D	FAR2	NOS1AP	SAP30	PLA2G10	RRAD	PIP5K1B	HS3ST2	MAGEA4	BASP1	FCER1A
COL15A1	B2M	SLC27A3	BIRC3	SCPEP1	ATF7IP2	GDF15	CD47	IRAK1	RHOBTB3	ISG20	IGHM	BCL6	XYLT1	RAPGEF5	VIM	FOXC1	VCAM1	PHF11	CCNE2	MLH3	NINL	SSBP3	ARC	EVI2B	TRAP1	CAND2	PLTP	PGBD5	CD48	PLXNA2	LRRC32
SPC25	TNFSF15	NID2	MYL5	NPTX2	KLF5	POSTN	DOCK10	ERO1LB	MYC	PPM1H	HBEGF	TMCC1	MSRA	HEBP2	RBMS1	IL13RA2	AKAP11	MFAP4	TFDP2	RAB20	C14orf101	ZMAT3	HLA-DMA	DPYSL4	SSBP3	TPK1	ARMCX1	SELENBP1	C5orf30	BDKRB1	PTPRR
RENBP	SLC35D2	FNTA	ACO1	INPP5F	SPAG4	KRT19	LPXN	BAALC	CCPG1	LY96	AMPH	PGF	AKR1C2	ETV1	MGC2752	CCNA1	EFNA5	PEG3	FGFR2	E2F8	IFT27	MSN	FAM155A	MFAP4	AMPH	TMEM45A	PIM2	SREK1IP1	GPM6A	NME4	CD47
PFKP	TREM1	COL21A1	CTNNA2	RNASE2	DLX5	ZNF365	ELF4	FAM129A	IL10	OLFM4	KIAA1199	NPIPL2	ENO3	TSPAN1	ACTA2	MTUS1	PSIP1	SLPI	FBP1	SPON1	DGKA	SNTB2	TOX3	CYB5R1	ATP11B	MUC5B	PTX3	PROM1	TMSB15A	ABCC10	CST3
BIRC3	IGLL1	SCRG1	CD37	TMCC1	ECT2	C17orf81	GPRC5C	DUSP4	GPRC5B	MLC1	TMEM164	ILK	C3	OAT	MCF2L	TUBB4A	DCAF6	ZNF274	PADI3	FGF13	CLDN3	KIAA0895	CTH	MT2A	PPAP2A	BNC1	LIMK2	COL5A1	TFDP1	APOD	TRAPPC2
NIT2	WWC2	MICAL1	ASS1	CRMP1	TACC1	FBLN1	PRRX1	C5orf15	MATN2	CYP1B1	TMEM45A	ISOC1	FMO4	CDKN1C	ALDH1A1	DPP4	COL4A1	SPC25	SULF1	EREG	ITM2A	EMP1	CTSS	ICAM4	CCND1	TWIST1	HHAT	SH3BP5	FAR2	CBLC	TPD52L1
MX2	HSPH1	MS4A3	HK1	SUPT3H	ABCG1	HOXB6	C3	NUAK1	GPR18	JUN	APOC1	UBB	MAFB	KRT14	RPL39L	CLEC11A	SLC2A6	SGK1	BLVRB	JUN	HLA-DMA	LAPTM5	ACO1	FAF1	INPP4B	FAS	CLU	CYP46A1	USP2	PDS5B	TLE2
MAP2K6	ALX1	TRAF3IP3	FERMT2	CEACAM6	PRL	OPLAH	UTS2	C2CD2	MSLN	LHX6	CHST2	MMACHC	CA9	ITM2C	FBXO2	MYO5C	CLK1	SRGAP3	TMEM100	DYNLT3	MKRN2	FBP1	PADI2	PLAG1	NFIL3	NUP210	KIAA1199	NMB	OSBPL3	RAP1GAP	PARVB
LIMA1	FNBP1L	COL11A1	TMEM158	CTSS	LY6D	POM121L9P	DENND2D	PEA15	CYR61	MYOZ2	TFF1	FAM110B	EXTL2	ZFP36L1	UHRF1BP1L	CLDN1	PGM1	TMEM176A	PDK4	AGT	SNAI2	LMO2	GLRX2	DEGS1	THBS3	IL10RA	LAMP5	DHRS11	OAT	MYOF	MICALL2
IL2RG	HSD17B8	MDM2	HEBP2	WFS1	CCRL2	ECHDC3	NDRG1	PDGFRA	ALDH2	BFAR	DLEU1	HLA-DQA1	DSP	KIFAP3	LDOC1	NMT2	GSTO1	PKI55	COL5A1	MPDZ	PLBD1	TES	RNASE2	FBXO2	ACTA2	EPHA2	STC1	RGS16	SOX11	GEM	KRT16
SEPW1	TMOD1	TAF7	TMSB15A	CDT1	SERPINA3	REN	OLFM4	NDE1	DEPTOR	TRIP6	SFN	HIST1H2BK	PTMS	KIF1A	GALE	SLITRK5	ANKRD1	SWAP70	SERPINB6	FAAH	PTPRU	CYP1B1	LYST	ABCG1	SEPW1	QKI	ELOVL4	HK2	MPDZ	TLN1	BSPRY
SLC5A6	MREG	IFI6	LOC730101	TIMP2	BAMBI	PEX6	HOXC4	HEBP2	FOXC1	SYCP2	DUSP2	CLSTN2	SOLH	TGFB1I1	NT5DC3	LYN	IRAK3	UTS2	POU2AF1	MFHAS1	ACTA2	SLIT2	LARP6	AHCTF1	CA2	MYBL1	DOCK4	SCYL2	PDE8B	IRF9	CMTM6
RHOB	AMIGO2	RPP25	DPAGT1	GCH1	ANPEP	PAPPA	EYA2	PRRG4	BIRC7	RGS2	LAMP5	MNDA	GMFB	ANKRD1	UBR4	TST	KRT6A	RHOF	RAB7L1	DENND4C	SOD2	SCML1	PIGH	CA12	TMEM147	RNF130	CA9	RGS10	CUEDC1	LOC100507619	ILK
KRT19	NGFRAP1	NET1	TFF1	PAOX	FOXA1	TMEM168	3-Mar	PEG10	FAIM3	FEZ1	XAF1	ISYNA1	DAAM1	SIPA1L1	NR0B1	PRG2	TCEAL2	KIF1A	MOCOS	SPA17	MTR	DYNC1I1	FABP6	DDAH1	CP	APBA2	MGP	MAFF	EGLN3	COL11A1	PCDH9
HLA-DPB1	EFHD1	FAM110B	WNT5A	SLC6A14	IFI6	LOX	FOCAD	CLIP3	PLS3	PADI2	CHST1	RAB9A	BRP44	SKAP1	ALK	EDNRA	ARMCX3	BSG	TMEM187	GJB1	IGF2BP3	LCP1	IPCEF1	MFAP5	ADRA2A	ERC2	NEFL	UVRAG	CTSL1	PDIA5	HEG1
MEG3	CAP2	CTNNAL1	DCBLD2	NBEA	PLEKHO1	MMP2	UPP1	FAM5C	PRODH	EREG	PIM1	STK39	DACH1	VRK2	PRKDC	ARHGAP32	EYA2	INPP1	LASP1	IMPAD1	AEBP1	3-Mar	TFPI2	IL8	MDM1	CPQ	SEMA3C	CHI3L1	IL7	CCND1	DCBLD2
FZD7	DOCK4	DUSP6	TRAC	LAMA5	EPCAM	PARM1	ALX1	CHRNA5	AGR2	RHOBTB3	TNFRSF11B	REC8	SLC6A14	ACTG2	HERPUD1	AKR1C3	SYCP2	ZEB2	HS3ST3A1	SSPN	MAL	PYCARD	WDR91	ZCCHC14	DHRS7B	ANGPTL2	RRAGD	TMEM14A	SHROOM2	HSPA1A	BPI
[truncated: 811 more rows]
