# Supplementary material for: MCLRP: enhanced prediction of anticancer drug response through low-rank matrix completion and transcriptomic profiling
Source: BMC Biol. 2025 Dec 3;24:4. doi: 10.1186/s12915-025-02457-8 (PMC12781783; doi:10.1186/s12915-025-02457-8)
Supplement: Supplementary file 2 — Additional file 2. Tables S1-S4. The data for the predictive high sensitivity response values selected by different thresholds. Table S5. The data for the relationship between additional drugs and co-mutations on one or more genes. Tables S6-S9. The top 1000 genes corresponding to each drug in the five datasets. Table S10-S13. Functional enrichment analysis of the top 1000 genes for each drug and the terms with a Benjamin false discovery rate of < 0.05. Table S14. Conditions of use for the methods. [file 12915_2025_2457_MOESM2_ESM.zip › Table S8 top1000_PI3KAUC.xlsx]

## Sheet: OriginM
	A-443654	AKT inhibitor VIII	AMG-706	Axitinib	BAY 61-3606	BIBW2992	BMS-536924	BMS-754807	BX-795	CEP-701	Dasatinib	Erlotinib	GDC0941	Gefitinib	Imatinib	JW-7-25-1	Lapatinib	Midostaurin	NVP-TAE684	OSI-906	Pazopanib	PD-173074	PF-02341066	PHA-665752	Rapamycin	Sorafenib	Sunitinib	Temsirolimus
697	-2.81097	-0.124376	0.274084	-0.66189	-2.53396	0.268569	-0.853946	0.585811	-1.97893	-3.13426	-0.790893	-0.761916	-2.18156	0.646901	0.286636	-1.38997	0.341045	-0.557914	-1.09063	0.181413	0.15702	-2.35872	-0.415877	-0.141205	-1.52805	-1.19347	-3.05051	-3.10572
5637	0	0.863374	0.139578	0.395694	0.304369	-0.944495	0	-1.02391	-0.0652374	-1.71879	0	0	-0.217045	0.213564	0	0	0	-0.199872	0	-0.392142	0.654043	0.54309	0	0	0	0	0	0.0577943
22RV1	0	-1.06684	0.391568	0.0686497	0.422388	0.523976	0	-0.368367	0.608393	0.350686	0	0	-0.478868	0.643855	0	0	0	0.705589	0	-0.80401	0.597715	0.497257	0	0	0	0	0	-0.432273
23132-87	0	-3.7611	-0.465764	0.629042	0.581857	0.507546	0	1.01237	0.848049	-0.174575	0	0	-1.28095	0.637425	0	0	0	0.699629	0	0.486387	0.707879	0.559474	0	0	0	0	0	-0.869238
639-V	0	-0.133848	-0.947991	-1.36738	-1.47984	0.00760564	0	-0.586813	0.406651	1.19048	0	0	-1.28297	-0.423878	0	0	0	-0.205449	0	0.229087	0.739866	-1.39659	0	0	0	0	0	-0.953927
647-V	0	-0.378887	0.556287	0.643523	-0.114268	0.0408028	0	1.1046	1.0029	0.200566	0	0	0.0442358	-0.615732	0	0	0	0.886479	0	0.4383	-0.192749	0.491503	0	0	0	0	0	-0.4098
769-P	0	0.484181	0.444846	0.555961	-2.0421	-0.101752	0	0.243503	0.470473	0.581728	0	0	0.543456	-0.762664	0	0	0	-2.28765	0	0.355386	0.405701	0.377337	0	0	0	0	0	0.455055
786-0	0	-2.93245	0.0687121	0.434896	-1.61486	-0.125237	0	-0.350652	0.0830177	0.598543	0	0	-0.0734541	-0.488046	0	0	0	-0.804985	0	0.262833	-1.10937	0.368266	0	0	0	0	0	-1.06694
8505C	0	0.338254	-0.986072	-0.390916	-1.32626	0.509515	0	-0.37808	-0.0692826	-0.326785	0	0	0.535229	0.462359	0	0	0	-1.18462	0	0.36709	0.395588	0.560534	0	0	0	0	0	-0.277749
8-MG-BA	-1.12657	-0.444962	0.41543	-0.316576	0.319284	0.556458	-0.0990203	-0.0305561	-1.00165	-0.38009	-1.26793	0.443865	0.172506	0.0471122	0.281394	-1.3651	0.402733	-1.87909	0.126796	0.246903	0.153697	0.467695	0.448092	0.34421	-0.280145	0.683293	-0.31817	-0.23706
A101D	-1.34086	0.022061	0.353847	-0.332141	-0.604883	0.477006	-0.547436	-0.468397	-0.800013	-0.242084	-0.344187	0.0562881	-1.05608	-1.71973	0.237215	-1.60868	-0.166102	-0.874789	0.00139523	0.662118	0.209727	-1.00251	0.275761	0.265688	-0.765991	0.145581	-1.09164	-0.636761
A172	0	0.141839	0.34135	-0.334282	-1.13868	0.53385	0	-0.018895	-0.207553	0.692309	0	0	0	0.441011	0	0	0	-0.992332	0	0.527495	-1.68295	-2.56406	0	0	0	0	0	-0.682567
A204	0	-0.592049	-6.00929	-3.50488	-0.0509351	0.528427	0	-0.168979	-1.82393	-0.601475	0	0	-0.932057	0.328496	0	0	0	-2.76828	0	0.662489	-5.1542	-2.05385	0	0	0	0	0	-0.927457
A2058	0	0.727252	0.27501	0.634236	0.717333	0.530113	0	0.421925	-0.39135	0.35509	0	0	0.977331	0.452631	0	0	0	-0.608462	0	0.435641	-0.184116	0.218287	0	0	0	0	0	-1.41069
A253	-0.197925	-0.400678	0.316202	0.416857	1.0906	0.0861133	0.793132	1.05423	1.03235	0.845199	0.1539	-2.43615	1.16763	0.476605	0.281361	0.643617	-2.42466	0.558541	0.927979	0.737575	-0.978799	0.551823	0.441324	0.284139	1.19253	0.31305	0.93073	0.260577
A2780	0	0.17203	0.286221	-1.67951	-1.38869	0.466714	0	-0.457543	0.291307	-1.14538	0	0	0.0705151	0.474398	0	0	0	-0.404639	0	-0.153293	-0.860807	-0.450591	0	0	0	0	0	-1.49622
A375	0	0.245696	-1.50548	-0.780322	-1.82123	0.524367	0	-2.80484	-1.92387	-1.9832	0	0	-1.31439	-0.0922139	0	0	0	-0.199834	0	-2.45721	-0.147339	0.322861	0	0	0	0	0	-0.834203
A3-KAW	-0.604703	0.699294	0.507278	0.61475	-2.39677	0.554691	-0.150881	0.514447	-0.285709	-0.677288	-0.0372011	-0.253847	1.27582	0.569223	0.32649	-0.570395	0.486304	-0.0702691	0.583543	0.26958	0.0981608	0.557081	0.0370378	0.122052	-2.21127	-1.5853	-1.57837	0.0827204
A427	0	-0.837352	0.375626	-1.65882	-0.470893	0.551844	0	-1.67207	-1.07716	-2.93199	0	0	0.80728	0.666232	0	0	0	-2.42224	0	-0.337424	-2.74864	-1.82671	0	0	0	0	0	-0.59245
A431	0	0.71293	0.511083	0.50413	-1.23115	-1.88702	0	-1.52578	-0.851126	-0.266843	0	0	-0.449351	-1.39286	0	0	0	-2.43915	0	0.699603	-0.70657	0.551643	0	0	0	0	0	0.465414
A498	1.4656	0.782204	0.557959	0.410724	1.12372	-1.69342	0.158615	0.924325	-0.00846536	-0.987185	-1.8686	0	-0.766695	-0.55959	-1.40245	1.79666	0	0.958338	0.840066	0.490158	0.648136	0.555141	-0.630454	-1.72659	1.28427	0.75669	1.0143	0.062426
A4-Fuk	-1.41993	-1.44728	0.521497	-0.984421	-0.900242	0.420904	-2.20569	-1.85129	-0.576899	-1.00652	0.341573	0.393616	-1.63509	0.597651	0.32667	-0.698336	0.0665631	-0.235706	-2.96679	-3.47254	0.816134	-4.25354	-0.310421	0.37981	-0.958318	0.0475567	-1.94075	-0.703534
A549	0	0	0.432658	-0.624236	0	0.136361	0	0	-1.1102	-1.35701	0	0	-1.46764	0.152148	0	0	0	0	0	0	0	0.550041	0	0	0	0	0	-0.605473
A673	0	0.576088	-0.734545	0.281544	0.359569	0.551763	0	-0.99753	1.23811	0.0737866	0	0	1.2621	0.36037	0	0	0	0.197628	0	-0.174604	0.841877	0.566289	0	0	0	0	0	-0.628071
A704	-0.391516	0.542506	0.12649	-0.119811	1.09646	0.463112	-0.942115	0.404993	0.876962	0.287237	-1.45355	0	-0.653067	0.700837	0.237641	-0.0393022	0	-0.435292	-0.4118	0.494289	-2.90462	-1.49157	0.450197	0.145611	0.0605212	0	0.261127	0.486306
ABC-1	0	-0.44932	-0.364274	-1.28362	-0.0801965	0.551831	0	-1.98935	-0.113417	1.50543	0	0	1.24296	0.375855	0	0	0	-2.28284	0	-1.85702	0.617304	0.387289	0	0	0	0	0	-0.214139
ACHN	0	0.0190736	0.327645	0.448812	-1.64121	-2.15573	0	0.23788	1.24495	-0.970002	0	0	1.02105	-3.01375	0	0	0	-0.757781	0	0.737565	-0.5841	0.496084	0	0	0	0	0	0.490215
ACN	-0.166324	-0.284326	0.486064	0.648846	0.590155	0.512887	-0.488328	0.121757	1.06657	-0.545536	-0.0110094	0.424927	0.42228	0.644758	0.29956	-1.79786	0.249977	-0.824726	0.559426	0.593938	-0.459357	0.559383	0.393772	-0.150789	-0.121241	0.406985	0.673287	0.449178
AGS	0	-0.464521	0.549036	-0.4195	-0.0825554	0.247877	0	-0.546622	-1.66738	-1.25843	0	0	-1.70037	0.667009	0	0	0	-1.7449	0	0.711742	0.837957	0.187303	0	0	0	0	0	0.479857
ALL-PO	0.156352	0.150169	0.194939	-1.54852	-2.1522	0.0955828	-1.87984	0.109393	-4.99805	-2.26371	0.605003	-0.729813	-1.7218	-1.24714	-0.371832	-0.196141	0.390078	-1.65662	-1.75665	-0.228602	-0.136239	-1.40952	-1.31513	-3.96513	0.272501	-4.23766	-3.57816	0.53373
AM-38	1.38807	0.895761	-1.64174	0.60759	0.299202	0.559911	0.908192	0.152802	0.625871	0.869814	0.65092	0.567226	0.663164	0.268656	0.178982	1.34179	0.502467	0.311802	1.09865	0.287745	0.840618	0.495993	0.36945	0.343472	0.46593	0.688064	0.919771	-0.255201
AN3-CA	0	-2.57444	-1.17218	-2.08349	-0.374188	0.523611	0	-0.878994	-1.31522	0.700804	0	0	-1.24317	0.565693	0	0	0	-1.29058	0	0.323366	-5.53762	-5.47034	0	0	0	0	0	-1.03564
ARH-77	-0.301247	0.383171	0.11713	0.466446	-0.798111	0.532973	-0.276168	0.945003	1.23589	0.339532	-0.0167994	0.542937	1.2451	0.103002	0.326179	0.504327	0.438362	0.701224	-0.158833	0.738836	0.598818	-0.0584941	0.263945	0.403629	-1.04691	0.58186	-0.0783584	1.73116
AsPC-1	0	0.406508	0.265033	0.366415	1.21337	0.478071	0	0.684403	0.971929	0.714441	0	0	0.526366	0.6074	0	0	0	0.746119	0	0.461252	0.385579	0.519824	0	0	0	0	0	0.888211
ATN-1	0.361848	0.809108	0.501569	-1.97979	0.829799	0.483656	-1.57818	-0.125793	-2.75868	-2.41873	0.757419	0.540913	-1.54388	0.585569	0.245733	-0.893209	0.481535	0.875186	-1.49257	0.173967	-0.0917894	0.471779	-0.0201914	0.27086	-0.0326836	0.108201	-0.722752	-0.726044
BALL-1	0	0	0.520417	0.609759	0	0.524758	0	0	0.35998	-1.08953	0	0	-0.423716	0.186943	0	0	0	0	0	0	0	0.559835	0	0	0	0	0	-0.398656
BB30-HNC	-0.712145	-1.97388	0.547365	-0.460309	-0.702204	-3.23827	-0.989466	-0.898674	0.00572766	-0.473855	-2.25181	-5.98207	-1.7651	-2.86773	0.281869	-0.854041	-4.64097	-0.839683	-0.665416	-0.154723	-0.381232	0.106627	0.183728	0.192511	-0.254502	-0.265752	-1.40355	-1.03936
BB49-HNC	0.977061	0.376669	0.51134	0.502047	-0.771502	0.556053	0.65514	-0.839626	-0.300147	0.41034	-0.493008	0.498989	-0.696204	0.476542	-0.386689	0.0186069	0.342151	0.190035	0.920782	-0.913182	0.641451	0.312548	0.274941	0.178624	1.00411	0.355943	-0.857699	-0.13768
BB65-RCC	0.240814	0.0684189	-0.27978	0.226892	-0.113276	-1.94872	0.202913	-0.386626	-0.04493	-0.40882	-1.82169	-0.534115	0.664496	-0.453525	0.238034	-1.23446	0.200289	-0.146173	0.0431471	0.0422238	-0.827963	0.493985	0.410491	0.266948	-0.232308	-4.32268	0.152106	-1.48801
BC-1	0.141533	-0.220589	0.524428	0.596552	-1.86158	0.563607	0.34337	-0.954791	0.523726	0.750906	0.725212	0.572471	1.14617	0.154942	0.240344	1.29111	-0.18761	-0.47161	0.911265	-0.207492	-0.715177	0.485861	-0.187764	0.192012	-1.71772	-1.51785	-0.232299	1.0676
BC-3	-0.105905	0.403398	0	0	-0.867235	0	-0.199483	0.617967	0	0	0.643012	0.548147	0	0	0.27743	-0.580479	0.328903	-0.154659	0.401526	0.601585	0.597728	0	0.3989	0.377158	-0.807341	-0.417166	0.128378	0
BCPAP	0	0.844922	0.0455701	0.547209	-0.892247	0.52175	0	-0.60349	-0.835039	0.608152	0	0	1.19827	-0.351704	0	0	0	-1.37056	0	0.37836	-0.199694	0.555795	0	0	0	0	0	-0.881814
BE-13	0.336445	0.00701841	0.510903	-3.44459	-0.769795	-0.503679	0.530729	1.08138	-2.63399	-0.343849	0.461189	0.27418	0.0323758	-2.25178	-2.28745	0.0924937	0.154638	0.782297	1.03505	0.618575	0.174377	-2.14799	-0.235074	-1.61208	-1.86684	-2.05781	-0.636812	-1.40314
Becker	-0.380957	-1.30434	0.514837	-0.12052	0.939695	0.484438	-0.105921	0.0493781	-0.589958	0.215411	-2.49611	-1.10607	-0.201338	0.490871	0.139128	-0.382878	-0.105754	0.309416	0.394926	0.711752	-0.249817	0.508811	-1.58586	-1.88924	-0.803735	0.713933	1.0103	-0.927034
BEN	0	0.0676632	0.163131	0.599633	1.12431	0.523193	0	0.135965	-0.343065	1.18093	0	0	1.23026	0.487615	0	0	0	0.384031	0	0.661324	-0.937102	0.292486	0	0	0	0	0	-1.75916
BFTC-905	0	-0.496381	-0.567203	0.465376	-1.02785	0.522735	0	-1.9908	-1.93716	-0.968296	0	0	-0.968281	0.132796	0	0	0	-0.954215	0	-2.39968	0.501753	0.585448	0	0	0	0	0	0.0282367
BFTC-909	0	-0.572262	0.463334	0.650293	0.878923	0.412959	0	0.377182	-0.0170817	-0.601339	0	0	0.0792234	0.348289	0	0	0	-0.950246	0	0.471781	-0.226138	0.39433	0	0	0	0	0	-0.0167722
BHT-101	0	-0.987954	-0.855243	0.325317	1.07795	0.431345	0	0.0539786	-1.15761	-0.23531	0	0	-1.27351	0.482257	0	0	0	0.292903	0	0.0418637	0.738918	-0.654008	0	0	0	0	0	-0.502594
BHY	0	-0.00449198	0.513526	0.537358	-0.765912	-2.05086	0	-0.351315	0.104377	0.105407	0	0	0.289715	-1.05367	0	0	0	0.272102	0	0.210382	0.626197	0.551372	0	0	0	0	0	-0.227336
BL-41	-1.70811	0.301561	0.473619	0.400106	-1.39133	0.55863	-0.0569222	1.24541	-1.69107	-1.47161	-0.202728	-0.722791	-0.570948	0.521863	0.308045	-1.23295	0.270347	0.128742	-0.0596124	0.717917	-0.310429	0.567552	-0.358535	0.186078	-0.575491	0.626101	-1.06394	-2.13119
BL-70	-1.97744	0.293917	0	0	-2.29825	0	-0.0612262	1.23954	0	0	0.168803	-0.596825	0	0	0.309028	-0.438941	0.505677	0.684903	-0.160641	0.511882	-0.186102	0	0.455326	-0.0180632	-0.127207	0.722945	-1.97531	0
BOKU	0.700868	0.695779	-0.160059	0.0378375	0.802805	0.52844	-0.237675	0.585356	0.84757	1.10913	-0.594429	0	0.387627	0.491292	0.22357	0.171602	0	0.358764	-0.0178946	0.251627	0.292564	0.593482	0.348005	0.28716	1.25127	0	0.808612	0.369171
BPH-1	0	0.827981	-0.289422	0.418203	-1.11129	-2.43553	0	-0.122575	-0.584335	-0.287822	0	0	-1.16526	-2.08947	0	0	0	0.825698	0	-0.378605	-0.603494	0.40374	0	0	0	0	0	-1.96936
BT-20	0	-1.13806	0.558036	0.537228	1.22853	-0.97053	0	0.715049	1.16298	0.648853	0	0	-0.542453	-1.17115	0	0	0	0.571124	0	0.715036	0.408453	0.59285	0	0	0	0	0	0.177631
BT-549	0	0	0.429161	0.270897	0	0.524906	0	0	-0.0223661	-0.299513	0	0	1.1778	0.674237	0	0	0	0	0	0	0	0.365512	0	0	0	0	0	0.403211
BV-173	-0.319154	0.536514	0.159069	-5.89089	0.203349	0.334195	0.122072	0.748315	-2.91504	-1.77059	-0.00326755	-0.261081	-0.267981	-0.66244	-5.57602	-0.505069	0.470266	0.549085	-0.303088	0.431944	0.751069	-1.60937	-1.75951	0.380397	-1.00389	-1.51788	-1.30425	-1.38693
BxPC-3	0	-2.28402	-1.58738	0.536808	-0.874046	0.468831	0	-0.425666	0.310433	0.160433	0	0	0.0710132	0.293785	0	0	0	-0.459257	0	0.483792	0.437337	0.505923	0	0	0	0	0	0.0784498
C2BBe1	1.00207	0.0364885	0.236388	0.415064	0.0577856	0.42661	0.000957136	-0.581885	0.160939	-0.516302	-0.746738	-0.45993	1.13727	-0.310395	0.291468	0.325365	0.332254	0.929179	-0.283944	-0.908288	0.843396	0.263624	0.425923	0.357576	-0.281016	0.312368	0.93446	0.506849
C32	0	0.823448	-0.90595	-0.824081	1.24924	0.48746	0	0.972982	0.550429	-0.26541	0	0	0.160612	0.319839	0	0	0	0.943982	0	0.697474	0.806086	0.556111	0	0	0	0	0	-0.297446
C-33-A	0	-0.126643	-0.0297441	-0.149134	-1.01907	-1.99894	0	0.715552	0.953842	-0.120998	0	0	0.611267	-0.57892	0	0	0	0.300534	0	0.531911	-0.24761	0.559451	0	0	0	0	0	-1.59193
C3A	0	-1.05573	0.304451	0.642785	-0.409902	0.522411	0	0.55324	1.27342	0.663771	0	0	1.26203	0.402939	0	0	0	-0.146824	0	0.668717	-0.71963	0.582672	0	0	0	0	0	1.63152
CA46	0.361379	0.473743	0.525971	0.6119	-1.686	0.560585	0.41283	0.762819	0.752171	1.13244	0.496178	0.484944	-0.0751889	0.391614	0.306931	0.729452	-0.0332016	-0.229887	0.958892	0.113709	-0.333252	0.372124	0.479391	0.272729	1.23817	0.419935	-0.221858	0.470842
Ca9-22	0	-0.826896	0.431989	0.162157	0.0167572	-2.2627	0	0.0521735	-0.825593	0.329355	0	0	0.621238	-1.55698	0	0	0	0.84743	0	0.329732	0.667038	0.0914168	0	0	0	0	0	-0.724388
CAKI-1	0	0.583364	0.34549	0.384844	-0.533877	-0.217315	0	-0.2375	-0.679957	0.714785	0	0	0.775564	0.0335809	0	0	0	-1.73442	0	-0.146821	-1.03813	-1.33403	0	0	0	0	0	-1.00685
CAL-120	0	0.675166	0.273801	0.597463	0.356449	0.384888	0	0.189135	-0.232081	-0.342319	0	0	0.869912	0.213291	0	0	0	-1.65934	0	0.569174	-0.0557258	-0.853069	0	0	0	0	0	0.776081
CAL-12T	0	0.300858	0.448857	0.108315	-2.81879	-0.634457	0	-1.41111	-0.269376	0.376229	0	0	-0.118335	-1.61236	0	0	0	-1.02755	0	-0.957414	-0.493395	0.380429	0	0	0	0	0	0.213837
CAL-148	-1.41746	-0.429761	0	0	0.964422	0	1.01626	0.862841	0	0	0.803069	0	0	0	0.30608	-0.449133	0.502217	0.89642	1.07912	0.757149	0.731233	0	0.409767	0.403064	0.138006	0.426675	1.0403	0
CAL-27	0	-0.230605	0.519389	-0.486275	-0.347964	-4.08507	0	0.990681	0.0400879	-1.29589	0	0	-0.353938	-5.29096	0	0	0	1.04943	0	0.756154	0.861662	0.549612	0	0	0	0	0	-0.479174
CAL-33	0	-1.19423	-0.276437	-0.739977	0.435715	-3.13199	0	0.462044	1.01508	-0.591594	0	0	-2.83473	-4.24714	0	0	0	0.846601	0	0.676396	0.383216	-1.07555	0	0	0	0	0	-1.50007
CAL-39	0	0.590024	0.512909	0.536606	-0.593841	-3.18036	0	-1.38006	-0.030772	-0.280511	0	0	-0.452889	-2.06812	0	0	0	-0.698696	0	-0.625197	0.80741	0.449686	0	0	0	0	0	-1.13096
CAL-51	0	-1.23155	0.504346	0.544287	-0.472683	0.516071	0	-1.36637	-1.71586	-0.154285	0	0	-0.0134583	0.265252	0	0	0	-2.61325	0	0.645913	0.721458	0.532439	0	0	0	0	0	0.210028
CAL-54	0	-1.32952	0.523529	0.426636	0.14043	-1.46938	0	0.621257	1.10738	-0.737022	0	0	-0.161704	-2.47639	0	0	0	-1.49154	0	0.0322886	-2.51747	0.430144	0	0	0	0	0	-0.387277
CAL-62	0	0.709679	0.317745	-0.19081	0.611183	0.556768	0	0.171803	0.884982	-0.179564	0	0	-0.089883	-0.323633	0	0	0	-0.201863	0	0.471495	0.113804	0.552275	0	0	0	0	0	-0.338582
CAL-72	0	0.635486	0.461302	0.250023	1.24179	0.518742	0	0.234517	0.280866	-0.00411621	0	0	0.946062	-0.368429	0	0	0	0.904473	0	0.629506	-1.24019	-1.92695	0	0	0	0	0	0.929061
CAL-85-1	0	-0.84519	0.448934	0.644969	-0.500412	0.329581	0	-1.55197	-0.0380556	1.18606	0	0	0.814777	0.502259	0	0	0	-0.357665	0	-1.58522	-0.150649	0.503959	0	0	0	0	0	1.53725
Calu-1	0	-1.13666	0	0	0.317596	0	0	0.368268	0	0	0	0	0	0	0	0	0	0.0133809	0	-0.558626	0.447697	0	0	0	0	0	0	0
Calu-3	0	-1.48468	0.520006	0.595236	0.867018	-0.706962	0	0.985434	0.430396	1.12105	0	0	-0.27693	0.163914	0	0	0	-0.968865	0	0.349031	-0.934583	0.552658	0	0	0	0	0	0.359684
Calu-6	-1.31249	0.441373	0.55765	0.613766	0.0717188	0.512213	0.855272	0.391095	1.18258	0.523916	-0.00641174	0.4973	1.16406	0.473642	-0.1112	-0.279812	0.416885	0.860013	0.733435	0.552004	0.80606	0.591902	0.393434	0.343971	1.24939	-0.233764	0.942723	1.50735
CAMA-1	0	0.375263	0.0644951	0.258702	1.14874	0.165484	0	0.983741	0.530636	0.304412	0	0	1.15795	0.457295	0	0	0	0.942731	0	0.636602	0.806632	0.558639	0	0	0	0	0	-3.07082
Caov-3	0	0.823869	0	0	1.01269	0	0	1.18549	0	0	0	0	0	0	0	0	0	1.02884	0	0.769606	0.861571	0	0	0	0	0	0	0
Caov-4	0	0.755176	0.432118	-0.177545	0.951452	0.527537	0	0.109217	1.19678	1.69749	0	0	1.19817	0.634799	0	0	0	0.210402	0	-0.0742348	0.0233335	0.55496	0	0	0	0	0	1.29516
CAPAN-1	0	0.455678	-0.425549	-0.596924	-0.48255	0.113308	0	-0.483716	1.22826	0.154588	0	0	0.658243	0.63732	0	0	0	0.136131	0	-0.400287	0.832738	0.591135	0	0	0	0	0	0.516997
Capan-2	0	0.171889	0.427001	0.647819	1.05915	-0.118695	0	-1.82868	0.672075	1.10286	0	0	0.950734	0.38697	0	0	0	0.408533	0	-0.61703	0.0970444	0.559338	0	0	0	0	0	1.68233
CaR-1	0	0.242129	0.362126	0.201114	1.06987	-1.29102	0	1.15094	0.0751145	-0.419117	0	0	-0.114591	-0.157811	0	0	0	-0.293119	0	0.733296	-0.0460154	0.590706	0	0	0	0	0	1.16288
CAS-1	0.58951	0.58433	0.515789	-0.107096	-0.651501	0.557766	0.336513	0.692821	-0.281324	0.76672	-0.24973	0.47676	0.811127	0.633181	0.121536	1.11033	0.422434	-1.67119	-0.0376363	0.715025	-1.51355	-0.671068	0.310838	0.345275	0.893145	0.65297	0.928344	0.430104
Ca-Ski	0	-1.25849	0.42281	-0.826136	-0.230799	-0.988929	0	0.353955	-0.00395259	-0.761516	0	0	-1.30622	-0.459576	0	0	0	0.941557	0	0.309692	0.301366	0.384491	0	0	0	0	0	-0.645352
CCF-STTG1	0	-1.18451	-2.25543	-1.33868	0.241349	0.515234	0	-1.03984	-0.158638	0.666477	0	0	-0.319964	0.675393	0	0	0	-1.16002	0	0.650277	-2.37257	0.531694	0	0	0	0	0	0.52367
CCRF-CEM	-1.08365	-0.97864	0.112682	-0.464185	-1.045	0.34852	0.960252	1.12239	-2.32278	-2.33674	0.565546	0.4043	-0.240826	0.377557	0.308438	-1.03969	0.44095	-0.742799	0.804992	0.573495	0.81433	-0.286057	-0.0227796	0.138569	-2.2501	0.555627	0.180318	-2.0093
CESS	-0.778301	-1.43874	0.56251	0.405516	-1.29862	0.520387	0.678389	0.633398	1.28927	0.435323	0.79964	0.573087	0.921449	0.573278	0.307603	-1.21477	0.422247	0.37335	0.352065	0.0180742	0.751264	0.509127	0.164228	0.30007	-1.81245	0.409106	-0.0811428	0.45132
CFPAC-1	0	-0.286435	-0.965193	0.279764	0.0890847	-0.682736	0	0.0214554	1.142	0.925873	0	0	0.886847	-0.390112	0	0	0	-0.373527	0	0.478941	-0.218674	0.49667	0	0	0	0	0	0.522151
CGTH-W-1	-0.714279	-0.104465	-9.43057	-5.92708	-0.861517	0.531287	0.142496	0.839511	-3.59204	-2.04407	-2.65041	0.481759	-0.299164	0.675561	-4.16042	0.198	0.458234	-4.27353	0.806876	0.740764	-4.8928	-0.543589	-0.214353	0.189795	0.281299	-3.66871	-1.16969	-1.19277
ChaGo-K-1	0	-0.243398	-1.73222	0.647356	0.982935	0.529277	0	0.408571	1.19082	1.72867	0	0	1.20787	0.326647	0	0	0	0.369994	0	0.243026	-0.448387	0.555524	0	0	0	0	0	1.00462
CHL-1	0	0.179042	0.461534	0.26378	-0.296243	-4.65181	0	0.600243	-1.1082	-1.26601	0	0	-1.87878	-4.0888	0	0	0	0.696146	0	0.698364	0.3508	-1.74633	0	0	0	0	0	-0.641816
CHP-134	0	0	-0.416806	0	0	0	0	0	-1.12869	0	0	0	0.441182	0	0	0	0	0	0	0	0	-1.49798	0	0	0	0	0	0
CHP-212	0	-1.5576	0.421241	-2.38754	0.161385	0.307729	0	-2.17793	-2.77179	-1.67584	0	0	-1.47279	0.593701	0	0	0	-3.03217	0	-0.192897	0.520823	-0.0403504	0	0	0	0	0	-0.25723
CMK	-0.232644	0.551223	0.470996	0.586021	-1.84479	0.513966	-1.21255	-0.765339	-0.263332	-0.978586	0.800553	0.545366	0.627284	0.146118	0.28811	-1.46846	0.478465	0.217459	-1.71556	-1.13813	0.689925	-0.108931	-0.961869	0.327932	-0.809399	0.694258	-1.39797	0.840662
COLO-205	0	-1.754	0.551042	0.048195	-0.990229	0.473121	0	-3.69934	-0.705139	-0.413632	0	0	-2.25169	0.31341	0	0	0	-0.919019	0	-4.84386	0.792403	-1.63683	0	0	0	0	0	0.876756
COLO-320-HSR	0.630374	0.869507	0.503369	-0.100311	-0.616723	0.522047	-0.970418	-1.25861	0.404699	0.963235	0.71127	0.543571	-1.17183	0.639463	0.307193	-0.301917	0.472386	1.04606	-2.12737	-2.64834	0.651641	0.55399	0.363437	-0.308247	0.176404	0.201243	0.305887	1.46233
COLO-668	0.154242	0.0934605	0.513423	0.546153	0.313887	0.576489	-0.797722	-0.692337	0.486724	1.81692	0.801971	0.550101	1.22901	-0.175083	0.279658	0.302643	0.442041	0.147923	0.595098	-1.92449	0.806229	0.500168	0.452062	0.348079	0.0671165	0.717401	0.482452	1.64414
COLO-678	0	0.623782	0.552456	0.644391	0.946652	-1.28853	0	-0.115346	0.957303	0.847506	0	0	1.0006	-0.692297	0	0	0	0.573063	0	0.66071	0.860948	0.502515	0	0	0	0	0	1.62724
COLO-679	0	0.421867	0.558396	0.649107	0.0961339	0.511916	0	-0.447447	0.711883	-0.453653	0	0	1.18082	0.638875	0	0	0	0.454971	0	-0.434054	-0.899039	0.412045	0	0	0	0	0	0.610177
COLO-680N	0	-0.304166	0.447263	0.57481	0.375237	0.259019	0	-0.509362	0.971812	1.61045	0	0	1.20157	0.294415	0	0	0	-0.249769	0	-0.411779	0.777734	0.557826	0	0	0	0	0	1.29026
COLO-684	-1.8354	0.00505022	0.120293	0.124965	-0.276435	0.527267	1.04412	0.782451	0.578628	0.253662	0.488211	0.572612	-2.29782	0.64064	0.177999	-0.861427	0.440607	0.708218	0.842224	0.716466	0.740152	0.593143	0.334324	0.378158	-1.42238	0.469598	0.763772	-1.03562
COLO-741	0	0.820126	-0.504488	0.588972	0.298623	0.558171	0	1.172	1.07765	0.917425	0	0	1.18345	0.590885	0	0	0	1.03108	0	0.360819	-0.965064	0.555276	0	0	0	0	0	0.440724
COLO-792	0	0.796104	-0.973216	0.545343	1.28779	0.518067	0	0.678077	1.19178	0.902508	0	0	1.11021	0.357723	0	0	0	-1.2544	0	0.0136573	0.841799	0.558458	0	0	0	0	0	0.159939
COLO-800	1.49074	0.915865	0.426461	-0.221405	0.576001	-0.24397	1.05482	-0.0816731	-1.27914	-0.190109	0.590634	0.60431	-0.0930176	0.543526	0.225127	1.8054	0.502654	0.686205	-0.837029	0.09476	0.387552	0.0267405	0.419236	-1.21466	-0.298079	0.277593	1.00844	-0.737785
COLO-824	1.01076	0.615523	0.558139	0.64591	0.450236	0.385575	1.05536	-0.0116109	0.548172	0.981339	0.812377	0.576378	0.864553	0.573194	0.220982	0.784556	0.521793	0.537779	0.194899	-0.210289	0.247906	0.509579	0.457399	0.297484	0.313815	0.554613	0.948561	1.73363
COR-L105	0	0.0788573	0.459734	-1.52748	-1.86781	-2.27585	0	-0.890839	1.03107	1.19144	0	0	1.1549	-1.96886	0	0	0	-1.00411	0	0.404638	-0.188984	0.557668	0	0	0	0	0	-0.796801
COR-L23	0	0.743824	-2.01802	0.29057	-0.936167	0.464326	0	-0.436832	-0.176022	-0.0477158	0	0	0.144853	0.642489	0	0	0	0.83828	0	0.525916	0.10521	0.592286	0	0	0	0	0	0.348391
COR-L279	0.396278	-2.67687	0.553227	0.617079	-0.636522	0.564969	0.549387	1.07614	0.499093	0.551445	0.699512	0	0.130537	0.486627	0.307914	-0.0936561	0.521637	0.625908	1.04466	0.692729	0.208688	0.566153	0.458718	0.344602	-0.550005	0.073017	0.231632	1.59751
COR-L88	0.442058	0.809319	0.558241	0.408178	1.06719	0.54487	0.881647	1.12704	0.7214	1.49947	0.818546	0.550734	1.13387	0.229722	0.179474	0.889342	0.448509	0.732005	1.11239	0.704179	-0.303744	0.454786	0.401183	0.272208	1.30261	-0.841056	0.35917	1.57297
CP66-MEL	-0.0680352	0.868312	-0.0579001	-0.29359	1.27473	0.561354	0.657075	-0.387209	1.2441	1.12062	-1.11174	-0.549586	0.202032	0.674426	0.223407	0.223342	0.474942	0.999646	0.986207	-1.30132	-0.0269192	0.592263	0.405845	0.286965	1.18793	0.391688	0.990099	0.637431
CP67-MEL	-0.246456	0	0	0	0	0	-1.12222	0	0	0	-0.980173	0	0	0	0.272974	-0.332019	0	0	0.683207	0	0	0	0.317959	0.144611	-0.504347	0	0.811207	0
CPC-N	0.901158	0.503968	0.460454	-0.0229625	0.284433	-0.430378	-0.397643	-0.501847	0.788623	-0.0470832	0.727994	-0.882795	-0.203854	0.577291	0.307243	0.857249	0.477389	1.05064	-0.792608	-0.855551	0.798907	0.48805	0.320194	-0.0384926	0.792969	0.660165	-0.0172196	1.32418
CRO-AP2	0	0	0.453074	-0.835726	0	0.0868957	0	0	-2.00671	-1.28044	0	0	-0.83478	0.630954	0.32762	0	0	0	0	0	0	-1.34963	0	0.355773	0	0.672993	0	-1.28456
CTB-1	0.210933	-0.192946	0.520649	0.0424521	-0.157067	0.512887	0.385071	0.57923	-0.231321	-0.600698	0.486722	-0.113362	-0.413144	0.500516	0.16329	0.189768	0.502233	0.540599	0.73972	0.342559	0.121191	-0.896871	-0.0437905	0.347514	0.123775	0.346553	-0.246629	-1.49268
CTV-1	-0.173593	0.0850957	0.513629	-0.386113	-1.39654	0.149526	0.0349843	0.551794	0.460138	-0.718453	0.0942498	0.593186	-0.815638	-0.189748	0.102501	-0.0526898	0.502888	0.360372	-0.975323	0.54548	-1.18782	-1.38763	-3.34252	-0.256739	-0.183999	0.519489	-1.56546	-1.39572
CW-2	1.48151	0.894461	0.55693	0.665005	1.2993	-1.50534	1.04627	1.24452	1.17034	1.8858	0.811279	0.501489	1.17776	0.441852	0.306767	1.71161	0.194304	1.04993	1.05133	0.769468	0.876889	0.544354	0.477381	0.200357	1.15831	0.74792	0.980005	1.73321
D-247MG	0.580889	0.869436	-0.573323	0.179227	0	0.580914	0.469907	0	-0.229661	0.203384	0.0116347	0.0104216	0.280354	0.504087	0.0703133	1.25188	-0.2005	-1.5377	0.669443	0	0	0.340125	0.0970642	0.33919	1.25113	-1.71005	0.436956	-0.0872176
D-263MG	0.729741	0.796631	-1.21057	-0.408637	1.18413	0.53041	0.240516	0.501899	-0.829638	0.381907	-0.750641	0.319466	-1.06932	0.446453	0.276349	0.496125	0.36115	-0.984165	0.689799	0.737607	0.507361	-4.75583	0.448092	0.34421	1.16648	0.747875	0.866588	-0.541054
D-283MED	1.46874	0.895462	-0.226245	-0.0139358	0.550145	0.480972	0.428758	0.682166	-2.14504	-0.992422	0.415657	0.41889	-0.500501	0.256238	0.246683	0.932161	0.381474	0.935572	-0.0830893	0.742543	0.706347	-1.83359	0.224544	0.348362	0.685279	0.349022	0.285939	0.735031
D-336MG	0.137281	0.60649	0.470302	0.609817	0	0.53787	-1.26438	0	0.0174655	0.0571314	-1.788	0.40261	0	0.495032	0.0646293	0.124251	-0.364727	-2.75701	-0.757891	0	0	-0.677184	0.391312	0.33167	1.25588	0.662906	0.927926	-0.245676
D-392MG	0	0.138834	-0.638763	-1.20306	1.10638	0.525109	0	0.924708	-0.326242	-0.0668212	0	-0.149196	0.659016	0.236992	0	0	-0.332652	-1.42296	0	0.741156	-0.912929	0.23124	0	0	0	-1.58565	0	-0.199684
D-423MG	0	0	0.555927	-0.102959	0	0.19798	0	0	-1.49878	-0.184576	0	0	-1.02027	0.584267	0	0	0	0	0	0	0	-0.411483	0	0	0	0	0	-0.18671
D-502MG	1.06363	0.805716	0.11407	-0.218555	0.979181	0.098483	0.67947	1.22794	-0.0496181	0.20079	0.138488	-1.48635	-0.507603	0.476521	0.237379	1.71252	-1.55243	0.784709	0.902822	0.680199	-1.24893	0.101888	0.341478	0.0347923	1.08493	0.624481	1.02462	0.279776
D-542MG	0	0.290877	-0.463758	0.156993	1.27569	0.558643	0	-0.465969	0.562728	1.75774	0	-0.102467	0.233077	0.620217	0	0	0.0941811	0.972235	0	0.669861	0.357772	0.561459	0	0	0	-0.110537	0	0.192945
D-566MG	0	0	0.463334	-1.21642	0	0.519403	0	0	-1.43899	-1.20634	0	0	-0.450776	-0.133501	0	0	0	0	0	0	0	-0.12967	0	0	0	0	0	-0.562481
Daoy	0	0.40229	0.433609	0.111266	0.672331	0.515963	0	-0.441888	-0.323471	0.260628	0	0	0.349625	0.41002	0	0	0	0.090714	0	0.0236243	-1.1638	0.503373	0	0	0	0	0	-0.732033
Daudi	-0.328854	-0.293921	0.338676	0.644029	-2.41322	0.561732	0.406995	0.80567	0.795708	-0.195674	0.391933	0.451856	0.122481	0.301454	0.308324	-0.350167	0.48261	0.530237	0.0622834	0.606373	-1.41764	0.484462	-0.0357526	0.380027	-1.58308	0.0803477	-0.379209	1.39072
DB	0.0196782	0.895251	-0.631126	-0.00783123	-0.115452	-0.083528	1.05495	1.05624	-1.00344	-0.562488	0.690691	0	0.552345	0.32276	0.307161	0.522505	0.481629	0.0833763	1.03667	0.757171	0.792585	-1.17647	0.30841	0.24265	-0.00258745	-0.325564	0.975849	-0.786044
DBTRG-05MG	0	0.616823	0.452097	0.31075	0.00375113	0.487055	0	-0.421401	0.118021	0.555	0	0	0.584318	0.253801	0	0	0	-0.171504	0	0.399639	0.0729631	0.560241	0	0	0	0	0	-0.245776
DEL	-0.479769	0.369675	0.417487	0.52133	-0.752374	0.555487	-0.0557303	-0.0239987	1.29101	-0.921574	0.732129	0.54468	1.27496	0.67409	0.279527	-0.576168	0.478184	-0.0253623	-2.36051	0.757531	0.328549	0.591586	-4.25882	0.403434	-1.79082	-0.400233	-1.36217	1.68246
Detroit562	0	-1.02254	0.413399	0.456248	-0.55586	-0.401214	0	-0.262204	-0.470206	-0.841781	0	0	0.56515	-0.461551	0	0	0	0.724973	0	0.737565	0.73788	0.558097	0	0	0	0	0	-0.379433
DG-75	0.349694	0.803485	0.117799	0.133876	0.989433	0.410355	0.735981	1.25873	0.141953	-1.21057	0.353058	0.543501	-0.543424	0.38344	0.32631	0.203312	0.520811	1.03281	1.10044	0.769743	0.86296	-0.417824	0.377536	0.403651	0.450936	0.548418	-0.194232	-1.32077
DJM-1	-0.144923	0.508854	0.5198	0.519536	1.27456	0.0517561	0.247895	0.998916	0.0574959	0.00371491	0.5852	-1.3032	0.536534	0.0951441	0.259296	0.991341	-0.700102	0.866585	0.683753	0.681099	0.332132	0.137295	0.332717	0.344124	1.11922	0.00018017	0.832608	1.33748
DK-MG	0	-1.02835	-1.05797	-0.7223	0.19072	0.473323	0	-0.617115	-1.37371	0.353681	0	0	0.0773168	0.603324	0	0	0	-0.193504	0	-0.757819	-1.4665	0.559316	0	0	0	0	0	0.410445
DMS-114	0.910608	0.916058	0.191416	-0.800922	0.935362	0.557429	0.0541426	0.922887	0.39876	0.710173	0.715459	0.604345	0.0325733	0.28267	0.326064	0.103699	0.502436	1.06561	0.0855642	0.619592	0.415917	-3.44786	0.451226	0.348144	-0.503052	-0.0441974	0.840544	-0.556642
DMS-153	0.596412	0.826488	0	0	1.24573	0	0.199006	0.238207	0	0	0.724375	0.546017	0	0	-0.0963594	1.01233	0.210514	0.925478	0.328785	0.61705	-0.383816	0	0.3445	0.377245	0.313525	-0.553434	0.967167	0
DMS-273	0	-1.68483	0.448523	-0.584281	-0.258473	0.528481	0	-0.660333	0.422119	0.874722	0	0	-0.0320084	0.467276	0	0	0	-1.58898	0	0.698311	-1.45426	0.391825	0	0	0	0	0	0.806323
DMS-53	0	0.764824	0.00784876	0.608588	1.27155	0.523665	0	0.424145	1.17261	1.61532	0	0	1.23871	0.666589	0	0	0	0.940102	0	0.261064	-0.277728	0.489426	0	0	0	0	0	1.68272
DMS-79	0.134873	0.274622	0.560067	0.645967	1.02681	0.558522	0.989909	1.17237	1.19722	1.33961	0.582453	-0.60559	0.892996	0.640577	-0.0231708	1.04336	-0.0878766	1.05095	1.04189	0.757901	0.685823	0.482905	0.344564	0.355925	0.307777	0.756675	0.892504	1.39388
DOHH-2	-0.453491	0.617877	0.518129	0.334387	-0.959205	0.468683	0.550667	1.23834	-1.15942	-1.09551	-1.42622	-0.427915	0.448559	-2.36665	0.236708	-1.3312	-0.126498	1.01657	-0.923449	0.757308	0.519707	0.0645398	-0.123622	-0.71803	-1.06172	-0.554283	-1.30876	-2.31544
DOK	0	-1.69981	0.513732	-0.539292	1.25373	-3.17065	0	-0.00205039	-0.517158	-0.753405	0	0	-2.69989	-4.85756	0	0	0	-0.32982	0	-1.19144	0.54802	0.0075588	0	0	0	0	0	-0.745106
DoTc2-4510	0	-1.29443	0.447983	0.360209	-1.88733	-1.53616	0	0.0720533	-0.720384	0.469026	0	0	0.0724732	-0.891337	0	0	0	-0.908364	0	-0.156174	-0.474715	-0.240292	0	0	0	0	0	0.705312
DSH1	-0.362206	-2.96059	0.519492	0.648065	1.26226	-4.86555	0.787894	1.14982	0.260734	0.124753	-1.03409	0.318392	0.345838	-2.53425	0.235839	-0.586085	-5.70832	-0.0625613	0.636722	0.701923	0.447982	0.529189	0.371764	0.343971	-0.175431	0.529243	0.985634	-0.152645
DU-145	0	0.161187	-6.01651	-0.675344	-0.0108153	-1.46959	0	0.12579	1.27251	0.844439	0	0	1.25797	-3.18987	0	0	0	-1.05972	0	0.556283	-0.485477	-3.35626	0	0	0	0	0	0.991526
DU-4475	0.368093	0.274639	0.433763	0.00971585	-0.989568	0.527307	-0.025882	0.223911	-0.886024	-1.3256	0.611131	0.572752	0.923613	-0.162245	0.324311	-0.541173	0.42739	0.0617843	-0.235634	-0.141271	0.704361	0.55575	0.354017	0.378419	-0.297389	0.0901925	-0.618444	-1.259
DV-90	0	-1.18407	0	0	0.99897	0	0	0.0747049	0	0	0	0	0	0	0	0	0	0.306124	0	0.674913	0.754315	0	0	0	0	0	0	0
EB2	1.2505	-0.242467	0.521034	0.671586	-1.99899	0.582411	0.75269	0.911482	1.28965	1.74934	0.789181	0.574143	1.18686	0.209215	-0.204095	1.23232	0.251738	0.952723	1.11183	0.743041	-1.52258	0.595716	0.479246	-0.931321	0.725734	0.606003	0.830768	1.70506
EB-3	-0.097557	0.153684	0.51746	0.671485	-0.146723	0.582317	0.879521	1.24568	1.28935	1.89001	0.324719	0.545806	1.26513	0.479609	0.309454	-0.252911	0.443054	0.616413	0.212483	0.75752	0.24431	0.56577	-0.087902	0.380092	-0.42495	0.638415	-0.17837	1.28937
ECC12	0	-0.853748	0	0	0	0	0	0	0	0	0	-4.39551	0	0	0	0	-4.85079	-0.602464	0	0	0	0	0	0	0	0.211724	0	0
ECC4	1.31525	0.870807	0	0	1.24061	0	0.448218	0.54939	0	0	0.811309	0.239701	0	0	-0.0210741	0.74486	0.480958	0.439223	-0.134051	0.310984	0.570193	0	0.272015	0.190034	-1.59653	-0.778988	0.723029	0
EC-GI-10	1.07582	0.915847	-1.22482	0.435475	1.29937	-3.10521	1.05479	1.09469	-0.352441	-0.233461	0.737498	0.377265	-1.38421	-1.26813	0.30087	1.68051	0.359186	1.02838	1.1227	0.756821	0.636712	0.504456	0.477381	0.377115	1.31581	0.516869	1.04022	-0.0716045
EFM-19	0	-3.66024	0.11911	-0.189262	1.25399	0.552344	0	0.933878	0.927187	-1.21551	0	0	-1.64267	0.643708	0	0	0	-1.64438	0	0.262155	-1.26775	-0.701308	0	0	0	0	0	-0.836942
EFO-21	0	-1.1555	0.147652	0.648036	0.711826	0.262904	0	0.00980236	0.188203	0.975846	0	0	0.55718	0.334967	0	0	0	-2.1252	0	0.656473	-0.126996	0.549973	0	0	0	0	0	1.23728
EFO-27	0	0.191888	0.505709	0.538877	-1.16888	-3.95277	0	0.982439	0.414648	0.24451	0	0	0.771648	-2.47278	0	0	0	-0.290936	0	0.726814	0.507128	0.0646301	0	0	0	0	0	-0.437041
EGI-1	0	0.13293	0.515095	0.0826816	1.25194	0.513778	0	-0.108446	0.12389	-0.0987061	0	0	-0.296871	0.26023	0	0	0	-0.0921801	0	0.0237197	0.733907	0.552794	0	0	0	0	0	-1.50884
EHEB	0.13077	0.203679	0	0	-0.48077	0	0.360851	1.10362	0	0	0.140107	0.550083	0	0	0.3087	0.552547	0.379697	0.764303	1.11282	0.759437	0.620212	0	0.423351	0.343928	-0.160075	0	0.542805	0
EKVX	0.877936	-0.594263	-0.139411	0.646372	0.48863	-1.43325	-0.578447	-0.575415	0.115823	0.304981	0.802298	-2.50944	-0.852712	-1.93491	0.276775	0.357506	-3.02887	0.894047	0.555273	-1.44854	0.313984	0.387267	0.409317	0.242781	-0.11536	0.472794	1.02862	0.0764204
EM-2	-0.0228654	0.685218	0.527668	-5.47915	0.427537	0.468332	0.665882	1.12284	-0.612604	-0.640735	-0.0708558	0.383038	-0.608899	0.601706	-6.56121	0.600294	0.519268	0.536337	0.107719	0.757234	0.321033	0.491525	-2.65221	0.348122	-0.0611339	-2.46947	-0.1013	-0.297819
EoL-1-cell	-0.936329	-0.037178	-5.7105	-2.22558	-3.59214	0.186055	-0.641101	0.693404	-5.67786	-3.14076	-0.933681	0.573052	-0.837168	-0.557951	0.197591	-1.27539	0.50281	-3.88107	1.00505	0.0388238	-2.80677	-1.93411	0.457608	-0.563354	-0.223547	0.66692	-0.99367	-0.289552
EPLC-272H	0	0.441812	-0.0640456	0.27583	-0.414619	-1.0242	0	0.220093	-0.27286	-1.01639	0	0	-1.22201	-0.711985	0	0	0	0.227987	0	0.265852	-0.290632	0.354003	0	0	0	0	0	0.082434
ES1	0.363513	-0.0635201	0.245079	-0.311614	-0.81187	0.496026	-0.758758	-2.35336	-0.514363	-0.312741	0.811256	0.547883	-0.925409	0.595508	-0.0272169	-0.414647	0.502249	0.878478	-0.0906364	-3.25098	-0.278131	0.553516	0.356975	-3.02696	0.162911	-1.24332	0.143185	-1.45178
ES3	0.823785	0.00932048	-0.242804	0.116864	-0.775082	0.452091	0.395592	-1.26085	-0.665156	-0.323126	0.598459	0.56888	0.996765	0.518438	-0.801414	1.37065	0.505709	0.202222	0.897927	-1.58496	0.717265	0.479271	0.478764	0.378201	1.30209	-0.407155	0.55633	-0.875078
ES5	1.19521	-0.806072	-1.24755	-1.62565	-0.429158	0.00377468	0.691102	-1.68879	-1.87001	-1.23383	0.811267	0.592869	-3.48773	0.63129	0.151217	1.28011	0.530708	0.355969	0.489021	-3.96086	0.581436	-1.94934	0.49709	-0.167067	1.30223	0.578225	0.534432	-0.688892
ES6	-1.64441	-0.571488	-0.431617	0.0696189	-1.67036	0.575734	-1.10133	-1.01136	0.255555	0.688089	-1.03122	-1.51586	0.369541	0.644695	0.239132	-1.20575	-0.137658	0.489771	-0.781104	-1.79375	-1.20571	0.553042	0.195302	-1.08963	-1.3873	-0.0454394	-2.45858	-0.157576
ES7	0.930883	-2.58707	-0.853906	-1.5931	-1.84669	0.387356	0.781721	0.281849	-2.42309	-1.67222	0.435466	-0.204478	-1.74128	0.645893	-0.108776	1.06416	0.386197	0.153461	1.12101	0.18279	-0.604403	0.552004	0.478603	0.0513532	1.30228	0.703467	0.381873	-0.888612
ES8	-1.29447	0.819125	-1.52451	-1.30216	-0.33695	0.34098	-0.574555	-1.2893	-1.71086	-1.37017	0.704644	0.385819	-1.68599	0.576766	0.258805	-1.56249	0.160857	0.0604826	-0.643124	-0.935457	0.529197	0.0926354	0.323313	0.233566	-0.324315	-0.612776	0.876404	-1.02763
ESS-1	0	0.727165	0.320754	-0.439478	-0.446341	0.579875	0	0.21697	0.931477	0.239881	0	0	0.18641	0.479336	0	0	0	-0.0955874	0	0.711858	-3.03315	-0.0590808	0	0	0	0	0	-0.156206
ETK-1	-1.53931	-0.728645	0.512652	0.0745229	-0.258996	-1.15943	-2.47993	-0.342849	-0.629124	0.150072	-2.16784	-1.25436	-0.209565	-2.13777	0.170333	-0.825053	-0.95945	-0.696871	-0.566801	-0.357623	0.473349	0.469545	0.433575	-0.964769	-2.16199	0.46922	-2.19591	-0.430505
EVSA-T	-0.553054	0.689523	-1.28378	0.169969	1.14394	0.337756	0.738571	1.24246	-0.43608	-0.154173	0.272069	0.529385	-2.77208	0.666295	0.281017	-1.13464	-0.0575778	1.02838	0.842693	0.769584	0.758041	0.495339	0.370221	0.245584	0.240553	0.38151	0.0839359	-0.342542
EW-1	-0.536921	0.0232032	-1.53235	-0.627736	-1.64726	0.557739	-2.30568	-2.13912	0.628479	0.244197	0.393636	0.38589	0.186522	0.571114	-0.130644	-1.30224	0.294459	-0.129711	-2.84522	-4.70834	0.560548	0.348226	-0.307286	0.403456	-2.08323	0.69394	-0.519109	-0.509728
EW-11	1.48161	-0.628742	0.34153	-0.59066	-0.0117699	0.230138	1.01884	-1.358	0.206581	-1.09817	0.803187	0.0498464	0.455919	-0.776658	0.308045	1.294	0.476703	0.557826	0.431297	-2.71205	0.418137	0.529482	0.399382	0.224416	0.032918	0.795509	0.638521	-1.19065
EW-12	1.49075	0	0	0	0	0	1.05481	0	0	0	0.811303	0.592957	0	0	0.307013	1.81238	0.50189	0	0.539045	0	0	0	0.479037	0.37831	-0.290382	0.448243	1.02864	0
EW-13	0.924841	0.8558	0.527103	0.648629	-1.128	0.45893	0.720428	-0.169083	0.689249	0.705553	0.781291	0.571925	-0.594917	0.520476	-0.125058	1.28731	0.469394	-0.424011	0.757867	0.527346	-0.123491	0.363008	0.344372	0.00627815	0.822727	0.36494	0.61004	-0.011157
EW-16	-0.729653	-0.862306	-2.38613	-0.303629	-1.39825	0.517851	-1.51412	-2.44848	-0.534858	-0.516165	-0.390282	-0.591967	-0.35539	-0.201515	0.23674	-1.86497	-0.480109	-0.905199	-2.56634	-3.19958	0.200133	-0.28942	-0.735267	-0.638269	-0.738351	0.694167	-1.65558	-0.791783
EW-18	1.4815	0.241813	0.493393	-0.159144	-0.377978	0.44567	0.79325	-2.29735	-0.777905	-0.272424	0.81828	0.592869	-2.39519	0.0245461	0.0524912	1.80338	0.502249	-0.458696	0.540981	-3.03993	0.647189	0.150316	0.4524	0.112163	0.226455	-0.521613	1.04025	-0.468106
EW-22	0	0	-0.120229	0.410854	0	0.550752	0	0	-0.303105	0.0430466	0	0	-0.578781	0.5671	-0.20149	0	0	0	0.250986	0	0	0.495294	0.478153	-2.09506	0.675102	-0.492018	0	-0.274375
EW-24	0.684641	0.863778	0.315508	0.21759	0.922374	0.478058	0.592074	1.25817	1.09529	1.25475	-0.102701	-3.03702	0.794681	0.346271	0.325425	0.889091	0.341341	0.968151	0.55141	0.756514	0.791235	0.505155	0.453686	0.376159	1.27983	0.33951	1.00762	1.23228
EW-3	0.531717	-0.961436	-0.207603	0.414311	-0.201675	0.52469	-0.24412	-0.0871122	0.29693	0.117394	0.796057	0.53896	-1.19414	0.566638	0.276791	0.410349	0.50309	0.530964	0.0588041	-0.966766	0.807644	0.552816	0.472848	0.206117	0.489685	-0.20064	-0.121925	-0.346078
EW-7	0	0.454975	0.548368	0.3262	-1.05493	0.429685	0	-2.39883	-0.0540958	0.540555	0	0	-1.12847	0.0480367	0	0	0	-0.163822	0	-3.09199	0.828052	-0.464064	0	0	0	0	0	-0.306771
FADU	0	0.800761	-1.00117	0.0806853	0.955252	-3.43077	0	1.07973	0.10958	-0.707723	0	0	-0.687247	-3.51813	0	0	0	0.18918	0	0.737533	0.115946	0.560241	0	0	0	0	0	0.530854
FTC-133	0	-0.703673	-0.235707	0.579569	1.10206	0.326681	0	0.753147	-0.357492	-0.978257	0	0	0.734428	0.153871	0	0	0	0.978616	0	0.397224	0.419059	0.0199479	0	0	0	0	0	-0.340014
G-361	0	0.710751	0.312191	0.50384	-0.42534	0.483845	0	-0.635645	0.898497	0.21618	0	0	0.0646581	0.629777	0	0	0	-1.6317	0	0.149425	-2.08573	0.582627	0	0	0	0	0	-0.299438
G-401	0	-0.217794	0.452611	0.530993	-0.535639	-0.777768	0	-1.1718	-0.745544	-0.366045	0	0	-0.674365	0.540773	0	0	0	-1.70454	0	-3.15783	-2.76291	-2.96505	0	0	0	0	0	-1.06054
GAK	1.35379	0.318888	0.485241	0.535752	1.07891	0.506898	0.838232	1.07121	1.08981	-0.544311	0.719932	0	1.12455	0.541193	0.241032	-1.39013	0	0.825366	1.02415	0.711445	-0.221024	0.358291	0.443012	0.337343	-0.331927	0.668131	0.687995	1.19833
GAMG	0	-1.31251	0.350967	0.522617	1.00484	-0.0460413	0	-0.305877	-0.527563	-0.26589	0	0	-1.08424	0.065266	0	0	0	-0.0427558	0	0.301674	-1.6023	-1.99754	0	0	0	0	0	-1.30293
GCIY	-0.528198	0.470421	0.232763	0.608081	1.26218	-1.62574	-1.82766	-1.20967	0.258513	1.01416	-1.62375	-2.08764	-1.73682	-1.29236	0.276578	-2.03256	-0.566158	-1.45641	-0.767169	-0.310033	-0.0126391	0.495158	0.308796	0.337821	-1.34786	0.647684	0.982999	0.12687
GCT	0	0.496886	0.137572	0.623488	-2.39405	0.3658	0	0.450838	0.614858	0.619362	0	0	0.80095	0.415483	0	0	0	-0.196401	0	0.527209	0.125189	0.558887	0	0	0	0	0	-1.10465
GDM-1	-1.15324	-0.0441721	-4.76713	0.205193	-2.33252	0.577488	-2.7283	-2.19169	-0.108015	-0.391276	-0.611935	0.479242	-0.28392	0.636648	-5.95964	-0.929319	0.468895	-1.55324	-3.36583	-3.49274	-4.15083	0.563716	-2.24671	-2.04144	-0.178953	-3.47445	-3.565	1.7348
GI-1	-0.984704	-0.774282	-0.655451	-0.0303112	-0.0721285	0.510581	-1.37356	-0.715556	0.0530767	-0.010514	-0.296822	0.497669	0.787424	0.505348	0.150644	-1.50557	-0.538961	-1.23025	-0.368539	0.0131913	-2.2871	0.41974	-1.29168	-0.778927	-0.791622	0.699317	-0.584126	-0.332058
GI-ME-N	-0.393596	0.390798	0.2972	-1.08211	0.424866	0.511296	-0.652674	-1.10305	-1.06824	-0.214059	-1.86874	0.219126	0.307312	0.407688	0.168826	-0.078272	-0.00817083	-1.91556	-0.593655	-1.15722	-1.08752	-1.79363	0.221168	0.244867	1.04763	0.700635	1.01395	0.00911257
GMS-10	0	0.501526	0.45616	0.534233	1.07888	-0.064589	0	-0.135753	-0.305128	-0.205675	0	0	1.19426	0.630954	0	0	0	0.169604	0	0.506681	0.586563	0.558345	0	0	0	0	0	0.0553291
GOTO	-0.0394905	0.916058	-3.65341	-1.2477	-0.457327	0.524016	0.223925	0.490629	0.627707	0.17266	0.749001	0.593204	0.93719	0.307148	0.189155	0.319987	0.521326	0.641872	0.403701	0.129099	0.653667	-1.03751	0.309086	0.239782	0.602893	-0.153794	0.686463	0.958046
GP5d	0	-0.191312	0.0180055	0.160797	0.476551	0.115237	0	-1.8992	1.09359	-0.434427	0	0	0.578212	0.476121	0	0	0	0.0909309	0	-1.03143	0.614124	0.556134	0	0	0	0	0	1.58836
GR-ST	0.189602	0.707166	0.262924	-2.10351	-0.527663	-0.187342	-0.410724	0.554086	-1.78331	-1.35268	0.477378	0.572559	-1.86154	-2.27783	0.283163	-0.707437	0.50242	0.242113	-0.444155	0.158449	0.375063	-3.80762	-0.0638368	0.350144	-0.703572	0.751843	0.106371	-1.07243
GT3TKB	0.959568	0.480087	0.437595	0.30589	1.00986	0.467037	0.210704	-0.150977	-1.07532	-0.205363	0.57594	0.570816	0.770592	0.577774	0.281754	-0.531743	-0.252541	-0.645125	0.226912	0.224702	0.315022	0.198519	0.443542	0.338016	0.999697	0.694879	-0.288635	0.130692
H4	0	0.606912	0.512292	-1.61565	-0.0537162	0.575586	0	-0.681922	-1.90334	-1.64465	0	0	-1.11808	0.587692	0	0	0	-2.05509	0	0.711911	-2.4602	-0.233093	0	0	0	0	0	-2.21002
H9	0.74016	0.656978	0.446234	0.392598	0.206314	0.581548	-0.378772	1.22012	-0.389304	-0.91906	0.811451	-0.00471467	1.27527	0.674762	0.278151	-0.403892	0.371546	1.00005	0.45549	0.754141	0.877357	0.585132	-0.131017	-0.110843	-0.318494	0.72199	-1.39332	1.50976
HAL-01	1.36575	0.866765	0.433198	0.217098	0.059704	0.00651301	-0.9612	0.13055	0.13903	-1.69763	0.347909	0.365632	-2.88255	0.394576	0.284998	-0.674474	0.502778	0.916251	-0.53315	0.305762	0.844733	-0.750029	0.479696	-0.325634	-0.334976	0.4583	-1.48065	-1.02288
HC-1	-0.658244	0.215137	0.5261	0.517192	-2.26616	0.530383	0.0190927	0.636289	1.19177	0.999332	0.198969	-0.0934204	0.448671	0.602631	0.326473	0.161362	0.0797331	0.666157	0.228848	0.671609	0.236469	0.482408	0.0286302	0.379462	-0.258048	0.719719	-0.670812	-0.122527
HCC1143	0	0.323159	0.559759	0.0722517	1.10751	-0.916262	0	0.169287	0.353831	0.581296	0	0	-0.0317078	-0.345905	0	0	0	1.02516	0	-0.983936	0.220359	0.0368053	0	0	0	0	0	0.35433
HCC1187	0.462857	0.894953	0.548445	-0.825542	0.347894	-0.12722	0.730088	1.08181	-0.439657	-0.82748	0.261675	0.572805	0.447176	0.644086	0.283048	0.438072	0.521045	0.585697	0.0442472	0.423471	0.0809729	0.125064	-0.28523	-0.269431	-0.346158	-0.147811	0.301631	0.668533
HCC1395	0	0.702193	-1.08155	-0.927281	0.346031	0.596265	0	1.1299	0.778791	0.848555	0	0	-0.0684817	0.699367	0	0	0	-1.32402	0	0.698184	-2.38171	-2.20786	0	0	0	0	0	0.415649
HCC1419	0	-1.43336	-2.96391	-0.723168	1.19462	-1.64537	0	1.24394	0.95417	1.83351	0	0	-0.382322	0.0896181	0	0	0	0.995754	0	0.73765	-0.427474	0.544986	0	0	0	0	0	-0.737449
HCC1599	-0.869493	0.29455	0	0	-0.631106	0	0.978387	1.06066	0	0	0.672793	0.471674	0	0	0.275513	-0.696543	0.478278	0.235567	0.808974	0.757128	0.46987	0	-0.432338	0.380027	-0.121096	0.498451	0.0185309	0
HCC1806	0	0.693582	0.281155	0.372129	0.389785	-0.155062	0	1.03638	0.813631	-1.00298	0	0	1.26125	-0.00308383	0	0	0	0.223788	0	0.21411	0.646825	0.481054	0	0	0	0	0	-0.472127
HCC1937	0	-0.469828	-1.24297	-0.692182	1.12706	-0.0303262	0	1.06787	1.16578	0.814948	0	0	-0.219012	0.211841	0	0	0	0.980887	0	0.570699	0.397301	0.592647	0	0	0	0	0	0.182051
HCC1954	0	-0.209605	0.398382	0.571295	0.915949	0.351191	0	1.17565	1.02411	1.39201	0	0	0.991226	0.267941	0	0	0	1.02309	0	0.715216	0.738853	0.302754	0	0	0	0	0	0.990144
HCC2157	0.495224	-0.849811	0.528337	-0.200733	0.321331	-2.2825	0.714079	-0.638952	0.53433	-0.141465	0.773258	-0.744246	-2.18529	-0.0233387	0.326244	0.486101	-0.627987	-0.193441	0.280978	0.0396394	0.786782	0.0528502	0.479487	0.378614	0.218892	0.68767	0.759516	0.0557773
HCC2218	-0.436796	-0.503445	0.523786	0.594165	0.438138	-4.66806	1.01188	1.19789	1.26811	1.78849	0.811872	0.511591	-0.31841	0.467822	-0.117638	0.646213	-6.78558	1.05134	1.08207	0.758622	-0.475455	0.393608	0.45801	0.404195	0.576222	-1.32732	1.01408	1.35255
HCC2998	0	0.743191	-0.76031	0.576936	-0.327202	0.450904	0	-1.75995	1.03084	1.36699	0	0.479154	1.0641	0.498372	0	0	-0.33287	0.82164	0	-1.89117	0.841838	0.164488	0	0	0	-3.55186	0	1.55181
HCC38	0	-1.6722	0.519569	0.406861	1.11457	0.543036	0	0.405032	0.386402	0.906183	0	0	1.08699	0.41397	0	0	0	-0.503717	0	0.598556	0.713656	0.259155	0	0	0	0	0	0.288852
HCC70	0	-3.70692	-0.0379723	-0.0834153	-1.0816	0.354307	0	-1.73815	-1.16639	0.878045	0	0	-1.08058	-0.52635	0	0	0	0.442159	0	0.726772	0.0748974	-0.231152	0	0	0	0	0	0.305984
HCE-4	-1.62225	0.362979	0.430189	0.497996	-0.171973	0.301955	0.754058	0.449161	-0.340142	0.599176	-0.851475	0	-0.229584	0.278384	0.166631	-1.28331	0	-0.822251	-0.245219	0.486779	0.147751	0.507435	0.41414	0.125312	-0.232731	0	-0.601857	1.33351
HCT-116	0	-1.33994	0.519106	0.58903	-0.611547	-0.0599352	0	0.0764781	-0.122512	-1.38444	0	0	0.955156	0.557876	0	0	0	-1.32462	0	0.596702	0.80558	0.09505	0	0	0	0	0	1.41424
HCT-15	0	-1.46584	0.22438	0.287894	-0.319125	0.522465	0	0.88423	-0.433134	-0.359375	0	0	-1.15054	0.584414	0	0	0	-0.910022	0	0.711424	0.506427	0.557352	0	0	0	0	0	0.291703
HDLM-2	1.10219	0.50142	0.561867	-0.241787	0.0367299	0.517973	0.649173	0.956824	-0.432935	-0.425219	0.811849	0.442422	0.746674	0.560251	0.307193	1.25936	-0.523609	0.582736	0.601596	0.519635	-0.21043	-0.363574	-0.32013	0.378484	0.275079	0.300479	-0.644807	0.254787
HD-MY-Z	0.581257	0.916058	0.45634	-0.997324	0.588833	0.561273	0.682435	1.23572	-0.00464236	-0.758442	0.445669	0.112028	0.860319	0.000383039	0.325966	-1.01946	0.262897	1.05051	0.49882	0.76969	0.72508	0.593166	0.308989	0.341429	-0.100718	0.116213	-0.254873	-1.56778
HEC-1	0	-0.377798	0.531525	-0.0111584	-0.16117	0.0720979	0	1.00023	-0.299551	-0.096344	0	0	0.373878	0.268151	0	0	0	0.585033	0	0.715226	0.283905	0.492338	0	0	0	0	0	0.0737186
HEL	0.304665	0.73154	-0.308836	0.450172	-1.44077	0.24638	-0.479985	0.670218	1.01796	-0.940887	0.70853	-1.25594	1.24026	0.189044	0.327096	-1.03927	0.521528	0.313832	-0.158722	0.351954	0.811513	0.413422	0.367247	0.354642	-0.679309	0.597748	-0.764281	-0.278371
H-EMC-SS	-0.551327	0.717429	-2.75885	-4.27247	-0.6257	0.532784	1.00314	-0.67836	0.221055	-0.221249	0.636439	0	0.606089	0.642258	0.2419	0.475399	0.442181	0.124276	-1.06728	-0.691397	-1.69644	-4.74572	0.432032	0.0773463	-0.0283755	-0.459636	-0.929558	0.256306
HGC-27	0	-7.46727	0.508178	-0.680652	-0.836735	0.519227	0	-0.847326	0.379247	-1.27144	0	0	-2.58418	0.496208	0	0	0	0.492234	0	0.581651	-1.14363	0.118316	0	0	0	0	0	-2.49185
HH	-0.466138	-0.99008	0.425124	0.19077	0.228343	0.447775	0.560541	0.519798	-0.39294	-0.0561795	0.772991	0.594066	-0.493399	0.396194	-0.312403	0.413683	0.433733	0.706495	0.939927	0.609307	-0.0414978	-0.137342	0.194161	0.131919	-0.47707	-0.0279156	-0.450372	-1.16387
HL-60	0.406752	0.662267	0.428544	-0.318645	0.27642	0.526539	-1.22005	-0.498021	-0.758556	-0.997891	0.818541	0.593679	-3.33598	0.467423	0.326555	-0.0637333	0.521294	0.971482	-1.02525	-1.33573	0.702764	0.109267	0.244429	0.40439	0.201418	-1.02734	-0.443113	0.136196
HLE	0	-0.97871	0.515223	-0.325501	-0.863701	-1.76027	0	0.392812	0.143636	0.555921	0	0	0.611241	0.504739	0	0	0	-1.20345	0	0.622144	-2.925	0.388192	0	0	0	0	0	-0.648129
HMV-II	0	0.732595	-0.0775707	0.625064	-2.37931	0.53903	0	-1.70756	1.02373	0.243341	0	0	0	0.52117	0	0	0	-0.285704	0	-2.95975	-1.46045	0.518289	0	0	0	0	0	0.401194
HN	0	0.294304	0.0842172	0.446657	1.03641	-2.98766	0	0.65283	-0.874193	-0.591882	0	0	-0.305373	-1.76518	0	0	0	0.10724	0	0.699381	0.679461	0.477624	0	0	0	0	0	-0.281173
HO-1-N-1	0	0.619178	0.335744	0.0809023	1.21401	-2.10378	0	0.37084	-0.964659	-0.513483	0	0	-1.15503	-1.63472	0	0	0	0.368373	0	0.698692	0.324278	0.47864	0	0	0	0	0	-1.60398
HOP-62	-1.26667	0.281528	0.424738	0.052636	-1.26058	0.557712	-1.2983	-0.276884	-0.254914	-0.537489	-2.36204	0.0152265	0.768324	0.645536	0.281885	-1.12537	0.257287	-1.65302	-0.938671	0.404141	0.278323	0.584658	0.33926	0.329171	-0.389021	-3.32429	-0.659983	-0.733826
HOP-92	0	-0.364758	0.0585553	0.566217	0.564363	0.518674	0	0.352973	-1.39803	0.369319	0	0	0.0192362	0.586116	0	0	0	-0.626149	0	0.270587	-0.509921	-0.122809	0	0	0	0	0	0.0923571
HOS	0	0.576211	0.299566	-0.491584	-0.774109	0.528292	0	-0.0493735	-1.51061	-1.07474	0	0	-0.551651	0.30179	0	0	0	-0.479701	0	0.727227	-0.169953	-0.456165	0	0	0	0	0	-0.447052
HPAF-II	0	-0.395951	0.464645	0.620001	1.04845	0.560599	0	0.185613	1.23568	0.732713	0	0	0.459242	0.326878	0	0	0	0.94134	0	-0.578444	-0.308287	0.510887	0	0	0	0	0	0.820529
Hs-578-T	0	0.627701	-0.68083	-0.705389	0.929084	0.557429	0	0.715864	-0.489181	0.2292	0	0	-0.872267	0.57021	0	0	0	0.467209	0	0.653994	-0.661666	-2.0464	0	0	0	0	0	0.200304
HSC-2	0	-0.107611	0.41759	0.504434	-0.473225	-2.62123	0	-0.40887	0.311649	0.70026	0	0	0.170617	-4.45923	0	0	0	-1.45637	0	0.666376	0.83314	0.551778	0	0	0	0	0	-0.0306172
HSC-3	0	0.570658	0.19103	0.129913	-0.11614	-2.10832	0	-0.796264	-1.24173	-1.05879	0	0	-0.911463	-0.566103	0	0	0	0.173305	0	0.379366	0.789729	0.489539	0	0	0	0	0	-0.873384
HSC-4	0	0.336989	0	-1.23436	0.344654	-3.82365	0	0.53606	0	-0.652866	0	0	0	-6.23626	0	0	0	0.792416	0	0.756419	0.860896	0	0	0	0	0	0	-0.936783
HT	-0.0977602	0.297221	0.517717	0.634366	-0.194415	0.554057	1.05501	0.984411	0.635937	0.461915	0.732093	0.593591	-1.43309	0.431052	0.326113	-0.245626	0.521263	0.790349	0.909525	0.742713	0.844097	0.390652	0.412291	0.403543	-1.62604	0.62486	0.773249	-0.733042
HT-1080	0	0.744	0.413964	0.431193	-0.595677	0.560127	0	0.175182	0.875114	-1.29492	0	0	0.074062	0.591873	0	0	0	-1.7406	0	0.73318	-0.567483	0.551417	0	0	0	0	0	-0.733851
HT-1197	0	0.806823	0.339653	0.591026	0.679848	0.556363	0	0.831699	1.26685	1.53208	0	0	0.784195	0.471562	0	0	0	0.981066	0	-0.281816	-0.501808	0.551801	0	0	0	0	0	-0.157551
HT-1376	0	0.574771	0.42497	0.541032	-0.803976	-0.519205	0	0.652095	0.347272	1.2298	0	0	0.26694	-0.219627	0	0	0	0.283766	0	0.472353	0.0184134	0.558458	0	0	0	0	0	0.649595
HT-144	-1.12253	0.450652	-0.711197	0.499747	-0.557457	0.552303	-0.493412	-0.744149	0.157502	0.0630328	-0.545005	-0.221885	1.17848	-0.453714	0.074343	-1.08115	0.472152	-0.677934	-0.0466417	-1.80463	-0.837817	0.387222	0.262788	-0.514128	-0.62651	0.0942062	0.305082	0.682365
HT-29	0	-1.45013	0.285115	0.319936	-0.938544	0.575586	0	-2.04345	0.966457	0.400996	0	0	-0.831285	0.64354	0	0	0	0.0330842	0	-2.64937	0.841851	0.550447	0	0	0	0	0	0.940864
HT-3	0	0.452866	0.26637	0.569284	0.849928	-0.828191	0	0.0306166	0.19593	-0.263768	0	0	-0.306996	-0.867427	0	0	0	0.693734	0	-0.0675618	0.842786	0.590886	0	0	0	0	0	0.609592
HT55	0	-0.344883	0.548625	0.5866	1.13651	-0.0886404	0	0.192913	1.21813	0.968247	0	0	0.314474	0.522388	0	0	0	0.532049	0	0.687751	-3.64188	0.618576	0	0	0	0	0	1.62987
HTC-C3	0	0.191185	-1.73945	0.56004	0.323543	0.530882	0	-0.0771125	0.656829	-0.846377	0	0	0.201946	-0.922476	0	0	0	0.0802498	0	0.504626	0.607373	0.548551	0	0	0	0	0	-0.933073
HuCCT1	0	0.0973091	0.514966	0.61287	0.150251	0.405135	0	-0.131472	0.226082	0.154116	0	0	0.325845	0.452526	0	0	0	-1.65742	0	0.741537	0.334119	0.367995	0	0	0	0	0	0.466497
HuH-7	0	-0.176375	-0.361265	-0.66351	0.396119	0.519281	0	-0.0653156	-0.0194316	0.884291	0	0	-0.685298	0.562772	0	0	0	0.461581	0	-1.25945	-1.61405	-2.90497	0	0	0	0	0	-0.214687
HuO-3N1	0	-0.72752	-0.303308	0.302953	-0.0726058	0.570244	0	-0.304423	0.160588	0.388184	0	0	0.377493	-0.827421	0	0	0	-2.09026	0	-0.670393	-0.171589	-0.221561	0	0	0	0	0	0.366058
HuO9	0	-2.27023	-3.26802	0.170113	0.891057	0.422846	0	1.25819	-0.812148	-0.134715	0	0	-2.11407	0.500579	0	0	0	-0.610912	0	0.654725	0.807164	-1.77494	0	0	0	0	0	-0.569105
HuP-T3	0	-0.0339445	0.355929	0.288965	0.712028	0.213547	0	-0.35554	0.463283	-0.187187	0	0	-0.374567	0.542895	0	0	0	0.456566	0	0.195648	0.537219	0.508337	0	0	0	0	0	0.377301
HuP-T4	0	0.751626	0.449911	-0.23927	-0.052679	-1.21896	0	0.124264	0.213713	0.312556	0	0	-0.855898	-0.467455	0	0	0	1.0145	0	0.714739	0.712293	0.583755	0	0	0	0	0	-0.0511358
HUTU-80	-1.56349	-0.704341	0.509566	-3.56283	-1.33883	0.0709244	-2.05663	-1.62512	-3.32845	-1.90209	-0.897659	0.525143	-1.09503	0.584078	0.276152	-2.10104	0.00175732	-1.86897	-1.22838	-0.463225	-3.33801	-1.76296	-0.492172	0.337256	-1.91774	0.0816048	0.0963268	-0.118394
IA-LM	-0.858402	-1.24396	-0.39261	0.0432043	-0.870897	0.560815	0.295732	0.273662	0.0154313	0.7711	0.631924	0	0.0165224	0.356924	0.259231	-0.945278	0	0.603639	0.77853	0.687147	-0.865026	0.0748528	0.441211	0.337343	-0.982182	0	0.895726	0.207724
IGR-1	0	0.178637	0.518437	0.456031	0.0117457	0.514182	0	-0.248897	-0.167558	0.518511	0	0	1.18517	0.631122	0	0	0	-0.632312	0	0.27369	0.413386	0.503012	0	0	0	0	0	0.818973
IGROV-1	0	0	0.518746	0.448046	0	-1.18742	0	0	0.18369	0.563872	0	0	-1.24138	-0.310059	0	0	0	0	0	0	0	-1.81744	0	0	0	0	0	0.448942
IM-9	1.28189	0.895357	0.518566	0.341982	-0.029347	0.529897	1.04715	1.07276	0.933021	0.357532	0.818428	0.593239	1.24293	0.388966	0.284719	1.70499	0.520998	0.410485	0.667072	0.672689	0.626703	0.378014	0.412002	0.378288	1.27684	0.79566	1.04049	1.73511
IMR-5	0.148216	0.61482	0.56233	0.0333531	-0.0915229	0.443714	0.250772	0.618981	1.16847	1.02569	0.316247	0.507525	1.27622	0.603681	-0.773256	0.550167	0.502576	0.488865	1.11191	0.593302	0.660975	0.481054	0.496913	-1.39266	1.31606	0.758098	0.168942	1.73573
IPC-298	0	0.65768	0.244051	0.644492	1.17356	0.49666	0	1.07993	0.763686	-1.19267	0	0	0.551211	0.638434	0	0	0	0.552658	0	0.382702	-0.0444836	0.499491	0	0	0	0	0	-1.67733
IST-MEL1	-0.12267	-0.419042	0.522937	0.557133	-0.390838	0.187539	-0.03346	0.208024	0.175576	-0.222322	-0.920238	0.265046	0.633218	0.675834	0.151561	-1.40167	-0.786308	-0.164651	0.472801	0.45262	-0.84014	0.503012	0.387728	0.131984	-0.865041	-0.625953	-0.35217	0.204612
IST-MES1	0.553822	0.751784	-1.37316	0.621549	1.09195	0.475414	-1.10772	0.0665342	1.20503	1.36512	-1.81429	0.522468	0.967059	-0.0328148	0.276447	-0.015027	-0.436671	0.136323	-0.515302	0.0809269	-0.216415	-1.29109	0.324936	0.344341	1.23725	0.183567	0.280131	0.297904
IST-SL1	0.235562	0.429371	0.31196	0.608978	0.0439902	0.493935	0.81836	1.17323	-0.821103	-1.6316	0.694304	0.547073	1.25671	0.561385	0.18198	0.685404	0.118682	0.528144	0.665188	0.693524	0.735348	0.593324	0.452882	0.152739	0.325203	-0.422891	-0.260751	0.927355
IST-SL2	-0.779739	-0.33694	0.221526	-0.273974	-1.68073	0.370333	0.517656	0.827514	0.678867	0.601922	-0.334173	0.481952	-0.613553	0.443386	0.227436	-0.453557	0.141905	0.754222	0.498717	0.598418	0.408193	0.104009	-0.195271	-0.420457	0.341612	-0.860443	-0.369464	-0.620824
J82	0	-0.318154	0.134718	0.571338	-1.48754	0.487797	0	0.00116039	1.21386	1.40434	0	0	0.737897	0.585822	0	0	0	0.577619	0	0.302511	-2.54149	0.0814423	0	0	0	0	0	-0.729244
JAR	-1.02994	0.916146	0.483287	0.323249	1.29955	0.441745	0.88125	1.25876	-0.0952719	1.22188	0.580935	0	1.25937	-0.656305	0.324278	-0.114886	0.470843	1.03302	1.08939	0.757298	0.0756244	0.527248	0.473475	0.417517	0.302585	-0.127031	-0.885633	0.10797
JEG-3	0	0.462092	0.416201	-0.211308	1.01932	0.510581	0	0.995098	0.234955	0.065467	0	0	0.973715	0.585233	0	0	0	0.735948	0	0.738179	0.617733	0.258614	0	0	0	0	0	-0.244008
JiyoyeP-2003	-0.750077	0.392713	0.460274	0.482171	-1.30888	0.559924	0.0335938	0.957495	0.424468	-0.900939	-0.0979848	0.507015	0.87473	-0.934852	0.324295	-0.254044	0.504415	0.595217	1.04251	0.743136	0.875903	0.351634	0.124537	0.403673	-1.13482	0.041256	0.517447	-0.752738
J-RT3-T3-5	-0.841988	-0.150138	-0.10187	-1.20711	-0.189771	0.45661	0.909759	0.887625	-1.51151	-1.93445	0.690815	0.347714	-0.131801	0.106952	0.30929	-0.591229	0.284297	0.940919	0.312181	0.673028	0.348308	-2.65189	-0.136675	0.38144	-1.45455	0.796569	-0.0260006	-2.70443
JVM-2	0.685392	0.82473	0.456777	0.610685	0.740078	0.55755	0.403538	1.25881	0.173378	-0.545136	-0.124645	0.351498	-0.87602	-2.25827	0.0250209	1.02211	0.439687	0.726466	0.911316	0.753972	0.501338	-0.629342	0.191091	0.338777	0.223127	0.70433	0.551755	-1.17547
JVM-3	0.973004	0.915794	0.378711	-1.79457	1.01875	0.505279	1.05471	1.24732	-1.06401	-1.29156	0.725087	0.592693	-0.249345	-0.839418	0.306194	1.55038	0.520422	1.0501	1.1217	0.776533	0.860999	-0.536864	0.477381	0.403064	1.31581	0.77229	1.04022	-0.768563
K052	1.47158	0.916374	0	0	0.310271	0	0.974613	1.18748	0	0	0.802054	0	0	0	0.336728	-0.413766	0	0.382806	0.82325	0.757478	0.858053	0	0.38403	0.403999	0.261816	-1.29958	-1.12963	0
K5	0.142549	0.748182	0.370175	0.545806	-0.815963	-0.266726	-0.586628	-0.200424	0.375097	-1.36584	-1.13593	0.54563	0	0.322466	0.276889	-0.514104	0.374414	-1.17874	-0.731898	0.288879	0.727027	0.101436	0.448622	0.368791	-0.297365	0.450272	-0.153171	-2.8438
KALS-1	-0.778723	-0.138188	0.345001	0.619958	0.510402	0.519861	0.748047	-0.371786	0.606417	0.286628	-1.49164	0.20795	0.979048	0.483433	-0.0770631	-1.01932	0.416402	-0.153613	-0.282852	0.261107	0.669193	0.40004	0.279539	0.199205	-0.674226	0.699877	0.226122	-0.447201
KARPAS-299	-0.0498547	0.916005	0.18599	-0.291767	0.890442	0.557874	0.168364	1.21441	0.121481	-0.750923	0.722672	0.593133	0.0993193	0.631122	0.326162	-0.0290741	0.476688	1.05042	-0.661851	0.742363	0.155437	0.219325	-1.61158	0.403651	-1.01793	0.647336	-1.49672	-0.814829
KARPAS-422	-0.285584	0.114917	0.207358	0.429095	-0.840709	0.530275	0.948495	0.938965	-0.712212	-0.138775	-0.621641	0.573052	-1.05471	0.290129	0.285538	0.582476	0.520936	1.04698	-0.00863342	0.736315	0.585278	0.222439	0.131595	0.348579	-0.223462	0.753751	0.00515556	-0.704953
KARPAS-45	-0.134129	0.410005	0.528671	-0.744027	-1.03517	0.360472	-0.149763	0.637223	-2.74822	-2.18961	0.166904	0	-2.61553	0.511315	0.0633843	0.831829	0.520624	0.657709	-0.241185	0.22896	-0.416426	-0.988718	-0.00424442	0.198053	-0.0874181	0.694334	-0.768666	0.0311252
KASUMI-1	1.47067	-2.05735	0	-6.71845	0	0.216528	0.572165	0	0	-2.48547	0.811273	0.592817	0	-0.249946	0.325884	1.05362	-0.169297	-2.83063	0.235073	0	0	0	0.479166	0.403217	0.752164	0.756447	0.692579	0.044771
KE-37	-1.42683	-1.49336	0.523888	0.122144	-1.83521	0.528292	1.05493	0.214949	-0.916082	-3.55491	0.735647	0.485226	0.00403541	0.406511	0.281934	-0.590084	0.482127	1.0293	0.559256	0.649906	0.762182	-1.53865	0.0360893	-0.145638	-1.31924	0.707965	-0.804586	-2.82092
KGN	-1.40307	0.538043	0.394988	0.63953	-1.44134	0.530221	-1.15513	-1.15594	-0.775146	-0.380987	-2.32403	-0.0668087	0.991595	0.645872	0.282573	-1.42074	0.341325	-2.43408	-0.893875	-0.098681	-1.72366	0.290659	0.312108	0.345775	-0.51335	0.700529	-1.39704	-0.191914
KINGS-1	-0.414043	0.190148	-1.38543	0.125949	1.1669	0.0259511	0.268841	-0.586222	-0.278659	0.0263675	-0.97163	0.536038	-0.0103237	0.639968	0.139276	-0.325317	0.351955	-0.255384	0.615539	0.258035	0.451137	0.447069	-2.91334	-4.82931	-0.652444	0.620043	0.778947	-0.275943
KM12	-1.30041	0.71648	0.510852	0.342445	-1.09899	0.522047	-3.42528	-3.52312	-0.432549	-1.22424	0.775661	0.345778	1.09195	0.492825	0.275923	-0.472742	0.368569	-2.84777	0.120281	0.737385	0.255501	0.44576	-3.00629	-1.24222	0.918194	-3.2877	-3.33153	0.393798
KM-H2	0.832696	0.35964	0.134949	0.53011	0.488437	0.528805	0.360056	0.930371	1.23183	1.61383	0.755526	0.501823	1.19227	0.230457	0.326162	0.950651	0.520749	0.876692	0.420637	0.655075	0.531715	0.176223	0.0750566	0.40376	0.0351204	-0.329577	0.283781	1.59611
KMOE-2	0.751056	-0.150085	0.454308	-0.344032	-0.322732	0.562231	0.442663	-0.104508	-0.361993	-1.08873	0.818416	0.572911	-0.814951	0.564285	0.30739	0.194696	0.427858	0.614435	0.24436	-0.478138	0.687341	0.046351	0.304215	0.349253	0.967423	-1.01766	0.097371	0.873681
KNS-42	-0.65257	0.19969	0.413321	0.637447	0.267076	0.527523	0.458239	0.871179	0.923913	1.1285	-0.250199	-0.0670727	1.23069	0.4707	0.156049	0.0414792	-0.243703	0.895872	0.770599	0.59792	-0.264188	0.582966	-0.274106	0.337734	-0.0139143	0.328862	0.97376	-0.435249
KNS-62	0	0	-0.85154	0.512925	0	0.108694	0	0	-0.0645009	0.897015	0	0	0.0508658	-0.89367	0	0	0	0	0	0	0	0.537945	0	0	0	0	0	-0.493331
KNS-81-FD	0.807903	0.695181	0.431501	0.49707	0.708191	0.465958	0.836077	0.546595	0.343028	0.383308	0.703493	-0.0247087	0.516404	0.521107	0.276267	0.00831289	0.391558	0.411302	0.93307	0.71493	0.11	0.554689	-0.399383	-0.577937	0.0206835	0.395807	1.01324	-0.490504
KOSC-2	0	0.610005	0.145389	0.404894	1.25051	-0.00608599	0	-0.784659	-0.469867	-0.478043	0	0	0.656723	-0.159975	0	0	0	0.458927	0	0.668579	0.85704	0.502086	0	0	0	0	0	-0.523063
KP-4	0	0.688047	0.425844	0.25523	0.80699	0.559452	0	0.275994	0.70633	0.0145888	0	0	0.966553	0.41168	0	0	0	-0.63868	0	0.698364	0.653641	0.373433	0	0	0	0	0	-0.670975
KP-N-RT-BM-1	0.448451	0	0	0	0	0	-0.715299	0	0	0	0.804243	0	0	0	-0.592676	1.08636	0	0	-1.32645	0	0	0	-1.94505	0.291507	0.307982	0	0.79639	0
KP-N-YN	1.0955	0.869559	-0.681653	0.442621	0.529291	0.523976	0.484548	-0.0937814	1.22668	0.613429	0.681436	-1.51005	1.17564	0.0608326	0.28064	1.64986	0.340047	1.02799	-0.199758	-0.0542795	0.362108	0.237221	0.456933	-0.77508	0.95134	0.795948	0.103	1.58752
KP-N-YS	0.993561	0.75254	-3.04378	-0.241657	0.030828	0.562096	0.577963	0.654068	0.231121	0.367838	0.141235	0.59301	0.956367	0.224847	-0.12632	0.851578	-0.0722752	0.948091	0.889289	0.473391	0.844396	0.514272	0.496801	0.269513	1.31598	0.0720022	0.500203	-0.14845
KS-1	-2.26174	0.284568	0.16038	0.179473	-0.852586	-0.25754	-3.34659	-2.83612	-1.24422	-0.347292	-1.43809	-2.36254	-0.547752	0.00460632	0.243276	-1.65885	-1.51323	-2.38871	-2.23338	-2.08261	-1.00021	0.0579052	-1.39331	-0.363711	-2.16941	-0.877134	-1.75627	-0.637683
KU-19-19	0	0.797422	0.391877	0.644058	1.24037	-0.73127	0	1.16973	0.330811	0.223314	0	0	-1.70773	-1.95863	0	0	0	0.966173	0	0.577033	0.736049	0.552027	0	0	0	0	0	-0.367019
KURAMOCHI	-0.705962	-2.37915	-0.075128	0.535362	0.0697637	0.524407	0.0706596	0.525125	1.03388	1.23921	-2.30522	0.0356781	-0.795224	0.644233	0.274563	-1.25093	0.111606	-0.0280932	-0.338948	0.698682	0.00962471	0.591789	0.303234	0.284248	-0.0690482	0.494105	0.78387	-0.383492
KY821	-0.469092	0.915794	0.529957	-0.210932	1.03517	0.313381	-0.0841219	1.25596	0.370748	-0.565987	0.801087	0	-1.75899	0.594457	0.158883	0.0993703	0.476875	1.05009	0.987571	0.769521	0.559639	0.0890022	0.350464	0.323607	1.28239	0.777924	-1.00305	1.56786
KYSE-140	0	0.292423	-0.28068	0.420358	-0.513923	-3.3096	0	0.0927716	-0.0212438	0.00844721	0	0	0.504973	-2.54468	0	0	0	0.0169413	0	0.458562	0.678423	0.560331	0	0	0	0	0	-0.416075
KYSE-150	0	0.0937066	0.517537	0.647559	-0.0924683	0.527038	0	-0.288505	-0.585001	-0.0263124	0	0	0.103871	0.578636	0	0	0	-1.32419	0	-0.347709	0.525133	0.250851	0	0	0	0	0	1.44895
KYSE-180	0	0.0154535	-0.0430892	0.644955	-0.35818	-2.14511	0	0.11599	-0.159456	1.40788	0	0	1.15383	-2.02881	0	0	0	-0.28795	0	-0.503961	0.666571	0.433822	0	0	0	0	0	0.162354
KYSE-270	0	-1.07013	0.4531	0.510205	-1.52211	-1.4762	0	-0.677418	0.0626985	-0.0805937	0	0	-0.0750085	0.232978	0	0	0	-1.73955	0	0.199186	0.0459479	0.544941	0	0	0	0	0	-0.212333
KYSE-410	0	0.631795	0.00304038	-0.84769	-0.126934	-3.25619	0	-0.139188	-0.635109	-0.264425	0	0	-1.11284	-1.37426	0	0	0	-1.06289	0	-0.0440159	0.723522	0.475593	0	0	0	0	0	-1.03156
KYSE-450	0	0.581888	0.425124	0.517655	-1.08432	-2.1655	0	0.01866	0.821195	0.762028	0	0	-0.465256	-3.09818	0	0	0	0.496164	0	0.714835	0.621939	0.489968	0	0	0	0	0	-0.184195
KYSE-510	0	-1.97101	0.340553	0.397401	-0.835349	0.46291	0	-1.08773	-0.523038	0.864017	0	0	0.0571436	-0.222967	0	0	0	-1.10968	0	0.698459	0.29603	0.141966	0	0	0	0	0	-0.136646
KYSE-520	0	-0.250287	-0.151445	0.595901	1.14648	-0.201654	0	0.519886	0.751925	0.782254	0	0	0.0959528	-0.189622	0	0	0	-0.71891	0	0.127214	0.415632	-0.0101561	0	0	0	0	0	-0.623203
KYSE-70	0	-1.25549	-1.27265	0.646416	0.0258257	0.52786	0	0.557681	1.20234	1.23539	0	0	0.621521	0.252708	0	0	0	-0.102364	0	0.597412	-0.52611	-0.140456	0	0	0	0	0	0.638801
L-363	-0.997491	0.770113	0.560967	0.297066	-0.577934	0.380288	-1.95634	-1.26438	-0.818964	-1.19289	0.81173	0.593204	-2.51694	0.132628	0.326015	-0.350815	0.520889	0.656177	-0.628823	-1.36093	0.465066	-0.607317	-0.255314	0.378201	-1.17481	0.777743	-0.417635	-2.05401
L-428	1.43729	0.621691	0.560993	0.53526	-0.141142	0.581426	0.476963	1.2205	1.0583	0.547961	0.818582	0.593327	1.15095	0.567731	0.325933	0.187136	0.520952	0.675	0.713753	0.700429	0.783394	0.392976	0.0652827	0.403434	-0.652044	0.752101	0.161841	-0.738159
L-540	-0.0438441	0.870948	0.502289	-0.668487	0.596635	0.507721	0.238449	0.996352	-0.462537	-3.03481	0.617864	0.431193	1.19614	0.676128	0.00505296	0.226196	0.188834	-0.583475	0.0403074	0.714739	0.480956	0.499266	0.250393	0.270317	0.0250763	-0.321671	0.370427	-2.22157
LAMA-84	0.370649	0.642005	0.30638	-7.63774	0.520773	0.291043	-0.138948	0.819376	-1.94117	-1.57317	-0.569067	0.09478	0.144604	0.220225	-8.57461	0.439727	0.520889	0.851246	0.191914	0.471039	-0.503366	-2.09907	-2.02693	0.403673	0.176694	-2.09512	-1.2101	-1.27569
LAN-6	0.908247	0.615944	0.452946	0.473694	0.202431	0.552222	-2.57221	-0.946532	1.28751	0.668839	0.601325	0.544205	0.871441	0.477634	0.32631	1.06965	0.475862	1.0327	-2.11072	-3.00855	0.834568	0.55399	0.0697517	0.349361	0.857082	0.524502	0.211882	1.63719
LB1047-RCC	-0.973276	-0.100283	-3.20945	-0.694699	-2.13169	-0.98155	-1.13323	-0.871183	-1.45041	-0.164262	-3.53606	-1.28505	-1.40773	-1.93182	-0.309864	-0.730057	-1.49484	-2.07034	-0.732888	-0.899169	-2.11301	-0.495657	0.327508	-0.78084	-1.05542	0.561383	-2.28506	-0.844487
LB2241-RCC	1.39767	0.69671	-0.929889	0.423671	-0.467965	-2.84678	0.928844	0.211706	-0.927855	-0.986921	0.599913	-2.22368	-1.72033	-3.25908	-0.70141	1.79426	-2.7535	-0.4186	-0.769028	0.0195676	0.423018	0.166474	0.448252	-9.16388	1.16314	0.325333	0.215253	-1.50062
LB2518-MEL	-0.401576	0.825433	0.520494	0.605883	0.456945	0.557267	-0.0352037	-0.17822	1.23968	0.0499089	-1.45887	-0.694613	0.227813	0.488371	-0.309078	-0.833723	0.474272	0.037372	0.6566	0.129332	-1.20496	0.478955	0.332283	0.042399	1.29636	-2.68444	0.999755	1.41061
LB373-MEL-D	-0.128017	0.863567	-0.672087	0.362176	0.605758	0.581372	0.128907	0.130798	1.29179	1.0862	-0.100838	-0.0333328	0.715646	0.67617	0.23638	-0.175475	-0.011927	0.945985	0.756656	-0.109368	-0.475351	0.619343	0.408867	0.335278	0.553326	-0.0483323	0.985962	0.900387
LB647-SCLC	-0.419897	0.828157	0	0	0.697838	0	0.439036	-1.45781	0	0	0.803733	0.0270011	0	0	0.102747	0.0589557	-0.0340433	0.646351	0.195555	-1.01533	0.804061	0	0.368308	0.352013	-0.141318	0.654334	0.950659	0
LB771-HNC	-1.20291	-0.524603	0.556647	-0.966049	0.147764	0.550873	-2.68345	-2.9971	1.23264	1.19679	0.285369	-1.08228	0.716307	-2.07942	0.281312	-0.59434	-1.07265	0.782731	-0.490989	-3.13474	0.0731059	0.591631	0.448011	0.337408	-0.00679873	0.717931	0.933704	0.19932
LB831-BLC	-0.890315	0.233975	0.520726	0.644492	-1.90066	0.557146	-0.780175	-0.081705	0.280411	0.63866	-2.23039	-0.00545389	0.472726	0.418571	0.221539	-0.244092	0.377173	-1.2986	-1.0289	0.699624	-2.36696	0.378353	-0.183793	0.191686	1.27952	0.291452	0.444026	0.060907
LB996-RCC	-1.42027	0.107976	0.292829	0	-1.42313	0	-1.35263	-1.02546	-0.117286	0	-2.77802	-2.65085	-0.173393	0	0.300051	-0.956855	-2.47744	0.496687	-0.824049	0.160917	0.276246	0.50168	0.409848	0.292442	-0.794744	0.549221	-1.10269	0
LC-1F	-0.739822	0.775209	0	0	1.28641	0	0.874665	0.208727	0	0	0.639007	-3.25713	0	0	0.303672	-0.638472	-2.36873	0.0941468	1.04727	-0.44739	0.8627	0	0.454329	0.29781	-0.552898	-0.345753	0.674997	0
LC4-1	-0.553984	-1.16651	0.525997	0.545806	-0.214489	0.581831	0.647959	0.605451	0.605657	1.04851	0.773774	0.593785	1.18416	0.643077	-1.16097	0.129995	0.503963	0.719384	0.908271	0.54244	-0.0130156	0.514047	0.286757	0.297201	-0.206229	-0.469965	-0.424258	1.03864
LCLC-103H	0	-0.852693	0.280281	0.595988	-0.783122	0.527577	0	-0.737648	-0.680997	0.703166	0	0	1.04454	0.318305	0	0	0	-1.41052	0	-0.951758	-3.08222	0.176471	0	0	0	0	0	1.34147
LCLC-97TM1	0	-2.1562	0.518694	0.60824	-2.51443	-0.377176	0	-2.72178	-0.290397	-0.387136	0	0	-0.449574	0.557792	0	0	0	-0.438482	0	-3.4559	-0.551437	-1.0605	0	0	0	0	0	0.724959
LK-2	0	0.855009	-0.0695225	0.154215	0.680646	0.422941	0	-1.58659	0.165592	-0.390924	0	0	0.705649	0.673313	0	0	0	0.623138	0	0.197152	-2.21799	-2.73337	0	0	0	0	0	-0.344297
LN-405	0	0.574419	-0.351957	0.647385	0.980778	0.559844	0	0.682342	0.651826	0.533789	0	0	-0.190131	-1.04323	0	0	0	1.03137	0	0.698195	0.2053	0.39433	0	0	0	0	0	-0.158086
LNCaP-Clone-FGC	0.877115	-0.0534682	0.507458	0.271345	-0.936745	0.386614	0.868529	0.943734	0.775705	-0.572929	0.81828	0.592781	-1.33179	0.559936	-0.822234	1.57073	0.475503	0.983222	0.612827	0.618935	-0.851279	0.541533	0.296884	0.273251	0.333528	0.529561	0.891251	-0.39832
LOUCY	-0.979529	-0.234331	0.477296	0.565132	-0.359639	0.584178	0.945015	0.435894	-0.753459	-0.321581	0.811748	0.540667	0.0639797	0.601958	0.307881	-0.515675	0.498944	0.215647	1.09859	0.707431	0.845304	-1.53276	0.35122	0.379353	0.0265164	0.778788	0.228579	-0.287249
LoVo	0	-0.933407	0.315688	0.198756	-0.936873	-0.224235	0	-0.228978	0.103419	-1.50268	0	0	-1.29226	-1.2538	0	0	0	0.610237	0	0.701573	0.013688	0.466882	0	0	0	0	0	0.691417
LOXIMVI	0.587666	0.817789	0.511572	-0.202571	-0.503083	0.514223	0.569502	0.308597	-1.39585	-1.22525	-0.851783	0.590722	-0.41761	-0.448692	0.13423	-0.383735	0.480319	0.826782	0.4172	-0.284369	0.816848	0.49755	0.479005	0.347405	0.631779	0.715826	0.514722	-2.4192
LP-1	1.43617	0.460879	0.516663	0.641281	-0.493032	0.563283	0.680721	0.275179	1.09466	1.88675	0.643504	0.302446	0.22193	0.575946	0.32803	-0.408178	0.245831	0.984945	0.0214781	-1.24147	0.806294	0.476405	0.251117	0.292333	0.203318	0.49262	0.447656	1.68817
LS-1034	0.071992	0.245222	0.449551	0.524541	0.326288	0.230273	-1.17322	-1.84073	1.17036	1.86891	0.785817	0.539716	1.09089	0.377284	0.281459	0.288308	0.435339	-0.492526	-1.03402	-2.44013	0.841695	0.477105	0.448156	0.344297	-0.278584	0.668919	0.845317	1.18107
LS-123	-0.122717	0.567706	0.505144	0.645996	0.359909	-1.04773	0.31347	-0.375484	0.268521	0.600729	-1.15806	-0.9809	0.135586	0.546698	0.300101	-0.49459	-0.735887	-0.000362986	-0.0569688	0.285352	0.796272	0.441201	0.448895	0.131854	-0.0754015	0.656454	-0.153996	1.07701
LS-411N	-1.70851	-1.86782	0.457857	0.35286	-0.628857	0.244545	-1.81495	-1.57871	0.673115	-0.648398	0.751136	0.253289	0.567408	0.360496	0.276906	-0.86277	0.104639	0.261574	-0.795643	-0.877741	0.683486	0.563152	-0.414993	0.285422	-1.07256	0.571773	0.977271	1.56408
LS-513	1.00063	0.502738	0.5117	0.649425	0.350997	0.0416121	-0.141148	-0.770538	0.642181	0.638412	0.517238	-0.404876	0.924094	0.618452	-0.251648	0.420931	-0.705028	0.996711	0.129567	-1.07791	0.876811	0.561234	0.27933	0.291442	1.21568	0.563231	0.631262	1.64847
LU-134-A	-0.24404	0.67687	0.530883	0.418839	-0.164686	0.564538	-0.755948	-0.53405	-0.321366	-0.131592	0.811469	0.593221	-0.787237	0.573971	0.0850559	0.544364	-0.0155273	0.708001	-0.648395	-0.931516	0.0357961	0.227449	0.0210747	-0.215207	1.04321	0.66127	0.586342	0.851992
LU-135	0	-1.15233	0.355852	0.084866	-0.861857	0.536332	0	-1.53693	-1.06828	-0.878318	0	0	-0.116678	0.55441	0	0	0	-2.0784	0	0.655657	0.040885	-0.117845	0	0	0	0	0	1.31632
LU-139	-0.0929924	0.894338	-0.248178	0.444371	0.939529	-1.93172	1.03558	1.08968	0	1.23306	0.802796	0.547073	0	-1.70994	0.283163	-0.161817	0.329963	0.860319	0.850743	0.756323	-0.29245	-2.24442	0.454779	0.340059	-0.370324	0.0821197	0.953921	-1.2589
LU-65	1.35118	0.661388	0.550193	0.670082	-1.07729	0.581008	-0.310489	-0.179386	1.29182	1.90269	0.818386	-0.544851	1.27555	0.646922	0.280083	1.01188	-0.354737	0.818181	0.260341	0.27082	0.578917	0.593143	0.456467	0.378201	0.990089	-0.00474226	0.514642	1.73018
LU-99A	0	0.819792	0.402753	0.601037	-0.157967	0.553922	0	-0.82104	0.0662292	0.236382	0	0	0.290832	0.575316	0	0	0	-0.975603	0	-1.14133	0.48006	0.482634	0	0	0	0	0	-0.54185
LXF-289	-0.947194	-1.8422	-2.06714	-0.749553	0.245516	0.454506	-0.887156	0.218943	-2.28584	-0.767137	-2.4677	0.329181	-1.33946	0.590108	0.146401	-1.24196	-0.516798	-1.33578	-0.600264	-0.0445243	-0.236238	-0.554376	0.0888978	-0.378989	-0.0758492	0.29592	-1.05196	-0.488998
M059J	0	0.187389	0.395168	0.496579	-0.764113	0.562002	0	0.296177	-1.46311	-0.197404	0	0	0.883893	0.448344	0	0	0	-0.601711	0	0.741759	-1.22835	0.499604	0	0	0	0	0	-0.220937
M14	0	0.709837	0.138884	0.474721	1.13673	0.556903	0	0.561762	-0.142375	-1.63677	0	0	-0.387114	0.560125	0	0	0	0.904039	0	0.534284	0.416865	0.402409	0	0	0	0	0	0.15639
MCF7	0	0.21048	-0.0735338	0.517149	-1.87334	0.452374	0	-2.69241	0.688267	0.664267	0	0	-1.10236	0.370624	0	0	0	-0.67029	0	-0.928243	0.00264048	-1.17372	0	0	0	0	0	0.832494
MC-IXC	0	-1.55961	0.511803	0.325462	0.686585	0.300431	0	-2.16586	-0.632	-1.22415	0	0	0.340367	-0.423457	0	0	0	-1.63463	0	-1.19487	-4.02138	0.55909	0	0	0	0	0	1.11257
MDA-MB-134-VI	0.149161	0.871	0	0	1.29962	0	1.03379	0.952767	0	0	0.789181	0	0	0	0.147466	-0.229241	0.0921706	0.848451	0.428534	0.769839	0.62647	0	0.478635	0.343819	-1.0353	-1.14828	1.04031	0
MDA-MB-157	0	0.632041	-0.0897588	0.297948	1.28746	0.032318	0	0.682949	-1.3146	1.67404	0	0	-0.444842	-0.344161	0	0	0	-1.17857	0	0.704698	0.389278	0.339583	0	0	0	0	0	0.732815
MDA-MB-175-VII	0	-0.412856	0.424867	0.62923	0.671835	-5.10582	0	0.840629	-0.0921621	0.466255	0	0	-2.21528	-1.84729	0	0	0	0.653383	0	0.33399	0.788223	0.583214	0	0	0	0	0	-0.172853
MDA-MB-231	0	0.738341	0.519569	0.249936	1.24982	0.511417	0	0.274596	0.0652472	-0.113984	0	0	0.819938	0.564915	0	0	0	-1.49497	0	0.395042	0.382502	0.197684	0	0	0	0	0	-0.0371538
MDA-MB-361	0	-4.48964	0.245311	0.525279	0.237108	0.128025	0	0.645322	1.21856	0.178434	0	0	-1.68692	-0.311761	0	0	0	0.983937	0	0.585655	0.299003	0.560873	0	0	0	0	0	-1.03398
MDA-MB-415	0	-2.36985	-0.581782	-0.0429977	1.19176	0.496525	0	1.09647	1.2772	1.08299	0	0	-0.567419	0.633139	0	0	0	0.991492	0	0.687613	-0.692991	0.229209	0	0	0	0	0	-0.603867
MDA-MB-453	0	-0.606529	0.456597	0.612595	1.27442	0.342194	0	0.884957	1.16649	0.720022	0	0	0.496325	0.643224	0	0	0	0.995371	0	0.701542	0.465949	-0.0433969	0	0	0	0	0	0.943018
MDA-MB-468	0	-1.05561	-0.0603428	-0.957254	1.27444	-1.57335	0	-0.228634	-1.27847	-0.188668	0	0	0.734419	-1.32711	0	0	0	0.930748	0	0.737501	0.135523	0.50423	0	0	0	0	0	-0.213018
ME-180	0	-1.54246	-0.741076	-0.926138	0.89125	-1.4954	0	0.752045	0.246354	0.0184963	0	0	-1.19252	-0.868372	0	0	0	0.920935	0	0.738486	0.553005	0.552681	0	0	0	0	0	-0.548972
MEG-01	0.845389	0.579445	0.557161	-5.77623	-0.341714	0.513616	0.352795	0.493752	-0.398037	-1.3068	-0.177954	-0.0268735	0.943296	0.508437	-7.23582	0.0849875	0.296532	0.679862	0.128894	0.75769	0.32076	0.125402	-2.14569	0.382657	-0.436059	-1.60373	-1.34077	0.327486
MEL-HO	0	0	0.453074	0.649685	0	0.514425	0	0	0.250341	-0.651456	0	0	-0.422007	0.448281	0	0	0	0	0	0	0	0.126102	0	0	0	0	0	-0.908669
MEL-JUSO	0	-1.43264	-1.09044	-0.178933	-0.924611	0.57599	0	-1.89906	-0.342434	-0.273465	0	0	-0.257229	0.644464	0	0	0	-0.865486	0	-1.67116	0.666999	0.591473	0	0	0	0	0	-0.205697
MES-SA	0	-1.24118	0.51908	-0.706951	-1.95452	0.556579	0	-0.3607	-0.645877	0.237119	0	0	-0.399068	0.669131	0	0	0	-3.2522	0	0.757457	-0.0734461	-0.141607	0	0	0	0	0	-0.438772
Mewo	0	0.795717	-0.197883	0.538298	0.958116	0.532676	0	1.02006	0.732833	0.174174	0	0	0.434191	0.188623	0	0	0	0.853734	0	0.702294	0.560029	0.547581	0	0	0	0	0	-1.28098
MFE-280	0	0.229301	0.419107	0.431728	1.24882	0.560235	0	1.10278	1.21662	1.13341	0	0	-0.0464448	0.628075	0	0	0	0.698455	0	0.740658	-0.15675	0.103174	0	0	0	0	0	1.46948
MFE-296	0	-2.72885	0.0662693	-1.31729	0.527235	0.525851	0	0.0842974	-0.0489283	-1.07558	0	0	0.869955	0.55006	0	0	0	0.351579	0	0.712187	-2.87373	-2.79471	0	0	0	0	0	-1.22283
MFH-ino	-0.739736	0.592537	0.523426	-0.402069	0.932618	0.127337	-2.33268	-2.97458	0.217746	-0.810489	-2.23862	0.480087	-0.897292	0.646712	0.281656	-1.64877	-0.115105	-1.71869	-1.65324	0.588864	-0.49716	0.555931	-0.608479	0.337886	-0.592021	-1.44888	0.884459	-0.528304
MFM-223	0.696467	0.916181	-0.454964	-3.0923	1.2996	0.560532	1.04588	1.26819	0.113754	-0.151114	0.800981	0.572207	0.0815593	0.643708	0.283048	1.80508	0.520624	1.0657	1.12167	0.771035	-0.140406	-6.83635	0.448124	0.369856	1.30128	0.752282	1.02828	-0.327962
MG-63	0	-0.643608	-2.10306	0.577674	0.805072	0.124962	0	-1.69102	-1.4289	-0.402702	0	0	-1.55445	0.587881	0	0	0	-1.76024	0	0.194017	-3.00068	-2.74969	0	0	0	0	0	-0.595301
MHH-CALL-2	0	0	-0.203669	0.518885	0	0.5647	0	0	1.2487	0.115737	0	0	0.938556	0.0249453	0	0	0	0	0	0	0	0.253852	0	0	0	0	0	-0.397685
MHH-ES-1	0	-1.76795	-1.64132	-2.65623	-0.156333	0.327545	0	-2.52548	-1.25458	-0.885373	0	0	-0.386899	0.61591	0	0	0	-1.25205	0	-0.8974	0.707775	0.184956	0	0	0	0	0	-1.21804
MHH-NB-11	0.814226	0.867099	0.501827	-1.07064	0.832121	0.420513	1.02075	0.0348177	-0.47514	0.2871	0.67637	0.576378	0.12358	0.585086	0.279346	1.38036	0.484933	1.06441	0.943474	0.174443	0.877408	0.584026	0.456097	0.378397	1.30193	0.481897	0.187229	1.59901
MHH-PREB-1	-0.360416	0.475834	0.523991	0.169679	-0.905583	0.475117	-0.0376683	1.24752	-0.0928986	-1.35915	-0.212214	0.573052	-2.20377	0.588469	0.277544	-1.45674	-0.00475754	0.59352	0.803508	0.69113	-0.291671	0.0909429	0.101662	0.377919	-1.22244	-0.447398	-0.172065	-2.12712
MIA-PaCa-2	0	0.716006	-2.15603	-1.40192	-0.105842	0.51394	0	-1.8084	-0.820706	-0.235302	0	0	-1.10051	0.645599	0	0	0	0.959282	0	-0.797041	-1.75828	0.29542	0	0	0	0	0	-0.150765
MKN1	0	0.0242225	0.268504	0.372867	-0.335151	-0.0465673	0	1.11325	0.762821	1.48764	0	0	0.585778	-0.82137	0	0	0	-0.263474	0	0.711445	-0.196566	0.504117	0	0	0	0	0	0.0525153
MKN28	0	-0.403595	-0.440822	0.33161	-0.463183	0.301497	0	0.1342	0.388284	1.13138	0	0	0.555531	-0.200968	0	0	0	0.185339	0	0.228409	0.445542	0.55408	0	0	0	0	0	0.038608
MKN45	0	0.745985	0.493495	0.0119436	0.766017	0.505239	0	-0.794292	1.16081	0.594468	0	0	0	0.576871	0	0	0	-1.5173	0	0.61527	0.838281	-0.523076	0	0	0	0	0	0.853386
MKN7	0	0	0.430086	0.648991	0	-1.0576	0	0	0.3353	0.502152	0	0	-0.430071	-0.423184	0	0	0	0	0	0	0	-0.213482	0	0	0	0	0	0.447983
ML-2	-0.722775	0.519468	0.263619	0.519724	0.196823	0.530896	-1.68504	-2.03818	0.654374	-0.77195	0.811789	0.524299	-0.832814	0.571996	0.326129	0.363322	0.521061	0.146978	-1.02634	-3.69349	0.354903	0.507931	0.305903	0.403499	0.102077	-0.577698	-1.167	0.897959
MMAC-SF	1.08695	0.71518	0.372463	0.615951	0.810441	0.484425	-1.78531	-0.121393	1.24364	-0.0514953	0.595612	0.313605	0	0.504571	0.281656	-1.55071	0.341949	0.631472	0.326891	-0.260124	0.74328	-0.350643	0.325467	0.284813	0.141673	0.396171	-0.260064	1.00286
MN-60	0.283834	0.649632	0.525226	0.647718	0.223487	0.554974	0.823496	1.01749	1.23695	0.77721	0.287712	0.59294	0.277967	0.649066	0.27743	0.237773	0.52064	0.436875	0.856209	0.219268	0.523329	0.500078	0.417853	0.403347	-0.411239	0.777425	0.265324	0.162865
MOLT-13	0	0	0.561996	-0.537788	0	-0.0541213	0.905021	0	-1.24733	-1.20563	0	0	0.611877	-0.940609	0.327964	0.475861	0	0	0	0	0	-0.425677	0	-0.0515326	0	0.642444	0	-0.751493
MOLT-16	0	0	0.422192	0.38522	0	-0.0738292	0	0	-0.830562	-2.26712	0	0	0.897376	-0.121125	0	0	0	0	0	0	0	-0.627582	0	0	0	0	0	-2.19295
MOLT-4	-1.2929	0.282635	0.551916	-0.301213	-0.0513206	0.56095	0.181371	1.08677	-0.673164	-1.64031	0.194787	0.503389	-2.40054	0.597882	0.307128	-0.705392	-0.0192991	0.687468	0.491852	0.333058	0.839878	0.564483	-0.0400127	0.378354	-0.951203	0.70433	-0.682944	-1.26954
MONO-MAC-6	-1.80151	-1.27647	0.254131	0.163256	-1.49447	0.462923	-1.47171	0.381814	-4.51929	-2.74103	0.0853393	0.350038	-1.98647	-0.512209	0.223177	-0.470021	-0.00135984	-2.14752	-1.45886	0.301886	-0.681165	-0.469118	-0.305325	-0.169849	-0.114017	-2.90159	-3.60692	-0.242576
MPP-89	0.112613	0.0897526	0.515429	0.427634	-1.4064	0.0584468	-0.00834976	-0.0968005	0.749505	-0.832613	-1.56769	-0.865107	0.000119286	0.567752	-0.311912	0.0742258	-0.0157923	-0.635643	-0.9911	0.0414082	-1.52396	-0.2954	0.0316525	0.171756	1.21617	0.695212	0.522528	-0.685294
MRK-nu-1	-1.41721	0.895111	0.526023	0.410217	-0.533079	0.580577	0.855558	0.535556	1.1807	1.29968	0.677627	0.505677	1.20604	0.668816	-0.0203206	-1.77915	0.202986	-0.555936	0.454108	0.740732	0.252346	0.507751	-0.661866	-1.14037	-1.10126	-1.60652	0.856087	0.183172
MS-1	1.00495	0.700928	0.557239	0.389806	-0.154608	0.508989	0.802962	-0.236909	0.808148	1.50376	0.803757	-0.148386	-0.0508247	0.0760238	0.301722	0.39695	0.315453	0.673698	0.284406	-1.0033	0.479528	0.531536	0.365318	0.40326	1.25141	0.369166	-0.524896	1.17186
MSTO-211H	1.46858	0.863795	0.511366	0.329382	1.29949	0.560734	0.718096	1.26809	0.284421	-0.376975	0.699631	0	-0.0540882	0.0878742	0.326211	1.04141	0.400504	1.05051	0.518561	0.76968	0.497248	-3.41888	0.496994	0.378462	0.45718	0.551356	0.259486	-1.00864
MZ7-mel	-0.0494092	0.575965	0.34171	0.613738	1.02126	0.173632	0.4927	0.790087	1.26721	1.88981	-0.430824	0.548323	1.2281	0.509487	0.21384	-1.85311	0.420392	0.419673	1.09853	0.658655	0.390914	0.559293	0.403433	0.37731	0.072671	-0.806266	0.567239	1.67597
NALM-6	-1.23399	-0.681479	0.434252	-0.704376	-2.86235	0.55979	-0.288594	0.325801	-2.57917	-1.7547	-0.895298	0	-2.50738	0.503499	0.326228	-0.769321	-0.00199885	-2.16522	-0.428131	-0.156471	0.219917	-0.204884	-0.316417	-0.00852228	0.0847845	0.718265	-0.955672	0.573734
NB1	-1.21504	0.741557	0.0207825	0.262304	-1.17911	0.581453	0.720656	-0.587651	0.58438	0.280062	0.766418	0	-1.23509	0.645284	0.326277	0.371506	0.317198	1.06583	-2.25491	-0.153494	0.527717	0.590841	-5.35519	0.289029	-0.0581812	-0.106705	-1.32499	0.129584
NB10	1.2979	0.89504	-4.19334	-2.03703	-0.249836	0.509367	0.348822	-1.6231	-0.367652	-0.57839	0.811297	0.00748236	-0.0567161	-0.398685	-0.39257	1.16289	0.481083	0.984639	-0.445007	-2.42438	0.857339	-0.0103592	0.477799	-1.04081	1.04949	0.49359	1.04033	-0.51167
NB12	0	-0.0817785	0.504346	0.346307	1.04416	0.50621	0	0.780958	0.051475	0.237271	0	0.545366	-0.466673	0.205327	0	0	0.354667	0.368743	0	0.700747	0.568051	0.552546	0	0	0	0.214798	0	0.804954
NB13	-0.162463	0.895779	0.41687	0.345931	-0.507553	0.556512	-0.132555	-0.286325	-0.312388	-0.322534	0.213954	-0.726452	0.788704	0.243043	0.308487	-1.29463	0.519003	0.158808	-0.181551	-0.589523	0.722847	0.584004	0.25647	0.128572	-2.43178	0.0760159	0.0908474	-0.105358
NB14	0.78737	0.834062	-1.7053	-2.63432	-1.22568	0.5751	1.04635	-0.783701	-1.78528	-1.71349	0.822147	0.572453	-0.933053	0.585822	0.219623	1.80588	0.520749	0.474623	-1.03792	-1.16078	0.86466	0.5583	-1.32376	-0.416653	0.287362	-0.356961	0.443708	-0.130894
NB17	-1.31062	0.873795	0.518617	-0.0112452	0	0.527159	-0.190662	0	-0.0813712	-0.524605	0.0885665	-0.685302	1.2361	0.674952	0.30816	-0.42903	0.381396	0.752818	-0.633701	0	0	0.548867	0.343455	0.379723	0.369252	0.707844	0.811764	1.63635
NB5	0.501789	0.896886	0.443817	0.644463	0.665034	-1.28734	-0.985567	-0.515624	-0.524476	-0.216045	-0.17933	-1.4075	-0.996355	-0.679795	0.306931	-0.683095	-0.963097	0.883149	-0.315846	-0.304663	0.838658	0.55997	0.13862	0.378093	0.561688	0.777743	0.15497	-0.725335
NB6	0.186288	0.72597	0.519003	0.437167	0.261147	0.580792	1.03663	0.385137	-0.622682	0.181837	0.0909039	0.0155609	1.01763	0.675267	0.243358	-0.594814	0.167715	0.243313	0.726127	-0.777223	-0.255672	0.496964	0.457078	0.37894	1.13362	-0.871984	0.83048	1.41148
NB69	-0.459666	0.784664	-0.478184	0.512954	0.601793	-1.25594	-2.00713	-0.722025	-1.73397	-0.249251	-0.934066	0.104196	-1.94798	-2.07394	0.32649	0.340833	0.428621	-0.178204	-1.4398	-2.06493	0.749745	-0.219485	-0.0882878	0.40426	0.208376	0.758174	0.481995	-2.14657
NB7	0.968862	0.894724	0.421293	0.490315	-1.62239	0.579754	0.400639	-1.18493	-0.113113	-0.383709	0.594834	0.592957	0.753553	0.592923	-0.534164	1.80582	0.0389918	0.466724	0.341644	0.550151	-2.08331	0.556856	0.316384	-0.642007	0.139822	-1.93473	0.470936	1.69802
NBsusSR	0.514303	0.772134	0.464054	-0.0966082	-1.8835	0.251667	-2.18656	-2.66793	-1.22614	-1.74347	0.382803	-0.306472	-2.65678	0.0345474	0.30703	-1.21913	0.476797	-0.0864631	-2.37176	-3.44692	-0.743503	-0.432696	-0.181559	-0.127795	-0.412909	-1.5229	-2.15789	-0.788185
NCI-H1048	0	0.143228	0.507046	-0.447608	-0.396308	-0.836014	0	1.14875	-1.18626	-1.14625	0	0	-0.607705	0.493855	0	0	0	1.02911	0	0.757224	0.305429	-0.399793	0	0	0	0	0	0.299647
NCI-H1092	0.583586	0.325707	0.560144	0.671413	0.129195	0.560882	0.396666	-0.064493	0.757011	1.105	0.704721	0.543061	0.759882	0.644254	0.20601	1.03677	0.502467	0.800711	0.459063	-0.493655	0.839515	0.514385	0.473346	0.348144	1.0189	0.717356	0.746648	1.64585
NCI-H1155	0.420212	0.915917	0.304837	-0.565461	0.902824	0.526997	1.03559	1.12429	-0.372901	-0.233044	0.818238	0	-0.729139	0.43599	0.306309	0.557937	0.520422	1.06551	1.05783	0.769606	0.612683	0.562452	0.496543	0.403108	0.352068	0.720249	0.919145	-0.677773
NCI-H1299	0	-0.356745	0.30926	0.410174	0.0925267	0.212103	0	-0.943953	0.135616	0.256833	0	0	1.14038	0.328328	0.306211	0	0	-0.913468	0.471164	-0.359169	-0.746775	0.502312	0.369433	0.403108	1.04381	0.0975383	0	-0.19042
NCI-H1304	-0.906315	0.809582	-0.364531	0.652014	0.0106902	0.56416	1.03688	-0.459667	1.16989	1.29353	0.724031	0	1.17346	0.440696	0.325835	0.940225	0.22451	0.53247	-0.0567726	0.00369027	-0.0511562	0.518041	0.339501	0.403195	-0.971787	0.684429	0.170324	1.36642
NCI-H1355	-1.41288	0.0594917	-0.197317	0.582621	-0.699055	0.537114	-1.46982	-1.55248	0.768141	1.14471	-1.14477	-1.33849	0.456425	0.347238	0.224422	-1.44782	-0.262625	-0.0617446	-1.09814	-3.4644	-0.525876	-0.851354	0.41639	0.28816	-1.3729	0.750768	-0.285035	-1.16927
NCI-H1395	1.42076	0.667029	0.55783	0.528881	0.970893	0.473957	1.04664	1.21421	0.552136	-0.472694	0.520525	0.567173	0.659197	0.593386	-0.279233	1.13307	0.349882	1.01731	-0.301536	0.769637	0.530793	0.40963	0.352699	-1.86447	0.485304	0.2928	0.966769	0.976921
NCI-H1436	0.205094	0.435012	0	0	0.722418	0	0.632936	0.96331	0	0	0.802048	0	0	0	-3.23965	1.67546	0.485572	0.488763	1.04211	0.742554	0.621991	0	0.461322	0.321999	1.0429	-2.94886	1.01538	0
NCI-H1437	0	-2.40777	0.197073	0.0358846	-1.30772	0.550792	0	-1.20582	0.0450332	-0.147014	0	0	-1.28124	0.437482	0	0	0	0.552633	0	-0.17561	0.273805	0.590661	0	0	0	0	0	-0.853737
NCI-H1522	0.213575	0.790603	0	0	0.876316	0	0.704772	0.714346	0	0	0.540956	0	0	0	0.325933	0.567128	0.520562	-0.022274	0.627606	0.361677	0.862246	0	0.436549	0.377549	0.123376	0.314125	1.01182	0
NCI-H1563	0	-3.98029	-1.89653	-1.59894	0.814443	0.281141	0	0.710393	1.09398	1.06984	0	0	-1.0001	0.484547	0	0	0	-0.966925	0	0.397743	0.758313	0.413264	0	0	0	0	0	-0.68233
NCI-H1573	0	0.893494	0.241042	0.106261	0.84733	-1.46515	0	1.16516	1.11948	-0.0738916	0	0	1.25917	0.46259	0	0	0	0.996252	0	0.741982	0.779668	0.529663	0	0	0	0	0	0.888298
NCI-H1618	0	-0.382033	0	0	0.527676	0	0	-0.413782	0	0	0	0	0	0	0	0	0	0.322011	0	0.334721	0.844577	0	0	0	0	0	0	0
NCI-H1650	0	0	-0.075308	0.619799	0	0.274181	0	0	0.920382	1.72996	0	0	0.942403	-0.695701	0	0	0	0	0	0	0	0.377721	0	0	0	0	0	0.416234
NCI-H1651	0	0.0591754	0.165805	0.669749	-0.304173	0.497307	0	-0.781824	0.851966	1.04046	0	0	1.22195	0.631521	0	0	0	0.682797	0	-0.481612	-0.206562	0.554441	0	0	0	0	0	0.679116
NCI-H1666	1.49065	0.916163	0.45328	0.610786	1.07127	-3.25655	0.998333	1.07201	1.24404	0.889696	0.643439	0	-0.00468999	-3.11602	0.30662	1.6064	0.520593	0.931999	1.12176	0.757319	0.861999	0.371831	0.496704	0.403282	1.31591	0.694198	0.988249	-0.279753
NCI-H1693	0	0.443411	-0.495411	0.591634	0.56182	-0.869185	0	1.23602	0.703828	1.83664	0	0	1.07349	-0.344791	0	0	0	-0.123241	0	0.522845	-0.0634111	0.369597	0	0	0	0	0	-0.578293
NCI-H1703	0	0.000990829	-4.85571	-2.37084	1.14982	0.297423	0	0.539678	-1.64215	-0.614631	0	0	-0.471559	0.636963	0	0	0	-0.248263	0	0.664555	-1.00783	0.555998	0	0	0	0	0	-0.547677
NCI-H1755	0	-2.99853	0.523811	0.59716	0.5055	0.559331	0	0.0323098	-0.534145	-0.805524	0	0	0.356401	0.471373	0	0	0	-2.89951	0	0.392309	-0.467328	0.326201	0	0	0	0	0	0.466422
NCI-H1770	1.49083	0.358235	0.518592	0.545936	-0.707261	0.563985	-0.0527433	-0.704342	0.410918	0.633767	0.769936	0.593028	0.61076	0.595907	-1.11527	0.722456	0.475005	0.153065	0.939108	-1.34164	0.579852	0.549567	0.478249	-1.61731	1.28195	0.607381	-0.0333993	1.51751
NCI-H1792	0	0.368603	0.449423	0.500759	0.889992	0.559857	0	-0.42192	0.32403	0.218054	0	0	0.559258	0.330324	0	0	0	-0.797813	0	0.205149	0.776994	0.558909	0	0	0	0	0	-0.0496915
NCI-H1793	0	0.746846	0.350452	0.412026	1.21006	0.43527	0	0.901682	0.881498	1.83982	0	0	0.896655	-0.307265	0	0	0	-0.0838343	0	0.756313	0.860766	0.385213	0	0	0	0	0	-1.52525
NCI-H1838	1.26002	0.822991	0.435358	0.595134	0.838711	-1.06421	1.02132	1.22813	0.651826	1.12999	-0.169251	-0.499302	1.26408	0.0719686	0.279346	1.30543	0.362023	0.804935	1.08031	0.703967	0.808293	0.504704	0.456017	0.377941	1.21118	0.752373	0.839698	0.554411
NCI-H1975	-0.846412	-1.22528	0.456751	0.446831	-2.2051	-1.43752	-2.4187	-1.10005	-0.16757	-0.10255	-2.44344	0	-1.41164	0.505096	0.276873	-1.14654	-0.33594	-1.69744	-2.0075	-1.76574	-0.294137	0.556043	0.383146	0.376028	-0.237778	0.713176	-0.650665	-0.688942
NCI-H1993	0	0.116147	0.556313	0.590042	0.931122	0.211793	0	0.493281	1.29184	1.85926	0	0	1.27297	0.43475	0	0	0	0.585327	0	-0.33539	0.179414	0.498385	0	0	0	0	0	1.71566
NCI-H2009	0	-0.90239	0.343613	-0.219033	-0.174094	0.441583	0	-0.074948	0.00535354	0.263471	0	0	-0.759086	0.55941	0	0	0	-1.15295	0	0.277778	0.282256	0.551508	0	0	0	0	0	0.0572963
NCI-H2029	0	0.894724	0.419544	0.156356	1.08013	0.556701	0	0.119344	1.04921	1.05706	0	0	0.585331	0.587187	0	0	0	0.945794	0	0.645256	0.861765	0.403537	0	0	0	0	0	1.66845
NCI-H2030	0	-1.39612	0.385911	0.643436	-0.405019	0.443296	0	-0.0442379	0.898391	0.648108	0	0	0.364766	0.282607	0	0	0	-1.48924	0	-0.102102	0.59382	0.344796	0	0	0	0	0	-0.269731
NCI-H2052	0	0.86543	0.345773	0.385944	0.0436139	0.457001	0	0.197721	0.925129	-0.227976	0	0	1.14332	0.638749	0	0	0	-1.08922	0	0.705175	0.792871	0.560512	0	0	0	0	0	1.53615
NCI-H2081	0.932657	0.818773	0	0	0.590283	0	0.948407	0.086997	0	0	0.7629	0.592852	0	0	0.240541	1.21463	0.520562	0.983592	0.928815	0.176127	0.805165	0	0.477783	0.377658	0.894706	0.648942	0.964989	0
NCI-H2087	0	0.653709	0.242791	0.668795	-0.865684	0.556525	0	-0.221638	0.993452	1.05705	0	0	1.17429	0.643855	0	0	0	-0.117269	0	0.403336	-0.199967	0.559654	0	0	0	0	0	1.32381
NCI-H209	-0.358931	0.829001	0.177454	0.328283	0.146837	-2.16734	1.05556	0.552169	0	-1.41006	0.810639	-0.432684	0	-2.29899	0.251581	0.21393	0.505709	1.01902	0.832946	0.553042	0.58594	-2.08751	0.408417	0.380505	-0.684912	0.526123	-0.00414255	-0.752415
NCI-H2107	0.720744	0	0	0	0	0	0.386204	0	0	0	0.762384	-0.209072	0	0	0.32703	0.914217	0.479821	0	0	0	0	0	0	0	0	0.544056	0.174103	0
NCI-H2126	-0.45296	-0.151315	-0.090376	0.620117	1.02387	-1.32785	-0.155649	-0.314136	1.05129	1.33933	0.296036	0.533732	0.346654	-0.998621	0.231499	-0.383502	0.376066	-0.28305	-0.0388558	-0.212672	0.68938	0.5161	0.221843	0.255582	-0.193801	0.750753	0.712538	-1.06423
NCI-H2141	0.185116	0.862021	0.519389	0.64426	0.296659	0.56447	0.158306	-0.765874	0.754883	1.14991	0.671434	0.549467	0.674878	0.677368	0.279264	0.778458	0.503075	1.01764	0.497933	-0.409248	0.877447	0.565251	0.398675	0.278424	0.946729	0.235169	0.656262	1.70436
NCI-H2170	0	-0.613734	0.363746	0.550956	-0.240216	-3.39362	0	0.131029	0.709206	1.14719	0	0	1.10335	-0.406018	0	0	0	-0.669626	0	0.262441	-1.26628	0.357592	0	0	0	0	0	0.233061
NCI-H2171	1.25617	0.895497	0	0	0.935803	0	0.949356	-1.24249	0	0	0.811404	0.543325	0	0	0.171349	1.55437	0.520889	0.950745	0.475505	-0.734802	0.809578	0	0.351734	-1.09445	0.394471	-1.68004	0.834935	0
NCI-H2196	0.419414	0.490736	0	0	0.0967856	0	0.697525	1.12238	0	0	0.475948	0.548112	0	0	-0.00690489	0.503026	0.502404	0.857665	0.791151	0.71529	0.554602	0	0.347538	0.199466	0.256636	0.282379	0.822474	0
NCI-H2227	0	0.916181	0.508101	0.539007	1.18982	0.554016	0	0.663493	-0.0176663	-0.499967	0	0.543501	0.495999	0.641775	0	0	0.502685	0.747892	0	0.739546	0.836399	-0.646741	0	0	0	0.332164	0	1.19209
NCI-H2228	0	-2.18714	0.318285	-0.111956	-0.215664	0.537236	0	-1.87061	0.84992	1.75622	0	0	-0.0555138	0.325197	0	0	0	0.42243	0	-0.505751	0.807501	-0.189629	0	0	0	0	0	0.436964
NCI-H226	1.40397	0.824344	0.512035	0.257096	-0.578632	0.55639	0.542126	-0.0942207	0.0219783	0.86991	0.497987	0.510817	1.2058	0.17421	0.28431	1.41068	0.40783	0.27787	1.09762	-0.376212	0.545904	-1.81552	0.44949	0.400891	1.28519	0.779	0.864957	1.06253
NCI-H2291	0	0.89483	0.555927	0.668635	1.2887	0.0377947	0	1.22653	1.09609	0.477754	0	0	0.0167285	0.586116	0	0	0	1.06562	0	0.757234	0.861895	-0.740122	0	0	0	0	0	0.583557
NCI-H23	0.556659	0.915988	-1.47972	0.234269	1.06603	0.554853	0.108218	1.21671	0.465633	1.07558	0.803466	0.572576	1.03739	0.569643	0.325949	-0.53004	0.155324	1.03262	0.515014	0.757086	0.651213	0.564483	0.472623	0.223308	1.28491	0.414467	0.462434	-0.105483
NCI-H2342	0	-3.26079	0.512266	0.508629	-1.19189	0.456124	0	-0.663456	0.482644	1.41678	0	0	0.219337	0.260524	0	0	0	-2.53269	0	0.488908	-2.19077	0.591383	0	0	0	0	0	0.121616
NCI-H2347	0	-0.0853283	0.556827	0.644709	-0.151542	0.561381	0	0.451166	-0.0493609	0.925496	0	0	0.741496	0.542643	0	0	0	0.461262	0	0.205467	-0.0224274	0.584432	0	0	0	0	0	1.15056
NCI-H2405	0	-0.045244	0.449217	0.25633	0.0948764	0.452954	0	-0.115834	-0.186907	0.770828	0	0	0.732306	0.21285	0	0	0	-0.632874	0	-0.153092	0.132485	0.558797	0	0	0	0	0	1.55472
NCI-H2452	0	0.199216	0.511932	0.434809	1.27207	0.561624	0	1.10792	-0.0461692	0.453636	0	0	0.656363	0.595739	0	0	0	0.369981	0	0.698184	-0.231188	-0.0996558	0	0	0	0	0	-0.0649186
NCI-H250	0	0	0	0	0	0	0	0	0	0	0	0	0	0	0	0	0	0	0	0	0	0	0	0	0	0	0	0
NCI-H28	0	0.60055	0.481667	-0.185226	-0.223511	-0.618864	0	0.596625	-0.701386	0.179034	0	0	-0.350512	-1.05901	0	0	0	-1.20126	0	-0.153537	0.785263	0.561414	0	0	0	0	0	-0.145972
NCI-H292	0	-0.790748	0.519826	-1.59508	0.549879	-2.55462	0	-1.15347	-0.587585	-1.52322	0	0	-0.87334	-4.24701	0	0	0	0.0463432	0	-0.950116	0.790962	0.557059	0	0	0	0	0	-3.09038
NCI-H345	0.268765	0.0359789	0.459888	0.647443	1.2734	0.563728	0.228759	0.771661	1.27681	1.3621	0.772849	0.574741	0.156533	0.648687	0.30739	1.01411	0.504477	1.05054	0.835547	0.742691	0.835062	0.564167	0.418255	0.403847	1.04727	0.661906	0.973124	1.47147
NCI-H358	0	-0.954213	-1.45915	0.465665	-2.19255	-0.346488	0	-1.64116	1.21842	1.47418	0	0	1.17592	0.179294	0	0	0	-1.25509	0	-2.09779	-0.412181	0.173176	0	0	0	0	0	1.18864
NCI-H378	0	0	0	0	0	0	0	0	0	0	0	0	0	0	0	0	0	0	0	0	0	0	0	0	0	0	0	0
NCI-H441	0	0.630741	0.338804	0.642987	-0.351452	0.092804	0	-1.17071	0.929186	1.04259	0	0	0.79846	-0.0718959	0	0	0	0.604137	0	-0.86628	0.654705	0.221559	0	0	0	0	0	1.30402
NCI-H446	-0.0886231	0.895515	0.454308	-0.335468	-0.115736	0.584151	0.526683	1.18449	0.598105	0.329555	-0.400029	0.576079	-0.698566	0.654991	0.308422	0.101433	-0.870206	0.747484	1.08166	0.769764	0.519071	0.00455742	0.480613	0.404586	0.946693	0.753585	0.605684	0.65272
NCI-H460	0	-1.2955	0.518849	-0.663727	-1.0031	0.560127	0	0.450295	-0.715942	-1.44234	0	0	0.271895	0.674994	0	0	0	0.446765	0	0.668664	0.836113	0.469161	0	0	0	0	0	-0.00153267
NCI-H510A	-0.504742	0.755334	0.55189	-0.731442	0.695387	0.500599	0.712968	0.793849	0.134435	0.440712	0.445118	0.486458	0.857107	0.59452	0.263277	0.824443	0.502451	1.03413	-0.238414	0.676735	-0.218181	-0.330807	0.00498299	0.161302	0.424107	-0.457803	0.260898	0.504098
NCI-H520	0	-2.42626	-0.161602	0.383542	0.194969	0.511619	0	0.772755	1.27066	-0.893628	0	0	-1.00241	0.593028	0	0	0	0.876105	0	0.708268	-1.39276	-0.47634	0	0	0	0	0	0.298551
NCI-H522	0	-0.812099	0.380666	0	0.390208	0	0	-0.561039	0.38625	0	0	0	1.14297	0	0	0	0	-0.106166	0	-0.200999	-0.795509	0.501184	0	0	0	0	0	0
NCI-H524	0.195941	0.871141	0.453871	0.591749	0.87728	0.556026	0.340133	1.23746	-0.782464	-1.5639	0.782661	0.567807	-0.667168	0.543063	-0.652498	0.557817	0.482081	1.05064	-0.396962	0.593154	0.793091	0.592398	0.0580969	0.162672	-0.116716	-0.305919	0.854605	0.647279
NCI-H526	0.775145	0.507096	0.557419	-0.175751	-0.371709	0.433705	0.62218	-0.319207	-1.49098	-0.955605	0.771597	0.484416	-0.811636	0.444058	0.242244	1.05893	0.503901	-0.125257	0.353396	-0.78379	-0.155933	0.474442	0.401295	0.256212	-0.457672	0.775001	0.627512	0.262756
NCI-H596	0	-0.0473704	0.523297	0.59376	0.707521	0.0441751	0	1.01641	0.849943	0.677103	0	0	0.129652	0.562499	0	0	0	1.02692	0	0.75269	0.480073	-0.0840847	0	0	0	0	0	1.07496
NCI-H630	0	-0.878051	0.499821	0.575172	0	-0.451866	0	0	0.848739	0.641566	0	0	1.14563	0.437187	0	0	0	0.0659061	0	0	0	0.541759	0	0	0	0	0	1.72763
NCI-H64	0.996117	0.378286	0	0	-0.911889	0	1.05481	1.11143	0	0	0.643789	0.572435	0	0	0.306669	0.328639	0.502326	0.519632	1.11176	0.702167	0.580384	0	0.455631	0.370769	1.01085	0.721294	1.02863	0
NCI-H650	0	0.589268	0.180745	0.6486	0.285663	0.313799	0	0.141125	-0.708015	0.119924	0	0	0.290239	0.465721	0	0	0	-0.0714303	0	0.0583554	0.793221	0.530024	0	0	0	0	0	1.3669
NCI-H661	0	-0.704218	-2.16827	0.186821	0.224928	-0.846145	0	0.308094	0.119342	1.44079	0	0	-0.780616	-0.205402	0	0	0	0.250357	0	0.340726	0.40204	0.479813	0	0	0	0	0	-0.203257
NCI-H716	1.49096	0.915742	0	-6.77656	0.794838	0.232283	0.264103	0.346823	0	-0.931879	0.811647	0.571925	0	-3.37122	0.241474	1.75082	0.395985	0.478094	-0.68659	0.258935	-2.63616	0	0.479214	0.243759	0.609742	-0.201942	0.573414	0.229737
NCI-H727	0	0.633254	0.0803602	0.643841	-0.0776173	0.206883	0	-3.05671	0.957677	0.410412	0	0	0.342205	-0.418184	0	0	0	0.902941	0	-3.63341	-1.36906	0.420147	0	0	0	0	0	0.496715
NCI-H747	-1.95815	-0.251025	0.523271	0.538255	0.354383	0.0413558	-1.50315	-1.19725	0.842099	0.544374	-1.40456	-1.23302	0.0270169	0.525225	0.281902	-0.992234	-0.96263	0.323453	-1.19292	-1.13827	0.500533	0.56234	0.231135	0.338234	-0.0430545	0.0103582	0.310412	0.894249
NCI-H810	0	0.714512	0.48393	0.311662	-0.469663	0.527294	0	-2.30417	-0.331795	0.111108	0	0	1.25954	0.358416	0	0	0	-1.9671	0	-0.616321	-1.21909	0.590503	0	0	0	0	0	0.641963
NCI-H82	-0.903743	0.870965	0.335899	-0.000251124	0.688614	0.467671	0.79506	1.24763	-1.31193	-0.500775	0.81173	-0.417601	-0.645501	0.13162	0.281099	-0.224882	-0.0817826	1.05056	0.488322	0.757224	0.554368	0.404147	0.0665526	0.401565	1.21976	0.422903	-0.0564904	0.904907
NCI-H838	0	0.213696	0.316254	0.595655	0.931012	0.558616	0	-0.51108	-0.737909	0.264912	0	0	-1.0725	0.488182	0	0	0	0.114909	0	-0.834844	0.543035	-0.259248	0	0	0	0	0	-0.990781
NCI-N87	0	0	0.336207	0.608183	0	-5.06727	0	0	1.2146	1.18571	0	0	-0.489594	0.49604	0	0	0	0	0	0	0	0.319273	0	0	0	0	0	-0.659371
NCI-SNU-1	-0.220076	0.363647	0.455928	0.55748	-1.07038	0.557038	0.423255	0.605347	1.24524	1.51972	0.787692	-0.62884	1.2229	0.63213	-0.580947	0.772181	0.52078	0.705972	-0.262957	0.0143352	0.877331	0.398234	-0.580138	-0.286231	0.27503	-1.96819	0.213006	1.61264
NCI-SNU-16	0.703932	0.894988	0.0947339	-2.02874	1.13323	0.553126	-1.17645	1.25859	-0.412651	0.0171591	0.69301	0.410512	1.19599	0.377452	0.307718	0.256311	0.475207	1.07388	-0.645674	0.769606	0.506141	-3.97554	0.142188	0.275989	0.601308	-0.667605	-1.82051	1.62726
NCI-SNU-5	1.08799	0.915829	0.51476	0.202025	1.19849	0.562042	1.01508	1.22573	0.925117	0.547177	0.8109	0.545877	-1.72811	0.639863	0.305539	-0.257845	0.434778	0.955773	1.04213	0.776543	0.812188	0.495429	-6.22368	-9.31065	0.959932	0.755312	1.04004	-0.576961
NEC8	1.09658	0.89555	-3.1969	-2.48405	0.306067	0.444132	0.775946	0.164455	-0.0759699	-0.885917	0.505445	0.481107	-1.27214	0.49812	0.283835	0.559058	0.472402	0.632097	-1.24121	0.15596	-0.359345	-4.94604	0.397116	0.339712	1.25834	0.00121009	0.571336	1.3324
NH-12	1.48224	-1.74655	0.316074	0.0766204	-0.712759	0.302603	0.787946	-1.48244	-0.682435	-0.951889	0.817633	0.572471	-0.611793	-0.861333	0.336515	1.49786	0.502233	0.096163	0.702761	-1.69651	-0.0763021	0.497054	0.451435	0.417343	1.08431	0.688669	0.764239	0.0148772
NKM-1	1.26189	-0.770697	-0.525213	-1.89403	-1.22488	0.275651	0.0128906	0.299013	-2.94778	-2.58995	-0.123583	0.573175	-0.46955	-0.0973196	-0.833028	0.731449	0.427	-3.58491	-0.164163	0.0782365	-0.123543	0.0143288	-0.921295	-0.80329	0.190551	-4.75915	-3.50439	-0.0780788
NMC-G1	0.449726	0.373717	0.495115	0.619408	-0.0882094	0.381893	-0.311688	-1.40643	0.413467	-0.0915957	-1.18695	-1.04776	0.477758	0.635177	0.224504	-1.2989	-0.865343	-1.1091	-0.77603	-0.822144	-1.53241	0.480964	0.334855	0.346514	-0.847131	0.691487	0.393449	-0.189673
no-10	-1.26923	0.69534	0.450194	0.668939	1.0131	0.394478	-0.143252	0.998317	0.854187	1.31456	-0.796529	0.504762	1.26268	0.637867	0.22339	-1.21342	0.0707401	0.805292	0.876326	0.633308	0.777345	-0.777109	0.4542	0.286943	-0.418984	-2.07716	0.272911	1.72332
no-11	-1.34834	0.0817217	0.331296	0.590751	0.0783824	0.0122999	0.38549	1.12929	0.129934	0.709292	-0.532808	-0.121669	0.562487	0.453429	0.155951	-2.05996	0.477405	0.296285	0.51573	0.0972385	0.0575926	0.367769	0.329936	0.284465	-0.645026	-0.816838	-0.153221	0.548621
NOMO-1	0.230919	0.895146	0.523786	-1.24371	-0.0784893	-0.171829	0.30239	-0.235871	-1.09894	-1.4378	0.787194	0.572312	-1.66495	-0.591779	0.220655	0.318567	0.520671	0.979739	0.197704	-0.0740547	0.551694	-1.53278	0.0378416	-0.120319	-0.35602	-0.300134	-0.841828	-0.490156
NOS-1	-1.65032	-2.55556	-1.76174	-0.274799	-2.80063	0.358637	-3.11348	-1.59829	-0.11365	0.147189	-1.95299	-1.98178	-1.94879	0.0977075	-2.64482	-0.569927	0.0654097	0.346245	-2.81313	-2.35214	-4.44299	-0.980955	-0.752935	-2.00073	-1.80376	-3.5917	-3.40773	-0.0449976
NTERA-S-cl-D1	-3.24653	0.626031	0.468991	0.231318	-1.08311	0.175655	-1.48572	-2.24247	-1.67268	-0.340678	-1.42112	0.502439	1.01299	-0.331575	-0.311896	-1.37792	-1.13552	-1.69146	-1.87568	-1.08469	-1.26928	-2.02361	-0.00779713	-0.021258	-3.00728	-0.223601	0.0669209	-1.09152
NUGC-3	0	-1.47339	0.0905941	-0.395661	0.600352	-1.83669	0	0.95597	0.930378	0.842837	0	0	0.928997	-2.49461	0	0	0	0.177133	0	0.700429	-0.596874	0.270755	0	0	0	0	0	-1.06248
NY	0	-0.110458	0.304169	0.0576991	0.430144	0.46295	0	-0.279999	-0.254563	-0.251869	0	0	0.750487	0.434918	0	0	0	-2.24159	0	0.166256	-2.72026	-1.26922	0	0	0	0	0	0.717189
OAW-28	0	0.603977	-2.03489	0.51307	0.695259	0.277378	0	0.188776	0.81805	1.21738	0	0	1.05857	-0.132703	0	0	0	-0.520792	0	0.711466	-0.203161	0.475503	0	0	0	0	0	1.61923
OAW-42	0	-0.463976	0.401108	-0.282191	0.306967	-0.131024	0	-0.0485349	-0.0537217	-0.549308	0	0	-1.09823	-2.13788	0	0	0	-0.292646	0	0.523088	0.738334	-0.581636	0	0	0	0	0	-0.112293
OC-314	0	0	0.263362	0.516643	0	-0.297414	0	0	0.0567711	-0.124345	0	0	-0.749553	0.293449	0	0	0	0	0	0	0	0.550988	0	0	0	0	0	-0.101548
OCI-AML2	-0.559791	0.33307	0.524223	0.523181	-0.183107	0.58148	-0.820287	0.442148	0.402594	-2.76118	0.667406	0.524932	1.26414	0.676338	0.326097	-0.59669	0.521388	0.505505	-0.984619	0.129915	0.0504785	0.59364	0.477976	0.269861	0.88275	-0.974158	-1.895	1.7026
OCUB-M	-3.45265	-1.01321	0.337159	0.608703	-0.289524	0.0786402	0.720899	-0.355133	0.317974	0.872857	-0.160465	0.54519	0.762674	0.56729	0.27458	-2.42961	-6.00559	0.261396	-0.134895	-0.164923	-1.70302	0.474081	0.245828	0.337582	-4.72694	0.549554	-0.117798	-0.296026
OE19	0	-0.27503	0.0860428	0.427085	0.0140036	-4.02825	0	-0.0845085	0.963745	0.936106	0	0	0.677189	0.49604	0	0	0	0.738921	0	0.391589	0.75364	0.355809	0	0	0	0	0	0.0376368
OE33	0	-2.31478	0.51098	0.612898	-0.249652	0.425113	0	-0.187829	0.863634	1.06747	0	0	-0.118739	0.494674	0	0	0	0.676021	0	0.700461	0.581332	0.558458	0	0	0	0	0	-0.207366
OMC-1	-0.911544	-0.859582	0.559347	0.246826	1.11658	-0.214981	0.662232	1.19128	0.942455	0.320411	0.722862	0.571027	-1.22638	-0.211957	0.28236	-0.473258	0.467851	0.998306	1.07594	0.741505	0.807307	0.592195	0.453991	0.37818	0.136046	0.698196	0.745753	-0.049953
ONS-76	-0.161963	0.649122	-0.294796	-0.93502	0.123605	0.555554	0.579515	-0.0439264	-0.38755	-1.0989	-0.607171	0.304734	1.2292	0.594289	0.27648	-0.421626	0.23849	-1.08987	0.153471	0.737681	0.512022	0.47135	0.0551068	0.344363	0.872899	0.0831951	-0.0582406	-0.889085
OPM-2	-0.133988	0.47847	0.452328	0.633093	-0.251222	0.577258	-1.74722	-0.904712	1.07418	1.66777	0.317108	0.592993	0.331436	0.633916	0.326473	-1.61659	0.477654	0.422136	-2.03489	-0.476009	0.324525	-2.55413	0.0237915	0.404281	-1.51492	0.255965	-0.664786	1.04235
OS-RC-2	-0.941793	-0.684044	-0.545218	0.0028301	-1.77084	0.244046	-0.852452	-0.36403	1.04647	0.0822343	-1.97311	-2.13406	1.23318	0.236109	0.276201	-1.29348	-1.89044	-0.974224	-0.316571	0.496555	-0.650878	-0.205381	0.343793	0.317739	-3.10317	-0.417015	-0.739141	-1.6979
OVCAR-3	0	-2.34045	0.101548	0.629664	0.595166	0.472069	0	0.296457	0.446915	0.394694	0	0	0.461149	0.474314	0	0	0	0.115101	0	0.284367	-0.228605	-0.0983243	0	0	0	0	0	1.33339
OVCAR-4	-0.601546	0.198214	0.29936	-0.470493	0.558378	0.125192	-0.243259	0.0975958	0.112503	0.782639	-0.747005	-1.71311	0.393046	-0.478255	0.23638	-1.49562	-0.407838	0.213184	-1.3967	0.0699324	-0.95808	0.388079	0.236263	0.370834	-0.340627	-1.68137	-0.259577	0.18179
OVCAR-5	0	0.712017	-2.01525	0.18714	0.131334	0.382918	0	-0.146448	-0.975789	-0.150041	0	0	-1.08964	0.633328	0	0	0	-0.732246	0	-0.955348	0.20356	0.530972	0	0	0	0	0	-0.676765
OVCAR-8	0	0.711366	0.503832	0.585298	0.0597407	0.439047	0	0.428682	0.0465764	0.281287	0	0	0.183585	0.495578	0	0	0	0.273851	0	0.567765	0.40374	0.314624	0	0	0	0	0	-0.422225
P12-ICHIKAWA	0	0.450072	0.516406	0.601239	-0.0763965	0.559304	0	1.24764	-0.139979	0.101268	0	0	1.20945	0.676149	0	0	0	0.802829	0	0.757224	0.286034	0.4804	0	0	0	0	0	1.73077
P30-OHK	1.25669	-0.720526	0.561456	0.525018	-2.90229	0.400103	0.518789	0.878655	-2.08038	-2.06577	0.811457	0.593081	-1.65788	0.640787	0.306473	1.38141	0.392789	-0.601685	0.543062	-0.092866	-0.966895	-0.781081	0.418046	0.377549	1.00776	-0.0139964	0.406864	0.00502878
P31-FUJ	1.3896	0.915812	0.51638	0.157542	1.27266	0.559007	0.907839	1.26799	1.10753	-0.194481	0.818262	0.604275	0.89863	0.112289	0.325884	1.3369	0.520297	1.06543	1.12177	0.769659	0.652472	0.484778	0.49672	0.417387	1.32378	0.777485	1.01444	1.38098
PA-1	0	-0.454118	0.547622	0.26119	-2.30545	0.560464	0	0.924333	-1.64306	-0.678497	0	0	0.138034	0.586326	0	0	0	-1.68749	0	0.740954	0.776682	0.497844	0	0	0	0	0	-0.889147
PANC-03-27	0	-0.719208	0.520649	0.638315	-0.25314	-0.33339	0	-0.200328	-0.102415	-0.587126	0	0	-0.72293	-0.70398	0	0	0	-1.7406	0	0.123771	0.1925	0.560038	0	0	0	0	0	1.24075
PANC-08-13	0	0.72836	0.298717	0.604682	0.171564	-0.549448	0	-1.34874	0.508715	1.86205	0	0	0.874987	0.522556	0	0	0	0.585455	0	-1.09913	0.754237	0.205582	0	0	0	0	0	0.657078
PANC-10-05	0	0.129784	0.434663	0.615517	-0.641845	0.397635	0	-1.61459	1.03839	1.02162	0	0	0.916407	-0.116566	0	0	0	-0.891863	0	-1.00535	-0.236459	0.539976	0	0	0	0	0	-0.450588
PC-14	0	0.796754	0.42533	0.638763	0.570632	-1.99648	0	0.902856	0.933687	-0.33629	0	0	0.125959	-3.3621	0	0	0	-0.283701	0	0.565869	-0.0930746	0.551733	0	0	0	0	0	-0.38963
PC-3	0	-0.173633	-0.767432	0.27188	1.24064	0.511269	0	0.155805	-0.259263	1.46242	0	0	0.635168	-0.112448	0	0	0	0.648993	0	0.694053	0.666077	0.481776	0	0	0	0	0	-1.66885
PF-382	0.532804	0.194365	0.201855	0.469715	-0.860874	0.563405	0.747584	1.19381	0.323913	-1.08933	-0.617132	0.219038	-0.253897	0.160847	0.285161	-0.291005	-0.523172	-0.560684	0.145284	0.651558	0.461977	0.59391	0.0711824	0.324563	-0.427782	0.14443	-0.681522	-0.0546468
PFSK-1	0	0.891157	-2.19107	-0.992392	0.357522	0.542901	0	0.166156	0.246845	1.12928	0	0	-0.728152	0.394282	0	0	0	0.905838	0	-0.0113821	0.594054	0.498408	0	0	0	0	0	-1.04507
PLC-PRF-5	0	0.537551	0	0	1.28778	0	0	1.24386	0	0	0	0	0	0	0	0	0	1.03081	0	0.690674	0.629637	0	0	0	0	0	0	0
PSN1	-2.79998	0.745335	-0.118429	0.300277	-2.25938	0.560923	-2.02747	-2.08498	-0.532578	-1.03695	-2.29947	0.570411	0.187114	0.593932	0.259329	-1.47267	0.473306	1.02731	-2.33976	-0.884128	-0.677205	0.543564	0.294762	0.190534	-0.382329	0.408863	-2.00414	-0.269469
QIMR-WIL	-0.458751	0.414715	0.548779	-0.893474	-2.23366	0.575707	0.102377	0.484088	-0.0251486	-1.20727	-0.179099	0.127605	0.402896	0.674216	0.284375	-0.474703	0.520702	0.228114	0.447499	0.740192	-0.374378	0.593346	0.145693	0.403477	-1.21516	-0.693928	-0.696499	-0.943593
Raji	-0.0687152	0.531013	0.466291	0.651696	-0.339061	0.233538	1.03484	1.21645	1.1654	1.30938	0.557674	0.57402	1.07899	0.119937	0.326523	0.814934	0.425442	1.03246	1.11241	0.756991	0.827922	0.254845	0.396714	0.404173	-0.66302	0.570849	0.579689	1.15478
Ramos-2G6-4C10	-0.945959	0.895322	0.513989	-0.0605159	-0.568967	0.305719	0.966675	1.02967	-1.71498	-1.40215	0.529631	0.572488	-1.56163	-1.57822	0.220556	-1.51409	0.0639914	0.409732	1.11189	0.739482	0.387448	-0.499651	-0.231747	0.202422	-0.613211	-0.115353	0.463309	-2.13473
RCC10RGB	1.29704	0.395947	0.459837	0.541206	0.403673	-0.331636	-0.220591	0.427101	0.838813	0.905734	-0.499688	-0.876336	0.150143	-0.0932224	0.278544	1.55861	-0.400512	0.092424	0.340365	-1.0101	0.313361	0.530927	0.391264	0.0629588	0.887626	0.698151	0.949605	0.995672
RCM-1	0	0.440108	0.547339	0.548323	0.209784	-0.476012	0	0.828121	1.11659	0.390218	0	0	0.152762	0.0991783	0	0	0	0.254734	0	0.668908	0.713461	0.497257	0	0	0	0	0	1.646
RD	0	0.0941635	0.442095	0.60649	1.12748	0.532717	0	-1.493	0.401893	1.69628	0	0	0.80357	0.46715	0	0	0	0.0307106	0	-1.64402	-0.626576	0.444203	0	0	0	0	0	-0.378922
REH	0.990739	-0.533654	0.52844	0.589522	-0.768712	0.565145	0.457834	0.333924	0.0881384	-0.532396	0.63756	0.567455	-1.71331	-0.166594	-0.218035	0.812734	0.381724	-0.0464949	0.730425	-0.461657	0.267171	-0.296302	0.49463	-0.421869	1.04972	0.332937	-0.11398	0.123434
RERF-LC-MS	0	0.0249957	0.503395	0.614736	1.207	0.45715	0	0.411454	-0.0464849	0.115825	0	0	0.103785	0.645094	0	0	0	0.432192	0	0.652374	0.51075	0.560715	0	0	0	0	0	0.933755
RH-1	1.46887	0.894812	0.488096	0.538891	-0.419475	0.58059	0.808494	-2.38213	-1.07554	-1.1811	0.785627	0.593133	0.954263	-0.517861	0.326129	0.205422	0.439375	1.05018	0.667175	-1.9477	0.296432	0.364632	0.477703	0.377658	1.31592	0.685322	0.921392	0.479695
RH-18	0	0	0.0156399	0.191204	0	0.374838	0	0	0.247594	0.995608	0	0	0.192302	0.170365	0	0	0	0	0	0	0	-1.63151	0	0	0	0	0	0.868352
RKO	-1.37146	0.118696	0.503446	0.598679	-0.85858	0.43241	-1.17111	-0.192118	0.252469	-0.604093	-0.605291	0.539716	0.819234	0.470616	0.276054	-1.86602	0.133473	-0.459512	-0.101202	0.666133	0.223345	0.246811	0.307189	0.263384	-1.33362	0.698348	0.53113	-0.624858
RL	1.49094	0.895656	0.527	0.293709	1.28885	0.578095	1.03345	1.26819	0.997591	-0.837353	0.811629	0.593362	1.06996	0.603303	0.246683	1.77583	0.451096	1.06426	0.999152	0.76969	0.797414	0.559316	0.49701	0.0210351	1.31614	0.485593	1.0126	-1.35631
RMG-I	0	0.804275	-0.946808	0.357692	0.619012	-0.241285	0	1.1077	1.19814	1.21392	0	0	0.759728	-0.0268476	0	0	0	0.26465	0	0.712197	0.699661	0.370816	0	0	0	0	0	0.633422
RO82-W-1	0	0.244203	-0.839172	-0.135897	0.297751	0.528279	0	0.859279	-0.112142	0.913405	0	0	-0.113852	0.641628	0	0	0	0.0222372	0	0.522739	0.714292	-2.74978	0	0	0	0	0	0.225678
RPMI-2650	0	-1.92899	0.484187	0.311792	-2.36302	0.337796	0	-1.42384	1.07001	0.20991	0	0	-0.181903	0.673313	0	0	0	0.347827	0	-0.4422	0.220138	0.220318	0	0	0	0	0	-0.785135
RPMI-6666	-0.952173	-0.727397	0.519826	0.616385	-1.2947	0.503283	-0.101044	0.339323	0.0547836	-0.49947	0.357318	-0.0605077	-0.764324	0.455404	0.177066	0.440806	0.16173	0.5834	0.616972	0.106496	-0.897533	-0.920453	-0.0117357	0.405542	-0.952183	0.450454	-0.634435	-0.882722
RPMI-7951	0	0.755158	0.128675	0.447698	-0.369139	0.310494	0	0.643317	-0.473819	-1.05481	0	0	-0.196649	0.573131	0	0	0	0.125999	0	0.757838	0.185555	0.477579	0	0	0	0	0	-1.05615
RPMI-8226	0.121172	0.91604	0.514709	-0.203019	0.726549	0.0952186	0.329399	1.22423	-0.552477	-0.852975	0.803176	0	-1.1832	-0.291527	0.278478	-0.732227	0.520718	0.959691	-0.984576	0.757266	0.781499	-1.66416	-0.309183	0.370138	-1.47962	-0.346813	-0.252894	-2.37221
RPMI-8402	-0.749092	0.0884171	0.524634	-0.0193316	-1.17821	0.532204	0.676432	0.603654	-1.81615	-1.75467	0.273534	0	-2.0505	0.575379	0.30775	-0.471004	0.0772705	-0.0867693	0.578844	0.671715	0.669777	-0.0538227	-0.448012	0.0549827	-1.47283	0.624345	-1.08359	0.504123
RPMI-8866	1.46587	0.916111	0.486193	-1.54846	1.10039	0.431169	1.03575	1.26823	-1.1722	-2.01964	0.669814	0.594841	-2.85087	-2.17746	0.336531	1.59631	0.522323	1.06565	1.12174	0.73838	0.196226	-0.918625	0.477558	0.403173	1.3173	0.44594	0.861129	-1.9369
RS4-11	-0.661918	-0.980011	0.557367	0.310041	-1.41926	0.326843	-0.374254	-1.07222	-2.24848	-1.35022	0.566744	0.334549	-2.19209	-2.69669	-0.556147	0.0586019	0.0946955	-0.421841	0.628459	-1.91226	-0.806985	-0.919551	0.456001	-0.941384	1.23806	0.752419	-1.30531	-1.94131
RT-112	0	-0.597918	-3.23238	-1.21106	0.893407	0.481916	0	-0.784987	-0.406992	-0.0940059	0	0	0.211547	0.04478	0	0	0	-0.547131	0	-0.0385187	-3.50162	-4.28892	0	0	0	0	0	-1.01909
RVH-421	0	0.308327	0.519183	0.503305	0.858179	0.523746	0	0.645306	0.209551	-0.66386	0	0	0.655736	0.58641	0	0	0	0.944875	0	0.508164	0.642918	0.551869	0	0	0	0	0	-0.531118
RXF393	-0.0163545	0.134722	-0.133703	-0.54152	-0.262952	0.501948	-0.694147	-0.202836	0.0241295	0.309609	-2.83934	0.507297	-0.277866	-0.0449594	0.284817	-0.152968	0.420345	-0.797864	-0.788762	0.29928	-0.637818	-0.430055	0.349307	0.377832	-0.260795	0.717113	-0.192929	0.312259
S-117	0	0.869313	0.529931	-0.19068	1.289	0.527442	0	1.19896	0.169661	1.14811	0	0	0.603272	0.644443	0	0	0	0.968458	0	0.703459	-1.19666	0.562091	0	0	0	0	0	-0.472538
Saos-2	0	0.219548	0.431526	0.556597	0.220229	0.506871	0	-0.621389	-0.0222726	-0.0403571	0	0	-0.670518	0.557897	0	0	0	0.0705895	0	-1.68235	-0.660199	0.50177	0	0	0	0	0	1.17935
SAS	0	0.537129	0.318337	0.333375	0.790762	-1.41229	0	1.13531	1.24108	0.10178	0	0	0.625575	-1.54534	0	0	0	1.03076	0	-0.374157	0.000848991	0.210028	0	0	0	0	0	0.57661
SBC-1	-0.912669	0.89548	0.457805	0.0157626	0.41409	0.528252	1.01114	0.561586	0.462278	0.699291	-0.0721431	0	0.501744	0.644023	0.248911	-0.238312	0.504929	1.03306	1.10218	0.503281	0.598442	0.552388	0.362071	0.404912	-0.605514	0.411695	1.01733	0.602146
SBC-5	0	-0.465663	0.503189	0.196296	0.263341	0.55554	0	-1.27529	0.106318	-0.731849	0	0	0.521127	0.642426	0	0	0	0.286408	0	0.35314	0.749498	0.551598	0	0	0	0	0	-1.02888
SCC-15	0.580428	0.821216	0.420881	-0.415739	0.429299	-1.31654	0.291178	-0.394437	-0.460397	1.16354	0.443967	0.566187	1.1791	-2.01338	-0.16085	1.25125	0.437084	-0.305676	1.11391	-0.201667	0.300197	0.408547	0.498617	0.102644	1.30476	0.206771	-0.00948275	-0.678769
SCC-25	0	0.109399	0.460891	0.592979	0.793534	-1.58777	0	0.225508	0.432079	0.0294983	0	0	-1.1062	-1.04159	0	0	0	0.0722612	0	0.547863	0.436351	0.545053	0	0	0	0	0	-0.0278283
SCC-3	0.0679979	0.916111	0	0	0.265902	0	0.90146	1.22509	0	0	0.800838	0.543043	0	0	0.307783	-0.340647	0.124168	1.06565	-0.845173	0.769743	-0.0071608	0	-4.2059	0.20516	-0.065442	0.659241	-0.841132	0
SCC-4	0	-0.207022	-2.74255	-0.585149	-0.0332938	0.220521	0	-0.762759	0.699946	0.305661	0	0	0.269619	-1.30202	0	0	0	-1.10818	0	-0.158483	0.444347	0.414482	0	0	0	0	0	-0.0380129
SCC-9	0	-1.03219	0.521909	0.590447	1.2069	0.527375	0	1.00285	-0.0182508	0.36634	0	0	0.977983	0.412436	0	0	0	-0.229938	0	0.662839	0.844435	0.12872	0	0	0	0	0	1.5303
SCH	0.785126	0.916058	0.518386	0.594917	1.29951	0.366987	1.0338	1.26812	0.128484	0.635569	0.392924	0.541089	0.444694	0.585695	0	0.0173419	0.501485	1.06561	0	0.757202	0.606413	0.551124	0	0	0	0.168467	0.581251	-0.244431
SCLC-21H	0.405314	0.917991	0	0	1.19552	0	1.04595	0.231171	0	0	0.811131	0	0	0	-0.0341622	0.943366	0.520437	1.06551	0.301811	0.00821304	0.808722	0	0.409687	0.319978	0.608205	0.471431	1.02811	0
SF126	-0.314066	-0.467666	-1.89357	-0.99595	0.712671	0.564673	-0.205421	-0.727153	-0.539382	0.286684	-0.592898	0.533169	-0.251166	0.580275	0.165976	-0.713234	0.415701	-1.55702	-0.427841	0.270459	-2.11201	0.0111695	0.384094	0.375702	-0.0319333	-1.98165	-1.36538	-0.551462
SF268	0.899556	-0.0778949	-1.26478	-1.39286	-0.713392	0.528265	-0.178883	0.275954	-0.270113	-0.602892	-1.21485	0.502545	0.462489	0.675561	0.28141	-0.322349	-0.388651	-1.34863	-0.537355	0.653083	-0.443039	0.560241	0.408674	0.337517	0.0451041	0.629388	-0.998523	-0.39776
SF295	0	-0.292691	0.0249224	-0.332387	0.504445	0.517501	0	-0.0420654	-0.401287	-0.178659	0	0	-0.177652	-0.457601	0	0	0	-1.5016	0	0.715036	0.792754	-0.096	0	0	0	0	0	0.169601
SF539	1.0435	0.647154	-0.625109	0.36031	0.262193	0.39031	0.79598	0.817291	-0.262584	-1.05308	0.192123	0.390994	0.560083	0.64272	0.264702	0.919859	-0.276371	0.997273	-2.54818	0.734017	0.326057	0.477285	-5.48822	-0.134054	-1.07309	-1.25848	0.0159255	-0.624734
SHP-77	1.29644	0.806015	0.425227	0.665525	0.210564	0.511525	0.91772	1.18363	1.27103	0.863144	0.811629	0.502069	1.26286	0.0852478	-0.470034	1.08348	0.262679	0.768425	1.09686	0.70473	0.548747	0.584184	0.451451	0.403434	1.25724	-0.877633	0.376205	1.58341
SiHa	0	0.612992	-0.320381	-0.045428	1.18485	0.509677	0	1.17486	1.04264	0.62134	0	0	0.940282	0.560566	0	0	0	0.853441	0	0.56929	0.643502	0.560647	0	0	0	0	0	-0.188964
SIMA	1.4907	0.895216	-0.247561	-0.146964	-0.0779844	0.561435	0.370732	-1.38903	0.811585	-0.343376	0.493888	0.593028	0.279624	0.667682	0.146581	1.02466	0.481364	0.400251	1.09763	-1.50892	0.373428	0.337552	0.497283	-0.142117	1.30255	0.019779	0.974436	1.18131
SJRH30	0	0.887642	0.452611	-0.30334	0.886706	0.251573	0	-2.55984	-0.120151	-1.20792	0	0	0.228062	0.674426	0	0	0	0.229059	0	-2.43095	-0.406183	0.0332623	0	0	0	0	0	0.533992
SJSA-1	-0.0434767	0.217755	0.115279	0.563382	-0.490738	0.528697	-1.89792	-1.18372	0.890757	-0.357469	0.348383	0.48153	-0.00015553	0.657092	0.214332	-0.545262	0.213257	0.694168	-0.950132	-1.76461	0.481488	0.498521	0.382278	0.337625	-0.263989	0.649335	-0.172205	-0.239849
SK-CO-1	0	-0.544215	0.185142	0.28652	0.53769	0.327855	0	-1.96515	0.337206	-0.269774	0	0	-0.496774	0.583111	0	0	0	-0.728366	0	-0.783187	0.592963	0.560467	0	0	0	0	0	1.10586
SKG-IIIa	0	0.634765	0.519029	0.156689	0.946679	-0.300058	0	1.24297	0.261319	-0.434651	0	0	-0.452743	0.261239	0	0	0	0.550501	0	0.711466	0.753795	0.590864	0	0	0	0	0	0.136793
SK-HEP-1	0	0.564561	0.509618	0.384193	-1.29626	0.522384	0	-0.109516	-0.616076	-2.09015	0	0	1.25927	0.156455	0	0	0	-0.527377	0	0.421109	-0.728964	0.550357	0	0	0	0	0	-0.198015
SK-LMS-1	-0.472047	-0.681004	-2.00254	-0.574155	0.563995	0.526579	-0.247813	-0.0492857	-0.576256	-0.37997	0.359785	0.525355	-1.42067	0.646166	0.27648	-1.89197	-0.432198	-0.770044	-0.395359	0.733233	0.507894	0.562746	-2.46684	-4.60857	-1.15039	0.517899	-0.734527	-2.30284
SK-LU-1	0	0.412729	0.472925	0.619697	-1.10827	0.562771	0	-0.806496	-0.0374009	-0.16873	0	0	-0.308387	-0.0642478	0	0	0	-0.576393	0	-0.91566	-1.76806	-0.394152	0	0	0	0	0	-0.565158
SKM-1	1.22133	0	0.458217	-2.42836	0	-0.0365313	0.742287	0	-2.0043	-1.74119	0.484675	0.512383	-2.59867	-2.58886	0.306292	1.77619	0.0852193	0	0.726161	0	0	-3.76644	0.477815	0.12892	1.2019	0.654621	0.874932	-0.557102
SK-MEL-2	0.495349	0.60823	-0.00480217	-0.319744	-1.50806	0.558414	0.459107	-0.547165	-0.0370034	-1.04379	0.781439	0.592869	0.202298	0.597651	0.307292	0.445278	0.502155	0.0208462	0.231304	-0.80276	0.728961	0.532258	0.356862	0.34884	0.394652	0.748859	0.411319	0.0901658
SK-MEL-24	0	0.0422349	-0.0546345	0.428792	1.21386	0.340346	0	0.186156	0.972607	0.886333	0	0	1.17046	-3.44327	0	0	0	1.02793	0	0.123326	0.843902	0.58459	0	0	0	0	0	-1.01044
SK-MEL-28	0	0.452708	0.179999	0.545357	1.15474	0.468427	0	1.2142	0.55265	-0.332487	0	0	-0.0443408	0.061589	0	0	0	1.0003	0	0.378656	0.789547	-1.15582	0	0	0	0	0	-0.546395
SK-MEL-3	0	-0.0137882	0.41255	0.607691	-0.258766	0.434542	0	-0.450873	1.20752	-0.531083	0	0	0.59939	0.565609	0	0	0	0.210938	0	-1.5012	0.204521	0.54133	0	0	0	0	0	0.286935
SK-MEL-30	0	0.861177	0.120653	0.223912	0.806393	0.527132	0	-0.302474	0.33903	0.621845	0	0	1.0504	-0.125265	0	0	0	-0.67565	0	-0.427392	0.669985	-1.17313	0	0	0	0	0	0.50223
SK-MEL-5	0	0	0.0777374	-0.309473	0	0.5301	0	0	0.0442499	-0.502345	0	0	-0.431763	0.590087	0	0	0	0	0	0	0	0.500213	0	0	0	0	0	-0.593769
SK-MES-1	0	-1.76418	0.503061	0.649468	-1.33143	-1.48459	0	0.0941134	-0.526943	-0.863817	0	0	-0.562936	-0.191114	0	0	0	-0.984969	0	0.382734	-1.06723	0.386251	0	0	0	0	0	-0.174123
SK-MG-1	0	0	0.178662	0.108243	0	0.506939	0	0	-1.12477	-0.217302	0	0	-1.38823	0.586746	0	0	0	0	0	0	0	0.555547	0	0	0	0	0	-0.465466
SK-MM-2	0.494129	0.50063	0.561764	0.67202	0.785117	0.582816	-1.05364	-0.99221	1.05552	1.44185	0.788309	0.57497	-0.200591	0.645809	0.287979	-0.192819	0.429603	0.272625	-1.25118	-1.71516	0.537635	0.596122	0.121772	0.352947	0.414039	0.231338	-0.229296	1.50613
SK-N-AS	0	0.688205	-0.319918	0.59729	0.188012	0.581818	0	0.0422377	-0.0541543	-0.517695	0	0	0.50767	0.475197	0	0	0	0.995078	0	0.634802	0.493575	0.556743	0	0	0	0	0	-0.371053
SK-N-DZ	1.22109	0.871053	-2.77839	-0.455115	0.533008	0.491817	-0.561408	-1.54332	-0.899457	-0.08097	0.372036	0.435628	0.756593	0.415903	0.070428	-0.479187	0.348526	1.02915	0.170808	-2.3463	-2.47775	0.262811	-0.0749611	-0.0129559	1.15406	0.23267	-0.134326	-0.140045
SK-NEP-1	0.442386	0.531576	0.435486	-0.270763	-0.564047	0.460724	0.987555	-1.1993	-1.33881	-1.19131	0.232825	0.12375	-2.37812	0.209383	-0.106679	-0.118045	0.0908613	0.84595	-1.64177	-2.20012	0.401793	0.0851658	-0.327895	-0.749174	-1.5884	-1.33074	-1.08227	-0.340674
SK-N-FI	0.549992	0.865992	-0.211717	-0.766406	0.916537	0.474578	0.998274	-0.462407	1.2477	0.258554	0.774433	0	-0.216899	0.509824	0.30775	0.954452	0.502202	1.06418	0.206258	-0.546827	0.843889	0.545324	0.302446	0.377463	0.792255	0.030154	0.34488	0.781522
SK-OV-3	0	0.123019	-0.857634	0.609325	-0.00327051	-0.760946	0	-0.275103	0.33357	-0.217758	0	0	-0.945729	0.268193	0	0	0	0.65337	0	-0.246026	-1.16456	0.59109	0	0	0	0	0	-0.279131
SK-UT-1	-1.92373	-2.26794	0.0803859	-0.682765	0.0617783	0.388071	0.705567	-0.194434	-0.694266	-0.0825875	-0.0572883	-1.29718	0	0.101595	0.276906	-1.18061	-0.00631612	-0.800352	0.200604	0.670009	0.842176	-1.38553	0.296756	0.315935	-0.51185	-0.812279	0.568273	-0.422873
SN12C	0	0.024117	0.439858	-0.0282136	1.18064	-0.40839	0	0.564797	0.0666501	-0.333776	0	0	0.750633	0.418845	0	0	0	0.295366	0	0.332285	-0.148312	-0.0217328	0	0	0	0	0	-0.418403
SNG-M	0	-0.111829	0.524891	0.300769	-0.907529	-0.177521	0	-0.57349	0.156906	-0.257835	0	0	0.0528153	0.638623	0	0	0	-0.217457	0	0.567034	-1.61978	0.477917	0	0	0	0	0	0.708474
SNU-387	0	-1.36154	-0.0806306	0.150353	-0.830649	0.526633	0	-1.83495	-1.36048	-0.593171	0	0	-0.979806	0.668438	0	0	0	-2.13538	0	-1.73039	-1.03301	0.554622	0	0	0	0	0	-0.56075
SNU-423	0	-0.94439	-1.65657	-0.494593	0.0841007	0.581656	0	-0.327841	-0.112563	0.118019	0	0	-0.31129	0.670098	0	0	0	-1.61862	0	-0.931696	-0.678932	0.557397	0	0	0	0	0	-0.124818
SNU-449	0	0.637946	0.513063	-0.11417	0.0018328	-0.173353	0	0.0519499	0.258899	0.683821	0	0	-0.313884	-0.824311	0	0	0	-2.29288	0	-0.631287	-0.422722	0.257305	0	0	0	0	0	0.371151
SNU-475	0	0.847716	0	0	0.777013	0	0	0.985074	0	0	0	0	0	0	0	0	0	0.88089	0	0.757001	0.795766	0	0	0	0	0	0	0
SNU-C1	0.78293	-1.5986	0.549987	0.611929	1.27527	0.392657	-0.464535	-1.37131	0.641491	0.455581	0.818416	-0.210216	-0.766935	0.472255	0.307865	0.452185	0.471342	0.475567	0.98526	-2.99467	0.835062	-0.582381	0.479825	0.379462	1.25459	0.774032	0.69605	0.578527
SNU-C2B	-0.438117	0.0124309	0.485961	0.648427	-1.3445	-0.558364	-0.580014	-0.0307717	0.793499	0.574145	-0.229246	0	0.514678	-0.766005	0.276496	0.0549568	0	1.04949	-0.3946	-0.223348	0.347879	0.470989	0.206684	0.344406	1.23731	0	0.83947	0.0979973
SR	-0.792581	-0.652993	0.368529	-0.0789598	-2.48324	0.564147	-0.184629	0.764313	-1.70195	-2.26221	0.603887	0.477411	-1.0113	0.602273	0.281836	-0.671255	0.112307	-0.400581	-3.6917	0.490274	-0.714593	-1.59046	-6.69314	0.215875	-1.67483	-0.177724	-1.76806	-2.27234
ST486	-0.649748	0.720276	0.512678	-1.46761	-2.20087	0.579983	0.708267	0.150494	0.0974796	0.305277	0.435572	0.313499	0.991801	0.14097	-3.42651	-0.302786	0.212337	-0.510111	0.0396167	0.351933	0.542101	0.293773	-1.76903	0.34245	-0.444784	-0.469965	-0.215006	0.489556
SU-DHL-1	0.461293	0.895656	0	0	1.28888	0	0.0983669	1.25886	0	0	0.801574	0.572031	0	0	0.128825	0.573789	0.502529	1.0656	-4.14654	0.769817	0.44501	0	-4.45848	0.212137	0.284106	0.42881	-0.813804	0
SUP-T1	1.49103	-0.475487	0.470122	0.467314	-1.10176	0.527995	0.952181	-0.193771	0.400268	0.927178	0.818505	0.505977	-0.860802	0.508269	-1.15566	1.80564	0.482579	-0.226275	1.03945	-0.282473	-0.0527011	0.208313	0.452818	-1.71616	1.30347	0.795978	0.867145	1.62525
SW1088	0	0.542471	-1.84464	-0.191909	1.27506	0.563486	0	-0.225384	-1.32042	0.162956	0	0	0.0329426	-0.714485	0	0	0	-1.36619	0	0.273372	-1.10193	0.213255	0	0	0	0	0	-1.4544
SW1116	0	0	0.455671	0.611987	0	-1.12253	0	0	1.24172	1.50398	0	0	1.24125	-0.619598	0	0	0	0	0	0	0	0.496445	0	0	0	0	0	1.6849
SW13	0	0.743051	0.19229	0.463886	1.00207	-2.27359	0	0.616761	1.15397	0.0853971	0	0	1.03677	0.215014	0	0	0	0.640864	0	0.2125	-0.476195	0.560918	0	0	0	0	0	-0.327414
SW1417	0	0.871317	-0.290297	0.647428	1.27232	0.0594989	0	0.49503	1.27424	0.312475	0	0	1.10965	0.627445	0	0	0	0.641119	0	0.712759	0.856832	0.559203	0	0	0	0	0	1.68547
SW1463	0	0.672442	-0.30791	0.378161	1.1692	0.431857	0	0.244254	1.19785	1.66327	0	0	1.19365	-0.401164	0	0	0	0.914835	0	-0.193363	0.775709	0.402748	0	0	0	0	0	0.826169
SW1573	0	0.72734	0.522577	-0.130849	0.740601	0.435149	0	-0.295725	0.464417	0.356812	0	0	-0.158072	0.567037	0	0	0	0.241565	0	0.214714	0.79378	0.348294	0	0	0	0	0	0.560922
SW1710	0	-1.94275	0.342713	0.175061	-1.28622	0.306083	0	-2.05461	-0.622331	-0.897224	0	0	-1.02034	0.581598	0	0	0	-2.32842	0	-0.702476	-1.50965	-0.0349118	0	0	0	0	0	0.0679042
SW1783	0	0.142982	0.23806	0.649049	0.812662	0.561395	0	0.144847	-0.0468122	0.533716	0	0	-0.00330733	0.48253	0	0	0	-0.326272	0	-0.0821893	0.653459	0.430166	0	0	0	0	0	0.372084
SW1990	0	0.325162	0.0225825	0.556568	0.265158	0.456934	0	0.980841	0.104553	0.589551	0	0	1.21455	0.187342	0	0	0	0.842964	0	0.585687	-1.28054	0.569538	0	0	0	0	0	0.234418
SW48	0	0.517886	0.328493	0.508281	-0.388983	-1.44081	0	-0.659766	-1.06631	-1.94494	0	0	0.174627	-2.45387	0	0	0	-1.2675	0	0.394004	0.262173	0.483333	0	0	0	0	0	0.805115
SW620	0	0.855185	0.555387	-0.326311	-0.591877	0.526781	0	-0.622067	0.0632246	-0.653338	0	0	1.23859	0.672997	0	0	0	0.200282	0	0.184336	0.842241	0.590525	0	0	0	0	0	-0.143793
SW626	0	-0.134305	-0.0766708	0.610656	1.05157	0.199949	0	-0.427591	0.783129	0.477121	0	0	0.425766	0.639043	0	0	0	0.0444545	0	0.309914	0.0420274	0.558481	0	0	0	0	0	0.259307
SW684	1.26169	0.704882	0.55675	0.66512	1.185	0.334168	1.01459	1.04224	0.610416	0.488139	-0.732239	0.538502	0.0194079	0.639989	-0.133937	1.49804	0.458187	0.496598	0.916492	0.741156	-0.830651	0.554328	0.408899	0.315283	0.972481	0.776743	1.01338	1.3043
SW780	0	-1.20816	0.103811	-0.992059	1.25198	0.469803	0	1.22675	-0.426516	-0.641655	0	0	0.157812	0.636774	0	0	0	-0.685016	0	0.756207	0.805943	-2.37287	0	0	0	0	0	-1.70374
SW837	0	0.470421	0.174188	0.546963	-0.904757	0.388665	0	-0.34459	1.07378	1.81839	0	0	0.845385	0.273005	0	0	0	1.04939	0	-1.03582	0.807216	0.375735	0	0	0	0	0	1.46556
SW872	-0.530059	-0.73469	-0.218222	0.557002	-1.84621	0.497698	-0.41505	-0.560008	-0.692419	-0.120454	-2.20077	0.479911	-0.715699	0.308346	0.132019	-1.82555	0.353357	-0.544911	-1.03172	0.646283	0.715317	0.555299	0.193598	0.183688	-1.05788	0.69394	-0.612209	-1.29814
SW900	0	-0.820939	0.290926	0.532396	1.21118	0.322243	0	-0.166951	0.528356	0.643464	0	0	1.20405	0.380247	0	0	0	-0.115674	0	-0.812802	0.697286	0.056664	0	0	0	0	0	0.407805
SW948	0	0.641671	0.555902	0.223102	0.770588	0.556336	0	-0.883147	0.809936	1.14455	0	0	1.23124	0.59265	0	0	0	0.987306	0	0.734747	0.766375	-0.793245	0	0	0	0	0	1.68649
SW954	-0.502233	-0.612065	-0.143654	0.567968	1.0864	-1.48303	-0.94686	-0.77922	-0.365056	-0.678457	-1.72707	-0.941633	0.178209	-1.50178	0.283605	-0.923761	-1.65642	-0.0382383	-1.40791	-0.534159	-0.825653	-0.71557	0.336286	0.347144	0.0639217	-0.924313	-0.577354	0.17026
SW962	-0.49505	-0.506433	-0.721971	0.471119	0.574358	0.200934	-0.94767	-0.595806	-0.826283	-1.00053	-1.40481	-1.28563	-0.240182	0.195179	0.238116	-0.425841	-1.87208	0.697843	-0.352754	-0.551265	-0.0616196	-4.37908	-0.0687077	-0.203253	-0.192688	0.518762	0.300348	-0.397038
SW982	-1.04713	0.864621	0.501595	0.533655	-2.18033	0.556255	-1.46744	-1.03876	-2.15166	-0.935482	-2.36514	0	0.0256686	0.496649	0.282524	-0.568662	0	-4.07604	-2.35598	-0.14268	-1.12919	0.552568	-0.105521	0.34571	-0.34116	0	-0.729276	-0.745368
T-24	0	0.864744	-1.6334	-1.77362	0.696562	0.531138	0	-0.00943839	0.485368	1.09664	0	0	1.07778	0.591789	0	0	0	-0.196108	0	0.580221	0.386578	0.504185	0	0	0	0	0	-0.710282
T47D	0	-4.14681	0.178713	0.639834	0.921741	-0.186505	0	0.243375	1.06614	1.1393	0	0	-1.28688	0.637993	0	0	0	0.604035	0	0.657363	0.60823	0.591248	0	0	0	0	0	-0.864644
T84	0	0.699715	0.52484	0.66771	-0.573712	0.383404	0	-1.66469	1.27323	1.68582	0	0	1.26435	0.517178	0	0	0	0.969581	0	-1.49542	0.798855	0.557262	0	0	0	0	0	1.70291
T98G	0	0.448912	0.26259	-0.00885831	0.930525	0.499155	0	0.866092	-0.846941	-0.64678	0	0	-0.584921	0.617191	0	0	0	-1.47254	0	0.75286	-0.86021	0.125425	0	0	0	0	0	-1.15129
TALL-1	-0.467076	0.915619	0	0	1.14975	0	0.0917822	1.22265	0	0	0.811457	0	0	0	0.246307	0.122788	0.503838	1.06529	0.448872	0.769426	0.842578	0	0.350818	0.403499	0.944454	0.695228	-0.118286	0
TCCSUP	0	-0.6987	0.349244	0.574434	0.817646	0.527591	0	-1.24598	0.199391	0.761892	0	0	0.183379	-0.0637855	0	0	0	-2.13876	0	-0.285926	0.792092	-0.0583812	0	0	0	0	0	-0.602634
TC-YIK	0	0	0.438186	0.456045	0	0.0715583	0	0	-0.444649	-0.912237	0	0	-0.0107617	0.457442	0	0	0	0	0.74893	0	0	0.359826	0.472623	0	1.09032	0	0	1.23127
TE-1	-1.51834	0.434256	0.511418	-0.108065	1.26275	-1.32389	-1.29836	-0.639471	0.461494	-0.20377	-1.46718	-2.66321	0.0917447	-0.163148	0.092034	0.177502	-2.42194	0.5828	-0.89043	-1.39093	0.79117	0.558797	0.388933	0.152392	-0.26405	0.679567	-0.0137887	0.49608
TE-10	-1.70842	-0.347168	0.520983	0.670357	-1.36969	-0.53639	-0.969874	-0.914305	0.697386	0.362193	-1.37415	-0.982888	1.04145	0.173537	0.233235	-0.994728	-0.804044	0.250536	-0.639807	-1.047	0.838684	0.553606	0.0561839	0.0378133	-0.761985	-0.406367	-1.49484	1.71629
TE-11	-1.35658	0.426295	0.519517	-0.0606027	1.03487	-0.369299	-3.34613	-2.85058	-1.35273	-0.683245	-1.46723	0	0.29267	-0.0897765	0.10296	-1.52426	0	-0.158194	-2.62449	-4.24566	0.185931	0.504591	0.292608	-0.286905	-0.828785	0	-1.77065	-0.0290485
TE-12	-0.910481	0.696429	0.399025	0.354813	-2.21782	-1.93644	-2.43234	-1.30726	0.68594	0.353537	-1.84907	-6.21913	-1.38887	-1.40614	0.281787	-0.753367	-3.80624	-0.199898	-1.16003	-1.97075	-0.494317	0.502109	0.296322	0.0461589	-0.264812	-0.882556	-2.5089	0.251077
TE-15	-2.09845	-0.381892	0.513192	0.651349	-1.62737	-2.61551	-1.36986	-0.496591	0.184917	0.728966	-2.0034	-1.53925	-1.47545	-3.18537	0.118358	-0.551947	-1.47431	0.122132	-1.05656	-0.412267	-1.24289	0.0318632	0.185753	-0.969377	-1.56042	0.758189	-2.74337	1.49364
TE-5	-1.0439	-0.970943	0.519826	0.548554	-0.50479	-0.0185906	0.495216	0.267272	0.75175	0.746478	0.0881868	-1.94362	0.576048	0.497007	0.281459	-0.68809	-1.5336	0.996583	0.520327	-0.281138	0.805775	0.470967	0.413706	0.344297	-0.179945	-1.22991	0.894174	-0.243933
TE-6	0.268054	0.718273	0.265342	0.562615	0.175648	-1.91295	0.747687	0.839287	0.288641	1.42327	-0.120961	-2.53279	0.124843	-2.11632	0.0142752	0.514459	-1.92837	0.459093	0.231542	0.757573	0.844603	-2.1498	0.408594	0.284118	-1.47249	0.621028	0.744927	-0.598787
TE-8	-1.14255	-0.364372	0.443509	0.550912	-0.938168	-0.765722	-1.69699	-1.30822	-0.848741	0.134554	-2.47012	-0.444142	-0.198075	-0.409653	0.284015	-0.086024	-0.902468	0.207416	-1.17695	-1.65199	-1.52561	0.201588	0.378259	0.341276	0.979911	0.0540846	-1.23781	-0.307232
TE-9	-0.00582609	0.631971	0.455954	0.545791	0.641803	-0.648931	-0.438292	-0.268809	-0.256329	-0.301731	-0.427146	-2.17901	1.21391	0.17921	0.276349	0.0752091	-2.9818	0.577402	-0.3003	0.567892	-0.389437	-0.306886	0.44314	0.368334	1.14931	-0.0363064	0.531647	1.62089
TGBC11TKB	0	0.86615	0.519029	0.212947	-0.105759	0.515788	0	1.14041	0.512444	0.647548	0	0	0.594409	0.369426	0	0	0	1.0507	0	0.621	0.810189	0.501748	0	0	0	0	0	1.51515
TGBC1TKB	-1.19228	0.780956	0.315868	0.644579	1.24678	0.507492	-0.383951	1.10599	0.79752	1.16612	-1.3154	0.542497	0.0521282	0.435738	0.246667	-1.48656	-1.20033	0.556499	0.307167	0.621403	0.131044	0.544895	0.414268	0.194924	-2.67202	0.113214	-0.0646946	-0.465118
TGBC24TKB	-0.453796	0.225909	0.243125	0.244193	1.27183	-0.542973	-2.69706	-1.5156	0.58922	1.62265	-2.37456	0	-0.133768	-0.674669	-0.764001	-0.941687	0	0.712225	-1.79136	-1.51345	0.587096	-1.64988	0.288396	0.188621	-2.394	0	0.839092	-0.265024
TGW	0.444113	0.89664	0.524171	0.299481	0.576093	0.563351	-1.3622	-0.173276	-0.954639	-1.08407	0.273261	0	-0.803125	0.676317	0.306555	0.368352	0.472152	1.03276	-0.716506	-0.843688	0.792637	0.593617	0.00773192	0.403303	0.604938	0.535847	0.186712	1.25128
THP-1	1.19896	0.869981	0.516483	0.614056	0.398276	0.563364	0.776233	1.07702	1.28831	0.103902	0.801408	0.547953	-0.73613	0.64209	0.308045	1.42895	0.437895	0.909858	1.09673	0.756842	0.240273	0.593482	0.455936	0.377875	1.25216	0.0949786	0.488677	1.32063
TI-73	0	0	0.419724	0.300277	0	-2.05721	0	0	-1.08372	-0.964052	0	0	0.382543	-3.53286	0	0	0	0	0	0	0	0.48058	0	0	0	0	0	-0.279704
TK10	-0.703101	0.634361	0.51242	0.644637	-0.316179	-2.24339	-0.489329	-0.234082	0.044624	-0.59772	-3.15576	-3.4277	-0.606717	-1.61205	0.276496	-1.35795	-1.88676	-0.973867	-0.368761	0.0476999	-0.402315	0.125651	0.394045	0.344384	-0.20433	0.717492	0.32156	-0.286427
TT	0	-1.33435	-5.11683	-0.146501	1.04949	0.509016	0	1.11683	1.22053	-0.254888	0	0	0.667244	0.0925387	0	0	0	0.929536	0	0.702167	-1.25173	-0.437299	0	0	0	0	0	-0.179128
TUR	1.4492	0.615347	0.560556	-0.728419	-0.741883	0.531691	1.04608	0.79539	-1.81843	-1.54396	0.811291	0.592869	-2.27414	0.481164	0.325916	1.53511	0.520546	-0.309096	0.909465	0.757372	-0.0685259	0.481618	0.34413	0.417387	-0.457333	0.795433	1.01472	-0.847848
TYK-nu	0	0.307571	0.315071	0.57886	0.691899	0.579956	0	1.22511	-0.519484	-0.502721	0	0	-0.602166	-0.252383	0	0	0	1.02194	0	0.712674	0.630195	-0.282672	0	0	0	0	0	-1.55331
U031	0	0.40171	0.428261	0.534653	-0.269404	0.173659	0	0.32271	0.932518	1.84089	0	0	1.25031	0.388273	0	0	0	-1.45962	0	0.216483	0.810072	0.31555	0	0	0	0	0	1.3567
U-118-MG	0	-0.196619	0.106022	0.218632	0.0947387	0.550738	0	0.393323	-0.00733132	0.664371	0	0	0.539978	0.211904	0	0	0	0.732068	0	0.647978	-0.726783	0.551959	0	0	0	0	0	-1.27976
U251	0	0.108046	0.275421	0.485035	0.825916	0.545477	0	0.5655	0.590178	1.70651	0	0	1.25803	0.528776	0	0	0	-0.493355	0	0.667139	0.169262	0.484259	0	0	0	0	0	0.0800311
U-266	0	0	0.523708	0.610859	0	0.398053	0	0	0.785467	-0.711599	0	0	1.18461	0.463031	0	0	0	0	0	0	0	0.393382	0	0	0	0	0	-0.553691
U-2-OS	0	0.663866	0.41579	-0.190853	1.27189	0.56157	0	0.520126	-1.09158	-1.33625	0	0	0.470261	0.495851	0	0	0	-0.00368091	0	0.290838	-0.47169	0.177328	0	0	0	0	0	-1.33915
U-698-M	0.912265	0.439212	0.557213	0.552084	-1.86904	0.580658	0.611725	1.14392	0.49617	0.979473	0.463289	-0.378423	-0.52204	0.56584	0.279527	1.29063	-0.651225	1.03396	0.680469	0.413356	-0.832533	0.587885	0.419284	0.347905	1.22965	0.233322	0.792571	-1.11484
U-87-MG	1.38187	0.825047	0.0185712	0.577269	0.821804	-0.440171	1.03364	1.06528	0.473875	1.01101	0.702496	0.593204	0.567245	0.502533	0.246962	1.19613	0.380695	0.472364	0.740087	0.76986	0.706853	0.551756	-0.0122822	-0.292295	0.109205	-0.000789171	0.999904	0.595647
UACC-257	1.11631	0.633605	0.240862	0.645273	1.26217	0.552451	-0.172423	0.738092	0.795638	0.373515	0.543317	0.475563	1.179	0.58393	0.220966	-0.571048	0.357394	0.561859	0.636261	0.645235	0.274883	0.559316	0.293139	0.328367	1.19254	-0.285881	0.786724	0.863496
UACC-62	0	-0.412575	0.457523	0.643913	1.23757	0.312032	0	1.1835	0.521002	0.419148	0	0	1.02446	0.567878	0	0	0	0.642012	0	0.531509	0.838398	0.545392	0	0	0	0	0	1.33427
UACC-812	0	0.916058	0	0	1.29951	0	0	1.25867	0	0	0	0.571239	0	0	-0.118735	0	-0.474934	1.0739	1.04602	0.769701	0.809371	0	0.409832	0.266709	0.181039	0.714236	0	0
UMC-11	0	0.743437	-1.189	0.393885	0.415889	0.52898	0	0.182043	-0.442697	0.516541	0	0	1.26291	0.484127	0	0	0	0.153308	0	0.687221	0.191656	-0.242774	0	0	0	0	0	-0.802976
UM-UC-3	0	0.606964	-0.0465348	-0.0278664	0.138677	0.552843	0	0.602208	0.567392	0.849331	0	0	0.641085	0.486417	0	0	0	-0.375684	0	0.700864	0.0309928	0.555502	0	0	0	0	0	-1.45414
VA-ES-BJ	-1.35676	-0.211257	-0.13378	-0.788163	0.111306	0.529439	0.595363	-0.949416	-2.01107	-0.148696	-2.59145	0.480615	-0.581683	-0.0822125	0.165878	-1.55311	0.198481	-1.14725	0.002862	0.457715	-1.05529	0.500845	-0.0938821	-0.710619	-1.12072	0.352051	0.137517	-0.866425
VM-CUB-1	0	0.36906	-0.810502	-0.177993	0.953261	0.50795	0	0.350761	-1.00668	-0.472574	0	0	1.04482	0.437019	0	0	0	-0.100692	0	0.486874	0.838294	0.551462	0	0	0	0	0	-0.848272
VMRC-RCZ	0	-1.65466	0.487016	-0.114112	-0.300107	-0.83855	0	-0.0479998	-0.844006	-0.58751	0	0	0.16123	0.348856	0	0	0	-0.63013	0	0.601702	0.741515	-0.3624	0	0	0	0	0	-0.259459
WM-115	0	0.798564	0.440063	0.405907	1.21453	0.37094	0	0.991161	-0.284914	0.861358	0	0	-0.761825	0.311098	0	0	0	0.30837	0	0.702336	-1.58393	-0.180625	0	0	0	0	0	0.267487
WSU-NHL	1.49071	0.542085	0.536848	0.0267277	-1.4802	0.31214	0.796752	0.278582	-0.326242	-1.67776	0.818262	0.540438	-2.57525	0.592461	0.245127	1.50343	0.503324	0.0058645	0.486301	-0.359254	0.795363	0.218535	0.307558	0.403303	1.00736	0.251633	0.897406	-1.63759
YAPC	0	0.543139	0.556184	0.351226	1.2289	-0.180948	0	0.483178	0.352521	0.952793	0	0	0.600532	0.587103	0	0	0	0.995511	0	-0.539985	0.448138	0.591225	0	0	0	0	0	1.55034
YH-13	0	0	-2.83311	-2.25522	0	0.580253	0	0	-2.81407	-1.49042	0	0	-2.08102	0.344548	0	0	0	0	0	0	0	-0.377746	0	0	0	0	0	-0.331784
YKG-1	0	-3.26281	0.502521	0.437746	-0.921591	-0.413516	0	-0.4787	-1.16662	-0.0462265	0	0	-0.107652	0.504781	0	0	0	-1.53203	0	0.741367	0.554096	-0.0134283	0	0	0	0	0	-0.214711
ZR-75-30	0	0	-0.0223643	0.548641	0	-2.42092	0	0	1.26728	1.2985	0	0	-0.0100317	0.618998	0	0	0	0	0	0	0	0.591338	0	0	0	0	0	0.599121

## Sheet: outputM
	A-443654	AKT inhibitor VIII	AMG-706	Axitinib	BAY 61-3606	BIBW2992	BMS-536924	BMS-754807	BX-795	CEP-701	Dasatinib	Erlotinib	GDC0941	Gefitinib	Imatinib	JW-7-25-1	Lapatinib	Midostaurin	NVP-TAE684	OSI-906	Pazopanib	PD-173074	PF-02341066	PHA-665752	Rapamycin	Sorafenib	Sunitinib	Temsirolimus
697	-2.80759	-0.124818	0.273622	-0.661806	-2.53246	0.268741	-0.853842	0.584653	-1.97894	-3.13233	-0.790512	-0.760796	-2.18036	0.645543	0.285847	-1.39012	0.340208	-0.557912	-1.09038	0.181382	0.156087	-2.35676	-0.41635	-0.140931	-1.52771	-1.19217	-3.04763	-3.10347
5637	0.103488	0.862497	0.139726	0.395196	0.303818	-0.943228	-0.26723	-1.02262	-0.0657257	-1.71663	0.0353653	-0.0472952	-0.216948	0.21285	0.179443	-0.0387391	-0.0911088	-0.199607	-0.262524	-0.392159	0.653496	0.54272	-0.0365701	-0.0259892	0.116313	-0.0344684	-0.0135488	0.0575779
22RV1	0.00711888	-1.06579	0.391229	0.0688593	0.421942	0.52353	-0.0622096	-0.368201	0.607855	0.350403	0.175919	0.000470195	-0.478416	0.643323	0.00476346	-0.065983	0.0377412	0.704997	-0.0348253	-0.803217	0.597228	0.496822	-0.000376379	0.0206215	-0.0540052	0.15541	0.164809	-0.431666
23132-87	-0.130336	-3.75746	-0.465093	0.628375	0.581292	0.506905	0.337101	1.01127	0.84711	-0.174135	0.165592	0.0540734	-1.27993	0.636934	0.185926	-0.18177	-0.0894914	0.698995	0.316696	0.486302	0.707102	0.558996	-0.0654667	-0.0387387	-0.151267	0.280408	0.0657626	-0.868518
639-V	-0.0940435	-0.134074	-0.947284	-1.36598	-1.47808	0.00737855	0.0236687	-0.585889	0.405716	1.18861	-0.0532864	-0.0310943	-1.28157	-0.423623	-0.229421	0.0338575	0.118278	-0.205279	-0.0511133	0.228153	0.738624	-1.39536	-0.0766018	-0.0724594	-0.221253	0.057074	-0.0606964	-0.953025
647-V	0.000495908	-0.378436	0.555867	0.643101	-0.11396	0.0403237	0.261162	1.10346	1.00197	0.200627	0.0967805	-0.0774844	0.0443009	-0.614917	0.0905231	0.0178588	-0.0260519	0.885801	0.220217	0.438316	-0.192249	0.491107	-0.00724661	0.0368111	-0.105185	0.171339	0.0325099	-0.409311
769-P	-0.130523	0.483469	0.444496	0.555702	-2.04007	-0.102019	-0.0635104	0.24274	0.46969	0.581134	-0.278524	-0.0815561	0.543278	-0.761744	0.128435	-0.0684585	0.0568861	-2.28507	0.0584407	0.355177	0.404961	0.377275	0.0378198	-0.0178043	-0.112501	-0.0627586	-0.271487	0.454725
786-0	-0.400334	-2.92987	0.0685401	0.434482	-1.61347	-0.125397	-0.0377633	-0.350504	0.0830323	0.597651	-0.35681	-0.124596	-0.0737289	-0.487468	0.0520323	-0.204334	-0.264731	-0.804789	0.0922783	0.262388	-1.10854	0.367894	0.00825149	-0.101881	-0.379923	0.0109773	-0.241955	-1.06585
8505C	-0.0956278	0.337784	-0.985069	-0.390541	-1.32495	0.509179	0.00749505	-0.377655	-0.0696306	-0.326515	-0.161213	0.11086	0.534761	0.461981	-0.0982284	-0.133816	0.216011	-1.18355	-0.0181385	0.366419	0.394796	0.56001	-0.12127	-0.0284727	-0.0919094	-0.161487	-0.197688	-0.277429
8-MG-BA	-1.12539	-0.444727	0.414813	-0.315999	0.318519	0.556048	-0.0996787	-0.0307916	-1.00093	-0.379959	-1.26648	0.443109	0.172249	0.0473251	0.281153	-1.36365	0.402093	-1.87741	0.126553	0.247076	0.153293	0.467135	0.447525	0.344009	-0.280359	0.682136	-0.317666	-0.237212
A101D	-1.33974	0.0215851	0.353398	-0.331946	-0.604645	0.47564	-0.547344	-0.467524	-0.799831	-0.242527	-0.344467	0.0557895	-1.055	-1.71756	0.237197	-1.6067	-0.165673	-0.874186	0.000933186	0.660915	0.209296	-1.00169	0.275287	0.265304	-0.765966	0.14521	-1.09041	-0.636679
A172	-0.216385	0.141407	0.340588	-0.334266	-1.13754	0.533527	-0.0525954	-0.0188382	-0.207616	0.691105	-0.300411	0.0858356	0.00888888	0.440622	0.0115702	-0.0257684	0.0586162	-0.991584	-0.0738061	0.526803	-1.6817	-2.56166	-0.0426953	0.0750084	-0.22957	-0.0586452	-0.149217	-0.681819
A204	-0.156447	-0.592166	-6.00467	-3.50284	-0.0513389	0.528357	-0.126173	-0.169004	-1.82342	-0.601589	-1.01218	0.268669	-0.931423	0.328185	-0.888782	-0.0616649	-0.03494	-2.76662	-0.254588	0.661669	-5.15028	-2.05327	-0.16517	-0.3227	0.128691	-0.744023	-0.435375	-0.927231
A2058	-0.0506059	0.726599	0.274705	0.633477	0.716581	0.529699	0.121338	0.421565	-0.390637	0.354493	-0.22639	0.106355	0.976333	0.45225	0.169735	-0.198053	0.0975038	-0.607736	0.148486	0.43554	-0.183884	0.218111	-0.0572065	0.0097408	-0.124765	0.00567922	0.161069	-1.40895
A253	-0.197023	-0.400339	0.315982	0.416886	1.08999	0.0852156	0.79253	1.05337	1.03201	0.845061	0.152931	-2.43286	1.1667	0.476046	0.281111	0.642941	-2.42178	0.558342	0.927492	0.737369	-0.977638	0.551403	0.441243	0.283854	1.19076	0.312853	0.929983	0.260952
A2780	-0.0650312	0.171643	0.285567	-1.67768	-1.38741	0.466528	-0.0583653	-0.457197	0.289903	-1.14441	-0.0952054	0.0646704	0.0701873	0.473839	-0.418455	-0.0716969	0.180238	-0.40441	-0.185395	-0.153253	-0.860161	-0.450452	-0.224213	0.123492	-0.270554	-0.125577	-0.216301	-1.49478
A375	-0.115455	0.245203	-1.50406	-0.780193	-1.82002	0.523923	-0.727965	-2.8025	-1.92268	-1.98178	-0.0299594	0.0148855	-1.31377	-0.0920712	-0.11817	-0.103308	0.241102	-0.200499	-0.72872	-2.45586	-0.147509	0.322169	0.0183916	-0.291945	-0.086834	-0.171287	-0.534249	-0.833821
A3-KAW	-0.604916	0.698591	0.507065	0.614386	-2.39478	0.554584	-0.150457	0.513711	-0.28555	-0.676645	-0.0369269	-0.253215	1.27462	0.568649	0.325433	-0.570753	0.485486	-0.0705508	0.581516	0.269752	0.0979631	0.556777	0.0369513	0.121986	-2.20805	-1.5833	-1.57676	0.0824508
A427	-0.168169	-0.836816	0.374619	-1.65773	-0.471251	0.551885	-0.55777	-1.67062	-1.07759	-2.92892	-0.434629	0.139113	0.805737	0.665616	-0.274396	-0.168051	0.00413004	-2.42053	-0.477505	-0.337398	-2.74647	-1.82535	-0.142551	0.14558	-0.124314	-0.407181	-0.39924	-0.592276
A431	-0.174301	0.711757	0.510617	0.503554	-1.23033	-1.88539	-0.412895	-1.52378	-0.850585	-0.266877	-0.592205	-0.238935	-0.448755	-1.39201	0.20333	-0.0400228	-0.391836	-2.43708	-0.169736	0.697935	-0.70603	0.551182	0.0367853	-0.204267	0.012994	-0.23575	-0.238175	0.464716
A498	1.46428	0.781766	0.557514	0.409797	1.12304	-1.69204	0.159465	0.923673	-0.00847542	-0.985519	-1.86448	-0.37884	-0.766156	-0.559881	-1.40044	1.79427	-0.274973	0.957381	0.8386	0.490264	0.647536	0.55499	-0.629265	-1.72457	1.28368	0.755692	1.01322	0.0620422
A4-Fuk	-1.41832	-1.44605	0.520637	-0.983712	-0.900215	0.420977	-2.20447	-1.85137	-0.577529	-1.00624	0.340781	0.392549	-1.63448	0.59686	0.326235	-0.698601	0.0667744	-0.23555	-2.96394	-3.46971	0.814475	-4.24966	-0.310754	0.379562	-0.958196	0.0474114	-1.93897	-0.70305
A549	0.00633017	-0.136837	0.432172	-0.623735	-0.204987	0.13622	-0.00606319	-0.0542461	-1.10959	-1.35611	0.0324314	0.0670133	-1.46642	0.151894	-0.0966683	-0.0257845	0.0948858	-0.114234	-0.0546434	-0.0525612	0.0846954	0.549216	-0.12213	-0.0744676	-0.0161266	-0.0290138	-0.188633	-0.605271
A673	0.0471042	0.575616	-0.733614	0.281395	0.359286	0.551291	-0.0955712	-0.996061	1.23673	0.0742762	0.0277757	0.0289284	1.26101	0.360185	0.0880218	-0.144348	0.169881	0.197557	-0.0689714	-0.174906	0.840979	0.565978	-0.0511164	0.0390338	-0.0481516	0.0326424	0.238889	-0.627042
A704	-0.391053	0.54169	0.125901	-0.119591	1.09532	0.462718	-0.940794	0.404304	0.875595	0.287373	-1.45191	-0.217492	-0.651917	0.70026	0.237213	-0.0398254	-0.22442	-0.43507	-0.411541	0.493773	-2.90193	-1.49044	0.449581	0.145739	0.0606408	0.0249915	0.260637	0.485765
ABC-1	-0.0527022	-0.449014	-0.364322	-1.2819	-0.0804419	0.551545	-0.544963	-1.98823	-0.113248	1.5036	-0.298199	-0.0277556	1.24166	0.375606	-0.356227	-0.180048	0.0466055	-2.28053	-0.292121	-1.85536	0.616137	0.386882	0.10386	-0.0021418	-0.0540018	-0.197381	0.139563	-0.213431
ACHN	-0.0384348	0.0190166	0.327521	0.448572	-1.63959	-2.15448	-0.0423792	0.237693	1.24307	-0.968263	-0.210105	-0.399604	1.01997	-3.011	0.0430692	0.106227	-0.413117	-0.757024	0.0283435	0.736922	-0.583436	0.495828	0.0900148	-0.00992303	-0.103242	-0.0537005	-0.318744	0.489473
ACN	-0.166756	-0.284186	0.485677	0.648555	0.589694	0.512696	-0.487352	0.121605	1.06517	-0.544219	-0.0115808	0.424478	0.42223	0.644461	0.299699	-1.79467	0.249638	-0.823773	0.558562	0.593391	-0.458693	0.559083	0.393292	-0.150266	-0.121423	0.406482	0.672072	0.448618
AGS	-0.0584507	-0.464367	0.548519	-0.419317	-0.082835	0.247789	-0.100487	-0.545828	-1.66625	-1.25772	-0.0976709	0.161094	-1.69871	0.666247	0.0929705	-0.084287	0.109724	-1.74326	-0.0122659	0.71052	0.836846	0.187017	-0.127367	-0.0892204	0.106396	-0.120287	-0.197252	0.478867
ALL-PO	0.155429	0.150198	0.193946	-1.54778	-2.15092	0.0951674	-1.87757	0.107798	-4.99376	-2.2637	0.603463	-0.728691	-1.7214	-1.24615	-0.373063	-0.196001	0.389631	-1.65618	-1.75518	-0.228934	-0.136888	-1.40863	-1.31503	-3.96047	0.271568	-4.23277	-3.57562	0.532498
AM-38	1.38669	0.895065	-1.63979	0.606688	0.299354	0.559395	0.907948	0.153345	0.625687	0.869204	0.650688	0.56691	0.662834	0.268544	0.179078	1.34027	0.502411	0.311935	1.09753	0.287441	0.839886	0.495645	0.369441	0.342853	0.466339	0.68737	0.919513	-0.254504
AN3-CA	-0.430612	-2.57258	-1.17236	-2.08259	-0.374244	0.523559	-0.346389	-0.878058	-1.31449	0.699098	-0.717434	0.108179	-1.24251	0.565132	-0.358621	0.0219275	-0.306986	-1.29056	-0.329816	0.322519	-5.53303	-5.4659	-0.00132121	-0.0122044	-0.254663	-0.283885	-0.265912	-1.03502
ARH-77	-0.300745	0.383045	0.117385	0.466477	-0.797078	0.532482	-0.275038	0.94398	1.23487	0.339914	-0.0161649	0.542102	1.24425	0.103247	0.325792	0.50274	0.437995	0.70071	-0.158541	0.738152	0.598204	-0.0582635	0.263487	0.403573	-1.04489	0.581135	-0.0783331	1.72942
AsPC-1	0.150374	0.406309	0.264903	0.366383	1.21241	0.477668	0.210488	0.68397	0.971358	0.714186	0.188816	0.0644473	0.526309	0.607039	0.0358623	0.0642368	0.0752605	0.745757	0.207233	0.461018	0.385457	0.519473	-0.00578153	0.112854	0.18109	0.0684338	0.313848	0.887593
ATN-1	0.360768	0.80851	0.500854	-1.97779	0.828786	0.483612	-1.57546	-0.125863	-2.75618	-2.41761	0.755767	0.540465	-1.54303	0.584817	0.244974	-0.891681	0.481438	0.873763	-1.49048	0.172784	-0.0913016	0.470344	-0.0210887	0.270633	-0.0329793	0.107705	-0.722535	-0.72581
BALL-1	0.00418724	-0.0476287	0.520099	0.609132	-0.120053	0.524105	-0.0256995	0.0109169	0.359165	-1.08815	0.0767742	0.0373699	-0.423273	0.186968	0.199475	-0.0853889	0.13667	0.104757	-0.026251	-0.00988069	0.136101	0.559369	-0.070177	0.000452199	-0.0388096	0.090026	-0.0679068	-0.398341
BB30-HNC	-0.712857	-1.97275	0.54688	-0.45943	-0.701909	-3.23742	-0.989686	-0.898024	0.00522253	-0.473505	-2.25064	-5.97515	-1.76386	-2.86641	0.28125	-0.853414	-4.63712	-0.839388	-0.665503	-0.15513	-0.381416	0.106514	0.184061	0.191576	-0.25518	-0.265488	-1.40212	-1.03886
BB49-HNC	0.9753	0.376203	0.510824	0.501361	-0.77087	0.555611	0.653441	-0.838316	-0.299816	0.409524	-0.491359	0.498105	-0.695386	0.476199	-0.385903	0.01947	0.342319	0.189682	0.918999	-0.912303	0.640808	0.312563	0.27503	0.178094	1.00274	0.355323	-0.855292	-0.137349
BB65-RCC	0.239347	0.0685319	-0.279792	0.226588	-0.113081	-1.94642	0.20175	-0.386278	-0.0451225	-0.408314	-1.81891	-0.533703	0.663743	-0.453733	0.2364	-1.23242	0.198839	-0.147011	0.042742	0.0427187	-0.827436	0.493789	0.41022	0.2664	-0.232454	-4.3161	0.150829	-1.48655
BC-1	0.141201	-0.220557	0.524114	0.596172	-1.86004	0.563012	0.343345	-0.953668	0.523383	0.750413	0.724781	0.571595	1.14546	0.155211	0.239401	1.28823	-0.18697	-0.471339	0.909079	-0.20737	-0.714562	0.485594	-0.187086	0.191625	-1.71427	-1.5157	-0.231994	1.06673
BC-3	-0.106137	0.402985	0.1824	0.124642	-0.866146	0.119916	-0.198381	0.61726	-0.0399628	-0.115562	0.641941	0.547558	0.14481	0.0341423	0.277092	-0.579636	0.328738	-0.154377	0.400972	0.601027	0.597198	0.0474319	0.398333	0.376839	-0.80627	-0.416417	0.127697	-0.0753859
BCPAP	-0.193776	0.84402	0.0455138	0.546551	-0.891482	0.521036	-0.0840137	-0.602742	-0.833848	0.607056	-0.37334	0.03283	1.19709	-0.35109	0.138652	-0.195724	0.130514	-1.36948	0.0408306	0.377653	-0.199663	0.55532	-0.0121327	-0.0888167	-0.191264	-0.122132	-0.0941536	-0.880663
BE-13	0.335463	0.00721718	0.5096	-3.44199	-0.768986	-0.503714	0.530928	1.08045	-2.63154	-0.344927	0.460999	0.273778	0.0314659	-2.24984	-2.28583	0.0925256	0.15452	0.781034	1.03328	0.618638	0.173966	-2.14636	-0.235349	-1.60996	-1.86404	-2.05549	-0.636726	-1.40259
Becker	-0.381039	-1.30302	0.51415	-0.120075	0.938848	0.483887	-0.105439	0.0494084	-0.588915	0.215257	-2.49195	-1.10453	-0.201489	0.490323	0.138386	-0.383291	-0.106638	0.308299	0.393388	0.71152	-0.249756	0.508395	-1.58329	-1.88697	-0.802466	0.713198	1.00843	-0.926773
BEN	-0.129647	0.0677029	0.16284	0.598938	1.12323	0.522797	0.185124	0.13633	-0.341845	1.17936	-0.267132	0.0746616	1.22895	0.487228	0.0988073	-0.196263	-0.03157	0.38339	0.224196	0.660704	-0.935979	0.292131	-0.0549007	-0.00243267	-0.19298	0.0155164	0.313848	-1.75692
BFTC-905	-0.129945	-0.496036	-0.566546	0.464433	-1.02745	0.522265	-0.663231	-1.98976	-1.93526	-0.967801	-0.0365663	0.00731959	-0.967836	0.132824	0.180382	-0.145639	0.12413	-0.953742	-0.519305	-2.39776	0.500989	0.584823	0.158658	-0.261063	0.00530862	-0.0657834	-0.386944	0.0279578
BFTC-909	-0.0110209	-0.571735	0.462932	0.649553	0.877818	0.41253	0.0157141	0.376741	-0.0172252	-0.600479	-0.122167	0.0757111	0.0791924	0.348142	0.214522	-0.130755	0.00207268	-0.949126	0.114464	0.471607	-0.225892	0.394011	-0.0304468	0.0154642	0.0526441	0.0012116	0.0523116	-0.0167914
BHT-101	-0.0258575	-0.986982	-0.854315	0.324378	1.0768	0.430961	0.0577985	0.0541001	-1.15625	-0.235463	0.0846808	0.137043	-1.27252	0.481769	0.232763	-0.0817869	0.062976	0.292503	0.0404803	0.0417173	0.738038	-0.653456	0.0116299	-0.137224	0.0400746	0.114519	0.0492463	-0.502357
BHY	-0.0652653	-0.00447192	0.513274	0.537031	-0.765068	-2.04888	-0.00622083	-0.350656	0.104536	0.105302	-0.060377	-0.258895	0.289224	-1.05337	0.089212	0.0318086	-0.397613	0.271705	0.00366421	0.209921	0.625722	0.551083	0.0518771	-0.0435891	-0.116167	0.0387909	-0.0309363	-0.227087
BL-41	-1.70604	0.301064	0.473283	0.399549	-1.39028	0.558304	-0.0568507	1.24394	-1.68954	-1.47098	-0.203307	-0.721293	-0.570898	0.521174	0.307912	-1.23196	0.269656	0.128328	-0.0597304	0.717628	-0.309954	0.566754	-0.358365	0.185811	-0.575935	0.625004	-1.06319	-2.12943
BL-70	-1.97433	0.293473	0.0874991	0.31624	-2.29627	0.145409	-0.0614727	1.23812	-0.216035	-0.3446	0.168017	-0.59582	-0.155533	-0.151694	0.30875	-0.439144	0.504595	0.684121	-0.160371	0.511499	-0.185865	-0.0999578	0.454167	-0.017705	-0.128046	0.72153	-1.97271	-0.0484211
BOKU	0.700082	0.695359	-0.159941	0.0382734	0.802624	0.527855	-0.236784	0.584601	0.847153	1.10822	-0.593334	-0.0360276	0.387644	0.491031	0.223181	0.171884	0.166968	0.358547	-0.0173479	0.251433	0.292312	0.592954	0.347758	0.28692	1.24964	0.230811	0.80776	0.36929
BPH-1	-0.0720789	0.826983	-0.289075	0.417544	-1.11019	-2.43356	-0.0553621	-0.122393	-0.583809	-0.288106	-0.225107	-0.349224	-1.16454	-2.08829	0.058096	0.0425494	-0.424165	0.824579	-0.14698	-0.378345	-0.602576	0.403168	0.0512779	-0.266099	-0.233367	0.0850356	-0.202402	-1.96762
BT-20	0.0782054	-1.13692	0.557639	0.53701	1.22744	-0.970146	0.191951	0.714655	1.162	0.648565	0.0494355	-0.199381	-0.541704	-1.17008	0.128837	0.0618647	-0.315935	0.570903	0.280756	0.714544	0.40837	0.592396	0.0600299	-0.0160077	0.0570749	0.198469	0.279757	0.177435
BT-549	-0.0150695	0.162954	0.428825	0.270726	-0.0232171	0.524654	0.0195413	-0.0157826	-0.0221357	-0.298957	0.0550306	0.0900037	1.17661	0.673753	0.0225066	-0.0482428	0.10049	-0.0528537	0.0268443	0.0779592	0.0313257	0.365297	-0.0235805	0.109921	0.00871839	-0.0636823	-0.0019583	0.402974
BV-173	-0.319065	0.53619	0.157942	-5.8869	0.202875	0.333846	0.121834	0.747896	-2.91297	-1.77034	-0.00339146	-0.260183	-0.268439	-0.66192	-5.56981	-0.503992	0.469967	0.548358	-0.303115	0.431857	0.749796	-1.60851	-1.75825	0.379573	-1.00309	-1.51763	-1.30348	-1.38647
BxPC-3	-0.230131	-2.2819	-1.58559	0.536065	-0.873207	0.468307	0.0463049	-0.425041	0.310165	0.160487	-0.0883154	0.0496412	0.0708471	0.293742	0.145361	-0.177225	-0.00341801	-0.459188	0.102807	0.482845	0.436451	0.505588	-0.0122156	-0.112156	-0.111541	-0.00447688	-0.140013	0.0783357
C2BBe1	1.0003	0.0369661	0.23643	0.414691	0.0579769	0.425977	0.000783848	-0.581533	0.161231	-0.515161	-0.744743	-0.459175	1.13594	-0.30981	0.291181	0.325051	0.331631	0.928011	-0.2835	-0.907406	0.842621	0.263597	0.425772	0.357244	-0.279979	0.31239	0.932963	0.506219
C32	0.230471	0.822847	-0.905029	-0.823162	1.24831	0.486986	0.380049	0.972411	0.549705	-0.264912	0.216943	0.135279	0.160646	0.319606	-0.223647	0.0420122	0.225097	0.943417	0.221008	0.697081	0.805433	0.555422	-0.142417	0.0648474	0.122476	0.0177231	0.235363	-0.297135
C-33-A	-0.0659151	-0.126569	-0.0296863	-0.148663	-1.01785	-1.99677	0.255958	0.714876	0.952635	-0.120759	-0.169577	-0.212309	0.610385	-0.579256	-0.172308	-0.036816	-0.382926	0.30027	0.105336	0.531773	-0.247271	0.558961	-0.0970655	0.0406396	-0.278788	0.0156876	-0.0391785	-1.59021
C3A	-0.0767347	-1.05461	0.304246	0.642541	-0.409382	0.521901	0.128244	0.552629	1.27248	0.663823	0.00717369	0.00989314	1.26116	0.403022	0.0225436	0.0250346	-0.0457688	-0.146691	0.205339	0.668232	-0.718911	0.582356	0.0329675	0.139913	0.0624948	-0.0505376	0.00389887	1.63013
CA46	0.361339	0.47312	0.525479	0.611759	-1.68399	0.559949	0.412883	0.761867	0.751509	1.13116	0.495694	0.484138	-0.0746831	0.391482	0.306617	0.728957	-0.0324223	-0.229378	0.957791	0.113884	-0.33284	0.371911	0.479104	0.272416	1.2364	0.419475	-0.220955	0.470969
Ca9-22	-0.0877463	-0.825852	0.431692	0.161991	0.0168569	-2.26062	0.146445	0.0524607	-0.823973	0.328664	-0.0220727	-0.263615	0.619967	-1.55623	-0.00877564	0.0450958	-0.506367	0.846241	0.136623	0.329439	0.666559	0.0914229	0.100221	-0.0473231	-0.177443	0.0598769	0.0268306	-0.723731
CAKI-1	-0.177257	0.582612	0.344878	0.384188	-0.533526	-0.216885	-0.194911	-0.237629	-0.679181	0.713592	-0.442207	-0.0100023	0.774646	0.0333417	0.142876	-0.135762	-0.0935545	-1.73277	-0.110418	-0.146513	-1.03741	-1.33269	0.0577048	-0.00993629	-0.189	-0.0833693	-0.0682102	-1.00561
CAL-120	0.00441393	0.674516	0.273563	0.596614	0.355961	0.384584	-0.0758728	0.188913	-0.232002	-0.341712	-0.156115	0.106716	0.869215	0.213284	0.256541	-0.0558678	0.0936738	-1.65745	0.0212931	0.568767	-0.0559144	-0.852024	0.0316398	0.0700387	0.109344	-0.0886226	-0.0240664	0.775312
CAL-12T	-0.208221	0.300271	0.448381	0.108388	-2.81619	-0.634359	-0.442118	-1.41015	-0.269259	0.375467	-0.243271	-0.257801	-0.118251	-1.61071	-0.0261987	0.0288368	-0.0956343	-1.02695	-0.301292	-0.957082	-0.493058	0.380105	0.127057	-0.148122	-0.191949	-0.0938883	-0.431997	0.213582
CAL-148	-1.41444	-0.429287	0.160162	0.15762	0.963724	0.190986	1.01526	0.862496	0.256673	0.238473	0.801947	0.349245	0.0925952	0.139226	0.305961	-0.448448	0.501317	0.895925	1.07833	0.756977	0.730901	0.0583281	0.40945	0.40288	0.137403	0.42649	1.03901	-0.0688938
CAL-27	0.149462	-0.230157	0.519098	-0.485693	-0.347442	-4.08259	0.227567	0.990001	0.0397266	-1.29448	0.0669273	-0.630783	-0.354271	-5.28661	-0.15052	0.305895	-0.718841	1.04845	0.189391	0.755828	0.861325	0.549008	0.156299	-0.135294	-0.104398	0.132929	-0.214087	-0.479454
CAL-33	0.122165	-1.19335	-0.276191	-0.739414	0.435405	-3.13039	0.0903684	0.462157	1.01297	-0.591063	-0.0313393	-0.530831	-2.83223	-4.24372	-0.00661473	0.219858	-0.612595	0.846033	0.0714633	0.675635	0.383037	-1.07475	0.0758386	-0.226427	-0.126736	0.316093	0.0087493	-1.49937
CAL-39	-0.024652	0.589225	0.512614	0.536165	-0.59345	-3.17746	-0.379004	-1.37853	-0.0310164	-0.280363	-0.282575	-0.443584	-0.452774	-2.06725	0.187572	-0.0209147	-0.585556	-0.697979	-0.267696	-0.625049	0.806709	0.449466	0.115327	-0.182847	-0.137765	0.0553988	-0.0200128	-1.12991
CAL-51	-0.277181	-1.23059	0.503941	0.543501	-0.472691	0.515531	-0.256161	-1.36475	-1.71399	-0.154681	-0.363936	0.101721	-0.0135726	0.265192	0.298299	-0.267909	0.0320212	-2.61106	0.0286637	0.644498	0.720277	0.532072	-0.0137916	-0.12962	-0.0649008	-0.153214	-0.165166	0.209696
CAL-54	-0.043094	-1.3285	0.522764	0.426265	0.139856	-1.46882	-0.194487	0.619957	1.10547	-0.735684	-0.486068	-0.36084	-0.161639	-2.47393	0.03949	-0.0147932	-0.531922	-1.48993	0.00381476	0.0330208	-2.51479	0.429553	0.118877	-0.0806494	-0.051876	-0.0247932	-0.149283	-0.387156
CAL-62	0.117542	0.708923	0.317423	-0.190396	0.610603	0.555846	0.0599055	0.171905	0.88362	-0.179138	-0.0133804	0.0162388	-0.0894291	-0.322996	-0.00984391	-0.0246857	0.164952	-0.201292	0.0946306	0.471022	0.113844	0.551698	-0.0907912	0.031516	0.0348357	0.0385981	0.155091	-0.338185
CAL-72	0.0821134	0.635114	0.460742	0.249447	1.24066	0.518049	0.0240579	0.23487	0.280833	-0.00368298	0.110576	0.0454816	0.945231	-0.367626	0.131887	0.159374	0.0337812	0.903494	0.031763	0.628819	-1.23879	-1.92506	0.0750548	0.152483	0.128648	0.0185707	0.159207	0.928123
CAL-85-1	-0.116103	-0.844326	0.448522	0.644623	-0.500147	0.329482	-0.475039	-1.551	-0.0372458	1.185	-0.00674317	-0.0781052	0.814027	0.502047	0.0586	-0.00984556	-0.0982588	-0.357619	-0.255367	-1.58402	-0.150578	0.503707	0.21666	-0.00606251	0.0740271	-0.0643166	-0.000800566	1.53606
Calu-1	0.0101572	-1.13547	0.00270239	0.0354377	0.317235	-0.0235586	0.0110244	0.367372	0.0616201	0.0570912	0.0959923	-0.0220201	-0.188704	-0.000727179	-0.00702451	-0.0212294	-0.0620862	0.013517	0.025071	-0.557607	0.447213	0.0272284	0.0657597	0.00648933	-0.00871189	0.0835917	0.00970323	-0.0284135
Calu-3	-0.0561974	-1.48337	0.519357	0.594917	0.866051	-0.706202	0.0909508	0.983966	0.430332	1.12	-0.271096	-0.0930895	-0.276454	0.163567	0.0562823	-0.0397765	-0.384674	-0.967665	0.225421	0.349384	-0.933584	0.552138	0.0726149	-0.0115493	0.0661085	0.0126692	0.159477	0.359456
Calu-6	-1.30947	0.44116	0.557295	0.613576	0.0721406	0.511857	0.853963	0.391129	1.1817	0.524266	-0.00593171	0.496613	1.16344	0.473737	-0.110854	-0.279058	0.4165	0.859346	0.733204	0.551806	0.805415	0.591828	0.393138	0.34396	1.24707	-0.233124	0.941425	1.50619
CAMA-1	0.0177818	0.375125	0.0645041	0.258533	1.14787	0.165463	0.446107	0.983131	0.530354	0.303974	-0.0143243	0.0738296	1.15654	0.456577	0.0429334	-0.241612	0.0813291	0.942105	0.304341	0.636539	0.806066	0.558145	-0.171769	0.0777092	-0.3155	0.189131	0.371216	-3.06728
Caov-3	0.167412	0.823311	0.128864	0.0484949	1.01201	-0.0680178	0.36692	1.18466	0.21274	0.0736952	0.23176	0.0559441	0.121346	-0.05478	0.0140461	0.0876001	0.082094	1.02819	0.248023	0.769221	0.86098	0.0404417	-0.04749	0.0690642	0.0869382	0.105713	0.19555	0.00629834
Caov-4	0.146171	0.754595	0.431606	-0.176715	0.950741	0.527181	0.0376995	0.109106	1.19616	1.69616	0.0766449	0.0160809	1.19761	0.63447	-0.173064	0.0953414	0.0510234	0.21056	0.112641	-0.0740167	0.0234837	0.554548	0.0470032	0.15552	0.19439	-0.0377668	0.375426	1.29439
CAPAN-1	0.0963111	0.455265	-0.425051	-0.595858	-0.4819	0.113506	-0.0417995	-0.483255	1.22674	0.154899	0.148237	0.00667176	0.657848	0.63664	-0.218332	0.0251934	0.112938	0.136217	-0.0903954	-0.400073	0.831808	0.590706	-0.0529307	0.103892	0.0469669	-0.0453917	0.0789508	0.516728
Capan-2	0.050765	0.17183	0.426731	0.64752	1.05801	-0.118365	-0.38497	-1.82633	0.672141	1.10227	0.0452762	-0.0923521	0.950169	0.386712	0.125387	0.0523478	-0.157057	0.407973	-0.167867	-0.617288	0.0971289	0.559082	0.145055	0.03463	0.232987	-0.0411858	0.355157	1.68105
CaR-1	0.15895	0.241969	0.361858	0.201064	1.06883	-1.28961	0.18262	1.14976	0.0750843	-0.418324	-0.0067723	-0.0620814	-0.114305	-0.158085	-0.000551539	0.120118	-0.283492	-0.29247	0.17568	0.733155	-0.0457314	0.590173	0.0166026	0.040648	0.260845	-0.0556499	0.087906	1.16155
CAS-1	0.589231	0.583782	0.514968	-0.106966	-0.650583	0.557491	0.336506	0.691769	-0.28081	0.765766	-0.249567	0.476435	0.810512	0.632766	0.121513	1.10902	0.422128	-1.6694	-0.0366403	0.714533	-1.5122	-0.670567	0.310475	0.345075	0.892279	0.652053	0.927035	0.43004
Ca-Ski	0.00189654	-1.25733	0.422379	-0.825136	-0.230523	-0.988046	0.187571	0.35377	-0.00430601	-0.760944	0.142467	-0.104806	-1.30524	-0.459583	-0.215848	0.0648848	-0.20237	0.940515	0.0817945	0.309415	0.301236	0.383924	-0.0994445	-0.00902319	-0.103609	0.0805155	-0.0736287	-0.645057
CCF-STTG1	-0.135895	-1.18375	-2.25371	-1.3375	0.24086	0.514964	-0.136812	-1.03835	-0.15864	0.665686	-0.500778	0.0924191	-0.319368	0.674961	-0.408248	-0.0608924	-0.104984	-1.15956	-0.0285353	0.648851	-2.37062	0.530638	-0.0948103	-0.147536	0.138335	-0.37786	0.0083402	0.523077
CCRF-CEM	-1.08259	-0.977834	0.112747	-0.464207	-1.04431	0.348674	0.959317	1.12106	-2.32088	-2.33498	0.564584	0.404499	-0.241443	0.376956	0.308221	-1.03893	0.44025	-0.742074	0.803844	0.573945	0.813522	-0.286005	-0.0228594	0.138559	-2.24726	0.554911	0.179226	-2.00833
CESS	-0.777856	-1.43737	0.562233	0.405783	-1.29733	0.520297	0.677312	0.632558	1.28809	0.435337	0.798636	0.572549	0.920701	0.573025	0.307352	-1.21319	0.421618	0.373274	0.351779	0.0186185	0.750712	0.508923	0.163845	0.300093	-1.81027	0.40867	-0.0811563	0.450722
CFPAC-1	-0.00948231	-0.286175	-0.964182	0.279682	0.0891311	-0.682116	0.0448807	0.0216307	1.14103	0.92543	-0.174805	-0.110528	0.88625	-0.389813	-0.0159849	-0.00224215	-0.212819	-0.373093	0.106744	0.478404	-0.21856	0.496339	0.0491549	-0.0147408	0.0540208	-0.0575877	0.13502	0.521856
CGTH-W-1	-0.713279	-0.105012	-9.42296	-5.92409	-0.861337	0.53155	0.142411	0.837885	-3.59054	-2.04281	-2.64788	0.481503	-0.299244	0.674784	-4.15747	0.196869	0.457759	-4.27089	0.804649	0.741061	-4.89024	-0.544675	-0.214275	0.188638	0.281346	-3.66579	-1.16971	-1.19267
ChaGo-K-1	0.0396507	-0.243005	-1.73046	0.646784	0.982206	0.528743	0.134533	0.408266	1.19038	1.72753	-0.054929	0.0291568	1.20715	0.326743	0.0245147	0.00527759	-0.0230627	0.369705	0.18642	0.242909	-0.44798	0.555098	0.102653	-0.0203297	0.181333	-0.0266183	0.29064	1.00404
CHL-1	0.0459545	0.178815	0.461262	0.26292	-0.295886	-4.64808	0.0445543	0.600126	-1.10739	-1.26514	-0.0608146	-0.546876	-1.87769	-4.08627	0.222305	0.305161	-0.846888	0.695362	-0.0412906	0.697714	0.350718	-1.74465	0.188927	-0.216475	-0.0757149	0.175655	-0.262698	-0.642099
CHP-134	-0.0470029	0.103446	-0.41656	-0.432598	-0.0179847	0.132807	-0.00937018	-0.00994614	-1.12746	-0.289206	-0.0236964	0.0850879	0.440364	-0.0345335	-0.0230737	0.014825	0.0466284	-0.231944	-0.0572838	0.034811	-0.233028	-1.49663	0.0362613	0.0187952	-0.0368473	-0.070194	-0.114388	-0.137271
CHP-212	-0.121596	-1.5565	0.420352	-2.3854	0.160427	0.307763	-0.469964	-2.17575	-2.76994	-1.6752	-0.321702	0.159839	-1.47191	0.592907	-0.355822	-0.187682	0.049021	-3.02967	-0.260556	-0.19355	0.519662	-0.0408009	-0.154714	-0.0956005	0.0187017	-0.346779	-0.234849	-0.257603
CMK	-0.23345	0.550833	0.470871	0.585505	-1.84322	0.513808	-1.21166	-0.765253	-0.263066	-0.97778	0.799104	0.544634	0.626403	0.146356	0.288162	-1.46615	0.478323	0.217086	-1.71392	-1.13763	0.689334	-0.108686	-0.960983	0.327434	-0.809103	0.692877	-1.39688	0.839664
COLO-205	-0.0719729	-1.75263	0.550393	0.0479233	-0.990071	0.472806	-1.33433	-3.69737	-0.705032	-0.413403	0.214603	-0.164225	-2.24998	0.313212	0.207356	-0.018844	0.00415184	-0.918295	-1.05173	-4.83981	0.791133	-1.63512	0.37593	-0.161446	0.0430518	0.144003	-0.284409	0.875667
COLO-320-HSR	0.629372	0.868818	0.50282	-0.0995069	-0.615928	0.521763	-0.970066	-1.25865	0.404624	0.962018	0.710404	0.542663	-1.17041	0.639126	0.306856	-0.300742	0.472233	1.04519	-2.12392	-2.64658	0.651283	0.553309	0.362294	-0.307623	0.176133	0.201201	0.30488	1.46116
COLO-668	0.154362	0.0936286	0.513104	0.546224	0.313665	0.576031	-0.796012	-0.692571	0.487264	1.81536	0.801167	0.549341	1.228	-0.174422	0.279376	0.302244	0.441685	0.148108	0.593547	-1.92236	0.805705	0.499893	0.452294	0.347738	0.0675838	0.716572	0.482197	1.64301
COLO-678	0.142033	0.623404	0.552217	0.644168	0.945965	-1.28734	0.0549798	-0.114551	0.956966	0.847262	0.117804	-0.172598	1	-0.691857	0.116916	0.160214	-0.277759	0.572733	0.14308	0.659795	0.860383	0.502407	0.107247	0.0781565	0.219554	0.0291519	0.316206	1.62582
COLO-679	0.0179591	0.421591	0.557934	0.648606	0.0959343	0.511659	-0.160711	-0.447022	0.711249	-0.452547	0.0588615	0.0200868	1.17976	0.638525	0.0804219	-0.0102342	0.0433944	0.454426	-0.128931	-0.433674	-0.89792	0.411792	0.0151661	0.117337	0.056431	-0.0434996	0.0388737	0.609812
COLO-680N	0.0167681	-0.303733	0.446951	0.574758	0.374962	0.258804	-0.120973	-0.508975	0.971519	1.60923	0.0582445	-0.0534398	1.20076	0.294387	0.0711382	0.00166068	-0.0390428	-0.249295	0.0481941	-0.411457	0.776952	0.557651	0.134766	0.0838844	0.100676	0.0297223	0.262127	1.28946
COLO-684	-1.83236	0.00447505	0.120407	0.125075	-0.276112	0.526869	1.0428	0.78218	0.577573	0.253287	0.487442	0.572147	-2.29493	0.640104	0.178158	-0.860861	0.440002	0.708059	0.841466	0.716039	0.73975	0.592461	0.333699	0.377879	-1.42079	0.469397	0.762573	-1.03505
COLO-741	0.0642141	0.819527	-0.503957	0.588584	0.298649	0.557755	0.284995	1.1708	1.07711	0.916971	0.0507956	0.060973	1.18269	0.590603	-0.038238	0.0564035	0.074823	1.0302	0.1902	0.360958	-0.963841	0.554785	-0.0016127	0.0874293	0.0766871	-0.00269179	0.154323	0.440678
COLO-792	0.160798	0.795399	-0.972168	0.544961	1.28662	0.517554	0.0660691	0.677044	1.19058	0.902171	-0.112592	0.0689168	1.10961	0.357603	0.123698	-0.116279	0.132488	-1.25237	0.14378	0.014265	0.840806	0.558154	0.0425483	0.0261336	0.161505	0.0150875	0.313869	0.1602
COLO-800	1.48936	0.915335	0.425932	-0.221341	0.575535	-0.243352	1.05339	-0.0812048	-1.2774	-0.19044	0.59048	0.603869	-0.093329	0.54249	0.224906	1.80289	0.502179	0.68566	-0.834203	0.0942572	0.38747	0.0264334	0.41766	-1.21277	-0.296551	0.277419	1.00737	-0.736964
COLO-824	1.00982	0.615229	0.557763	0.645514	0.450059	0.385505	1.05376	-0.0112794	0.548439	0.98076	0.811902	0.576006	0.864149	0.572959	0.221062	0.784275	0.521341	0.537683	0.195609	-0.210033	0.248123	0.509285	0.456894	0.297314	0.314226	0.554033	0.947954	1.73223
COR-L105	-0.114088	0.0785501	0.458996	-1.52514	-1.86581	-2.27388	-0.0693808	-0.889708	1.02977	1.19001	-0.392847	-0.387927	1.15372	-1.96764	-0.518014	0.049197	-0.44816	-1.00327	-0.000646972	0.403825	-0.188949	0.557106	-0.0283128	0.0366408	-0.300157	-0.168024	-0.0310008	-0.795765
COR-L23	-0.0621046	0.743108	-2.01578	0.289963	-0.935026	0.464085	0.111784	-0.435709	-0.175625	-0.0476155	0.041813	0.12837	0.144884	0.641962	0.0315913	-0.00804773	0.199776	0.836989	-0.0142633	0.524617	0.104968	0.591716	-0.0778122	-0.121407	0.0456965	-0.104541	-0.124586	0.348045
COR-L279	0.395238	-2.67408	0.552951	0.616813	-0.635679	0.564625	0.5495	1.07502	0.499262	0.55122	0.699086	0.335516	0.130533	0.486548	0.307552	-0.0931236	0.520744	0.625211	1.04354	0.692479	0.208702	0.565816	0.45845	0.344335	-0.548775	0.0732019	0.231322	1.59575
COR-L88	0.442432	0.808881	0.55764	0.408167	1.06653	0.544399	0.881124	1.12631	0.721459	1.49824	0.817985	0.550228	1.13337	0.22999	0.178901	0.88878	0.44827	0.731663	1.11153	0.704102	-0.303013	0.454501	0.401002	0.272016	1.30127	-0.839675	0.359534	1.57207
CP66-MEL	-0.0671311	0.867589	-0.0580164	-0.292588	1.27372	0.561067	0.655652	-0.386874	1.24307	1.12016	-1.10918	-0.54869	0.202296	0.673944	0.222631	0.223355	0.473893	0.998797	0.984428	-1.29929	-0.026678	0.591825	0.406277	0.286715	1.18662	0.391579	0.989669	0.63707
CP67-MEL	-0.24652	-0.0733112	0.0899433	0.20815	0.181814	-0.0539331	-1.11966	-0.29814	0.113118	0.229985	-0.978851	-0.181209	0.0617265	-0.0558234	0.272552	-0.332155	-0.193517	-0.285864	0.681239	-0.0198401	-0.123692	0.0520161	0.318237	0.144476	-0.503385	0.209286	0.809657	-0.135523
CPC-N	0.900401	0.503775	0.460213	-0.0223896	0.284245	-0.429517	-0.397192	-0.501487	0.788031	-0.0467256	0.727168	-0.881066	-0.203598	0.576276	0.306898	0.856475	0.476269	1.04997	-0.791204	-0.85534	0.798503	0.487602	0.31953	-0.0382507	0.792469	0.65927	-0.0168339	1.3232
CRO-AP2	-0.0765598	-0.060199	0.452455	-0.835255	-0.151886	0.0872545	0.0462773	-0.00609339	-2.00494	-1.28	-0.0168621	0.178763	-0.834631	0.629941	0.327208	-0.0560467	0.0813136	-0.251291	-0.0871124	0.0319914	-0.089533	-1.34868	0.00568114	0.355362	-0.134071	0.672058	-0.0752843	-1.28369
CTB-1	0.210704	-0.192752	0.520176	0.0421504	-0.156902	0.512641	0.385075	0.578987	-0.231318	-0.600432	0.486243	-0.11264	-0.41302	0.499884	0.163202	0.189609	0.501625	0.540191	0.7385	0.342506	0.121216	-0.896016	-0.0435505	0.347039	0.123495	0.346227	-0.245908	-1.49116
CTV-1	-0.173712	0.0848562	0.512918	-0.385882	-1.39538	0.149535	0.0346819	0.55144	0.458838	-0.718328	0.0944903	0.592405	-0.81511	-0.189388	0.10178	-0.0527473	0.502536	0.359901	-0.975271	0.545299	-1.18663	-1.38643	-3.33806	-0.257107	-0.184631	0.518475	-1.5635	-1.39464
CW-2	1.48048	0.894063	0.556638	0.664993	1.2987	-1.50324	1.04601	1.24388	1.17036	1.8844	0.811109	0.500936	1.17704	0.440774	0.306418	1.71004	0.193895	1.04964	1.05079	0.769242	0.876595	0.544168	0.477192	0.200335	1.15794	0.747175	0.980177	1.73218
D-247MG	0.580836	0.868524	-0.572861	0.178731	0.0767009	0.580176	0.46961	-0.0431737	-0.229625	0.203155	0.0117069	0.010538	0.280442	0.503824	0.0698066	1.25012	-0.199671	-1.53601	0.66869	0.227115	-0.319383	0.339855	0.0973341	0.338459	1.24984	-1.7075	0.436429	-0.0866026
D-263MG	0.729011	0.795816	-1.20967	-0.409368	1.18347	0.530047	0.240663	0.50185	-0.829186	0.381164	-0.74911	0.319345	-1.06832	0.445854	0.276511	0.496019	0.361085	-0.982959	0.688791	0.737002	0.506062	-4.75113	0.448157	0.343779	1.16518	0.747249	0.865886	-0.540722
D-283MED	1.46673	0.895062	-0.225889	-0.0148718	0.549968	0.480561	0.428765	0.682046	-2.14236	-0.991967	0.415924	0.418795	-0.50036	0.256029	0.246726	0.931686	0.381601	0.93447	-0.0823821	0.741549	0.705655	-1.83193	0.224332	0.347851	0.685083	0.348703	0.285637	0.733957
D-336MG	0.137114	0.605685	0.469634	0.609042	0.0819984	0.537136	-1.2628	-0.783958	0.0170221	0.05726	-1.78599	0.401394	0.164791	0.494792	0.0652153	0.123795	-0.363711	-2.75433	-0.756777	-0.286663	-0.626343	-0.6764	0.390973	0.331361	1.25391	0.662085	0.926243	-0.245097
D-392MG	-0.0057507	0.13867	-0.63859	-1.202	1.10517	0.524461	0.114539	0.923496	-0.326263	-0.0668325	-0.310041	-0.148938	0.658531	0.236972	-0.57172	-0.120766	-0.332045	-1.42145	0.137233	0.741101	-0.912346	0.230737	-0.160976	-0.0236358	0.03032	-1.58375	-0.145412	-0.199422
D-423MG	-0.070471	-0.079225	0.555288	-0.103098	-0.12153	0.198009	-0.0228939	-0.0670488	-1.49711	-0.185086	-0.00703492	0.0986716	-1.01945	0.58356	0.0410347	-0.00942726	0.0468468	-0.18748	-0.0366578	-0.075742	-0.0204616	-0.411228	-0.0236684	-0.0544054	-0.0137868	-0.0143988	-0.112346	-0.186719
D-502MG	1.06287	0.804898	0.113926	-0.218248	0.978698	0.0978038	0.679673	1.22694	-0.0491671	0.200734	0.138346	-1.4842	-0.506893	0.475797	0.236963	1.71046	-1.5503	0.784227	0.90208	0.67989	-1.24739	0.101514	0.341512	0.0346774	1.08436	0.62387	1.02381	0.279723
D-542MG	0.0323693	0.290661	-0.463246	0.157037	1.27468	0.558137	0.117503	-0.46457	0.562948	1.75593	0.00838731	-0.102151	0.233355	0.619786	-0.00608458	-0.00636187	0.0940502	0.971222	0.176213	0.668539	0.35756	0.560966	-0.0312546	-0.0277783	0.102792	-0.110315	0.415476	0.19316
D-566MG	0.00265016	0.01557	0.462655	-1.21539	-0.159604	0.518818	0.0194298	-0.0541603	-1.43791	-1.20569	0.0427358	0.108164	-0.450727	-0.133266	-0.24348	-0.00184717	0.18184	-0.216225	-0.0295841	0.0253184	-0.0206791	-0.129889	-0.103583	0.00819776	-0.0589516	-0.0981464	-0.196304	-0.562277
Daoy	-0.0445065	0.401861	0.433014	0.111159	0.671503	0.515546	-0.0720098	-0.441205	-0.322866	0.26016	-0.187509	0.0444781	0.34932	0.409778	-0.00895697	-0.0900808	0.015046	0.0903877	-0.00839664	0.0234261	-1.16243	0.50271	-0.0491514	-0.013659	-0.0370349	-0.0628886	0.143805	-0.731089
Daudi	-0.329076	-0.29378	0.338567	0.643695	-2.41085	0.561391	0.406521	0.804793	0.794882	-0.195116	0.391543	0.451486	0.122789	0.301627	0.30791	-0.349835	0.481933	0.529511	0.0621445	0.605908	-1.41597	0.483995	-0.0358149	0.379704	-1.58067	0.0801825	-0.379303	1.38894
DB	0.0203431	0.894584	-0.630365	-0.00835557	-0.114927	-0.0830149	1.05444	1.05548	-1.00232	-0.562057	0.690096	0.443291	0.551543	0.32219	0.306783	0.521915	0.48117	0.0835329	1.03567	0.757094	0.791759	-1.17526	0.308301	0.242458	-0.00231077	-0.32472	0.974319	-0.785357
DBTRG-05MG	-0.0445562	0.616204	0.451699	0.310614	0.00377489	0.486556	0.000950479	-0.420579	0.118157	0.554353	-0.0929666	0.038168	0.583974	0.253738	0.0735242	-0.0780128	0.103363	-0.171372	0.0670922	0.398888	0.0729657	0.559786	-0.0502637	0.0134974	-0.0491158	-0.0191196	0.121653	-0.24526
DEL	-0.479885	0.369512	0.417543	0.520984	-0.752033	0.555367	-0.0565967	-0.0237357	1.28952	-0.920147	0.731447	0.544303	1.27407	0.674168	0.278657	-0.576066	0.477801	-0.0251063	-2.35828	0.756765	0.32832	0.591278	-4.25349	0.402239	-1.78869	-0.400175	-1.3612	1.68042
Detroit562	-0.137688	-1.02136	0.413301	0.455708	-0.555294	-0.400949	0.144135	-0.261332	-0.469474	-0.840919	0.105973	-0.0342618	0.564147	-0.461189	0.129772	-0.0687186	-0.0817417	0.723812	0.128197	0.736448	0.737233	0.55772	-0.0486154	0.00318054	-0.174935	0.0416936	-0.119032	-0.379189
DG-75	0.349658	0.802803	0.117844	0.133558	0.988577	0.410117	0.735658	1.25818	0.141277	-1.2093	0.353296	0.543012	-0.542965	0.38293	0.326095	0.203212	0.520617	1.03224	1.09898	0.769599	0.862402	-0.417417	0.377156	0.40326	0.450435	0.547932	-0.192985	-1.31951
DJM-1	-0.143628	0.50864	0.519594	0.519102	1.27369	0.0513314	0.248476	0.998101	0.0581047	0.00424359	0.584336	-1.30104	0.536191	0.0950652	0.259119	0.990037	-0.69944	0.866121	0.683296	0.680709	0.332117	0.137296	0.33274	0.343788	1.11809	0.000462875	0.831556	1.33641
DK-MG	-0.105492	-1.02737	-1.05727	-0.721781	0.190243	0.473166	-0.17016	-0.616902	-1.37179	0.352907	-0.182427	0.0730489	0.0769718	0.602901	-0.306215	-0.0247843	-0.0711802	-0.193979	-0.111622	-0.757136	-1.46517	0.558357	0.0527515	-0.109199	0.0829679	-0.242165	-0.0996518	0.409983
DMS-114	0.909182	0.91543	0.191034	-0.800343	0.935117	0.557096	0.0550513	0.922271	0.398371	0.709243	0.714899	0.603891	0.0325929	0.282383	0.325611	0.104122	0.502227	1.06495	0.0858021	0.619015	0.415463	-3.44458	0.450567	0.348104	-0.502017	-0.0435918	0.839514	-0.556046
DMS-153	0.596305	0.825905	0.0204874	-0.163877	1.24482	0.0215647	0.199672	0.238527	0.244436	0.163383	0.723638	0.54546	0.228849	0.0670071	-0.0963334	1.01108	0.210524	0.924739	0.328857	0.616246	-0.383119	-0.135358	0.344056	0.376876	0.31378	-0.552416	0.966033	0.224186
DMS-273	-0.181698	-1.68353	0.447742	-0.583336	-0.258455	0.527984	-0.131251	-0.659551	0.421585	0.87382	-0.3593	0.0112025	-0.0316311	0.467152	-0.182064	-0.0701135	-0.12438	-1.5877	0.0828175	0.697189	-1.45307	0.391311	-0.0532182	0.0291346	0.0027586	-0.189831	0.0170838	0.805602
DMS-53	0.142669	0.764337	0.00792455	0.608381	1.27059	0.523292	0.128818	0.423985	1.17233	1.61428	0.138409	0.0360858	1.23814	0.666307	0.0151356	0.126512	0.0193207	0.939412	0.172693	0.260908	-0.277156	0.489146	0.0829471	0.12046	0.265539	0.00192491	0.386747	1.68152
DMS-79	0.135575	0.27459	0.559842	0.645694	1.02622	0.557901	0.989323	1.1717	1.19688	1.33894	0.582105	-0.604261	0.892698	0.640136	-0.0228183	1.04194	-0.0878885	1.05062	1.04117	0.757629	0.685542	0.482725	0.344462	0.355709	0.30811	0.755856	0.892146	1.3929
DOHH-2	-0.454012	0.617545	0.517532	0.333821	-0.958343	0.466859	0.548745	1.23721	-1.15843	-1.09506	-1.42396	-0.427948	0.447499	-2.36384	0.236319	-1.3296	-0.126191	1.01498	-0.921557	0.757048	0.51916	0.0644314	-0.124206	-0.717098	-1.06145	-0.553385	-1.30752	-2.3137
DOK	0.172748	-1.6983	0.513102	-0.538895	1.25208	-3.16921	-0.321604	-0.00273407	-0.517265	-0.752952	-0.0871285	-0.616059	-2.69787	-4.85334	-0.0108804	0.189254	-0.721107	-0.329177	-0.109586	-1.18972	0.547798	0.00721942	0.310951	-0.323626	0.0387263	0.240007	-0.0664417	-0.745242
DoTc2-4510	-0.237059	-1.29327	0.447523	0.359888	-1.88554	-1.53466	-0.0942473	0.0713857	-0.719294	0.468236	-0.199583	-0.210236	0.0720649	-0.890897	0.00278819	0.0544254	-0.412057	-0.907838	-0.0287315	-0.155864	-0.474455	-0.239935	0.15298	-0.0592896	-0.131906	-0.0766574	-0.368466	0.704456
DSH1	-0.362429	-2.95806	0.519204	0.647813	1.26151	-4.86249	0.786919	1.1486	0.260973	0.125371	-1.03281	0.314463	0.344874	-2.53297	0.235876	-0.585031	-5.70038	-0.0625996	0.636512	0.70253	0.447283	0.529028	0.372005	0.343406	-0.176012	0.529048	0.984726	-0.152879
DU-145	0.0883788	0.161047	-6.01072	-0.675881	-0.0104143	-1.46899	-0.0500317	0.125953	1.27065	0.844479	-0.3253	-0.199153	1.25672	-3.18672	-0.0576139	0.190016	-0.230554	-1.0587	-0.101867	0.555556	-0.486096	-3.35302	0.299241	-0.228964	0.189749	-0.159219	-0.114072	0.990181
DU-4475	0.367077	0.274609	0.433465	0.00969717	-0.988666	0.52685	-0.0257732	0.223476	-0.885254	-1.32469	0.610238	0.572092	0.922156	-0.161938	0.323995	-0.540185	0.427426	0.0616204	-0.235015	-0.141073	0.703816	0.555129	0.353191	0.378075	-0.297425	0.0900299	-0.617743	-1.25772
DV-90	0.00418365	-1.18282	0.089315	0.0108706	0.998027	-0.0758703	0.149455	0.0751076	0.151586	0.0867621	0.0840705	0.0144352	-0.0717154	-0.0135654	0.0611698	-0.036677	-0.0788086	0.305842	0.187662	0.674126	0.753577	0.0642132	-0.0260212	0.0229585	0.00850524	0.0803827	0.186424	-0.0430033
EB2	1.24905	-0.242049	0.520507	0.671414	-1.99625	0.581811	0.752958	0.910699	1.28924	1.74799	0.788574	0.573497	1.18612	0.209477	-0.203753	1.23166	0.251807	0.951686	1.11116	0.742293	-1.5207	0.595355	0.478689	-0.929832	0.725424	0.605233	0.829861	1.70391
EB-3	-0.0975446	0.153711	0.517085	0.671523	-0.146318	0.581967	0.878263	1.24468	1.28888	1.88835	0.324644	0.545203	1.26449	0.47958	0.309145	-0.252344	0.442598	0.616215	0.212833	0.757311	0.244388	0.565464	-0.0878207	0.379853	-0.424339	0.637542	-0.17739	1.28841
ECC12	-0.646904	-0.853531	0.156132	0.267095	0.0264123	-1.50305	-0.439365	-0.303973	0.203539	0.339728	-1.1418	-4.39067	-0.0875664	-0.678466	0.171411	-0.357636	-4.84528	-0.601932	-0.197858	-0.162641	-0.418982	0.135569	0.277721	-0.220728	-0.329821	0.211348	-0.150225	0.0134149
ECC4	1.31323	0.870234	0.123748	-0.173017	1.23947	0.0413136	0.448181	0.549082	0.181981	0.0793961	0.810617	0.239896	0.234946	-0.0605605	-0.0211723	0.743678	0.480341	0.439346	-0.13333	0.31079	0.569936	-0.101002	0.271321	0.1899	-1.59302	-0.777646	0.722131	-0.0805965
EC-GI-10	1.0757	0.915142	-1.22327	0.434647	1.29852	-3.10187	1.05452	1.09441	-0.351765	-0.233199	0.737071	0.376928	-1.38291	-1.26811	0.300662	1.67894	0.35805	1.02786	1.12177	0.756484	0.636677	0.503872	0.477384	0.376319	1.31506	0.516567	1.03962	-0.0716506
EFM-19	-0.0787025	-3.65705	0.118684	-0.189268	1.25226	0.55175	-0.000965384	0.932247	0.925012	-1.21384	-0.216541	0.0672517	-1.64124	0.643235	0.0809135	-0.211047	-0.171989	-1.64242	0.100354	0.262728	-1.2668	-0.700835	-0.0840966	0.0327156	-0.0514471	0.102259	-0.00501594	-0.836478
EFO-21	-0.0838683	-1.15449	0.14749	0.647551	0.710913	0.262633	-0.0722134	0.00965487	0.188307	0.975099	-0.30995	0.0297187	0.557009	0.334919	0.170145	-0.118914	-0.127937	-2.12292	0.187425	0.655911	-0.12713	0.549634	0.0700992	-0.00570915	0.146937	-0.105465	0.129344	1.2362
EFO-27	-0.0393995	0.19175	0.505429	0.538603	-1.16746	-3.94909	0.19873	0.98141	0.4144	0.244347	-0.214377	-0.467213	0.770519	-2.47168	0.0307867	0.123734	-0.756879	-0.290474	0.146129	0.72664	0.506745	0.0648906	0.123281	-0.0223019	-0.180663	0.041333	-0.119483	-0.436672
EGI-1	0.0611049	0.132774	0.514604	0.0826711	1.25061	0.513169	0.0310518	-0.108141	0.123602	-0.098747	-0.0227315	0.0552311	-0.29657	0.260019	0.10669	-0.166125	0.119829	-0.091777	0.075547	0.0237503	0.733328	0.552231	-0.0923581	-0.010914	-0.0740455	0.125692	0.267917	-1.50718
EHEB	0.1309	0.203609	0.203592	0.169982	-0.479871	0.0437827	0.361647	1.10269	0.153117	0.0716322	0.140615	0.549402	0.0633636	-0.0295751	0.308206	0.551626	0.379405	0.763643	1.1113	0.75915	0.619743	0.0583637	0.423204	0.343658	-0.159429	0.279598	0.542184	-0.0577692
EKVX	0.876248	-0.593869	-0.138797	0.645653	0.488497	-1.43351	-0.576935	-0.575343	0.116393	0.304975	0.800419	-2.50662	-0.852037	-1.9334	0.276871	0.357557	-3.02521	0.893415	0.553938	-1.4473	0.313976	0.386953	0.409854	0.241905	-0.11476	0.472627	1.02697	0.0763113
EM-2	-0.0222104	0.68464	0.52623	-5.47521	0.427238	0.468023	0.665454	1.12208	-0.612915	-0.640756	-0.0703148	0.382923	-0.607953	0.601285	-6.554	0.599931	0.51923	0.536139	0.107454	0.757159	0.320329	0.490652	-2.64962	0.347155	-0.0611309	-2.46774	-0.102168	-0.297871
EoL-1-cell	-0.935884	-0.0376887	-5.70549	-2.22511	-3.58904	0.186538	-0.639561	0.691231	-5.67315	-3.13902	-0.933679	0.572826	-0.837723	-0.557608	0.196765	-1.27361	0.50223	-3.87882	1.0021	0.0394502	-2.8053	-1.93332	0.45767	-0.563086	-0.223457	0.664928	-0.994351	-0.291008
EPLC-272H	0.0320031	0.44124	-0.0638455	0.275382	-0.414269	-1.02337	0.00432714	0.220016	-0.272963	-1.01537	-0.0180532	-0.101198	-1.22081	-0.711616	0.0872256	0.082394	-0.14569	0.22771	-0.0520864	0.265487	-0.290159	0.353574	-0.0189821	-0.116503	0.0611093	0.00500696	-0.183529	0.0819733
ES1	0.363134	-0.0635188	0.244376	-0.310976	-0.811303	0.49603	-0.758176	-2.35207	-0.514247	-0.312821	0.81027	0.546989	-0.92515	0.594774	-0.0277671	-0.413594	0.501856	0.877101	-0.0912546	-3.24826	-0.277675	0.552926	0.355871	-3.02291	0.162458	-1.24141	0.142411	-1.45007
ES3	0.823498	0.00958548	-0.242478	0.116139	-0.774251	0.451979	0.395373	-1.2597	-0.664231	-0.322863	0.598295	0.568346	0.995326	0.51798	-0.800267	1.3691	0.505675	0.201882	0.896607	-1.58342	0.716469	0.479023	0.478612	0.377551	1.30059	-0.406532	0.555885	-0.873576
ES5	1.1945	-0.805471	-1.24672	-1.6247	-0.428964	0.00438481	0.689398	-1.68818	-1.86899	-1.23337	0.811432	0.592388	-3.48516	0.630202	0.15066	1.27935	0.530442	0.355653	0.487548	-3.95653	0.580658	-1.94788	0.497239	-0.167211	1.30111	0.577888	0.534083	-0.688685
ES6	-1.64309	-0.571239	-0.431432	0.0703059	-1.66958	0.575497	-1.10135	-1.01123	0.255249	0.687207	-1.03042	-1.514	0.368927	0.643859	0.238243	-1.20549	-0.138426	0.48854	-0.781455	-1.79219	-1.20475	0.55239	0.194537	-1.08806	-1.3861	-0.0460259	-2.4552	-0.157364
ES7	0.92987	-2.58458	-0.853265	-1.59192	-1.84472	0.387283	0.781688	0.28146	-2.42078	-1.67149	0.435163	-0.203392	-1.74054	0.644985	-0.109058	1.06347	0.385702	0.152513	1.11989	0.182604	-0.603892	0.550866	0.478307	0.0510853	1.30072	0.702516	0.381046	-0.888184
ES8	-1.29257	0.818036	-1.52306	-1.30114	-0.336555	0.341026	-0.574028	-1.28834	-1.70969	-1.36944	0.702762	0.385588	-1.68455	0.576173	0.258336	-1.56013	0.16095	0.0600927	-0.642275	-0.93531	0.52859	0.0920408	0.32259	0.233273	-0.32473	-0.611744	0.873691	-1.0271
ESS-1	-0.0617262	0.726175	0.320024	-0.438849	-0.445924	0.579411	0.0210857	0.21698	0.930163	0.239776	-0.311682	0.0319903	0.186681	0.479142	-0.225387	0.034446	0.00835422	-0.0957118	-0.000589914	0.711062	-3.02998	-0.0593431	-0.138332	0.0806885	-0.0351042	-0.168485	-0.0137908	-0.155886
ETK-1	-1.53841	-0.728221	0.512164	0.0750719	-0.259592	-1.15922	-2.47661	-0.343371	-0.628641	0.1496	-2.16543	-1.25397	-0.209817	-2.13625	0.169822	-0.826421	-0.959212	-0.696824	-0.567856	-0.35753	0.472429	0.468951	0.432787	-0.96342	-2.15917	0.468085	-2.1931	-0.430621
EVSA-T	-0.552207	0.688505	-1.28235	0.169571	1.14303	0.337419	0.737735	1.24184	-0.435864	-0.15436	0.271742	0.528728	-2.76883	0.665651	0.281042	-1.13249	-0.0570479	1.0277	0.841804	0.769103	0.757574	0.494659	0.36977	0.245107	0.239934	0.381225	0.0842271	-0.342664
EW-1	-0.537203	0.0231154	-1.53083	-0.626754	-1.6461	0.557746	-2.30377	-2.13968	0.627588	0.243883	0.392389	0.385059	0.185942	0.570684	-0.130546	-1.30131	0.29431	-0.129506	-2.84253	-4.70413	0.55969	0.347577	-0.307352	0.402942	-2.08083	0.692742	-0.51971	-0.509125
EW-11	1.48008	-0.627871	0.341167	-0.589949	-0.0120514	0.229805	1.01683	-1.3571	0.206039	-1.0968	0.80316	0.0500973	0.454767	-0.7758	0.307416	1.29263	0.476191	0.557568	0.430588	-2.70879	0.418129	0.528841	0.399397	0.224078	0.03369	0.794806	0.638486	-1.18942
EW-12	1.48925	0.166231	0.117397	-0.0756867	0.172133	0.0600661	1.05409	0.299256	0.154783	0.0799618	0.811077	0.592587	0.0399595	-0.0315013	0.306631	1.80998	0.501499	0.359838	0.539016	0.131577	0.235894	-0.106979	0.478574	0.377914	-0.288621	0.448018	1.02787	0.0482741
EW-13	0.924223	0.854757	0.526706	0.647932	-1.12661	0.458524	0.720004	-0.168318	0.688468	0.704761	0.780396	0.571482	-0.593772	0.520079	-0.124407	1.28603	0.46936	-0.423168	0.757454	0.526344	-0.123189	0.36281	0.343915	0.00623458	0.822131	0.364554	0.609734	-0.0106577
EW-16	-0.729954	-0.86174	-2.38393	-0.303546	-1.39761	0.517236	-1.51443	-2.44749	-0.534873	-0.516046	-0.390789	-0.591588	-0.35577	-0.201147	0.23658	-1.86266	-0.479406	-0.904824	-2.56382	-3.19728	0.199263	-0.289354	-0.73484	-0.637834	-0.738601	0.692641	-1.65412	-0.791237
EW-18	1.48022	0.241334	0.492856	-0.159377	-0.377955	0.445148	0.791486	-2.2955	-0.777604	-0.272568	0.818289	0.592309	-2.39281	0.0246326	0.0523483	1.80121	0.502143	-0.457902	0.539816	-3.03704	0.646673	0.150076	0.452449	0.111587	0.227427	-0.520306	1.03921	-0.467667
EW-22	0.223013	-0.0490098	-0.120308	0.410414	-0.0120512	0.550215	0.00986835	-0.122508	-0.302925	0.0429198	-0.0312368	-0.0183556	-0.578284	0.566504	-0.201143	0.127049	0.103067	-0.0969344	0.251042	-0.191343	-0.0559121	0.494908	0.476866	-2.09219	0.674207	-0.491389	-0.0190009	-0.273916
EW-24	0.684359	0.863391	0.315454	0.217925	0.922141	0.477374	0.59182	1.25711	1.09512	1.25402	-0.102569	-3.03149	0.794405	0.345827	0.324956	0.888449	0.339588	0.967795	0.551458	0.756017	0.790814	0.504909	0.453623	0.375791	1.27871	0.339412	1.00655	1.23153
EW-3	0.531188	-0.960468	-0.207254	0.413967	-0.201453	0.524306	-0.243393	-0.0874958	0.296563	0.117098	0.795279	0.538349	-1.19298	0.566177	0.276498	0.409921	0.502844	0.530623	0.0588149	-0.965916	0.80693	0.552255	0.472209	0.205788	0.489148	-0.200025	-0.121577	-0.345443
EW-7	-0.025989	0.454301	0.547834	0.325961	-1.0542	0.429232	-0.787325	-2.39734	-0.0542258	0.53968	0.108026	-0.133772	-1.12742	0.0480671	0.162887	-0.0364261	0.135905	-0.163623	-0.642834	-3.08954	0.827109	-0.46347	0.200593	-0.126437	-0.0773309	0.153299	-0.0742837	-0.306269
FADU	0.250325	0.800046	-1	0.0804235	0.954406	-3.42831	0.138563	1.0789	0.109258	-0.706647	-0.115722	-0.430098	-0.686649	-3.51547	-0.00465924	0.268436	-0.625865	0.189293	0.126322	0.737242	0.116189	0.559596	0.163816	-0.208708	0.245913	0.00294305	-0.0131679	0.529739
FTC-133	0.0307391	-0.702623	-0.235258	0.578641	1.10099	0.326373	0.24421	0.752586	-0.356839	-0.976963	0.204166	0.102837	0.733295	0.153848	0.164458	-0.0624121	0.0429907	0.977581	0.169944	0.397229	0.41879	0.0199988	-0.0111875	0.0495323	-0.00272613	0.086459	0.0548929	-0.33977
G-361	-0.102693	0.709611	0.311681	0.503504	-0.425218	0.483495	-0.274078	-0.63505	0.897065	0.216183	-0.487497	0.00322843	0.0651362	0.629365	0.0932937	-0.146842	-0.00387251	-1.63006	-0.12896	0.149005	-2.08369	0.582009	-0.0795009	-0.0257711	-0.0179174	-0.145434	0.00754614	-0.298858
G-401	-0.154065	-0.217974	0.45161	0.529818	-0.53583	-0.776294	-0.884426	-1.17247	-0.745365	-0.365924	-0.420779	-0.141684	-0.674349	0.539663	0.196651	-0.0839583	-0.348252	-1.70297	-0.792048	-3.15409	-2.76052	-2.96228	0.265665	-0.0518395	-0.133196	-0.0204959	-0.269033	-1.05947
GAK	1.3509	0.318843	0.48499	0.535425	1.07826	0.506676	0.8374	1.07067	1.08899	-0.542858	0.719237	0.319354	1.12383	0.54105	0.241209	-1.38642	0.146607	0.824933	1.02309	0.711335	-0.220136	0.358233	0.442696	0.337174	-0.331088	0.667324	0.687579	1.19693
GAMG	-0.160245	-1.31145	0.350392	0.521427	1.00356	-0.0459975	-0.129613	-0.305214	-0.527183	-0.265905	-0.231577	0.00693296	-1.0835	0.0650873	0.310836	-0.101122	-0.209307	-0.0430431	-0.0694518	0.30116	-1.60078	-1.99575	0.0099001	-0.0581584	-0.137653	0.112472	0.0655525	-1.30182
GCIY	-0.528925	0.469462	0.232718	0.60772	1.26082	-1.62465	-1.8257	-1.20886	0.258462	1.0132	-1.62308	-2.08486	-1.73452	-1.29165	0.276916	-2.02991	-0.567213	-1.45492	-0.766969	-0.310579	-0.0125573	0.494702	0.30885	0.337126	-1.34604	0.646927	0.980688	0.12617
GCT	-0.215062	0.496294	0.137589	0.623123	-2.39141	0.365525	0.220297	0.450329	0.614277	0.618549	-0.115625	0.0281421	0.800285	0.415089	0.0608586	-0.136387	0.169057	-0.196257	0.119972	0.526683	0.124938	0.558573	-0.115897	0.0285504	-0.34565	0.0289687	-0.207987	-1.10319
GDM-1	-1.15251	-0.0445538	-4.7631	0.201819	-2.33172	0.577341	-2.72721	-2.1915	-0.108798	-0.39062	-0.613032	0.478082	-0.283383	0.636764	-5.95143	-0.92855	0.468526	-1.55268	-3.36287	-3.49049	-4.14799	0.563172	-2.24573	-2.04001	-0.179562	-3.47255	-3.56258	1.73324
GI-1	-0.984256	-0.773916	-0.655058	-0.0300686	-0.0724856	0.51036	-1.37156	-0.715259	0.052893	-0.0104644	-0.297598	0.496607	0.786512	0.505169	0.150318	-1.50402	-0.538138	-1.22961	-0.369343	0.0129602	-2.28496	0.419089	-1.29	-0.778095	-0.791256	0.697721	-0.583804	-0.331834
GI-ME-N	-0.392756	0.390354	0.296288	-1.08107	0.424392	0.511014	-0.652588	-1.10289	-1.06752	-0.21394	-1.86613	0.218469	0.306682	0.407454	0.168447	-0.0782832	-0.00810147	-1.91409	-0.593149	-1.15588	-1.08708	-1.79209	0.221358	0.244795	1.04589	0.699747	1.01215	0.0089743
GMS-10	0.0404264	0.501278	0.455906	0.533725	1.07781	-0.0641844	0.0813049	-0.135122	-0.304339	-0.20528	0.0311158	0.0754516	1.19304	0.630207	0.136998	-0.0747846	-0.0125154	0.169439	0.106092	0.506103	0.586148	0.557994	-0.0357599	0.0774392	0.0614915	-0.0310469	0.214179	0.0554786
GOTO	-0.0386369	0.915402	-3.64978	-1.24662	-0.456144	0.523868	0.22458	0.490136	0.62689	0.172991	0.748261	0.592782	0.936383	0.30705	0.188345	0.319909	0.521202	0.641324	0.403263	0.12901	0.652582	-1.03664	0.308939	0.239606	0.602312	-0.153456	0.685234	0.957145
GP5d	0.105423	-0.191067	0.0182067	0.16093	0.475884	0.115348	-0.457608	-1.89711	1.09229	-0.433089	0.179631	-0.0550723	0.577846	0.475807	0.0552437	0.0220092	-0.0131434	0.0908398	-0.310245	-1.03116	0.613509	0.555873	0.0768239	0.0656898	0.220308	-0.0410576	0.152649	1.58691
GR-ST	0.188869	0.70647	0.262311	-2.10201	-0.526864	-0.187746	-0.409791	0.553358	-1.78237	-1.35243	0.476754	0.571844	-1.86037	-2.27554	0.282687	-0.705704	0.502111	0.241834	-0.443791	0.158249	0.374588	-3.80449	-0.0636837	0.349742	-0.702998	0.751085	0.105318	-1.07245
GT3TKB	0.95785	0.479755	0.437163	0.305459	1.00882	0.466754	0.210236	-0.150418	-1.0738	-0.20552	0.574888	0.570069	0.769701	0.577344	0.281954	-0.529881	-0.251438	-0.644393	0.227098	0.224319	0.314901	0.198359	0.442922	0.337602	0.998152	0.693661	-0.287334	0.130853
H4	-0.14408	0.605782	0.511113	-1.61446	-0.0542681	0.57528	-0.168944	-0.680997	-1.90253	-1.644	-0.610072	0.179382	-1.11725	0.586985	-0.282328	-0.207587	0.105117	-2.05354	-0.146777	0.710871	-2.45792	-0.233608	-0.30064	-0.0771732	-0.167751	-0.319449	-0.21505	-2.20817
H9	0.738449	0.656772	0.446183	0.392474	0.206077	0.581411	-0.377364	1.21914	-0.388432	-0.917977	0.810686	-0.00428978	1.27389	0.674125	0.277849	-0.403028	0.371331	0.99915	0.454318	0.753601	0.876891	0.584702	-0.130919	-0.110549	-0.31761	0.720526	-1.39083	1.50817
HAL-01	1.36273	0.865713	0.43294	0.216662	0.059488	0.0066303	-0.959708	0.130912	0.137739	-1.69639	0.3476	0.365097	-2.87966	0.393685	0.285166	-0.673015	0.502611	0.915533	-0.532825	0.304493	0.844113	-0.749431	0.478252	-0.325203	-0.334359	0.457619	-1.47816	-1.02223
HC-1	-0.65733	0.214783	0.525838	0.517384	-2.26367	0.529944	0.019582	0.635777	1.19071	0.99826	0.198669	-0.0933088	0.448539	0.602086	0.32609	0.160612	0.0798362	0.665558	0.228523	0.670773	0.236272	0.4821	0.0285005	0.379169	-0.258117	0.718726	-0.669704	-0.121983
HCC1143	0.172746	0.32303	0.5592	0.0724441	1.10648	-0.915312	-0.0684977	0.168776	0.353896	0.580865	0.178905	-0.153926	-0.0316951	-0.345876	-0.0552426	0.14298	-0.22464	1.02442	-0.0683151	-0.982536	0.220496	0.0368055	0.139821	0.0367771	0.128507	0.108842	0.235605	0.354108
HCC1187	0.462535	0.894398	0.547807	-0.824349	0.347693	-0.126485	0.729428	1.0807	-0.439235	-0.826578	0.262128	0.572323	0.446638	0.643262	0.282021	0.437579	0.52042	0.585267	0.0444807	0.423787	0.0811772	0.124779	-0.285032	-0.268796	-0.345082	-0.147527	0.301229	0.667587
HCC1395	0.0425941	0.701219	-1.08108	-0.926587	0.345791	0.595953	0.0845787	1.12849	0.777423	0.847803	-0.331024	0.139216	-0.0679067	0.698833	-0.220852	0.0885054	0.0545827	-1.32242	0.0227152	0.69801	-2.37975	-2.20602	-0.0399982	0.0948786	0.123849	-0.167063	0.0390319	0.415276
HCC1419	0.0374667	-1.432	-2.96116	-0.7224	1.19386	-1.64344	0.471515	1.24293	0.953717	1.83168	-0.178914	-0.104337	-0.381895	0.0887432	-0.365233	0.0358329	-0.477325	0.994768	0.315131	0.737343	-0.427152	0.54418	-0.0169679	-0.1332	0.0494639	-0.00954545	0.338405	-0.736569
HCC1599	-0.868015	0.294202	0.143549	0.123814	-0.630323	0.234611	0.977218	1.05993	-0.00258882	-0.0887314	0.67191	0.471433	0.101155	0.143836	0.275257	-0.695261	0.477764	0.235634	0.807969	0.757074	0.469664	0.0836908	-0.431523	0.379555	-0.12148	0.497836	0.018547	-0.16533
HCC1806	0.134563	0.693177	0.281093	0.371896	0.389521	-0.154842	0.218862	1.03518	0.812544	-1.00135	0.140804	0.0179229	1.25991	-0.00316435	0.0527434	-0.0454573	0.0671669	0.224029	0.116095	0.21464	0.646363	0.480794	-0.0564799	0.144728	-0.0252883	0.0616438	0.05603	-0.471533
HCC1937	0.16296	-0.469274	-1.24178	-0.691217	1.1263	-0.0303123	0.37337	1.067	1.1647	0.814435	0.147635	0.0230343	-0.218489	0.211611	-0.262411	0.081172	-0.0226334	0.980241	0.267532	0.570482	0.396985	0.591946	-0.0575024	0.0249354	0.13289	0.051736	0.284627	0.181954
HCC1954	0.0879771	-0.209077	0.398171	0.571128	0.915457	0.350776	0.367477	1.17468	1.02391	1.391	0.246322	0.0288829	0.990621	0.267949	0.0521595	0.0855673	0.018031	1.02243	0.357342	0.714927	0.738349	0.302733	0.0477845	0.143648	0.0973924	0.130912	0.308547	0.9895
HCC2157	0.494893	-0.849379	0.528022	-0.200282	0.321034	-2.28	0.712856	-0.637711	0.533424	-0.141292	0.771941	-0.743069	-2.18303	-0.0244819	0.326191	0.486047	-0.628	-0.19268	0.281083	0.0391541	0.786287	0.0528243	0.478979	0.378057	0.219	0.687008	0.758993	0.055535
HCC2218	-0.43588	-0.50368	0.523482	0.594294	0.438673	-4.66435	1.01143	1.19697	1.26755	1.78736	0.810333	0.507408	-0.317611	0.465744	-0.117641	0.645736	-6.77527	1.05065	1.08127	0.75861	-0.475117	0.39363	0.457831	0.403609	0.574975	-1.32503	1.01335	1.35186
HCC2998	-0.0372592	0.742669	-0.759503	0.576273	-0.326796	0.450435	-0.518702	-1.75854	1.03012	1.36609	0.393307	0.477869	1.06361	0.498402	-0.55309	-0.0204487	-0.33173	0.820573	-0.45015	-1.88977	0.840596	0.164874	0.0125451	-0.139409	0.00808436	-3.54678	-0.347713	1.55099
HCC38	-0.0545707	-1.67038	0.519112	0.406688	1.11349	0.542489	0.165464	0.404666	0.386577	0.905495	0.000781174	0.0592907	1.08593	0.413846	0.101442	-0.121834	-0.0472743	-0.503049	0.302446	0.598272	0.712858	0.259139	0.0308549	0.108834	-0.0153483	0.0618617	0.2581	0.288834
HCC70	-0.420165	-3.70348	-0.0379147	-0.0835583	-1.08067	0.353514	-0.0936635	-1.73548	-1.16452	0.876428	-0.0454108	-0.0461903	-1.07989	-0.52549	0.0729436	-0.0649339	-0.169531	0.440531	0.0944425	0.724548	0.0745058	-0.23099	0.0350148	-0.171192	-0.228169	0.0243388	-0.169041	0.305379
HCE-4	-1.62009	0.362365	0.429715	0.497804	-0.172091	0.3016	0.751414	0.448783	-0.339704	0.598533	-0.850595	-0.152039	-0.228829	0.278413	0.166681	-1.2817	-0.169761	-0.82139	-0.244261	0.486632	0.147496	0.507094	0.413274	0.125377	-0.233126	-0.1377	-0.601017	1.33192
HCT-116	-0.0928266	-1.33853	0.518895	0.588414	-0.611125	-0.0595778	-0.0080805	0.0762683	-0.122631	-1.38245	0.0558277	0.0780512	0.95401	0.557344	0.196275	-0.0812719	-0.0339857	-1.32333	0.058211	0.596214	0.804473	0.0953473	-0.0061811	0.127368	0.0457356	-0.0900336	-0.237721	1.41263
HCT-15	-0.094429	-1.46456	0.224258	0.287581	-0.318901	0.521906	0.19591	0.883089	-0.432877	-0.359197	-0.00751232	0.119721	-1.14935	0.583988	0.117642	-0.0896158	0.0706232	-0.909006	0.218998	0.711001	0.505764	0.556822	-0.0723283	-0.0438373	0.00370085	0.0333858	-0.163191	0.291152
HDLM-2	1.10081	0.50113	0.561342	-0.241511	0.036749	0.517476	0.649055	0.956213	-0.432319	-0.424978	0.811453	0.441779	0.745776	0.559748	0.306469	1.25772	-0.522003	0.582317	0.600692	0.519609	-0.210052	-0.363336	-0.319507	0.377947	0.275309	0.299964	-0.642957	0.254737
HD-MY-Z	0.579962	0.915444	0.455806	-0.995851	0.588547	0.560747	0.68183	1.23491	-0.00480023	-0.757954	0.445228	0.112142	0.859269	0.000426718	0.325159	-1.01723	0.262978	1.04968	0.498626	0.769516	0.724807	0.592406	0.308333	0.341258	-0.101033	0.116163	-0.25397	-1.56619
HEC-1	-0.0245624	-0.377244	0.531081	-0.0110017	-0.160841	0.0721069	0.333039	0.999287	-0.298895	-0.0963478	0.132993	0.0627334	0.373398	0.26788	-0.0734592	0.0192802	0.0206749	0.58441	0.24638	0.714877	0.283772	0.491875	-0.0655549	0.0805358	-0.0505752	0.0119516	-0.040883	0.0736286
HEL	0.303355	0.730987	-0.308069	0.449994	-1.43919	0.246391	-0.478969	0.669429	1.01671	-0.939549	0.706863	-1.2534	1.23899	0.188655	0.327047	-1.03748	0.520417	0.313831	-0.158602	0.351392	0.810909	0.413235	0.366476	0.354396	-0.678636	0.596726	-0.763547	-0.278006
H-EMC-SS	-0.549723	0.716626	-2.75727	-4.26816	-0.62521	0.533178	1.00016	-0.677489	0.219327	-0.221308	0.635648	0.270432	0.605068	0.641403	0.239979	0.474873	0.441817	0.12402	-1.06548	-0.690846	-1.69558	-4.74196	0.430683	0.0778924	-0.0285757	-0.459428	-0.927846	0.255871
HGC-27	-0.535215	-7.46047	0.507466	-0.680064	-0.836411	0.518505	0.0547754	-0.846179	0.378009	-1.27043	-0.0969148	-0.0357344	-2.58262	0.495801	-0.0689519	-0.346455	-0.349664	0.490691	0.13644	0.580448	-1.14281	0.117851	-0.226355	-0.0698497	-0.591611	0.214967	-0.236422	-2.4899
HH	-0.465125	-0.989205	0.424745	0.190237	0.227849	0.447544	0.560333	0.519877	-0.392504	-0.0565019	0.772058	0.593552	-0.493071	0.395788	-0.311822	0.412572	0.433303	0.705851	0.9387	0.60889	-0.041254	-0.137301	0.193741	0.131789	-0.476375	-0.0279264	-0.449182	-1.16267
HL-60	0.406167	0.661522	0.428166	-0.318391	0.276017	0.526028	-1.21829	-0.498174	-0.758388	-0.997595	0.81762	0.592859	-3.3325	0.467055	0.325937	-0.0634917	0.521241	0.9706	-1.02422	-1.33511	0.702298	0.10875	0.243774	0.403696	0.201273	-1.02557	-0.443111	0.135852
HLE	-0.240238	-0.978085	0.514267	-0.324856	-0.863026	-1.75784	0.0337446	0.392126	0.143547	0.555196	-0.611882	-0.152	0.610499	0.503414	-0.299943	-0.0640744	-0.606464	-1.20267	0.0482008	0.621918	-2.92212	0.3876	-0.0737664	0.0474432	-0.17845	-0.258718	-0.0917299	-0.64729
HMV-II	-0.0942413	0.731616	-0.0775606	0.624733	-2.37726	0.538744	-0.725819	-1.7072	1.02236	0.243451	-0.0784461	-0.139105	0.159324	0.520927	-0.0146388	-0.0175773	0.0840816	-0.285587	-0.654283	-2.95701	-1.45905	0.517879	0.160977	-0.0558279	-0.0659549	-0.0550767	-0.311101	0.401168
HN	0.0999573	0.294137	0.0843561	0.446034	1.03538	-2.98489	0.151052	0.652517	-0.873027	-0.591385	-0.109166	-0.270415	-0.305454	-1.7645	0.122859	0.0888675	-0.578581	0.107227	0.138485	0.699001	0.67909	0.477204	0.082934	-0.127431	0.0862316	0.0231785	0.0644612	-0.281228
HO-1-N-1	0.0820836	0.618526	0.335469	0.0806062	1.21276	-2.10208	0.142672	0.37104	-0.963662	-0.513492	-0.16244	-0.205211	-1.15419	-1.63393	0.0919886	0.0141471	-0.380717	0.368067	0.123066	0.698055	0.324354	0.477981	-0.0236373	-0.176459	-0.0334449	0.0866769	0.135505	-1.60269
HOP-62	-1.2657	0.281243	0.424113	0.0529384	-1.25946	0.557229	-1.29705	-0.277468	-0.255358	-0.537036	-2.35883	0.0145453	0.7677	0.645091	0.280473	-1.12523	0.256918	-1.65226	-0.937826	0.403715	0.277102	0.584288	0.338445	0.328969	-0.389425	-3.31943	-0.660665	-0.732976
HOP-92	-0.105749	-0.36438	0.0584231	0.565306	0.563642	0.518319	0.0419408	0.352481	-1.396	0.368496	-0.158444	0.130539	0.0191156	0.585686	0.157332	-0.0841016	0.00742355	-0.625733	0.108977	0.270519	-0.509473	-0.122761	0.0387687	-0.0628315	0.0379479	-0.0594361	-0.0169964	0.0922533
HOS	-0.0911595	0.575542	0.299188	-0.491458	-0.77345	0.527857	0.0644441	-0.0490037	-1.5094	-1.07428	-0.0609595	0.163567	-0.551298	0.301523	-0.0197902	-0.0358452	0.217111	-0.479548	-0.00529531	0.726188	-0.169915	-0.45592	-0.143311	-0.0240167	-0.0812504	-0.112305	-0.266181	-0.44693
HPAF-II	0.100664	-0.395393	0.464251	0.619734	1.04747	0.559981	-0.0302385	0.185212	1.23485	0.732581	0.181499	-0.032163	0.459089	0.326954	0.0586805	0.051253	-0.0161168	0.940644	0.0374346	-0.577583	-0.307661	0.510522	0.0949808	0.0876934	0.131788	0.114485	0.262019	0.820014
Hs-578-T	0.0865401	0.627062	-0.680431	-0.705159	0.928346	0.557055	0.177361	0.715498	-0.488766	0.228667	0.0645994	0.177148	-0.871267	0.569691	-0.0650327	0.133272	0.14136	0.466785	0.0474309	0.653378	-0.661141	-2.04467	-0.0428606	0.0302747	0.130291	-0.00485491	0.0849699	0.199899
HSC-2	-0.031481	-0.107623	0.417345	0.504093	-0.4728	-2.62021	-0.154128	-0.408168	0.311311	0.69952	-0.363804	-0.532009	0.17043	-4.45507	0.186667	0.0712019	-0.528851	-1.45477	0.132089	0.66546	0.832356	0.551452	0.231825	-0.217958	-0.0899271	0.060571	-0.0501408	-0.030817
HSC-3	-0.0236452	0.57	0.19107	0.129565	-0.116142	-2.10604	-0.0564401	-0.794767	-1.24054	-1.05817	-0.0964178	-0.142815	-0.910955	-0.566572	0.113027	-0.0138386	-0.326872	0.172843	-0.0986631	0.378371	0.789088	0.489063	-0.0589346	-0.149142	-0.0455238	-0.0231392	-0.0604519	-0.872819
HSC-4	0.203654	0.336832	-0.00880822	-1.23324	0.344498	-3.82187	0.143592	0.536101	-0.316037	-0.652486	-0.0369048	-0.648614	-0.58176	-6.23077	-0.247646	0.33509	-0.639175	0.791695	0.16702	0.755815	0.860446	-0.249084	0.193756	-0.206618	-0.0916285	0.118775	-0.085905	-0.936651
HT	-0.0977568	0.296666	0.517564	0.633862	-0.194023	0.553544	1.05412	0.983986	0.635278	0.461378	0.731426	0.593229	-1.43109	0.430736	0.326211	-0.245424	0.520746	0.790202	0.908708	0.742258	0.84373	0.390308	0.411709	0.403157	-1.62335	0.624493	0.772442	-0.732612
HT-1080	-0.0314573	0.742962	0.413606	0.430819	-0.595301	0.559647	-0.0329749	0.175006	0.873121	-1.2932	-0.273869	0.0953107	0.0743058	0.591417	0.172127	-0.196343	0.180091	-1.73853	-0.00830453	0.732524	-0.567031	0.550971	-0.190577	0.0467265	-0.0735546	-0.066252	-0.115427	-0.733087
HT-1197	0.0894403	0.806179	0.339291	0.590868	0.679448	0.555837	0.160302	0.830633	1.26617	1.53079	0.0616905	-0.0066102	0.783858	0.471352	-0.00685317	0.02556	0.056118	0.980465	0.137468	-0.280996	-0.500947	0.551345	0.0362126	0.0866527	0.0163197	0.115191	0.310632	-0.156837
HT-1376	-0.034786	0.574225	0.424663	0.540846	-0.802896	-0.518753	0.181841	0.651462	0.347501	1.22847	-0.0124497	-0.0840386	0.267019	-0.219507	0.0156124	0.0950978	-0.0967873	0.283559	0.16734	0.471984	0.0185568	0.558075	0.039949	0.00564578	-0.00233608	0.0165224	0.000989696	0.649156
HT-144	-1.12104	0.45019	-0.71056	0.499362	-0.557181	0.551837	-0.493549	-0.744536	0.157394	0.0635749	-0.544619	-0.221512	1.17731	-0.452762	0.0743048	-1.07994	0.471045	-0.677435	-0.0473187	-1.80236	-0.83703	0.386959	0.262768	-0.513326	-0.625875	0.0939835	0.303881	0.681514
HT-29	-0.0398916	-1.44887	0.284966	0.320042	-0.937899	0.575124	-0.642224	-2.04232	0.965313	0.400941	0.229072	-0.116286	-0.830405	0.643158	0.0603214	-0.0309026	0.0335468	0.0330573	-0.474379	-2.64725	0.840875	0.550156	0.172457	-0.0422773	0.0235951	0.123057	-0.0520167	0.940107
HT-3	0.152436	0.452566	0.266384	0.56878	0.849127	-0.827679	-0.0118874	0.0308089	0.195894	-0.263203	0.169816	-0.12783	-0.306606	-0.866709	0.159009	0.100125	-0.129777	0.69327	0.0203651	-0.0675187	0.842273	0.590452	0.0835563	-0.0460157	0.163748	0.102322	0.124997	0.608874
HT55	-0.0146577	-0.344678	0.547809	0.586326	1.13528	-0.0883894	-0.0451009	0.193071	1.2174	0.967927	-0.27591	-0.0755882	0.314817	0.522157	-0.05857	0.133616	-0.363766	0.531213	0.083656	0.687002	-3.63778	0.617787	0.0335897	0.0630888	0.252682	-0.154802	0.236495	1.62847
HTC-C3	0.0380141	0.191027	-1.73745	0.559068	0.323246	0.529748	0.0739869	-0.0765349	0.655686	-0.845059	-0.0260455	0.0240962	0.20177	-0.921171	0.228688	-0.138447	0.200249	0.0802444	0.0652211	0.503867	0.606683	0.548067	-0.047222	-0.1365	-0.0333945	0.0728461	0.0088993	-0.932239
HuCCT1	-0.0446984	0.0970691	0.514558	0.612372	0.149976	0.404763	-0.046063	-0.131187	0.225722	0.154125	-0.197868	0.0720554	0.32589	0.452258	0.225392	-0.126053	0.064638	-1.65553	0.1026	0.740663	0.333619	0.367867	-0.0378757	0.0228793	0.0541887	-0.0511115	0.0631298	0.466159
HuH-7	0.00211694	-0.1763	-0.361428	-0.663231	0.395719	0.519061	-0.220398	-0.0658453	-0.0194688	0.883122	0.0119828	0.0392423	-0.684748	0.562253	-0.115794	0.116934	-0.00141295	0.461072	-0.283139	-1.25794	-1.61267	-2.90241	0.121339	0.0510933	-0.010357	0.0572976	0.0450213	-0.214441
HuO-3N1	-0.0565389	-0.726943	-0.303134	0.302557	-0.0728367	0.569188	-0.306018	-0.304909	0.160175	0.387949	-0.255692	-0.0487321	0.377186	-0.826083	0.125364	-0.108182	0.0313271	-2.08797	-0.0786823	-0.669442	-0.171787	-0.221271	0.156025	-0.0680127	0.0168042	-0.0373523	-0.0893023	0.365718
HuO9	-0.0665143	-2.26818	-3.26477	0.168813	0.89022	0.422419	0.288998	1.2568	-0.811641	-0.134849	-0.0307818	0.218759	-2.11224	0.500021	0.261364	-0.11962	0.0563597	-0.610218	0.175962	0.654418	0.805622	-1.77337	0.0137035	-0.241923	0.0615409	0.129763	-0.0912538	-0.569083
HuP-T3	0.0689393	-0.0339071	0.355755	0.288824	0.711322	0.213423	-0.01041	-0.354754	0.462789	-0.186726	0.134034	0.0346316	-0.373969	0.542403	0.112806	-0.00564754	0.0384107	0.456226	0.0190544	0.195116	0.536847	0.507952	-0.0467588	0.0238399	0.104467	0.0628992	0.172514	0.376959
HuP-T4	0.0791674	0.750849	0.449608	-0.238721	-0.0523555	-1.21782	0.191719	0.124823	0.213604	0.312032	0.10199	-0.120561	-0.854848	-0.467518	-0.0747561	0.132401	-0.156884	1.01357	0.112374	0.713667	0.711887	0.58319	-0.0701253	-0.0280993	0.022152	0.0643009	0.117612	-0.0511449
HUTU-80	-1.56275	-0.704203	0.508124	-3.55904	-1.33807	0.0718103	-2.05401	-1.62462	-3.32588	-1.90148	-0.897781	0.524398	-1.09477	0.583344	0.274551	-2.0987	0.00131974	-1.86867	-1.22828	-0.463427	-3.33513	-1.76246	-0.491596	0.337068	-1.91584	0.0809372	0.0939074	-0.119613
IA-LM	-0.857607	-1.24294	-0.392141	0.0433057	-0.869717	0.560369	0.295995	0.273577	0.01596	0.770307	0.630526	0.215228	0.0166772	0.356933	0.259012	-0.943794	-0.0892098	0.602706	0.777699	0.686357	-0.864008	0.0746779	0.440832	0.33708	-0.981122	0.159286	0.89386	0.207314
IGR-1	-0.0467322	0.178579	0.518033	0.455767	0.011725	0.513879	-0.0140856	-0.248565	-0.166892	0.518075	-0.0304192	0.0810162	1.18417	0.63072	0.0856594	-0.0595947	0.081089	-0.631699	0.0839265	0.273305	0.412922	0.502752	0.0156697	0.0734777	0.0478994	-0.0801736	0.0659039	0.818419
IGROV-1	-0.000748601	-0.148253	0.518233	0.447447	0.0670172	-1.1862	-0.103049	0.0404902	0.183493	0.563211	0.0239013	-0.134707	-1.24009	-0.310253	0.21977	0.141279	-0.278303	0.148667	-0.100662	-0.0851923	-0.0453822	-1.81552	0.117448	-0.013535	0.0398829	0.146931	0.0398426	0.448355
IM-9	1.28122	0.894931	0.518295	0.342003	-0.0286897	0.529455	1.04665	1.07195	0.932526	0.35781	0.818264	0.592821	1.24209	0.388926	0.284515	1.70336	0.520923	0.410711	0.66728	0.672394	0.626401	0.37787	0.411719	0.37811	1.27604	0.794855	1.03977	1.73384
IMR-5	0.148971	0.61445	0.561745	0.0338712	-0.0909931	0.443585	0.25122	0.618667	1.1676	1.02528	0.316291	0.506836	1.27532	0.603204	-0.772072	0.549961	0.50225	0.488721	1.11083	0.592786	0.660454	0.481008	0.495997	-1.39032	1.3145	0.75674	0.169475	1.73453
IPC-298	0.112478	0.657189	0.243953	0.643774	1.17241	0.496297	0.256031	1.07892	0.762522	-1.191	0.056177	0.113415	0.550595	0.637816	0.171253	-0.160622	0.149901	0.552537	0.135091	0.383005	-0.0441289	0.499048	-0.151277	0.0954956	-0.0813434	0.131085	0.178917	-1.6755
IST-MEL1	-0.123835	-0.418792	0.522412	0.556821	-0.390497	0.18742	-0.033659	0.207865	0.17541	-0.221798	-0.918939	0.264072	0.632769	0.675304	0.1513	-1.39965	-0.785078	-0.16499	0.471742	0.452471	-0.839403	0.502728	0.387294	0.131957	-0.864148	-0.625111	-0.351775	0.204229
IST-MES1	0.552737	0.751286	-1.37193	0.620856	1.09145	0.474534	-1.10594	0.0662899	1.20407	1.36427	-1.81134	0.520745	0.966413	-0.0323915	0.276197	-0.0149936	-0.435427	0.135882	-0.514781	0.0806487	-0.216809	-1.28963	0.324901	0.343944	1.23541	0.183602	0.280103	0.298101
IST-SL1	0.235791	0.429372	0.31198	0.608158	0.0439574	0.493634	0.817757	1.17228	-0.820121	-1.62958	0.69406	0.546526	1.25525	0.561006	0.181815	0.684438	0.119125	0.527718	0.664813	0.693457	0.734796	0.592916	0.452182	0.152796	0.325186	-0.422313	-0.260181	0.926416
IST-SL2	-0.778575	-0.33675	0.221165	-0.273106	-1.67867	0.370006	0.517103	0.826713	0.677834	0.60105	-0.333188	0.480953	-0.612787	0.443055	0.226465	-0.4529	0.142072	0.753243	0.498075	0.598212	0.407596	0.104044	-0.195106	-0.4198	0.340267	-0.858906	-0.369178	-0.62011
J82	-0.2621	-0.318052	0.134382	0.571019	-1.48594	0.48746	0.0521428	0.00126	1.21297	1.40295	-0.282312	-0.0413153	0.737437	0.585472	-0.044335	-0.0602109	-0.0793572	0.576583	0.0333591	0.30201	-2.53888	0.0813248	-0.0520775	0.0390156	-0.273057	-0.0264007	-0.0350691	-0.728027
JAR	-1.02775	0.915474	0.482782	0.323308	1.29813	0.441184	0.880053	1.25816	-0.0944275	1.22042	0.580194	0.134234	1.25835	-0.655306	0.323676	-0.114909	0.470172	1.03229	1.08821	0.757356	0.0760919	0.526702	0.472986	0.417166	0.30187	-0.126953	-0.883191	0.108253
JEG-3	0.113504	0.461938	0.415834	-0.210902	1.01856	0.510236	0.3606	0.994383	0.235012	0.0655297	0.183486	0.130069	0.972799	0.584744	-0.0866873	-0.00277702	0.149177	0.735485	0.265549	0.737885	0.61732	0.258404	-0.0977735	0.159186	0.0136357	0.0394862	0.228076	-0.243569
JiyoyeP-2003	-0.749027	0.39245	0.460234	0.481847	-1.30727	0.55897	0.0347644	0.956519	0.423809	-0.899608	-0.0973155	0.506292	0.873835	-0.93349	0.323854	-0.254406	0.504007	0.594611	1.04063	0.742991	0.875136	0.351499	0.124815	0.40336	-1.13333	0.0416782	0.516047	-0.752307
J-RT3-T3-5	-0.840893	-0.149986	-0.101858	-1.20656	-0.189638	0.456493	0.908742	0.88725	-1.5106	-1.93315	0.689928	0.347798	-0.132624	0.106589	0.308949	-0.590765	0.284107	0.939952	0.311802	0.672904	0.347942	-2.64967	-0.136726	0.38122	-1.45313	0.795627	-0.0261632	-2.70245
JVM-2	0.684974	0.824075	0.456527	0.60949	0.739616	0.555678	0.403994	1.25798	0.172911	-0.544538	-0.123658	0.35093	-0.87508	-2.25545	0.0254979	1.02067	0.439618	0.726189	0.910233	0.753725	0.501137	-0.628762	0.191342	0.338165	0.223337	0.703904	0.551376	-1.17457
JVM-3	0.973043	0.915316	0.37818	-1.79275	1.01827	0.504411	1.05463	1.24656	-1.06321	-1.29061	0.725153	0.592251	-0.249537	-0.838463	0.305306	1.54883	0.520486	1.04939	1.12096	0.776388	0.860502	-0.536817	0.4771	0.402775	1.31458	0.771693	1.03942	-0.767969
K052	1.46885	0.915711	0.0426124	0.00651813	0.310081	0.0564554	0.973298	1.18691	-0.0690685	-0.25472	0.801495	0.202881	0.199111	-0.0286269	0.335915	-0.411947	0.326874	0.382742	0.822334	0.757276	0.857455	0.127173	0.383519	0.403357	0.261673	-1.29776	-1.12718	0.0927056
K5	0.141807	0.747268	0.369918	0.545188	-0.815245	-0.266269	-0.586008	-0.200322	0.373639	-1.36458	-1.13455	0.544522	-0.220315	0.321678	0.277073	-0.513968	0.374199	-1.17751	-0.730726	0.288289	0.725996	0.101428	0.447479	0.368514	-0.29752	0.449819	-0.153102	-2.84088
KALS-1	-0.778013	-0.138027	0.344712	0.619467	0.50973	0.519525	0.745613	-0.370894	0.605881	0.286785	-1.48923	0.207531	0.978246	0.483197	-0.0764291	-1.0183	0.415597	-0.153531	-0.281922	0.260975	0.668405	0.399982	0.278906	0.199277	-0.673735	0.698932	0.226251	-0.446854
KARPAS-299	-0.0499594	0.915244	0.185918	-0.291335	0.889203	0.55772	0.168278	1.21364	0.121152	-0.750496	0.721988	0.592616	0.099172	0.630534	0.325409	-0.0297012	0.476482	1.04978	-0.661397	0.742077	0.1557	0.218798	-1.60987	0.402956	-1.01654	0.646086	-1.49394	-0.814131
KARPAS-422	-0.284923	0.114838	0.207318	0.42855	-0.839758	0.529689	0.947164	0.93843	-0.711341	-0.139093	-0.619895	0.572271	-1.0537	0.289942	0.28539	0.581155	0.520533	1.04578	-0.00794206	0.735773	0.584753	0.222123	0.131272	0.34819	-0.223129	0.753014	0.00533736	-0.704525
KARPAS-45	-0.133659	0.409498	0.528124	-0.743912	-1.03446	0.360395	-0.149161	0.636511	-2.74589	-2.18846	0.167086	0.265151	-2.61346	0.510544	0.0633071	0.830246	0.52018	0.656653	-0.241124	0.228543	-0.41594	-0.98836	-0.00445323	0.197747	-0.0869384	0.693195	-0.768071	0.0302609
KASUMI-1	1.46918	-2.05556	-1.10554	-6.71097	-0.0534653	0.216553	0.571943	-0.479026	-1.8564	-2.48385	0.81019	0.592397	-0.886218	-0.249976	0.323276	1.05306	-0.168406	-2.82792	0.235288	0.179873	-0.602285	-1.33179	0.478452	0.40312	0.751809	0.755105	0.691725	0.0438327
KE-37	-1.42479	-1.49199	0.523662	0.121341	-1.83384	0.528207	1.05328	0.215496	-0.916374	-3.55137	0.734924	0.484985	0.00281943	0.405874	0.282091	-0.590035	0.48167	1.02797	0.558443	0.649486	0.761371	-1.53707	0.035487	-0.145065	-1.3184	0.707059	-0.803777	-2.81883
KGN	-1.40217	0.537124	0.394372	0.639054	-1.44073	0.530175	-1.15509	-1.1552	-0.774723	-0.380795	-2.32168	-0.0670958	0.99059	0.645337	0.282521	-1.41989	0.340475	-2.43252	-0.893466	-0.0990025	-1.72247	0.290352	0.311484	0.345521	-0.513484	0.698849	-1.39537	-0.19183
KINGS-1	-0.413129	0.18991	-1.38427	0.125987	1.1657	0.0264865	0.268793	-0.585302	-0.278481	0.0267454	-0.969424	0.535289	-0.0106368	0.639118	0.13845	-0.325486	0.351146	-0.255445	0.613213	0.258232	0.450501	0.446958	-2.90958	-4.8234	-0.651138	0.61902	0.777629	-0.276348
KM12	-1.29881	0.715386	0.510462	0.342196	-1.09897	0.522062	-3.41977	-3.51889	-0.433257	-1.22345	0.773493	0.345117	1.0909	0.492522	0.274292	-0.473594	0.368681	-2.84587	0.116174	0.734652	0.254516	0.445766	-3.00208	-1.24154	0.915971	-3.28423	-3.32762	0.394071
KM-H2	0.83184	0.35969	0.13503	0.530004	0.488398	0.528341	0.36049	0.929706	1.23141	1.61259	0.755209	0.501395	1.19167	0.230635	0.325518	0.949477	0.520361	0.876234	0.420459	0.65464	0.531432	0.176267	0.075176	0.403368	0.0359061	-0.328856	0.283986	1.59502
KMOE-2	0.750261	-0.14975	0.453891	-0.343653	-0.322238	0.561863	0.442037	-0.10446	-0.361945	-1.08766	0.818067	0.572354	-0.81416	0.564009	0.306641	0.195399	0.427905	0.613805	0.244249	-0.477618	0.686781	0.0463334	0.303939	0.34882	0.966207	-1.01589	0.0971041	0.872751
KNS-42	-0.651293	0.199604	0.413051	0.637201	0.267264	0.526949	0.458359	0.870457	0.923675	1.12776	-0.249685	-0.0669873	1.22974	0.470529	0.155837	0.0411045	-0.243367	0.895075	0.769654	0.597961	-0.263701	0.58259	-0.273261	0.337408	-0.0141083	0.328769	0.972527	-0.434446
KNS-62	-0.0501742	-0.0139854	-0.850658	0.512285	0.0349692	0.108095	0.0130146	0.00167094	-0.0640585	0.895927	-0.140929	-0.0657067	0.0508859	-0.892546	0.102444	-0.0566084	-0.00365096	-0.0530479	0.0818638	-0.0432948	0.00380471	0.537395	0.0788628	-0.1589	-0.0463788	0.0429924	0.0364138	-0.492736
KNS-81-FD	0.806856	0.69464	0.4312	0.49671	0.707856	0.465713	0.835671	0.54662	0.343122	0.383046	0.702678	-0.0239839	0.516097	0.52068	0.276075	0.00902245	0.391059	0.411268	0.932078	0.714527	0.110396	0.554315	-0.398661	-0.57722	0.021031	0.395502	1.01221	-0.489854
KOSC-2	0.0415815	0.609591	0.145482	0.404317	1.24923	-0.00614953	0.0151344	-0.782873	-0.469105	-0.477519	0.024417	0.0387913	0.655977	-0.159831	0.19834	-0.0912939	0.0395016	0.458329	0.0689757	0.667309	0.856376	0.501702	-0.0553017	-0.0207798	0.021001	0.0146917	0.233714	-0.522486
KP-4	0.0623383	0.687432	0.425507	0.25516	0.806246	0.558925	0.131018	0.276014	0.705454	0.0148444	-0.0621933	0.0923667	0.965828	0.411414	0.112035	-0.141674	0.16172	-0.637621	0.165135	0.697825	0.653008	0.373249	-0.103265	0.10295	-0.0335508	0.0317232	0.23802	-0.670011
KP-N-RT-BM-1	0.448384	0.203837	0.10475	-0.326971	0.211936	0.0167628	-0.713644	-0.350559	0.202911	-0.0367214	0.803082	0.215421	-0.0343288	0.158811	-0.592012	1.08474	0.186783	0.209165	-1.32475	-0.347094	0.0490096	-0.0928961	-1.94245	0.290687	0.307749	-0.0123974	0.794413	0.177428
KP-N-YN	1.0949	0.869127	-0.680763	0.442426	0.52896	0.523305	0.483833	-0.0932311	1.22594	0.61355	0.680745	-1.50719	1.1747	0.0608031	0.280481	1.64785	0.339169	1.02743	-0.198655	-0.0547609	0.362017	0.23714	0.456076	-0.77388	0.951053	0.794763	0.103728	1.58648
KP-N-YS	0.992685	0.752121	-3.04061	-0.241796	0.0315337	0.561404	0.578302	0.653879	0.231209	0.367722	0.141691	0.592144	0.955477	0.224822	-0.126314	0.850948	-0.0711915	0.947083	0.888525	0.472973	0.843293	0.513766	0.496493	0.269019	1.31455	0.0720308	0.500093	-0.147899
KS-1	-2.26011	0.283563	0.16018	0.179381	-0.852984	-0.257535	-3.34337	-2.83482	-1.24337	-0.34752	-1.43824	-2.35986	-0.547466	0.00421277	0.242639	-1.65901	-1.51231	-2.3871	-2.23312	-2.08171	-0.999927	0.057649	-1.39154	-0.363798	-2.16733	-0.876632	-1.75566	-0.637333
KU-19-19	0.203681	0.796644	0.391696	0.643417	1.23933	-0.731577	0.234718	1.16888	0.330489	0.22299	0.124507	-0.173606	-1.70572	-1.95667	0.228874	0.135633	-0.0761245	0.965761	0.24085	0.576748	0.735852	0.551432	0.0551361	-0.156564	0.11295	0.270807	0.185756	-0.36691
KURAMOCHI	-0.705792	-2.37694	-0.0751484	0.535299	0.0700119	0.523764	0.0700297	0.524386	1.03305	1.23821	-2.30175	0.0351905	-0.794157	0.643932	0.274384	-1.24942	0.110984	-0.0285535	-0.337839	0.698191	0.00923071	0.591371	0.302895	0.284075	-0.069678	0.493953	0.782494	-0.383306
KY821	-0.467502	0.914796	0.529575	-0.210348	1.03412	0.313318	-0.0833457	1.25522	0.369925	-0.56533	0.80027	0.171274	-1.75674	0.593826	0.158765	0.0995367	0.47649	1.04963	0.985893	0.768935	0.559547	0.0888099	0.350108	0.323352	1.28073	0.776673	-1.00067	1.56622
KYSE-140	-0.00260183	0.292207	-0.280147	0.419984	-0.513282	-3.30674	0.0591106	0.0929754	-0.0209971	0.00848131	-0.185191	-0.412491	0.504115	-2.5432	0.046826	0.0887257	-0.619299	0.0168758	0.0615759	0.458128	0.677892	0.559975	0.124788	-0.131781	-0.0859447	0.00790256	-0.0559567	-0.415804
KYSE-150	-0.0108221	0.0936002	0.517152	0.646922	-0.0925887	0.526655	-0.205598	-0.288643	-0.584254	-0.0262216	-0.0108681	0.0811563	0.103962	0.578318	0.199601	-0.0290208	0.101713	-1.32274	-0.0647557	-0.347344	0.524462	0.25082	0.0859331	-0.00114138	0.171336	-0.069607	-0.0887577	1.4475
KYSE-180	-0.0315769	0.0156198	-0.0429251	0.644507	-0.357707	-2.14338	-0.0507213	0.115446	-0.158416	1.40635	-0.151818	-0.345005	1.15245	-2.02733	0.0383785	0.0686068	-0.469691	-0.287618	0.0527293	-0.503079	0.665967	0.433649	0.261721	-0.096161	-0.0581671	0.0251416	0.0195749	0.16238
KYSE-270	-0.23198	-1.06942	0.452757	0.509901	-1.52082	-1.47435	-0.17336	-0.676892	0.0623776	-0.0805591	-0.349942	-0.141756	-0.0750567	0.232042	0.116641	-0.149748	-0.365816	-1.73798	-0.0750002	0.198721	0.0456019	0.544662	-0.0220338	-0.0461609	-0.165993	-0.0865595	-0.191612	-0.212088
KYSE-410	0.0736851	0.630913	0.00295552	-0.846685	-0.126891	-3.25288	-0.0696714	-0.139134	-0.634907	-0.264681	-0.29817	-0.311477	-1.11203	-1.37435	-0.202222	0.0496725	-0.559376	-1.06162	-0.0902535	-0.0438608	0.7228	0.475003	-0.00235641	-0.149148	-0.0247699	-0.0716613	-0.018353	-1.03079
KYSE-450	-0.00660374	0.581225	0.424961	0.517422	-1.08296	-2.16446	0.0678591	0.0192094	0.820429	0.761206	-0.0763257	-0.422853	-0.464625	-3.09548	0.118456	0.162567	-0.36239	0.495751	0.123024	0.713726	0.621604	0.48967	0.107347	-0.147912	-0.122364	0.151426	-0.0407944	-0.184131
KYSE-510	-0.314919	-1.96928	0.340255	0.396981	-0.834684	0.46216	-0.0974863	-1.0862	-0.52215	0.862718	-0.238263	-0.00657285	0.0570063	-0.222443	0.180066	-0.180223	-0.0485495	-1.10909	0.117998	0.696955	0.295392	0.141968	0.00820374	-0.0866451	-0.208201	-0.0130192	-0.0722173	-0.136467
KYSE-520	0.0476056	-0.250083	-0.151272	0.595356	1.14536	-0.201612	0.0531431	0.519209	0.751196	0.781649	-0.142344	-0.044046	0.0960298	-0.189494	0.188495	-0.104342	-0.0992423	-0.717696	0.137338	0.127529	0.41518	-0.0100024	0.0476302	-0.0209532	0.00430239	0.121406	0.264777	-0.622362
KYSE-70	-0.0930493	-1.25427	-1.27135	0.645753	0.0259884	0.52725	0.159456	0.557161	1.20145	1.23463	-0.0891225	0.0282354	0.621222	0.252841	0.0977173	-0.039096	-0.0381727	-0.10226	0.199231	0.596917	-0.525822	-0.140169	0.055172	-0.00180816	0.0182401	0.0240345	0.0888799	0.638388
L-363	-0.996145	0.768952	0.560707	0.296458	-0.577789	0.380074	-1.95298	-1.26357	-0.818804	-1.19248	0.810067	0.592408	-2.51473	0.132308	0.326106	-0.351524	0.520559	0.655523	-0.629452	-1.36056	0.464819	-0.607089	-0.255072	0.377545	-1.17352	0.776804	-0.417781	-2.05222
L-428	1.43475	0.621349	0.56073	0.535071	-0.140579	0.581111	0.477487	1.21958	1.05761	0.547502	0.817963	0.59291	1.15001	0.567226	0.325706	0.187312	0.5208	0.674884	0.713008	0.700152	0.783024	0.392784	0.0652575	0.403054	-0.650608	0.751273	0.162407	-0.737049
L-540	-0.0430845	0.870315	0.501838	-0.668	0.595972	0.507501	0.238882	0.995231	-0.463124	-3.0315	0.616807	0.430958	1.19438	0.675302	0.00499165	0.225424	0.189199	-0.582462	0.0409372	0.714644	0.480573	0.498573	0.249429	0.2704	0.0248481	-0.321179	0.369601	-2.2193
LAMA-84	0.370236	0.641616	0.304575	-7.63266	0.520183	0.29111	-0.138244	0.819048	-1.94051	-1.57278	-0.568122	0.0949793	0.143943	0.219721	-8.56477	0.439944	0.520847	0.850185	0.190982	0.470944	-0.503688	-2.09771	-2.02552	0.402837	0.176113	-2.09485	-1.20919	-1.27491
LAN-6	0.907463	0.615967	0.452718	0.473966	0.202465	0.551874	-2.56806	-0.947641	1.28678	0.668671	0.600827	0.543067	0.870526	0.477497	0.325839	1.06784	0.475836	1.03196	-2.10822	-3.00616	0.833875	0.553447	0.0695943	0.349147	0.856361	0.52402	0.211124	1.63645
LB1047-RCC	-0.973466	-0.101009	-3.2068	-0.694566	-2.13044	-0.981601	-1.13338	-0.871112	-1.4499	-0.164702	-3.53183	-1.28478	-1.40673	-1.93038	-0.309833	-0.730559	-1.49348	-2.06957	-0.733564	-0.898475	-2.11215	-0.49568	0.327165	-0.780367	-1.0543	0.559731	-2.2822	-0.844585
LB2241-RCC	1.39718	0.695794	-0.929512	0.422962	-0.46738	-2.84602	0.927055	0.211285	-0.927825	-0.985978	0.598086	-2.2218	-1.71988	-3.2575	-0.699873	1.79252	-2.75031	-0.417777	-0.765487	0.0187764	0.422488	0.166467	0.444741	-9.15173	1.16189	0.324469	0.214551	-1.49936
LB2518-MEL	-0.400894	0.824709	0.519802	0.60538	0.45685	0.556722	-0.0356138	-0.178094	1.2382	0.0508759	-1.45655	-0.693557	0.228441	0.488478	-0.309196	-0.831867	0.473092	0.0369445	0.655426	0.129526	-1.20383	0.478962	0.332415	0.0423961	1.29433	-2.68027	0.997458	1.40934
LB373-MEL-D	-0.127497	0.862801	-0.671343	0.362231	0.605649	0.580929	0.129171	0.130781	1.29094	1.08582	-0.100507	-0.0332283	0.715554	0.675857	0.235962	-0.174873	-0.0118373	0.945118	0.755546	-0.109075	-0.474665	0.618879	0.408878	0.334975	0.552726	-0.0479579	0.98482	0.899854
LB647-SCLC	-0.418635	0.827302	0.18488	0.034525	0.697123	0.071963	0.437916	-1.45586	0.174273	0.200138	0.802622	0.0271582	0.105943	0.0417577	0.103057	0.0589906	-0.0339438	0.646038	0.195395	-1.01477	0.803596	0.0564219	0.368018	0.351667	-0.141007	0.653611	0.949728	0.0927986
LB771-HNC	-1.20103	-0.524168	0.556075	-0.963974	0.147687	0.549077	-2.6795	-2.99541	1.23169	1.19598	0.28402	-1.08162	0.715453	-2.07665	0.280629	-0.594068	-1.0713	0.781669	-0.491797	-3.13273	0.0731746	0.590838	0.448255	0.337069	-0.00743219	0.717274	0.93164	0.199553
LB831-BLC	-0.889111	0.233603	0.519896	0.644186	-1.89855	0.556618	-0.779517	-0.0822207	0.280164	0.638008	-2.22781	-0.0057971	0.472515	0.418615	0.22129	-0.244045	0.376443	-1.29816	-1.02712	0.698577	-2.36501	0.377964	-0.183548	0.19157	1.27679	0.291062	0.442353	0.0611296
LB996-RCC	-1.41967	0.107472	0.292829	0.4762	-1.42184	-0.87489	-1.35171	-1.02433	-0.117034	0.029805	-2.77476	-2.64857	-0.173305	-0.489462	0.299765	-0.956978	-2.47495	0.495187	-0.823922	0.15977	0.275394	0.50136	0.409446	0.292019	-0.794496	0.548327	-1.10158	-0.226201
LC-1F	-0.73874	0.774174	0.271696	0.199354	1.2852	-0.697038	0.873005	0.208626	0.28754	0.385337	0.63707	-3.25238	0.236639	-0.386305	0.303462	-0.637418	-2.36655	0.0948682	1.04572	-0.446301	0.862118	0.208696	0.454394	0.29729	-0.552207	-0.345022	0.674239	0.00552447
LC4-1	-0.552943	-1.16524	0.525594	0.54509	-0.214349	0.581599	0.647324	0.605275	0.605721	1.04774	0.772858	0.593239	1.18329	0.64283	-1.15918	0.129766	0.503367	0.718762	0.907414	0.542164	-0.0128458	0.51387	0.286206	0.297007	-0.20594	-0.469678	-0.423238	1.03798
LCLC-103H	-0.242795	-0.852001	0.279641	0.595331	-0.782836	0.527242	-0.446561	-0.737794	-0.679742	0.702466	-0.433884	-0.0339591	1.04351	0.318486	-0.0264382	-0.0359085	-0.192134	-1.40977	-0.214505	-0.950724	-3.07926	0.176166	0.184113	-0.035796	0.050248	-0.282032	-0.246743	1.34031
LCLC-97TM1	-0.288543	-2.15431	0.518175	0.60755	-2.51252	-0.376273	-0.952309	-2.72047	-0.290258	-0.386669	0.0460814	-0.200164	-0.449811	0.557038	0.135932	-0.0443587	-0.241197	-0.438711	-0.802934	-3.45301	-0.551303	-1.05922	0.2828	-0.0529605	-0.174068	0.01531	-0.471351	0.724222
LK-2	-0.0751929	0.854107	-0.0696905	0.153421	0.679835	0.422957	-0.333332	-1.58396	0.165237	-0.390267	-0.148238	0.0768223	0.704881	0.672697	0.191979	0.00663542	-0.00948923	0.621951	-0.331029	0.195945	-2.21588	-2.73076	-0.0193042	0.0982908	-0.0324295	-0.0677825	0.138935	-0.343851
LN-405	0.10621	0.573978	-0.351444	0.646669	0.980038	0.55852	0.225731	0.682182	0.65142	0.533426	0.102063	-0.0184452	-0.189586	-1.04168	0.183929	0.0446787	0.134989	1.03057	0.236915	0.697498	0.205413	0.393947	0.0212183	-0.0721291	0.0628953	0.164499	0.20296	-0.157896
LNCaP-Clone-FGC	0.876676	-0.0535128	0.507108	0.270665	-0.935508	0.386229	0.868373	0.943144	0.774605	-0.572154	0.817609	0.592379	-1.33017	0.559467	-0.82066	1.56886	0.475318	0.982622	0.612881	0.618298	-0.850024	0.540896	0.296272	0.27294	0.333786	0.528991	0.890095	-0.397841
LOUCY	-0.977762	-0.234148	0.477034	0.564176	-0.359197	0.584037	0.943855	0.436119	-0.752578	-0.321429	0.810685	0.540472	0.0637389	0.601468	0.308212	-0.514704	0.498483	0.215596	1.09733	0.706991	0.844525	-1.53101	0.350982	0.379105	0.0259698	0.777874	0.22848	-0.28713
LoVo	-0.0462565	-0.9326	0.315638	0.198448	-0.936027	-0.224694	0.00573403	-0.22822	0.102757	-1.50092	0.155045	-0.0975748	-1.29102	-1.25232	0.119788	0.0921771	-0.0236137	0.609324	0.0170271	0.700283	0.0138251	0.466407	-0.0388122	-0.083404	0.00460619	0.055934	-0.296942	0.690154
LOXIMVI	0.586631	0.817202	0.511036	-0.202577	-0.502274	0.513456	0.568755	0.308333	-1.39455	-1.22466	-0.849823	0.589768	-0.417768	-0.448134	0.134215	-0.382559	0.480303	0.825609	0.416966	-0.283678	0.816215	0.496945	0.478601	0.346955	0.63041	0.715276	0.514065	-2.41701
LP-1	1.43354	0.460681	0.516294	0.641271	-0.492	0.562871	0.679389	0.274463	1.09447	1.88499	0.643353	0.302171	0.222279	0.575806	0.327785	-0.406014	0.245918	0.984421	0.0218845	-1.23989	0.805901	0.476287	0.25113	0.291978	0.203355	0.492285	0.447555	1.68683
LS-1034	0.0722552	0.245121	0.449255	0.524705	0.325911	0.230426	-1.1719	-1.83998	1.16987	1.86739	0.784465	0.538932	1.0901	0.377147	0.281447	0.287615	0.434846	-0.491528	-1.03267	-2.43831	0.840981	0.476805	0.447616	0.344118	-0.277819	0.668141	0.844196	1.18063
LS-123	-0.123021	0.567062	0.504859	0.645807	0.359537	-1.0465	0.312062	-0.374557	0.268656	0.600427	-1.15634	-0.979871	0.135768	0.54554	0.300053	-0.493873	-0.735585	-0.000376176	-0.0568328	0.284855	0.795461	0.441135	0.448401	0.131812	-0.0752203	0.655474	-0.153117	1.07589
LS-411N	-1.70607	-1.86597	0.457912	0.352987	-0.628271	0.244618	-1.81187	-1.57789	0.672633	-0.646903	0.749487	0.252974	0.566699	0.360528	0.27686	-0.862489	0.10419	0.261035	-0.795307	-0.877783	0.682826	0.562762	-0.41431	0.28534	-1.07146	0.571135	0.974292	1.5623
LS-513	0.999399	0.50255	0.51151	0.648969	0.35107	0.0415453	-0.140868	-0.769794	0.642371	0.638332	0.516856	-0.40446	0.923374	0.617919	-0.25086	0.42135	-0.703722	0.995918	0.129474	-1.0772	0.87618	0.561105	0.279401	0.291061	1.21432	0.562517	0.630863	1.64739
LU-134-A	-0.242802	0.676258	0.530485	0.41848	-0.16434	0.564012	-0.75455	-0.534022	-0.320802	-0.131515	0.810247	0.59229	-0.786419	0.573688	0.0853854	0.543745	-0.0148427	0.707376	-0.647261	-0.931207	0.0360039	0.227134	0.0208895	-0.214825	1.04167	0.660472	0.585099	0.851405
LU-135	-0.217999	-1.15146	0.35556	0.0845528	-0.861435	0.535958	-0.317202	-1.53499	-1.06751	-0.877507	-0.212529	0.1149	-0.116578	0.554109	0.173662	-0.122048	0.0476901	-2.07684	-0.107245	0.654014	0.0403603	-0.117608	-0.0386555	-0.0319085	0.0481223	-0.217529	-0.26682	1.31472
LU-139	-0.0924737	0.893511	-0.247975	0.443487	0.939051	-1.92978	1.03458	1.08932	0.353136	1.23164	0.801545	0.546438	-0.00176856	-1.7088	0.283188	-0.160863	0.328957	0.859961	0.850127	0.756196	-0.291746	-2.24217	0.45453	0.339677	-0.369902	0.0825109	0.952992	-1.25769
LU-65	1.34929	0.661022	0.549985	0.670072	-1.07543	0.580268	-0.308971	-0.179026	1.29157	1.90103	0.817402	-0.543961	1.27488	0.646525	0.279774	1.01123	-0.353804	0.817496	0.260393	0.269728	0.578486	0.592931	0.456158	0.377796	0.989243	-0.00450817	0.514216	1.7294
LU-99A	-0.00770453	0.818896	0.40241	0.600558	-0.158018	0.553532	-0.31228	-0.82073	0.0660898	0.236103	-0.103054	0.0202712	0.290653	0.574841	0.171214	-0.156968	0.151237	-0.974384	-0.207857	-1.14021	0.479523	0.482335	0.0372604	-0.027504	-0.0415577	0.0228392	0.0489638	-0.540983
LXF-289	-0.946884	-1.84065	-2.06551	-0.749254	0.244848	0.454085	-0.886582	0.217925	-2.28389	-0.767037	-2.4643	0.327925	-1.33878	0.589474	0.145918	-1.24115	-0.516005	-1.33552	-0.600076	-0.0442154	-0.237041	-0.554242	0.0887098	-0.378625	-0.0763789	0.295206	-1.05094	-0.48932
M059J	-0.209118	0.187231	0.394715	0.495843	-0.763505	0.561616	0.106072	0.295926	-1.46112	-0.197664	-0.25197	0.129839	0.882844	0.448109	0.0553467	-0.111203	0.0632188	-0.601643	0.121097	0.741064	-1.22711	0.49902	-0.0587579	-0.0207384	-0.111526	-0.17943	-0.229519	-0.220689
M14	0.161727	0.70932	0.13902	0.473997	1.13559	0.55641	0.167803	0.561634	-0.142492	-1.63473	0.259978	0.155498	-0.386689	0.559721	0.19274	0.00688867	0.204558	0.903316	0.0699598	0.533836	0.416763	0.402026	-0.105989	0.0349106	0.165087	0.064031	0.0532857	0.156003
MCF7	-0.175826	0.209791	-0.0733682	0.516582	-1.87164	0.451966	-0.651018	-2.68937	0.687123	0.663605	-0.081058	-0.0645069	-1.10083	0.370432	0.287032	-0.00635503	0.104835	-0.669936	-0.491986	-0.928957	0.002214	-1.1723	0.0737961	-0.101342	-0.038349	0.0214955	-0.136298	0.831753
MC-IXC	-0.166654	-1.55836	0.51087	0.324842	0.684868	0.30001	-0.835356	-2.16411	-0.631618	-1.22245	-0.542719	-0.121396	0.339822	-0.422444	0.028791	-0.0911069	-0.344377	-1.63389	-0.445648	-1.19417	-4.0173	0.558182	0.154918	-0.10275	0.168225	-0.334792	-0.17969	1.11125
MDA-MB-134-VI	0.149055	0.870341	0.114747	-0.0344476	1.29867	0.00188996	1.03269	0.952317	0.23383	0.182251	0.788306	0.256687	0.336548	0.0563715	0.147166	-0.228687	0.0920889	0.848093	0.428806	0.769543	0.626213	0.0170128	0.477826	0.343609	-1.03344	-1.14623	1.03881	-0.0882619
MDA-MB-157	0.0401465	0.631394	-0.0897612	0.297561	1.28621	0.0320134	0.123503	0.682281	-1.31241	1.67167	-0.221228	0.0484061	-0.44401	-0.343699	0.103323	0.0221061	-0.0267444	-1.17717	0.274206	0.704209	0.388887	0.339172	0.0982566	-0.144994	0.219048	-0.0551604	0.191682	0.732112
MDA-MB-175-VII	0.102553	-0.412627	0.424705	0.628823	0.671314	-5.10073	0.141497	0.839937	-0.0917315	0.465541	-0.119268	-0.532343	-2.2133	-1.84749	0.106037	0.223441	-1.07793	0.653033	0.0934797	0.334	0.787893	0.582753	0.144969	-0.210091	0.100615	0.170489	0.151094	-0.173036
MDA-MB-231	0.0907592	0.737647	0.519041	0.249752	1.24844	0.511056	-0.00429461	0.274255	0.0650408	-0.113667	-0.148759	0.118132	0.819352	0.564487	0.129482	-0.129788	0.116616	-1.493	0.0989326	0.395015	0.382065	0.197618	-0.0402756	0.0833361	0.101862	-0.0510253	0.205095	-0.0369217
MDA-MB-361	-0.199938	-4.4854	0.245215	0.524906	0.236866	0.127337	0.276132	0.644775	1.21723	0.178429	0.123285	-0.0995232	-1.6855	-0.311266	0.157925	-0.139381	-0.244495	0.98286	0.329972	0.585188	0.298752	0.560353	-0.0388864	-0.0587351	-0.255594	0.34218	0.0625903	-1.03315
MDA-MB-415	-0.0427548	-2.36757	-0.581339	-0.0427843	1.19076	0.495992	0.362774	1.0955	1.27614	1.08211	0.0184492	0.0357949	-0.566724	0.632695	-0.0833844	-0.0560717	-0.129291	0.990573	0.334379	0.687325	-0.692226	0.228845	-0.0613812	0.0247657	-0.0552793	0.155622	0.291011	-0.603118
MDA-MB-453	0.0940305	-0.6057	0.456329	0.612254	1.27344	0.341938	0.277004	0.884398	1.1658	0.719876	0.250873	0.0521279	0.496162	0.642783	0.126927	0.0613602	-0.0181395	0.994715	0.270914	0.701118	0.465694	-0.0430985	0.0139382	0.153682	0.128262	0.145657	0.320107	0.942299
MDA-MB-468	0.00669163	-1.05427	-0.0603684	-0.956362	1.27316	-1.57194	0.170157	-0.227666	-1.27647	-0.188787	-0.0153855	-0.142831	0.73305	-1.32628	-0.287389	0.0733823	-0.412193	0.92926	0.188113	0.736593	0.135607	0.503501	0.020971	-0.0271251	0.000811884	-0.108636	0.134252	-0.21304
ME-180	0.0745842	-1.54096	-0.740373	-0.925096	0.890541	-1.49413	0.329031	0.751661	0.246028	0.0183832	0.0635346	-0.143052	-1.19155	-0.868096	-0.257252	0.0794036	-0.350292	0.920052	0.243283	0.737922	0.552573	0.55191	-0.0545339	-0.0755871	0.00908825	0.0770063	0.140489	-0.548734
MEG-01	0.843706	0.579093	0.555753	-5.77213	-0.34145	0.513341	0.35238	0.494077	-0.39862	-1.30586	-0.17733	-0.0265105	0.942441	0.507995	-7.22737	0.0858545	0.296856	0.679232	0.128247	0.757042	0.319955	0.125067	-2.14405	0.381822	-0.435453	-1.60392	-1.33932	0.326787
MEL-HO	-0.0403004	-0.0763718	0.452759	0.648949	-0.0827945	0.513917	-0.00277216	0.02709	0.249768	-0.650727	0.0186765	0.055562	-0.421614	0.447929	0.22388	-0.122671	0.119114	0.0880389	-0.0191209	-0.00307924	0.0713831	0.126058	-0.0743695	-0.00277014	-0.109474	0.115818	-0.0167625	-0.907744
MEL-JUSO	-0.142727	-1.43141	-1.08934	-0.17885	-0.924065	0.575656	-0.469717	-1.89771	-0.342342	-0.273248	-0.0521702	0.0170069	-0.257293	0.643932	-0.0222759	-0.189905	0.080479	-0.864979	-0.357546	-1.67007	0.665882	0.590922	0.0519094	-0.132781	-0.0769776	-0.0632672	-0.174549	-0.205474
MES-SA	-0.306512	-1.24049	0.518284	-0.70611	-1.95285	0.556193	-0.0854819	-0.360695	-0.64588	0.236196	-0.46893	0.109	-0.398626	0.668499	-0.0908851	-0.229628	0.085987	-3.24907	0.0524165	0.756496	-0.074093	-0.141498	-0.141199	-0.0112781	-0.240445	-0.190122	-0.318871	-0.43839
Mewo	0.0943038	0.795099	-0.19752	0.537791	0.957431	0.532012	0.35415	1.01941	0.732207	0.174161	0.0811399	0.0832999	0.433931	0.188565	0.130889	-0.091668	0.177549	0.853268	0.256475	0.701955	0.559728	0.547117	-0.103547	0.0304418	-0.066872	0.156242	0.258408	-1.27944
MFE-280	0.151293	0.229177	0.418746	0.431653	1.24788	0.559668	0.253533	1.10189	1.2158	1.13274	0.174025	0.0630716	-0.0456977	0.627796	0.054333	0.139653	0.041986	0.698217	0.2622	0.740221	-0.156324	0.103192	0.0149098	0.117275	0.248938	0.0870147	0.316042	1.46822
MFE-296	-0.215623	-2.72616	0.0655827	-1.31651	0.526504	0.525709	0.0722544	0.0844981	-0.0493558	-1.07437	-0.153317	0.112708	0.868273	0.549599	-0.272614	-0.0665346	-0.175524	0.350482	-0.00580683	0.711628	-2.87118	-2.79239	-0.113194	0.228718	-0.281281	-0.0960093	-0.067704	-1.22182
MFH-ino	-0.739825	0.591539	0.522763	-0.40143	0.931519	0.127279	-2.33006	-2.97123	0.216611	-0.809528	-2.2362	0.478655	-0.895888	0.646259	0.280992	-1.64739	-0.114959	-1.71794	-1.65195	0.586361	-0.497225	0.555308	-0.607916	0.337385	-0.591781	-1.44671	0.881794	-0.528047
MFM-223	0.697105	0.915578	-0.455272	-3.08966	1.29914	0.560622	1.04568	1.2676	0.112739	-0.151065	0.801097	0.572049	0.0809897	0.642698	0.281944	1.80329	0.520535	1.06517	1.12029	0.770983	-0.140781	-6.83004	0.448009	0.370068	1.30002	0.751751	1.02784	-0.327708
MG-63	-0.251977	-0.643574	-2.10137	0.575656	0.803654	0.125167	-0.537433	-1.68878	-1.42793	-0.402657	-0.674416	0.111291	-1.55306	0.587201	0.416426	-0.166728	-0.196129	-1.75928	-0.390033	0.192768	-2.99833	-2.74736	0.048804	-0.288352	0.0677365	-0.182147	-0.101347	-0.595084
MHH-CALL-2	0.00528145	0.0605451	-0.20335	0.518489	0.0750005	0.564002	0.03096	0.0607153	1.24733	0.116151	0.00812077	0.00294499	0.937783	0.0252295	0.106818	-0.0886672	0.104824	0.166095	0.0433083	0.0619355	0.0146487	0.253785	-0.0170848	0.0612054	-0.074004	0.071446	0.108163	-0.397011
MHH-ES-1	-0.105823	-1.76647	-1.64011	-2.65373	-0.156618	0.327653	-0.384083	-2.52282	-1.25407	-0.885083	-0.177973	0.0973272	-0.387198	0.615061	-0.561538	-0.206411	0.0688134	-1.25146	-0.32564	-0.8975	0.706369	0.184316	-0.146647	-0.098841	-0.125419	-0.272952	-0.0859921	-1.21707
MHH-NB-11	0.814199	0.866564	0.501287	-1.06901	0.83151	0.420432	1.01971	0.0355451	-0.474238	0.286672	0.676624	0.575868	0.123633	0.584578	0.278445	1.37903	0.484813	1.06353	0.942589	0.174339	0.876918	0.583301	0.455822	0.378099	1.30098	0.481282	0.1883	1.59763
MHH-PREB-1	-0.360911	0.474915	0.523565	0.169441	-0.904574	0.474659	-0.0369001	1.24628	-0.0937553	-1.35817	-0.211876	0.572136	-2.20141	0.58784	0.27718	-1.45476	-0.00428628	0.592878	0.801738	0.690946	-0.291198	0.0907075	0.101546	0.377384	-1.22126	-0.446371	-0.172403	-2.12558
MIA-PaCa-2	0.000685717	0.715062	-2.15425	-1.40089	-0.105915	0.513758	-0.30935	-1.80611	-0.820066	-0.235464	-0.119983	0.0793837	-1.09941	0.645008	-0.399375	0.0588263	0.103028	0.957497	-0.38123	-0.797386	-1.75658	0.294503	-0.0827707	-0.201641	0.12623	-0.256619	-0.0670008	-0.150785
MKN1	-0.037436	0.024209	0.268214	0.372851	-0.33456	-0.0469935	0.257929	1.112	0.76247	1.48611	-0.125339	-0.0877521	0.585549	-0.820323	-0.0122491	0.0228309	-0.053087	-0.26296	0.302841	0.711193	-0.196282	0.503713	0.0419432	0.0108541	-0.0709086	0.0494112	0.0692246	0.0527177
MKN28	-0.078024	-0.403141	-0.440286	0.331448	-0.462527	0.300986	0.129233	0.13413	0.38838	1.13021	-0.00468132	-0.0177673	0.555123	-0.200536	0.015214	-0.0348102	0.038295	0.185108	0.157196	0.228113	0.445041	0.553666	0.0329513	-0.0305663	-0.0770849	0.0394771	0.0427524	0.0388015
MKN45	0.0862181	0.745124	0.493041	0.0122233	0.765265	0.504848	-0.161377	-0.792987	1.15927	0.594323	-0.0929315	0.0663837	0.593251	0.576481	0.148185	-0.0499374	0.130988	-1.5153	0.00188609	0.61416	0.837189	-0.522247	-0.0373262	0.122714	0.141586	-0.0265489	0.301265	0.852819
MKN7	0.00256955	-0.0554156	0.429779	0.648433	0.0390152	-1.0566	-0.0551885	0.0249912	0.335156	0.501737	-0.0157936	-0.149105	-0.429531	-0.423105	0.164724	0.0733188	-0.255969	0.110751	-0.0130762	-0.0265933	0.0954139	-0.2131	0.0936397	-0.0293831	0.0440714	0.083416	0.057841	0.447546
ML-2	-0.721008	0.518872	0.263488	0.519509	0.195753	0.530782	-1.68368	-2.03761	0.653016	-0.770789	0.810818	0.523277	-0.831958	0.571634	0.325573	0.361798	0.520712	0.147147	-1.02641	-3.6901	0.354648	0.507386	0.305527	0.402985	0.102095	-0.576943	-1.16535	0.897434
MMAC-SF	1.08421	0.714669	0.372401	0.615656	0.810006	0.484253	-1.78178	-0.12142	1.24245	-0.050937	0.594639	0.313212	0.326841	0.504254	0.281709	-1.54745	0.34191	0.63104	0.325313	-0.260356	0.742822	-0.349974	0.325375	0.284562	0.141515	0.395654	-0.259581	1.00205
MN-60	0.283649	0.649019	0.524909	0.647517	0.223431	0.554675	0.822726	1.01666	1.23584	0.7768	0.287945	0.592329	0.278212	0.648579	0.277326	0.237439	0.520218	0.437109	0.855285	0.219732	0.52316	0.499783	0.417466	0.403075	-0.410172	0.776587	0.265877	0.162911
MOLT-13	0.234641	0.168097	0.561372	-0.537412	-0.0950622	-0.0543132	0.903704	0.263594	-1.24616	-1.2047	0.227741	0.110201	0.610664	-0.939673	0.327503	0.475357	0.0817358	-0.0670951	0.308184	0.343312	0.128676	-0.425437	0.036637	-0.0513727	0.0360267	0.641605	0.153598	-0.751055
MOLT-16	-0.092481	0.132291	0.42188	0.384277	-0.20596	-0.0736367	0.0359502	0.0875021	-0.830274	-2.26484	-0.0610545	0.0701154	0.895684	-0.121238	0.211795	-0.215276	0.0681194	-0.171359	-0.0665032	0.228768	-0.0232423	-0.626935	-0.116871	0.0526249	-0.299208	0.0307693	-0.198092	-2.19092
MOLT-4	-1.29097	0.281944	0.551562	-0.30078	-0.0515788	0.560415	0.181392	1.08575	-0.67338	-1.6391	0.194692	0.502617	-2.39817	0.597198	0.306817	-0.705248	-0.0188208	0.687081	0.490719	0.333244	0.839302	0.563611	-0.0401417	0.377929	-0.950279	0.703461	-0.681942	-1.26893
MONO-MAC-6	-1.79941	-1.27547	0.253628	0.161991	-1.49438	0.462171	-1.47048	0.38037	-4.51552	-2.74011	0.0841804	0.349243	-1.98544	-0.511518	0.222389	-0.47092	-0.000960806	-2.14643	-1.45745	0.301375	-0.681208	-0.469231	-0.305912	-0.170057	-0.114997	-2.89832	-3.60353	-0.242967
MPP-89	0.112423	0.0895745	0.514759	0.42704	-1.40483	0.0584072	-0.0092022	-0.0970562	0.748185	-0.831375	-1.5658	-0.863929	5.52034e-05	0.567126	-0.311003	0.074468	-0.0161458	-0.635293	-0.989066	0.0411674	-1.52271	-0.294996	0.0314024	0.171659	1.21386	0.694268	0.52119	-0.684484
MRK-nu-1	-1.41529	0.894071	0.525446	0.41038	-0.53221	0.580318	0.854158	0.535052	1.17958	1.29872	0.676163	0.505227	1.20557	0.668634	-0.0205353	-1.7764	0.202775	-0.554965	0.453872	0.740588	0.252205	0.50773	-0.661389	-1.13863	-1.10059	-1.60411	0.853991	0.183142
MS-1	1.00378	0.700357	0.556709	0.389921	-0.154352	0.508421	0.801106	-0.23652	0.807827	1.50212	0.803136	-0.147966	-0.0503065	0.0762687	0.301404	0.39762	0.315352	0.673491	0.284367	-1.00227	0.479466	0.531199	0.365124	0.402634	1.24983	0.368704	-0.522911	1.17128
MSTO-211H	1.46683	0.863285	0.510877	0.328299	1.29861	0.56013	0.717846	1.26756	0.28393	-0.376588	0.699477	0.303952	-0.054209	0.087715	0.326374	1.0406	0.400549	1.0501	0.518378	0.769245	0.496827	-3.41543	0.496399	0.378199	0.457112	0.551066	0.260125	-1.00749
MZ7-mel	-0.050071	0.575597	0.341392	0.613814	1.0208	0.173856	0.491974	0.789627	1.26673	1.88848	-0.429856	0.547537	1.22777	0.509418	0.213408	-1.84935	0.419721	0.419363	1.09703	0.658711	0.390782	0.559271	0.403459	0.377046	0.072329	-0.804865	0.566807	1.67448
NALM-6	-1.23263	-0.681348	0.433699	-0.70373	-2.85993	0.559297	-0.288868	0.324356	-2.57746	-1.75396	-0.894303	-0.0341772	-2.50526	0.503041	0.325773	-0.768589	-0.00180632	-2.16352	-0.428009	-0.156102	0.219099	-0.204972	-0.315992	-0.00863834	0.0839108	0.717001	-0.955614	0.572168
NB1	-1.21285	0.740721	0.0210484	0.262079	-1.17823	0.581017	0.718228	-0.586574	0.583719	0.279187	0.765993	0.231614	-1.23354	0.645295	0.325076	0.37037	0.317204	1.06495	-2.25298	-0.153412	0.527349	0.590311	-5.34793	0.287306	-0.0591665	-0.106751	-1.32368	0.129349
NB10	1.29712	0.894453	-4.18942	-2.03552	-0.249217	0.508842	0.348163	-1.62186	-0.367659	-0.577724	0.810639	0.00789922	-0.0572374	-0.398284	-0.392533	1.1621	0.481015	0.983604	-0.444013	-2.4226	0.856204	-0.0108255	0.477017	-1.03961	1.04872	0.492908	1.03884	-0.511129
NB12	0.150377	-0.0815752	0.503974	0.346091	1.04323	0.505644	0.26199	0.780442	0.0517038	0.237092	0.255225	0.544738	-0.465891	0.205456	0.123897	0.0843528	0.354459	0.368656	0.271701	0.700237	0.567757	0.552034	-0.0266366	0.0442945	0.189688	0.214636	0.214096	0.804097
NB13	-0.163392	0.894966	0.416783	0.345777	-0.507252	0.556243	-0.132711	-0.286289	-0.311767	-0.32215	0.213388	-0.724759	0.787986	0.242848	0.308278	-1.29316	0.517772	0.158746	-0.181732	-0.58893	0.722425	0.583529	0.256009	0.128581	-2.42814	0.075911	0.0901298	-0.105645
NB14	0.787383	0.833462	-1.70384	-2.63174	-1.22441	0.574882	1.04466	-0.783212	-1.78409	-1.71247	0.822158	0.572188	-0.932727	0.585236	0.217915	1.80332	0.520861	0.473967	-1.03623	-1.15971	0.863617	0.557054	-1.32226	-0.416435	0.287627	-0.356405	0.442509	-0.131198
NB17	-1.30802	0.873249	0.518315	-0.0107501	0.156867	0.527024	-0.190752	-0.185949	-0.0808123	-0.523491	0.0881325	-0.683844	1.23493	0.674532	0.307978	-0.428544	0.38042	0.752057	-0.632278	-0.189979	0.266909	0.548365	0.342898	0.37976	0.368401	0.706879	0.809972	1.63473
NB5	0.500454	0.896009	0.443739	0.643823	0.664618	-1.2865	-0.98402	-0.514951	-0.523478	-0.216145	-0.179707	-1.40578	-0.995522	-0.679784	0.307116	-0.681509	-0.962274	0.882213	-0.315767	-0.305073	0.838191	0.559476	0.138788	0.377281	0.560591	0.776829	0.154703	-0.724599
NB6	0.18622	0.725587	0.51842	0.436848	0.261198	0.580525	1.03465	0.384361	-0.62134	0.181898	0.0912213	0.0158632	1.0168	0.675085	0.24289	-0.592639	0.167597	0.243028	0.725545	-0.775485	-0.255136	0.496741	0.457111	0.378531	1.13192	-0.870473	0.829212	1.41022
NB69	-0.458631	0.78396	-0.477622	0.511872	0.60103	-1.25526	-2.00414	-0.722751	-1.7321	-0.249905	-0.9331	0.103532	-1.94674	-2.07229	0.326458	0.339354	0.427678	-0.178167	-1.43855	-2.0631	0.748951	-0.21968	-0.0877608	0.403287	0.207858	0.757572	0.480349	-2.14465
NB7	0.967939	0.8939	0.420876	0.489433	-1.62071	0.579237	0.400498	-1.18295	-0.112831	-0.382941	0.594495	0.592215	0.753226	0.592758	-0.53377	1.8034	0.0395127	0.465573	0.341473	0.548545	-2.08116	0.556391	0.315663	-0.641144	0.140744	-1.93219	0.469813	1.69662
NBsusSR	0.512144	0.771078	0.463385	-0.0967967	-1.88253	0.251616	-2.1854	-2.66667	-1.22599	-1.7428	0.381659	-0.306166	-2.65457	0.0344283	0.306361	-1.21713	0.476324	-0.0870022	-2.37007	-3.44483	-0.742809	-0.432639	-0.181919	-0.128098	-0.412996	-1.52104	-2.15611	-0.787604
NCI-H1048	0.0279141	0.143247	0.506624	-0.447309	-0.395738	-0.834735	0.351861	1.14777	-1.18499	-1.14542	0.249104	0.0777399	-0.607457	0.492788	-0.124691	0.147507	-0.0677658	1.02793	0.116624	0.756777	0.305273	-0.399501	-0.101101	0.0755685	0.0204483	-0.0241241	-0.204519	0.29895
NCI-H1092	0.58363	0.325714	0.559843	0.671156	0.129444	0.560575	0.396537	-0.0643926	0.757024	1.10431	0.704498	0.542528	0.759478	0.643949	0.206027	1.03581	0.502199	0.800288	0.458936	-0.493174	0.838989	0.514167	0.473078	0.347912	1.01808	0.716626	0.746303	1.64476
NCI-H1155	0.420411	0.915127	0.304608	-0.56471	0.902304	0.52661	1.03516	1.12375	-0.372415	-0.233082	0.817583	0.409256	-0.728286	0.435549	0.3059	0.557582	0.5201	1.06492	1.05711	0.76925	0.612634	0.561628	0.496005	0.402767	0.352031	0.719618	0.918518	-0.677124
NCI-H1299	0.150588	-0.3564	0.308877	0.409937	0.092342	0.212086	-0.0774905	-0.942996	0.135668	0.256745	-0.164656	0.0139557	1.13919	0.328137	0.305886	0.161851	0.000636193	-0.912762	0.47044	-0.358915	-0.746048	0.501932	0.369391	0.402596	1.04222	0.0974126	0.294868	-0.189726
NCI-H1304	-0.904104	0.808738	-0.363898	0.65172	0.0104617	0.563781	1.03481	-0.458529	1.1692	1.29282	0.723172	0.195155	1.17293	0.44059	0.325704	0.937971	0.224174	0.532406	-0.0560805	0.00344327	-0.0508502	0.517605	0.338834	0.402978	-0.969831	0.683386	0.170897	1.36537
NCI-H1355	-1.41176	0.0591857	-0.197224	0.582347	-0.69881	0.53673	-1.4693	-1.55271	0.76747	1.14371	-1.14394	-1.33689	0.455768	0.346872	0.224408	-1.44684	-0.263075	-0.0618	-1.09803	-3.46082	-0.525631	-0.850442	0.416153	0.287909	-1.37178	0.749798	-0.285154	-1.16791
NCI-H1395	1.41953	0.666899	0.557324	0.528363	0.970367	0.473508	1.04553	1.21327	0.551786	-0.471532	0.52066	0.566601	0.658613	0.592921	-0.278459	1.13215	0.349888	1.0168	-0.299287	0.76902	0.530619	0.409438	0.351169	-1.86151	0.485535	0.292526	0.965722	0.976085
NCI-H1436	0.206376	0.434923	-0.10964	-1.16301	0.722145	-0.0903821	0.633307	0.962666	0.0411672	0.214221	0.80121	0.292748	0.386031	0.0657033	-3.23567	1.6734	0.485231	0.488715	1.04171	0.742096	0.621196	0.186441	0.460342	0.321587	1.04205	-2.94506	1.01341	0.451576
NCI-H1437	-0.264569	-2.40567	0.196981	0.0359214	-1.30656	0.55017	-0.099567	-1.20432	0.0448314	-0.147171	0.0504913	-0.00943417	-1.28022	0.437175	0.0479166	-0.148513	0.0127855	0.551514	-0.0585748	-0.176297	0.27341	0.590069	-0.0901072	-0.0937745	-0.273426	0.111191	-0.155575	-0.852987
NCI-H1522	0.21405	0.789989	0.133982	0.0618084	0.87571	0.0877823	0.704375	0.713805	0.116925	0.143989	0.540529	0.316859	0.178451	0.00310302	0.325665	0.56645	0.519943	-0.021643	0.627345	0.361783	0.861641	0.0185514	0.436184	0.377252	0.123727	0.314055	1.01075	0.0480473
NCI-H1563	-0.0605553	-3.97663	-1.89497	-1.59708	0.813687	0.280832	0.286501	0.709289	1.09246	1.06876	-0.105085	0.0431855	-0.999184	0.484059	-0.413816	-0.157408	-0.139274	-0.965735	0.319245	0.397813	0.756961	0.412612	-0.085823	-0.03765	-0.0722049	0.0374605	0.187527	-0.68171
NCI-H1573	0.216406	0.892957	0.241058	0.10661	0.846884	-1.46315	0.354072	1.16428	1.11863	-0.0730745	0.226366	-0.053374	1.25809	0.461459	-0.101047	0.145111	-0.232264	0.995716	0.2001	0.74179	0.7792	0.529432	-0.0365331	0.204579	0.170989	0.00181817	0.255773	0.887617
NCI-H1618	0.013265	-0.381599	0.119241	0.0281573	0.527196	-0.0451861	0.0278701	-0.412873	0.0962487	0.0439597	0.0920472	0.00240642	-0.0128014	-0.0230522	0.0676389	-0.0206886	-0.00747163	0.321678	0.0611495	0.334024	0.843755	0.093234	-0.0204502	0.00760836	0.00672426	0.0565865	0.139473	0.00232655
NCI-H1650	-0.0137102	0.0816299	-0.0751833	0.619467	0.167619	0.273471	0.00999043	0.0162573	0.920092	1.7284	-0.0506395	-0.0979427	0.941836	-0.694606	0.0769381	0.0114957	-0.0173814	0.119947	0.13059	-0.00650574	0.0626392	0.377539	0.124161	-0.00872823	-0.00142515	0.0650711	0.194153	0.416211
NCI-H1651	-0.0558488	0.0592376	0.165767	0.669411	-0.303777	0.49702	-0.125596	-0.780934	0.851731	1.03978	0.0631745	-0.0181784	1.22098	0.63117	0.0523142	-0.0102766	0.022167	0.681944	-0.0613024	-0.481502	-0.206252	0.554146	0.0641026	0.0665613	-0.00306903	0.000828332	0.133955	0.678908
NCI-H1666	1.48972	0.915639	0.453105	0.610391	1.07079	-3.25383	0.99795	1.07175	1.24321	0.889079	0.643173	-0.00574689	-0.0046158	-3.11381	0.306411	1.60529	0.519018	0.93188	1.121	0.757109	0.861952	0.371667	0.496805	0.402592	1.3149	0.693813	0.988056	-0.279219
NCI-H1693	0.0125005	0.443073	-0.494936	0.591267	0.561579	-0.868332	0.296296	1.23465	0.703833	1.8348	-0.21077	-0.0985803	1.07264	-0.344756	0.0156266	-0.0254292	-0.22808	-0.122766	0.286004	0.523015	-0.063271	0.369368	0.064236	-0.00577006	-0.044087	0.0452095	0.265972	-0.577263
NCI-H1703	0.0992137	0.000944409	-4.85138	-2.36931	1.14868	0.297555	0.306083	0.53937	-1.64075	-0.614459	-0.267451	0.277677	-0.471348	0.636179	-0.665238	-0.0281353	0.117825	-0.248537	0.0806616	0.663956	-1.00733	0.554572	-0.172906	-0.250681	0.242687	-0.420092	-0.0740337	-0.547581
NCI-H1755	-0.21099	-2.99576	0.523224	0.596396	0.504384	0.558806	-0.16065	0.0316529	-0.533886	-0.804452	-0.356974	0.0873494	0.355783	0.471248	0.228747	-0.281291	-0.14657	-2.89668	0.120286	0.392358	-0.467302	0.32599	0.0280601	0.00831528	-0.0038597	-0.11448	-0.139164	0.465781
NCI-H1770	1.48907	0.35808	0.518089	0.545352	-0.70641	0.563722	-0.0523336	-0.703882	0.410857	0.633462	0.76948	0.592263	0.61024	0.595469	-1.11331	0.722656	0.475021	0.153133	0.937684	-1.34053	0.579424	0.549525	0.477555	-1.61511	1.28085	0.606137	-0.0326433	1.51653
NCI-H1792	0.0411327	0.368255	0.449106	0.500404	0.889021	0.559268	-0.0734925	-0.421268	0.323742	0.218029	-0.0629701	0.057601	0.558961	0.330219	0.19274	-0.129566	0.115771	-0.796729	0.0597484	0.204795	0.776225	0.558568	-0.0188627	0.0265584	0.0504284	0.0228927	0.22676	-0.0493989
NCI-H1793	0.0532156	0.746214	0.350103	0.41194	1.20918	0.434476	0.319865	0.901044	0.881107	1.83779	-0.112612	0.00504577	0.896116	-0.306794	0.101432	-0.128996	0.0992825	-0.0831659	0.365354	0.755987	0.860059	0.384977	-0.0324506	0.0365614	-0.137565	0.174964	0.45161	-1.52316
NCI-H1838	1.25895	0.822678	0.435148	0.59494	0.838479	-1.06283	1.02074	1.22738	0.652134	1.12921	-0.168158	-0.498241	1.26298	0.0713305	0.27901	1.30427	0.360994	0.804578	1.07946	0.703984	0.807884	0.504545	0.456072	0.377564	1.21036	0.751661	0.839705	0.554353
NCI-H1975	-0.84648	-1.22449	0.456236	0.446945	-2.20326	-1.43568	-2.41631	-1.10094	-0.167826	-0.102804	-2.44089	-0.659664	-1.41063	0.503721	0.276691	-1.14596	-0.336435	-1.69647	-2.0056	-1.76452	-0.294522	0.555469	0.382503	0.375589	-0.238393	0.712136	-0.65106	-0.688381
NCI-H1993	0.122688	0.116304	0.555835	0.590067	0.930461	0.211688	0.0592011	0.492511	1.29146	1.85795	0.170657	-0.0457326	1.27224	0.434599	-0.0125673	0.12241	-0.0697004	0.58514	0.144508	-0.33463	0.17948	0.498193	0.153144	0.14863	0.20515	0.0552507	0.345491	1.71447
NCI-H2009	-0.0702123	-0.901751	0.343207	-0.218598	-0.174051	0.441176	-0.0107141	-0.0750064	0.00511215	0.263001	-0.120848	0.0585731	-0.758137	0.558955	-0.0208428	-0.0969048	0.0432288	-1.15169	0.0810172	0.277431	0.281796	0.550948	-0.0691468	-0.0222969	-0.0104263	-0.0226266	-0.00746389	0.0572216
NCI-H2029	0.181016	0.894065	0.419319	0.156661	1.0794	0.5562	0.160448	0.119883	1.04868	1.05647	0.279695	0.066102	0.585428	0.586918	0.0103608	0.144144	0.137573	0.945186	0.18256	0.644335	0.861158	0.403378	-0.0015267	0.137236	0.255711	0.0427305	0.364977	1.66708
NCI-H2030	-0.13024	-1.39491	0.385601	0.643071	-0.404726	0.442774	-0.0717368	-0.0446638	0.897342	0.647669	-0.152942	-0.0141644	0.364523	0.282533	0.180984	-0.197837	-0.00283177	-1.48747	0.0809614	-0.101783	0.592942	0.344755	0.024097	0.0263389	-0.13828	0.0802706	0.0308244	-0.269197
NCI-H2052	0.100326	0.864656	0.345664	0.385889	0.0436422	0.45672	0.0388189	0.197653	0.923982	-0.227034	0.0446109	0.0977859	1.14271	0.638367	0.10235	-0.00607683	0.170008	-1.08769	0.0987796	0.704502	0.791989	0.560323	-0.0424792	0.148611	0.188934	-0.0889473	0.0638819	1.53479
NCI-H2081	0.93231	0.818224	0.164979	0.0190658	0.5901	0.0837986	0.947761	0.0876307	0.235625	0.132168	0.762718	0.592362	0.100462	0.0123915	0.240384	1.21357	0.520281	0.982993	0.928089	0.17599	0.804752	0.0453137	0.477536	0.377268	0.894184	0.648421	0.96454	0.202592
NCI-H2087	-0.0548605	0.653086	0.242702	0.66853	-0.864633	0.556129	0.00414422	-0.221196	0.992856	1.05638	-0.0133485	0.0291791	1.1737	0.643556	0.0649782	0.0253181	0.0989172	-0.117158	0.0592264	0.402594	-0.19977	0.559411	0.00861332	0.0908044	0.0528511	-0.0690748	0.0401042	1.32289
NCI-H209	-0.357887	0.82826	0.177586	0.327244	0.146599	-2.16531	1.05401	0.552606	-0.363439	-1.40852	0.809706	-0.431662	-0.42487	-2.29751	0.25179	0.213863	0.504032	1.0184	0.831753	0.552891	0.585802	-2.08537	0.408217	0.380034	-0.683778	0.52562	-0.00388416	-0.752353
NCI-H2107	0.720217	0.115817	0.0825914	0.0339214	0.0399551	0.0835297	0.386007	0.130348	0.089048	-0.0319365	0.761549	-0.208245	-0.0632401	-0.06515	0.326667	0.913209	0.479099	0.263471	0.198212	-0.0371839	0.214621	-0.0594195	0.0576452	-0.0108678	0.369421	0.543405	0.174273	0.107341
NCI-H2126	-0.451986	-0.151203	-0.0901588	0.619805	1.02291	-1.32645	-0.155379	-0.31376	1.05054	1.33809	0.295112	0.532844	0.3464	-0.997965	0.231674	-0.383069	0.375075	-0.282274	-0.038469	-0.212469	0.68898	0.51571	0.221621	0.255311	-0.193819	0.749945	0.711954	-1.06283
NCI-H2141	0.18574	0.861424	0.519145	0.644076	0.296685	0.564198	0.158375	-0.764679	0.754842	1.14916	0.671175	0.548854	0.674708	0.677042	0.279053	0.777689	0.502798	1.01682	0.497399	-0.40928	0.876891	0.565007	0.398511	0.278246	0.945882	0.235091	0.655993	1.70323
NCI-H2170	-0.111616	-0.613238	0.363327	0.550839	-0.239966	-3.38965	-0.035939	0.130764	0.709041	1.14632	-0.438853	-0.364976	1.10215	-0.406941	-0.069651	0.0441646	-0.896213	-0.669066	0.0223992	0.262509	-1.26495	0.357463	0.117009	0.0277332	-0.040494	-0.125998	0.113253	0.233132
NCI-H2171	1.25538	0.894928	-0.0372841	-0.0593888	0.934979	0.0646771	0.947973	-1.24059	0.05835	0.159121	0.81147	0.542769	0.0708999	-0.00277731	0.170571	1.55252	0.520525	0.949897	0.475213	-0.734388	0.808969	0.128657	0.351167	-1.09302	0.395049	-1.67724	0.834307	0.270968
NCI-H2196	0.41934	0.490478	0.127745	0.0110274	0.0971818	0.0732746	0.697524	1.12155	0.203626	0.0927168	0.47585	0.547641	0.105244	0.0241707	-0.00681656	0.502738	0.501983	0.857113	0.790653	0.714993	0.554329	0.0388605	0.347227	0.199391	0.256643	0.282313	0.821521	0.0193115
NCI-H2227	0.221168	0.915629	0.507851	0.538345	1.18883	0.55377	0.238785	0.663345	-0.0174001	-0.499072	0.404223	0.543065	0.495688	0.641364	0.259069	0.136771	0.502367	0.747454	0.163515	0.738919	0.835794	-0.645903	-0.0121423	0.174814	0.248069	0.331812	0.224247	1.19085
NCI-H2228	-0.169063	-2.18509	0.317985	-0.111443	-0.215424	0.536645	-0.254363	-1.86831	0.849552	1.75442	0.0925806	-0.0754235	-0.0553598	0.325145	0.0066119	-0.0488134	-0.0670817	0.421676	-0.0633221	-0.506303	0.806477	-0.189228	0.0769015	0.0148779	-0.115782	0.113414	0.224153	0.436846
NCI-H226	1.40258	0.823909	0.511595	0.25673	-0.577454	0.555997	0.542177	-0.0939651	0.0225602	0.869157	0.498362	0.510376	1.20459	0.174265	0.284141	1.40968	0.407939	0.277764	1.0961	-0.375673	0.54532	-1.8134	0.449809	0.400486	1.28415	0.77828	0.864486	1.06191
NCI-H2291	0.195101	0.894157	0.555603	0.668106	1.28782	0.0378872	0.314675	1.22569	1.09519	0.477726	0.298815	0.0657358	0.0171459	0.585473	0.214567	0.116378	0.064727	1.0652	0.215521	0.756844	0.861289	-0.739117	-0.0113629	0.153747	0.152429	0.20358	0.329194	0.583145
NCI-H23	0.556059	0.915441	-1.47814	0.234205	1.06574	0.554483	0.109167	1.21577	0.465922	1.07452	0.802164	0.571984	1.03658	0.569296	0.325711	-0.528201	0.155812	1.03187	0.515102	0.756449	0.650821	0.56395	0.472037	0.223131	1.28283	0.414039	0.462349	-0.104763
NCI-H2342	-0.442777	-3.25811	0.511438	0.5084	-1.19114	0.455563	-0.224902	-0.663179	0.48226	1.41526	-0.64891	-0.0732001	0.219271	0.260682	0.0490791	-0.251916	-0.305029	-2.53068	0.108314	0.488192	-2.18902	0.590812	0.0279674	-0.0561042	-0.223373	-0.146975	-0.136385	0.121719
NCI-H2347	-0.0415941	-0.0850599	0.556394	0.64431	-0.151244	0.560917	0.134206	0.45065	-0.0484798	0.924609	0.11116	0.0560665	0.740989	0.54243	0.0495092	0.0478413	0.0519728	0.460732	0.163099	0.205393	-0.0222478	0.584024	0.0543182	0.0638489	0.0657168	-0.00561911	0.0334159	1.14964
NCI-H2405	0.0016932	-0.0451	0.448794	0.256327	0.0947371	0.452514	-0.0849769	-0.115983	-0.186175	0.770143	0.00357803	0.0250219	0.731838	0.212991	-0.00065787	0.0375868	0.031266	-0.632215	0.0501205	-0.152886	0.132342	0.558385	0.0993208	0.0385799	0.15693	-0.0908445	0.0280764	1.55332
NCI-H2452	0.0487023	0.199226	0.511409	0.434372	1.27094	0.561182	0.280149	1.10694	-0.045606	0.453216	0.0381172	0.121244	0.655824	0.59533	0.0863682	-0.0181573	0.0568567	0.369813	0.258774	0.698018	-0.230753	-0.0995318	-0.0233097	0.0995368	0.047491	0.0488739	0.221836	-0.0646629
NCI-H250	3.80855e-08	-4.06937e-08	4.3851e-08	-4.54849e-08	3.51255e-08	4.20981e-08	3.40728e-08	8.56305e-09	-1.11153e-08	-2.94421e-08	5.69352e-08	5.54901e-08	-2.87136e-08	3.74122e-09	-1.74752e-10	4.95562e-08	4.44187e-08	7.88457e-09	-1.61574e-08	2.70524e-08	-7.46847e-09	-1.13396e-08	-6.86298e-08	-1.04753e-08	-6.84373e-09	8.38248e-10	1.03539e-09	-3.90568e-08
NCI-H28	0.0531659	0.599913	0.481153	-0.1849	-0.223344	-0.618628	0.0158137	0.59545	-0.700729	0.178416	-0.112371	-0.090823	-0.350172	-1.05811	-0.045158	0.0118606	-0.0369803	-1.1997	0.0724601	-0.152859	0.784483	0.560832	0.0552914	-0.0770389	0.00879409	-0.0116222	-0.0943662	-0.14594
NCI-H292	0.0836693	-0.790027	0.519106	-1.5935	0.548962	-2.55342	-0.276663	-1.1523	-0.587903	-1.5222	-0.159545	-0.504442	-0.87354	-4.24349	-0.292268	-0.0275229	-0.463751	0.046205	-0.175875	-0.949215	0.790443	0.556094	0.0549573	-0.20698	-0.320644	0.118424	-0.0313236	-3.08784
NCI-H345	0.269488	0.0362011	0.459723	0.647304	1.27267	0.563288	0.229691	0.771328	1.27623	1.36125	0.772353	0.57422	0.156999	0.648371	0.30725	1.0129	0.504106	1.05006	0.835026	0.741967	0.834638	0.563807	0.418031	0.403581	1.04645	0.661392	0.972586	1.47054
NCI-H358	-0.187499	-0.953466	-1.45771	0.465483	-2.19051	-0.345837	-0.576436	-1.64064	1.21734	1.4732	-0.213149	-0.190552	1.17485	0.17913	-0.0537291	-0.0506688	-0.186271	-1.25406	-0.42411	-2.09598	-0.412342	0.173332	0.24872	-0.0658176	-0.046022	-0.126302	-0.207352	1.1879
NCI-H378	-2.79292e-08	2.18385e-08	6.58085e-09	4.12546e-08	-1.06174e-08	-6.75135e-09	-2.27273e-08	-1.173e-08	1.76597e-08	7.44322e-09	-2.19217e-08	-1.98893e-08	2.63626e-08	1.54188e-08	1.00401e-08	-3.66194e-08	-1.37793e-08	-9.17413e-09	2.50419e-09	-1.1925e-08	1.89919e-08	2.72071e-08	1.89816e-08	1.61213e-09	-6.21762e-09	6.83888e-09	-4.15195e-10	1.87118e-08
NCI-H441	0.0380662	0.630242	0.338695	0.642714	-0.350983	0.0926731	-0.272701	-1.16945	0.928731	1.04195	0.177224	-0.105159	0.798013	-0.071607	0.113393	0.0886826	0.023478	0.603569	-0.170374	-0.865978	0.65415	0.221699	0.146285	0.0407055	0.0904409	0.0525185	0.131977	1.30308
NCI-H446	-0.0880817	0.894497	0.45389	-0.334543	-0.114947	0.583249	0.526741	1.18354	0.597354	0.329421	-0.398735	0.574625	-0.697374	0.65456	0.307947	0.101686	-0.868045	0.746966	1.08037	0.769485	0.518561	0.00460666	0.480421	0.404318	0.945293	0.752946	0.605382	0.652097
NCI-H460	-0.0957909	-1.29405	0.518461	-0.663009	-1.00207	0.559798	0.287845	0.449945	-0.715378	-1.44099	0.263293	0.157681	0.271164	0.674395	-0.177684	-0.0419076	0.173297	0.446007	0.156485	0.668065	0.835204	0.46869	-0.165981	0.12435	-0.143802	-0.0430309	-0.275458	-0.00180424
NCI-H510A	-0.502908	0.754915	0.551133	-0.730276	0.6949	0.500445	0.712105	0.793354	0.134564	0.440249	0.444944	0.48603	0.856375	0.594117	0.262337	0.823028	0.501967	1.03325	-0.237185	0.676356	-0.217757	-0.330687	0.00460888	0.161523	0.423547	-0.457022	0.260796	0.503905
NCI-H520	-0.078006	-2.42401	-0.161421	0.383015	0.194739	0.511086	0.171784	0.772138	1.26886	-0.892039	0.111469	0.0478478	-1.0014	0.592726	0.105474	0.00242371	-0.0921871	0.875095	0.11553	0.70769	-1.39134	-0.475933	-0.0759881	0.0626139	-0.0101774	0.118581	-0.0633259	0.297981
NCI-H522	-0.0648312	-0.81123	0.38022	0.178577	0.389666	0.0856072	-0.130919	-0.560484	0.386172	0.287339	-0.109711	-0.0483818	1.14177	0.138344	-0.0427279	-0.0630686	-0.143504	-0.106282	-0.0134835	-0.200855	-0.794647	0.500745	0.0379844	0.0635979	-0.0212993	-0.0697758	0.106375	0.213576
NCI-H524	0.196334	0.870636	0.453801	0.590431	0.8766	0.555474	0.340294	1.23626	-0.781536	-1.56208	0.781944	0.567491	-0.666383	0.542805	-0.651013	0.557082	0.481905	1.05001	-0.395349	0.592685	0.792694	0.591804	0.057465	0.162593	-0.116016	-0.305362	0.852718	0.646353
NCI-H526	0.774442	0.506591	0.556964	-0.175768	-0.371567	0.43358	0.621513	-0.319038	-1.48938	-0.954999	0.771006	0.48431	-0.810997	0.443627	0.242097	1.05749	0.503498	-0.125004	0.353048	-0.782933	-0.155405	0.473671	0.40093	0.255884	-0.455992	0.774001	0.626766	0.26217
NCI-H596	0.0905639	-0.0471383	0.522983	0.59342	0.707152	0.0442461	0.297606	1.01569	0.849553	0.676804	0.254582	0.0388395	0.12989	0.561985	0.114662	0.115791	-0.0175497	1.02621	0.245001	0.752176	0.479823	-0.0837668	0.00736389	0.124993	0.133133	0.12646	0.215015	1.07402
NCI-H630	-0.0162908	-0.877035	0.499492	0.575029	0.0532261	-0.451132	-0.0183168	-0.0587869	0.848428	0.641551	0.0767358	-0.0708813	1.14468	0.43673	0.0234764	0.0601928	-0.223345	0.0658416	0.069053	0.0490577	0.0491436	0.541559	0.0950175	0.125105	0.122946	-0.0387748	0.0980841	1.72614
NCI-H64	0.995047	0.378108	0.151924	0.106824	-0.910243	0.0906236	1.05432	1.11059	0.180178	0.00498647	0.643486	0.572036	0.0615125	0.0633222	0.306478	0.329497	0.502106	0.519377	1.11101	0.701898	0.5801	0.122734	0.455464	0.370397	1.00961	0.720734	1.02743	0.0642196
NCI-H650	0.0514641	0.588869	0.180797	0.647936	0.285402	0.31362	0.0217495	0.140966	-0.706739	0.119826	0.134576	0.0907311	0.290127	0.465421	0.152903	0.042866	0.104659	-0.071298	0.059427	0.0583037	0.792505	0.529686	0.0627776	-0.00433563	0.199286	-0.03685	0.00276298	1.36555
NCI-H661	-0.037957	-0.703646	-2.16605	0.186485	0.224936	-0.845342	0.183145	0.307983	0.119696	1.43912	-0.135536	-0.0668371	-0.779703	-0.205555	-0.00456874	-0.00864059	-0.215088	0.250049	0.152034	0.340261	0.40146	0.479292	0.0493179	-0.217543	0.045701	0.0293395	0.120308	-0.20302
NCI-H716	1.48997	0.915122	-1.36523	-6.76904	0.794411	0.231003	0.264434	0.346313	-1.14341	-0.931963	0.810864	0.571154	-0.470315	-3.3674	0.238379	1.74931	0.396058	0.477286	-0.684747	0.258635	-2.63345	-1.79423	0.47828	0.24383	0.609759	-0.201727	0.572547	0.228796
NCI-H727	0.0510955	0.63259	0.0802142	0.643385	-0.078002	0.206595	-1.00537	-3.0544	0.956832	0.410561	0.0301572	-0.271283	0.341883	-0.41741	0.0548909	0.042104	-0.0917914	0.901725	-0.783455	-3.63053	-1.3674	0.419773	0.299874	-0.0986973	0.0893841	0.0216555	0.0806456	0.496622
NCI-H747	-1.95541	-0.2509	0.522928	0.53842	0.353983	0.0410913	-1.50195	-1.19684	0.841465	0.544443	-1.40316	-1.23202	0.027226	0.524758	0.28166	-0.991971	-0.961962	0.322848	-1.19175	-1.13768	0.499767	0.562004	0.230907	0.338055	-0.0438286	0.0105621	0.309165	0.893497
NCI-H810	-0.141244	0.713593	0.483319	0.31143	-0.469704	0.526976	-0.618168	-2.3018	-0.331466	0.111089	-0.427463	-0.00787529	1.2585	0.358384	0.0783838	-0.149375	0.0133158	-1.96557	-0.33156	-0.616605	-1.21806	0.590003	0.0451592	-0.0278264	0.0397988	-0.282385	-0.0391742	0.641617
NCI-H82	-0.901568	0.870243	0.335723	-0.000274699	0.688105	0.467068	0.794048	1.24678	-1.31015	-0.500613	0.810481	-0.416572	-0.644802	0.13172	0.280946	-0.223982	-0.0815316	1.04974	0.488328	0.756847	0.554285	0.403616	0.0665918	0.401062	1.2176	0.422328	-0.0562952	0.90386
NCI-H838	0.00833327	0.213416	0.315968	0.594803	0.929918	0.558084	-0.175074	-0.510686	-0.736977	0.26418	0.0206097	0.0596835	-1.0715	0.487724	0.267308	-0.108268	0.109689	0.114909	-0.118676	-0.834121	0.542575	-0.259014	0.039039	-0.109865	-0.0152905	0.157747	0.152808	-0.989727
NCI-N87	-0.00431516	-0.233574	0.336033	0.608174	0.191993	-5.061	0.0598854	0.166006	1.21372	1.18469	-0.295236	-0.442556	-0.489191	0.493078	-0.00270562	0.0649772	-1.13355	0.255078	-0.0431061	0.170546	0.174509	0.319318	0.0279787	-0.000798379	-0.0375304	0.0522085	0.335359	-0.658388
NCI-SNU-1	-0.219077	0.363664	0.455656	0.557155	-1.06889	0.556596	0.42283	0.604414	1.24464	1.51858	0.786891	-0.627407	1.22226	0.631873	-0.580625	0.771113	0.519915	0.705631	-0.262044	0.0145032	0.876425	0.398364	-0.579575	-0.285831	0.274717	-1.96531	0.211987	1.61169
NCI-SNU-16	0.702809	0.89475	0.0941903	-2.02657	1.13237	0.553091	-1.17399	1.25732	-0.412316	0.0167073	0.692564	0.410015	1.19446	0.376984	0.30631	0.256237	0.475191	1.07279	-0.645209	0.768784	0.505257	-3.97193	0.141617	0.276158	0.600578	-0.666994	-1.81747	1.62582
NCI-SNU-5	1.08737	0.914985	0.51373	0.202761	1.19805	0.561699	1.01514	1.22466	0.923786	0.546726	0.811259	0.545467	-1.72665	0.639228	0.303886	-0.25605	0.434485	0.955369	1.0391	0.777087	0.811947	0.495604	-6.21596	-9.29939	0.958629	0.75438	1.0382	-0.576958
NEC8	1.0956	0.894849	-3.1943	-2.4825	0.306433	0.444085	0.774208	0.164681	-0.0769809	-0.88498	0.50532	0.480962	-1.27098	0.49765	0.283118	0.559816	0.472421	0.631541	-1.23844	0.155258	-0.359722	-4.94172	0.39621	0.339527	1.25688	0.00140053	0.57035	1.33056
NH-12	1.48073	-1.74471	0.315831	0.0762602	-0.712205	0.302016	0.786726	-1.48107	-0.681749	-0.950963	0.817454	0.571931	-0.611755	-0.860077	0.336223	1.49665	0.50192	0.0958541	0.701916	-1.69492	-0.0759663	0.49648	0.451628	0.416522	1.08353	0.688121	0.763629	0.0147983
NKM-1	1.25941	-0.769976	-0.525426	-1.89304	-1.22488	0.27549	0.0121366	0.297927	-2.94648	-2.58862	-0.122945	0.572347	-0.469713	-0.0972732	-0.833979	0.730045	0.427184	-3.58189	-0.164951	0.0789637	-0.124518	0.0140146	-0.920734	-0.802947	0.190647	-4.75351	-3.5	-0.0783587
NMC-G1	0.447613	0.373038	0.494574	0.618917	-0.0883873	0.381432	-0.312691	-1.40522	0.41303	-0.0911377	-1.18608	-1.04646	0.477532	0.634662	0.224798	-1.29677	-0.864543	-1.10825	-0.775123	-0.821806	-1.53089	0.480558	0.334431	0.346075	-0.846071	0.690392	0.392775	-0.189554
no-10	-1.26761	0.694912	0.44981	0.668693	1.01253	0.39433	-0.142748	0.997304	0.853855	1.31393	-0.79476	0.503651	1.26213	0.637643	0.222587	-1.21204	0.0706525	0.804407	0.874632	0.633512	0.776374	-0.775787	0.454057	0.286982	-0.418658	-2.07381	0.272218	1.7217
no-11	-1.34705	0.0816871	0.330966	0.590536	0.0783618	0.0127803	0.384378	1.12781	0.130244	0.708738	-0.532213	-0.121325	0.562246	0.453115	0.155635	-2.05685	0.476108	0.295948	0.514914	0.0981867	0.0576956	0.367698	0.329696	0.284332	-0.644913	-0.815588	-0.153401	0.54789
NOMO-1	0.23081	0.894218	0.523124	-1.24269	-0.0786474	-0.171598	0.301876	-0.23502	-1.09867	-1.43704	0.786787	0.57163	-1.66362	-0.591458	0.21993	0.318251	0.520335	0.978758	0.196967	-0.0741839	0.551317	-1.53162	0.0375955	-0.120149	-0.355307	-0.299681	-0.840357	-0.490215
NOS-1	-1.64964	-2.55357	-1.76081	-0.275768	-2.7992	0.358186	-3.11097	-1.59861	-0.114307	0.146604	-1.95166	-1.97949	-1.94718	0.0975896	-2.6423	-0.571263	0.0637919	0.344077	-2.81129	-2.35108	-4.43968	-0.980412	-0.753445	-1.99865	-1.80195	-3.58806	-3.40555	-0.0452153
NTERA-S-cl-D1	-3.2426	0.624878	0.468335	0.230455	-1.08286	0.175288	-1.48526	-2.24096	-1.67122	-0.340608	-1.42051	0.500637	1.01159	-0.331049	-0.31092	-1.37856	-1.134	-1.6906	-1.87387	-1.0844	-1.26883	-2.02177	-0.00844107	-0.0208679	-3.00422	-0.223645	0.0650143	-1.09093
NUGC-3	-0.0209657	-1.47184	0.0903205	-0.394972	0.599896	-1.83564	0.251196	0.955039	0.92966	0.842129	-0.222946	-0.343077	0.927759	-2.49245	-0.214033	0.0352366	-0.5343	0.177007	0.310947	0.700386	-0.596099	0.270399	0.0858523	0.00295721	-0.192117	0.0664921	0.158674	-1.06138
NY	-0.100524	-0.110585	0.303421	0.0573283	0.429253	0.462739	-0.325834	-0.280064	-0.254658	-0.251391	-0.486285	0.0699235	0.749852	0.434777	0.0493825	-0.0634539	-0.105547	-2.23953	-0.145827	0.166258	-2.71784	-1.26813	0.0448495	0.0655108	0.10042	-0.257776	-0.0812673	0.716467
OAW-28	0.0751329	0.603452	-2.03278	0.512481	0.694763	0.276964	0.0699482	0.188917	0.81766	1.21675	-0.14376	0.0362739	1.05815	-0.132176	0.0620918	0.0414805	0.0236224	-0.520162	0.150226	0.710603	-0.203141	0.475165	0.0899897	-0.0692562	0.287977	-0.134582	0.174125	1.61783
OAW-42	0.0523728	-0.463596	0.400742	-0.282085	0.306602	-0.131966	-0.0246068	-0.0481464	-0.0542071	-0.548855	0.0496495	-0.123689	-1.09719	-2.13545	0.114562	0.0638404	0.0205543	-0.292201	0.0777928	0.522339	0.7376	-0.581134	0.0416209	-0.0858536	-0.0132588	0.132909	-0.0524228	-0.112638
OC-314	-0.0135134	-0.106483	0.263229	0.516183	-0.0535265	-0.297033	-0.0179895	-0.00569155	0.0566798	-0.124234	-0.0108108	-0.025673	-0.748726	0.292975	0.129576	-0.0287912	-0.0709871	0.055318	-0.0114782	-0.0489052	0.108481	0.550506	-0.0176576	-0.0553679	0.0140829	0.0547983	0.00155417	-0.10147
OCI-AML2	-0.558785	0.333139	0.523918	0.522871	-0.183336	0.581346	-0.819659	0.441427	0.401407	-2.7576	0.666453	0.524123	1.26271	0.67601	0.325639	-0.595883	0.521193	0.504906	-0.983091	0.129645	0.0505441	0.593177	0.476475	0.270023	0.880922	-0.973227	-1.89265	1.70105
OCUB-M	-3.44951	-1.01349	0.336988	0.608657	-0.28975	0.0770967	0.718495	-0.354696	0.317924	0.872483	-0.161629	0.541473	0.762319	0.567111	0.274804	-2.42843	-5.99608	0.260926	-0.13492	-0.164356	-1.70159	0.473502	0.24502	0.337491	-4.72165	0.54861	-0.117705	-0.296268
OE19	-0.00607551	-0.274726	0.0862291	0.427191	0.0143142	-4.02314	0.135453	-0.0839449	0.963388	0.935501	-0.0846572	-0.32417	0.67635	0.493613	-0.0472908	0.0822998	-0.87622	0.738229	0.0248891	0.391143	0.753013	0.355894	0.0274506	0.0737764	-0.0211228	0.00446441	0.28811	0.0379353
OE33	-0.197818	-2.31255	0.510667	0.612617	-0.249263	0.424608	0.176949	-0.187146	0.863237	1.06645	0.0756757	-0.00996979	-0.118546	0.494373	0.140593	-0.111948	-0.0760086	0.675147	0.249584	0.699339	0.580747	0.558147	-0.0420346	0.0263007	-0.187504	0.170713	0.145613	-0.206936
OMC-1	-0.909513	-0.858836	0.558993	0.247013	1.11571	-0.214761	0.66196	1.19046	0.941484	0.320354	0.721993	0.570417	-1.22483	-0.211679	0.282318	-0.472392	0.467032	0.997908	1.075	0.741342	0.807052	0.591643	0.453582	0.377938	0.135621	0.697703	0.745123	-0.0500533
ONS-76	-0.16152	0.648563	-0.294685	-0.933866	0.123488	0.555305	0.578309	-0.0434942	-0.387737	-1.09781	-0.606268	0.304399	1.22778	0.593768	0.275794	-0.420881	0.238596	-1.08887	0.15366	0.737175	0.511254	0.470838	0.0549259	0.344115	0.871134	0.0829562	-0.0578236	-0.88811
OPM-2	-0.135303	0.478049	0.451946	0.632581	-0.250883	0.577131	-1.74544	-0.904064	1.07349	1.66596	0.316066	0.59206	0.331507	0.633557	0.326701	-1.61429	0.477202	0.421727	-2.03235	-0.476845	0.324005	-2.55143	0.0230691	0.404105	-1.51333	0.25553	-0.664349	1.0415
OS-RC-2	-0.942628	-0.683916	-0.544575	0.00319189	-1.76934	0.243204	-0.851637	-0.363903	1.04492	0.0825204	-1.97132	-2.13174	1.23198	0.235548	0.27557	-1.2936	-1.88859	-0.973821	-0.317216	0.495819	-0.651041	-0.205086	0.343214	0.31746	-3.09922	-0.416537	-0.738819	-1.69645
OVCAR-3	-0.0886572	-2.33802	0.101533	0.62907	0.594534	0.471634	0.0619786	0.296079	0.446944	0.394792	0.0962663	0.0344555	0.460679	0.474219	0.126087	-0.0108327	-0.128427	0.114852	0.16714	0.284246	-0.228455	-0.0980467	0.0913325	0.0764696	0.0795373	0.0410532	0.0623847	1.33208
OVCAR-4	-0.60157	0.19811	0.298744	-0.46958	0.55782	0.124605	-0.244287	0.0971626	0.11273	0.781656	-0.746929	-1.71067	0.392923	-0.477536	0.235505	-1.49328	-0.408184	0.212658	-1.3941	0.069722	-0.95708	0.387505	0.235492	0.370438	-0.341002	-1.67898	-0.26005	0.18166
OVCAR-5	0.0292921	0.71114	-2.01326	0.186456	0.131023	0.382746	-0.142155	-0.146854	-0.974959	-0.150263	-0.152208	0.115735	-1.08857	0.632623	0.07021	-0.123714	0.162685	-0.73146	-0.179869	-0.954294	0.203123	0.530251	0.0143072	-0.250691	0.101651	-0.056598	-0.094151	-0.676176
OVCAR-8	-0.00883203	0.710718	0.503481	0.584785	0.0598273	0.438669	0.182359	0.428538	0.0467734	0.280896	0.0350507	0.0834143	0.18359	0.495159	0.154533	-0.0552965	0.140876	0.273719	0.14728	0.567215	0.403483	0.314444	-0.0708185	0.0298895	-0.0519456	0.0714461	0.0923948	-0.421617
P12-ICHIKAWA	0.0472481	0.450015	0.516137	0.600805	-0.0760389	0.55895	0.34079	1.24643	-0.139083	0.101477	0.279585	0.135595	1.20845	0.675797	0.0319626	0.120563	0.140024	0.80207	0.260451	0.756891	0.285966	0.480147	0.0107193	0.153149	0.152596	-0.0369681	-0.0360346	1.72913
P30-OHK	1.25515	-0.719851	0.561001	0.523658	-2.89922	0.399923	0.519057	0.87703	-2.07859	-2.06432	0.810786	0.592812	-1.6568	0.640167	0.306381	1.38031	0.392917	-0.601406	0.542705	-0.0924923	-0.966001	-0.780472	0.41784	0.376884	1.00682	-0.0136505	0.405333	0.00468651
P31-FUJ	1.38872	0.915411	0.516107	0.157741	1.272	0.558407	0.907795	1.26724	1.10666	-0.193472	0.818248	0.603795	0.898107	0.112549	0.325546	1.33593	0.520214	1.06506	1.12101	0.769453	0.652371	0.484448	0.496489	0.417143	1.32297	0.776793	1.01408	1.37991
PA-1	-0.276831	-0.453771	0.54718	0.26079	-2.30324	0.560071	0.251916	0.922872	-1.64148	-0.678601	-0.155221	0.177405	0.137533	0.58573	0.0774154	-0.214059	0.228603	-1.68597	0.189117	0.740626	0.775537	0.49744	-0.134382	-0.021863	-0.305016	-0.079553	-0.497859	-0.8884
PANC-03-27	-0.0296837	-0.718716	0.520277	0.637694	-0.253213	-0.333441	-0.218941	-0.200429	-0.102699	-0.5863	-0.145577	-0.0838894	-0.722032	-0.703136	0.231842	-0.0197975	-0.114617	-1.73871	-0.0197286	0.123609	0.192192	0.559641	0.0803831	-0.0858374	0.140814	-0.038562	-0.176112	1.23921
PANC-08-13	0.0155399	0.72775	0.298558	0.60449	0.171528	-0.548498	-0.277395	-1.34731	0.509125	1.86023	0.060577	-0.120464	0.87436	0.521759	0.0753317	0.0390467	-0.14769	0.584881	-0.180246	-1.09856	0.753579	0.205722	0.155273	0.0192335	0.0578529	0.0424479	0.308159	0.657002
PANC-10-05	-0.114226	0.129483	0.434227	0.615256	-0.641395	0.397112	-0.431794	-1.61316	1.03736	1.02078	-0.234968	-0.12132	0.915726	-0.116176	0.127487	-0.157144	0.00611479	-0.890991	-0.221372	-1.00486	-0.236311	0.539682	0.0763421	-0.0186438	-0.144566	0.00893343	0.10337	-0.449624
PC-14	0.154225	0.796009	0.425051	0.638216	0.570096	-1.99572	0.059299	0.90201	0.932409	-0.335509	-0.170393	-0.387083	0.125898	-3.35896	0.159309	0.107192	-0.372833	-0.282933	0.153542	0.565837	-0.0925766	0.551266	0.131103	-0.0970187	0.0163774	0.117758	0.0444893	-0.389446
PC-3	-0.0539348	-0.173313	-0.766653	0.271495	1.23962	0.510534	0.282518	0.156293	-0.25816	1.46049	-0.0978027	0.060455	0.634493	-0.112196	0.0746186	-0.164492	0.0632631	0.648268	0.301898	0.693245	0.665475	0.481269	-0.0342464	-0.0882464	-0.14979	0.104678	0.356894	-1.66683
PF-382	0.531338	0.19405	0.201832	0.469308	-0.860055	0.562409	0.746218	1.19259	0.322936	-1.08801	-0.615722	0.218342	-0.253444	0.160939	0.284931	-0.290552	-0.521785	-0.559914	0.145305	0.651569	0.461367	0.593476	0.0709866	0.324129	-0.427154	0.144283	-0.680322	-0.0549069
PFSK-1	0.10666	0.890221	-2.18903	-0.991423	0.357516	0.542385	0.226971	0.16628	0.246655	1.12774	0.0342498	0.099182	-0.727156	0.39388	-0.288327	-0.000600633	0.233434	0.905039	0.0720049	-0.0115653	0.593375	0.497618	-0.102504	-0.135162	0.0191174	0.0112311	0.199377	-1.04387
PLC-PRF-5	0.170055	0.537275	0.0855158	0.0310456	1.28678	-0.0647565	0.356525	1.2429	0.23516	0.10573	0.213936	0.0510679	0.0916709	-0.0390789	0.00238387	0.0837213	0.0409565	1.03015	0.251629	0.690462	0.629288	0.00428823	-0.0328803	0.0683621	0.10149	0.106719	0.222952	0.000819387
PSN1	-2.79654	0.744451	-0.118341	0.300382	-2.25779	0.560792	-2.02654	-2.08313	-0.53248	-1.03612	-2.29654	0.568508	0.186594	0.593503	0.258995	-1.4725	0.472715	1.02474	-2.33737	-0.8848	-0.677004	0.542851	0.293439	0.190721	-0.383509	0.407785	-2.00225	-0.269318
QIMR-WIL	-0.458688	0.414189	0.548213	-0.89204	-2.2315	0.575576	0.102664	0.483664	-0.0258252	-1.20627	-0.178654	0.12765	0.402424	0.673484	0.28318	-0.474631	0.520105	0.227477	0.446383	0.739642	-0.374026	0.592592	0.145303	0.403233	-1.21371	-0.692994	-0.696041	-0.942889
Raji	-0.0680488	0.530693	0.466183	0.651577	-0.338309	0.233417	1.03428	1.21565	1.16489	1.30857	0.557778	0.573413	1.07844	0.120021	0.326162	0.813526	0.425016	1.03195	1.11127	0.75686	0.827427	0.25489	0.396528	0.403988	-0.661381	0.570395	0.579548	1.15382
Ramos-2G6-4C10	-0.944841	0.8942	0.513545	-0.061062	-0.568226	0.304682	0.965583	1.02904	-1.7137	-1.40156	0.528757	0.5718	-1.56031	-1.57625	0.220568	-1.51134	0.064401	0.40934	1.11033	0.739467	0.387434	-0.499321	-0.231093	0.201913	-0.613355	-0.114751	0.461893	-2.13344
RCC10RGB	1.29572	0.395794	0.459529	0.541132	0.403658	-0.331626	-0.219563	0.42583	0.838481	0.905344	-0.498324	-0.875253	0.150189	-0.0933193	0.278141	1.55652	-0.400213	0.0927598	0.339798	-1.00857	0.313154	0.530583	0.391513	0.062853	0.887493	0.697614	0.948712	0.995054
RCM-1	0.134819	0.439776	0.547068	0.548209	0.209846	-0.475528	0.1882	0.827438	1.11562	0.390404	0.187137	-0.0424428	0.153135	0.099026	0.0857782	0.145137	-0.0660836	0.254945	0.181285	0.668444	0.712943	0.497081	0.0234729	0.103705	0.206168	0.0543645	0.124854	1.64444
RD	-0.0180031	0.0940769	0.441504	0.606148	1.12614	0.532321	-0.442141	-1.49182	0.402225	1.69457	-0.153379	-0.0783243	0.802914	0.466924	0.0822017	-0.111404	-0.0746352	0.0306396	-0.223489	-1.6426	-0.625786	0.443832	0.158159	-0.0273867	0.00380476	0.0380737	0.374475	-0.377911
REH	0.989763	-0.533245	0.527961	0.588562	-0.767921	0.564265	0.45744	0.333437	0.0875343	-0.531931	0.637273	0.566735	-1.71158	-0.166173	-0.21723	0.812391	0.381864	-0.0461149	0.729681	-0.461067	0.266992	-0.295885	0.494035	-0.421416	1.04861	0.332657	-0.11345	0.123295
RERF-LC-MS	0.079512	0.0251411	0.503099	0.614201	1.20587	0.456779	0.159481	0.411427	-0.045968	0.115923	0.154361	0.104089	0.103945	0.644663	0.164702	0.018493	0.0595415	0.431909	0.196222	0.651739	0.510471	0.560304	-0.0116841	0.0500755	0.184572	0.040631	0.202214	0.932876
RH-1	1.46695	0.894323	0.48783	0.537966	-0.418963	0.579998	0.806588	-2.37919	-1.07396	-1.17975	0.78548	0.592558	0.952888	-0.516778	0.326209	0.206941	0.43949	1.0487	0.66614	-1.94628	0.296663	0.364514	0.477929	0.376983	1.31436	0.68463	0.920601	0.479273
RH-18	-0.00941756	0.0339176	0.0155449	0.190894	0.128919	0.374502	-0.0538776	0.00140049	0.24763	0.994651	0.0644883	0.0297103	0.192293	0.170391	0.10158	0.0934125	0.0340026	0.0571917	-0.0278506	-0.0622571	-0.165357	-1.62979	0.108174	0.0661508	0.0565445	0.0490581	0.0728232	0.86759
RKO	-1.37039	0.118415	0.50323	0.598366	-0.857603	0.432253	-1.16898	-0.192102	0.252073	-0.603163	-0.605174	0.538768	0.818458	0.470319	0.276271	-1.86408	0.13334	-0.459365	-0.101464	0.665082	0.223028	0.246743	0.306637	0.263483	-1.33258	0.697451	0.529346	-0.624476
RL	1.49016	0.895261	0.52666	0.293517	1.28808	0.577595	1.03344	1.26749	0.996447	-0.835965	0.811475	0.592911	1.0688	0.602671	0.24649	1.7737	0.451271	1.06392	0.998852	0.769521	0.797076	0.558865	0.496306	0.0213326	1.31504	0.485421	1.01235	-1.3543
RMG-I	0.140271	0.803639	-0.945712	0.357571	0.618822	-0.241083	0.313338	1.10675	1.19729	1.21313	0.0546093	-0.00323123	0.759477	-0.0268375	0.0109558	0.0683653	0.000552342	0.264886	0.258972	0.711862	0.698998	0.370659	0.0247496	0.0368312	0.142773	0.0434617	0.251743	0.63308
RO82-W-1	0.020007	0.244038	-0.838422	-0.136221	0.297818	0.527991	0.215843	0.858523	-0.111904	0.91228	0.138366	0.174245	-0.11367	0.640979	0.117733	0.0722227	0.178263	0.0224855	0.0907576	0.522409	0.713131	-2.74698	0.0358172	0.0795061	0.0175192	0.102901	0.0771459	0.225453
RPMI-2650	-0.309986	-1.92736	0.483863	0.311816	-2.36069	0.337623	-0.177934	-1.4223	1.06867	0.209745	0.0296987	-0.0667393	-0.181871	0.672659	0.0630648	-0.156277	-0.00266385	0.34702	-0.156717	-0.442614	0.219685	0.220358	-0.0731454	0.0232679	-0.38421	0.109803	-0.185861	-0.784138
RPMI-6666	-0.950726	-0.726994	0.519482	0.615535	-1.29374	0.502949	-0.10036	0.339024	0.0544155	-0.499084	0.356797	-0.0601948	-0.763715	0.454907	0.177057	0.439109	0.161403	0.582719	0.615344	0.106504	-0.8966	-0.919628	-0.0115439	0.405038	-0.950891	0.449867	-0.633611	-0.881988
RPMI-7951	-0.032923	0.754409	0.128723	0.447047	-0.368746	0.310337	0.232539	0.642936	-0.473576	-1.05391	-0.0031261	0.134845	-0.19653	0.572472	0.145117	-0.110467	0.179563	0.125883	0.105867	0.757178	0.185473	0.47711	-0.165239	-0.0125124	-0.10607	0.0199737	-0.114619	-1.05517
RPMI-8226	0.120462	0.915225	0.514222	-0.203345	0.725859	0.0950742	0.328887	1.22333	-0.552343	-0.852902	0.801904	0.307259	-1.18224	-0.291419	0.278371	-0.731212	0.520211	0.959213	-0.982564	0.756629	0.78099	-1.66281	-0.309593	0.369713	-1.47797	-0.346016	-0.252873	-2.37022
RPMI-8402	-0.748502	0.087937	0.524404	-0.0195864	-1.17755	0.531842	0.675303	0.603463	-1.81483	-1.75348	0.273549	0.213373	-2.04851	0.574781	0.307523	-0.470878	0.07739	-0.0867281	0.577348	0.671291	0.669189	-0.053909	-0.447428	0.0547542	-1.4706	0.623243	-1.08221	0.502549
RPMI-8866	1.46499	0.915291	0.485485	-1.54743	1.09966	0.429533	1.03553	1.2676	-1.17208	-2.01834	0.669944	0.594229	-2.84837	-2.17502	0.335835	1.59499	0.522514	1.06498	1.12085	0.738105	0.196531	-0.918445	0.477314	0.402474	1.31611	0.446065	0.86045	-1.93556
RS4-11	-0.66046	-0.979441	0.556524	0.30866	-1.4186	0.325348	-0.374393	-1.07169	-2.24693	-1.34999	0.565504	0.333651	-2.19092	-2.6936	-0.554664	0.0588679	0.0950614	-0.421827	0.626947	-1.91048	-0.806127	-0.918929	0.45556	-0.940598	1.23536	0.751106	-1.30356	-1.9397
RT-112	-0.12554	-0.597566	-3.22997	-1.21123	0.892309	0.48172	-0.280514	-0.783908	-0.407203	-0.0939471	-0.466167	0.12533	0.210888	0.0448244	-0.13831	-0.018303	-0.082757	-0.547315	-0.343225	-0.0388489	-3.49893	-4.28532	0.049539	-0.067456	-0.0380462	-0.214233	-0.0442747	-1.01832
RVH-421	0.0759308	0.308293	0.518902	0.502837	0.857443	0.523339	0.257373	0.644994	0.209489	-0.662914	0.20833	0.114366	0.655028	0.585935	0.127749	-0.0667846	0.151614	0.944111	0.175635	0.507921	0.642567	0.551458	-0.0970841	0.104068	-0.0202048	0.101881	0.15389	-0.53047
RXF393	-0.0170578	0.134526	-0.133906	-0.540644	-0.26275	0.501337	-0.693814	-0.202873	0.0237634	0.309275	-2.83468	0.505859	-0.277414	-0.0446735	0.284129	-0.153577	0.419786	-0.797761	-0.787981	0.298833	-0.637785	-0.429834	0.348908	0.377566	-0.260286	0.716149	-0.192614	0.311564
S-117	0.0781598	0.868608	0.529165	-0.190206	1.28795	0.527068	0.352949	1.19797	0.170167	1.14675	-0.0472202	0.0889931	0.602977	0.64395	-0.192685	0.0370731	0.0307397	0.967601	0.287921	0.703277	-1.19503	0.561311	-0.0829569	0.0939018	0.0334213	-0.0162869	0.319345	-0.471707
Saos-2	0.0737902	0.219281	0.431093	0.556135	0.219722	0.506492	-0.399441	-0.621548	-0.022159	-0.0401062	0.0914967	-0.0196097	-0.669659	0.557627	0.0812098	0.0604114	0.0302528	0.0705798	-0.300013	-1.68059	-0.65934	0.501266	0.141388	-0.0450897	0.214481	0.00102384	-0.0325519	1.17821
SAS	0.228772	0.536889	0.318131	0.333347	0.790194	-1.4113	0.109301	1.13379	1.23996	0.102365	0.178586	-0.256072	0.625	-1.54403	-0.0381453	0.2052	-0.287456	1.03023	0.0698636	-0.372928	0.00128763	0.209947	0.157132	0.0712485	0.125548	0.124698	0.141147	0.576072
SBC-1	-0.910854	0.894661	0.457526	0.0162749	0.413974	0.528075	1.01	0.56156	0.462253	0.698971	-0.0714422	0.243499	0.50174	0.643593	0.248519	-0.238206	0.504103	1.03227	1.10083	0.503344	0.59821	0.551985	0.361972	0.404751	-0.604454	0.411463	1.01624	0.601442
SBC-5	-0.0850145	-0.465179	0.50289	0.196126	0.262954	0.555147	-0.0682062	-1.27319	0.106093	-0.731003	0.033702	0.0761415	0.520429	0.641851	0.142126	-0.198331	0.113498	0.285862	-0.0199454	0.352007	0.748776	0.551206	-0.140677	0.0428178	-0.158367	0.0376931	0.132402	-1.02771
SCC-15	0.580635	0.820636	0.420281	-0.415154	0.428906	-1.31548	0.291317	-0.393654	-0.459434	1.16186	0.443551	0.565176	1.17767	-2.0117	-0.160913	1.24988	0.436488	-0.30524	1.11243	-0.20128	0.300188	0.408103	0.498495	0.10241	1.30321	0.206409	-0.00830932	-0.677511
SCC-25	0.089458	0.109167	0.460628	0.592508	0.792762	-1.58653	0.039266	0.225672	0.43156	0.0295791	-0.0611384	-0.203762	-1.10491	-1.04106	0.19456	0.0593488	-0.331997	0.0724891	0.096622	0.547256	0.436205	0.544615	0.0298927	-0.0984873	0.0923815	0.12038	0.161557	-0.0279496
SCC-3	0.067701	0.915395	0.129282	-0.0487642	0.265715	0.209294	0.90005	1.22437	0.163581	-0.324689	0.800353	0.542654	0.0168614	0.335657	0.306824	-0.339696	0.124513	1.06492	-0.844934	0.769913	-0.0067106	-0.0134219	-4.19991	0.203935	-0.0660044	0.658121	-0.839899	-0.252122
SCC-4	0.0372172	-0.206947	-2.73987	-0.584784	-0.033289	0.219686	-0.1552	-0.761949	0.698742	0.305668	-0.209323	-0.0590034	0.269508	-1.30037	-0.112622	-0.0720164	0.0902137	-1.10705	-0.059929	-0.158706	0.44343	0.413982	0.0559439	-0.191169	0.0647028	-0.102396	-0.010415	-0.0380344
SCC-9	0.048708	-1.03085	0.521564	0.589966	1.20578	0.526866	0.228564	1.00176	-0.017586	0.366359	0.176367	0.106226	0.977111	0.412384	0.13975	0.0134118	0.0134403	-0.229447	0.310689	0.662728	0.843605	0.128859	0.0764586	0.130523	0.176784	0.0316892	0.152296	1.52883
SCH	0.784146	0.9155	0.517991	0.594401	1.29861	0.366864	1.03281	1.2674	0.129042	0.634901	0.392978	0.540716	0.444518	0.585234	0.14438	0.0180084	0.5011	1.06497	0.554603	0.757054	0.606328	0.550726	-0.0124949	0.0556512	0.201898	0.16851	0.581166	-0.243962
SCLC-21H	0.405874	0.917375	0.113268	-0.0759212	1.19462	0.0766723	1.04463	0.231508	0.263493	0.182758	0.81056	0.314476	0.128144	0.0280082	-0.033851	0.9425	0.519905	1.06501	0.302375	0.00832391	0.808343	-0.00495274	0.409147	0.319751	0.607868	0.471073	1.02734	0.175873
SF126	-0.314173	-0.467538	-1.89236	-0.99517	0.711284	0.564534	-0.206197	-0.726229	-0.539438	0.285835	-0.592773	0.532431	-0.250726	0.579898	0.164866	-0.712581	0.415164	-1.55609	-0.42741	0.269879	-2.11039	0.0106073	0.383141	0.375063	-0.0321724	-1.97938	-1.36322	-0.550813
SF268	0.897283	-0.0779383	-1.26387	-1.3911	-0.71276	0.527838	-0.178883	0.275555	-0.270494	-0.602576	-1.21313	0.501334	0.461894	0.674849	0.280524	-0.321928	-0.3874	-1.34769	-0.536416	0.652326	-0.44316	0.55928	0.407709	0.337221	0.0450096	0.628082	-0.996638	-0.397452
SF295	0.0105369	-0.292489	0.0248634	-0.332155	0.503817	0.516613	0.00298812	-0.0418566	-0.401203	-0.17861	-0.112244	0.0727511	-0.177373	-0.456847	0.0580516	-0.0755403	0.133072	-1.49991	0.129226	0.714229	0.791706	-0.0959124	-0.0290036	-0.0273688	0.0512209	-0.0406038	0.0147868	0.169255
SF539	1.04154	0.647074	-0.624171	0.359293	0.262106	0.389857	0.794737	0.816599	-0.261966	-1.05219	0.19308	0.390729	0.559332	0.642627	0.263292	0.918091	-0.275313	0.996245	-2.54525	0.733946	0.325723	0.476844	-5.4809	-0.135231	-1.0715	-1.25657	0.0146454	-0.624477
SHP-77	1.29524	0.805653	0.425005	0.664902	0.210954	0.510816	0.917315	1.18287	1.27026	0.862896	0.811376	0.501514	1.26225	0.0856677	-0.469406	1.083	0.263044	0.768184	1.09613	0.704499	0.54847	0.584055	0.451126	0.402985	1.25617	-0.876234	0.376383	1.58249
SiHa	0.167336	0.612657	-0.319989	-0.0450895	1.18403	0.509267	0.381461	1.17387	1.04186	0.621086	0.172117	0.0980854	0.939643	0.560146	-0.0887721	0.00352732	0.14609	0.853065	0.280229	0.569264	0.643059	0.560176	-0.0717547	0.125124	0.0648456	0.0759449	0.32647	-0.18844
SIMA	1.4893	0.894502	-0.247256	-0.146615	-0.0776233	0.561235	0.370459	-1.38756	0.810533	-0.342308	0.494381	0.592378	0.279564	0.667246	0.146168	1.02425	0.481359	0.399976	1.09562	-1.50752	0.3732	0.337467	0.497373	-0.141918	1.30173	0.0200618	0.973747	1.18043
SJRH30	0.152494	0.886811	0.452088	-0.303036	0.885309	0.251789	-0.770708	-2.55756	-0.120384	-1.20627	0.117545	-0.0351966	0.227654	0.673777	-0.0415773	0.00852531	0.0356503	0.228656	-0.649323	-2.42916	-0.405627	0.0331847	0.0957909	0.0298849	0.19595	-0.0968608	0.0966728	0.533535
SJSA-1	-0.0437929	0.217576	0.115445	0.56316	-0.490288	0.528449	-1.89502	-1.18344	0.889714	-0.356826	0.347637	0.480562	-0.000230894	0.656546	0.214446	-0.544856	0.21343	0.693447	-0.949576	-1.76366	0.481101	0.498059	0.381601	0.337379	-0.263869	0.648508	-0.172361	-0.239264
SK-CO-1	0.0214607	-0.543851	0.185108	0.28636	0.536803	0.327658	-0.487402	-1.96299	0.336618	-0.269108	0.0106587	-0.0111907	-0.496044	0.582699	0.170025	-0.0646975	0.00248272	-0.727676	-0.27126	-0.783293	0.592269	0.560097	0.0482957	-0.0452068	0.187159	-0.0295521	0.118755	1.10477
SKG-IIIa	0.17531	0.634261	0.518689	0.156705	0.945921	-0.299709	0.315708	1.24189	0.261003	-0.434043	0.184943	0.044578	-0.452094	0.260779	0.0384255	0.0620498	0.0190361	0.55043	0.218537	0.711241	0.753359	0.590333	-0.0817877	0.06049	0.130473	0.0893679	0.146569	0.136583
SK-HEP-1	-0.113935	0.564094	0.509254	0.383591	-1.29521	0.521976	-0.0254081	-0.109365	-0.615881	-2.08779	-0.0705716	0.104118	1.25771	0.156537	0.078984	-0.113944	0.182655	-0.527227	-0.0676253	0.420652	-0.728227	0.549868	-0.117589	0.0705748	-0.124645	-0.166514	-0.382036	-0.197962
SK-LMS-1	-0.47216	-0.680821	-2.00092	-0.57345	0.563192	0.526195	-0.247365	-0.0490757	-0.576483	-0.380235	0.358521	0.524499	-1.41977	0.645289	0.275761	-1.88952	-0.431223	-0.76938	-0.395486	0.732295	0.507145	0.562021	-2.46488	-4.60296	-1.14964	0.516684	-0.733907	-2.30113
SK-LU-1	-0.147906	0.412048	0.472297	0.618899	-1.10749	0.562102	-0.381299	-0.806124	-0.0376769	-0.168683	-0.243281	-0.0423189	-0.308063	-0.0638942	0.157472	-0.0735928	0.0527926	-0.576078	-0.299838	-0.914959	-1.7663	-0.393848	0.0447573	-0.071242	-0.133371	-0.0217148	-0.217597	-0.56453
SKM-1	1.22068	-0.0134663	0.457222	-2.42672	0.231237	-0.0376289	0.741884	0.22814	-2.0034	-1.74031	0.485004	0.511657	-2.59683	-2.58615	0.305539	1.77467	0.0857962	0.00715747	0.72544	0.111957	-0.141789	-3.76345	0.477783	0.128697	1.20087	0.654297	0.873799	-0.557467
SK-MEL-2	0.495081	0.607684	-0.00461652	-0.319213	-1.50642	0.558229	0.458551	-0.546772	-0.0373368	-1.04263	0.780813	0.59237	0.20196	0.597166	0.306966	0.445123	0.502127	0.0209811	0.231159	-0.802071	0.728351	0.531743	0.35649	0.348548	0.394286	0.747945	0.410778	0.0901273
SK-MEL-24	0.112245	0.0425526	-0.0544462	0.428432	1.21285	0.338272	0.10418	0.186346	0.972035	0.88569	0.0870775	-0.24676	1.16928	-3.43899	0.126602	0.00976153	0.066023	1.02714	0.264672	0.123331	0.843444	0.584073	0.169246	-0.0846895	-0.122742	0.254325	0.273261	-1.00929
SK-MEL-28	0.14506	0.452497	0.179985	0.544573	1.15385	0.467823	0.273858	1.21313	0.552003	-0.331868	0.283363	0.091298	-0.0442961	0.0616453	0.245025	0.0231789	0.171854	0.999808	0.151386	0.378814	0.788907	-1.15455	-0.0120977	0.099228	0.00454778	0.243717	0.180029	-0.545854
SK-MEL-3	0.0686399	-0.0136884	0.41231	0.60738	-0.258636	0.434296	-0.269323	-0.451141	1.20601	-0.529815	0.184148	-0.0368556	0.598822	0.565236	0.0863843	-0.0440119	0.0837182	0.211007	-0.245773	-1.49944	0.204421	0.541054	0.0653256	0.0932028	0.0151137	0.0815288	-0.00364986	0.286894
SK-MEL-30	0.100035	0.860482	0.120521	0.223631	0.805624	0.526534	-0.170275	-0.302306	0.338792	0.621468	0.0362238	0.0315584	1.04952	-0.124862	0.149231	0.00439212	0.14089	-0.674592	-0.0738146	-0.426872	0.669143	-1.17175	0.121203	0.0884725	0.089073	0.03689	0.188698	0.50197
SK-MEL-5	0.00414573	-0.0777158	0.0776303	-0.309096	-0.0547247	0.529688	0.0363595	-0.0091073	0.0438724	-0.501907	0.0200936	0.0822173	-0.431332	0.589565	-0.071395	-0.0707964	0.135384	0.0247606	-0.00410885	-0.0107371	0.0249862	0.499615	-0.112707	0.00631359	-0.0444934	0.000613806	-0.0138945	-0.593197
SK-MES-1	-0.25527	-1.76271	0.502611	0.648717	-1.33042	-1.48294	-0.0539471	0.0937531	-0.526608	-0.863026	-0.299291	-0.141699	-0.562773	-0.191501	0.121266	-0.0851556	-0.443747	-0.984411	-0.01234	0.382433	-1.06627	0.385909	-0.00496642	-0.0778863	-0.154463	-0.0734359	-0.349143	-0.174237
SK-MG-1	-0.0618692	-0.15354	0.178478	0.107975	-0.143112	0.506495	-0.00702281	-0.0731652	-1.1236	-0.217687	-0.0288849	0.0996125	-1.38689	0.586199	0.0662645	-0.0674743	0.113791	-0.129786	-0.0069089	-0.121493	0.0494647	0.554827	-0.0598777	-0.126823	-0.00986489	0.0127419	-0.0972557	-0.465167
SK-MM-2	0.493394	0.500269	0.561301	0.671905	0.784269	0.582479	-1.05275	-0.991911	1.05494	1.44047	0.787115	0.574088	-0.199869	0.645575	0.28791	-0.192161	0.429445	0.272808	-1.24942	-1.71409	0.537397	0.595618	0.121396	0.352544	0.413563	0.231033	-0.228633	1.50525
SK-N-AS	0.00943395	0.68771	-0.319316	0.596531	0.187966	0.581312	0.1865	0.0428578	-0.0538914	-0.517024	0.13892	0.121946	0.507189	0.474882	0.162375	-0.0618747	0.200685	0.993965	0.100415	0.633868	0.49325	0.556305	-0.0975455	0.00430248	-0.0191942	0.037796	0.0549975	-0.370607
SK-N-DZ	1.21894	0.870398	-2.776	-0.455159	0.532416	0.491991	-0.560855	-1.54213	-0.898028	-0.0810351	0.371413	0.435264	0.755428	0.415739	0.0699219	-0.477146	0.34839	1.0273	0.16938	-2.34415	-2.47503	0.262099	-0.0741278	-0.0134345	1.15262	0.231979	-0.133775	-0.139673
SK-NEP-1	0.441171	0.530909	0.434891	-0.270915	-0.564274	0.460163	0.983675	-1.19838	-1.33807	-1.19084	0.233309	0.123523	-2.37593	0.209254	-0.106808	-0.117931	0.0910388	0.845042	-1.63936	-2.19809	0.40151	0.0848394	-0.328426	-0.748465	-1.58596	-1.3289	-1.081	-0.340991
SK-N-FI	0.55029	0.865277	-0.211506	-0.765091	0.915757	0.474298	0.996499	-0.461375	1.24618	0.258697	0.774226	0.220974	-0.216242	0.50947	0.306938	0.953544	0.501865	1.06369	0.206465	-0.546344	0.843375	0.544729	0.302069	0.377128	0.791736	0.0303628	0.345478	0.781056
SK-OV-3	-0.0163868	0.122698	-0.856722	0.60856	-0.00335008	-0.759982	-0.0942756	-0.274687	0.333146	-0.21737	-0.12616	-0.0815418	-0.944697	0.267576	0.0902135	0.00165783	-0.214171	0.652513	-0.139775	-0.246033	-1.16322	0.590407	-0.00845952	-0.142933	0.0562241	-0.00401908	-0.00536647	-0.278893
SK-UT-1	-1.92095	-2.2659	0.0802058	-0.682208	0.061615	0.38766	0.703796	-0.194055	-0.693714	-0.0826698	-0.0579411	-1.29468	-0.262415	0.101563	0.276499	-1.17927	-0.00730525	-0.799695	0.200892	0.669434	0.8409	-1.3841	0.296371	0.31575	-0.512124	-0.810841	0.56661	-0.422882
SN12C	0.0731203	0.0242745	0.439392	-0.0281412	1.17949	-0.40766	0.152404	0.564339	0.0667167	-0.333239	0.0124138	0.0257966	0.749719	0.418145	-0.0321622	-0.0248714	-0.123895	0.295208	0.107002	0.3324	-0.147989	-0.0217034	-0.0437089	0.114553	0.015644	0.000163439	0.189898	-0.417883
SNG-M	-0.143883	-0.111929	0.524347	0.300595	-0.906771	-0.177024	-0.103606	-0.572547	0.1567	-0.257418	-0.194592	-0.00919396	0.0529691	0.637946	0.00363813	0.00470403	-0.136531	-0.217694	-0.0630726	0.565927	-1.61809	0.47744	-0.0730371	0.0206221	0.00682558	-0.160113	-0.132792	0.707779
SNU-387	-0.240589	-1.36064	-0.08078	0.149924	-0.830602	0.526352	-0.652086	-1.83405	-1.35949	-0.593059	-0.40187	0.0125841	-0.979192	0.667868	0.0783416	-0.256112	-0.0406445	-2.13374	-0.427927	-1.72902	-1.03235	0.553885	0.0582292	-0.205396	-0.0843078	-0.155169	-0.302192	-0.560307
SNU-423	-0.0406489	-0.943712	-1.6552	-0.494233	0.0836941	0.581294	-0.227502	-0.32836	-0.112821	0.117899	-0.286049	0.0722276	-0.310984	0.669588	-0.167418	-0.151122	0.0272422	-1.61701	-0.145669	-0.930505	-0.678676	0.556616	0.0210094	-0.12544	0.0707354	-0.16008	-0.0783185	-0.124686
SNU-449	0.0593407	0.637036	0.512302	-0.113781	0.00157927	-0.173559	-0.283631	0.0510097	0.258233	0.683051	-0.331357	-0.117596	-0.313187	-0.823362	-0.0278405	-0.010184	-0.0559181	-2.29008	-0.0843172	-0.630188	-0.422424	0.25701	0.107257	-0.0583003	0.0989867	-0.0733841	-0.0125876	0.370845
SNU-475	0.1412	0.847095	0.126094	0.0444971	0.776539	-0.0600454	0.324238	0.984471	0.173413	0.0499548	0.198021	0.0521717	0.126184	-0.0524209	0.0176669	0.0766841	0.0860134	0.880323	0.217224	0.756511	0.7952	0.0455907	-0.051852	0.0598184	0.0700456	0.0856724	0.161572	0.00708018
SNU-C1	0.782372	-1.59691	0.549565	0.611392	1.27391	0.392601	-0.463821	-1.37082	0.641112	0.455561	0.817923	-0.209544	-0.766396	0.47189	0.307798	0.452298	0.470517	0.475502	0.982833	-2.99135	0.834482	-0.58152	0.480433	0.378823	1.25337	0.773476	0.695866	0.57829
SNU-C2B	-0.437053	0.0126534	0.485705	0.648245	-1.3425	-0.558157	-0.578768	-0.0311731	0.793184	0.5738	-0.228999	-0.2424	0.514098	-0.765173	0.276305	0.0552276	-0.0744781	1.0482	-0.39363	-0.223445	0.347638	0.470758	0.206705	0.344085	1.23483	0.336881	0.837549	0.0983075
SR	-0.792718	-0.652374	0.368246	-0.0799235	-2.48126	0.563884	-0.185258	0.762856	-1.70079	-2.26139	0.602874	0.477266	-1.01125	0.602141	0.280803	-0.671132	0.112704	-0.400538	-3.68804	0.490257	-0.714192	-1.58921	-6.6846	0.214063	-1.67429	-0.177869	-1.76806	-2.27098
ST486	-0.648853	0.719474	0.512079	-1.46701	-2.19857	0.579412	0.707004	0.150564	0.0972534	0.304792	0.43476	0.31335	0.991209	0.141342	-3.42189	-0.301888	0.212647	-0.509324	0.0395406	0.351712	0.541284	0.293805	-1.76705	0.341664	-0.444825	-0.470405	-0.21558	0.489044
SU-DHL-1	0.460914	0.895398	0.0489312	-0.234389	1.28765	0.0880359	0.0972818	1.25753	0.234732	-0.447427	0.800699	0.571604	-0.112735	0.335627	0.128346	0.572999	0.502365	1.06511	-4.13991	0.769036	0.444832	-0.277091	-4.45366	0.211127	0.283016	0.427945	-0.813314	0.0132951
SUP-T1	1.4899	-0.475078	0.469605	0.466552	-1.10039	0.527484	0.951341	-0.193435	0.400069	0.926458	0.818035	0.505626	-0.859621	0.507948	-1.15348	1.80422	0.482384	-0.225685	1.03887	-0.282503	-0.0525592	0.208437	0.452025	-1.71388	1.30276	0.794714	0.866467	1.62391
SW1088	-0.0342814	0.541797	-1.84312	-0.192408	1.2735	0.562543	-0.0767897	-0.225031	-1.31907	0.162259	-0.502957	0.0837874	0.0328111	-0.713487	0.0173677	-0.191012	0.073209	-1.36505	0.0318461	0.273067	-1.10103	0.212613	-0.00318877	-0.253239	0.0185199	-0.163838	0.0635338	-1.45302
SW1116	0.0565591	0.141357	0.455369	0.611942	0.192273	-1.12148	-0.0255924	0.0241683	1.24118	1.50304	0.0120707	-0.215039	1.24042	-0.619118	0.0121218	0.145001	-0.318509	0.181633	0.087099	0.0497643	0.154885	0.496313	0.168038	0.0815334	0.144985	-0.00293025	0.210566	1.68357
SW13	0.13003	0.742451	0.192197	0.463768	1.00123	-2.27072	0.134198	0.616287	1.15301	0.0859332	-0.0940439	-0.189559	1.03574	0.213768	-0.0342751	0.046017	-0.508967	0.64052	0.0431961	0.212808	-0.475354	0.560548	-0.00308486	0.10475	0.0586794	-0.00482003	0.299257	-0.326773
SW1417	0.209786	0.870751	-0.289675	0.647053	1.27136	0.0596524	0.190511	0.495048	1.2733	0.313075	0.234315	0.0608442	1.1091	0.626938	0.118713	0.0951088	0.0456269	0.640916	0.176871	0.712092	0.856167	0.559004	0.0109638	0.13315	0.301897	0.0146655	0.319882	1.68404
SW1463	0.168041	0.672093	-0.307484	0.37814	1.16837	0.431113	0.0937536	0.244123	1.19739	1.66204	0.189418	-0.0453379	1.19291	-0.400348	0.012718	0.0901466	0.0763908	0.914315	0.151101	-0.193017	0.775147	0.402567	0.129624	0.058459	0.150493	0.105498	0.382376	0.825792
SW1573	0.123952	0.726649	0.522143	-0.130416	0.73997	0.434802	0.0100249	-0.295019	0.463987	0.356569	0.141974	0.0611536	-0.157508	0.566587	0.00494995	0.0382383	0.138405	0.241599	0.0399485	0.214191	0.793123	0.348046	-0.0509111	0.0636513	0.136708	0.0325947	0.238021	0.560507
SW1710	-0.312901	-1.94142	0.342182	0.174665	-1.28569	0.305979	-0.632246	-2.0529	-0.622443	-0.896462	-0.443491	-0.0147044	-1.01952	0.581126	0.141453	-0.217038	-0.133137	-2.32672	-0.379844	-0.702589	-1.50861	-0.0349602	-0.00206565	-0.127418	-0.101109	-0.176914	-0.345192	0.0676066
SW1783	0.0462854	0.142892	0.237944	0.648461	0.811835	0.560845	-0.00134168	0.144595	-0.0464279	0.533207	0.0323586	0.0705859	-0.00306369	0.482269	0.186084	-0.0539474	0.0965729	-0.325672	0.0813123	-0.0819719	0.652861	0.42989	0.0412771	-0.0126411	0.109123	0.0590043	0.161842	0.371872
SW1990	-0.0275784	0.325066	0.0225363	0.556062	0.265056	0.456489	0.261615	0.97994	0.105177	0.589102	-0.0315328	0.0500789	1.21347	0.18748	-0.0244441	0.0272997	0.00418837	0.84195	0.21997	0.585502	-1.27896	0.568938	0.00373779	0.056681	0.0109255	-0.0483813	0.0588266	0.234426
SW48	0.0127143	0.517396	0.328432	0.507411	-0.388967	-1.44013	-0.261775	-0.658866	-1.06567	-1.94276	-0.158963	-0.208528	0.174156	-2.45153	0.233625	0.0430273	-0.209662	-1.26644	-0.105967	0.393281	0.261959	0.482955	0.104181	-0.139522	0.100263	-0.126668	-0.329174	0.803734
SW620	0.00556412	0.854507	0.554983	-0.325733	-0.591223	0.526564	0.0220298	-0.621057	0.0630725	-0.652551	0.134631	0.100496	1.23732	0.672389	-0.092474	-0.0602007	0.235124	0.199998	-0.0288059	0.183783	0.841421	0.5901	-0.130122	0.13678	-0.0828019	-0.0741795	-0.0106989	-0.143462
SW626	0.0250917	-0.134168	-0.0764693	0.610186	1.05052	0.199913	-0.0306947	-0.426711	0.782564	0.477057	-0.0464677	0.0236078	0.425651	0.638492	0.154033	-0.0739345	-0.0448884	0.0444985	0.0592009	0.309313	0.0420704	0.558101	-0.0124544	0.0199905	0.0954707	0.0191762	0.28725	0.259317
SW684	1.26059	0.704416	0.556221	0.66446	1.18414	0.333953	1.01371	1.04169	0.610248	0.488244	-0.73002	0.537873	0.0199597	0.639574	-0.133533	1.49635	0.457731	0.49635	0.91584	0.741008	-0.829486	0.553879	0.408825	0.314983	0.972403	0.775881	1.01303	1.30312
SW780	0.00816342	-1.20687	0.103438	-0.991482	1.25079	0.46961	0.321373	1.22544	-0.426606	-0.641272	0.0437515	0.208114	0.157087	0.635937	-0.0432735	-0.13565	0.109269	-0.683972	0.202153	0.756261	0.804711	-2.37064	-0.120449	0.180085	-0.191187	0.108402	0.114598	-1.70218
SW837	0.0266833	0.470152	0.174213	0.546971	-0.903519	0.388316	-0.0822338	-0.344578	1.07351	1.81683	0.287435	-0.0722059	0.844961	0.273026	-0.0120314	0.135359	0.0930068	1.04847	-0.0632606	-1.03492	0.806506	0.37572	0.160879	0.0695247	0.0560977	0.0895549	0.0900624	1.46458
SW872	-0.531086	-0.734208	-0.217921	0.556393	-1.84446	0.497181	-0.415553	-0.559277	-0.691856	-0.120917	-2.19772	0.478723	-0.715092	0.308168	0.132372	-1.82343	0.352971	-0.545285	-1.03016	0.644873	0.714068	0.554857	0.192834	0.183479	-1.0574	0.692936	-0.611939	-1.29734
SW900	0.0512503	-0.819884	0.290713	0.532047	1.20992	0.322053	-0.114272	-0.167205	0.528307	0.643259	0.101346	-0.00603956	1.20279	0.380051	0.109818	-0.0702198	-0.0472742	-0.115293	0.0063596	-0.811599	0.696585	0.0568753	0.135784	0.0964433	0.0606189	0.0807257	0.259108	0.407738
SW948	0.0647607	0.641289	0.555533	0.223125	0.770142	0.555956	0.00556871	-0.881151	0.809792	1.14383	0.253446	0.0651672	1.2305	0.592358	0.107908	0.126253	0.105228	0.986288	0.0684623	0.733132	0.765666	-0.792113	0.0295807	0.180364	0.157715	0.0224257	0.352943	1.68515
SW954	-0.502401	-0.611435	-0.143612	0.567109	1.08502	-1.48241	-0.947035	-0.778745	-0.36471	-0.677455	-1.72511	-0.941625	0.177661	-1.50051	0.283292	-0.922757	-1.65479	-0.0389242	-1.40617	-0.533871	-0.825203	-0.714838	0.335863	0.346584	0.063147	-0.922975	-0.577038	0.169813
SW962	-0.495063	-0.505975	-0.721218	0.46953	0.573983	0.200201	-0.946577	-0.595341	-0.82558	-0.999166	-1.40278	-1.28454	-0.240655	0.194778	0.238425	-0.425703	-1.86958	0.69652	-0.353404	-0.55096	-0.0624353	-4.37454	-0.0680273	-0.203021	-0.192806	0.518375	0.299304	-0.397172
SW982	-1.04649	0.863369	0.500866	0.532869	-2.1789	0.555676	-1.46694	-1.03906	-2.15003	-0.935388	-2.36316	-0.276623	0.0254884	0.496277	0.28244	-0.569362	-0.0380389	-4.07271	-2.35266	-0.14321	-1.129	0.551808	-0.106057	0.345204	-0.341496	-0.32644	-0.729896	-0.744754
T-24	0.110232	0.86394	-1.63209	-1.77157	0.696165	0.530881	0.237075	-0.00900151	0.484873	1.09539	-0.114901	0.132439	1.07696	0.5912	-0.515587	-0.0444905	0.191175	-0.195791	0.155715	0.579548	0.385955	0.503437	-0.159521	0.0515276	0.0151506	-0.178599	0.299931	-0.709225
T47D	-0.198689	-4.14291	0.178666	0.639456	0.920852	-0.186358	0.240402	0.243436	1.06542	1.1382	0.0149327	-0.0606895	-1.2857	0.637215	0.179668	-0.182658	-0.344171	0.603383	0.338757	0.656643	0.607596	0.590807	-0.033363	-0.0426786	-0.181771	0.286135	0.298051	-0.863687
T84	0.0347377	0.699208	0.524561	0.667691	-0.572974	0.383222	-0.37267	-1.66307	1.27275	1.68462	0.262742	-0.10472	1.26355	0.516956	0.0460877	0.0996467	0.0605349	0.968613	-0.251561	-1.49463	0.798193	0.55717	0.179596	0.089498	0.10055	0.0477012	0.205328	1.70184
T98G	-0.00334805	0.448266	0.262109	-0.00912553	0.929343	0.49878	0.115293	0.865095	-0.846495	-0.646504	-0.323126	0.16468	-0.5843	0.616578	0.0724638	-0.164815	0.088728	-1.47086	0.130996	0.75262	-0.859372	0.125045	-0.139411	-0.0393059	0.00281579	-0.0760996	0.0166845	-1.15025
TALL-1	-0.465475	0.914958	0.160016	0.146605	1.14885	0.101472	0.0923898	1.22181	0.192993	0.0230448	0.810332	0.213447	0.0934127	-0.0198272	0.246253	0.122786	0.503314	1.06474	0.448712	0.7689	0.842156	-0.0356468	0.350328	0.403222	0.942963	0.694328	-0.117524	0.209309
TCCSUP	-0.0847184	-0.698238	0.348886	0.573873	0.816499	0.526844	-0.350564	-1.24478	0.199062	0.761082	-0.308155	-0.011863	0.183333	-0.0634824	0.308826	-0.256347	0.0147378	-2.13638	-0.0525893	-0.285981	0.790969	-0.0580967	0.0631003	-0.0644938	-0.0560448	0.048699	0.224046	-0.601772
TC-YIK	0.292798	0.093845	0.437909	0.455534	0.0199018	0.0716918	0.182371	0.0756999	-0.444184	-0.911007	0.222144	0.089499	-0.0107469	0.457021	0.129459	0.346567	0.0940922	-0.0511321	0.747905	0.0849175	0.107955	0.359646	0.472317	0.0529687	1.08911	0.00727017	0.113311	1.23004
TE-1	-1.51585	0.433704	0.51114	-0.107252	1.26127	-1.32325	-1.29718	-0.639649	0.461121	-0.202843	-1.46568	-2.66055	0.0915051	-0.163845	0.0918695	0.175595	-2.41973	0.582335	-0.889948	-1.38959	0.7902	0.558288	0.38862	0.152395	-0.263803	0.678638	-0.0138759	0.495605
TE-10	-1.70668	-0.346893	0.520716	0.670508	-1.36871	-0.535816	-0.969808	-0.913976	0.696832	0.362391	-1.37214	-0.982425	1.04048	0.173183	0.232629	-0.99453	-0.803604	0.249776	-0.640123	-1.04607	0.837441	0.55355	0.056218	0.037953	-0.761587	-0.40604	-1.49307	1.71455
TE-11	-1.35558	0.425978	0.518799	-0.0601453	1.03268	-0.368689	-3.34351	-2.84989	-1.35132	-0.682827	-1.46592	-0.735223	0.291583	-0.0900158	0.102546	-1.52372	-0.417209	-0.158786	-2.62286	-4.2421	0.185489	0.503866	0.291851	-0.286436	-0.828364	-0.351808	-1.76893	-0.0289916
TE-12	-0.910861	0.695004	0.398852	0.355247	-2.21609	-1.93625	-2.43046	-1.30725	0.684929	0.353118	-1.84849	-6.21158	-1.38742	-1.40603	0.280977	-0.753347	-3.80317	-0.200104	-1.16066	-1.96969	-0.494327	0.501767	0.296431	0.0454684	-0.265249	-0.881706	-2.50626	0.250948
TE-15	-2.09633	-0.382139	0.512659	0.651304	-1.6267	-2.61414	-1.36965	-0.49643	0.184516	0.728128	-2.00124	-1.53887	-1.47398	-3.18291	0.118169	-0.552935	-1.47388	0.121327	-1.05647	-0.41234	-1.24183	0.0317431	0.185262	-0.96822	-1.55871	0.756469	-2.73963	1.49139
TE-5	-1.04253	-0.970021	0.519585	0.548473	-0.50382	-0.0190174	0.494485	0.266698	0.751555	0.746147	0.087662	-1.94097	0.575567	0.496432	0.280941	-0.687151	-1.53212	0.995616	0.519907	-0.280451	0.804938	0.470926	0.413556	0.343949	-0.180437	-1.22756	0.89222	-0.243394
TE-6	0.267217	0.717471	0.265407	0.561657	0.175905	-1.91232	0.746737	0.838989	0.289045	1.42184	-0.121312	-2.52945	0.124768	-2.11507	0.0149503	0.513603	-1.92689	0.459241	0.23166	0.756948	0.843739	-2.14742	0.408438	0.283623	-1.47002	0.620532	0.744019	-0.598399
TE-8	-1.14126	-0.364124	0.442809	0.550628	-0.937678	-0.765221	-1.69579	-1.30791	-0.847689	0.134074	-2.46676	-0.444988	-0.198397	-0.409503	0.283375	-0.0869936	-0.901617	0.205945	-1.17638	-1.65071	-1.52452	0.20125	0.378064	0.340755	0.977629	0.0538966	-1.23634	-0.306736
TE-9	-0.00598218	0.631436	0.455767	0.545302	0.641631	-0.649147	-0.437696	-0.268241	-0.255321	-0.3008	-0.427294	-2.17675	1.21272	0.178774	0.276351	0.0754977	-2.97787	0.576508	-0.299557	0.566709	-0.389177	-0.306344	0.442875	0.367914	1.14746	-0.0362284	0.530664	1.61955
TGBC11TKB	0.122992	0.865591	0.518732	0.213135	-0.105228	0.515271	0.342818	1.13939	0.512477	0.647139	0.342557	0.079864	0.594264	0.369358	-0.0463345	0.171525	0.191707	1.04995	0.251439	0.620663	0.809635	0.501455	-0.00464945	0.138689	0.149366	0.043906	0.0709372	1.51379
TGBC1TKB	-1.19178	0.779872	0.315685	0.644487	1.24552	0.506591	-0.383184	1.10487	0.796952	1.16523	-1.31351	0.540653	0.0527608	0.435494	0.246429	-1.48598	-1.19837	0.55607	0.30617	0.62142	0.130914	0.544393	0.413611	0.194993	-2.66832	0.113248	-0.064342	-0.464936
TGBC24TKB	-0.454659	0.225747	0.242927	0.243754	1.27065	-0.542889	-2.69354	-1.51497	0.589231	1.62127	-2.37143	-0.686502	-0.133522	-0.674229	-0.762586	-0.941905	-0.55144	0.711067	-1.7901	-1.5129	0.585998	-1.64813	0.28802	0.188534	-2.39045	0.162753	0.836867	-0.265013
TGW	0.443715	0.896114	0.523987	0.299204	0.575619	0.56301	-1.35959	-0.173719	-0.953323	-1.08302	0.273242	0.136848	-0.802419	0.67578	0.306345	0.367811	0.471851	1.03166	-0.715936	-0.843327	0.792153	0.592893	0.00786229	0.402786	0.604576	0.535228	0.185971	1.24995
THP-1	1.19821	0.869246	0.516227	0.613715	0.39833	0.562795	0.776209	1.07649	1.28694	0.104328	0.801287	0.547474	-0.734675	0.641714	0.307729	1.42762	0.43795	0.909586	1.09572	0.756313	0.240479	0.593049	0.455646	0.377465	1.2514	0.0952424	0.488907	1.31965
TI-73	0.0125494	0.172543	0.419458	0.299729	-0.151545	-2.05628	-0.0712238	0.0383187	-1.08252	-0.963223	-0.123292	-0.356125	0.381587	-3.52961	0.089501	0.0916337	-0.378077	-0.186942	0.0338309	0.143996	0.255334	0.480085	0.178047	-0.163579	-0.0606303	0.000158162	-0.22477	-0.279883
TK10	-0.703325	0.633365	0.512059	0.64417	-0.315866	-2.24217	-0.490048	-0.234119	0.0443622	-0.596631	-3.15221	-3.42367	-0.606118	-1.61139	0.276549	-1.35623	-1.8862	-0.973286	-0.368879	0.0477869	-0.402198	0.125813	0.394276	0.343741	-0.204602	0.716644	0.320403	-0.286838
TT	0.045844	-1.33291	-5.1118	-0.147235	1.0487	0.508502	0.356594	1.11597	1.21907	-0.253662	-0.0699913	0.140958	0.666509	0.0927623	-0.114031	-0.0468591	0.0189441	0.928374	0.152064	0.70178	-1.25094	-0.437141	-0.0109902	-0.140365	0.139211	-0.0845587	0.0345681	-0.179092
TUR	1.4475	0.614556	0.560099	-0.72803	-0.741055	0.531227	1.04591	0.794895	-1.81699	-1.54322	0.810775	0.592829	-2.27195	0.480535	0.325537	1.53315	0.520431	-0.308538	0.908727	0.756732	-0.0680891	0.480594	0.343797	0.416732	-0.455377	0.794644	1.01334	-0.847592
TYK-nu	0.027101	0.307418	0.314914	0.577922	0.691369	0.579022	0.363099	1.22418	-0.518884	-0.502551	0.15876	0.105372	-0.601758	-0.251993	0.244024	-0.0645823	0.202801	1.02111	0.240638	0.712349	0.629819	-0.282442	-0.0823329	-0.0301507	-0.134988	0.225729	0.0507428	-1.55189
U031	0.00121761	0.401327	0.42791	0.53467	-0.26895	0.173584	0.0174561	0.322037	0.932042	1.83928	-0.101016	-0.00519841	1.24967	0.388056	0.0680471	-0.00878959	0.0193475	-1.45767	0.157274	0.216531	0.809057	0.315652	0.0913922	0.101509	0.0900456	-0.0338828	0.157013	1.35584
U-118-MG	-0.115283	-0.196378	0.105849	0.218454	0.0947612	0.550132	0.245739	0.393289	-0.00684671	0.66342	-0.107231	0.0499749	0.539406	0.211874	-0.021957	-0.105623	0.0403135	0.731089	0.212068	0.647355	-0.725872	0.551309	-0.0898401	-0.00165894	-0.194481	0.0312709	0.107733	-1.27822
U251	-0.0137732	0.108039	0.275131	0.484889	0.825278	0.544998	0.195355	0.565036	0.590286	1.70485	-0.130439	0.0606966	1.25718	0.528492	0.0548935	-0.0856694	0.0268606	-0.492584	0.288435	0.666758	0.169112	0.483969	0.00804251	0.0787199	0.00714411	0.00866049	0.318946	0.0804646
U-266	-0.0142831	0.116445	0.523368	0.610366	-0.0211781	0.397802	0.0352705	0.0570931	0.784495	-0.710363	0.0365044	0.0409637	1.18338	0.462691	0.136821	-0.126672	0.0883959	0.0992313	0.0201596	0.134441	0.083389	0.393224	-0.069666	0.122913	-0.109347	0.0410527	0.0402279	-0.552912
U-2-OS	0.0592538	0.663378	0.415263	-0.190981	1.27043	0.561211	0.127479	0.519676	-1.09059	-1.3351	-0.052629	0.167776	0.469431	0.495384	-0.0101864	-0.126058	0.141893	-0.00369398	0.0641305	0.291007	-0.471015	0.176918	-0.127167	0.0460569	-0.0322082	-0.0544614	0.0538319	-1.33788
U-698-M	0.911398	0.438715	0.55673	0.551798	-1.86639	0.579644	0.612144	1.14265	0.496091	0.978098	0.462738	-0.377888	-0.521317	0.565343	0.279207	1.28943	-0.649711	1.033	0.680369	0.413034	-0.831466	0.587257	0.418991	0.347384	1.22791	0.233541	0.791525	-1.11303
U-87-MG	1.38043	0.824559	0.0187554	0.576863	0.821481	-0.439371	1.03324	1.06465	0.47411	1.0102	0.702314	0.592754	0.567038	0.501796	0.246609	1.19493	0.380328	0.472462	0.739784	0.76957	0.706516	0.55142	-0.012129	-0.291882	0.110188	-0.000463597	0.99922	0.59536
UACC-257	1.11457	0.633413	0.24078	0.644845	1.26157	0.552112	-0.171183	0.737544	0.795426	0.373636	0.542701	0.475172	1.17822	0.58376	0.220853	-0.568881	0.357377	0.561514	0.635751	0.64474	0.274984	0.559059	0.293076	0.328063	1.19097	-0.285218	0.785859	0.863109
UACC-62	0.119867	-0.41179	0.45731	0.643542	1.23657	0.311838	0.304113	1.1823	0.52116	0.419271	0.273884	0.0774486	1.02364	0.567537	0.0876514	0.0573395	0.0104142	0.641728	0.303627	0.531582	0.837784	0.545133	0.0471556	0.152048	0.185229	0.0732784	0.229823	1.33311
UACC-812	0.260046	0.915294	0.152466	0.035843	1.29864	-0.159518	0.633121	1.25796	0.247904	0.190912	0.335297	0.57018	0.176885	-0.0527055	-0.118313	0.197436	-0.473751	1.07332	1.04494	0.76951	0.808894	0.0519579	0.409511	0.266538	0.181097	0.713435	0.561334	0.0212755
UMC-11	-0.0518817	0.742885	-1.18776	0.393122	0.415656	0.528657	0.202618	0.182352	-0.441725	0.515883	-0.0988741	0.150406	1.2616	0.483719	0.108163	-0.121605	0.149966	0.153003	0.140197	0.686444	0.191321	-0.242482	-0.0423082	-0.0204326	-0.0676109	-0.0405214	0.121662	-0.801916
UM-UC-3	-0.029029	0.606314	-0.0465724	-0.027613	0.138712	0.552346	0.250854	0.601765	0.566863	0.848293	-0.183904	0.082207	0.640681	0.485991	-0.0444748	-0.154891	0.139744	-0.375057	0.219379	0.700404	0.0309594	0.554951	-0.135577	0.0352987	-0.164114	0.0190729	0.189371	-1.4523
VA-ES-BJ	-1.35569	-0.211431	-0.13417	-0.787337	0.110688	0.528939	0.592944	-0.948022	-2.00917	-0.14918	-2.5877	0.479526	-0.581257	-0.0818648	0.165339	-1.55163	0.197857	-1.14721	0.00262217	0.457347	-1.05458	0.500034	-0.0938243	-0.709657	-1.11969	0.351383	0.137121	-0.866504
VM-CUB-1	0.03474	0.368959	-0.809639	-0.178095	0.952329	0.507633	0.222935	0.350644	-1.00537	-0.472274	-0.0056655	0.178779	1.04349	0.436616	-0.0282268	-0.143618	0.17714	-0.100631	0.165496	0.486609	0.837399	0.550864	-0.0849358	-0.00557886	-0.0100532	-0.0735904	0.0903379	-0.847375
VMRC-RCZ	-0.155577	-1.65302	0.486603	-0.114094	-0.299911	-0.837343	0.0888126	-0.0478219	-0.843104	-0.587133	-0.041257	0.0104312	0.160547	0.347989	0.0333719	-0.0958002	-0.220849	-0.629749	0.0908711	0.601082	0.74052	-0.361918	-0.0448626	0.0483922	-0.139194	-0.0273177	-0.107262	-0.259376
WM-115	0.0510417	0.797701	0.439426	0.405406	1.21337	0.370515	0.161159	0.990348	-0.28419	0.860222	-0.131845	0.066749	-0.760629	0.310981	0.0750178	0.084225	-0.023706	0.30815	0.17346	0.701906	-1.58202	-0.180682	-0.00318053	-0.0317156	0.15927	0.00322525	0.180204	0.267256
WSU-NHL	1.48935	0.541383	0.536512	0.0263518	-1.47842	0.311817	0.796425	0.278195	-0.326895	-1.6765	0.817891	0.540125	-2.57279	0.591661	0.245075	1.502	0.503503	0.0063317	0.48617	-0.358886	0.794739	0.218201	0.307269	0.402587	1.00648	0.251937	0.896083	-1.636
YAPC	0.189158	0.54292	0.555742	0.351286	1.22787	-0.180476	0.0571063	0.482447	0.353007	0.952167	0.266098	-0.0154768	0.600223	0.586497	-0.0416089	0.158485	-0.0787036	0.99484	0.0648431	-0.539015	0.448055	0.590809	0.121612	0.104466	0.269867	0.0364756	0.282109	1.54908
YH-13	0.0194095	-0.178764	-2.83073	-2.25388	-0.206361	0.579881	0.0194268	-0.143272	-2.81185	-1.48996	-0.0729607	0.261007	-2.07946	0.344141	-0.479335	0.035099	0.251815	-0.549002	-0.156628	-0.193921	-0.44381	-0.378216	-0.123375	-0.26399	0.14515	-0.297481	-0.406259	-0.332279
YKG-1	-0.37721	-3.25978	0.50211	0.437164	-0.920964	-0.412846	0.000666542	-0.47819	-1.16517	-0.0466165	-0.229823	0.019072	-0.108094	0.504002	0.185221	-0.234137	-0.270814	-1.53105	0.14623	0.740338	0.55306	-0.0132218	-0.0147198	-0.0432276	-0.242103	-0.0353876	-0.213674	-0.214658
ZR-75-30	0.0281941	-0.107764	-0.0221986	0.548634	0.180443	-2.41781	0.0232761	0.0655	1.26642	1.29757	-0.112777	-0.22787	-0.0097321	0.617262	-0.00668078	0.0747863	-0.582468	0.219253	0.00684123	0.0381848	0.106068	0.591055	0.051981	0.0213738	0.095736	0.0117564	0.264279	0.598862

## Sheet: gene name
A-443654	AKT inhibitor VIII	AMG-706	Axitinib	BAY 61-3606	BIBW2992	BMS-536924	BMS-754807	BX-795	CEP-701	Dasatinib	Erlotinib	GDC0941	Gefitinib	Imatinib	JW-7-25-1	Lapatinib	Midostaurin	NVP-TAE684	OSI-906	Pazopanib	PD-173074	PF-02341066	PHA-665752	Rapamycin	Sorafenib	Sunitinib	Temsirolimus
ABCB1	SLC16A6	ADAMTS1	LST1	CSTA	PTGS2	MSN	NTS	SLC39A4	MAGEC1	PLXND1	IGFBP3	CDCP1	TMEM47	DSG2	AMIGO2	PROM1	AKAP12	RPS6KA2	PGM1	FXYD5	OLFML3	MEST	PBX1	IFITM2	FCGRT	KHDRBS3	PRSS21
HSPA1B	GOLGA8A	WWC3	NXN	MT1M	OLFM1	POSTN	NAV3	ZNF91	ABCB1	HOXC10	PTGS2	DOK5	PTGS2	TNS3	MLPH	RHOBTB3	CA9	HDAC9	PHF11	TSPAN8	POSTN	IFIT1	CCL2	NAV3	TMSB15A	SLPI	NMU
CSTA	NAV3	CA12	SERPINA1	HSPA1A	LAMB1	PI3	ISG15	HEY1	CA9	FXYD5	CALB1	TES	CFB	UBB	KHDRBS3	GPX3	MATN2	COL21A1	GLB1L2	FZD7	SPOCK1	IL13RA2	RABAC1	PTPRK	DEPTOR	IL13RA2	DPYD
MCF2L	APOBEC3G	CHI3L1	PIR	MAGEA4	NUAK2	HDAC9	COLEC12	FGR	CLGN	KAL1	DSG2	ECM1	HOPX	SV2A	MCF2L	MMP1	LBH	C1QL1	NAV2	SRGN	MORC4	ABCB1	RHOB	FXYD5	MYO10	DUSP5	MAFB
MLF1	TJP2	RHOB	FAR2	SLC1A3	DTX4	HOPX	UPP1	RGS20	IFI27	ZSCAN18	ANPEP	HOPX	CALB1	ARHGEF3	EEF1A2	CRYAB	NTS	CXCL14	CXCL14	CSTA	ALDH1A3	UBB	NMU	AMIGO2	GBP1	DSG2	PTEN
KHDRBS3	NTS	ACTA2	NR0B1	KHDRBS3	CHN1	CTH	KLK5	CACNA2D3	KCTD12	MYLK	MME	CLGN	TRIB2	CLEC11A	DCX	MMD	SLC6A8	LOXL1	ISG15	POSTN	FILIP1L	RHOB	MMP2	PLTP	SLPI	BCHE	KRT19
SLC7A7	TNC	CEACAM6	MEIS1	LOXL1	TRIB2	KHDRBS3	PCSK5	TSPAN8	PRSS23	CYP1B1	EFHD1	CD69	ITGAV	UBE2C	HOXC10	SLC16A4	PRDX2	F3	NLRP2	HSPA1A	LGR4	MYH10	LIMCH1	CRISPLD2	PSCA	H1F0	IL13RA2
MLPH	ABCB1	NR0B1	CERS6	NAV3	NT5E	NGFRAP1	GPX3	HSPA2	RNASET2	TBX3	PTPRE	PFN2	SOX9	STAR	KIAA1199	TMC5	RAB33A	CSTA	NMU	SLC1A3	ITGAV	IGFBP6	SERPINE2	LOXL1	GPX3	PLAG1	RECK
INHBA	DKK1	TPD52L1	TGFBI	SH3BP5	NEFL	SERPINI1	KRT7	ARHGAP29	HSPA2	TWIST1	GPX3	RELN	HCLS1	LTB	MLF1	FOXA1	CHRNA9	PTPRK	MICALL2	AKR1B10	GLT25D2	NAV3	PLAT	RBP1	CHST2	HMGA2	SCG2
FGF13	CBS	PTPLA	ENO2	OLFML2A	CALB1	SH3BP5	MFHAS1	NXF3	SLC12A7	TUFT1	RHOBTB3	COL4A2	PARM1	NXN	FAM134B	HLA-A	FST	SH3BP5	NAV3	CDH4	TCEAL4	RAB4A	MEST	C1QL1	AKR1B1	WWC3	CHST2
SGK1	INHBE	ENC1	NPY1R	NME3	PLK2	ISG15	IQGAP2	LTB	TSPAN5	GRB10	SHROOM2	VAMP8	KCNJ2	PHF11	MT1F	FERMT1	SLC27A3	TSPAN5	GPR137B	ARMCX2	G0S2	F3	PTER	ANXA1	PHF11	SLIT2	FGR
SCN3A	TGFBI	OPN3	CEACAM6	RORA	PITX1	NOS1AP	CXCL14	SLC12A7	TUBB2B	IL7R	KCTD12	FABP6	KRT19	XK	HSPA1B	IFITM2	CACNA2D3	PI3	DSG2	APOBEC3G	IGFBP7	ST3GAL1	CRIP1	IL13RA2	MLPH	PRTN3	PIEZO2
FAM134B	AKT3	ZHX2	ITGA3	KLK5	SEMA3A	PXDC1	SGCE	FAR2	PLA2G16	CRISPLD2	BCHE	ZNF185	RBP1	RAB38	CDKN2C	MMP10	PRSS21	PPFIBP2	ARHGAP32	IGF1R	MCF2L	IQCG	MXRA5	POPDC3	SQRDL	C5	EPS8
FCGRT	CLGN	CTGF	PLA2G4A	GHR	HEY1	SCML1	ICAM2	RORA	HLTF	HS3ST3A1	CD55	PRKAR2B	ATF3	SERPINB6	POPDC3	GADD45B	SYNM	CTH	PTX3	FST	CYB5A	RPS6KA2	NAV3	ZDHHC4	ABCB1	BASP1	TNC
CA2	SRGN	AP1M2	NFIL3	IGFBP3	GABRE	LBH	IER3	PLA2G16	KIAA0226L	STOM	CHST15	TBX3	CDKN1C	LST1	TBL1X	FBP1	TSPAN1	FHL2	RAB20	SERPINB1	PLTP	S100A10	GSTM3	GHRH	TMEM158	LAMA5	TGFBI
ENPP2	LGR4	PLIN2	HSD17B8	GSTP1	MYO10	SGCE	ASNS	ZMAT3	MAFB	PTGS2	MMP10	FAIM3	HLA-A	PLAC8	CLEC2B	CHST15	TNIK	KHDRBS3	CRABP1	ATP1B1	RGL1	AMOTL2	FRG1	FHL2	CACNA2D3	ZNF544	PTPRK
CHRNA9	MAOB	HTRA1	LTB	BCHE	DHRS9	ARHGAP32	PRRX1	LARP6	RELN	KCNJ15	VSNL1	TGFBI	LEPREL1	LINC00342	CA2	FXYD5	C8orf4	MEST	SOX9	OAT	ECM1	AMOT	SLC2A3	AKAP12	TSC22D1	NAV3	XYLT1
MEIS2	MAOA	LGALS3	THBS2	BDKRB1	CTSH	GRB7	PRDX2	FHIT	FGR	SLCO1B3	SH3YL1	TFEC	RAB32	SERPINA1	C7orf10	CRYM	IL6ST	CDH2	HBE1	LAMA5	PDP1	SPHAR	PRPH	C7orf10	IGFBP1	TTC28	HSPA2
AMIGO2	GSTA4	MYL9	SH3BGRL	DUSP5	PCSK1N	CPS1	CYBRD1	CRIP1	CD99	KHDRBS3	CD14	SLC1A3	NQO1	NPY1R	ROBO1	DEPTOR	SLC1A3	EPHX1	TRIM22	KRT16	PRKAR2B	GNG11	CBS	ENPP2	TRIB3	MAGEB2	TRIP6
LOXL1	CRMP1	TACC2	ALDOC	SLPI	RELN	PDGFD	LHFP	HLA-DQA1	DCN	HEY1	CD70	LGALS3	HEY1	SERPINE2	TMEM45A	CD14	MAGEA10	MAL	IGFBP2	EPM2AIP1	CHI3L1	LIPA	IL13RA2	C14orf132	SRPX	BDKRB1	MXRA5
CAV2	CSTA	LPL	ST6GALNAC4	SGCE	CPE	FZD7	SERPINA1	3-Mar	HLA-DPB1	GPX3	MXRA5	EPS8	GOLM1	CHI3L1	PADI2	TMEM30B	ZSCAN18	LTBP2	IFT27	IGFBP4	NDN	GCHFR	CSTA	HSPA1B	UBXN2B	PXDN	CDKN1A
COCH	SPG20	HAS2	FGR	ISG15	RHOBTB3	TBX3	C1orf115	ALDOC	DKK1	PADI2	TACSTD2	CXCL14	PIP5K1B	FCER1A	CXCL12	F3	SELENBP1	AMOT	ERO1LB	HOXC10	ME1	MGMT	DHRS3	NAGK	SV2B	ZNF107	EREG
ST3GAL1	TBX3	NID2	HEY1	ENPP2	NQO1	CRABP1	NMU	TSPAN5	FAR2	SFN	PDE9A	SLC35G2	SLC16A6	TPD52L1	ITIH5	PRR15L	LTBP2	GPR137B	NDRG1	AKAP12	DUSP10	C1QL1	FABP6	PRRX1	H1F0	PI3	VIPR1
SH3BP5	LBH	PNPLA3	PLBD1	CECR1	SULT1A1	PHKA1	SDC4	POPDC3	SVIL	INHBA	RNF128	RBMS1	SHROOM2	IRF8	ARAP2	CYP2B7P1	DUSP5	NAV3	SCML1	CRABP1	TCEAL1	LSP1	RGNEF	RGS20	WWC3	SCML1	HIST1H1C
RORA	NR3C1	LGALS3BP	PLAC8	CD55	PODXL	IGFBP5	FGFBP1	GUSBP11	TUFT1	SMARCA1	CYBA	PHACTR1	UBE2M	MYLK	ME1	ABCG2	KIAA1644	POSTN	SH3BP5	WBP5	ENDOD1	MINPP1	BACE2	SVIL	MME	TACC1	LGMN
AKAP12	LUM	VAMP7	TNIK	INHBE	ZNF137P	IER3	GRB10	LHFPL2	ZNF14	COLEC12	ALCAM	FLNC	SERPINB2	CCL2	IFITM2	SOX4	PODXL	CHI3L2	IGFBP3	STOM	NR0B1	SERPINE2	DPP4	FABP4	POPDC3	CTSK	MAGEC1
IFITM2	IFI27	ANXA1	COL11A1	MYL9	CST1	PPFIBP2	MATN2	HS3ST3A1	CNIH3	HDAC9	LRIG1	TMEM47	ODZ3	RNASE2	KIT	ANPEP	CST6	TBX3	LGR4	HLA-DPA1	LGALS3	ADRBK2	KDELC1	HYI	IGFBP5	GPRC5C	PARP6
ZNF467	TRIM29	MFAP2	PCBP3	ACTG2	QPRT	MCF2L	PRSS21	RETN	DOK5	ATAD3A	RPS4Y1	LAMP3	CLDN4	PAX6	TPK1	NET1	LAMA5	ERO1LB	SETBP1	CD248	GLB1L2	MXRA5	ROBO1	DENND2D	GPM6A	GHR	RELN
LOC100507009	SPON2	IGFBP7	VAMP8	EPS8L2	RBP1	CDH4	STEAP1	RTN1	PDZD2	HMGA2	METTL7A	PLIN2	IFITM2	MICAL1	CRISPLD2	C8orf4	LPPR4	PHF11	CLIP3	COL5A1	IRS2	POU2AF1	C17orf81	TBX3	DNAJC15	BMP4	PLEKHB1
SHROOM2	PTPRM	SSBP2	APOBEC3B	FHL2	FLOT1	CYBRD1	TBC1D4	INPP4B	ABLIM1	DUSP5	HMGA2	SLC47A1	DOCK4	IFI16	PTPRE	CA9	KDM5D	FXYD5	P2RX5	HES1	NID2	TPD52L1	KLF2	COCH	TPST1	CAT	C3orf14
PLXND1	CA9	TMOD1	CA12	ANXA6	APOE	FXYD5	MAL	RGCC	HLA-DQB1	DNAJC12	IFITM2	EGR1	ARHGAP29	PPP1R9A	PMEPA1	LARS	SLC16A6	SRGAP3	NEFH	TEX14	SGK1	XIST	ABP1	CLCA1	SLC16A4	ZNF274	LARP6
PSCA	RORA	PION	LINC00342	APOLD1	PLBD1	ZSCAN18	NPIPL2	CD70	ADAMTS5	PSAT1	MMP1	EMP3	CEACAM6	TCF4	PI3	EEF1A2	WBP5	CD37	CD47	NAV3	FAR2	ITGA2	CADM1	THBS3	CECR1	SORL1	TMEM47
LMO2	CHFR	TRIM9	CYR61	LYPD1	PNMA1	SCN3A	CRABP1	PRG2	MGLL	PLA1A	GLRX	TOX3	PLBD1	STAP1	ELANE	CNN3	SCGB1A1	ARHGAP32	CYBRD1	HTRA1	PLAU	ENPP2	VCAN	CXCL14	PRDX2	GSN	RUNX1T1
C7orf10	SCN2A	COL11A1	TPD52L1	SCN3A	ARID5B	IGFBP1	CD47	CD99	SELENBP1	ME1	DKK3	MFNG	ZFPM2	PITPNC1	ZNF467	ANXA10	SLC46A3	POU2AF1	FXYD5	HS3ST3A1	ZNF544	MMP2	AIM1	NOL4	TPD52L1	CDT1	TWSG1
WDR41	ATF5	SLC6A15	GPNMB	TRAC	ZNF331	PDE9A	TFPI	ZNF14	RPS6KA2	QPRT	KCNJ8	XYLT1	OLFM1	KLF11	TMSB15A	MT2A	PSMB10	SEPW1	SLC6A20	MAGEA10	CA12	THY1	GABRE	POSTN	IGHM	PHF11	TRANK1
PCSK5	RGS20	ELOVL6	GALNT12	LXN	HCLS1	MAGEB2	FAM134B	SLC43A3	ProSAPiP1	DLK1	KRT34	SNCA	KLF2	TSPAN7	AKAP12	SOX9	BPI	NOS1AP	IGKC	RAB20	TESC	CSTA	SNAI2	CSTA	SPINT2	RGCC	PFN2
MME	ZC2HC1A	SNX10	GNE	FAM129A	CFB	SPRR1A	MAGEA4	WIPI1	MGST2	CXCL2	PPAP2B	HEPH	NR4A2	PIEZO1	CYBRD1	SLC6A14	TACC1	ENOX1	NTS	LRRN3	TMEM47	GFPT2	ELOVL6	SLC16A4	FGR	MCF2L	TPK1
TNS3	ITGA6	THBS2	CAP2	TPST2	BCL2A1	BBX	DCX	KLK8	GPR37	MCF2L-AS1	GPM6A	CAPN2	SVIL	SPATA20	SRPX	DHRS9	LIPG	HEY1	PODXL	PXDN	MLLT11	RGS5	ARID5B	ZNF467	STEAP1	IGFBP3	CR2
SCG2	HDGFRP3	BST2	UGCG	THY1	SHROOM2	GCH1	PPFIBP2	KCNS3	EPB41L4B	IL13RA2	QPRT	MAL	PEG10	CLC	SLC7A7	ISYNA1	NET1	ENC1	PHGDH	HIST1H2BK	AUTS2	CD37	PALMD	SCG2	DYNLT3	ACTA2	ANXA6
CLSTN2	FXYD3	DSE	SERPINB6	MCAM	CLDN4	PLXND1	CPS1	CD69	SLC47A1	ABCG2	BAI2	LAMB3	ZIC1	MECOM	PSIP1	ERMP1	FABP7	SPINT2	DNAJC12	RGS4	HLTF	CA9	IER5	PRND	CALB2	CHCHD7	CYP51A1
CTSZ	CYFIP2	ATP10D	ITPKB	TST	CKB	PHLPP1	MAOA	PDP1	KLK11	LOC100507009	ALDH1A3	KRT19	FOXD1	PXDN	GOLGA8A	GPC3	SLPI	ZNF107	ASNS	MAB21L1	CD69	SCRG1	ISYNA1	STMN2	MFHAS1	DENND1C	MID1IP1
UTS2	KRT4	BDKRB1	STC1	LBH	LAT2	ERO1LB	TNS3	CPNE3	INPP4B	PELI2	DDB2	RAB11FIP1	FABP7	GYPB	NEDD4	PCOLCE2	IFT57	AMIGO2	DCX	SERPINB5	PCOLCE2	ELF4	LDHB	PSG4	ICAM3	SGCE	TNFRSF11B
UBB	KLF5	BEX4	CTNNAL1	CXCR4	GDF15	NAV3	TTC28	KIAA0226L	WFDC1	CDC42EP3	OSBPL9	BDH1	MRC2	SLC16A3	RGS5	HIST1H2BK	TFF3	PENK	TNS3	TM7SF2	CTNNAL1	AZU1	FBN1	MT1F	INHBA	GAS6	RGS20
DNAJC12	MME	EREG	CAND2	SRI	HSD17B8	FST	GRB7	SLPI	GSTM3	RELN	KHDRBS3	SLC2A6	C14orf132	S100A9	THBS3	UCHL1	SLC43A3	SLC47A1	VIPR1	STEAP3	EPHA2	EFNB2	APOBEC3G	ADI1	CYBA	PADI2	TUFT1
EVI2A	LAMA4	KRT16	SIGIRR	HDAC4	PPAP2B	NRIP3	KRT15	STAT5A	C3orf14	SHROOM2	BMP5	PDE4B	F2R	HEY1	CADM1	KHDRBS3	DOK5	ECI2	TMEM2	SYBU	CERS6	IFIT2	CH25H	MYH10	KRT15	MAGEA4	DNAJC12
PI3	PLAC8	STEAP3	PLIN2	ARMCX2	PEG10	CRYZ	VIPR1	PRKD1	MX2	RCAN1	PCOLCE2	SLC2A10	RELN	GNG11	TXNRD3	SYCP2	NES	ANXA1	SEZ6L2	EFNB2	CDH13	KHDRBS3	SLC3A1	PLA2G4C	RAB38	AKR1C3	VAMP8
HIST2H2BE	FHL2	KEAP1	GNG11	EPHX1	ITGAV	EPHX1	PADI3	TCL1A	ZNF91	SGK1	GPC3	MSN	REC8	SH3BGRL	MCF2L-AS1	RARRES3	FLNC	CTSK	SERPINI1	KHDRBS3	MSLN	SDC3	NXN	ME1	POU4F2	CHI3L2	TRIB2
PENK	BEX1	SULF1	BIN1	BZRAP1	MILR1	GAS6	SERPINE1	TMEM156	COL4A2	LINC00312	SLC25A46	CHST2	SLC2A3	RGS16	NNAT	PNMA1	EPS8L2	CCNE2	CRMP1	ARHGAP32	RBMS1	GSPT2	RELN	ELF4	PLS3	PPAP2B	TJP2
DCX	ACTG2	ATP13A2	EREG	MILR1	MMP1	LAMA5	LPHN2	CAP2	KLK6	SLC27A2	GCLC	EYA1	PIM1	HERC5	SETBP1	TIMP4	COL5A1	NEFH	LDHB	EREG	NLGN4X	NDUFA4L2	DRAM1	ZEB2	CD248	DYNLT3	BIK
PXDN	MAD1L1	TBC1D2	BTBD3	LINC00312	C7orf23	KIF1A	FHL2	PARVB	GRB7	MFAP5	CLIP4	3-Mar	GABRE	SLIT2	PYGL	MLPH	UPP1	FAM46A	ALDH2	IL13RA2	SNCAIP	C14orf132	CLDN3	INPP1	BASP1	MID1IP1	TPBG
HLX	TCEAL2	SRGN	SLC39A4	FXYD5	NDUFA4L2	DHRS3	MAOB	KRT7	IFIT1	ALCAM	ATP1B1	PLAT	SLC25A37	MYO6	ZSCAN18	HOXC13	SH3BP5	CFD	IFI6	CRYAB	LBH	TOX	TIMP1	UBB	DUSP5	BAHCC1	KLK8
ARL14	GPC5	BEX1	TNF	ARHGAP32	PLA2G4C	AKAP12	WASF3	POSTN	NES	EFNA1	NRP1	SIK1	PCSK1N	DEPTOR	LOC100507009	AGR2	ITPR3	RRAD	SERPINB2	AGPAT4	EMP1	HSPA1B	KCNJ15	IGHM	ACTN1	PTPRK	SLC25A46
DLK1	L1CAM	KLK8	CDH3	ABCB1	RCBTB2	GSTP1	ARHGAP32	KLK6	PHACTR1	MCF2L	FERMT1	GYPC	AFFX-HUMRGE/M10098_3	TSC22D1	INHBA	HERC6	RND1	ADRBK2	MAGEB2	PSAT1	UPP1	IFIT3	AMMECR1	MLF1	SLIT2	SCGB1A1	MEST
RAB17	NDUFA4L2	PDLIM5	TSPYL5	SEPP1	SOX9	MME	EFHD1	CGGBP1	TGFBI	ISOC1	PODXL	LGR4	CYBA	LSP1	TOB1	STAG3L4	C2CD2	SLPI	C3orf14	ISG15	COPZ2	GRIA2	RAC2	CHST2	NT5C2	PLIN2	HOXA5
DBH	GSPT2	TIMP2	IL13RA2	TUFT1	ESRP2	IFNGR1	TMPRSS3	RBMS1	TRANK1	LCN2	COL5A1	CBLB	GALE	AZU1	CLSTN2	PPM1H	ACP6	ZNF274	CPVL	CHRNA9	SPAG16	SPAG16	MANSC1	PXDN	MCTP1	NPTXR	NAV3
GYG2	ADORA2B	TTC39A	CCDC91	PDIA5	CEACAM5	C2CD2	TSPAN12	MEF2C	CD69	AQP1	STK39	PRND	TNC	FUCA1	ARHGDIB	NEFL	MEG3	IFITM2	RIN2	TFEC	TPD52L1	ACOX2	IFI6	CLIC2	RGS16	LBH	GEM
KIAA1199	SCML1	TES	TIE1	SPINT2	ERC2	RNASET2	RNF144A	ELOVL6	EPHX1	DSG2	LBH	RGS16	ABCG2	IL13RA2	NOL4	CTGF	HTR2B	SPAG4	RPS6KA2	GHR	ATP6V0A4	NPY1R	ARHGEF10	PDP1	RAB31	MLPH	MUC16
RGS20	DOK5	TMEM97	SPOCK1	TACSTD2	SERPINE1	PHF11	OLFML3	FERMT1	DNAJB1	SDC2	SMARCA1	AMOTL2	ZCCHC24	TRAF3IP3	FAM49A	FBLN2	ZNF302	PDGFRA	AIM1	AGAP1	KIAA0664L3	MAP1B	STC2	PENK	PION	CRMP1	CRYAB
CD14	LAMB3	STC1	F12	FAM5C	HCP5	SCG5	RPS6KA2	ICAM2	VEGFC	IGFBP3	PPP1R1A	MMD	SRRD	SEMA3C	CHI3L2	PSCA	HRH1	EFHD1	TYMP	SPON1	TSPAN5	BMP4	ALX1	MCF2L	DPYSL3	IPCEF1	EYA1
PARVB	JAM2	COL5A2	TSC22D1	FAM70A	ABLIM3	PPAP2B	LYRM1	HLA-DQB1	KRT19	SCG2	ANXA10	ATP2B4	GALNT3	CHST2	ANXA3	CALB1	CBR1	GPX3	BBX	ASNS	ERCC1	ARHGDIB	SYNPO	HDAC9	PRTN3	SH3BP5	ALPPL2
LPIN1	GPR87	SQRDL	HERC5	ALDH3A1	ODC1	FABP4	HOPX	SERPINA1	RBMS1	CDS1	SULT1A1	EPCAM	RHOBTB3	VASH1	TMOD1	GOLM1	TMEM156	ABCB1	PEG3	LTBP1	CLGN	TNFRSF21	LAPTM4B	CCND1	PON3	CACNB4	SLC39A8
PHKA1	MX2	ISG15	MAGEA10	INHBA	ZNF365	SFN	BDKRB1	KCNMB1	C8orf4	FZD7	MT1M	NLRP2	SNX7	GPR65	CLIC2	IL13RA2	TMX4	NTS	IFT57	ZHX2	CXCL1	PTPRK	IL1B	ARNTL	SERPINE2	DUSP22	PTH2R
CFD	GNAS	MCF2L	BEX1	GLB1L2	HMGN3	QPRT	TNIK	TNIK	TBX3	DEPTOR	TIMP4	SPINK4	ALDH1A1	POU4F1	POU3F2	REN	PHF16	MSN	KRT15	INHBA	CXCR4	IL1B	ACTA2	TRAC	NLGN4X	TUBA4A	MID1
ZNF544	VIPR1	P2RX5	KCNS3	MCF2L-AS1	ICAM2	FLG	MICALL2	FBP1	CBR1	RHOB	CTGF	FCGBP	PTH2R	BTBD3	ALDH1A3	CST3	ABCA1	FLJ22184	CNN3	ACTA2	HBE1	HOXC4	CLSTN2	ZBTB10	LHFP	ENPP2	PLBD1
CCND1	ABP1	AMIGO2	CDA	GNG11	RARRES2	KCNJ8	PHF11	ZNF264	ZNF137P	IFITM2	ISYNA1	HLA-DPB1	LARP6	RPS4Y1	HMOX1	PTGS2	CTNNA2	REC8	GALNT12	ATP1B2	RPP25	EBP	MSN	NTS	SLC12A8	3-Mar	CPA4
C1QL1	CALML4	NET1	MYLK	RCAN1	FOXL2	ACTN1	RGS16	FAM111A	ALDOC	EPHX1	EXTL2	FBN1	AKR1B10	EFNB2	MPDZ	NR2F2	MAGEB2	BTG2	BHMT2	ELAVL4	ZNF512B	NAV2	FADS1	FGR	TRPM4	FCGRT	JAK1
ANKRD28	FGFBP1	FXYD5	JAK1	TFPI	ACTA2	PNPLA3	KLF11	LEF1	ZFP36L1	TFAP2B	GADD45B	S100A11	C16orf45	IL7	PHKA1	ASB13	P2RX5	SRPX	PGBD5	SPARCL1	TMEM100	BACE2	JAG2	HMOX1	BPI	ISOC1	RBP1
DAB2	CCNA1	OAT	PHLDA2	NEFL	CDH3	DLK1	KRT6A	CD48	HSPA1B	UPP1	NNAT	EGR2	ARID5B	ISYNA1	ZC2HC1A	EFHD1	CSGALNACT1	ZC2HC1A	TMEM187	DENND2D	PKIA	UCP2	NNMT	APOBEC3C	SH3BP5	C12orf5	SH3BGR
RGS5	COLEC12	ELANE	UBB	MX2	ATF3	CD47	PI3	BCHE	RORA	LMCD1	EVI2A	SETBP1	MAGEB2	H1FX	TFF1	SULT1A1	RCAN1	PRTN3	YAP1	NET1	TGFB1I1	DUSP10	IGKC	CA2	SLC39A4	CTH	ECH1
HOXB2	FAM127A	TRAPPC6A	CYP51A1	CHRNA9	FOXA1	IGFBP3	SLC6A20	HSD11B1	VPREB1	FGR	GSTP1	DNAJB1	TGFBR3	BCL2A1	DCBLD2	PTPN12	MICB	BEND5	RHOF	PPP1R13B	CAPN2	ISYNA1	BTG1	CDKN2C	PLA1A	LIMCH1	PDP1
ARSE	LIMCH1	CDH13	ADORA2A	KIFAP3	RBMS1	GPR137B	FXYD5	GJA1	POSTN	PARVB	EDN1	PBX1	MFAP2	GCHFR	LDB2	TYRP1	RTN1	IL7R	WASF3	RELN	SPG20	HLA-DQA1	LYZ	ARAP2	SCEL	ARHGAP32	LTB
PION	MLF1	DDIT4	SLC12A8	ME3	TGFBR3	ETFB	ELL3	PLEKHA5	PERP	SPARCL1	MFHAS1	JUN	DACT1	REC8	MICB	SLC26A2	RBP1	SERPINF1	SNCAIP	C14orf159	FHOD1	HLA-DMA	TFF1	MAGEA10	MOXD1	RAP1GAP	ZIC1
DDX1	HMOX1	MSLN	POPDC3	FAIM3	WWC3	LOXL1	TNFSF15	HLTF	GEM	CPS1	PRKAR2B	PRRG4	CCPG1	CLEC5A	PTPRK	SFN	FAS	SGCE	IL1R2	BEND5	ZNF652	IL32	PTX3	TSPAN1	SORL1	SPINT2	CCL2
FHL2	KCTD12	THBD	GULP1	ANXA10	FBLN2	FAS	C2CD2	DUSP6	FHOD3	MAGEB2	REC8	PDP1	BCR	SOBP	MYL5	ALOX15B	FHIT	NOL4	CST7	RAP1GAP	ACADM	ATF5	MAP2K6	SLC27A2	MT1G	MAP3K8	G0S2
THBS3	RGS7	HERC5	FOXF2	GSTM3	MAGEA1	RPS6KA2	DGKD	VAMP8	VAMP8	HOXA5	STEAP3	UCHL1	SULT1A1	RGS2	MEG3	TNFAIP6	IL1R2	HSPA1B	HCLS1	CASP1	ANPEP	FCGRT	LOC100507314	TXNRD3	SLC16A6	GPM6A	MYL9
MCF2L-AS1	FAM134B	DCN	PAMR1	ATF3	TMEM47	MFHAS1	HTR2B	GADD45A	CEACAM1	COCH	ALDOC	HLA-DRA	STC1	HRK	TNFAIP6	LAMA3	CDKN2A	ZSCAN18	MAL	LRRC17	SLC6A20	CPQ	OLFML2A	KCNG1	ODZ1	C14orf132	CPS1
CRIP1	SLC27A3	NOL4	SLC35E3	PLCXD1	F3	BTG3	PDGFRA	RNASET2	PPIC	MMP10	FBXO2	THBS2	CPA4	TRH	ZNF536	KRT34	C1QL1	HSD11B1	GAL	GPRC5A	PTGS2	GHR	SLC12A2	CST3	KHDRBS3	MSLN	GDF5
MYL5	ADA	IFIT3	CXCL1	MAGEB2	CAMK2N1	PRDX2	MAD1L1	HERC5	BCHE	ARAP2	IER3	SATB1	PAK3	IFFO1	HIST2H2BE	C7orf10	NELL1	PRKACB	BIK	COL9A3	SLITRK5	HLA-DRA	DPF2	TNS3	PDLIM1	HYI	PRG2
THBS2	CXCL14	PRAME	IGF1R	BAMBI	DOCK4	KIAA1199	LMO4	HOXC10	SH3TC1	PODXL	IGF2BP3	ZFP36L1	TCL1A	CTNNAL1	ZDHHC4	MAPK13	KCTD12	SERPINI1	MCOLN3	CADPS2	TMPRSS15	PID1	NTS	COL21A1	CPQ	SCYL2	EVL
MAF	PDGFD	KCNS3	ATP13A2	CLGN	MANSC1	TGFBR3	C14orf132	TGFBI	TSPAN12	HOXB2	DOCK2	GDPD5	HOXB6	CDA	LOXL1	PCP4	LRRN3	PDP1	NFIB	GSTT1	CAPRIN2	CST3	KHDRBS3	ESRP1	ITIH5	MOXD1	NFIL3
MYLK	FKBP11	FGGY	SRGN	ITGB5	FAM111A	CYP46A1	ALDH2	SCG2	ROBO1	FCGRT	DUSP5	TPBG	FOSB	TRIP6	PDGFD	CCPG1	PRG2	CYBRD1	PSRC1	SV2A	DOK5	NUP62CL	NME5	AGR2	PROM1	PPAP2A	WDR41
SETBP1	MATN2	FN1	SULF1	XIST	GJA1	ZNF274	SYNE2	MME	PRODH	KCNJ8	DUSP4	PIK3C2B	ZNF274	LGALS3BP	CRIP1	TNC	HLX	CYP46A1	RASIP1	SQRDL	TOM1L1	BTG2	KBTBD11	KIAA1199	LCN2	NFE2L3	KIAA1644
FNBP1L	MT1G	HEBP2	CYP1B1	DOCK4	IGFBP1	COL15A1	ABCB1	KIAA1199	P4HA2	CSDA	PRKCDBP	FOS	BAX	TNF	SLC19A2	TMCC1	MSX2	LAMA5	ENC1	SMYD2	AMOT	FLNC	IGFBP7	HOXB2	LOC730101	RNF128	COL4A2
PDGFD	EMP1	LDHB	PLEKHO2	MCF2L	PTMS	IFT57	HCLS1	TMEM164	CAND2	MEIS2	NRIP3	TYR	ACSS3	MGST3	C1QL1	TFF1	TUFT1	PRND	LOXL1	DNAJC15	INA	RUNDC3B	UCP2	ACTG1	UPP1	CLGN	CAPN2
SLC2A5	ROBO1	LIPA	NID2	MAF	PIM1	MAL	SPRR1A	KIF17	TSPAN8	CGGBP1	ODZ1	PRPS2	SOWAHC	DPM3	DEFB1	CYB5R2	PNPLA3	CALB1	SLCO1B3	SLC7A7	EGR1	FAM59A	FXYD3	MX1	ST3GAL1	PGAP1	IGHV1-69
PTPRK	TXNRD1	SPOCK1	KRT19	NME4	DACH1	CTSK	RHOF	TFPI	TNFRSF21	MYL9	HIST1H2BK	GSTT1	GRB7	NID2	CTSZ	GSTT1	TRIB2	MAP4K4	MSN	MST4	RIN3	TTC28	TFF3	PAMR1	RHOF	RHOF	SEMA5A
KLF5	SPA17	PTPRK	GPR116	CNIH3	SIK1	EFHD1	PRRG4	MDFIC	LGMN	INPP1	FOXA1	STMN2	PLA2G4A	DNMT3B	FGFBP1	TIMP2	SGCE	HMOX1	LYRM1	GPR87	MAGEA10	PROS1	KCNJ2	PPP3CA	MAFB	XK	PDE4B
ANXA3	HEPH	CLEC11A	MYO5C	ECHDC2	F2R	PCLO	LAMP3	PPP1R26	SFN	AKR1C1	STEAP4	TNFSF10	TIMP4	HK1	ITGA6	ERC2	ELMO3	PGM1	TMEM185B	C8orf4	PTH2R	CHST15	EMR1	PTH2R	C5	TSPAN8	3-Mar
FZD7	ALDH3A1	OSBPL3	ZFP36L1	ELF4	PEX6	ASNS	RAB20	TUFT1	AP3M2	GAS6	HSPB8	HLTF	MCTP1	CSTA	CELF2	DACH1	CLCN6	IER3	ARMCX2	GPM6A	COL21A1	TGFB1I1	GPR37	CD55	HEY1	MT1F	SPON2
ADAMTS3	TSPAN1	C1QL1	DOK5	RNF128	GADD45B	DCAF6	SULF1	MSN	DLK1	MSN	CHN1	NCKAP1	NKX2-2	FBN2	MAGEH1	PLAT	LMO3	GSTP1	TPST2	LAMB1	KRT6A	SLC12A2	HLA-A	PTPRE	EXOC3	SCN3A	DIRAS2
HDGFRP3	MAN2A1	PPP2R2B	TSPAN8	PTPRE	GPR125	SRPX	TFDP2	SEMA6D	ZNF652	BAG2	CHST2	MFAP2	EPHA2	ARHGAP29	NAGK	CTH	UBD	C14orf132	RPIA	HEG1	SLC35F2	DSG2	VDR	FCGRT	SVIL	LOC100507009	PDPN
SERPINI1	C1orf114	ST6GALNAC2	ZNF14	DENND2D	KIT	NEDD4	AADAC	NOV	CGGBP1	MAOB	FMO4	LINC00339	FZD10	CECR1	FXYD6	CLK1	ARHGAP26	IGKC	SSPN	CTNNAL1	TRPS1	GSTP1	PNMA2	PYGL	SYNM	MT1G	COL18A1
GOLGA8A	IRS2	POPDC3	PNPLA3	HPRT1	PAK3	CCNE2	GRINA	KCNMB4	CUEDC1	LPXN	NR2F2	MAOA	G0S2	ABHD10	PARVB	CYBRD1	GPC3	ANKRD28	CRYM	DNM3	CTSK	FGR	ITGA6	CD14	LRRN3	CXorf57	IL18
CYFIP1	H2AFY2	PELI2	SLITRK5	OAT	HOXB6	SPARCL1	WWC1	AMPH	CBR3	MGLL	LAMB1	NAP1L2	NET1	LTBP1	PRTN3	DDAH2	NBEA	VAMP8	CERS6	CRABP2	CNTN1	ECHDC3	CTSL1	PIK3R1	THY1	PLXND1	APP
BZRAP1	KRT6A	DSG3	PLLP	TSC22D1	CXCL6	FLJ22184	CLIP3	MAGEA11	WWTR1	TNFAIP6	PLAT	NUAK2	ODC1	PEPD	TSPAN1	ANKRD28	LMO4	GALNT12	F2RL1	HAS2	OSBPL1A	SPINT1	SNCA	GADD45A	CTNNAL1	DHRS7B	IGKC
GCH1	CFH	PRSS21	DPYSL2	FAM134B	SGCE	FGFBP1	PEG10	STAT4	SLC2A10	SLC6A8	LARS	GBP1	ZNF365	MEIS2	DNASE1L3	PSG4	TFAP2B	CD47	ANXA1	C17orf81	CYR61	ABP1	CEP72	PRSS23	ACO1	CYP46A1	CRIP1
NR3C1	ANKRD28	DUSP6	C2CD2	CD97	CPS1	TSPYL5	IGFBP5	LCP1	RGS2	CECR1	SPRY2	HSD17B12	RFTN1	PTPRC	CD70	PLAC8	SERPINB5	ZDHHC14	PBX1	KAL1	PGM1	PLS3	FAM127A	CCL20	PSAT1	OLFM4	CRISPLD2
DSG2	CD59	SPAG16	C12orf35	APP	ARHGAP29	TPTE	POSTN	CALB2	PTGFR	PPP1R13B	CYB5R2	CCR2	MICB	RHOB	PIK3R1	TES	NELF	PEX2	GPX3	DIAPH2	CYP1B1	MUC1	TRHDE	DCX	CPM	GOLM1	EMP3
CRISPLD2	MUC4	MAB21L1	MAT2A	CAND2	SPRY2	CPNE3	RAI14	BDKRB1	MLC1	SNX7	IVL	MSLN	TSPAN7	PSAT1	SLC48A1	TNS3	PFKM	PLTP	NOL4	MPDZ	NOV	TRIB3	PEG10	ARHGEF2	LTB	CHRDL1	CADM1
COL4A2	PKP2	TCEAL2	IL18	GSN	STARD13	LOC100507009	NUP93	PRSS21	TFPI2	CTGF	FBXW4	KLK6	MAPK1	ALOX5AP	SLC29A1	LRIG1	INHBA	PTPRR	GNG11	ACTG2	MUC1	FYN	CHST15	NEFH	AFFX-HUMISGF3A/M97935_MB	BTG2	NUDT9
AUTS2	CASP1	LIMCH1	WASF3	CA12	REN	PRSS8	EPHX1	CTNNA2	AKR1C3	CH25H	RPL39L	C11orf75	CXCL5	F12	NTS	SPATS2	ECH1	SETBP1	CTSK	CTH	TANC2	SYNPO	BDNF	SETBP1	TMEM45A	FAM59A	ECHDC3
IGFBP3	TRAC	TTLL12	FCER1A	ZNF264	CPZ	OLFM4	MSN	RAB33A	KIF5C	PGM1	VAT1	IL13RA2	PLK2	LCN2	LPGAT1	CSTA	CALB1	LYPD1	PRRX1	DDHD2	CTPS1	CITED2	CEACAM5	CHCHD7	TOB1	IL32	COL1A2
PMEPA1	ATF3	ALX1	EYA2	ACTN1	SLC2A3	PTGS2	TESC	ZNF544	STARD3	MATN2	IFI6	MAGEA4	MGC2752	DNAJC15	PLXND1	TFAP2B	CKAP4	KRT81	MMD	EPS8L2	ABTB2	DKK1	C1RL	CHRNA9	SMARCD3	SNTB2	PDZRN3
LOC388796	SLC1A3	MUC16	INPP1	MICB	FGFR4	GLB1L2	IFT27	CBR1	SPINK1	CCND2	CGGBP1	MAGEA11	IL15RA	HYI	OSBPL3	DCAF6	EEF1A2	AZU1	SDC4	KLHL9	XAF1	EYA1	SLC43A3	EYA1	NPY1R	FGL1	CLCN5
ACOT13	JUN	PGM1	MYO6	RAPGEFL1	CLIP4	MFNG	PBX1	CR2	NCRNA00185	MEG3	ITGAV	TSPAN5	IGFBP1	AKR1B1	DLK1	SHROOM2	WDR41	EN1	STK32B	EHF	SEZ6L2	ATP9A	PCDH17	SERPING1	CTSS	FXYD5	ZMAT3
RAMP1	MCF2L-AS1	PRSS1	FZD6	PLXND1	ASS1	NTS	LYPD1	PERP	JUN	EEF1A2	HPCAL1	LRP12	MNX1	FYN	FABP7	MEST	GRB10	RGS1	PDGFA	SMARCA1	CYP26B1	PPAP2A	ICAM1	WDR41	C3orf14	RAB33A	TSPAN5
CLEC5A	SCG5	GPR116	HYI	LAMA5	NR3C2	CHRNA9	GDPD3	STC1	ITM2C	CTSK	P2RX5	ELOVL6	COL7A1	PFN2	FCGRT	GGH	SERPINA3	STAP2	IGFBP5	HOPX	PON2	CTH	PSMD5	CD37	SPINK1	ABCB1	CIDEB
FGFBP1	SCN3A	PIP	PITPNC1	C14orf132	FABP7	WBP5	CD83	ABLIM1	AQP1	SERPINI1	ZNF365	RRAD	AR	PDGFC	ARNTL	TSKU	CEACAM6	RNASET2	TGFB1I1	G6PD	FAM70A	ICAM1	SEL1L3	MYL5	SLCO2A1	HBEGF	TPD52L1
ZNF268	PLP1	DOCK3	DPYD	OLFML3	HIST1H2BK	HERC5	LDHB	DIP2C	PEX6	CYBRD1	C3	BTN3A2	CLDN7	PGM1	ACOT13	GPS2	ICAM2	HOXC4	ZFP36L1	PROX1	SYBU	CDKN2C	CCDC91	IL6ST	XK	MAP4K4	ZNF137P
AADAC	PCCA	NPY1R	LHFPL2	PEG3	PDGFD	PGM1	ZDHHC14	RPS6KA2	LMO3	CFD	TNFRSF21	HDHD3	CHST2	PELI2	ARSE	ANGPT1	ANKRD55	PSIP1	EPB41L1	OSBPL3	FOS	COL18A1	SPAG1	ZFAND1	CSTA	KLHL7	MAGEA4
CPS1	PRSS21	HTR2B	TUBA4A	HSD17B1	CREB3L2	ENPP4	CSTA	SLIT2	TJP2	ALDH2	ACSF2	DYSF	IL13RA2	PAPSS2	CRABP1	PHF10	FOXA2	TPST2	C3	YAP1	CALD1	AKR1C3	HLA-DRA	DNAJC12	ZNF544	ELANE	SCRG1
HDHD1	PAX6	ZNF529	CTSZ	MAD1L1	ACTR6	SLC15A1	IFI6	ABCB1	EPM2AIP1	DENND1B	IL13RA1	KLK11	SATB2	HLA-DQA1	UTS2	HEY1	TPST2	KIF1A	FOXA1	ST6GALNAC2	GYG2	SHC2	MMP7	F3	AKR1B10	CFD	CERS6
PODXL	FOXE1	TNFSF4	GEM	GPX2	CEACAM1	SLC2A5	BCHE	FNBP1L	FBXL7	EVI2A	NTS	RPRM	ESRP2	100652789	PDZRN3	WISP3	NGFRAP1	HTRA1	SPAG4	SOBP	GALNT6	MCTP1	CDA	PADI2	PAQR6	TBL1X	PLA2G4A
PLK1S1	DLX5	MSRB1	NEFH	ZIC1	XK	SLC7A7	ANK3	ORM1	TCL1A	NGFRAP1	SLIT2	HDAC9	KRT23	BET1	MAP3K8	FXYD6	CDH4	BDKRB1	NR0B1	MSX2	HES1	LRMP	PIGV	HSPA2	HSD17B8	LOXL1	HCG4
GHR	CITED2	GABRB1	FKBP1B	TSPAN1	FOXD1	HLTF	NLGN4X	VPREB1	BCAR3	GSTP1	MGST3	SLC12A7	CLIC3	SLC25A13	PPFIBP2	CPS1	CHFR	ADI1	MAGEA4	SSPN	C3orf14	FADS1	KRT16	BAHCC1	FXYD5	ZNF529	ELOVL6
CD55	CST3	PRG2	HMOX1	CTH	NRN1	DNAJC15	SNCAIP	SWAP70	MAL	CALB1	GLB1L2	CCRL2	CLGN	LRRC16A	CLGN	CDH3	HOXB5	FHL1	C14orf132	SOX17	IGF1R	PLTP	NR1H4	ABCB1	BCHE	QPRT	PHLDA2
TLE2	RNASE1	HCLS1	FBXO3	HOPX	ECHDC3	LY6E	GSTP1	SEPW1	HEPH	FST	CA9	MSRA	CTSH	KBTBD11	CCK	MST4	TMEM106C	ARHGEF2	SOAT1	CSRP1	TTC12	GFPT1	FAM13B	HPGD	TLE4	MLF1	RNF144A
ZNF536	NMB	GLDC	PDP1	KIF1A	FBXL18	TMPRSS3	SSPN	KRT23	TM4SF4	LAMB1	CEACAM6	RUNX1T1	TRMT12	COL21A1	PSG4	GLRX	SLC39A4	RNF144A	PSAT1	CH25H	SH3GL2	ASAP1-IT1	TMEM47	KHDRBS3	NELL1	LEF1	GPC3
PSG4	PRRG1	SYBU	COL4A1	FRMD4B	KLF2	FOCAD	CHST2	KCTD12	DUSP10	MPDZ	TMEM30B	CPM	RASIP1	ADM	HLA-DQA1	CREG1	LOC100507009	INPP1	IER3	FLNC	TRIM68	FUT8	FCGBP	MLPH	AGBL5	RORA	DENND5B
PTPRR	ALDH1A3	PIK3R1	GYPB	TRIB2	NELL2	TFPI	RAPGEF5	TST	CERS6	PSG1	ISL1	ENDOD1	TPST2	TES	BBX	GPR125	CSF2RB	TOX3	FHL2	STX8	DNAJC12	NTS	MLF1IP	ARHGAP44	GALNT6	ITGA6	ZNF26
MMP10	CELF2	SOX11	SQRDL	PDGFD	AGR2	INHBE	WFDC1	TRIM2	CKLF	EN1	LINC00341	FAM129A	WWTR1	PLEKHO1	PRKX	GYG2	ABCG1	GLB1	HOPX	ALDOC	RTN2	POSTN	EVI2B	CFD	OPN3	NOL4	ERC1
HOMER2	TFPI	TMEM100	ZMAT3	PITX1	TNC	CHI3L2	NRIP3	HLA-DPA1	DENND2D	ARHGAP32	UCHL1	PCYOX1L	CLDN1	CCDC91	GPC3	GDF15	ATP1B1	SOAT1	DHCR7	SLC16A4	STC1	SELENBP1	ATP9A	IRS2	LRRC17	ITM2A	GAL
CTSK	HOXA7	FRMD4B	PTPN6	NFE2L3	TCN1	UPP1	SH3BP5	TM4SF4	GDF5	HTRA1	SERPINB7	TFDP1	APOE	LIMA1	COL15A1	SLC3A1	MYO5A	TNFAIP3	GCLC	XK	SERHL2	MAP4K4	HES1	C14orf169	TMEM100	TMEM156	GBP1
SLC16A4	HOXC4	LAMB1	SMURF2	ANGPTL2	PNMAL1	HOXC10	TMEM208	GPC3	NUP62CL	TCFL5	INA	IL6	INPP4B	APOBEC3G	FCGBP	SIK1	ZNF665	BZRAP1	MSRA	ATP13A2	RRP8	MAOA	RMND1	NEFL	GOLGA8A	ZNF587	UBR4
FABP6	EIF2C1	FAM46A	MCF2L	FGL1	PLA2G4A	HOXB6	DUSP4	JUN	TNC	RAB15	GOLGA4	GPR137B	TNFSF15	CAAP1	KLF5	ODC1	DENND2D	ALDOC	GLI3	TOX	COLEC12	RGS1	AMOTL2	GFPT2	PDE9A	SHROOM2	MMP10
ZNF587	DNMT3B	TGFBI	USP20	PARVB	PARM1	HIST2H2BE	STC2	FAM117A	EN1	CXCL3	IL1RN	HSPB7	CDCP1	CPQ	RIMBP2	INHBE	ANK3	MPDZ	SLC12A7	PION	CDH6	RAB38	FXYD5	FGF13	CST3	F8	CYB5R1
ITIH5	SMURF2	ATF7IP2	FOLR1	RAB33A	CCPG1	D4S234E	CTH	BBX	CBLB	PCBP2	LRRC61	TUBB2B	DPYSL2	TRHDE	GOLM1	SLC20A2	TEX30	FGL1	NPC1	SH3BGR	CCBL1	CBR1	PLA2G16	TP53	ACTA2	SLC2A6	EPB41L4B
FAM189A1	GDPD5	DNMBP	COL21A1	ISOC1	MKL2	IL1R2	GINS4	TRANK1	CYR61	APOLD1	DSP	PDGFA	NEDD9	C3orf14	POSTN	HGSNAT	ALDH3A1	GRB7	PPFIBP2	THSD7A	OSTF1	VDR	PSRC1	TAOK3	HLA-DQA1	GLB1L2	SPOCK1
SLC48A1	GPC3	TOM1L1	EPS8	HS3ST3A1	VIL1	PLAG1	PHKA2	CDS1	FRY	HMGCS1	STMN2	EGFL6	ECHDC3	EGR1	HDAC9	GOT1	CD48	GNG12	ANK3	SLC6A8	ZNF185	CD4	MGST3	DCN	COL5A1	CXCL14	FOXN3
CYB5A	KIAA1199	ITGA2	H1FX	LOC100507009	BCR	NDRG1	FABP7	C2CD2	MOB3B	LTBP2	NUP62CL	DENND2D	MATN2	SEMA4A	HSPH1	HMGN3	TMEM126B	UTS2	TBX3	TMC5	CHGB	MT1M	CLEC2B	PTEN	GSTM3	NAV2	KRT34
HSD17B1	TUBB6	CHST7	FOXC1	LRRN3	ST6GALNAC5	AGAP1	FHIT	SH3BP5	WIPI1	PCOLCE	HBS1L	IRS2	EPB41L4B	CAP2	VAMP8	SLIT3	ABLIM1	DACT1	SERPINB7	MFHAS1	RNMTL1	CALM2	NPIPL2	FUCA1	CCL5	MICA	RPS6KA3
POSTN	CTNND2	TSC22D3	SYNM	PRRG1	USP25	TNS3	POU2AF1	TRIM44	CAPN2	SATB1	CALML5	ANKRD28	CETN3	RAP2C	PDS5B	ITGB5	KCNJ15	PTP4A3	IQGAP2	SHANK2	RNF144A	FHOD3	SHC2	ATAD3A	TWIST1	MT2A	ATP7A
SATB1	GNG4	ATP2B1	DKFZP586I1420	SCGB1A1	FTL	FAM134B	PPP4R2	LGR4	NOV	ATF5	BIK	ACTA2	GOLPH3L	PSD3	CXCL14	LGALS4	KHDRBS3	PRRG1	TFAP2A	IRS1	LXN	NFE2L3	STEAP3	BDKRB1	FAM65A	KCNJ6	CDK18
TBX3	WASF3	CSRP2	PRG2	UAP1L1	TM6SF1	WWC1	CHRNA5	SLC27A3	SHC2	ID1	OLFM4	PCGF1	ZNF331	UBA7	EN1	QPRT	LARGE	ENPP4	IL10RB	PPEF1	NEFH	FXYD3	NEAT1	DPYSL2	CRISPLD2	CACNA2D3	BAALC
CD37	EPS8	PDPN	SERPINI1	SLC25A24	DBF4	HMOX1	SMPDL3A	ACTA2	TRIP6	FAP	NME4	MUC1	C1GALT1C1	HSD17B8	CYB5A	HMGA2	CETN2	MGAT4A	PCSK5	HOXA7	HAS2	F8	MAOB	LOC100507009	DBN1	GLT25D2	POP1
HP1BP3	STMN2	TSPAN8	MECOM	ELMO3	COL9A2	TMEM50B	WBP5	PDLIM1	CRIM1	RFX7	SGCG	RORA	SLC5A3	SYK	DENND2D	KCNMA1	PDIA5	APOD	LBH	PPP5C	CPS1	NUAK1	QPCT	PRKACB	NDN	SPHAR	BIRC7
PSAP	PAM	NR1D2	HRK	TUBA4A	C1orf38	MAP4K4	CASD1	LOC339524	ACO1	LY75	MGP	NAV2	KIF2A	AGAP1	SHROOM2	SERPINB7	IGF1R	ZNF529	RAB3B	ENAH	NUCB2	RAI14	TFF2	HIST1H1C	MAN1C1	EVI2B	CEBPG
HLA-DQA1	SECTM1	TNFRSF1B	UBA7	GLRB	RHOBTB1	HS3ST3A1	SCG5	AIF1	BATF	MUC16	LXN	PLA2G16	GRB10	KCNH2	HIST1H1E	ADAMTS5	ZMAT4	LGR4	ICAM2	CCL20	EPHB3	CCDC91	ZNF331	CEACAM1	DOCK4	SLC16A6	CDCP1
SRPX	GEM	CAB39	TRAC	FOLH1	MME	COLEC12	NDRG1	IL18	C2CD2	VIP	PADI2	MAGED1	ASRGL1	RNASE6	ENPP4	SIX2	IGFBP5	MFAP4	ALX1	DNAJC12	KIAA0895	KRT16	MAOA	AIM1	HLA-DPA1	MME	TTN
ZNF274	RABL5	CHD7	ASB6	AICDA	RNF44	PTP4A3	SPAG1	SLCO2A1	GAS2	RASIP1	FOSL1	PI3	DTX4	PHYH	PPP3CA	CYP27B1	HSD3B1	TPTE	FAM189A1	ARHGEF10	NKX2-2	SCPEP1	COL16A1	CYTIP	MOK	HDHD1	HYI
GRB14	SLC35G2	FAM169A	FBLN2	CCND2	EPS8	HEBP2	NR0B1	CCRL2	PRKCZ	SVIL	NPTX1	OLFM4	CAPN2	RNASE3	GAL	ISL1	BTG2	INHBA	SCN3A	LAPTM5	CROCCP2	SAP30	ATP6V1B2	CHST7	UVRAG	CSRP1	RGS1
PRSS8	KRT13	SPTAN1	COL5A1	CELF2	HOXC6	TIMP3	CTSZ	TMEM132A	HSD17B12	GAL	DLK1	SOS1	IFI44	MICALL2	FHOD3	CLEC2B	ALDOC	CLIC2	SPINK4	CXorf40B	IFT74	MYO5C	SLC47A1	TFF1	IGFBP6	MVP	ANO1
ZC2HC1A	MAGEC1	POSTN	CALB2	NMU	RECK	C7orf10	CCNE2	PRODH	ZMAT3	CLU	SGK1	LBH	NELL2	ESPL1	HMGA2	PLP1	CLIC2	TWIST1	CEP104	VAV3	ENTPD6	MKNK2	AZU1	WASF3	FOXC1	POU4F1	DENND1B
IFI44	FADD	HSD17B8	QPRT	TMPRSS3	NDRG1	TMEM176A	BNIP3	TRIB3	JAK1	HP1BP3	CORO2B	EPB41L3	UBR4	STEAP3	SPAG1	ENPP4	FGR	PKI55	CTSL2	TOB1	HOOK1	PLAT	ALDH2	PTPRR	HYI	NDUFA4L2	MX1
MFNG	ESRRG	IGFBP5	MCM3AP-AS1	TSPAN5	SLC7A11	NPDC1	ENPP2	CRABP2	TMPRSS15	ITGA6	LHFPL2	TSPAN13	PAPPA	LRRC17	LOC155060	ATP2B4	ABP1	PLXND1	EPHX1	MSRA	SH3BP4	ZNF185	STMN2	INHBA	BATF3	NLK	TACSTD2
CTSS	PTN	AP3M2	RTN1	CXCL14	SSFA2	EN1	LY6D	PIP5K1B	MTMR2	NEDD4L	MYL5	SEC31B	ZNF816	PLA2G4A	IFT57	IFI30	EN1	EMP2	SRGAP3	BACE2	EPS8L1	CDH13	ARHGDIB	TBC1D9	SOX11	MBD1	IFIH1
MPDZ	POU2AF1	TMSB15A	OPN3	JAG1	HOXC13	RPS4Y1	IRF9	POU4F2	PRR16	KCNMB2	SYT1	TM4SF1	GPR183	ITPKB	MMP15	COX11	GABRP	ZNF268	C2CD2	PCLO	MSN	IPCEF1	IL1A	OXTR	GLA	SLC44A4	DSC2
151162	ATXN1	FBLN2	SLC39A6	SDCBP	TRIB1	HDHD1	TPST2	ACO1	LARP6	GOLGA4	LINC00312	TSPAN7	TNF	BPI	TMEM134	ECHDC1	ZNF544	TMSB15B	PDK4	KCTD12	EPB41L4B	ADORA2A	AEBP1	CBX7	ARMCX3	IFITM2	MYOZ2
PADI2	CYP11A1	TNFAIP6	COPZ2	ABP1	PSMB8	LGR4	GLB1L2	C1QL1	NR3C1	TTC28	IL8	LST1	FUCA1	FJX1	ZBTB38	PIM1	STRA6	BATF	PLAT	MMP13	GREM1	TRIP6	TSPAN12	TRMT2B	CD4	GSTP1	TREM1
PYCARD	LAPTM5	SDF2L1	PLEK2	IFITM2	DNAJB9	FBP1	LPP	DYNC1I1	SMARCD3	ADAM12	LDB2	CDH11	FTL	ANXA5	CFD	OSMR	EMX2	NFE2L3	SFRP1	FAAH	HPN	FERMT1	ADAM23	GPX7	GALNT2	GLB1	LDHB
FAP	FUCA1	FST	MSLN	PLAT	RYR1	PKIA	PGM1	ENO2	SPON2	ISG15	FZD7	CLDN3	PTGFR	HOXA5	WDR41	VASH2	FAP	GPRC5C	BLVRB	ADA	HOXD10	SEPP1	ACTL8	LAMB1	BST1	LUM	CDH12
EPS8L2	TSPYL5	RHOBTB1	BLNK	TBC1D4	CST4	LTBP1	ZNF385D	GADD45B	PCDH8	USP11	DUSP6	PRIM1	HCP5	BLK	CRMP1	SLC25A15	OIP5	GLRX2	GPNMB	CTSK	WWC3	ARHGAP32	RAB38	LRP5L	N6AMT1	SRI	CEACAM1
CHCHD7	CRYAB	FBP1	GCNT1	MPO	HLA-A	LAMB1	ALDH1L1	HCLS1	QPRT	CLSTN2	PRKDC	NR4A2	FAM65B	TNFRSF14	CACNB4	ECHDC3	ISOC1	FOXA2	SSBP2	PARVB	ITGAE	SERPINB6	KLK6	VPREB1	SCYL2	HIST2H2BE	STMN2
NNAT	ECI2	ESRP2	STEAP1	RAP1GAP	BAG3	PCSK5	NUAK1	TRIM36	C6orf120	CA2	ANGPT1	APPBP2	PSD3	SQRDL	SCCPDH	SH3YL1	NUDT11	PELI2	MPDZ	SIPA1L1	TYMS	SV2A	C12orf5	MAN1C1	AGR2	ANXA3	SLC47A1
ZBTB38	C1orf9	ISOC1	LAMA3	SLCO1B3	SPP1	CD83	KANK1	PARK7	HOXC10	ZIC1	ITGAM	TTC19	FOXL2	FGR	AADAC	CDH13	DLX5	BCHE	PI3	KLK5	CRABP1	RNASE2	FBXO2	SERPINF1	SHANK2	CAP2	MYB
RIN2	SAMHD1	PAM	IQGAP2	CD36	MAGEC2	VASP	IFT57	PIPOX	EFEMP2	MDK	MT2A	ETAA1	ST5	RAB11FIP5	PFKP	KIT	KLHL9	GNG11	FOS	LXN	KEAP1	TUSC3	CCDC68	HLA-DQA1	RUNX3	HSPH1	FABP6
ITPR1	GPR37	CAPRIN2	NGFRAP1	TMEM156	SCGB1A1	BEGAIN	SLC48A1	PSRC1	AMPH	LPCAT1	SLC20A2	TTC28	MSN	PF4	CD300A	DDX43	KIAA0226L	SPHAR	XYLT1	SPA17	PIGN	ZNF423	TMEM156	ENOX1	ADA	JAG1	CFI
RHOC	KRT20	AXL	TMEM168	SLC35E2	ABCG2	SIPA1L1	DSG2	SNCA	TTN	MME	BCL6	RYR2	SATB1	TMEM168	HIBCH	VIL1	CAMTA1	MMP9	BAALC	IRS2	DENND1B	TFF3	PDZRN3	RNF38	VASH1	PDE8B	PFKM
SH2D2A	ECH1	MYH10	HOPX	MYH10	DNAJC10	C12orf5	BAALC	SPINK1	IGLL1	POU4F1	AP1AR	RHOF	STK39	CAPRIN2	RORA	SLC43A1	CTSL1	MME	TH1L	UBXN2B	ISYNA1	FHL1	ARL4C	VTN	CDK5RAP2	MCM4	PCTP
HMOX1	TUSC3	MAGEA10	SSFA2	KIAA1644	CHST2	BATF3	PRKCDBP	CST6	LIPA	ZC2HC1A	FAM46A	ENPP2	PPM1D	CDR2	MOCOS	KRT6A	RETN	PLIN2	DUSP4	LTBP2	UGCG	ZNF274	CBR3	PHLDA2	HLA-DMA	NUP62CL	SFN
FAM59A	PGF	TIMM22	TM7SF2	GSDMD	LARP6	TOB1	ERO1LB	RGS16	CELF2	TMCC1	PTPLA	ATF5	ALOX15B	SLC39A4	KCNG1	SSPN	CCND1	CHCHD7	PSCA	FGR	CHD7	IGHM	FOXL2	SMURF2	CCDC28B	AZU1	PSG5
RASIP1	SLC3A1	HPRT1	SEMA6D	PPARG	PCCA	RPP30	SFN	AP3M2	SLC39A4	PTX3	RND1	DCTD	MYO5C	NKRF	CTSS	TMEM156	PDE1C	LBH	REPIN1	PI3	BLNK	MT4	CXCL12	NR3C1	RGS10	SPARCL1	CHST1
ME3	SLC27A2	C9orf3	ACO1	DHRS3	SERINC5	AMIGO2	SCGB1A1	WDR41	POR	PERP	HILPDA	6-Sep	MMP1	CD96	WFDC2	GSTO1	FAM59A	PODXL	PRRG1	TFF2	SEMA3A	SLC47A1	ECHDC2	SLC25A20	HOXA7	NBEA	CYB5A
CD83	PPARG	NAT9	HOXB9	GDF15	GPX3	PRTN3	LGALS1	SEZ6L2	GSTK1	MORF4L2	WSB1	KPNA3	SQSTM1	HDAC4	DPYSL3	EPS8L3	LMO2	MCF2L	APBA2	EFEMP1	IL18	C7orf23	GNAI1	MAP3K14	CKAP4	TTN	THBD
MCTP1	PRDX2	SSFA2	PELI2	RBP1	CDKN1C	RGS5	FAM8A1	CD40	BTG3	CTBS	AKR1C2	CYR61	PSMB8	SERPINB2	ABCB1	RUVBL1	OLFML3	MYL5	ERF	TRIM29	SUPT3H	TRAF1	NETO2	DNASE1L3	SLC39A8	INHBA	STK10
MGAT4A	SF3B4	KCNJ6	PAPSS2	ANKS1A	GAS1	TFDP2	PLA2G4A	DEFA4	CALB2	CD14	RHOB	IMPA2	SERPINE1	ASB6	INPP5D	LBH	KLK5	RNASE2	DOCK4	C1QTNF1	PNPLA3	CA11	FAF1	PLAG1	NCRNA00185	ELF4	GABRA2
CD70	CELSR3	TSPAN31	GUCY1A3	DONSON	MALT1	HOXC4	AIM1	CXCL14	SOS1	PDHX	DLC1	RENBP	ABLIM3	TSPYL5	PLAG1	IGFBP3	EPM2AIP1	TRDC	HGF	IGSF3	TP53I3	KLK6	ROR1	MME	MAMLD1	PRKDC	GFPT1
TXNRD3	LPHN2	PHF16	ANGPTL2	PTPRC	ALOX15B	PSAT1	NGFRAP1	IGLV6-57	SKAP2	PPAP2B	DCLK1	GPR18	KIAA0922	CXorf40B	PRND	MAPK7	EIF1AY	LY6D	MOXD1	HDHD3	RAB20	HEY1	RAP1GAP2	PCSK5	APOBEC3B	CAND2	PIP5K1B
MYH10	TAC1	CFI	COL18A1	MAN2A1	PDLIM2	ADAM12	FJX1	TRIB2	MID1IP1	MYH10	C7orf10	GATA3	TMEM51	KRT86	PTPRF	CCL20	HOXA1	HOXC10	PDGFRA	HEBP2	PER3	PLA2G4C	SDC3	THBS2	ITGA3	CA12	PLSCR1
RBP1	ANKRD10	PTPN13	MAPK13	HOXA1	SNX7	ZFP36L1	PDGFA	PPP1R15A	MSN	PHKA1	FOXD1	PHF11	RNF139	WASF3	GPRC5C	PDGFD	CCT6B	ADA	HSPA1A	RARRES1	CD59	TRAC	MYBL1	CLSTN2	NMNAT2	FAM98A	BANK1
ZDHHC4	IL18	HCP5	NES	ASRGL1	CHRDL1	SLC1A3	CACNA2D3	HCK	FGD6	PI3	TCFL5	RBP4	PRSS1	CST3	MAGED2	NT5E	NOC2L	AGAP1	TJP1	ICAM1	SOBP	GSTM4	LOC390940	MAP3K8	EGFL7	SLC1A1	CD83
PDP1	TUBB3	RBMS3	TNNI2	ACTC1	TACC1	LPXN	CALB1	SVIL	PDPN	SERPINB5	MSC	SSBP3	PMAIP1	NFIL3	TRO	CYFIP2	ORM1	AKR1C1	VASP	NID2	ICAM2	ARPC1A	CCNA1	ENTPD5	RNF125	ENPP4	CFD
HMGA2	AUTS2	PGD	WFDC1	HSD17B12	DUSP14	MATN2	PTP4A3	PDE8B	GPC3	ANKRD28	NPR3	ERC2	FAM131A	AGMAT	ATHL1	STEAP4	OLFM4	FAT1	NNT	CDH2	SLC22A18AS	RCBTB2	PITX1	ZNF573	CDH5	SVIL	CHST15
MUC16	NT5DC3	SIGIRR	ASAP2	TTC28	PELI1	CRLF1	GPR87	HLF	PLIN2	CTSF	MYOM2	PEX6	PNMA1	CLIP3	DYNC1I1	STAG2	ACTC1	S100B	NUAK1	RND1	TPM1	CSRP1	PNMAL1	TMEM134	GPR37	ZNF552	IL15RA
ANPEP	BACH2	FAR2	IL6R	SLN	C5	NOL4	EGLN3	CLGN	PRRC1	ERC2	MCF2L	ETHE1	AMMECR1	ZHX2	GLRX3	ZNF529	LAMA4	MID1	HTR2B	RHOB	CHRDL1	PRSS8	SIK1	ARMCX1	CBLB	CCND2	DEPTOR
TMEM134	CBR1	CRMP1	TRAF3IP3	RAI14	FOSB	ALX1	MPDU1	TWIST1	HLA-DRA	EHF	KRT13	SLC3A1	ACTG2	TRIM8	TBX3	HILPDA	NPTXR	FOCAD	PREP	MLH1	CARKD	TGFB3	LEPREL1	SCYL2	GUSB	POU2AF1	BATF
LRRN3	CBR3	NLGN1	ITGAV	CTSK	FSCN1	PDE8B	IGKC	ARHGAP26	CLN5	CSGALNACT2	ZNF654	CDT1	GABRP	ENO2	ZNF22	EFNA5	NFE2	CAT	NARS2	TST	SERINC5	BZRAP1	POU4F1	CALML5	AGAP1	ZNF423	LST1
CLIC2	C5orf30	C1orf115	DCN	TNNT1	PAWR	GHR	CYFIP2	SULF1	EFNB2	SHC2	ETV5	SFN	ERC2	SLC12A7	BAG2	FAM129A	VSNL1	CNKSR1	TMEM100	KLF5	KIAA0101	RPS4Y1	GRAMD4	PYGB	ADRBK2	MAPK12	SVIL
TRAP1	CAP2	FLRT3	UGT8	RGS20	MMP2	GRINA	TMEM187	QDPR	BDNF	NR3C2	HSD17B2	CNIH3	C22orf29	OSR2	IFI27	KCNJ8	ADORA2B	LIPA	MECR	CXCL3	RHOF	LARP6	FAM155A	INPP4B	RGS17	CHST2	MINPP1
NES	MAPK7	DOCK4	TNS3	RND1	MAF	GPX2	PEA15	NID2	COL18A1	TMEM176B	SPIN1	CDKN2A	DZIP1	RCBTB2	FZD7	NTS	INHBE	ADM	RAP2C	NPHP4	DMD	FRZB	LIMA1	S100A10	TMEM156	PRRX1	TRIM44
ISG15	IFITM1	TEX14	CDCP1	INPP4B	GMDS	PTPRR	IGF2R	SMPDL3A	RPRM	CSTA	TMEM2	AGR2	EMP3	GRB14	SLC16A4	HDAC1	KRT19	BSG	HLTF	LOC100507009	CEL	MRPS30	SLC39A14	PDE8B	ARHGEF3	ABP1	MATN2
CSRP1	LPAR1	ZNF83	FAM65A	PTPLAD1	SCGB2A1	INHBA	FOXF2	CBLB	HERC5	CTNNA2	C1orf21	ARL2BP	FLOT1	TUBB4A	SCML1	PTGES	CD40	EPN2	NOS1AP	ABCC4	SLC28A3	PTPRM	NAV2	D4S234E	CLIC4	TST	RHOBTB1
SLC1A1	TUFT1	TRHDE	RGL1	AGPS	FAT4	CRH	NNT	HOPX	ASF1B	PDP1	P4HA2	SLC25A40	C1orf61	COL4A2	SLC6A14	HEG1	ADAM23	ABHD6	CYTL1	INPP5F	PRSS3	HOXC6	SLC17A3	CDH5	ABCC4	EFNB2	PHACTR1
CKB	PEX11B	OSBPL8	HCK	PXDN	ECH1	SCGB1A1	TNFAIP8	PVRIG	PLS3	XK	HECA	SSFA2	CAMK2N1	HOXB9	IFI30	PSIP1	PLA2G4A	CTSS	PLK2	QPRT	GALNT7	RAB26	IMPA2	TNFAIP1	ATP9A	AGAP1	PPAP2C
AFFX-HUMISGF3A/M97935_MB	EPM2AIP1	CAP2	SLC16A3	SLC39A4	OLFML3	MLF1	MOXD1	MAST4	FOS	HSD3B1	PSCA	HLA-DRB1	CCDC90B	CA12	NUCB2	LRBA	MPDU1	GPR64	RAB7L1	EGLN3	TGFB1	LOXL2	TRIB2	PTPLA	FABP7	D4S234E	AMPH
PLA2G12A	BAHCC1	MGAT4A	EPHA2	MEF2C	MATN2	CLIP3	CYP46A1	EYA2	ERC2	PLAC8	BSG	RGS1	GSTP1	BTG1	PCYOX1	PSMB10	MT1X	NPY1R	SLITRK5	E2F8	EHF	KRR1	MICA	ITGB5	ASRGL1	IL1R2	ENPP2
GOLM1	IER2	ALDOC	CD93	IL6ST	SPATS2	PARVB	ZNF586	DLK1	EREG	DAAM1	INHBB	FAM127A	TRIM2	EGR3	SLC2A5	GCLC	CLIP2	IMPACT	TMEM204	SOX11	MAGEA11	PHLDA2	PID1	GLRX3	NCALD	SDC4	QDPR
FAM174B	GATM	ORM1	LGALS3	MID1IP1	SCARB1	DCUN1D2	ASRGL1	TIE1	FA2H	NSUN5P1	NLK	STAT5A	OSBPL1A	RFTN1	ERC2	CA8	COMMD9	COL15A1	ZNF185	ZMAT4	FAM82A2	ZFP36L2	CITED2	LPIN1	LPPR4	EHD1	IL10
MPZL2	CBLN1	KRT14	FKBP10	MT2A	OXTR	SLC2A6	FAM189A1	CD33	SEPW1	CACNA2D3	PPAP2A	C6orf120	FAT1	NFKBIA	PTPRR	ELF5	FCGBP	SNCAIP	CLMN	NDRG1	CRIP2	CPE	FGG	BLK	MMP9	SLC18A2	FBN1
TUBB6	ARHGAP29	PMAIP1	ISG15	HDAC9	CYP27A1	NPTXR	RAP2C	PEX11A	GFOD1	GLB1	RAB11FIP1	MID1IP1	ALPPL2	PALLD	SLC35G2	LANCL2	HIST1H1E	PTPN12	FBXO2	MGLL	IL1A	SNX10	MFAP5	LTBP2	TESC	TTC27	SULF1
CIRBP	ABCG2	USPL1	ANXA5	ID2	BRD9	SLPI	DCUN1D2	PHACTR1	LARS	RCN3	SLIT3	DNAJC10	TIMM8A	TMEM132A	FOLH1	KLF2	NPTX1	VAT1	LY6D	ACVR1	CD93	FGL1	EMP2	PRSS12	VAMP5	TFPI	KIF17
FOXF1	NOVA1	ST6GALNAC4	CPS1	ICAM3	HMGA2	ALK	HMOX1	CYB5A	IDS	C1orf54	TMC5	TTC38	FLNB	FUT4	P4HA2	EZR	SLC29A2	ENPP2	ALOX5AP	MCTP2	ATF5	BPGM	PMM1	FAP	PITPNC1	AICDA	GPRC5B
NAGK	PPFIA1	HSPH1	IL32	REC8	WWTR1	BHMT2	HEBP2	LYST	FEZ1	LTBP1	SYCP2	HS3ST1	POLR3K	ATP8A2	ARPP19	MC1R	PCK1	DAZL	PLA2G15	ELAC2	WDR26	ASAP2	TSTA3	PLEKHA5	COL21A1	C5orf30	ENOX1
EYA1	SLC2A10	EEF1A2	DUOX2	CDH2	TM4SF1	MCF2L-AS1	SLC2A6	P2RY6	ZNF26	CD44	MPP5	ZNF230	OPLAH	MED28	STX8	C14orf169	COL5A2	RNF128	LAMP3	GTF2I	KIAA0226L	ACTL8	HIPK2	SPRY4	PLEKHO1	TMEM208	HEXA
NR2F2	RABGAP1L	SRPX	TCEAL2	MEST	PLAT	ZNF544	IL10RB	RHOF	CLU	BIRC3	ATHL1	EPB41L4B	LRRC49	TM6SF1	HOMER2	SOLH	RASGRP1	CRMP1	ZNF217	SHQ1	MRPS28	SLC3A1	SLCO4A1	GDF15	TMBIM4	TCL1B	CXCL5
CLGN	C7orf10	EPHA4	CAAP1	PRKDC	FLNB	SPARC	CEP72	MYO6	IGFBP2	SH3BP5	ARHGAP22	NEAT1	MEOX1	KCNS3	TAOK3	HYI	LXN	TMSB15A	AGAP1	EIF4EBP1	LCP1	TRNAU1AP	CD9	ZC4H2	SLC27A3	NTS	HLA-DRA
ARAP2	BSPRY	ELTD1	MICAL1	C5	FBXO2	CD36	DNAJC15	MMD	CPM	LCMT2	TRIM22	ANKRD1	ZNF32	SH2D2A	LPIN1	CLIP4	EYA2	SLC6A20	TESC	SPAG4	TNFAIP3	BDNF	PCCB	C5orf30	GZMA	HTRA1	FZD2
RAB20	CHST2	SLC39A4	SPP1	PLEKHB1	GGH	MID1	NBEA	CD83	TRIB3	GPR143	NR3C2	BNIP3	ARL4D	SPSB1	SLC25A1	PENK	LOC339524	TMPRSS3	RNF125	SIX6	NXF3	FAM155A	C1orf114	CD97	FRY	CTNNAL1	CAAP1
FXYD5	CRISPLD2	RUNX1-IT1	MAGEA11	ARID5B	OSGIN2	PTPRK	TRIP10	SATB1	DUSP2	STK39	RPA2	DLEU1	ZNF44	POLE3	LYPD1	FAM171A1	B2M	KCNJ15	FAM134B	CST3	SS18L1	CP	PLK2	SDCBP	GPRC5C	UTS2	RTN1
TMPRSS3	LAMP3	CSTA	ARHGEF10	CAP2	CXADR	AADAC	ARMCX2	PSAP	ADORA2B	KIF1A	CTH	CCL20	CDKN1A	AMOTL2	SHOX2	CD55	IMPAD1	PXDC1	TNFAIP3	ABHD14A	LOC100505650	FPGT	PDIA5	FOXC1	PEG3	RBP1	PANX1
SPRY4	SHOX2	ITGAV	HIVEP1	PPAP2A	EPHA2	BNIP3	INHBA	THBS4	EMX2	SFRP1	BIRC3	SPARCL1	ASS1	RASGRP2	NID1	DRAM1	NUP62CL	ELF4	LINC00341	LGALS3	HYI	CTSS	PDE2A	TPK1	SURF1	NME3	EGFL6
SLC6A8	POPDC3	C7orf44	ABHD10	HPSE	NUPR1	CLGN	MVP	CD2AP	KCNMB4	MID1IP1	ABCG2	LEPREL1	PODXL	OAS2	CCDC28B	TSPAN1	EPS8L1	HLA-DRB1	TMEM50B	HLA-DPB1	RUNX1T1	HAPLN1	DPYSL4	MEIS2	TUBA1A	AKAP12	PLAGL1
MAP4K4	NR3C2	CLK3	STK39	CRYM	EMP3	LOC100506935	PREP	GSTM3	NMNAT2	GALE	TFAP2A	FBXO2	VMP1	SLC35G2	RGS20	TAF15	PTPRK	BBX	MAP3K5	PPM1H	IGKC	TCF7	BCHE	SV2B	FZD3	LYPD1	IRS2
LUM	ARHGEF10	AGMAT	ZHX2	ANGPT1	COL1A2	HOXC6	MYC	OSBPL3	TRIB2	PCLO	WDYHV1	GPC4	NMRK1	ZFP36L1	NBEA	SIGIRR	ALOX5	FBP1	TTC28	OXCT1	KLK8	CIB2	SSFA2	SLC47A1	PDP1	QDPR	NCKAP1
MAOB	PIM2	RRAGC	MAPRE2	MAFB	NT5DC3	TRIM22	TMEM50B	ABHD11	TMX4	PLA2G4A	NME3	ZNF217	ACAP2	USP20	MNDA	LTBP2	TSC22D1	C6orf120	TFDP2	SCML1	LAT2	IL8	IQCG	BZRAP1	DYSF	LINC00312	FRY
ME1	LTBP2	PRSS22	SYK	KRT81	SLC25A46	PRRG1	INPP5F	CDO1	PVRIG	FAM110B	CARD10	PLLP	PPAP2C	ISOC1	HBEGF	S100A6	FBP1	BIRC3	BCHE	SCG2	FOLR1	ELMO3	APOBEC3B	ATHL1	ALDH1B1	ERI2	SLC43A3
GUCY1A3	F2RL1	FBXO3	TRIP6	TGFB3	UBE2M	TGFBI	CD3D	FAH	AIM2	PAMR1	SOBP	CAT	TMX4	STK39	ALCAM	BCAT1	CD59	COG4	TFPI	TAPBPL	PGAP1	ADAMTS5	DOCK4	CD300A	HOMER3	IRF9	STC1
MMP15	PERP	PPM1E	HLA-DMA	TNS3	RASIP1	PLIN2	NLRP2	MAL	CCRL2	ELANE	CLDN10	CUX2	TMEM2	NELL1	UBQLN2	DUSP1	PEA15	EIF1AX	KIAA1644	SLC1A4	TFF3	RAB32	CAMK1D	ERC2	BDKRB1	GINS1	MANBA
KCNJ8	ARMCX2	EOGT	AGT	FCER1G	KRT19	RHOF	HSPA1B	SPHAR	FLNB	TUBB6	CCDC91	FGFBP1	IL10RA	DDAH1	GAMT	MYO6	SERPINA1	ABCA1	RAB17	DPYD	CDH2	ARHGEF2	IFI44L	TWIST1	HAUS3	FABP6	TNFSF15
SULT1A1	DYRK2	STEAP1	CHST1	CD48	CHST15	PTX3	ARNT2	INHBE	CBLC	VAV3	ALDH1A2	KCNK15	MYLK	INA	C1GALT1	COLEC12	TRIP10	PREP	UGT8	SLN	NMNAT2	MFAP4	SPG20	SLC19A2	SLC12A2	CELF2	MCC
SCYL2	ECHDC3	SLC35D2	AMOTL2	ELANE	MUC2	RRAD	KEAP1	NAV3	LRRN3	CD70	ARHGAP5	MAGEH1	NMU	IPCEF1	LGR4	SLC34A2	LRP5	HOPX	KLF11	GLT25D2	EMR1	TFF1	PSCA	RBM48	STEAP3	ZBTB20	PLS3
MPO	MMP9	NEK4	PSMB9	HBE1	MSX1	CXCL10	MFAP4	NEIL1	S100A1	RNF128	ABLIM1	COG2	TPTE	RNF125	GRB7	ABLIM3	LRRC32	TUBA4A	CHAC1	NME4	NCALD	MALT1	TRPV2	SLC12A2	F2R	HSD17B8	UGCG
TCL1B	TCN2	C10orf116	ZNF451	CDH4	KAL1	PODXL	RAB17	NEFL	PRDM13	SH2D2A	COMMD10	CLU	SKIV2L	GATA6	VPREB1	CGGBP1	LHFPL2	CD48	GEM	LRIG1	TFDP2	EMP2	CKAP4	KDELR3	SPHAR	KLK1	HLA-F-AS1
C14orf132	XIST	F2RL1	NCRNA00185	RUNDC3B	TNFAIP6	ASS1	RBKS	TREM1	FAM131B	TIMM22	TCF12	ELMO1	ID4	HLA-DMB	RHOC	ZNF264	ST5	PRDX2	CNKSR1	TRIB1	LIPA	TGFBR2	ALPPL2	FPR1	RAB6B	PRCP	LDOC1
C5AR1	LOC388796	MFAP5	EGR1	ZNF552	UBR4	PSRC1	LAMA5	PDGFRL	BBX	RPS4Y1	TMEM45A	MYBL1	PDZD2	BACH2	PCSK5	GPRC5A	HOXA7	NDRG1	COLEC12	FAM46A	TREM1	CXCR4	GPD1L	MAPK10	UBE2C	NMT2	PIP
NKX2-2	DYRK4	BRP44L	LDLR	WBP5	CDH17	AMOT	MUC16	DOCK2	HTATIP2	AADAC	PTHLH	ACOT11	PDPN	PLEKHO2	ANKRD28	SLC1A3	ZNF91	GRINA	SYT17	NNT	KCTD12	CDH2	ZNF529	PFKFB3	CDKN2C	DAAM1	P2RX1
LINC00312	IL1R2	C2CD2	MFAP2	CST6	ATP6V1B2	MFAP5	MYOF	HOMER3	BEX1	HOXC13	DHRS9	BCL2L14	GNE	HSBP1	BANK1	SETBP1	HSPA12A	SPRR1A	PRKCZ	LIPG	MAT2A	CD48	SCRG1	SHROOM2	DSC3	TPST2	PLXND1
SAMM50	PITPNM1	TOR4A	CD248	FGF13	EGR2	MT1F	KRT81	GSN	RAB21	MCTS1	POLA1	CPS1	RHOB	C11orf63	SIGIRR	VCAM1	HSPB7	EREG	RNASET2	SLC15A3	ATM	PIGV	RBM47	IFI27	PIGT	APOBEC3B	PHLDA3
MSLN	FOS	HOXA5	CTPS1	SPAG1	KRIT1	RAB38	TSPYL5	MAGEB2	MANBA	S100A4	SLN	ARHGAP32	KIAA0040	GSPT2	MEIS2	TOB1	ARNTL	TTC28	PRR15L	HDAC9	PCLO	FAM64A	CYP46A1	CHRDL1	ACOT11	MAF	IGHM
IL8	SH3BP5	AP1S2	TACC1	TMPRSS15	ANXA10	CERS6	BTG3	CUEDC1	TNFAIP6	PTPN12	NACC2	ZNF83	CHRDL1	PIEZO2	GSDMB	TCFL5	TOM1L1	RASGRP1	GRB7	SYNE2	CYP51A1	CBX7	RAPGEF5	ATF7IP2	CFP	DYSF	DYRK2
PFKFB3	HTR2B	TRPS1	FAM65B	PIPOX	SLC1A3	SEMA4C	COL5A1	GFOD1	JAG1	ECHDC3	NKX2-2	SMYD3	SLC26A4	FOXC1	PAMR1	HIF1A	CIB1	CLIP3	TMPRSS3	NDUFA10	SATB1	BEND5	CPPED1	ATF6	TPST2	INHBE	OXTR
LGALS3BP	CYTL1	CCL2	TRIM2	NBEA	CETN3	ADA	ALAS1	CA9	PLCL2	POU3F2	HEG1	CD48	YES1	FES	HOXB2	KIFAP3	STAG3L4	SCYL2	LARGE	SPON2	NPAS3	RNASET2	HPGD	SCRG1	IL1B	CCNE2	ALG9
AGGF1	SLC43A3	PRSS16	FAM59A	SPATA20	MC1R	GPM6A	HSPA1A	GSTK1	ARSJ	SOX15	FXYD5	KMO	EIF4EBP1	TCIRG1	ALDOC	ANKRD1	TNFAIP8	PRRX1	PTBP2	LAMA4	FUBP3	MFAP5	TCL1A	SPINT2	ENOSF1	PRKD1	EIF2AK2
LARP6	LDB2	PAPSS1	WIPI1	KCTD12	DSC3	BAHCC1	HS3ST3A1	LST1	PTX3	EPM2AIP1	ARHGAP32	ANO1	NUAK2	MMACHC	BDKRB1	TMPRSS3	TST	TFDP2	CRLF1	FAM50B	LOC100499177	SLC44A4	RORA	UTS2	AIM1	SEMA4G	AKR1C2
CD97	ABHD3	CKAP4	IGFBP7	FZD10	CD44	COCH	ZFP36L1	EMP1	PGBD5	POSTN	TES	CLEC2B	SLC7A11	ALDOC	CHRNA5	ODZ1	JAKMIP2	LDOC1	PHLPP1	CYP1B1	CCNB2	GLUL	CFI	UCHL5	HTRA1	FAM192A	TASP1
POU2AF1	GPR116	SLC9A3R1	CXCL11	CDKN2A	NEFH	NBEA	PCK2	DCN	INF2	SYT1	DOCK4	EDNRB	RBMS1	COL9A3	EVI2A	ABAT	HLA-B	SLC12A7	MEST	PDGFC	SCML1	DDAH1	SLC2A6	IL8	GMPR	ZFP36L1	AP1AR
SLC6A14	HRH1	SLC22A18AS	FOXO1	GLA	PPM1D	NFIB	ADA	COL9A2	ATP9A	HECA	ZNF22	FAM111A	PNPLA3	ALG6	CEL	CASP1	CD248	IPCEF1	PRRG4	TUFT1	ENAH	ABHD10	PDHX	MNDA	LYST	NEDD4	ERC2
MAN1C1	INPP4B	RAP2C	ZNF512B	TSPAN14	CTSC	TEX264	LAMB2	CCND1	HIST1H2BD	CDH2	TSEN2	C12orf49	EPM2AIP1	RARRES1	DLG5	FAAH	ABCA3	GAA	NEUROD2	TBX3	C11orf80	SLC25A40	RBP4	PLXNC1	LMF1	SLC7A8	LGR4
ZNF304	AKR1C3	APOE	RNF31	RAB11FIP5	PSD3	NPC1	COG5	LBH	SATB2	MYO15B	NDRG1	GFPT1	10-Sep	TEX2	CBX7	PTPLA	FZD7	KCNJ6	HDHD3	KRT6A	CSRP2	PIK3C3	SNX7	ELOVL6	PTGFR	FKBP4	GAPDHS
COL4A1	ISG20	DNAJB2	TCF7L1	DPY19L4	SLC16A1	CFD	RAP1GAP	STOM	KLK1	ARSE	ZMYM2	SCG2	COL1A2	GZMA	DDC	TCN1	IL4R	NBEA	SLMO2	PFKM	HSDL2	PLEK2	LHX6	LGALS14	KMO	LYRM1	COLEC12
DYNC2H1	TMEM164	RIN3	CLIC3	SYNE2	MGP	SERPINB7	CHGB	SPR	HRK	SCN3A	ATP2B1	KIAA1598	SMARCD3	CEP72	NUAK2	DOK5	ARMCX2	SCN3A	GAS6	PNPO	CTSD	PDCD4	CD82	FRY	LAMA5	SPARC	FRZB
CALML4	NSUN5P1	GPM6B	HPRT1	ITGAV	DMBT1	CD37	DEGS1	ABCC8	PTPN3	CHRNA9	ELF4	SQRDL	JRKL	WIPI1	MPO	PPAP2B	HOXA5	AP1S2	LPHN2	ALDH1L1	CHRNA9	IGF2BP3	GALNT10	ADRBK2	FERMT2	IRS1	PERP
SMAD7	MMP1	IL13RA2	SIPA1	IL1R2	KIF2A	MDK	PPL	UGCG	DUSP8	ZNF274	BATF	ZNF587	RAC2	ODZ1	SLC16A1	NXN	CD47	PDK4	CAPRIN2	CRYZ	HIVEP1	NFKBIA	ISOC1	CYFIP1	EN1	CNIH3	MCF2L
OLFM4	MORC4	SLCO2A1	KIAA1598	HSPA1B	PFN2	HOXB5	SLC1A3	PNRC1	PCLO	RHOF	NREP	CSNK1G3	CXorf57	CD248	TLE2	FBXO17	HEBP2	EFEMP1	TUBB2B	CDC7	PLEK	SIX3	ANXA6	NXN	ZEB1	ABLIM1	PPAP2B
AFFX-HUMISGF3A/M97935_5	ANXA13	ZNF536	HDAC9	AKR1B10	CDCP1	PNPLA4	FAP	IL1R2	CDS1	MEP1B	PLBD1	CD83	ZNF226	PTPN22	C14orf132	TPTE	ZNF512B	ROBO1	SEMA3B	SLC1A1	PTPRK	WNK1	SLPI	SLC25A46	IL1A	TAF6	IRS1
DACT1	BCL11A	ACTC1	GJA1	CKB	FRG1	IER5	LOXL1	TNFRSF14	SH3GL2	TNFAIP2	PDGFD	PIP5K1B	APBB2	DPYSL2	TUBB2A	EDNRA	PLIN2	ZNF385D	SYNE2	IMPAD1	NVL	LDHB	ACTN1	ATP2B1	SLC6A14	MLC1	FCHO1
SLC15A1	CORO1A	SLC22A18	CCL2	B2M	REC8	ZNF107	SOAT1	CA12	PGAP3	FOLH1	RAB33A	CHST8	SLC16A1	SELP	MCM3AP-AS1	GCNT3	BASP1	LY96	IER5	TNFRSF1B	SCGB1D2	HDAC9	TSPAN5	NBEA	NAALAD2	NDRG1	CDH7
KIAA1704	GSR	DPYD	MYL9	NDRG1	ABHD2	RANBP2	C17orf75	DIRAS3	SLPI	KRT14	LMBRD1	SCGB2A1	SORL1	GYPE	NSUN5	CHST2	LARP6	DSG2	GRINA	GPX3	DSTN	KRT14	MGMT	SLC6A8	ZFP36L1	SEPP1	HEY1
TDO2	IL1B	CXCL1	ALG6	CARD10	MEST	RASIP1	GFPT2	CHRDL1	GRB10	ANXA3	EZR	MYOF	COL9A3	FGFR1	NEFH	ELOVL5	BAALC	SCML1	TMC5	PNPLA4	ADAM19	ST6GALNAC2	SPINK1	THUMPD2	TMF1	CDH2	FKBP10
ARPP19	MSN	SV2B	MDFIC	SOAT1	HOPX	ARHGEF3	GPR137B	NEFH	TBC1D9	FAM46A	HTRA1	TEAD3	UHRF1BP1L	FOXA1	LUM	CYP51A1	CEP72	PURA	IRAK1	SNED1	SV2B	TMEM209	PSG5	SLC1A1	GSTP1	ATHL1	ADI1
PROM1	ETS2	WWC2	RND3	DENND1B	CRIP1	RASGRP1	CES2	ZBTB38	HLA-DQA1	MT1F	CCPG1	SPAG16	INHBE	INHBB	CHRNA9	SLC16A5	DEGS1	PLAG1	PDPN	GALNT3	H1F0	ALPPL2	DDAH1	TYROBP	CEP112	ISG15	CSTA
OFD1	IFITM2	CCDC69	PLCE1	DOCK10	DUSP4	HIBCH	RORA	DUSP2	TMEM106C	TBC1D8B	EXOSC9	DUSP6	SACS	UGCG	CCPG1	CPVL	KRT6A	TOM1L1	NLGN4X	LPXN	PARVB	HIST1H2BK	HOXB7	DEFB1	SLC27A5	FAM127A	VNN1
CD74	AQP1	ATAD3A	LRRC1	COL11A1	OAZ3	DOCK10	GABRA3	LSS	PDE4B	SLC1A1	INPP5F	DSG2	MLANA	PKD2	CH25H	MGP	CES2	TYMP	FRMD4B	RYR1	HLA-DMA	TOX3	CDH11	DEPTOR	ARHGAP32	FZD7	CDH1
IL6ST	DHRS7B	PTGDS	RGS20	NNT	LTF	TNFSF15	TSPAN8	ITM2C	PHLDA3	ELL2	LPHN2	CLDN1	RPL39L	PNMA2	HOXC6	AK2	TUBA4A	PSAT1	HMGB3	KLF2	PKP4	TNFRSF11B	GGTLC1	DPEP3	BACH2	PRND	TMEM186
EFNA1	SSH1	MYLK	PDPN	TNFAIP2	TIMP3	RAB33A	CORO1B	PDIA5	FJX1	SGCE	GABRA2	SCML1	CPS1	TRIB1	DPYSL2	CYP26B1	SPATA20	SPARCL1	PMEPA1	SNRK	TMSB15B	APOLD1	MSMO1	JUN	ADORA2B	SELENBP1	SERPIND1
EFS	ZDHHC14	TSPAN6	C10orf116	ACOT13	EPHB3	CITED1	STX8	CAND2	IDH2	TFPI2	CA8	TRIL	WNT7A	NMT2	CARD10	WWTR1	SLC22A18AS	RALB	FOCAD	KRT86	SPAG4	PBX1	POLR1D	ARHGAP25	BEX1	ROBO1	BBS10
GAS6	ZNF217	ARTN	CD83	CD99	PLAGL1	CALB1	SERPINI1	ZSCAN16	SDAD1	TNFSF15	PLAC8	STAM	NDFIP1	CNTRL	KIAA0513	PODXL	QPCT	CDS1	ACOT9	C3orf14	DYNC1I1	KCNG1	SLC22A18AS	NUAK2	PRPSAP2	INHBB	ZKSCAN4
RIMBP2	TMEM134	PYROXD1	AGMAT	RAB17	HOXC11	CTSL1	TBX3	PROS1	MMP9	C14orf159	SMTN	IFITM2	PLCE1	CALB2	CDS1	HAL	SVIL	AGRN	HEBP2	CLEC3B	HPS5	TFPI2	SLC36A1	SGK1	RASSF2	SHC2	CLCA2
EGR1	LRRC1	SLC39A14	SGCE	RAMP1	MAD1L1	IFI16	RND1	TNFAIP6	MDFIC	OAT	NQO1	SERPINI1	COL9A2	HDAC9	CSDA	GATA2	TMEM164	PXDN	POSTN	SLC9A3R1	LTBR	FAF1	SLIT3	NEDD4	KIN	MDK	EPM2AIP1
HDAC9	ACP5	SH3YL1	PLAGL1	C7orf10	SLC6A8	TOX3	CERS6	TFDP2	ISG20	PROM1	MT1X	DHX32	GABRA2	GLRB	TNFAIP1	CLDN7	CD44	ZFP36L1	LBR	CAT	ARFGAP3	RNF125	CDH6	CTSF	TBC1D15	DPYSL4	TCHH
C16orf5	ACVR2A	CALCOCO1	IGFLR1	PRRX1	SLC35F2	TMEM187	CSGALNACT2	PRUNE2	BFAR	ZNF22	ADAM19	PLOD1	TMEM126B	HOXB6	CLDND1	HOMER1	SLC35E3	LOC100507009	LINC00599	TES	EHD4	PON3	KCNMA1	GRB14	AZU1	GCHFR	PIPOX
LOC440434	CLDN1	PHF3	ENAH	LHFPL2	HTRA1	SLC6A20	ADRBK2	FOXF2	DFFA	CLIC2	SLC23A2	FAM192A	STRA6	PDXK	MCTP1	RNASE1	BDKRB1	LDHB	WFDC1	FHL2	SOSTDC1	PKI55	DACT1	TRIM44	FGF9	DDX52	TJP1
TRAC	TRIM13	DKFZP586I1420	COL13A1	ZNF91	ATAD2	XIST	LARGE	FANCL	ITGA3	SEPW1	MEF2C	KCNMB1	HCG4	MDFIC	PLA2G12A	SPAG4	GCLM	GCH1	CTH	NAT1	APPBP2	KRT34	SCFD1	ISYNA1	MTUS1	VAT1	LY6D
STX7	MEGF9	EGLN3	SH2D2A	ADRBK2	GALE	IL13RA2	GUCY1B3	RAPGEF2	FAIM3	SLC25A46	ZC3H15	CASP6	TNFRSF10B	PLS3	ATP2B1	KIF1A	RAB11FIP5	PGAP1	IL6ST	TREM1	EGR3	ZNF493	GAL	GNG11	DPYSL4	MYH10	PPP1R16B
GABBR2	OLAH	SNX19	COL5A3	AUTS2	WIF1	ALDH1L1	CHRNA9	DENND2A	SIGIRR	KCTD12	KRT81	SMPDL3A	ZNF264	DKK1	SACS	SLC12A7	RAD9A	OVGP1	FOSL1	AGT	PTPN3	ZYX	FAM169A	KLHDC4	NFE2L3	ACTC1	PCSK1
POPDC3	F8	RBP4	DUSP10	HK1	ANXA5	HOXC13	MGST2	C12orf49	PTPRK	KIAA1324	FLNA	BAZ2B	MYL9	DBI	CSRNP3	PI3	CDK5RAP2	MFNG	SMPDL3A	B2M	GLB1	PAPSS2	SLC38A6	MTUS1	CEP72	PNPLA3	ITM2C
LAMA5	KAL1	MREG	GLB1L2	GPSM2	COLEC11	CYP1B1	PLEKHA2	CTNNBIP1	CTSL1	IFT122	CADPS2	SGCE	SEMA5A	ST6GALNAC4	DNMBP	RBM48	MSN	CYP1B1	SLC2A9	NDN	TRIL	PDIA5	POSTN	LGR4	GALC	CBLC	MS4A3
SMARCA1	BTG2	TSPAN7	DNMT3B	IRF1	RNF139	GALNT12	KLK11	NES	FCGRT	GPR64	TM6SF1	CEACAM6	SEMA3A	DNAJB2	KIAA1644	CALB2	ZHX2	TTC27	CHD3	LMO3	FSTL1	IRF8	CYBA	SPRY2	TMEM168	ZC2HC1A	MMP12
ADAMTS5	ZNF587	SFTPA2	BET1	SLITRK5	GATA3	PPL	TJP2	SPAG1	HRH1	TP73-AS1	DPP6	ZFAND1	EVL	FCGRT	PPP1R16B	CHI3L1	CNNM1	FJX1	PRCP	CALML4	COLEC11	CTSA	ST14	CROCCP2	TNIK	PTK6	RTP4
NBEA	SYT17	PLAC8	EGR3	CDKN1C	FZD10	MT2A	TFPI2	LRRC20	LGALS14	CCNE2	CLDN7	GSTA4	AKAP12	FSD1	IRF9	C21orf7	CTSZ	TMEM123	APOBEC3G	MGST2	FBXO41	NT5DC3	MT1M	PROM1	CA12	ST3GAL5	HOPX
IFITM1	CROCCP2	CDK7	PARVB	HGSNAT	SIDT2	ECM1	ITIH5	ABCA1	NAV2	CEACAM6	MLPH	SIGIRR	MGP	TRIO	TIMP2	ARNTL	PIK3R3	XBP1	BIRC3	PDP1	DONSON	CXCL2	RGL1	CHI3L2	GNG11	KLF3	NRP1
HSD11B1	PXMP4	ZFP112	NEAT1	GATA3	GFPT1	MMD	GPM6A	FAM59A	CEBPB	RGCC	POLR3B	PCID2	HERPUD1	GPR116	BNC1	EXOC5	APOLD1	LYRM1	ADK	NDUFS6	LAPTM5	TLE2	SV2B	HERC2	SNTB2	CALB2	SULT1A2
HSPH1	PRRG4	CPNE3	COL9A2	PCBP2	IL23A	SERPINB9	PRRG1	EYA1	DNMT3B	C5orf30	NAV2	ATP13A2	HLA-B	SERPINI1	NR1D2	MME	MAD1L1	GLB1L2	ACYP2	FAM59A	ENOX1	GLIPR1	C7orf10	APBA2	LINC00094	NKX2-2	ZMYM2
IMPACT	NDUFV1	FOLR1	TSPAN6	KIAA0355	RNF39	DDC	PCBP2	PITX1	COQ2	ZDHHC4	NXT2	TRO	ELP4	GPR125	WRAP53	FBXO2	EDNRB	CHRNA5	HTRA1	KRT15	AMFR	AKR1B10	SYNC	PCYOX1	C16orf5	SDPR	NEDD4
ELAVL4	ZNF22	IFT20	PTPN22	CCT6B	GSDMD	AEBP1	GPR64	ANXA6	RHOBTB3	BTG3	TRIOBP	ITGA10	GTF2E2	CSK	IL6	ARAP2	TSPYL5	DCAF6	HIST1H3D	PMP22	ADORA2A	HSD17B11	STEAP1B	DMBT1	DDIT4	EGLN3	NT5DC3
FERMT1	HOXA5	RGS3	ACTG2	CSF2RB	EDEM1	GPR126	KIRREL	APOLD1	CDK18	SLN	AFFX-HUMRGE/M10098_5	NXT1	ZNF493	WFS1	HAND1	ACTA2	TTC13	NEDD4L	CCNE2	HCLS1	MTUS1	GUCY1A3	SPDEF	FZD7	KRT34	KIF1A	PPM1F
DEFB1	CFI	TMSB15B	NXF3	C1QL1	HLA-B	CSRP1	STAT4	FBXO3	SERPINB2	PION	TSPAN1	ZNF167	DNAJC1	SCPEP1	CAD	BMP5	RAD50	PLA2G4C	POLB	REN	THBS1	RAP1GAP2	PDPN	ZNF536	SNAI2	KLK5	COBLL1
MAP3K8	D4S234E	STYXL1	TMEM97	CTSL1	OAS3	PRKX	RAB4A	LGALS4	NRIP1	FBLN2	FAM171A1	CST2	CALML5	NDN	KCNMB2	PXMP4	BCL6	MTUS1	PAEP	FCER1G	CFB	VLDLR	TFEC	OLFML3	RHOB	RGS5	VPS37B
PLAT	MGAT4B	ZC3H12A	DEPTOR	ROBO1	COL7A1	UTS2	CALD1	PTPLAD1	SIM2	CLDND1	OSGIN2	TFRC	SLC39A14	GPRASP1	FAP	SCEL	PION	PADI2	RAPGEF5	ABCG2	DUSP4	CEP72	LHX2	CAP2	6-Sep	RAPGEFL1	CALML4
BASP1	RAB31	RANGRF	ELTD1	LAMC3	LAMC1	TMCC1	SPHAR	GUCY1B3	ITGAV	RAP2C	PXDC1	DAAM2	FBXL18	C2	CD14	SOSTDC1	PRKCA	MYH10	PSIP1	FAM102A	SFXN1	GPR22	TNFSF15	CD59	MAFF	AQP7	VPREB1
DNAJC15	FEZ1	WASF3	TYROBP	IRF6	EXOC3	IFT27	ZNF446	CDKN2A	MSLN	STX8	C14orf132	PIM1	MACROD1	PSCA	MAP1A	WBP5	PI3	ALX1	PCLO	SYNGR2	FCGRT	STC2	PRKCZ	GOLM1	HLA-DQB1	DCX	AKIRIN1
CLC	SLC38A6	BST1	CARS2	UCP2	GALNT14	TMEM176B	NEFH	IGHM	TRDC	INPP4B	CACNB2	ALPPL2	ICAM2	UPP1	PGD	GNA14	MST4	PHLPP1	PRDX2	VCAN	DIDO1	SSFA2	GSN	SFN	KRT17	NFAT5	UPK3A
CCNE2	IGF1R	QPCT	PDLIM4	C2	SATB2	MEIS2	BBX	FAM127A	ENOX1	ITIH5	SLFN12	CELSR3	RNF39	RASGRP3	PPP1R10	PDS5B	SERPINF1	WLS	FLJ22184	ABCB6	CLDN10	C1R	BTN2A2	FXYD3	STXBP1	FRY	DFFA
PRTN3	ZFC3H1	NOVA1	WDR67	CYTIP	ANKRD28	PJA1	SLIT2	GRB7	AK2	NPIPL2	KRT6A	TP53TG1	AICDA	UBXN2B	MAPK7	MUC16	SLC28A3	GSDMB	NXT1	LZTFL1	VCAM1	SPAG4	LYN	FLJ22184	LAMB1	RBM15B	MAGEA11
KCNJ15	PADI2	PCP4	PPL	LGALS1	DRAM1	ALCAM	XYLT1	EPB41L4B	POPDC3	MLPH	PTX3	TRMT1L	HMGCR	NAA10	IQSEC1	NRN1	NME4	MLF1	LYPD1	ZNF135	IQCG	SERPINF1	HBE1	SKAP2	ALDH1L1	SMARCD3	HLA-DMA
FABP7	SEMA3A	MAMLD1	PRODH	PLK2	ZNF493	PCK2	ENC1	DAPK1	ALPPL2	RENBP	FGF14	SDC1	ACTR6	MMP2	SLC5A6	DENND2D	IFNGR1	CHRNA9	ALDH1L1	ELMO1	BCL11A	BCL11B	SPOCK1	SAT1	SLC6A8	PRRG4	FZD6
REC8	ERC2	RNF43	CEACAM8	TIPIN	ICAM1	LPCAT1	AMOT	SCG3	PTEN	EXOC2	ENO3	IRF1	GULP1	CADM1	GALNT14	SLC27A5	NID2	C17orf48	LPHN3	TCN1	IL17RB	SLC38A6	RAPGEFL1	ARL4D	TSPYL1	CFTR	S100B
ACSM3	SCGB1D2	RYR1	HIP1	FST	DHCR24	IGF2R	COCH	LRRN3	HLA-DRB1	VAT1	SLC25A13	ACVR1	NAA40	VCAN	ENPP2	IFT122	FOLH1	AGGF1	AP1S2	APOD	THY1	C1D	LITAF	PSCA	CORO1A	ZNF467	AMOTL2
CADM1	DDT	LOC81691	PRRC1	AHR	BAX	EVI2A	PRAME	SV2B	AARS	CLIC4	ST18	NIT2	NEFH	WFDC1	SLC24A3	KRT6B	TMEM208	NCALD	RCBTB2	ARNTL	ARAP1	DAPK1	C12orf52	LYST	PRR7	AGBL5	GPR126
ECHDC3	MAFF	HIST1H2BD	GSTT1	C21orf7	TXNRD1	TSPAN5	CPNE1	HLA-DRA	KCNB1	HERC5	CECR1	LIPA	SIK1	SMTN	APBA2	BRP44L	CAND2	CXCL3	SYK	PAM	CRY1	NR2F1	TRIM9	ETV5	RPS4Y1	LYST	GRIA2
RPA2	MSRA	GATA6	LRRC16A	INPP5A	CFI	PRRX1	ING3	TSPYL5	RAD1	PLEKHO2	CLCN3	CD99	BDKRB2	ITGA3	HOXC13	SGCE	FAM134B	TMEM50B	MMP10	GREM2	EPB41L2	GCFC2	TOX	GEM	LZTFL1	EXOC2	NR2F1
IFT122	CHRNA9	KDELC1	IFI27	FOXO3	DOK5	MYD88	NXN	ARG1	GSTT1	PDPN	NPC1	NMU	MYO10	CACNA2D3	HDHD1	SMAD5	GNL2	HLTF	SIM2	RAB33A	RNASE1	PDLIM5	GSTP1	MCTP1	ISL1	MEX3C	SNORA25
NOX4	RTN2	ELL2	LTBP1	DCX	TJP3	APBA2	CST6	DOCK4	NR2E1	CD83	ELOVL5	ZNF467	FBXO2	SLC35E3	PSAP	GRB14	COLEC12	ASRGL1	PTP4A3	PSTPIP2	ENPP2	TTC39A	CPQ	PNMAL1	AFFX-HUMISGF3A/M97935_5	GPX2	NUAK2
MMD	THBS2	VEGFC	MAGEA4	CALB1	PCDHGA10	IL8	PPP6R3	SERPINB6	HLA-F-AS1	PSIP1	POLE2	BCHE	LSAMP	C16orf5	IFT122	C5orf30	YBX2	ST6GALNAC5	SAMSN1	SLC29A2	SLC12A8	HSD11B1	PRND	PPAP2A	MYO6	SSBP3	RASGRP3
P2RX5	PACSIN2	NDN	SH3BP4	COL1A1	GCLC	CLSTN1	LIMD1	PLA2G4A	HES1	KDM5D	TUBB2B	SYT1	LPL	COQ4	CYFIP1	LGALS3BP	VGLL3	D4S234E	PCSK1	MAST4	SERPINB1	SUPV3L1	LOC729799	GLRX2	SIGIRR	EPS8L2	MACROD1
PNPLA3	B2M	RAB11FIP5	SMTN	ALDH3B1	SPEN	GDPD5	MICA	PTPN3	DUSP22	AGAP1	GBE1	SERTAD3	CEACAM5	TIMP2	IQGAP1	IFIT5	PTPRN2	S100A8	SERPINA1	STXBP1	TBX3	RNF43	ACLY	ESRRG	OGFRL1	SYT1	CD79B
RNASET2	TRIP6	GNG11	SYT1	PRDX2	SERPINB7	ZNF586	FOXL2	C19orf24	INPP5A	WISP2	SCPEP1	RHOH	CYP51A1	ABCC4	MAFB	KIAA0182	QSOX1	HOXB2	PADI3	HSPA4L	RBM7	HOXC10	THBS1	8-Sep	SELENBP1	P4HA2	FRMD4B
SLC12A7	AZI1	KIAA1598	KRT86	SOGA2	VSNL1	FUT1	COBL	ZBED2	PHLPP1	EFHD1	ITIH5	SULT1A1	SERPINB6	BDNF	LRRC15	HHEX	SLC48A1	FLNC	TBCB	MTMR4	CAP2	EIF2C1	PTPRR	ERO1LB	FAM193A	POLR3G	THAP10
PPFIBP2	SLC9A3R1	BAI3	DEFA4	KLF5	NETO2	FOLH1	TST	SPRY1	RRAS2	PPARG	KIF2A	ZMAT3	UCHL3	ZNF562	C17orf81	FSCN1	NSUN5P1	IRF9	LDOC1	DDT	FAM46A	CCL2	ZNF586	EN1	SOSTDC1	AUTS2	BAHCC1
FGR	PRPS2	DENND1A	ANXA6	CD3D	SLC17A9	CASP6	MAPK13	MVP	SYT11	ZSCAN16	P2RX4	MAD1L1	IFI44L	CCS	SPARC	DDIT4	CD70	APBA2	KIAA1324	MLH3	AGR2	LIPG	DNAJC15	GHR	GLB1	ZNF804A	BOLA1
BDKRB1	POP7	TNPO1	CXCR4	PNMAL1	KRT6B	ZNF385D	HES1	ISG20	PBX3	CTSS	MACROD1	PLEK2	MAGEC2	FAM127A	FGR	GOLGA4	TNNT1	RAB4A	CKLF	10-Sep	DOM3Z	B4GALT6	LYPD1	MGAT4A	PDLIM3	CD46	RBM3
CSRNP3	CDK14	PAX2	DYNC1I1	KLF11	ALDH3A2	RAPGEF5	MT2A	MLLT11	LYST	AP1AR	CYP2E1	PDPN	SGCE	FAM65A	SLC18A1	ESRP2	ARPC1A	CELF2	CASD1	SV2B	OCRL	CCS	BPGM	TNFRSF1A	SLC16A5	ATF7IP	IRAK1
STEAP1	HLX	SLC17A5	CDK9	MYC	CDC25B	NFE2L3	RGS13	CEBPB	RGS16	ANXA2	S100A3	CLIP3	TACC1	MSN	FABP1	LUM	IRF1	HP1BP3	SUCLG2	DDIT4	THBD	MTUS1	CUL4B	ECHDC3	KAT6B	DIRAS3	SMUG1
DEPTOR	HBEGF	OGDHL	SH3GLB2	PGD	MAGED1	ZC2HC1A	GLS2	AGGF1	SATB1	PTP4A3	RAB5A	NMT2	HES1	ZFP30	TSR2	DUSP10	PLAUR	CNTN1	ASPHD1	PROM1	NFAT5	LGMN	HOXC4	RALYL	PCSK1N	TCL1A	COCH
HYI	ARHGEF10L	RNF39	POT1	SDC4	ZNF323	ZNF467	KIF21B	HDHD3	DNM3	PSMC2	DNAJC22	HSPA2	CREG1	CDK6	IL6ST	TMEM231	DDX25	CMPK1	10-Sep	PAQR3	PDLIM3	LRP5	KCNMB4	CYBRD1	AMD1	BCL6	LGALS14
PSMD3	LOXL1	DPYSL4	NAV2	CD69	ADAMTS5	TMSB15A	TFAP2A	PTX3	LAMA2	ARRB2	ZNF587B	RGCC	P4HA2	C3orf52	HYI	ARHGAP22	CASP1	SSBP2	GNG12	PDE2A	GSTM3	NCF2	TGM2	APRT	TMEM185B	RTN2	GNAS
NDRG1	ASH2L	PON3	TRPS1	PRKCDBP	TESK2	PEX2	C17orf48	AP1AR	ITM2A	FHL2	ARHGEF3	LY6D	ERAP2	CAMK1	ZDHHC14	CD70	HOPX	PVRIG	CACNG3	GJB1	VPREB1	TMSB15B	SOX9	PACSIN2	CTTN	HMOX1	MEF2C
NNT	GFPT2	TIMM8A	BDKRB1	LOC339524	SLC12A7	ABTB2	LOC100507009	POMT1	ZNF84	ACTG2	SART1	KCNN2	CUL4B	NME4	INPP1	CREB5	INPP4B	SLN	CHI3L2	MAP1B	EPS8	FOXF1	RPS6KA5	SLC26A4	UPK1B	HPSE	CACNA2D3
LY6E	AGL	PDP1	HEBP1	OSBPL3	ZNF274	TBC1D9	HN1	SH3BGRL	CYB5A	TNFAIP8	ZNF268	SLC35A3	ECM1	ADRBK2	MICAL3	PPP1R1A	PTPN12	KLK11	PTGDS	IGFBP5	PRSS16	AMMECR1	TRIM2	PRMT5	PROS1	CAMP	TESK2
TOB1	FAM59A	TNFSF15	IFI44	TSPAN7	PAPPA	ALAS1	TYMP	SLC1A1	DENND5A	FAM70A	SHQ1	HRASLS	LIG1	COMMD9	GYG2	SLC2A6	ISG20	LEF1	IL13RA1	NLGN4X	NLRP2	LRRC42	CNIH3	ZFPM2	C1orf115	USP2	LGALS3
LGR4	HOXC13	SLC25A10	P4HTM	CTSL2	KRT7	ANXA3	NME4	FAM149A	MMS19	TMEM176A	TFDP2	CRISPLD2	CHN1	POSTN	CYTIP	EXOSC8	MRE11A	ERI2	HMOX1	KRT19	LGMN	PSIP1	SCN9A	DNASE1L1	NEBL	TUFT1	DGKA
USP2	APOLD1	SNORA64	VCAM1	ITM2C	MARCKSL1	DAZL	PXDC1	NMNAT2	IL13RA2	AUTS2	CSTA	MME	C22orf43	DGKD	C7orf58	OLFM4	BCHE	AADAC	IL6	CTNNA2	APBB2	CXCL1	MAF	CLIC1	GALNT10	PTGS2	F2R
WFDC2	EPS15	PER1	IL7	HLA-DMA	BAZ2B	TLE2	TUFT1	SDAD1	ASB9	NFKBIE	SOX4	KIF15	ID2	TRAPPC2	LRP4	PGBD5	IRF9	UBB	SECTM1	PSG1	PYCARD	DCN	WSCD1	CSRNP3	SLC22A4	SCRG1	IL8
VTN	PLEKHA2	CNN3	FDPS	BMP4	TSC22D3	AFFX-HUMISGF3A/M97935_MB	PRKACB	ENOX1	KHDRBS3	PRSS8	CTSK	FRZB	DDB2	CACNB3	COLEC12	THBD	CERS6	AUTS2	TEAD4	NXF3	CHST2	ASRGL1	NUP62CL	SRPX	CDT1	TRAPPC6A	FOXRED2
ZNF835	NEK7	HMHA1	NUCB2	TMEM164	NECAP2	TFAP2B	EFNA5	RNF125	ABHD11	SLC20A2	DDX3X	SKAP1	BMPR1A	FUT1	EXOC5	NECAB3	STMN2	SOX15	KRT6A	KCTD15	SNED1	DDX43	NAGLU	MRPL40	RALYL	NME4	UGT2B17
KLHDC4	C1orf56	MPDZ	SFT2D2	WDR47	NAA11	TNFSF9	ARL6IP5	MYBL1	ACTL8	QDPR	SDC1	ENOX1	CIDEB	MDK	CCS	CEL	PTPRO	CCK	GLRB	IRF6	ELOVL6	SRPX	CFD	AGL	SULT1E1	SMAP1	CHRDL1
HSD17B12	HBQ1	INHBA	MAGEC1	HOXB2	ATG2A	ELMO1	SHC2	DLX5	PDGFRL	ELOVL6	ERC2	PARK7	SLC43A1	SH3BP5	NIT2	SOX17	APOL1	ECRP	LAMB3	HP1BP3	APOBEC3B	DSP	B3GNTL1	SLC23A2	ETFDH	TLE4	PLTP
ANO3	SYN1	SLC12A8	ARHGAP29	GZMB	DDAH2	RANBP10	PRND	KRT19	ALDH3B1	TSC22D1	SLC35F2	PTP4A3	SLC25A46	OAT	COL5A1	EDN1	C1orf115	AKAP12	CASP1	ROBO1	GPR18	CYP46A1	ETV1	APOBEC3G	C17orf39	BSPRY	FOXK2
TNFAIP6	DCBLD2	FADS3	GUSBP11	SERPINB8	EGFL6	TNFSF10	WISP3	TMEM106C	CHST2	GAL3ST1	ALG13	ALDH6A1	HS3ST3A1	TSPYL4	IFT27	APH1B	GPM6B	IFNGR1	DIRAS2	STAM	CCL20	CTR9	ITGA10	CALB1	OXTR	STAG3L4	XAF1
SMTN	DMXL2	EFHD1	ARG1	FNBP1L	FAM50A	PADI2	RNF31	C11orf75	C9orf114	RHOBTB3	TOB1	POU4F2	CLIC5	HTRA1	PNPLA3	BMP4	SFTPA2	RCBTB2	SCGB1A1	FAR2	SLIT2	SRGAP3	KPTN	LRRC6	AKTIP	C10orf116	PRKCB
PTPLAD1	PELI2	MAFF	TRPM4	OGG1	PER1	TNNT1	MSRA	AACS	ELAVL2	CEP112	PTPN12	SAMSN1	SARS2	ZIC1	DAB2	CEACAM6	TFF1	CDH5	PTPLAD1	UGT8	ARL4D	LPPR4	BTN3A2	TMEM158	GRIA2	BHLHE40	NUP62CL
CCL20	BAG2	BPGM	AUH	MYL5	SVIL	CYP2J2	POLB	GPR64	CEL	HOPX	GCNT2	TGM2	EBI3	ADORA2A	GTF2H4	CLSTN2	TNFSF10	PSG1	TAOK3	SLC20A2	RAC2	STEAP1B	PRRX1	TNC	LINC00312	ME3	MALT1
LYPLA2	AMPD2	MOSPD1	HSPB7	SAMD9	RNF103	PPAT	GSTM3	PRPS2	MYBL1	CHMP2B	DACH1	NEFH	TNFSF10	SPCS3	TMEM100	RHOB	MZB1	MCF2L-AS1	PDE8B	GCFC2	PIR	MEF2C	MS4A3	HAND1	DLC1	CTDSPL	MARCKSL1
ADAM12	SLC25A13	TBC1D15	TAP1	PRKACB	AIM2	SOAT1	MDK	TOX3	AKAP1	WSB1	CLCA4	COX10	THBS4	GVINP1	SLMO1	ATF1	RALA	STEAP1B	ACP6	IQCG	PNPO	MYO10	ZCCHC14	MYLK	SLC25A13	SMURF2	MAFF
KRT13	KLF6	PSAT1	LOXL1	ZNF587B	PHACTR4	MGAT4A	GEM	CDK18	APP	RAB33A	PLXND1	SPRY1	CR2	UQCC	BCHE	FAP	SDCBP	CDH4	MFHAS1	UCP2	ZNF137P	HIST1H2BH	DUSP6	NSUN5	ADAMTS5	AP3M2	PDIA5
SSH1	SLC39A14	CASP3	GVINP1	RNF31	PBX3	IL6ST	MCFD2	NUP62CL	RUNDC3B	ALDOC	ENPP4	KLK8	ASB13	MAN1C1	HSPA6	ATP6V1A	SLC22A18	AICDA	FHIT	HLA-A	ZMAT3	NFIX	MYL4	POU2AF1	GLRB	CITED2	SH3TC1
DAZL	FLJ39639	SERHL2	SPHAR	AKAP12	CXorf57	CRTAP	COMMD9	UGT2B17	IVL	KLHL4	KIAA1324	SPARC	MDM2	PIGZ	KRT14	TUBB3	INPP1	EXOC3	MGAT4A	POP1	NONO	TBX2	LRRC61	TIPRL	SERPINF1	ARHGAP26	SGK1
APP	YEATS4	SOX15	DENND2A	HDHD1	FBXO42	CD59	MTL5	C3AR1	PLCB4	EIF1AY	THBD	LHFPL2	MST4	CASP1	RNF38	IL11RA	MAPKAPK3	TMEM187	HJURP	ASH2L	LIMCH1	C8orf4	NDUFA4L2	ZC3H12A	TCL1A	PRSS8	RLN2
CYBRD1	FBXO17	TLR3	FOXE1	RNASE1	BBS10	MAPK13	FRMD4A	PLEKHB1	EPS8	COMMD9	C12orf5	TRIM13	VPS28	CEP112	AKR1C2	AKAP12	ATAD2B	LPHN3	STC2	IFI16	GPNMB	H1FX	CAP2	PLAC8	SKAP2	ORMDL2	CCND3
COL15A1	APOBEC3B	EIF2C3	ACOX2	KCNF1	LEPREL1	HK1	LMO2	DEPTOR	CHD7	TBC1D19	LAMA5	HOXC8	DOCK10	S100A14	FAM174B	SP2	FBXO7	BTG3	KCTD7	HLA-F	TOB2	WASF3	TFDP1	EPM2AIP1	INHBB	SLC25A1	TFEC
TBL1X	ARMC9	LIMS2	DIS3	TSPYL5	TPM2	KCNJ15	TMEM209	SETBP1	MAPT	AQP3	CLEC7A	CEBPB	NT5DC3	LAX1	CAMTA1	CXCL2	LTBP1	AJAP1	NEDD4L	FCGBP	CD33	FAM13B	TST	PLEKHB1	SOGA2	NACC2	AIM1
SUPT3H	ENPP4	PCSK1N	MSN	FABP7	COL16A1	TIMP2	URB1	GPR161	THBS4	SPA17	ALOX15B	ZNF669	ADAM9	CTSZ	KLHL4	PI4K2A	PVRIG	NDP	CHST3	RBP4	LGALS14	C12orf4	AICDA	ORM1	TACC1	FAM129A	RHOB
DCAF6	PIPOX	PXDN	VIPR1	HSPA6	PON3	BRDT	CENPC1	ZNF137P	SLC44A4	ZNF268	PDS5B	KCNB1	DNAJC10	TGIF2	MT1G	IRAK3	GSTP1	RNASE3	SUN1	DHCR24	CD47	GSTM3	MUC1	ELANE	NME4	SMC1A	UBE2V2
PPAP2B	MLLT4-AS1	ARFGAP1	RHOB	LMCD1	KIAA0430	PDP1	LPCAT1	SLC1A3	SYBU	PRG2	EOGT	TLK2	EPHX2	LPCAT1	LY6D	OPLAH	TRAPPC2	ITPKA	KANK1	KIAA1598	BAI3	EMP3	AGAP1	MID1IP1	POU4F1	SETBP1	FLNA
LRRC17	VGF	PYCARD	SNAI2	ABCC10	HMGCR	PLA2G4A	TPMT	SCML1	NPTX2	BMP5	NPC2	CTSL2	ST3GAL5	PSMD5	ECHDC1	IL20RA	NPIPL2	FBXO2	MX2	C20orf20	NPY	GRB14	NRP1	HHIPL2	AKR1C3	KCNMB2	UNC13B
STOM	HTATIP2	SERPINB3	PEG3	PDLIM4	ASB13	FGGY	UBD	ANGPTL2	IFI6	TMEM45A	SNX7	FGL2	ZNF227	ELL2	ACOX2	VGLL1	HOXB7	GAL3ST1	SH2D2A	FOXA2	VPREB3	WWC3	THBS2	IFRD1	HLF	TLE2	SNED1
PITRM1	BNC1	HSPA1A	LRP8	PHF16	NDUFS4	C1QL1	DOCK10	NFE2	CLIC5	THBD	CR2	PCYT2	GPNMB	MAB21L1	CDH3	CTSL2	RAD1	ARL6IP5	GPR126	PAX6	TIMP2	FGFBP1	CPA4	DCBLD2	ASTN2	GRB7	HBEGF
EN1	TAGLN3	CALB2	CDS1	TJP2	CYP51A1	EVL	PFKM	PDE8A	LIMK2	C7orf58	IFNGR1	FKBP1B	SAE1	SLC24A3	GJB3	EYA2	CD14	BCL2L14	TRPS1	POPDC3	RBM23	ENPP4	ALPK3	HAUS7	IL2RG	EXOC5	HSPA1B
GLA	SLC25A16	ANKMY2	PCOLCE2	ASCC1	GABRP	BCAT1	RASIP1	SEMA4G	FLG	LRRC15	DEM1	LOC100506935	SMPX	HCG8	PDP1	UBE2M	CASP4	CARD10	H2AFV	SLPI	ANKRD1	ANO1	DYSF	C1orf54	TRIM8	CSTA	ARHGAP4
KIT	PLXNA2	INPP1	FYN	CSRP1	STEAP4	NEDD4L	LPHN3	DOK5	ERBB2	PDE8A	EEF1A2	ZNF408	DUSP8	EAF2	TGM2	DENND1B	TNFSF15	CYTL1	LRRC17	RGS16	EYA2	GABRE	STC1	TOB1	TTN	RINT1	CEBPA
IRS2	FRMD4A	DUOX1	EDAR	MRPS27	ZFPM2	INPP1	SHANK2	HSPH1	HEY1	FGA	SLC2A4RG	C2orf54	PAX6	ARHGEF10	ZNF334	KCTD12	SPON1	YEATS4	DBP	LOC100507619	S100A2	CMAS	SDPR	APPL1	SLC26A3	CTSL1	LRPPRC
SEMA4G	GRIA2	KBTBD11	CXorf21	CDK14	DPYSL2	HSD11B1	TREM1	RIMS3	TMEM164	POM121L9P	LAMP2	AFFX-HUMISGF3A/M97935_3	CPE	ETHE1	KIF3C	PARK7	RHOBTB2	PDE2A	PLA2G10	MOCOS	ATP10D	SIGIRR	PCSK1N	CXCL3	GPR116	RNF125	NCRNA00185
SKAP1	TFPI2	PDLIM7	CD55	LRRFIP1	ATF7IP2	FBXO2	ALX1	NR3C1	NEAT1	TIMP1	ZNF280D	HEY1	CEL	EXT1	ESRRG	SLC7A11	IGF2R	FAM189A1	BEGAIN	ERVMER34-1	GPR183	FOLH1	SLC16A1	STK32B	TFPI2	LPHN3	ELF4
TLN1	PLIN2	ARG2	DUSP4	NAP1L2	OPLAH	RAP2C	PCLO	CD248	CASP6	NECAB3	HEY1	DPYSL2	HPS4	CAND2	ISOC1	LDB2	ALX1	PCSK5	RSRC1	TMCC1	CDH12	IRX5	NPTX1	MAPK7	HRK	HCK	SLC34A2
MID1IP1	ALDH1A1	ERO1LB	VEGFC	AGPAT1	STOM	EYA4	NELF	MAFB	CAST	SLC2A4RG	TCF4	ENPP4	TRAF3IP3	ZBTB43	WNT5A	TRPS1	DEAF1	IRF8	KEAP1	CDK18	PVRIG	TLE4	RBMS1	PIGH	ZDHHC8P1	SNX5	MEG3
THUMPD2	NLGN4X	TOMM22	SPRR1A	DYNLT3	SLCO1B3	ZNF32	MID1	CD38	EXOC3	TPST2	TNC	PVRIG	SENP6	HMOX1	MSN	SULT1A2	LGR4	SFN	PIEZO2	FOS	HIP1	RGNEF	RAB11FIP1	RPL23AP32	DDX25	RGS20	NEFL
TSPAN5	CAND1	TDRD7	KIAA1467	CHST10	PLSCR1	MTMR4	ZGPAT	ALAS1	EPS8L1	FAM65A	UBD	ORC1	RECK	SYCP2	CSTA	METTL7A	TMOD1	PTGS2	NVL	BBOX1	PLLP	ARHGEF3	FEZ1	CALCB	PLEKHO2	SMYD2	TMEM164
ADRB2	LRP3	CDC42EP3	RNF43	CACNA2D3	GABRA2	PMEPA1	DDX43	SPTSSA	PIPOX	APOBEC3B	PPM1H	LRIF1	KEAP1	CASD1	CPS1	LAT2	JAM2	GPR126	DNALI1	CAP2	MUC5AC	ZNF573	MAST4	ZNF107	IFI44	TOB1	EPHB3
PRSS23	EGLN3	IL33	C12orf49	SLC5A6	GALNT3	PEA15	NARF	IL33	LPPR4	COG4	CASP1	LPAR1	PTPRN	TBC1D8	SERPINI1	POSTN	TCP11L1	IFT57	PION	FOXO1	DENND5A	SLCO3A1	GATA2	ZNF185	FOXO3	PLEKHB2	DHX32
ZNF334	GOLGA7	HEXB	SQSTM1	PLAG1	DIRAS2	PACSIN2	LHX2	ATF7IP	MCM4	TLR5	EIF4G3	ITGA6	SNCA	RAB27A	GHRH	MAP2K6	MEIS1	CYP21A2	PDGFC	ZNF302	HSPA1A	PELI2	CMAS	SLC29A1	CD55	LIPG	PYCR1
DCUN1D2	PTPRE	VIPR1	ZNF652	NDFIP1	TRAP1	BDKRB1	RNF19A	MX2	FBXL5	TMEM106C	ZNF137P	CGGBP1	GPR125	KRT16	SLC15A1	FAM134B	PDLIM4	CCDC109B	SCAF8	MYO1B	HRH1	PIGH	TPD52L1	TBCB	ZAP70	SELT	GOLT1B
IRF9	ORM1	DENND4C	SPRY1	TUBB3	SERPINA5	CLK3	LRRC32	HOXC6	CIB2	LOXL1	IPW	MX1	PLA2G2A	MTMR11	PHLPP1	GABARAPL2	KIAA1324	KIAA1324	PIP4K2A	TRIM32	STK16	LRBA	KLK8	THY1	TPR	SPINK1	CHL1
MKRN2	SGCE	RAB8B	SRPX2	HSD17B8	PRSS8	MAGEH1	KRT14	GPR87	UBD	CYTIP	ELAVL4	TNFAIP3	SKIV2L2	METTL21B	ST6GALNAC5	C1orf63	PPP2R2A	CA2	SCG2	ACTC1	ABCC1	CREB3L2	UIMC1	TFAP2A	DHRS11	CCT6B	ACOT9
SFN	CA8	GLB1L2	ZNF137P	ZNF93	SLC25A36	ATHL1	FLG	HSD17B8	MYOF	EPS8L2	EXOC5	CORO1A	NAMPT	PAMR1	TREX1	CP	RASSF2	TGFB1I1	MT1G	CPQ	BARD1	INSM1	DYNC1I1	RMND1	MAF	TNFAIP1	TTC13
SLC22A4	CDK2AP2	LEPROT	ELAVL4	HSD11B2	GALNT10	SPINT2	LTBP2	EPS8L1	GADD45B	ZNF536	SQLE	F3	STYK1	C9orf91	GEM	DSG2	LHFP	BCL7C	AIM2	SPINT2	MAP3K4	TXNRD3	TIMP3	OLFML2A	ZC3HAV1	RAP1A	ERAP2
MNDA	UBE2G2	INTS6	IDH2	OSBPL1A	RPL13P5	FAM5C	MYLK	TTC28	CCL2	CRIP1	COLEC10	PSPH	COL4A2	SLCO2A1	MID1IP1	AGGF1	SPRR1A	VASP	ATP9A	THADA	MCF2L-AS1	SERINC5	ACOT13	GNA12	ESPL1	BEND5	USPL1
PRKACB	EPHB1	MIS18A	PPP1R16B	TP73-AS1	ASAP1-IT1	ARL6IP5	DUSP14	PRDX2	SPC25	GALNT10	PRKCZ	CTSW	EGR2	FICD	GPX7	COTL1	VTCN1	HSPA6	HOXD1	CYP4F11	KAL1	DACT1	FADS3	AKAP10	MB	ACVR2A	LIF
GSN	FCGBP	PPP3CA	DKK3	HOXB6	PHF17	DUSP5	DOCK4	BCL6	GPX7	C21orf7	DPYSL3	HAUS2	PAEP	RPIA	EPAS1	TSEN2	RABL5	GLS	BCL2L14	DKFZP586I1420	BMP6	EAF2	KLHL2	GLUL	MED28	P4HA1	LIMK2
C1orf50	CPS1	TM7SF2	LIMCH1	CLCA2	KRT34	PRR15L	ZNF268	IGFBP7	MYOM2	LDHB	INSL4	NPY5R	BZRAP1	TMBIM4	ZNF107	FZD7	PRKCDBP	TBC1D9	GSTP1	EML2	RUNX1-IT1	KIAA1609	SLC7A11	GPD1L	CAP2	GBP1	HSF2
KCTD7	C17orf70	POU4F1	RRP8	TCL1B	C7orf69	GRAMD3	RTN2	CHGB	WWC3	CLIP4	ID4	LINC00597	ELOVL4	CTSS	POMT1	CHI3L2	DHRS7B	ERBB4	CD36	RAP1A	OSBPL2	RNF38	ANO1	FOXN3	ME3	DBP	TUBB2B
DECR2	ONECUT2	FCHO1	S100A9	CCND1	MMD	DDX52	NPTXR	TFF3	LOC100652765	IFI6	BST2	TMX4	NAV3	IGSF3	PLIN2	PIK3CB	KCNS3	ARHGDIB	PRKX	C2	TPD52L2	NUDT13	PROS1	CETN3	FUT9	NAP1L3	U2AF1
NEFH	FUT8	STEAP1B	WNT5A	TAF1B	KLHL3	PCBP2	MAGEB2	PIP4K2C	KIF13B	IRF9	DSC2	PLXNA2	FKBP1B	GP9	DCN	B3GNTL1	CD3D	TMEM14A	LASP1	PPL	TK1	GRK5	NFE2L3	MNS1	TOR1B	CCDC56	POR
RENBP	SLC25A15	GPR64	HSPB3	DEFA4	BHLHE41	GLB1	CTSF	DEM1	FAM70A	ALAS1	MAD1L1	FAM70A	IL13RA1	PER1	FPGT	ADSS	RAB21	ELAVL4	NUP93	CROT	KIAA0922	CCDC109B	OLFML2B	APP	LEF1	FBXO46	DSC3
CXCL2	DZIP1	TRIM62	CLCN6	CSGALNACT1	ABHD11	IRF9	AFFX-HUMISGF3A/M97935_5	STEAP1	CTNNBIP1	SLC6A14	GGH	LY9	ZNF14	PPFIA4	MEX3D	CH25H	KLK6	HSPB8	LPAR6	CUL4B	PTGDS	CREBL2	TLE2	SUN2	TUBA4A	BANP	MYOM2
APBA2	IRF7	PLEKHB1	ADAMTS1	CHMP1B	SIGIRR	NUP93	STAT5A	CG030	PIM1	NRP1	MAGEC1	PRR16	TNFAIP6	MAP4K1	IFITM1	MICA	EFHC1	NUP62CL	TJP2	TYMS	EYA4	NAP1L1	ARG2	AGMAT	PUS7L	MAFB	HSPB3
TOX	ST5	COL9A3	ESRP2	CBLC	GTF3A	STOM	RABL5	MGMT	DIRAS3	KRT13	MUS81	CACNG3	REN	FKBP11	PLS1	MAL	KLK1	GUCY1A3	PTER	SOSTDC1	CR2	LYPD1	TBC1D15	MMP2	NEK1	SLC12A7	ZNF467
IFI30	SOX2	ZNF14	POSTN	IFT57	HCG26	KLF5	SCRG1	NGFRAP1	CACNA2D3	SLC48A1	PDE8A	B3GNT2	T	NCAPG	HPSE	IL6ST	SCML1	TAGLN3	SQLE	CCNE2	CASD1	ZEB2	PPM1H	SOSTDC1	BTBD3	LDHB	SOSTDC1
FLJ22184	PSTPIP1	FHOD1	PIEZO2	DIEXF	ALG9	MICB	ANGPT1	SLC2A10	NXF3	DPT	PDZRN3	CD27	NRN1	EXOC3	AKAP10	BTN2A1	PTMS	KIAA0664L3	ZNF395	SLC25A13	ELOVL4	GNG4	PLSCR4	TSPAN5	LMCD1	CD70	JUP
KIAA0895	RAB11FIP1	LRRC8D	PROM1	COL4A1	CDCA4	MTL5	AFFX-HUMISGF3A/M97935_MB	SAC3D1	PDP1	HK1	VEGFC	RETN	ITGA3	AKR7A2	DMBT1	TIPARP	RGS4	FABP4	DCAF7	TERF2	CHFR	MECOM	DLX5	CD79B	LSP1	MATN2	PIWIL1
FOXF2	GSDMD	PPARGC1A	SATB1	SCRG1	MRC2	PSG1	CEACAM6	ASAP3	RLN2	CADM1	PALLD	TFPI2	COL8A2	SLC27A6	HDGFRP3	PLGRKT	ZFP106	LMBRD1	TCF4	GMPR	NET1	FABP6	LGALS3	VAMP8	MED22	SURF1	SERINC5
DYRK2	SPATA2L	LSS	PRKAR2B	PDE2A	PYGB	RND1	ASCC1	CRELD1	ANXA3	CDK5RAP2	USP2	HSPH1	VDR	APOBEC3B	ARC	NAV2	SPG20	ZNF76	DONSON	RRM1	GSTK1	RNF144A	MYC	PNRC1	GLT25D2	SH3TC1	1-Mar
SVIL	GPX7	THAP10	SLC27A3	CARD8	GOLPH3L	PGAP1	STK19	SRI	DNAJA1	LDLR	SATB2	CEBPD	SERPINA5	RGNEF	DUT	SLC16A1	FERMT1	NKX2-2	GATA6	MAPK10	HSD11B1	NBEA	ALDH1L1	LY6D	SH3GL1	HOXB2	ARHGAP29
ST3GAL5	SLC5A3	CRY1	TIMP2	PSCA	NPR3	GRB10	KLRC3	MCM4	CLCN5	NRIP3	CPA4	ASF1B	TRAM2	MMP9	EGF	SLC28A2	MORC4	HLA-DPA1	MATN2	GPRASP1	EDNRB	RAPGEFL1	ZNF227	PRKX	UTS2	NCKAP1L	ELMO1
NEIL1	PARP6	LYPLA2	HCLS1	TMEM57	RARRES1	ASRGL1	GSDMD	ING3	FKBP4	COL21A1	HLTF	LGSN	ZNF45	FKBP1B	PENK	LARP6	IQGAP2	TFAP2A	EPHB6	PDLIM4	TBC1D4	RBPJ	GALNT6	NRP1	IER2	NEU1	ALDOC
CYTL1	NARF	HSPB3	SYNE2	FOXA1	CCDC15	TCEA2	ANKRD28	GATM	C3orf52	ASS1	LOC100507009	PLSCR1	GNA15	CCNJ	AP1M2	RAB5A	NCSTN	NEDD4	FBXW7	GNG11	PAMR1	SLC16A6	PAH	PSAP	JAG2	CLCN5	HCLS1
TREM2	GADD45A	TNIK	MGC2752	GLB1	ESD	AICDA	AP1S1	HEBP2	JAKMIP2	CLGN	OPLAH	GLT25D2	ProSAPiP1	FLJ10038	POM121L9P	CD82	APOH	LAMB1	SLC15A1	ZBTB48	5-Mar	ABCC4	SLC29A2	EXPH5	TP73-AS1	AARS	UGT8
IFRD1	LINC00341	AKR1C3	HOOK1	MYLK	NUCB1	TYMP	FZD7	TGIF2	KCNK12	STMN2	ECHDC3	SPATA1	KIAA0430	MALT1	ISG15	CHRDL1	OAT	TMEM176A	FRZB	LAS1L	RHOBTB1	CLIP3	FAM189A1	UBAP2	MLLT3	DLK1	CHD7
UGGT1	PAMR1	PUS7L	PRPS2	SEMA3C	GATAD1	WASF3	PALMD	KRT6A	ZC3H7A	PDGFD	DIMT1	CCPG1	HEG1	CCNA1	CA12	RPS27L	FZD4	BIRC7	BNIP3	ZNF238	ZC4H2	DNAJC15	ODZ1	RUNX3	ST3GAL5	ADRBK2	GNAI1
COX11	POT1	KRCC1	CLEC7A	IQCG	IL15RA	STC2	SPRED2	ETV5	LOC100506963	C7orf44	CUL4B	CBR3	CDH6	CSRNP2	SLC22A18AS	TGM3	MORF4L2	CLCA1	C1S	RNF43	ATP1B1	CDH12	F12	MEX3D	C7orf10	MEX3D	TTC38
HOPX	B9D1	LRRC15	INA	FKBP4	SQSTM1	STAP2	SCML1	CEACAM8	CDO1	CALML4	ST3GAL1	LHX6	TMEM30A	MAMLD1	ZEB2	CROCCP2	CD81	ICK	PLA2G4A	SPRY4	SNAP91	THBS3	UBD	AFFX-HUMISGF3A/M97935_5	MAGEA10	SWAP70	PAPSS1
HERC5	PIDD	EPS15	NET1	COL6A3	PLOD1	EHF	ARRB2	ATP7B	HSPA4L	SUCLG2	LGALS9	CTNND2	NOD2	C14orf132	PTPLAD1	RAB33A	KBTBD11	SHQ1	FGGY	PUS3	PSMD5	C7orf10	PCDH9	FAM82A2	AZGP1	SLC5A6	LYST
SLIT2	HP1BP3	GNAZ	TOMM22	PITPNM1	KIF1B	KRT81	DUSP1	PTK7	CXorf21	SRPX	SLC16A4	NTRK1	DHRS9	BARX1	ABP1	STK39	MMP15	KIF13B	GSTZ1	ANPEP	IFITM2	MSLN	NFKB1	CD48	TRIP13	TFDP1	STX8
AP1AR	NEFH	OLFML2A	CAPG	ZFP106	MAGEA11	JAM2	GALNT10	VNN1	MYCL1	GBP1	NDUFS4	DYNC1H1	SSBP3	CD93	IGKC	RBBP8	LEPREL1	GFPT2	FAT2	RNASE1	ANXA1	NUAK2	SULT1E1	TRMT2A	CIZ1	DHRS3	METTL17
EIF1AX	CD48	KLF2	TSPAN12	C5AR1	SYNC	HP1BP3	ORC1	HLA-DRB1	UGP2	VPS4B	ISOC1	KIAA1324	HPCAL1	GADD45B	SLPI	ZDHHC14	KLK10	RAB11A	AGMAT	SEPP1	APOC1	MAP4K1	BCL2L11	TMEM100	ALAS1	ICK	CALM2
SNX7	RTP4	FGR	HRH1	ALPK3	SDC3	PLA2G15	ALDH3A1	FAM70A	TMEM132A	ATP2B1	PRR5L	FUBP1	KIAA0754	CEACAM8	DTX4	SNX4	NR3C1	C8orf4	GOLGA3	RBKS	EFNA3	SGCG	SLC44A4	APOBEC3B	ASAP1-IT1	TRAC	ATP6V1H
MAGED2	ITM2C	KLHL9	DENND5B	TFDP1	ID2	DDX43	SAT1	BAALC	CHPT1	CEL	SSPN	TUBA4A	PTPN13	ADAMTS3	NRGN	LAP3	DEFA4	FZD7	FABP4	PDPN	SH3BP5	DENND1C	TTC12	TMX1	STOM	CAV1	ORM2
IQGAP1	KIAA0355	SRPX2	TMEM156	SYNM	SERTAD3	ARHGEF2	LGR4	LOC100505763	IQCG	ACTC1	ODC1	EPHA2	MME	FNBP1	RNF128	ARRB1	PPP1R26	OLFML3	MID1	ARPC1A	HLA-DQB1	ETFDH	AKT3	ETFDH	S100A6	HAPLN1	MST1R
MEF2C	PYGL	SERPINA1	RABGAP1	POU5F1P4	SLC26A2	CRMP1	PPM1H	HOXB7	C18orf1	SNAPC3	DRAM1	GDPD3	POLR2H	PAN3	CHCHD7	EDIL3	SDPR	TUBB2B	SDC2	ANXA10	SNTB2	HAL	DOCK2	SCN3A	FAR2	ARPC1A	STRA6
CLDN7	LARS	SUCLG2	PDE8B	IL32	CLDN3	SLC48A1	C5orf15	ZNF467	DOCK4	FGF13	AMPH	TXNRD1	TFIP11	CIRBP	SLC6A8	CKB	COG5	CTSC	PHKA1	DEGS1	RAB21	COL9A2	SPAG4	IPCEF1	NOD2	PEX1	COG2
GRB7	GCHFR	MME	CUX1	RAB20	ANKRD2	SEZ6L2	KIAA1462	CHMP2B	CCNE2	CYP27A1	RETN	TRIB2	DYNC1I1	SLC9A1	MPZL2	ALDH1A3	MLF1	PDE1A	ANKRD28	GYG2	PANX1	MLF1	HAPLN1	ABCA5	EDNRA	RAB20	SLC35D1
AGPS	NUCB2	AKR1C2	PECAM1	STMN1	SCAF11	SCN1A	CTSK	MGLL	TAGLN2	ASNS	IMPDH2	STAP1	CMTM6	AHDC1	MSLN	TRIM8	CYB5B	CHST2	EIF2S2	LBH	CHAC1	PCYOX1	IRF6	CHIC2	CYP46A1	INPP5F	DNM3
DMBT1	UGDH	ACO1	PTTG1IP	ITGB8	TMCC1	RAB27B	ACYP2	B3GNT2	STIM1	SLC11A2	SLC46A3	FGFR2	LEPRE1	UBASH3A	TSPAN14	HIST2H2BE	KCNMB1	TRIM22	MTL5	ZNF529	TTBK2	WDR91	PHLPP2	DKK2	CTH	LARP6	EPHX2
C3orf52	WDR45	SLC41A3	DKK1	CORO1B	HRASLS	EPN2	SLC2A5	LRRC15	ID2	HADH	SPATS2	NTSR1	MXI1	C9orf86	PDPN	CAMK2N1	CDC42EP3	SCAF8	DCAF6	PRG2	PMAIP1	HLA-DPA1	TPM1	TMEM123	MAPK7	AASS	GFPT2
C1QTNF1	MCM3AP-AS1	THTPA	ITM2C	USP12	CCDC91	LYRM1	SERPINB5	FBXO41	TNIK	HOXB5	SIGIRR	ERBB2IP	GLB1L2	CTGF	C22orf43	C1orf115	LOX	C12orf5	TPTE	BACH2	UPF3B	CNIH3	TSC22D3	TIPIN	CXCR4	ZC3H12A	SCD
EVI5	MYO5C	CHL1	SC5DL	SCML1	SHC1	SNAI2	C9orf86	IGFBP3	NQO2	CDKN2C	PPFIA1	AGPS	CA14	C9orf156	GINS1	DET1	ATG7	SMARCA2	SCN1A	CST6	STIL	PSCA	FAM46A	RAB17	GINS1	PION	KLK6
FOLH1	SLC6A16	EMX2	CFI	ARHGAP26	PRDX1	RNASE2	CPVL	CSNK1G3	SLIT2	MIR22HG	GATA2	ACAT2	SLC17A6	RNF144A	NRP1	HSD17B1	MMP1	MPP1	CST2	GLRB	WDYHV1	C21orf7	TRMT12	GSTP1	GABRP	TNFRSF14	MEGF6
ZNF91	FILIP1L	BDKRB2	TTC39A	FLNC	FUT4	3-Mar	RPP30	PCK1	ALK	RFC3	C9orf86	FRG1	MMP8	TGM5	ULK2	ANXA5	LYPD1	TFIP11	HS3ST3A1	STAT3	LGALS3BP	MNS1	TSPAN8	EIF2AK3	AADAC	ACTN1	ANKRD2
LGALS2	ITGB2	TLR5	BMP6	ATAD3A	ARL2	PNMA2	MAPT	PSMB9	MSH6	PRKDC	CAD	CENPB	PRSS21	GALC	CCND1	DFNA5	GAB2	KANK1	GLS2	MICALL2	MT1G	CNTNAP1	TIMP4	KRT13	AMMECR1	SLC30A3	GIPC2
INPP5D	DDX50	ACVR2A	PRSS1	TTLL5	NAV3	MOCOS	HOXB2	RHOC	FAM127A	MNS1	GLIPR1	CD52	ZNF22	ARPC1A	CD81	SULT2B1	PLAC8	ACOT13	TNNT2	PDLIM5	TYR	MYO1C	BMP6	MAN2A1	COL11A1	SH3GL3	TSPAN7
AP1M2	ATHL1	MAEA	RANBP6	GALNT3	EIF2B5	LHFP	MAB21L2	CRIP2	PER3	KRT16	SS18L2	HLA-DOB	BDKRB1	IGHV1-69	DGKB	BCHE	MIS18A	NFIB	FJX1	IGLV2-14	FBXL7	FUT3	C16orf45	PHACTR1	TIAM1	LOC100505763	CETN3
SLC19A2	AK2	C14orf93	RAB21	ATP8A2	ZNF26	ECHDC3	CTNNAL1	BMP5	CDC42BPB	ABLIM1	TRANK1	ALDH7A1	TOR4A	C1GALT1	LOC440434	HRK	CPNE3	HBEGF	CREB5	ELANE	ZNF200	CHGB	FBXW7	VDR	CTDSPL	RAB21	PCBP3
NRGN	SNED1	TTC12	KRT17	LAPTM5	GAS6	LOC440434	FHL1	PCBP2	LBH	RASGRP2	GPR124	SEPW1	DAP	ARMCX3	ARL4C	NEAT1	HSPA4	KCNMB2	DGKD	SOS1	TONSL	BIRC7	ZNF248	DDX1	RAP1GAP	ZEB1	SEPW1
SOS1	ZNF512B	ZNF124	LSS	DNALI1	PRKDC	KIT	GAL	NPC2	AASDHPPT	RAB26	PHF15	PTPN3	IVNS1ABP	G3BP1	SLC1A1	ID2	SNTB2	RELN	ENTPD6	GAL3ST1	GNAI2	APOBEC3G	ADORA2A	KCNJ15	EGR1	JAKMIP2	HSPB2
RIPK2	GATA3	PIGF	CASD1	ATHL1	CYP3A5	DENND1A	PPAT	SCN9A	SDC3	TCP11L1	LAMC3	PKP4	PNMAL1	LDLR	ART3	TTYH1	MAF	RALA	CDC42BPB	KBTBD11	HIST1H2BK	CD244	MUC16	CCDC28B	PPP1R16B	LGALS2	WDR73
BAHCC1	MAGEA10	ADRA2C	ZBTB43	SLC2A3	STAG1	RETN	SLC15A1	TOM1L1	LRRC15	NUP62CL	LHPP	RAP1GDS1	PRKDC	DOCK10	ITPR1	VDAC3	CD2AP	PRKX	MYB	ADAMTS5	C9orf40	IL1A	RNF125	PLEK	PHYH	UPB1	LRRC6
CTH	P2RX5	FLRT1	CD48	TMEM134	RSBN1	ITPKA	RASSF2	CDA	LRCH1	MAGEA8	NOS3	APOLD1	ADH1C	AKTIP	CD83	FMR1	LINC00312	RIN2	LMO4	COL4A4	F2R	CLIC2	HDHD3	EREG	OPTN	SAG	POSTN
PELP1	ZNF394	CRYBG3	CPQ	DFNA5	SFN	ADAMTS3	RBFOX2	DNM3	PAH	ZRSR2	SESN1	ALOX5AP	WFS1	S100A10	ZNF835	H2AFY2	CCDC90A	ZNF467	ZNF467	JUN	CXorf21	TNFSF4	SGCG	GPA33	RNASE1	IFI27	LRRC15
TGFB3	DEF8	PPP1R26	SLC24A3	RGS5	UBD	CHCHD7	BTG2	TPD52	COL6A2	WDR41	NEU1	MSH6	TUBA1A	TOMM22	SOX11	MICAL2	FOXF2	COMMD3	PITX1	DOCK3	TES	UXS1	NEK1	RALA	PARP6	IFI6	TRMT11
TNFAIP1	RUNDC3A	FAM127B	IFT74	PLCE1	PRDX4	KIAA1324	COMMD3	PCSK2	LY96	LIF	TRAK2	SFRP1	PHLDA2	ADORA2B	RPH3A	STK10	PRODH	WDR47	BTG2	FXYD3	P4HA2	CASP6	TTC38	VNN1	UPK3B	EN1	ZNF529
IL32	ICAM3	TEX2	BOLA1	AGAP1	MMP10	MAPRE2	NTF3	CHPT1	NPIPL2	ARHGAP26	CD83	MRPL42	KIF4A	NXF3	EPS8L2	KCNB1	UAP1L1	SWAP70	GABRA3	TIMP2	GABRA3	C21orf91	TM7SF3	CREB3L2	ICAM4	SREK1IP1	CADPS
FAM65A	MAFB	BAX	CHD7	PNRC1	ATP2B4	NGLY1	CRMP1	SYNM	KIRREL	PAPD7	OSBPL1A	PIGV	MXRA5	RNFT2	MT1X	SS18L2	FAM117A	151162	PALLD	CEBPG	MYH10	RNASE1	TRIB3	PCSK1N	SPTAN1	ZGPAT	HEATR6
HIST1H1D	FGL2	RELN	WFS1	RBM48	EBI3	KCTD15	MYO1A	AGT	WISP2	TMX1	ACPP	PTPLA	RETN	PPL	LOC100506935	CLDND1	ATP7B	NR0B1	PRPS2	CRYM	SLC7A5	KDM5A	THNSL2	RPS6KA3	MID1IP1	TRPM4	SNX7
ACTC1	ARPC1A	TPX2	IL7R	CPNE3	ICAM4	FJX1	PHLPP1	CTSF	CASP8	FLJ22184	TRAPPC12	RTN1	PCCA	FBXO3	MFNG	SYBU	NPDC1	BHMT2	BSG	CCBL2	OGN	KLHL4	AMOT	MAFB	THADA	C11orf2	TMEM135
TIMM22	BDKRB2	SLITRK5	CLDN1	ELL3	RGS16	WDR5B	HERC5	PMVK	HDC	TFDP2	CYB5R1	LAT	CLIP4	ZMIZ1	TNS3	TCEAL2	CAMK1	NEUROD2	TSPAN5	ATF3	KIAA1598	ATF7IP	HOXC10	CREG1	ARSE	FGR	TBX3
UTF1	GPM6B	AACS	ATP2B4	FZD7	VPS28	IGFBP4	TSPAN1	LOC100130100	ATF7IP	ILK	PGM1	ZNF137P	MSMO1	ARPC5L	PRKCZ	KIF2A	ABCB1	TIMP2	ALDH1A2	DOCK4	DENND2D	KLK1	SLC35E3	PRR5L	KRT86	COL9A2	BPI
C3	CAT	VSNL1	TCHH	ZBTB25	ARHGEF16	AARS	CMPK1	HLA-F-AS1	LTBR	LOC81691	CDH17	RRAGD	CPN1	CLEC3B	COCH	VEGFC	SULF1	CXCL2	GPR87	SUSD4	MFSD6	PLAG1	XIST	SLC25A13	SPCS3	ZDHHC8P1	HLA-DOB
FSTL1	CLDN7	CDO1	HLTF	SERTAD2	DHX38	PRNP	RRAGD	C3orf32	STBD1	PKNOX2	RNF121	ACTC1	LPHN3	THOP1	BCL6	CAV1	ARNT2	CPNE3	NXN	CD200	ProSAPiP1	ZFP36L1	CXADR	MPDZ	ANAPC2	ATF3	FLNC
RWDD3	SLFN12	ST8SIA1	PTGFR	AMIGO2	FERMT2	HMGA2	NEDD4	PTPRE	PIR	SERPINB6	LRIF1	BIRC3	JUN	CXCL5	IL7R	PITX1	SMPDL3A	WSB2	FGG	SNAI2	RABGGTB	ASPN	RRAGD	GAMT	AGA	TFAP2A	PARM1
NUFIP1	PLAGL2	TAF1A	RAP2C	COTL1	ZNF259	GAL	KLHL7	TRMT11	PLA2G10	GYG2	WTAP	KRAS	GINS4	SGSH	LY6E	CALHM2	ATP13A2	PRKCD	CASP4	SS18L2	PLEKHA1	CTNNAL1	IL20RA	TREX1	CH25H	SERPINI1	PAQR3
SLC25A16	LOC100507009	RCBTB1	MRPS28	EFHD1	TP53TG1	CNTN1	CKLF	C3orf14	LRRC1	KLF3	USP11	BLM	ARMCX3	AKR1C3	TTF2	SLC26A4	C21orf91	NOX4	DLX5	DYNC1I1	INPP1	PIR	FUCA1	S100A6	EGLN3	PLA2G4C	DIRAS3
PCLO	FZD1	ELAVL2	HSPB2	ARSJ	CD47	FGL1	MFNG	KLK10	PLEK2	NR1D2	PAM	UBB	FLNA	GJA4	KLHL7	IFRD1	ALDH1A3	SF3A3	CD83	SLC16A1	SRPX2	FZD6	KRT6A	MCF2L-AS1	LTBP1	ABCA5	OXR1
ZC3H12A	PDIA5	CCDC91	HBD	CDH5	CAPN1	MT1M	WIPI1	ZNF646	DUSP6	ELAVL4	IRF8	FAM163A	TAF9B	TNIK	LMAN2L	EPS15L1	ZC2HC1A	ZBTB10	NRP1	PRSS12	CRLF1	LAMA5	ABCC1	POMT1	KDM5D	RGS4	LIN7A
TUFT1	TM4SF20	ACOT9	CDH7	C12orf35	C16orf45	SMYD2	TNFAIP3	SYBU	PFKP	RGS5	TNFAIP3	DMD	KLHL2	GNE	PGAP1	SRPX	THOC7	PCBP2	KLK11	MFAP5	PGD	RIBC2	NECAB2	STON1	PDGFRL	BCKDHB	CCNI
HIST1H1E	IL32	DIDO1	EFHC1	ABLIM1	SV2A	151162	NUAK2	CCL2	MYOZ2	ITGA8	INPPL1	LYRM1	LTB	FAM169A	DUSP5	CYBA	MICA	MNS1	CD48	MYH10	ST6GALNAC4	SDPR	TMEM140	TRO	DUSP8	SLC16A4	CDH3
CALM3	SLC28A2	METTL21B	ARHGAP22	OLFML2B	ARHGEF40	CAMK1D	SHOX2	TRAPPC6A	MYL9	LARS	GAL	LRRC20	DMD	PPP4R2	AGPS	ATP1B1	GPSM2	EYA1	EZR	SLC2A1	ATXN1	ZDHHC7	POLR3G	BNIP3	IL17RB	RDBP	CFB
PXDC1	TTC37	GABRA4	DNM3	SNTB2	TM2D1	ARSE	F2RL1	BATF	MLPH	NIT2	FRMD8	CPE	SMARCA4	CARD9	HCCS	LGALS9	SLC9A3R1	TMCC2	ROBO1	CRYBG3	PAPSS2	LOC100505763	CLOCK	HERC6	ACPP	MAP1B	IL10RA
RELN	PXDN	SNTB1	MTERF	SERPINF1	TPTE	NEFH	ALDH3B1	LINC00342	TXLNA	FRMD4B	PRR15L	PRSS21	IL1RAP	KRT19	BATF	NCAM2	ABHD11	FOXA1	LIFR	CNOT6	TBC1D15	HMOX1	SPINT1	TP73-AS1	ANP32E	MCF2L-AS1	FUT8
SLC37A1	NET1	MAST4	TACC2	SPARCL1	GNA15	KLHL4	NOV	SREK1IP1	MYLK	NXN	MCOLN3	ERCC2	MCF2L	SLFN12	JAG1	ZNF365	SIDT1	ADAMTS5	GTPBP3	ENO3	IGKV4-1	QDPR	KRR1	NCF2	ECHDC2	PUS7L	PLP2
WDR47	APH1A	CD81	MMP2	HLX	RASA1	PRKACB	IER5	ZFP36L1	ATG14	BDKRB1	EBP	HIRA	FUT8	GCH1	DST	FANCF	PI4KA	LAX1	ARSE	HMHA1	SQRDL	FRG1	MGLL	GRHPR	SCPEP1	IGFBP5	RWDD2B
ITGB2	ANO1	PWP2	LCN2	CPM	FGFR3	MPDZ	FST	CAPN2	ZKSCAN4	FAM158A	MAP3K1	POLR3G	KLRC3	MED13L	TWIST1	SDR39U1	EMP2	ADRB2	LAPTM5	LYZ	PRSS8	LOX	UBL3	KCNMB2	AK1	AADAC	ORM1
HBEGF	RAB28	STMN3	RORA	CREB5	SLC38A2	FAP	INPP1	HEPH	BARD1	INSIG1	C1GALT1C1	DSN1	TRIB3	TROAP	CDT1	SLC7A6	MAPK13	COL9A2	CUX2	GSDMD	GULP1	EFEMP2	PHACTR1	SACS	TOM1L1	LOC440434	IL15
RFTN1	G0S2	PITX1	CCDC88A	MED28	RBM48	PLA2G12A	SIDT1	TP53TG1	BANK1	PMEPA1	PIGB	ALDH3A2	PSG5	UNC119	GATA3	PARVB	DRAM1	PLD3	TYRP1	SPRR1B	LRP2	HRASLS	ARAP2	WDR91	POSTN	RUNDC3B	CD34
KBTBD10	AJAP1	SYK	ACYP2	FABP4	HYOU1	GCC2	LRRFIP1	OASL	MINPP1	SOD2	SOLH	PPCDC	LCMT2	NEDD4L	CRY1	NINJ2	MSRA	SLC15A1	SMTN	DBC1	AQP1	HLA-DOB	RTP4	PITX1	CPE	ABL1	CAND2
GLRX3	FAM65B	CAPN1	CTSW	BTBD3	ECHDC1	RGS13	GOLM1	PTPN12	VAV3	LRRN3	IL10RA	ALX1	PNKP	NDFIP1	BBOX1	ELL3	TULP4	EVL	PDZD2	NR3C1	YES1	RBP1	FOSB	ADAMTS3	SGCG	OSBPL8	CYR61
ELANE	EIF2D	MTHFD2L	FAM173A	CROT	DPYD	SLC2A1	EGR1	WFDC1	TAF1A	CAT	NGFRAP1	CHN2	NDRG1	DKFZP586I1420	TPM1	DNAJB9	NUP93	RAPGEF4	MXD4	DENND4A	ATP10B	RRAS	SPATS2	RUNDC3B	PPM1H	SFT2D2	ENAH
C1GALT1	ZNF665	PPP1R13B	LEF1	COCH	CUL4B	MAP3K8	DNAJC12	SORL1	ANGPTL2	BEND5	SPAG4	KAL1	AFFX-M27830_5	CXCR4	SDC2	TRIM44	TXNDC9	RGS5	CPNE1	ACOT7	CDKN1C	TRAF5	PTGS2	SH3TC1	CLDN16	ALDOC	PTPRE
OXSR1	RGS13	RAB20	EHBP1L1	EXOSC5	CHST1	CAPRIN2	PDK4	FAM184A	LOC100499177	LMF1	MAP2K6	ECH1	ZNF281	F2R	HHAT	SKP1	MOXD1	PFKM	CYP2J2	MDK	SSX1	ZNF467	GCFC2	LEFTY1	FGF13	CAV2	PRSS16
LRP5	USP13	CASD1	RASGRP3	CCDC92	SKIV2L2	GAK	LXN	ATG14	NMD3	FBN1	CNGA1	RIPK2	ADORA2A	UPK3B	KCTD7	NAV3	SERPINB1	IFT27	ALDH3B1	RPL23AP32	S100A1	PEG3	ZYX	ALDH1L1	NAV3	POMT1	DNASE1L3
IGF1R	OGG1	PHF15	SERPINB2	AKAP9	MYO1E	STAG3L4	GSS	ATP13A2	PKIG	DNM3	CPS1	ARMCX2	ARL3	LOC100507619	ARL14	NDRG4	TMPRSS3	IL6ST	PNMA2	ZNF324	PC	HSPH1	MAPK12	NUCB2	CCNJ	KLF10	KIAA0922
GAK	CPA3	CYP4F11	OASL	SMPDL3A	6-Mar	MYL5	SNAI2	STON1	HEXA	MPZL2	SPC25	SFRP4	SDC3	ASRGL1	SH3BP5	SNRK	TPD52	MT1M	KIAA0922	HEY1	ADRA2A	AFG3L2	CDK18	TLN1	HOXC10	IGLV6-57	SLAMF7
TMPRSS4	ADIPOR1	ABCG2	PVRIG	GATA6	FGF2	C3orf14	FLJ22184	LOC729799	GLB1L	SUPT3H	SLC5A6	FDX1	MUC2	HADH	TRAP1	GOLGA7	CEP112	DNAJB1	G3BP1	PELI2	PCYOX1	RLN2	ITM2C	BTG3	HIST1H1B	GABRP	GNE
GNG11	HGSNAT	UXS1	APBA2	CEP112	CTH	SMARCA1	ACAA1	PIK3C2B	ANGPT2	FAM59A	ITGAX	UCHL5	ANAPC13	TMPRSS3	PCBP2	RELN	CD99	THBD	DNAJC15	C1orf63	PLBD1	NR1H3	HYAL3	SLITRK3	NOV	SV2A	DNAH17
RAB9A	MCTP1	SPG20	PYCR1	SMYD2	SLC39A7	IFI6	GPX2	CERS4	ARHGAP5	NDRG1	HEPH	CEBPA	ST6GALNAC5	NDUFAF4	SPRY1	CLDN4	GALNT12	GPM6A	SULF1	IL33	PPAP2A	DDX27	SUPV3L1	NPRL2	MPP6	LAMB1	LMAN1
CD300A	TMPRSS15	SMC2	SLA	OSBPL10	TRIP13	SHROOM2	CSTF2T	HRH1	TMEM158	SMURF2	MKRN2	PEPD	LGALS9	TRAC	CD37	PPAP2A	PAX8	LSP1	ZNF446	NSF	SCGB2A2	CLIC5	PIP5K1B	GCH1	NPIPL2	CCK	MXI1
SMURF2	GLI1	PARP8	FZD10	ZNF137P	BCL10	PVRIG	IL1R2	ZNF193	AIF1	PRKX	WISP3	HBE1	ABCA5	P2RY14	LYPLA2	PACSIN3	TERF2	SLC6A15	TMEM38B	DSG3	CCL2	ZFPM2	TSPAN4	HSD17B11	ARPC1A	SIDT1	LIPG
ST14	KIF11	HEPH	EPHX2	TAOK3	TMSB15A	ANKS1A	YAF2	MFNG	MCTP2	CD74	RYR1	LIF	TLN2	KIAA0284	ENTPD5	GAMT	IL32	HK1	SEMA3A	MKNK2	PRRC1	ST14	NT5DC2	NELL1	BET1	S100P	RNASET2
ATAD3A	EDAR	GOLM1	ATP2B1	LMBRD1	TRIM8	ORC1	PDGFD	BTG1	HRASLS	ATP6V1H	GPRC5B	ZNF264	RCAN2	MYO5C	CD79B	DDX3X	HBS1L	MAP3K4	TMEM159	AQP1	FZD2	TRAT1	NDST3	NDUFA4L2	MICAL1	ABTB2	LIG1
GPRC5C	DDIT4	THSD7A	ZDHHC8P1	PLEKHA2	KCNF1	ITGB5	SRGAP3	INPP5E	GBP1	GPX2	PTN	CPQ	SLC22A4	GALNT12	C21orf7	PNRC1	YPEL1	WFDC2	SPON1	SPATS2L	CCRL2	PAQR3	KLHL21	FADS2	CHODL	ARHGEF3	FAM59A
NEK7	ELF2	TST	FNTA	CYP4F11	C1RL	SHANK2	ZNF587	CEACAM6	B3GAT3	CHRNA3	FAM70A	MGST2	NPPB	CYP11A1	BAHCC1	DLC1	KCNK12	IL2RG	RFWD3	C7orf58	PFKP	SRPX2	SCG2	CDT1	PGBD5	CD55	TMC5
ALAS1	TMEM208	EFHC1	SEC23B	LPIN1	REXO2	ELL3	ZNF654	AARS	NACC2	LY9	SP140L	ISG15	NAV2	GPSM2	EREG	DIMT1	RASA1	ABCC3	CLSTN1	GALC	POLM	MAGED1	TMEM177	SLC2A5	SLC30A5	GPC3	ABCC4
INPP4B	PION	PALMD	C6orf15	PMEPA1	GPR183	ISOC1	RNASET2	ELL2	PLOD1	TCEAL2	HADH	CTSC	ZNF26	LOC100506469	FRZB	STAG3	WSCD1	C3	PALMD	STC1	ADA	MCM3AP-AS1	TSPAN1	EXOC5	SCRG1	PITX2	ADAMTS2
NSUN5P1	MEG3	SLC25A46	SLC39A7	IQSEC2	SASH1	PLTP	MT1G	CNNM4	ASAP2	IMPAD1	SLC43A1	PPARD	ALDH6A1	CD9	LSR	BAZ1B	ABHD14A	CLK3	MRPS15	IGFBP3	YAP1	PSG9	ECM1	ACOX2	ANXA2	RIMBP2	DUSP14
INPP1	GTPBP3	GRB10	CADPS2	TDP2	PTDSS1	BCHE	GCNT1	CYR61	MST1R	CELF2	STRA6	ZNF652	SEC24D	PAQR6	LEF1	E2F8	HSPA1A	LCP1	ANO3	TOM1L1	CAST	CHFR	ZFP36L2	DCUN1D2	HOXA10	PHF15	ADCK3
CRABP1	VIP	GEM	PPP3CA	KIF3C	HCG4	RGCC	SLC16A8	AGPAT4	NFIL3	ARHGDIB	RAPGEF6	PBX2	DMBT1	ODC1	PSTPIP1	FBXW4	MAOA	NAB1	LOC100507009	ELL3	ASS1	NUP133	SEMA6B	EIF2D	CELF2	ALX1	BFAR
NFIX	C12orf52	TP53TG1	FHL1	FBXO46	SOSTDC1	SSBP2	G3BP1	KLK5	MYH10	SPC25	TNFRSF10B	STBD1	CRIP1	TESC	AMPD2	TRIB1	ZNF816	ISG15	TFIP11	SLC39A4	MMP10	AUTS2	PNKP	FUBP3	LSM7	TMEM48	TLN2
FAM129A	CAMKMT	PLN	PKIG	RTN3	DSG2	BMP5	AP5Z1	AP1S1	NQO1	STAG3L4	MILR1	REC8	SPRY1	PPP2R4	PRSS23	PRSS16	CXCR4	IFT122	ADA	TMEM100	ZKSCAN4	CHGA	PON3	FBXO2	HS3ST2	CHRNA5	APOC1
ACOX2	EMC3	CSGALNACT1	CXorf40B	UTS2	PLCE1	ZRSR2	EPS8L2	SERPINA6	RGS20	PNPLA3	TXNDC15	RNF144A	ADAMTS5	S100A11	SDC4	GCLM	CRIM1	ARNTL	FBLN1	NOS3	TERF2	NFKB1	CTSC	CYP2E1	STAT4	ACOT13	CLDN16
AFFX-HUMISGF3A/M97935_MA	CXCL10	BHLHE41	EMX2	ARPC1A	KLF6	ICAM2	TRIM36	IVD	RAP1GDS1	SDC1	CHMP2B	ETFB	PIPOX	SRPX2	FBN1	AKAP11	CDH13	ANO3	NAB1	PLCXD1	TNFSF10	SLC36A1	EDN1	FSD1	CD200	HOXC6	IGSF1
COG4	WISP3	SERPINB1	ELOVL4	TTC27	P4HA2	FOXA2	CDH4	ELANE	CDKN3	CRTAP	CDH5	NOL4	MZF1	APBB2	DYRK2	MUC13	VLDLR	CPVL	HOXB2	TBC1D19	DICER1	KMO	VGLL3	CDKN1A	HSD11B1	GNG11	PLA2G2A
PLAG1	PABPC4	SYNE2	ZNF302	WDR41	UBE2E1	EYA1	SRPX	PTEN	CDKN1A	FEM1C	XPC	CBLC	SCGB2A1	BBS10	RIPK2	RAB7A	RAI14	BEGAIN	ST6GAL1	IGHM	MFAP4	CAP2	ANKRD1	MAB21L2	UBE2L6	MAGED2	DESI1
HIST1H1C	SEPHS1	HLA-DQB1	CEACAM5	FHIT	POLR2H	MRPS27	EFCAB11	ZNF185	ERVMER34-1	PPARGC1A	APEH	FBL	MALT1	RAB27B	LMF1	KDM6A	PARVB	CORO1A	DENND1A	KIN	ACADSB	TRHDE	MAN2B2	ACSM3	FBP1	SF3B4	PPCDC
GRAMD3	SEPW1	MEST	TRIB2	C5orf30	PTGFR	PRSS21	PSMB6	ABCG1	H1F0	PLCXD1	DR1	NR0B1	ACTN1	MOSPD1	MOXD1	FAM216A	KIF13B	HSPH1	ENPP4	IL7	RELB	PIEZO2	ARL5A	CYB5R1	MAT2A	CLEC5A	HOXB2
GYG1	C20orf111	ASAP3	TCL1A	MAOB	GPI	SNAP91	FLI1	C14orf105	HCFC2	C2CD2	XYLT1	TFPI	ARHGEF40	KRT17	SGK1	PTK7	QDPR	TNFAIP1	KAT6A	SRI	CCDC69	DYNLT3	RAB20	CYTL1	HERC6	FOLH1	KLRC3
TANC2	RTN1	TRIM38	MINPP1	INSM1	SMAD2	CXCL14	ABCA3	MATN3	SLC2A4RG	TRIM37	ZNF580	ARNT2	PLEC	ATP5I	HAUS7	NEK7	RNASEH2B	RPA2	SAT1	ATP8A2	BCAR3	S100A13	LAD1	NOS1AP	EPS8L2	KCNK12	CDS1
MACROD1	SPR	DFNA5	NLRP2	HP1BP3	PLEKHM2	GPRC5C	CA12	RFX5	CHRNA9	RBMS2	TRAC	TNC	PCYOX1L	TP73-AS1	SLC39A14	CEBPD	DENND1A	ARSA	FST	PTPN13	ZNF277	FBLN2	KDM5B	CD82	NID2	PRRC1	DCLK1
TM6SF1	UCN	PTPRC	FLNA	ADCK3	HLA-J	AGRN	CST7	LGALS3	PANX1	AGBL5	ZNF107	SMTN	EPB41L2	ABCA3	NRAS	IGF1R	MEIS2	GOLGA3	MYL5	NPIPL2	H1FX	EML1	HNMT	ADAMTS5	ZNF586	SLC35E2	KLK5
MAVS	EPHA4	USP4	COL2A1	AGK	CYP2B7P1	SRGAP3	PSRC1	TCAP	LOC729799	SMYD3	LPP	COMMD8	TAF5	EI24	BZRAP1	EIF1B	ADAMTS1	EHD1	YES1	RPL22	DNAJA1	MMP9	HLA-DMA	SMC6	ARHGAP22	PEX26	ZFHX4
PKNOX2	DUSP22	EXTL2	ZNF562	ANK3	PRDM1	NDST4	ZNF451	PLCL2	GNG7	ENPP4	ZNF135	ADORA2A	MSX2	MED18	TMEM158	SSH1	PLCL2	PNPLA4	AKR1C3	PTGER2	CDH10	TXNIP	ACSS3	PRKAR2B	PSMB9	WFDC2	EGR2
TRMT1L	DONSON	CDT1	MAT1A	WFDC2	ABCF3	ZDHHC4	FAM129A	KIAA0922	MUC1	TUBG2	PAF1	CDA	THBS2	MTRR	ACAP2	CHD3	TMEM11	HLA-F-AS1	TSPAN7	SLC7A9	PPP3CA	GLS	PRKDC	MKRN2	C9orf3	CRIP2	SSBP3
ECI2	CALCB	KIAA1467	OAS2	STC2	SPRR1B	BSG	FGFR2	MRE11A	LOC390940	SLC1A3	COL1A2	CSF1R	IL12RB2	STAP2	RNASET2	CCND3	CCR8	COL5A1	RBP4	DPY19L1	ERC1	RAB11FIP5	AMZ2	NINJ2	AICDA	INPP5A	PPP1R26
MCC	FOXO1	ZNF302	CNIH4	MXD4	CCT5	MYO19	C17orf81	PKP4	PTK6	CDT1	MAP9	COL18A1	PI4KA	QRSL1	SLIT2	FCGBP	NAV3	WWC1	BCL2L1	TRIM2	ABCA1	KRAS	TCEA2	GRWD1	CHGB	ARMCX3	PTPRN
URI1	SLC35E3	CDR2	DIDO1	C17orf75	ISLR	AIM2	TRIM22	ZKSCAN4	REG1A	PLA2G15	PFAS	POSTN	EXOSC4	ASIC1	VLDLR	TUBB2B	FOCAD	CCDC28A	CDK18	NPTX2	ADCY7	SLC25A13	CA12	PELI2	CXorf57	VPS52	PAK3
PCYOX1	POM121L9P	MID1	LRRC15	CNN3	ERMP1	COL5A1	DAZL	EFNB1	FAM117A	CENPT	CIDEB	TRIP6	SCGB1A1	PBK	FXYD5	EPM2AIP1	FAM118A	CD160	NADSYN1	RORA	PSAP	SKAP1	FOXF1	CHN2	SFTPB	SCN1A	LTBP2
BAI2	TSSC4	DZANK1	RAB8B	PI3	IFIT5	10-Sep	PDHX	GLT25D2	NEUROD6	ZNF467	INHBE	HAS2	BTN2A2	BIRC3	ATF7IP	SLC47A1	DNAJC15	SYNE2	PACSIN3	TICAM1	SECTM1	DDX3Y	ERAP2	MANEA	IFFO1	CAPRIN2	LYPD1
SPRY2	LOC390940	URGCP	CYP11A1	TSPAN8	EIF4G3	CDS1	AFFX-HUMISGF3A/M97935_MA	SLC37A1	SLC3A1	BIRC7	YIF1A	TNNI2	TIPARP	TRPM4	RAB31	RANBP10	LTBR	MAPK7	CALB1	MOSPD2	LPHN3	NOS1AP	MAN2A1	FAM208B	C5orf30	MFAP5	ANXA1
CA8	PPP1R26	CDS1	RAP1GAP2	CYP21A2	SLC35D1	ACP6	SERPINB2	CDKN3	MCM3AP-AS1	DLX5	ASH2L	NPC1	SLC22A18AS	FANCE	NES	KRT75	BEX1	DGKD	HERC5	HPRT1	DNAJC17	PRKD1	LRRC15	PLXND1	ADAMTS3	FGL2	KHDC1L
TMEM123	DHRS9	NEIL1	COL17A1	MAGEA10	MPHOSPH9	BCL6	AP1S2	PION	GVINP1	AKR1C2	CRYM	GPR37	SNTB2	LMNB2	ADCY3	CNKSR1	GNG11	INPP5A	CPNE3	CALM2	LDLR	HRK	TOB1	ARPP19	VPREB1	FHL1	NEIL1
SLC24A3	CTLA4	ENOX1	CHGB	ATF5	DCX	C2	KIAA1324	NPTXR	RELA	SGSH	EDIL3	MANSC1	WWC3	PYROXD1	B4GALNT1	CDH17	SEMA3C	XIST	HN1	BCL11B	PKIG	MOK	SALL1	CORO1B	LOXL2	VASP	IL7R
PRKX	RNF144A	CCDC28B	PTPN9	KCNMB2	KHDC1L	REL	IGFBP2	DHCR7	GUSBP11	RAB5A	MCCC1	TNFRSF17	UBQLN2	JUN	GHR	TMEM180	VDR	CHST15	BCL7C	BCAP29	KCNMB1	ZNF44	DNAJC17	IL1A	GOLGA4	PDGFA	PDHA1
TRO	ATP13A3	CEACAM21	MAP1B	MTL5	SSBP3	EIF1AX	EPN2	NUAK2	ST3GAL4	CDH4	ACP1	PTGFR	EPHB3	FAM193B	SPAG4	SFT2D2	CCDC99	CACNA1D	SLPI	ARTN	CD2AP	QPCT	F3	DFFA	QDPR	SLC15A1	CTH
BMP4	CASD1	TAF7	SLC1A3	PPP1CA	FKBP2	ACACA	PGAP3	HDC	HOXC11	RPA2	ANXA2	KCTD12	PLA2G3	DHX40	MFAP5	ART3	SHANK2	SELRC1	PLK3	CACNA2D3	MIR22HG	CLSTN2	EGOT	GPRC5C	B9D1	HHIPL2	MPP1
NOS1AP	NME4	FANCF	TSPYL4	HGF	C6orf62	CXCL3	NAB1	ZNF277	AKR1C1	USH1C	NOTCH1	ZNF395	EPHB2	DNAJC24	FCER1G	CAPN9	SAMM50	LPCAT1	INSM1	SNAPC4	DNAJB6	NINJ2	HSPA2	MCC	FHOD1	COL8A2	GPR19
[truncated: 528 more rows]
