# Supplementary material for: MCLRP: enhanced prediction of anticancer drug response through low-rank matrix completion and transcriptomic profiling
Source: BMC Biol. 2025 Dec 3;24:4. doi: 10.1186/s12915-025-02457-8 (PMC12781783; doi:10.1186/s12915-025-02457-8)
Supplement: Supplementary file 2 — Additional file 2. Tables S1-S4. The data for the predictive high sensitivity response values selected by different thresholds. Table S5. The data for the relationship between additional drugs and co-mutations on one or more genes. Tables S6-S9. The top 1000 genes corresponding to each drug in the five datasets. Table S10-S13. Functional enrichment analysis of the top 1000 genes for each drug and the terms with a Benjamin false discovery rate of < 0.05. Table S14. Conditions of use for the methods. [file 12915_2025_2457_MOESM2_ESM.zip › Table S9 top1000_PI3KIC50.xlsx]

## Sheet: OriginM
	A-443654	AKT inhibitor VIII	AMG-706	Axitinib	AZD6482	BAY 61-3606	BIBW2992	BMS-536924	BMS-754807	BX-795	CEP-701	Dasatinib	Erlotinib	GDC0941	Gefitinib	Imatinib	JW-7-25-1	Lapatinib	Midostaurin	NVP-TAE684	OSI-906	Pazopanib	PD-173074	PF-02341066	PHA-665752	Rapamycin	Sorafenib	Sunitinib	Temsirolimus
697	-1.59296	-0.950773	-0.163528	-1.24902	-0.977768	-1.6578	-0.436296	-1.01367	0.368705	-1.39031	-1.97059	-0.851557	-2.03555	-1.86466	1.27717	0.470198	-1.38229	0.363264	-0.664622	-0.969991	-0.451837	-0.647471	-2.53032	-1.14223	-1.02969	-1.48922	-0.90631	-1.52369	-1.54039
5637	0	1.20892	-0.411142	0.157117	0.804975	-0.0984595	-1.30192	0	-0.733633	-0.134158	-1.21432	0	0	-0.426737	-0.159024	0	0	0	-0.15022	0	-0.370841	0.675557	0.62871	0	0	0	0	0	0.344179
22RV1	0	-1.00182	0.275816	-0.132931	0.620945	0.460521	0.695175	0	-0.243022	0.483822	0.360742	0	0	-0.476219	1.11119	0	0	0	0.750219	0	-0.794419	0.451752	0.538957	0	0	0	0	0	-0.15693
23132-87	0	-2.35392	-0.883846	1.00666	-0.915197	0.350805	0.45548	0	1.12819	0.535869	-0.302799	0	0	-1.05274	0.894463	0	0	0	0.35843	0	0.332463	0.583649	0.875909	0	0	0	0	0	-0.481537
639-V	0	-0.32587	-1.26248	-1.45798	-1.50991	-1.19302	-0.382351	0	-0.516567	-0.0522057	0.846575	0	0	-1.07231	-0.886392	0	0	0	-0.497467	0	-0.0408897	0.761419	-1.84684	0	0	0	0	0	-1.39358
647-V	0	-1.07561	0.928659	1.11248	0.0806551	-0.348281	-0.0410976	0	1.11144	0.927187	0.275668	0	0	-0.0107375	-1.51008	0	0	0	0.865815	0	0.305664	-0.418508	0.567097	0	0	0	0	0	-0.0811283
769-P	0	0.0413929	0.172003	0.728125	0.107845	-1.38783	-0.839788	0	0.177053	0.3043	0.438227	0	0	-0.253316	-1.47853	0	0	0	-1.5723	0	0.405464	0.203617	0.0142771	0	0	0	0	0	0.130817
786-0	0	-2.11971	0.0469504	0.284506	-1.62145	-1.21802	-0.674504	0	-0.525902	-0.367119	0.419986	0	0	-0.449098	-1.10131	0	0	0	-0.849455	0	-0.244379	-1.12323	0.209873	0	0	0	0	0	-0.811092
8505C	0	0.245509	-0.288457	-1.02053	0.579788	-1.08163	0.498222	0	-0.378576	-0.498059	-0.288961	0	0	0.148616	0.43501	0	0	0	-1.135	0	0.303687	0.137113	0.970891	0	0	0	0	0	-0.728207
8-MG-BA	-0.812924	-0.101336	0.28498	-0.920028	-0.77471	-0.202087	0.739482	-0.510488	-0.206639	-0.975864	-0.985284	-0.915371	-0.00409489	-0.13066	-0.366316	0.324267	-0.647842	0.229653	-1.31059	-0.238226	-0.249083	-0.387728	0.471608	0.62363	0.37474	0.0306106	0.667921	-0.536756	0.147201
A101D	-0.913204	0.111792	0.0205519	-0.837619	-1.16284	-0.557616	0.503854	-0.804394	-0.522587	-0.638414	-0.359501	-0.444254	-0.613079	-0.992665	-0.644843	-0.00671244	-0.853887	-0.697907	-0.734859	-0.449608	0.634203	0.106235	-1.66953	-0.111104	-0.224911	-0.936234	-0.317839	-0.892237	-0.655571
A172	0	0.161078	-0.14767	-0.948635	0.0922235	-0.964619	0.48758	0	-0.328148	-0.48882	0.288093	0	0	0	0.0969582	0	0	0	-1.10616	0	0.161438	-1.58899	-2.45312	0	0	0	0	0	-1.33385
A204	0	-0.934968	-3.75945	-4.28957	-0.90433	-0.0321009	0.666748	0	-0.263967	-1.28925	-0.87357	0	0	-1.25412	-0.0252549	0	0	0	-1.66968	0	0.613414	-3.4644	-1.86604	0	0	0	0	0	-0.943424
A2058	0	0.718819	-0.175612	0.984862	-0.215519	0.483828	0.689657	0	0.209705	-0.726636	0.0582273	0	0	0.451567	0.120285	0	0	0	-0.791288	0	0.25536	-0.789939	-0.312199	0	0	0	0	0	-0.862652
A253	-0.385199	-0.719731	0.0341766	0.32847	0.389627	1.15584	-0.293725	0.556709	1.02123	1.03605	1.14732	-0.124612	-2.01376	1.35153	0.280832	0.37148	0.482983	-2.05302	0.387804	0.801102	0.984772	-0.997704	0.802641	0.633859	0.0601984	0.679576	-0.0677147	1.0281	0.158988
A2780	0	-0.301086	-0.0508232	-1.58091	-0.671477	-1.15875	0.381987	0	-0.57615	-0.0582737	-0.80167	0	0	-0.187066	0.335091	0	0	0	-0.847687	0	-0.256086	-1.01162	-1.13751	0	0	0	0	0	-0.976796
A375	0	0.216972	-1.35807	-0.909272	0.447043	-1.25438	0.576791	0	-1.68874	-1.34072	-1.24824	0	0	-1.11787	-0.408333	0	0	0	-0.759617	0	-2.01853	-0.311171	-0.122107	0	0	0	0	0	-2.28485
A3-KAW	-0.722692	0.481221	0.396803	0.89751	0.310572	-1.5336	0.75653	-0.795726	-0.189262	-0.730144	-0.549634	-0.455573	-1.60673	2.2296	0.725755	0.821759	-0.538442	0.73662	-0.546022	0.86661	-0.29848	-0.394113	0.78924	0.0103988	-0.611223	-1.73779	-1.608	-1.11698	-0.183053
A427	0	-1.47988	-0.00282922	-1.67135	-1.76374	-0.586712	0.754084	0	-1.12686	-1.04718	-1.91085	0	0	0.502772	1.22986	0	0	0	-1.57954	0	-1.077	-1.92596	-0.560358	0	0	0	0	0	-0.22581
A431	0	0.621682	0.749205	0.423035	-0.87623	-1.09292	-1.72452	0	-0.96342	-0.772396	-0.353526	0	0	-0.515046	-1.8273	0	0	0	-1.6117	0	0.720116	-1.07321	0.809584	0	0	0	0	0	0.372528
A498	2.12325	0.706307	1.00012	0.34144	1.25633	1.10141	-1.82131	-0.296922	0.790195	-0.473249	-0.663055	-1.10224	0	-0.794102	-1.06664	-2.70494	2.308	0	1.28489	0.613004	0.122414	0.277564	0.848274	-1.3977	-1.94749	0.963188	1.24585	1.42963	0.182514
A4-Fuk	-1.03849	-1.79489	0.701583	-1.37443	-1.18363	-1.07079	0.184083	-2.20707	-2.75857	-0.55773	-1.51341	0.452334	-0.16044	-1.62322	0.80237	0.929537	-1.11151	-0.661705	-0.760132	-1.79631	-3.40492	0.946131	-3.04047	-0.935799	0.821785	-1.24192	-0.734485	-1.19725	-0.474366
A549	0	0	0.24899	-1.14304	0	0	-0.389159	0	0	-1.07011	-1.44952	0	0	-1.30354	-0.323116	0	0	0	0	0	0	0	0.69711	0	0	0	0	0	-1.32579
A673	0	0.194101	-0.981282	0.109546	-0.240462	-0.0810376	0.805672	0	-0.730795	1.84604	-0.0103038	0	0	1.96729	-0.128671	0	0	0	-0.370281	0	-0.509889	1.25834	0.964242	0	0	0	0	0	-0.28517
A704	-0.583966	0.128378	-0.172812	-0.720858	0.05455	1.52797	0.345865	-1.04445	-0.141716	0.639156	0.155542	-1.49618	0	-0.721397	1.59866	-0.00795161	-0.373022	0	-0.926678	-0.517726	0.345021	-2.03816	-1.80311	0.680397	-0.400861	0.176872	0	-0.112255	1.16736
ABC-1	0	-0.726022	-0.611525	-0.964404	-0.379506	-0.174476	0.698388	0	-1.44518	-0.441844	1.57687	0	0	1.86347	0.119782	0	0	0	-1.51693	0	-1.70489	0.429577	0.257429	0	0	0	0	0	0.034623
ACHN	0	-0.186478	0.0702438	0.474348	-0.260681	-1.21129	-1.95764	0	-0.238471	2.097	-1.08302	0	0	0.678856	-2.43091	0	0	0	-1.03863	0	0.94207	-1.03219	0.550903	0	0	0	0	0	-0.0226275
ACN	0.0232152	-0.613095	0.560327	1.25769	-0.436876	0.168476	0.576348	-0.78529	-0.122589	1.15713	-0.440043	-0.302637	0.126736	-0.03346	1.04566	0.551	-1.06407	-0.0544249	-0.683071	0.262555	0.380095	-0.636597	0.888698	0.442188	-1.21902	-0.431509	0.0942709	0.378189	0.316906
AGS	0	-0.918066	0.881899	-0.345673	-0.609253	-0.268783	0.289204	0	-0.444657	-1.15395	-2.6548	0	0	-1.27255	1.13295	0	0	0	-1.38073	0	0.867354	1.26513	-0.138511	0	0	0	0	0	-2.24183
ALL-PO	-0.0408636	-0.334641	-0.105428	-1.5915	-0.458522	-1.68024	-0.676126	-1.45766	-0.172141	-2.72626	-2.25149	0.139105	-1.15866	-1.59422	-0.588026	-1.24852	-0.622653	-0.046669	-1.4741	-1.19839	-0.722402	-0.450294	-1.30528	-1.79379	-3.6594	0.741847	-3.77555	-2.37614	0.663839
AM-38	1.49124	1.4072	-0.210427	0.906098	0.16827	-0.0408097	0.943825	0.683473	-0.15448	0.25214	0.772937	0.5408	0.628391	0.69929	-0.171674	-0.241205	2.35438	0.897609	-0.621199	1.48468	-0.241769	1.21204	0.588832	0.0844881	0.31963	0.302461	0.932696	0.889123	0.14682
AN3-CA	0	-1.86685	-1.68741	-1.68147	-1.10444	-0.5804	0.590833	0	-0.695208	-1.08095	0.295858	0	0	-1.46933	0.546661	0	0	0	-1.05351	0	0.0865361	-4.72954	-3.47132	0	0	0	0	0	-0.766712
ARH-77	-0.51984	0.424763	-0.371957	0.600125	-0.678652	-0.799024	0.738986	-0.646882	0.717679	2.08249	-0.00665989	-0.14278	0.661802	1.97739	0.0528928	0.694369	-0.480709	0.689233	0.152952	-0.0618614	1.06135	-0.166339	-0.0852627	0.422726	1.13993	-0.77457	0.833824	-0.475918	1.92702
AsPC-1	0	0.237714	-0.177989	0.164177	0.895432	1.76587	0.380791	0	0.76468	0.979505	0.44235	0	0	0.0314085	0.799532	0	0	0	0.757545	0	0.156706	0.217131	0.673999	0	0	0	0	0	0.627964
ATN-1	0.387914	0.849552	0.458359	-1.8981	0.609924	0.168024	0.425699	-1.61799	-0.452827	-1.80334	-1.75799	0.572933	0.497712	-1.75499	0.683928	0.371047	-0.834983	0.856512	0.688462	-1.07503	-0.340293	0.655867	0.273127	-0.478887	0.0260271	0.290674	0.847733	-0.776487	-0.542849
BALL-1	0	0	0.756776	0.996411	0	0	0.668657	0	0	-0.233227	-0.659214	0	0	-0.589445	-0.00227764	0	0	0	0	0	0	0	0.977873	0	0	0	0	0	-0.131276
BB30-HNC	-0.667868	-1.52457	0.913323	-0.919941	-0.945886	-0.841508	-2.61584	-1.01374	-0.690367	-0.435224	-0.36376	-1.17485	-3.76079	-1.25179	-2.62366	0.313395	-0.569009	-3.24833	-1.05075	-0.58208	-0.293752	-0.612559	-0.442619	0.0212778	-0.281003	-0.104914	-0.540327	-0.985997	-0.658209
BB49-HNC	0.608533	-0.067674	0.745847	0.495072	0.300858	-0.759136	0.828726	0.104654	-0.833731	-0.219273	0.44998	-0.688109	0.26966	-0.608708	0.457397	-1.50839	-0.250139	-0.0471167	0.47484	0.776225	-0.958101	0.566877	0.143291	-0.0484104	-0.374838	0.397646	0.218992	-0.772641	0.224064
BB65-RCC	-0.181171	-0.182004	-0.989707	-0.0363112	-0.375788	-0.530609	-1.91329	-0.292162	-0.397438	-0.115524	-1.92017	-1.072	-0.746582	0.542979	-0.924342	0.0375485	-0.731522	-0.247597	-0.24821	-0.283037	-0.434699	-1.06524	0.448035	0.438844	-0.0848779	-0.499237	-2.34477	-0.102479	-1.73769
BC-1	-0.103257	-0.884241	0.792335	0.760021	0.212672	-1.34335	0.904745	0.278311	-0.74349	0.0902225	0.351967	0.381544	0.827307	1.40288	0.0809476	0.29189	2.14161	-0.874832	-0.755338	0.339125	0.45593	-0.865869	0.496277	-1.58303	-0.823702	-0.95048	-1.24378	-0.492194	0.518828
BC-3	-0.451869	0.169341	0	0	-0.473113	-0.909514	0	-0.470836	0.703099	0	0	0.167758	0.531463	0	0	0.254253	-0.436478	-0.249821	-0.834063	-0.0599041	0.0440034	0.371965	0	0.475392	0.630298	-0.562993	-1.17792	-0.265597	0
BCPAP	0	1.10426	-0.517779	0.589955	-0.360537	-0.779562	0.56421	0	-0.569107	-0.898041	0.156899	0	0	1.24032	-0.858254	0	0	0	-1.09309	0	0.0393745	-0.44215	0.885282	0	0	0	0	0	-0.753442
BE-13	-0.265383	-0.624825	0.538841	-2.33179	1.94968	-0.862783	-0.996792	-0.243749	1.15162	-1.76339	-0.850228	1.84076	-0.777175	-0.180791	-2.09499	-2.69184	-0.724709	0.246747	0.325705	1.11827	0.20043	1.31463	-1.97287	-0.897411	-0.246732	-1.73839	-1.41766	-0.829846	-2.83521
Becker	-0.511008	-0.672641	0.618948	-0.47994	-1.60215	0.866145	0.41099	-0.43085	-0.240899	-0.720156	-0.00545656	-1.32228	-0.818594	-0.348323	0.455079	-0.290565	-0.527034	-0.559951	0.0709957	-0.0277741	0.764326	-0.342967	0.661908	-1.61851	-2.28431	-0.859045	0.846642	1.38391	-0.60925
BEN	0	-0.170725	-0.291071	0.877557	1.16865	1.28763	0.578972	0	-0.209663	-0.322661	1.0241	0	0	1.38465	0.325236	0	0	0	0.164394	0	0.6086	-0.690778	0.213488	0	0	0	0	0	-1.04067
BFTC-905	0	-0.827544	-1.1698	0.22533	-0.366657	-0.94747	0.607192	0	-1.83902	-1.32839	-0.59573	0	0	-0.864358	-0.430016	0	0	0	-1.17785	0	-2.02744	0.214907	0.968095	0	0	0	0	0	0.449631
BFTC-909	0	-0.241057	0.34789	1.11985	-0.8608	0.340117	-0.0583117	0	-0.0517944	-0.461938	-0.5981	0	0	-0.746965	-0.0886351	0	0	0	-1.0724	0	0.308922	-0.126006	0.138683	0	0	0	0	0	-0.0445745
BHT-101	0	-1.31489	-0.571042	0.151064	-0.409767	1.21542	0.198031	0	0.268258	-1.10351	-0.252316	0	0	-1.23283	0.313545	0	0	0	-0.0372044	0	-0.193776	0.786038	-1.11151	0	0	0	0	0	-0.190408
BHY	0	-0.371845	0.820548	0.62534	-0.841283	-0.841649	-2.02024	0	-0.374063	-0.16408	0.0982965	0	0	-0.334612	-1.66965	0	0	0	-0.0016589	0	-0.391303	0.478102	0.744426	0	0	0	0	0	0.0948354
BL-41	-1.06881	-0.292973	0.532754	0.0775807	-0.659563	-1.20548	0.734596	-0.310207	1.6988	-1.37892	-0.985105	-0.758062	-0.178727	-0.783046	0.516704	0.761529	-1.34742	-0.450074	-0.494737	-0.403221	0.918337	-0.489333	0.865176	0.213627	-0.146758	-0.838402	0.660633	-0.873273	-1.52843
BL-70	-1.32398	-0.213566	0	0	-0.949183	-1.58421	0	-0.430636	1.6074	0	0	-3.93144	-0.177868	0	0	0.724857	-1.61601	0.806227	0.618869	-0.633629	-0.218178	-0.374954	0	0.580869	-0.547473	-0.982953	0.869997	-1.27322	0
BOKU	0.619004	0.608195	-0.31174	0.203552	0.429592	0.654388	0.699811	-0.600047	0.629826	0.252583	1.02755	-0.62818	0	-0.0638114	0.354498	-0.082144	0.121875	0	-0.215043	-0.227215	-0.212421	-0.129313	1.27764	0.252268	0.0944449	0.839519	0	0.830877	0.983954
BPH-1	0	1.09851	-1.01176	0.394709	-0.945252	-1.02086	-2.93492	0	0.0704067	-0.696175	-0.348142	0	0	-1.50984	-2.31857	0	0	0	0.784666	0	0.136628	-0.916715	0.280902	0	0	0	0	0	-1.12129
BT-20	0	-0.94815	1.05023	0.532355	-2.03015	1.70551	-0.567718	0	0.414447	1.56553	0.453216	0	0	-0.664383	-1.07489	0	0	0	0.233807	0	0.900237	0.0246239	1.11951	0	0	0	0	0	0.56266
BT-549	0	0	0.267144	0.465325	0	0	0.713288	0	0	-0.488193	-0.483278	0	0	1.5424	1.26574	0	0	0	0	0	0	0	0.20232	0	0	0	0	0	0.110508
BV-173	-0.569603	-0.0899656	-0.115395	-2.87252	1.38356	-0.289671	-0.0757036	0.0934309	0.458754	-1.72614	-1.69757	-4.43309	-1.22384	-0.257235	-0.372258	-4.52939	-0.922167	0.475572	0.443681	-0.110788	-0.117468	0.528229	-1.98483	-2.46546	0.672712	-0.618884	-0.996559	-0.965309	-1.31248
BxPC-3	0	-1.68255	-1.00347	0.668405	-1.12547	-0.832414	0.517917	0	-0.370942	-0.00684095	0.178884	0	0	-0.0205734	0.0368371	0	0	0	-0.827324	0	0.286524	0.211854	0.630544	0	0	0	0	0	0.541468
C2BBe1	0.424501	-0.548415	-0.282971	0.336225	-0.422095	-0.295123	0.218513	-0.403889	-0.770566	0.0404475	-0.392095	-1.06956	-0.863926	0.923598	-0.740347	0.366065	-0.245822	-0.171769	0.932246	-0.528727	-1.1271	1.27319	0.121614	0.376533	0.506242	-0.386607	-0.249192	0.911144	0.315248
C32	0	0.893581	-1.72528	-1.01918	1.32979	1.82815	0.322534	0	1.06479	0.1951	-0.269449	0	0	-0.0500093	-0.0581377	0	0	0	1.17907	0	0.849968	1.10699	0.787517	0	0	0	0	0	-0.214504
C-33-A	0	-0.6053	-0.579439	-0.518959	1.02633	-0.897464	-2.01937	0	0.52213	0.80761	-0.0660335	0	0	0.200314	-1.15039	0	0	0	-0.0219821	0	0.349224	-0.247677	0.835842	0	0	0	0	0	-0.857234
C3A	0	-1.25335	-0.0956712	1.08563	0.329724	-0.406176	0.626684	0	0.483398	2.30979	0.680738	0	0	2.12161	0.133226	0	0	0	-0.258716	0	0.801861	-1.11515	1.03223	0	0	0	0	0	1.46655
CA46	0.4228	-0.310397	0.87354	0.922889	-0.852962	-1.33618	0.808243	0.202669	0.1508	0.519133	0.769774	2.07618	0.358032	-0.455963	0.244659	0.712425	0.237818	-0.885151	-0.699212	1.39543	-0.356591	-0.911915	0.164932	0.960267	-0.154587	0.948147	0.908338	-0.473476	0.495974
Ca9-22	0	-1.06549	0.319673	-0.44302	1.02504	-0.0939339	-2.72034	0	0.314077	-0.92613	0.115479	0	0	0.419627	-2.02582	0	0	0	0.990153	0	0.348977	0.81649	-0.445754	0	0	0	0	0	-0.521137
CAKI-1	0	0.368104	0.120553	0.177873	-1.16848	-0.441051	-0.982288	0	-0.453949	-0.885147	-0.434761	0	0	0.398828	-0.387574	0	0	0	-1.26715	0	-0.312006	-1.16643	-1.03324	0	0	0	0	0	-0.679079
CAL-120	0	0.4484	-0.186087	0.858189	0.543736	0.591236	0.232971	0	-0.198911	-0.568633	-0.43161	0	0	0.741092	-0.337559	0	0	0	-1.27821	0	0.349339	-0.318467	-0.833388	0	0	0	0	0	0.580681
CAL-12T	0	-0.0357767	0.569738	-0.412436	0.424884	-1.74089	-0.94907	0	-0.941935	-0.444693	0.0968056	0	0	-0.181652	-1.15686	0	0	0	-1.12745	0	-1.05493	-0.667007	0.229027	0	0	0	0	0	0.458782
CAL-148	-1.11152	-0.494131	0	0	-1.02678	0.609728	0	1.38515	0.570837	0	0	0.762255	0	0	0	0.671619	-0.302217	0.877019	1.09188	1.49981	1.35543	0.760317	0	0.88982	0.981555	0.497323	0.595275	1.8266	0
CAL-27	0	-0.843912	0.769562	-0.795761	-0.424857	-0.587861	-2.90225	0	0.943805	-0.240772	-0.815	0	0	-0.656385	-3.40235	0	0	0	1.81908	0	1.28603	1.40051	0.741371	0	0	0	0	0	-0.137764
CAL-33	0	-1.4118	-1.03958	-1.13793	-1.55688	-0.0267929	-2.88117	0	0.174043	0.853404	-0.451209	0	0	-1.82315	-2.91443	0	0	0	0.861305	0	0.771517	0.415748	-1.78025	0	0	0	0	0	-1.84635
CAL-39	0	0.445156	0.681834	0.569363	-1.40617	-0.718459	-2.5245	0	-1.59638	-0.507208	-0.232252	0	0	-0.571286	-2.01671	0	0	0	-0.891618	0	-0.879339	1.04089	0.313691	0	0	0	0	0	-0.928578
CAL-51	0	-0.91271	0.524141	0.371033	0.453991	-0.804544	0.650081	0	-0.907652	-1.25582	-0.537019	0	0	-0.148963	-0.0223772	0	0	0	-1.63616	0	0.619118	0.451494	0.669185	0	0	0	0	0	0.166573
CAL-54	0	-1.19097	0.614942	0.155284	-0.892365	0.710273	-1.58539	0	0.352456	1.2757	-0.783617	0	0	-0.89339	-2.47519	0	0	0	-1.2833	0	-0.647497	-1.65773	0.282128	0	0	0	0	0	-0.426602
CAL-62	0	0.716729	0.107014	-0.662279	0.755499	0.269912	0.865978	0	-0.0865255	0.754234	-0.197195	0	0	-0.101004	-0.830795	0	0	0	-0.490768	0	0.281179	-0.0361371	0.84621	0	0	0	0	0	-0.83082
CAL-72	0	0.515932	0.27127	-0.241497	0.0346616	1.83867	0.448617	0	0.747628	-0.287269	-0.632508	0	0	0.713755	-1.08685	0	0	0	1.1366	0	0.714014	-1.34338	-2.21363	0	0	0	0	0	0.539685
CAL-85-1	0	-1.06761	0.543756	1.22263	-1.33781	-0.754005	-0.00996093	0	-1.28931	0.0360853	1.65614	0	0	0.732313	0.525196	0	0	0	-0.755715	0	-1.55329	-0.798405	0.678187	0	0	0	0	0	1.26411
Calu-1	0	-0.943964	0	0	0.0884356	0.293626	0	0	0.580233	0	0	0	0	0	0	0	0	0	-0.0549653	0	-0.296426	0.435596	0	0	0	0	0	0	0
Calu-3	0	-1.37264	0.855361	0.849366	-1.1267	0.463085	-1.42707	0	0.791614	0.175862	0.711471	0	0	-0.268586	-0.315602	0	0	0	-0.982456	0	-0.115338	-1.04011	0.847129	0	0	0	0	0	0.139911
Calu-6	-0.896024	0.30365	1.01259	1.00214	1.15332	-0.379739	0.626753	0.600083	0.132955	1.6997	0.740167	-0.174156	0.335747	1.3345	0.37321	-0.92362	-0.177543	0.246857	1.01243	0.486073	0.409505	1.06266	1.0838	0.422879	0.303622	0.822358	-0.557851	1.09453	1.18842
CAMA-1	0	-0.0696755	-0.338244	0.142188	-1.66755	1.44562	-0.0451082	0	0.870809	0.584703	0.194402	0	0	0.91277	0.109554	0	0	0	1.16515	0	0.489936	0.994481	0.823453	0	0	0	0	0	-1.91565
Caov-3	0	1.12088	0	0	1.077	0.431983	0	0	1.34598	0	0	0	0	0	0	0	0	0	1.51868	0	1.43956	1.51303	0	0	0	0	0	0	0
Caov-4	0	0.766234	0.38752	-0.116643	1.74175	0.724526	0.652162	0	0.292104	1.7654	2.15382	0	0	1.56757	0.865572	0	0	0	-0.109263	0	-0.397653	-0.338899	0.791919	0	0	0	0	0	1.12774
CAPAN-1	0	0.456431	-0.831992	-0.387579	0.100998	-0.639495	-0.0869132	0	-0.389691	1.81733	0.182841	0	0	0.301893	1.05604	0	0	0	-0.0249773	0	-0.842562	1.12114	1.01973	0	0	0	0	0	0.960213
Capan-2	0	-0.370429	0.272434	1.1546	0.119461	1.18252	-0.604057	0	-1.19832	0.184341	1.31294	0	0	1.13247	-0.0720823	0	0	0	0.0848837	0	-0.466997	-0.455168	0.921975	0	0	0	0	0	1.63072
CaR-1	0	0.107236	0.32419	-0.158047	-0.126809	1.21879	-0.841665	0	1.40871	-0.320085	-0.889885	0	0	0.00999959	-0.746878	0	0	0	-0.68599	0	0.986674	-0.231738	1.09843	0	0	0	0	0	0.691768
CAS-1	0.570102	0.422289	0.779635	-0.831984	-0.508769	-0.598591	0.873352	0.132232	0.356137	-0.719255	0.667254	-0.366383	0.184562	0.435231	0.76436	-0.366096	1.21096	0.367447	-1.35648	-0.355752	0.922967	-1.20115	-1.20826	0.061554	0.586271	0.59626	0.751059	1.09392	1.15829
Ca-Ski	0	-1.13537	0.345615	-0.777583	-1.42249	-0.59242	-0.935433	0	0.0285008	-0.42231	-0.871994	0	0	-1.12188	-1.06098	0	0	0	1.09163	0	0.0914466	0.142211	0.0616875	0	0	0	0	0	-0.815271
CCF-STTG1	0	-0.983143	-1.10808	-0.659548	-1.57927	-0.352407	0.580656	0	-0.801779	-0.615464	0.461118	0	0	-0.339412	1.49667	0	0	0	-1.18041	0	0.615907	-2.26284	0.730116	0	0	0	0	0	1.49795
CCRF-CEM	-0.873664	-1.18472	-0.198088	-0.835373	-1.10215	-1.02326	-0.139803	0.619428	0.894927	-1.56517	-1.42963	1.33415	-0.0435466	-0.380271	0.208248	0.64281	-0.764945	0.304828	-0.852406	0.663626	0.0797097	1.15307	-1.06529	-1.00363	-0.745652	-1.56962	0.704983	-0.2048	-2.96801
CESS	-0.735223	-1.56131	1.02149	0.31015	-0.95613	-1.18611	0.608231	0.385141	0.156085	2.39416	0.151223	0.758256	0.772388	1.05658	0.719951	0.750722	-0.79604	0.30887	-0.136996	0.0613672	-0.219603	0.704131	0.660911	-0.116813	0.211783	-1.24168	-0.0367417	-0.500566	0.184169
CFPAC-1	0	-0.71523	-0.469421	0.370189	-1.08069	-0.314476	-1.10932	0	-0.186454	1.41865	0.667994	0	0	0.956603	-1.02357	0	0	0	-0.741694	0	0.221027	0.0862079	0.609718	0	0	0	0	0	0.814465
CGTH-W-1	-0.613366	-0.605098	-4.60318	-4.8705	-0.747182	-0.748805	0.746312	-0.199944	0.521527	-2.0206	-1.26424	-1.28084	0.121669	-0.532409	1.37375	-4.03017	-0.137401	0.413832	-2.12347	0.548002	1.10131	-3.99654	-1.14775	-0.532534	-0.157316	0.194674	-2.68045	-2.77267	-2.0347
ChaGo-K-1	0	-0.394054	-2.42527	1.18674	0.44087	1.3588	0.657947	0	0.0427361	1.71367	2.06055	0	0	1.69142	-0.0945871	0	0	0	0.109509	0	-0.552	-0.3931	0.824537	0	0	0	0	0	0.48253
CHL-1	0	0.143735	0.517157	-0.122401	-0.866578	-0.653675	-3.57972	0	0.0131896	-0.986162	-2.21721	0	0	-1.41576	-2.75763	0	0	0	0.643955	0	0.687038	0.129475	-1.9149	0	0	0	0	0	-1.82071
CHP-134	0	0	-0.737232	0	0	0	0	0	0	-0.979751	0	0	0	0.365573	0	0	0	0	0	0	0	0	-1.53743	0	0	0	0	0	0
CHP-212	0	-1.23432	0.344438	-1.94035	-0.104095	-0.411938	-0.150299	0	-1.33228	-1.65883	-1.08477	0	0	-1.39316	0.969374	0	0	0	-1.74171	0	-0.361319	0.133755	-0.590555	0	0	0	0	0	-0.989023
CMK	-0.557625	-0.122198	0.533677	0.749741	-0.981128	-1.57581	0.519582	-1.17919	-1.54558	-0.722143	-0.737201	0.653865	0.402555	0.323622	0.0208801	0.344913	-1.05368	0.405061	-0.407682	-1.18217	-1.65555	0.152749	-0.488867	-2.08938	0.0999197	-0.618113	0.621213	-1.03979	0.562843
COLO-205	0	-1.74991	0.907402	-0.106107	-0.241194	-0.934822	0.433957	0	-3.16397	-0.532452	-0.33658	0	0	-1.5485	0.2138	0	0	0	-0.897669	0	-2.76097	1.00207	-1.06562	0	0	0	0	0	0.768267
COLO-320-HSR	0.038304	1.316	0.669678	-0.602684	0.356874	-0.825946	0.612141	-1.08806	-1.25872	-0.230266	0.921456	0.522288	0.415092	-1.01278	1.06631	0.725082	-0.264015	0.473762	1.65191	-1.28514	-2.08742	0.60358	0.845483	0.389567	0.240955	0.713165	-0.0845752	-0.276074	1.13187
COLO-668	-0.369572	-0.217125	0.710274	0.691917	-0.479293	-0.146821	1.01961	-0.990323	-0.881793	0.281866	2.44765	0.75495	0.521626	1.77169	-0.237082	0.260417	0.0353401	0.562824	-0.392615	0.595341	-1.73671	1.01575	0.660613	0.780977	0.571288	0.561325	1.06123	0.112347	1.54999
COLO-678	0	0.333815	0.873551	1.10261	0.55755	1.06298	-1.43126	0	0.0255799	0.735925	1.12055	0	0	0.89937	-1.26384	0	0	0	0.0787985	0	0.652199	1.43854	0.53379	0	0	0	0	0	1.47339
COLO-679	0	0.2141	1.05204	1.2294	-0.451693	-0.0237752	0.714977	0	-0.444182	0.334448	-0.359545	0	0	1.35277	0.948463	0	0	0	0.301618	0	-0.786939	-0.813346	0.402553	0	0	0	0	0	0.712139
COLO-680N	0	-0.82719	0.53826	0.779308	-0.212294	0.040694	-0.0427468	0	-0.609536	1.01301	1.74171	0	0	1.694	0.164572	0	0	0	-0.85213	0	0.129715	0.862478	0.883617	0	0	0	0	0	1.23347
COLO-684	-1.16253	-0.467765	-0.311884	-0.476615	-1.35633	-0.463389	0.681929	1.44817	0.193304	0.311753	-0.051844	0.500339	0.852538	-1.70075	0.979906	-0.18199	-0.653306	0.344537	0.185795	0.359536	0.789566	0.844746	1.11721	0.0723615	0.857971	-0.869405	0.196522	0.562713	-0.606946
COLO-741	0	1.08052	-1.24388	0.732862	1.52593	0.152018	0.813975	0	1.38664	1.19246	0.794651	0	0	1.12319	0.798743	0	0	0	1.67038	0	-0.0443458	-0.751738	0.738444	0	0	0	0	0	-0.0610019
COLO-792	0	0.989158	-1.1778	0.714797	0.277925	2.23426	0.5238	0	0.808798	1.64045	0.775446	0	0	0.961015	-0.122734	0	0	0	-1.09144	0	-0.612185	1.21178	0.726648	0	0	0	0	0	-0.0392255
COLO-800	2.68805	1.66512	0.327816	-0.574543	-0.161638	0.175242	-0.172644	1.79731	-0.139505	-0.948038	-0.747443	0.620555	1.21973	0.119757	0.551539	0.0668175	2.35025	0.831098	-0.274243	-0.73872	0.207117	1.06497	-0.558284	0.600514	-1.07171	-0.273078	0.291409	1.35798	-0.385676
COLO-824	0.650902	0.690139	0.967808	1.02348	0.493572	-0.00252468	0.233467	1.73458	-0.0699318	0.233337	1.34848	0.868724	0.823658	0.700843	0.677542	-0.0501779	0.439215	1.06324	0.106981	0.330055	-0.227955	0.328079	0.690999	0.736324	0.318923	0.56962	0.793082	1.02492	1.90685
COR-L105	0	-0.229909	0.504024	-1.00931	-0.411288	-1.31069	-2.19447	0	-1.39148	1.24377	0.995102	0	0	1.40094	-1.94243	0	0	0	-0.97893	0	0.19389	-0.653409	0.725484	0	0	0	0	0	-0.786801
COR-L23	0	0.768119	-1.37138	-0.120042	0.697631	-0.928666	0.49861	0	-0.527586	-0.548084	-0.0521405	0	0	-0.316859	1.12057	0	0	0	0.82445	0	0.232165	-0.461315	1.15784	0	0	0	0	0	1.05855
COR-L279	-0.203961	-1.85766	1.01645	0.925673	-0.0333756	-0.634344	0.832038	0.741081	1.06806	-0.200805	0.0796452	0.466178	0	-0.186475	0.471862	0.796151	-0.333824	1.12497	0.21891	0.913936	0.757595	-0.254653	0.915862	0.801789	0.319448	-0.60601	-0.405129	-0.383951	1.16952
COR-L88	-0.0784074	0.975797	1.04717	0.300938	1.34709	0.842914	0.728921	1.00005	1.21844	0.465105	1.40921	0.924609	0.822103	1.46066	0.126526	0.164357	0.526848	0.577422	0.743466	1.58683	0.787075	-0.368329	0.430781	0.504361	0.331514	1.14961	-0.202083	-0.161226	1.4221
CP66-MEL	-0.309067	1.43569	0.0609622	-0.219022	0.824222	2.07812	0.840548	0.4708	-0.282553	1.93242	1.14428	-0.857281	-0.551421	0.251063	1.3935	-0.103286	0.0594522	0.524299	1.50671	0.998655	-1.24946	-0.334401	1.17341	0.442114	0.0528801	0.659802	0.00258887	1.30277	1.35669
CP67-MEL	-0.495904	0	0	0	0	0	0	-1.10411	0	0	0	-0.845406	0	0	0	0.187145	-0.724735	0	0	0.427975	0	0	0	0.0992219	-0.407033	-0.328654	0	0.72238	0
CPC-N	0.342954	-0.272773	0.458565	-0.276166	1.73418	0.177916	-0.875326	-0.595766	-0.767427	0.399849	-0.571271	0.475146	0.18565	-0.273534	0.668158	0.662089	0.541588	0.43723	1.93496	-0.747004	-0.829954	0.939513	0.43936	0.0805611	0.10758	0.117096	0.839883	-0.0750348	1.12888
CRO-AP2	0	0	0.421635	-1.48106	0	0	-0.589116	0	0	-1.52844	-1.04647	0	0	-0.988403	0.856184	0.852293	0	0	0	0	0	0	-1.9895	0	0.314839	0	0.619931	0	-2.84614
CTB-1	-0.259203	-0.915245	0.921591	-0.366492	-0.159974	-0.285322	0.641834	0.205483	0.0399877	-0.36124	-1.11412	2.04966	-0.875398	-0.396872	0.666981	-0.223771	-0.0683206	0.777313	-0.244049	0.0152543	-0.131314	-0.65608	-1.94028	-0.588785	0.463596	0.733051	-0.0853789	-0.225221	-1.11074
CTV-1	-0.479813	-0.549075	0.734975	-0.883168	0.462578	-1.16874	-0.648783	-0.635484	-0.16438	0.333342	-0.469307	-2.96438	1.05553	-0.760063	-0.543032	-0.907163	-0.519742	0.868644	-0.082508	-0.868219	-0.161942	-1.3197	-1.98871	-2.81676	-1.81984	0.113712	0.0514854	-1.09153	-0.897684
CW-2	2.49322	1.51656	1.04574	1.29561	1.82202	2.423	-1.74025	1.70718	1.87626	1.58424	2.97708	0.908064	0.249061	1.49258	0.26402	0.73042	2.0948	-0.202042	1.92372	1.35451	1.41615	1.67382	0.792078	0.866099	-0.012589	0.805951	1.10914	1.16679	1.98278
D-247MG	0.0567606	1.24523	-1.42392	-0.156352	-0.712412	0	1.01092	-0.100919	0	-0.683639	-0.18078	-0.00159625	-0.335276	0.232127	0.582699	-0.293305	1.03703	-1.12139	-1.18716	0.450788	0	0	-0.0590142	0.0592481	0.49114	0.867712	-1.53918	0.620217	-0.0143533
D-263MG	0.757313	0.870216	-1.73532	-0.456015	-0.215644	1.43458	0.689537	0.000299711	0.0731595	-0.858995	0.157531	-0.703881	-0.00770351	-1.09417	0.42469	0.240339	0.334219	0.0461671	-0.920299	0.233571	0.979442	0.37861	-3.06796	0.613874	0.395762	0.69655	0.996023	0.894468	-0.290474
D-283MED	2.29323	1.60966	-0.271895	-0.467614	1.6789	-0.183696	0.331342	1.25147	0.279295	-1.35165	-0.949724	0.672738	0.106768	-0.496449	0.321185	0.256033	0.976177	0.514126	1.15093	-0.550335	1.07002	0.672355	-1.27572	-0.131232	0.511515	0.693264	0.353049	-0.139653	1.45532
D-336MG	-0.350727	0.405342	0.375406	0.817415	-1.49828	0	0.626619	-1.11599	0	-0.508031	-0.739747	-1.7102	-0.0253453	0	0.0192054	-0.696783	-0.00258667	-1.15146	-1.74289	-0.798239	0	0	-1.774	0.358657	0.274877	0.926871	0.591995	1.05385	-0.632664
D-392MG	0	-0.0342119	-1.3133	-0.771043	-0.673821	1.17808	0.709631	0	0.670744	-0.203196	-0.116176	0	-0.712927	1.07548	-0.129807	0	0	-0.941893	-1.03857	0	1.03098	-0.823164	0.161022	0	0	0	-0.865293	0	-0.0834282
D-423MG	0	0	1.04951	-0.555818	0	0	-0.330313	0	0	-1.0926	-0.137373	0	0	-0.880045	0.921787	0	0	0	0	0	0	0	-0.740052	0	0	0	0	0	0.171274
D-502MG	0.647671	0.976792	-0.31527	-0.704464	0.484558	1.16937	-0.109061	0.676275	1.78898	-0.284599	-0.31934	-0.399529	-0.91408	-0.503882	0.385178	0.058516	1.88418	-1.28658	0.480571	1.01824	0.640499	-1.19987	-0.471459	0.376155	-0.409166	0.596991	0.469988	1.56037	0.862633
D-542MG	0	0.0128189	-0.499982	-0.022425	-1.44515	2.08278	0.794777	0	-0.404933	0.167775	2.52463	0	-0.540323	0.201434	0.724349	0	0	-0.490547	1.20909	0	0.732989	-0.168863	0.916588	0	0	0	-0.301917	0	0.659341
D-566MG	0	0	0.652795	-1.53656	0	0	0.620021	0	0	-1.21682	-1.12459	0	0	-0.683707	-0.10141	0	0	0	0	0	0	0	-0.627378	0	0	0	0	0	-1.72768
Daoy	0	0.229817	0.306677	-0.128838	-0.567873	0.298778	0.497418	0	-0.429909	-0.361393	0.19827	0	0	0.11357	0.126223	0	0	0	-0.300488	0	-0.254527	-1.45855	0.613226	0	0	0	0	0	-0.810808
Daudi	-0.434718	-0.694442	0.0756571	1.03877	-1.72699	-1.63593	0.818399	0.946383	0.230213	0.571157	-0.326876	1.03214	0.503711	-0.163413	0.08846	0.677112	-0.681543	0.783704	0.407733	-0.397105	0.117691	-1.59984	0.496201	-0.174036	0.814118	-2.38627	-0.304218	-0.438822	1.06554
DB	-0.407801	1.4994	-1.14066	-0.391622	1.05428	-0.397468	-0.672756	1.79788	0.625776	-0.926734	-0.738	0.592772	0	0.39252	0.345913	0.744874	0.231517	0.701295	-0.348751	1.00303	1.15567	0.937012	-1.35371	-0.347447	-0.424284	0.293408	0.220637	1.07972	-1.68062
DBTRG-05MG	0	0.58613	0.374653	-0.0909557	-0.533373	-0.300489	0.366061	0	-0.411085	-0.347391	0.570264	0	0	0.611312	0.114672	0	0	0	-0.485338	0	0.27526	-0.580309	0.902493	0	0	0	0	0	-0.350111
DEL	-0.642349	0.383845	0.348053	0.720249	0.24599	-0.796391	0.911735	-0.662245	-0.470777	2.53577	-0.558109	0.47599	0.468471	2.30768	1.35354	0.355981	-0.831594	0.468595	-0.76155	-3.44724	1.11696	-0.135112	1.16424	-3.10871	1.04471	-1.13592	-0.620177	-1.01296	1.65084
Detroit562	0	-1.2028	0.482353	0.325407	-1.7385	-0.675583	-1.00857	0	-0.44142	-0.567937	-0.627644	0	0	0.462744	-0.952184	0	0	0	0.464505	0	0.970388	0.742553	1.09391	0	0	0	0	0	-0.0955794
DG-75	-0.224868	0.814123	-0.309972	-0.409727	1.83964	0.510418	-0.0120236	-0.00164423	2.03263	-0.197331	-1.08568	0.904736	0.352792	-0.781644	0.292504	0.927696	-0.00766418	1.17521	1.68818	1.53808	1.50088	1.49892	-1.2327	0.64326	0.966599	0.263187	0.0627586	-0.542204	-1.70918
DJM-1	-0.468045	0.37469	0.940955	0.513636	0.769413	2.07144	-0.21183	0.445551	0.905519	0.0136698	-0.0576135	0.0126021	-1.33805	0.263038	-0.0164232	0.206507	1.12081	-1.7287	0.963706	0.36933	0.642622	0.0716221	-0.213199	0.14055	0.449952	0.534052	-0.244882	0.567793	1.18714
DK-MG	0	-0.373338	-1.58054	0.282698	0.271576	-0.00410034	0.387955	0	-0.721797	-1.1057	-0.0299858	0	0	-0.19436	0.800343	0	0	0	-0.211421	0	-0.88615	-1.36321	0.837594	0	0	0	0	0	0.952033
DMS-114	0.0615462	1.72522	-0.189186	-1.18187	0.714289	0.66301	0.796317	-0.369465	0.426605	0.122666	0.406079	0.61505	1.22768	-0.202005	-0.250801	0.982054	-0.0400986	0.888293	2.07927	-0.244179	0.2344	-0.151746	-2.60795	0.769796	0.847239	-0.422659	-0.693226	0.49615	-0.422824
DMS-153	-0.126194	0.912301	0	0	0.794273	1.72513	0	-0.241622	-0.133802	0	0	0.203747	0.418039	0	0	0.204574	0.738665	-0.631336	1.07664	-0.010884	0.295304	-0.515758	0	0.185339	0.668334	0.587719	-0.237582	0.996971	0
DMS-273	0	-1.29279	0.435264	-1.13419	-0.952692	-0.399689	0.667191	0	-0.642105	-0.0961056	0.770064	0	0	-0.398906	0.149011	0	0	0	-1.05041	0	0.656403	-1.43866	0.264001	0	0	0	0	0	0.416248
DMS-53	0	0.880785	-0.490573	0.973649	0.265821	2.02794	0.592695	0	0.704472	1.71497	1.66259	0	0	1.87184	1.16196	0	0	0	1.3824	0	-0.0502312	-0.334466	0.517433	0	0	0	0	0	1.58
DMS-79	-0.0699625	0.527431	0.963171	1.18742	0.233824	1.26862	0.784669	1.20306	1.31067	1.80006	1.07814	0.971356	0.771077	0.870401	0.978247	-1.13517	1.07651	0.21179	1.76466	1.16968	1.2421	0.825958	0.569109	0.409918	0.529837	0.31788	1.30778	1.04723	1.08954
DOHH-2	-0.624674	0.174564	0.677606	-0.0369086	-0.971827	-1.0103	0.406206	0.196691	1.49739	-1.15071	-0.764685	-1.46079	-0.518178	-0.0782658	-1.652	0.0828939	-1.76522	-0.681005	1.48451	-1.10127	1.2351	0.44522	-0.253227	-0.391358	-1.74339	-1.69979	-0.906546	-0.96572	-1.3316
DOK	0	-1.19627	0.67587	-0.987852	-1.06939	1.78512	-3.50445	0	-1.22327	-0.629635	-0.81303	0	0	-1.86095	-3.93664	0	0	0	-0.692645	0	-1.94263	0.425814	-0.148105	0	0	0	0	0	-0.711692
DoTc2-4510	0	-1.41166	0.443737	0.263599	-0.775756	-1.34504	-1.4172	0	-0.0192691	-0.86994	0.333215	0	0	0.132455	-1.15181	0	0	0	-1.10885	0	-0.82458	-0.678287	-0.859838	0	0	0	0	0	0.662757
DSH1	-0.426154	-2.19001	0.902317	1.24625	-0.180966	1.92144	-3.24536	0.435007	1.26928	0.0247062	0.16941	-0.806099	-0.38019	0.310771	-2.05238	0.1116	-0.486071	-3.80271	-0.441196	0.312242	0.791358	0.17091	0.699339	0.29668	0.425077	-0.0488635	0.275514	1.28319	0.121212
DU-145	0	-0.387262	-3.83614	-0.938343	0.0965421	-0.302512	-1.76603	0	-0.226414	2.22448	0.601596	0	0	1.59517	-2.72287	0	0	0	-1.05862	0	0.427327	-0.860204	-2.50518	0	0	0	0	0	0.291388
DU-4475	-0.038472	-0.588213	0.297769	-0.577558	0.163153	-0.975938	0.608459	-0.321857	0.217827	-1.02682	-0.779272	0.0713517	0.898206	0.919996	-0.525442	0.825508	-0.395533	0.334496	0.262754	-0.479589	-0.0526736	0.414594	0.769529	0.507938	0.755474	-0.348942	-0.258761	-0.703918	-0.741768
DV-90	0	-1.05946	0	0	0.251177	1.081	0	0	0.0538052	0	0	0	0	0	0	0	0	0	-0.0263259	0	0.658388	0.911307	0	0	0	0	0	0	0
EB2	1.14699	-0.902455	0.848284	1.3927	-1.47383	-1.46953	1.08223	1.30909	0.48257	2.38758	2.07667	0.813528	0.833418	1.43915	-0.466805	-0.685672	1.76176	-0.37448	0.861403	1.68649	1.19484	-1.65805	1.14741	1.05754	-0.403354	1.8251	0.415458	1.39121	1.72019
EB-3	-0.463316	0.415605	0.66108	1.45616	0.333095	-0.296946	1.03004	1.19321	1.81665	2.4085	3.02686	0.42632	0.668778	2.10501	0.310894	0.659854	-0.736271	0.534361	0.457931	0.0309687	1.15153	0.0700636	0.853952	-1.30581	0.526934	-0.775387	0.827423	0.0948701	0.869036
ECC12	0	-0.817407	0	0	0.220865	0	0	0	0	0	0	0	-4.1229	0	0	0	0	-3.81289	-0.901352	0	0	0	0	0	0	0	-0.250146	0	0
ECC4	1.70922	1.35698	0	0	1.3974	1.67763	0	1.08347	0.173153	0	0	0.903098	0.276178	0	0	-0.196493	0.550421	0.770807	-0.330605	-0.096141	-0.14818	0.950736	0	0.0205195	-0.0435638	-0.829881	-0.504011	0.598197	0
EC-GI-10	0.507255	1.77158	-0.373782	0.37452	1.74012	2.50793	-2.91656	1.853	1.22013	-0.485473	-0.17314	0.634876	-0.264015	-1.13451	-1.81968	0.468145	1.50805	-0.0571489	1.58129	1.92779	1.334	0.417709	0.611883	1.06545	0.854424	1.23759	0.0356257	1.84637	0.259254
EFM-19	0	-2.53965	-0.146862	-0.78733	-0.845975	1.91076	0.752374	0	0.917671	1.07463	-0.877245	0	0	-1.38578	1.19808	0	0	0	-1.27439	0	-0.162727	-1.1273	-1.17361	0	0	0	0	0	-0.600188
EFO-21	0	-1.25155	-0.142661	1.16655	-0.931005	0.37497	0.0567478	0	-0.307639	-0.231795	1.24679	0	0	0.217783	-0.0582484	0	0	0	-1.53471	0	0.629224	-0.544635	0.745327	0	0	0	0	0	0.683715
EFO-27	0	0.118563	0.660747	0.54286	-0.805837	-1.00325	-2.99145	0	0.877232	0.0229464	0.192169	0	0	0.424994	-2.2078	0	0	0	-0.794501	0	0.892057	0.11262	-0.618002	0	0	0	0	0	-1.01796
EGI-1	0	-0.00719328	0.771313	-0.0150338	1.1489	1.88929	0.593886	0	-0.114603	-0.143975	-0.136508	0	0	-0.61945	-0.134811	0	0	0	-0.314465	0	-0.284088	0.72894	0.740084	0	0	0	0	0	-1.20724
EHEB	-0.373592	-0.252849	0	0	-1.20003	-0.687037	0	0.130871	0.983271	0	0	0.12176	0.555056	0	0	0.715239	0.23982	0.196997	0.409916	1.76088	1.16879	0.184231	0	0.708549	0.540383	-0.151969	0	0.15523	0
EKVX	0.528199	-0.942941	-0.827204	1.09086	0.102726	0.490883	-1.30442	-0.690345	-0.967685	-0.0665991	-0.104113	0.727286	-2.54873	-0.921328	-1.14619	0.310229	0.187743	-2.90415	0.962202	0.229626	-1.50982	0.0302364	0.190388	0.498828	0.00309681	0.0794991	0.129981	1.59198	0.288421
EM-2	-0.192515	0.564765	0.805505	-3.04145	1.38218	-0.159291	0.250414	0.328392	0.856539	-0.875446	-0.682016	-3.86394	-0.245462	-0.721562	0.717024	-5.04963	-0.310794	1.00714	-0.216451	-0.383521	1.28197	0.161425	0.291937	-2.8118	0.251609	-0.880286	-1.78283	-0.0990654	-0.232563
EoL-1-cell	-0.807357	-0.121414	-11.5475	-8.38482	0.251592	-1.94718	-0.495061	-0.879616	0.426709	-3.19465	-2.37819	-3.24398	0.805972	-0.993217	-0.329492	-0.2961	-0.808503	0.897646	-2.01775	1.04629	-0.764501	-7.83475	-2.0289	0.646362	-1.35692	-0.0645305	0.573639	-6.88838	-0.128648
EPLC-272H	0	0.147656	-0.768138	-0.0792918	-0.115296	-0.636528	-0.467024	0	0.0551416	-0.390153	-0.863062	0	0	-1.11626	-1.21627	0	0	0	-0.574583	0	-0.372823	-0.0496394	0.0675565	0	0	0	0	0	0.524256
ES1	-0.0773889	-0.758778	-0.23431	-0.677684	0.469417	-0.929224	0.44755	-0.868047	-2.31152	-0.751145	-0.26719	0.833477	0.496626	-0.89691	0.853348	-1.05399	-0.796308	0.95373	0.865332	-0.214069	-2.74979	-0.526814	0.786243	0.264525	-2.6154	0.569749	-0.521982	-0.345397	-0.998127
ES3	0.675409	-0.665628	-0.772251	-0.102206	0.090234	-0.803927	0.295702	0.687276	-1.16488	-0.802122	-0.982171	0.561233	0.641201	0.787544	0.588848	0.355041	1.92751	0.865798	0.287362	1.25279	-1.59841	0.668386	0.418863	1.11891	0.727359	1.12299	-0.385915	0.194719	-0.579955
ES5	1.08236	-0.970107	-0.619915	-1.63781	-0.459107	-0.683621	-0.415196	1.40981	-2.8267	-1.2696	-2.10577	0.964359	1.07152	-2.43097	0.828743	-0.427031	1.31954	1.20866	-0.442443	0.741109	-2.67895	0.180285	-1.88137	1.31967	-1.53642	1.12318	0.248055	0.0208041	-0.731142
ES6	-1.09379	-0.838985	-0.902312	-0.352002	-0.406924	-1.26534	0.993156	-1.405	-1.18245	-0.232719	0.879951	-1.30708	-1.11098	0.161098	0.956956	-0.0640657	-1.18441	-0.966188	0.293987	-0.734205	-1.70103	-1.3355	0.758757	-0.409006	-1.99008	-1.69236	-0.28504	-1.328	-0.0508715
ES7	2.18822	-1.99678	-1.29038	-1.66657	-1.86757	-1.33396	0.380271	0.923247	0.0196684	-1.48124	-1.13419	1.00366	0.567743	-1.46694	1.10864	-1.48901	1.17271	0.284024	-0.225678	1.80622	-0.325953	-0.167302	0.794581	1.05013	-0.51807	1.19259	1.10892	0.844319	-0.575858
ES8	-0.849758	1.09631	-1.34431	-0.915775	0.958128	-0.451149	-0.084855	-0.725345	-1.51255	-1.30307	-0.949287	0.409968	-0.0629121	-1.37278	0.547403	0.10351	-0.987858	-0.459243	-0.347126	-0.747864	-0.996524	0.328019	-0.220931	0.0558607	-0.246342	-0.286671	-0.85574	0.763117	-1.47858
ESS-1	0	0.713366	0.171339	-1.08757	-0.654541	-0.649798	1.03554	0	-0.226251	0.886007	0.0834101	0	0	-0.0291983	0.469599	0	0	0	-0.414834	0	0.903698	-2.03792	-0.421774	0	0	0	0	0	0.256945
ETK-1	-1.04558	-1.23225	0.767205	-0.29759	0.410231	-0.5228	-1.12975	-2.00216	-0.299857	-0.478772	0.0878747	-1.33681	-1.03834	-0.186641	-1.94237	-0.369806	-2.50144	-1.08567	-0.970119	-0.512292	-0.563248	0.360149	0.583295	0.556202	-1.78741	-1.7574	0.283107	-1.21495	-1.03659
EVSA-T	-0.666645	0.345198	-1.10186	-0.179646	-1.13598	1.27252	0.0622492	0.0995835	1.73728	-0.687225	-0.155388	0.101524	0.273661	-1.62563	1.15769	0.15137	-1.25605	-1.29126	1.53578	0.309209	1.35161	0.902302	0.583265	0.0527128	-0.365408	0.473051	-0.0992206	-0.134731	-0.12464
EW-1	-0.664008	-0.307961	-1.05389	-0.88672	-0.750874	-1.29592	0.86354	-1.76498	-2.91285	0.455561	0.215958	0.788813	-0.311667	0.0759299	0.681054	-0.928677	-1.32054	0.126661	-0.788179	-1.54985	-2.85742	0.220945	0.0860562	-1.0677	0.946336	-1.84555	0.750416	-0.675095	-0.181626
EW-11	2.66207	-0.69828	0.239312	-1.00978	0.115081	-0.211495	-0.0515546	1.47693	-1.76684	0.0193299	-0.949036	0.734824	-0.256453	0.318687	-0.651637	0.692589	1.66511	0.712444	1.39577	0.282342	-2.27104	0.293289	0.581002	0.369792	0.321241	0.240681	1.68463	0.159535	-1.36654
EW-12	2.73381	0	0	0	0	0	0	1.84492	0	0	0	0.908258	1.14706	0	0	0.542321	2.60226	0.933973	0	0.767305	0	0	0	0.839756	0.812675	-0.262107	0.134031	1.72288	0
EW-13	0.546975	1.0062	0.834148	1.11469	-0.457468	-1.17676	0.339342	0.681809	-0.553706	0.579827	0.573924	0.715786	0.714069	-0.707775	0.718749	-0.754929	1.4923	0.543173	-0.893691	0.519908	0.378369	-0.823909	0.162773	0.214027	-1.01092	2.07488	-0.152598	0.359164	0.186826
EW-16	-0.676007	-0.941882	-2.1011	-0.753653	-0.546102	-1.10867	0.5675	-1.6968	-2.19264	-0.507133	-0.652815	-0.519272	-1.52341	-0.618143	-0.682475	0.061755	-1.14901	-0.663642	-1.06629	-1.53778	-2.47421	-0.279318	-1.00477	-1.36897	-1.83466	-1.00127	0.786701	-1.003	-1.08599
EW-18	2.66164	-0.30102	0.519402	-0.813814	-0.210309	-0.589513	0.283354	0.762772	-1.65866	-0.661343	-0.281704	0.989037	1.13357	-1.92311	-0.0270254	-0.660183	2.42599	0.983043	-1.05294	0.679324	-2.29633	0.796797	-0.0278751	0.791539	-0.771372	0.869113	-0.628766	1.79366	-0.244407
EW-22	0	0	-0.646646	0.271351	0	0	0.810495	0	0	-0.564495	0.0918751	0	0	-0.520127	0.750738	-0.358354	0	0	0	0.500696	0	0	0.466093	1.07836	-1.99798	0.771926	0.527477	0	0.0211171
EW-24	-0.0168029	1.13351	0.121298	0.262432	1.67346	0.698953	0.4869	-0.119341	1.96042	1.37584	1.04232	-0.512876	-2.92895	0.489994	0.235899	0.785016	0.648089	-0.506046	1.16515	-0.108199	1.34705	1.00572	0.655336	0.788002	0.828334	0.941116	-0.466213	1.31528	0.77326
EW-3	0.122017	-1.1009	-0.220079	0.33866	-0.0784348	-0.551838	0.617405	-0.433571	0.0341641	0.298498	0.126936	0.67012	0.312743	-1.01525	0.771335	0.335743	-0.0768841	0.831056	0.536892	-0.0025251	-1.29227	1.04006	0.76836	0.858248	0.151497	1.00581	-0.322488	-0.542114	-0.0355006
EW-7	0	0.0462373	0.898606	0.03194	-1.8365	-1.02426	0.235592	0	-1.72807	0.0426004	0.376425	0	0	-0.923086	0.212635	0	0	0	-0.656302	0	-2.47149	1.17022	-0.891375	0	0	0	0	0	0.0192266
FADU	0	0.983609	-1.63167	-0.253756	-0.23923	0.836605	-2.83665	0	1.29906	-0.418846	-0.548065	0	0	-0.732748	-2.74539	0	0	0	-0.363639	0	1.0024	0.157109	0.90275	0	0	0	0	0	0.0177088
FTC-133	0	-0.397372	-0.397424	0.703942	0.541541	1.33887	0.0585958	0	0.639345	-0.718171	-0.850486	0	0	0.824727	0.0581523	0	0	0	1.26394	0	0.36806	0.208789	-0.538576	0	0	0	0	0	-0.821101
G-361	0	0.664719	0.121348	0.587037	-1.06248	-0.622478	0.462073	0	-0.497214	0.858978	-0.428783	0	0	-0.179061	0.842662	0	0	0	-1.28345	0	0.374212	-1.6985	0.970414	0	0	0	0	0	-0.016675
G-401	0	-0.348712	0.505312	0.486801	-1.04028	-0.471799	-1.01778	0	-1.68214	-0.816295	-0.282833	0	0	-0.68484	0.560186	0	0	0	-1.24702	0	-2.48867	-2.08629	-2.19094	0	0	0	0	0	-0.559358
GAK	1.44289	-0.0045284	0.686261	0.61921	-0.247371	1.1364	0.524319	0.771841	1.13413	1.56426	-0.473074	0.403255	0	1.41079	0.511183	0.201051	-0.785865	0	0.831356	1.08952	0.808731	-0.464742	0.265421	0.531335	0.303568	0.0807885	0.638923	0.422384	0.752341
GAMG	0	-1.09633	0.141036	0.53775	-0.997116	0.945415	-0.535596	0	-0.50204	-0.757759	-0.360341	0	0	-1.42623	-0.331619	0	0	0	-0.366689	0	-0.114833	-1.32238	-1.95292	0	0	0	0	0	-2.01834
GCIY	-0.583316	0.276644	-0.23539	0.932575	0.409809	1.83725	-1.26618	-1.42484	-1.46466	-0.169244	0.932824	-1.03221	-1.70228	-1.34743	-1.46643	0.279049	-1.21108	-1.14541	-1.11455	-0.650206	-0.409837	0.0856184	0.634961	0.018425	0.377636	-0.770414	0.769845	1.17613	-0.073461
GCT	0	0.648974	-0.406603	0.97978	0.826464	-1.49369	-0.0480006	0	0.266493	0.19488	0.239109	0	0	0.030793	0.207639	0	0	0	-0.790754	0	0.531042	-0.31472	0.693428	0	0	0	0	0	-0.871141
GDM-1	-0.986383	-0.408167	-3.27236	-0.282811	-1.34668	-1.57499	1.04134	-1.86535	-1.78617	-0.513297	-0.410807	-2.75966	0.13567	-0.529516	0.892077	-4.76811	-0.799339	0.492654	-1.38348	-1.78974	-2.62958	-3.48968	0.925006	-2.6369	-2.68148	-0.258765	-4.43837	-2.68212	2.0061
GI-1	-0.744919	-1.21612	-1.40952	-0.427411	-1.6194	-0.503473	0.464461	-1.09758	-0.652019	-0.0225175	-0.162209	-0.374934	0.325156	0.40071	0.50031	-0.371766	-0.880007	-1.36648	-1.05841	-0.594068	-0.444106	-1.86318	0.421046	-1.94202	-1.68295	-0.678082	0.876111	-0.440416	-0.474283
GI-ME-N	-0.552505	0.245755	-0.0057482	-0.595611	0.298796	0.0465627	0.640837	-0.770348	-0.933639	-1.00449	-0.797865	-1.14557	-0.304478	0.585988	0.3416	-0.24615	-0.145842	-0.610338	-1.31963	-0.541121	-1.11633	-0.741731	-1.76151	-0.0689598	-0.0723981	0.582276	0.825986	1.46051	0.28839
GMS-10	0	0.59754	0.765622	0.543408	-0.0891648	0.95211	-0.906877	0	0.00907881	-0.533349	-0.253715	0	0	1.5999	0.819722	0	0	0	-0.225715	0	0.614313	0.534776	0.966446	0	0	0	0	0	0.337881
GOTO	-0.419108	1.63574	-2.33465	-1.2104	0.342832	-0.740304	0.655165	0.442121	0.0219912	0.420664	0.139822	0.655779	1.09094	0.837166	0.0712754	0.00389463	-0.0940923	1.07743	-0.0979643	0.844693	-0.17274	0.600159	-1.12626	0.647484	-0.242672	1.15299	-0.414042	0.123285	0.652946
GP5d	0	-0.811927	-0.545005	-0.173774	1.17386	-0.00493089	-0.20743	0	-1.78078	1.35143	-0.787749	0	0	0.434611	0.31245	0	0	0	-0.0672443	0	-0.969859	0.390761	0.8039	0	0	0	0	0	1.31666
GR-ST	-0.320597	0.454832	0.0832323	-1.74578	-0.720408	-0.700159	-0.795887	-0.584348	0.10919	-1.31587	-1.1029	0.752602	0.714347	-1.62501	-1.49023	0.200464	-0.853173	0.912493	-0.525962	-0.499697	-0.503697	0.075693	-2.66834	-0.56538	0.311039	-2.16204	1.10855	-0.348563	-2.5272
GT3TKB	0.627167	0.258275	0.259263	-0.0909146	1.02797	0.759264	0.36253	-0.237912	-0.25462	-0.99467	-0.307056	0.10359	0.812414	0.471637	0.746652	0.376277	-0.330901	-1.307	-0.965221	-0.278852	0.114472	0.0836137	-0.174935	0.480353	0.294928	0.568793	0.813502	-0.53086	-0.186502
H4	0	0.621583	0.743437	-1.69165	-0.839074	0.0291615	1.02011	0	-0.55632	-1.31697	-2.21661	0	0	-1.00893	0.756981	0	0	0	-1.49573	0	0.848652	-1.79975	-0.871721	0	0	0	0	0	-2.60745
H9	0.148012	0.714344	0.500594	0.199595	1.28425	0.0377767	1.06215	-0.660055	1.49916	-0.394285	-0.660436	0.855333	-0.744586	2.21235	1.25342	0.37014	-0.432241	0.151315	1.32764	0.725902	1.16518	1.61492	1.01906	-0.467368	-0.47868	-0.647907	0.987744	-0.982422	1.39498
HAL-01	1.23443	1.15419	0.278382	-0.158228	-1.62581	-0.0246699	-0.630957	-1.01413	-0.0736448	-0.48756	-1.155	0.289206	0.0453692	-2.5957	0.450745	0.539957	-0.461924	0.944168	0.69401	-0.574414	0.474644	1.21485	-1.56068	1.00474	0.18815	-0.104105	0.573821	-1.01808	-0.701907
HC-1	-0.694851	-0.18785	0.933729	0.502351	-0.702377	-1.52363	0.714468	-0.39574	-0.0451134	1.66804	1.47725	0.343232	-0.560605	0.552704	0.829913	0.981023	-0.562852	-0.579263	0.108987	-0.113076	0.523868	0.292241	0.355146	-1.06525	0.682599	-0.15399	0.75708	-0.61267	0.0563382
HCC1143	0	0.13872	1.04067	-0.269552	0.382097	1.29222	-0.836631	0	0.344688	0.272902	0.603196	0	0	-0.0699364	-0.769231	0	0	0	1.52052	0	-1.21568	-0.0360182	-0.295501	0	0	0	0	0	0.640667
HCC1187	0.129502	1.50658	1.03998	-0.353175	1.14948	0.232599	0.246781	0.0695694	0.917273	-0.743143	-0.698257	0.436901	0.870595	0.314946	1.20645	0.601769	0.206425	0.995879	0.640776	-0.381042	-0.619298	0.121521	-0.125326	-0.972452	-0.0228898	-0.183505	0.301437	-0.111597	1.79461
HCC1395	0	0.701327	0.304337	-1.06756	0.061508	0.0271095	1.29981	0	1.19964	0.680257	1.41505	0	0	-0.350155	1.66711	0	0	0	-0.792448	0	0.717248	-1.78539	-1.08606	0	0	0	0	0	1.30703
HCC1419	0	-1.65096	-1.44908	-0.604349	0.51373	1.59812	-1.88424	0	1.8474	0.864039	2.44012	0	0	-0.529028	-0.23437	0	0	0	1.37245	0	1.04631	-0.883275	0.657622	0	0	0	0	0	-1.13233
HCC1599	-0.815116	-0.288184	0	0	1.10073	-0.864388	0	1.05726	0.955145	0	0	0.411565	0.135456	0	0	0.151628	-0.628396	0.754911	-0.521898	0.568758	1.15178	0.445374	0	-0.93824	0.51336	-0.237662	0.416706	-0.440632	0
HCC1806	0	0.619255	-0.0489859	0.268704	0.227968	0.427006	-0.404386	0	1.3016	0.766652	-0.735538	0	0	1.99498	-0.435517	0	0	0	-0.228355	0	0.204292	0.718997	0.495957	0	0	0	0	0	-0.330305
HCC1937	0	-0.701626	-0.597635	-0.00570591	-0.492345	1.37265	-0.403812	0	1.22038	1.53471	0.625139	0	0	-0.447016	-0.314618	0	0	0	1.24258	0	0.321098	-0.0478321	1.25984	0	0	0	0	0	0.0195993
HCC1954	0	-0.733638	0.296323	0.72665	-0.928499	0.917131	0.0552593	0	1.42685	1.10219	1.78086	0	0	0.890407	0.0660794	0	0	0	1.46331	0	0.923134	0.580112	0.0883353	0	0	0	0	0	0.992645
HCC2157	-0.211866	-0.726975	0.70715	-0.76076	-1.05421	-0.190958	-2.37866	0.403341	-0.960179	0.12501	-0.387425	0.451641	-0.819123	-1.82251	-0.431792	0.785793	0.0881573	-0.578563	-0.160839	-0.477369	-0.718368	0.850102	-0.903093	0.843311	0.811947	0.636083	0.780019	1.08341	0.0102918
HCC2218	-0.574498	-0.499059	0.994361	0.902635	0.192705	-0.103565	-3.16995	1.43956	1.64252	2.21836	2.21753	0.928062	0.566796	-0.354011	0.347176	-0.253961	0.210031	-4.12891	1.88549	1.53177	1.19638	-0.845637	0.364235	0.8728	0.976732	1.02928	-1.34009	1.35373	1.0205
HCC2998	0	0.755644	-1.08247	0.711564	1.44717	-0.489601	0.294209	0	-1.65666	1.18555	1.38859	0	0.19784	1.34469	0.503496	0	0	-1.12253	0.83556	0	-1.71634	1.28207	-0.321221	0	0	0	-2.00751	0	1.34172
HCC38	0	-1.25364	0.878234	0.0453011	-0.904259	1.21952	0.825118	0	0.629848	-0.115795	0.67672	0	0	1.25978	0.0368491	0	0	0	-0.822388	0	0.506382	0.733825	0.202343	0	0	0	0	0	0.69304
HCC70	0	-2.36104	-0.634047	-0.299631	-1.50054	-1.03697	0.265968	0	-1.05872	-0.845289	0.537213	0	0	-1.53332	-1.06317	0	0	0	0.0204866	0	0.941858	-0.0613015	-0.654927	0	0	0	0	0	0.664916
HCE-4	-1.02955	0.14702	0.290866	0.552048	0.754	-0.541689	-0.0491433	0.432382	0.250551	-0.384292	0.616288	-0.782074	0	-0.198101	-0.0206673	-0.219955	-0.715394	0	-0.925479	-0.440132	0.375178	-0.0931609	0.707434	0.538715	-0.557059	-0.0354189	0	-0.763565	1.07328
HCT-116	0	-0.902017	0.863191	0.854003	-0.785116	-0.662006	-0.467701	0	-0.00546381	-0.420328	-0.930954	0	0	0.790547	0.629274	0	0	0	-1.21867	0	0.457753	1.05103	-0.147498	0	0	0	0	0	1.13161
HCT-15	0	-0.728252	-0.0253802	-0.0205123	0.834858	-0.396794	0.664052	0	0.656456	-0.646345	-1.49837	0	0	-0.952339	0.770798	0	0	0	-1.03361	0	0.832785	0.392466	0.885298	0	0	0	0	0	1.06934
HDLM-2	0.630563	-0.181777	1.22221	-0.820769	0.416842	0.0943447	0.431519	1.66895	0.451032	-0.680588	-0.451682	0.821213	0.263298	0.562224	0.48046	0.710835	1.33608	0.611365	0.933117	0.788239	0.0258812	0.0251381	-1.40969	0.879356	0.616692	1.05797	-0.469333	-0.549388	0.524269
HD-MY-Z	0.34885	1.82547	0.523228	-1.38054	1.75492	-0.225525	0.897319	0.0585376	1.51287	-0.570625	-2.20044	1.01612	0.090336	0.610867	-0.426656	0.872557	-0.886413	-0.657027	1.71431	-0.17148	1.4894	1.18757	1.2668	0.548917	0.335888	0.263564	-0.799178	-0.633157	-1.21555
HEC-1	0	-0.563482	0.873934	-0.518728	-0.444497	-0.176115	-0.584622	0	0.828873	-0.537837	-0.372	0	0	0.296566	-0.000327264	0	0	0	0.329823	0	0.934564	-0.0627379	0.317733	0	0	0	0	0	0.0932332
HEL	-0.349562	0.726138	-0.897373	0.441011	-0.293089	-1.22364	-0.150297	-0.803288	0.145873	1.21104	-0.708688	0.131722	-1.42812	1.90905	-0.243217	0.938797	-1.03116	1.05296	-0.461604	-0.575774	-0.154661	1.05156	0.367427	0.391117	0.310281	-0.794257	0.316875	-0.798828	-0.294217
H-EMC-SS	-0.671996	0.63022	-1.83336	-2.95256	-0.29386	-0.765888	0.674745	1.04754	-0.72576	-0.0445233	-0.300696	0.583004	0	0.395258	1.04398	0.202247	0.228076	0.279295	-0.681295	-0.945512	-0.627822	-1.34924	-3.57345	0.404376	-0.242025	0.0895817	-0.860675	-0.886675	0.441463
HGC-27	0	-3.36571	0.791024	-0.916131	-1.67552	-0.863944	0.650451	0	-0.7174	0.200475	-0.749245	0	0	-1.70588	0.46512	0	0	0	0.166873	0	0.490828	-1.32035	-0.259526	0	0	0	0	0	-1.59161
HH	-0.659942	-0.721305	0.447736	-0.0119341	-1.78096	-0.143712	0.149041	0.471364	0.281016	-0.59765	-0.160586	0.674945	0.971201	-1.68048	0.199742	-1.37335	-0.251529	0.211717	0.386719	0.667419	0.693831	0.246842	-0.776204	-0.559164	-0.724554	-1.28923	-0.652344	-0.719332	-1.35094
HL-60	-0.267238	0.228796	0.563516	-0.778424	-0.77879	-0.211503	0.629746	-1.56414	-0.506594	-0.487719	-0.650309	0.961782	1.1228	-2.17671	0.402125	0.924395	-0.215548	1.03647	1.19638	-0.926461	-1.4043	0.385562	-0.328192	-0.643456	1.13094	0.292661	-1.34989	-0.719183	0.588212
HLE	0	-1.08924	0.578423	-0.451779	-0.435092	-0.770038	-1.90589	0	0.0127923	-0.383333	0.35605	0	0	0.172853	0.398153	0	0	0	-1.02857	0	0.35722	-2.02676	0.258716	0	0	0	0	0	-0.79128
HMV-II	0	0.675856	-0.511393	1.0024	0.485023	-1.5891	0.708083	0	-1.24993	0.948167	-0.101013	0	0	0	0.376626	0	0	0	-0.144394	0	-2.84277	-1.10301	0.623891	0	0	0	0	0	-0.0170092
HN	0	0.0194074	-0.385295	0.326118	1.70384	1.12585	-2.46575	0	1.09707	-0.927942	-0.773532	0	0	-0.364722	-2.11681	0	0	0	0.575532	0	0.768947	0.873592	0.43869	0	0	0	0	0	-0.0407239
HO-1-N-1	0	0.548808	0.0275016	-0.376838	0.465904	1.69538	-2.03636	0	-0.0863729	-0.971716	-0.498413	0	0	-1.13719	-2.12798	0	0	0	0.15457	0	0.78463	-0.181406	0.401199	0	0	0	0	0	-1.66453
HOP-62	-0.885748	-0.135836	0.538389	-0.0833644	-0.288156	-1.08901	0.77791	-1.08756	-0.445571	-0.637105	-0.408101	-1.44468	-0.427515	0.452492	1.17394	0.28145	-0.745209	-0.0621526	-1.35918	-0.805221	0.159104	0.123307	0.967202	0.23728	0.271932	-0.480315	-2.0303	-0.706999	-0.405756
HOP-92	0	-0.981833	-0.603567	0.775661	-0.426075	0.108878	0.542573	0	-0.0951097	-1.23136	0.121035	0	0	-0.419956	0.609766	0	0	0	-0.643497	0	-0.134617	-0.503084	-0.407246	0	0	0	0	0	-0.132653
HOS	0	0.311894	0.277741	-0.866536	-0.140727	-0.755482	0.779235	0	-0.406872	-1.10566	-0.636885	0	0	-0.584644	0.0922459	0	0	0	-0.865997	0	0.850085	-0.606677	-1.25384	0	0	0	0	0	-0.331307
HPAF-II	0	-0.662323	0.527099	1.02587	0.801125	0.919854	0.807792	0	0.618621	1.90843	0.580994	0	0	-0.359129	-0.0854014	0	0	0	1.11817	0	-0.205693	-0.0887307	0.636707	0	0	0	0	0	0.404666
Hs-578-T	0	0.424086	-0.645892	-0.913798	0.674031	1.1288	0.851812	0	0.524071	-0.850928	0.172174	0	0	-0.837977	0.685539	0	0	0	-0.0112147	0	0.458244	-0.765087	-1.91092	0	0	0	0	0	-0.698496
HSC-2	0	-0.396083	0.230969	0.376725	-1.47176	-0.594977	-2.32221	0	-0.552867	-0.044946	0.400765	0	0	0.0798077	-2.92022	0	0	0	-1.19311	0	0.729118	1.11322	0.79002	0	0	0	0	0	-0.183853
HSC-3	0	0.421285	-0.263143	-0.304013	1.12899	0.108481	-2.19141	0	-0.687353	-1.15728	-1.52602	0	0	-1.01566	-1.34595	0	0	0	-0.137681	0	0.182724	0.848957	0.355813	0	0	0	0	0	-0.945317
HSC-4	0	-0.20377	0	-1.35844	-0.680128	-0.173924	-3.6086	0	0.947579	0	-0.711633	0	0	0	-3.61817	0	0	0	0.330911	0	1.32845	1.48768	0	0	0	0	0	0	-3.64913
HT	-0.409698	-0.00591581	0.737442	0.93746	-1.04654	-0.430697	0.723432	1.77986	0.923284	0.254804	0.0950875	0.521316	1.17863	-1.21115	0.174263	0.899905	-0.445762	1.05438	1.29349	0.834442	1.05189	1.17412	0.0450605	0.701462	1.0945	-1.14329	0.484194	0.452397	-0.437453
HT-1080	0	0.890069	0.344871	0.282199	1.23794	-0.7711	1.0353	0	-0.0695605	0.796786	-1.60913	0	0	-0.361504	0.821617	0	0	0	-1.42426	0	1.0376	-0.547269	0.689363	0	0	0	0	0	-1.30204
HT-1197	0	0.98388	0.225189	0.827913	0.369136	0.227371	0.829096	0	0.67259	2.16954	1.70486	0	0	0.584962	0.228011	0	0	0	1.35517	0	-0.733304	-0.497148	0.818606	0	0	0	0	0	0.06768
HT-1376	0	0.290678	0.312092	0.612051	0.25572	-0.766497	-1.3019	0	0.309616	0.00156819	0.907804	0	0	0.109413	-0.830865	0	0	0	-0.492574	0	-0.359015	-0.95441	0.95119	0	0	0	0	0	0.473919
HT-144	-0.845076	0.239712	-1.47935	0.491603	0.34351	-0.697586	0.748966	-0.819197	-1.93485	-0.0412161	0.069863	-0.606527	-0.00252889	1.45373	-1.15383	-0.767069	-1.07621	0.594591	-0.952783	-0.43431	-2.31125	-0.689294	0.184449	-0.15216	-1.54931	-0.391294	-0.439309	0.0827961	0.280225
HT-29	0	-1.62664	0.0773028	0.150746	-0.0191392	-0.8427	0.967896	0	-2.42576	0.79368	0.0959271	0	0	-0.734447	0.958862	0	0	0	-0.464408	0	-2.34898	1.21551	0.782358	0	0	0	0	0	1.90227
HT-3	0	0.223873	0.0531492	0.686763	1.05446	0.861221	-1.1669	0	0.0528336	-0.354705	-0.27039	0	0	-0.468824	-1.66466	0	0	0	0.58396	0	-0.213839	1.24249	1.0917	0	0	0	0	0	0.028155
HT55	0	-0.157438	0.951459	0.678768	1.09304	1.24753	-0.773528	0	0.393312	1.6707	1.03956	0	0	0.259528	0.300574	0	0	0	0.0861863	0	0.774827	-2.29514	1.40511	0	0	0	0	0	1.39876
HTC-C3	0	-0.179406	-2.28021	0.696671	-0.490542	0.0742572	0.566697	0	-0.392041	0.48067	-0.759438	0	0	-0.32881	-1.0282	0	0	0	-0.191744	0	0.067961	0.465082	0.701137	0	0	0	0	0	-0.682451
HuCCT1	0	-0.0419497	0.664743	0.982999	-0.769222	-0.134242	0.0305214	0	-0.46413	-0.0274081	0.0917873	0	0	0.282988	0.297301	0	0	0	-1.36557	0	1.0522	-0.0745799	0.300151	0	0	0	0	0	0.780161
HuH-7	0	-0.832404	-0.782259	-1.23475	-0.683905	0.324639	0.590099	0	0.141307	-0.440551	1.1038	0	0	-0.83219	0.451071	0	0	0	0.0892345	0	-1.42476	-1.20593	-2.67418	0	0	0	0	0	-1.47603
HuO-3N1	0	-0.671181	-0.991812	-0.195972	-0.857294	-0.0452706	0.980033	0	-0.286154	-0.392872	-0.000311159	0	0	0.223909	-1.38045	0	0	0	-1.44173	0	-0.614333	-0.575254	-1.06884	0	0	0	0	0	0.474946
HuO9	0	-1.90696	-2.28892	-0.129319	-1.51581	0.464491	0.0949624	0	2.18573	-0.815468	-0.147276	0	0	-1.72159	0.550742	0	0	0	-0.88661	0	0.508735	1.08889	-1.6421	0	0	0	0	0	-0.239299
HuP-T3	0	-0.593291	0.342034	0.224377	0.816985	0.408697	-0.15228	0	-0.265949	-0.0444342	-0.203102	0	0	-0.415958	0.535955	0	0	0	0.163257	0	-0.0566708	0.444198	0.643787	0	0	0	0	0	1.14858
HuP-T4	0	0.787024	0.423786	-0.684292	1.40343	-0.301053	-1.44675	0	-0.274358	-0.368799	0.136373	0	0	-0.765731	-1.40994	0	0	0	1.42727	0	1.00113	0.753444	0.952808	0	0	0	0	0	0.245808
HUTU-80	-0.988186	-0.911437	0.744832	-2.18422	-0.0214279	-1.06975	-0.222457	-1.36764	-1.06744	-1.78298	-1.1448	-0.739209	0.362876	-0.928224	0.650769	0.225761	-1.24102	-0.394475	-1.38297	-0.932934	-0.0635345	-2.15721	0.163756	-1.10985	0.248237	-1.60667	-0.317356	-0.224374	-2.58765
IA-LM	-0.71343	-1.47757	-0.828279	-0.592945	0.682777	-0.860896	0.955942	-0.149232	0.283357	-0.436684	0.921314	0.174447	0	-0.119595	-0.070691	0.104197	-0.818424	0	0.366131	0.440165	0.719978	-1.18964	-0.359887	0.566624	0.298269	-0.689029	0	0.859911	0.85923
IGR-1	0	0.0331547	0.79887	0.277591	0.699682	-0.405204	0.599709	0	-0.48542	-0.321812	0.396364	0	0	1.64317	0.888408	0	0	0	-0.947091	0	-0.0425429	0.24245	0.670892	0	0	0	0	0	0.43944
IGROV-1	0	0	0.923344	0.482791	0	0	-0.567854	0	0	0.133107	0.477484	0	0	-1.15651	-0.785554	0	0	0	0	0	0	0	-1.7131	0	0	0	0	0	1.15662
IM-9	1.80941	1.61513	0.701692	0.0077085	1.43194	-0.202655	0.665025	1.60986	0.593156	1.13386	-0.0205046	0.950303	0.952299	1.83578	0.535957	0.635198	2.09009	1.14922	-0.0596913	2.20474	0.663412	0.746605	0.24129	0.724387	0.851125	1.03256	1.67865	1.78351	1.94069
IMR-5	-0.179114	0.139403	1.07248	-0.47829	1.56104	-0.442992	0.21748	0.411891	0.236872	1.63022	0.579557	0.819421	0.462566	2.25848	1.01329	-2.08972	-0.178754	0.910636	0.0748897	1.66285	0.116234	0.381407	0.598419	1.18228	-0.835451	1.24766	1.36213	-0.475209	1.93471
IPC-298	0	0.613845	-0.216623	1.08074	0.199516	1.58824	0.3966	0	0.980142	0.493703	-2.42269	0	0	0.364885	1.07494	0	0	0	0.21789	0	0.348337	-0.138256	0.503736	0	0	0	0	0	-0.919717
IST-MEL1	-0.322497	-0.597978	0.867034	0.559358	-1.2861	-0.585965	0.0744435	-0.447616	0.239223	-0.224685	-0.732124	-0.949916	-0.240274	0.522351	1.25404	-0.290564	-1.00212	-1.37357	-0.0319867	0.377559	0.201788	-1.128	0.606393	0.400794	-0.406222	-0.492443	-0.813985	-0.252255	-0.408434
IST-MES1	0.350333	0.872497	-2.09261	1.03141	0.325352	1.16181	0.344865	-1.01619	-0.264547	1.70006	1.24782	-1.06237	0.378205	1.0336	-0.685239	0.262635	-0.0476017	-1.10585	-0.218073	-0.63652	-0.505847	-0.487154	-1.21047	0.169191	0.363048	0.81134	0.019136	-0.226944	0.0415194
IST-SL1	-0.336354	-0.0700253	0.0642858	0.919074	-0.0238265	-0.302192	0.554119	0.659828	1.116	-0.874526	-1.0415	0.634028	0.612928	1.94502	0.487465	0.00408618	0.430666	-0.541429	0.0726667	0.24951	0.660063	0.723703	1.06038	0.780955	-0.0022328	0.944924	-0.507345	-0.449684	0.954542
IST-SL2	-0.72901	-0.690125	-0.143088	-0.894491	-0.269476	-1.34182	0.0245423	0.00395526	0.516489	0.388458	0.492344	-0.62234	0.14109	-0.806985	0.034685	0.214053	-0.593538	-0.880153	0.495331	-0.327972	0.210158	-0.269562	-0.759363	-0.958443	-0.620462	-0.313434	-0.246746	-0.562545	-0.512143
J82	0	-0.67001	-0.428201	0.736673	-2.14038	-1.16304	0.42572	0	-0.353834	1.68805	1.0936	0	0	0.13534	0.526759	0	0	0	0.334315	0	-0.0551817	-1.90492	-0.40773	0	0	0	0	0	-0.619913
JAR	-0.835541	1.81592	0.489717	0.254458	1.83092	2.52455	0.339928	0.343093	2.18136	-0.640532	1.14358	0.823301	0	1.9655	-0.987655	0.781066	-0.30859	0.555508	1.74629	1.31842	1.23672	0.601171	0.663022	0.69695	1.24074	-0.0640384	-1.03815	-0.741854	-0.170372
JEG-3	0	0.431942	0.352696	-0.934198	1.23769	1.15095	0.454702	0	0.941385	0.229734	-0.000429993	0	0	0.722405	0.815404	0	0	0	0.884338	0	0.958907	0.335968	-0.355629	0	0	0	0	0	0.0710438
JiyoyeP-2003	-0.742376	0.363002	0.454453	0.39979	-0.176533	-1.14884	0.825066	-0.413729	0.752143	0.0551984	-0.663432	-0.314907	0.241674	0.747374	-0.0125718	0.758804	-0.333445	0.913498	0.00169627	1.35655	1.09679	1.57894	0.0383204	0.014927	1.14732	-1.30294	-0.696744	0.0460349	-0.477257
J-RT3-T3-5	-0.752438	2.16442	-0.364512	-1.16107	2.20905	-0.429359	0.251055	0.305967	0.585253	-1.06809	-1.97465	0.0930105	-0.476816	-0.195305	0.165035	0.674696	-0.39603	0.376574	1.08314	0.656184	0.738203	1.16224	-2.34241	0.654135	0.611785	-1.47976	1.69827	-0.565703	-1.80375
JVM-2	0.612009	0.944815	0.527972	0.998091	0.42663	0.989598	0.757802	-0.0825566	2.14058	-0.324931	-0.526172	-0.238156	-0.707056	-1.10265	-1.38261	-0.130445	1.12808	0.425929	0.661335	1.16142	1.1985	0.388911	-1.21744	0.753341	0.384145	0.619734	0.898567	0.0769262	-0.825049
JVM-3	0.260153	1.75845	0.251461	-1.67405	1.98534	0.535858	0.443571	1.69253	1.8533	-0.782307	-1.33381	0.446617	0.989529	-0.170569	-0.124411	0.692098	1.09961	0.953232	1.76505	1.76303	1.56603	1.49644	-1.1474	1.12219	0.987219	1.19572	1.19676	1.76354	-1.0242
K052	2.25267	1.77327	0	0	0.853594	-0.295544	0	0.823658	1.12358	0	0	0.703404	0	0	0	1.08814	-0.300609	0	-0.158662	0.332472	1.09928	1.32295	0	0.164096	0.816137	0.621261	-1.40789	-0.953769	0
K5	-0.343622	0.779074	0.147815	0.666943	-0.565619	-0.820648	-1.04937	-0.828488	-0.311914	0.0549324	-1.12645	-0.899336	0.498633	0	-0.00499238	0.269161	-0.527985	0.149868	-0.992253	-0.607218	0.025844	0.724539	-0.415146	0.764524	0.486627	-0.0855667	-0.00622969	-0.271219	-2.50742
KALS-1	-0.706012	-0.552727	0.0674087	1.01723	-1.00608	0.302319	0.473755	0.303188	-0.388559	0.161501	-0.033036	-1.03653	-0.19149	0.355494	0.201254	-0.741004	-1.14698	0.21282	-0.674398	-0.513519	-0.0842828	0.457862	0.188301	0.207406	-0.0854397	-1.47457	0.864108	-0.146045	-0.319725
KARPAS-299	-0.294835	1.75715	0.0857797	-0.54311	1.95518	0.613941	0.771683	-0.519246	1.42815	0.284647	-0.559196	0.576678	1.06763	-0.0163047	0.882187	1.04922	-0.2889	0.677417	1.95243	-2.13802	1.17633	0.669399	-0.197911	-2.29171	1.13322	-0.721669	0.473483	-1.00732	-0.938183
KARPAS-422	-0.525404	-0.711616	-0.259809	0.136446	-1.54116	-0.903991	0.683623	0.979317	0.393674	-0.958538	-0.291272	-0.719638	0.753617	-1.10681	-0.0426242	0.336211	-0.282949	1.05506	1.71286	-0.593245	0.861741	0.316959	-0.337383	-0.866599	0.599073	-0.553304	1.00203	-0.473921	-1.23783
KARPAS-45	-0.523156	-0.29696	0.7796	-1.3169	-1.1479	-1.04469	0.160653	-0.502203	-0.102788	-1.73595	-1.28959	0.0492446	0	-1.93618	0.543411	-1.34261	0.396464	1.07676	0.359944	-0.700783	-0.658277	-0.847792	-1.90377	-0.815765	-0.529492	0.0667298	0.749819	-0.937987	-0.0549399
KASUMI-1	2.10967	-1.9677	0	-4.08371	-1.3911	0	-0.423136	1.76563	0	0	-1.68091	0.940423	1.03403	0	-0.378213	1.02659	1.07973	0.630894	-1.94141	0.287888	0	0	0	0.971555	1.08066	0.47536	1.32535	0.817974	-0.0204435
KE-37	-1.00348	-1.8016	0.863369	-0.351744	-0.343005	-1.47062	0.595076	1.69125	-0.380911	-1.03726	-2.1384	0.605675	0.122287	-0.417941	0.499015	0.156548	-1.04659	0.745999	1.38008	0.00580926	0.279825	0.451618	-2.09758	-0.943487	-1.30416	-1.1738	0.84993	-0.734247	-1.42839
KGN	-0.971462	0.254689	0.163825	1.08634	-1.01043	-1.15296	0.668948	-1.02746	-0.765136	-0.899542	-0.926063	-1.43056	-0.569911	1.0207	1.06764	0.334593	-1.1004	-0.030286	-1.58746	-0.798243	-0.201274	-1.5442	0.275362	0.0681315	0.42719	-0.572937	0.902325	-0.920124	-0.00438975
KINGS-1	-0.529423	0.159526	-0.732801	-0.0398221	-0.5389	1.44165	-0.331082	-0.295745	-0.476751	-0.598501	-0.161232	-0.896685	0.39284	0.172377	0.871611	-0.259031	-0.564368	0.0906348	-0.0122204	0.305894	0.180465	0.424246	0.397204	-2.67702	-4.26168	-0.782627	0.688291	0.615313	0.0198103
KM12	-0.88391	0.717069	0.699464	0.0653921	0.0933837	-0.865524	0.651144	-2.49175	-1.75591	-0.665526	-1.6241	0.560736	-0.0776302	1.20118	0.510366	0.218861	-0.462747	0.10632	-1.71226	-0.146113	1.07177	0.0557171	0.376893	-2.71298	-2.41106	0.507546	-1.93349	-1.75859	0.703463
KM-H2	0.350221	-0.1575	-0.247266	0.602048	0.21249	0.650023	0.699014	0.599283	0.594916	1.98456	1.69087	0.66792	0.321961	1.57981	0.101812	0.853132	0.965738	0.987511	0.752287	0.0213653	0.527079	0.486357	-0.122547	-0.0287642	0.86714	0.291202	-0.344773	0.27052	1.42232
KMOE-2	0.26375	-1.09911	0.543	-0.618624	-0.176887	-0.733794	0.853572	0.847068	-0.0806053	-0.54487	-0.917297	0.909115	0.773851	-0.810162	0.718866	0.708426	0.0108076	0.265392	0.724808	0.0618183	-0.258575	0.429337	-0.357919	0.358386	0.495978	0.637045	-1.39502	-0.440921	0.86732
KNS-42	-0.608358	-0.0874219	0.326424	1.07511	-0.902544	0.91894	0.718092	0.450329	1.42944	0.957148	1.37831	-0.397453	-0.414298	1.85443	0.416649	-0.23566	-0.436485	-1.02892	0.903576	0.678697	0.393838	0.609091	1.03941	-0.779817	0.281084	0.0336486	-0.0245999	1.10023	-0.0396669
KNS-62	0	0	-1.73816	0.564247	0	0	-0.530658	0	0	-0.241926	0.764693	0	0	-0.240875	-0.530376	0	0	0	0	0	0	0	0.639855	0	0	0	0	0	-0.823097
KNS-81-FD	0.355619	0.657764	0.404617	0.398121	0.227345	0.339	0.377882	0.673777	0.132515	0.50753	0.39074	0.328556	-0.239985	0.86822	0.642562	0.257603	-0.319081	-0.0702815	0.442435	0.769258	0.90265	-0.0749869	0.845039	-1.11299	-1.48154	0.501614	0.0823766	1.49922	-0.354245
KOSC-2	0	0.490124	0.00314723	0.354319	-0.52325	1.69276	-0.547123	0	-0.708147	-0.708178	-0.447083	0	0	0.468975	-0.517349	0	0	0	0.330419	0	0.649021	1.33527	0.58637	0	0	0	0	0	-0.267505
KP-4	0	0.478867	0.377869	0.154747	-0.00279472	0.719377	0.824078	0	0.140967	0.619374	-0.14032	0	0	0.573879	-0.0655655	0	0	0	-0.710266	0	0.69	0.648527	0.251156	0	0	0	0	0	-0.437823
KP-N-RT-BM-1	0.0242545	0	0	0	0	0	0	-0.914373	0	0	0	0.783772	0	0	0	-0.438026	0.652674	0	0	-1.07721	0	0	0	-1.89389	0.125243	0.907513	0	0.734679	0
KP-N-YN	0.877886	1.20534	-1.1832	0.461719	0.953204	0.0128591	0.749705	0.127021	-0.120896	1.87005	0.548259	0.420825	-0.997347	1.4701	-0.499754	0.211794	1.64182	-0.124005	1.18476	-0.437839	-0.187644	0.180643	-0.0987584	0.769567	-0.537185	0.437819	1.66246	0.385169	1.32466
KP-N-YS	0.83938	0.679852	-2.30256	-0.628696	0.878782	-0.369895	0.794079	1.65352	0.549209	-0.0733096	-0.0135306	0.183918	1.02132	0.854757	-0.261995	-0.377231	0.731036	0.175609	1.24254	0.377699	0.542385	1.3551	0.631632	1.14653	0.152857	1.24805	0.766828	-0.208512	-0.0396933
KS-1	-1.35474	-0.30617	-0.280458	-0.412747	-0.679137	-0.84726	-0.455116	-1.97648	-2.31166	-1.0159	-0.370168	-1.34599	-1.97311	-0.552556	0.116475	0.115169	-1.09158	-1.14011	-1.53331	-1.29406	-3.25198	-1.12429	-0.581968	-1.78802	-0.907482	-1.80446	-1.22402	-1.1001	-0.715993
KU-19-19	0	0.889786	0.215608	1.11867	1.22469	1.75942	-1.45545	0	1.44898	-0.104873	0.330402	0	0	-1.26018	-1.59436	0	0	0	1.27288	0	0.422101	0.814742	0.842903	0	0	0	0	0	-0.122262
KURAMOCHI	-0.616162	-1.65964	-0.550672	0.689374	-2.91781	-0.340277	0.614789	-0.503226	0.0963358	1.00838	1.29281	-1.2852	-0.141328	-0.747399	1.00759	0.20521	-0.888237	-0.473821	-0.398768	-0.418843	0.675727	-0.509268	1.01501	-0.001539	0.0456253	0.0718278	0.415127	0.574695	-0.0557744
KY821	-0.612682	1.80924	0.843646	-0.675021	1.9305	0.672771	-0.0295427	-0.233046	1.92826	-0.0790398	-0.531789	0.771142	0	-1.72447	0.782703	-0.463375	-0.0713663	0.49948	1.85473	0.822108	1.49583	0.470018	-0.632365	0.354319	0.0512882	1.01002	1.51615	-0.890058	1.31177
KYSE-140	0	-0.0290745	-1.16318	0.318433	1.15978	-0.693676	-2.76375	0	-0.186348	-0.423624	-0.0461527	0	0	0.0238575	-2.47766	0	0	0	-0.382283	0	0.172826	0.609472	0.932311	0	0	0	0	0	-0.310624
KYSE-150	0	-0.428879	0.938134	1.21332	-0.241675	-0.445693	0.814664	0	-0.159465	-0.778415	-0.064472	0	0	-0.017069	0.799899	0	0	0	-1.16099	0	-0.330627	0.751493	-0.0201638	0	0	0	0	0	1.06139
KYSE-180	0	-0.355589	-0.622534	1.09007	0.693455	-0.483799	-1.84389	0	-0.176174	-0.189544	1.41119	0	0	1.48583	-2.09899	0	0	0	-0.844114	0	-0.643782	0.631333	0.476217	0	0	0	0	0	0.193095
KYSE-270	0	-0.988562	0.395518	0.635942	-0.734777	-1.18501	-1.45593	0	-0.603896	-0.333402	-0.0518684	0	0	-0.796958	-0.18863	0	0	0	-1.39853	0	-0.121219	-0.513819	0.744667	0	0	0	0	0	-0.265336
KYSE-410	0	0.541049	0.114319	-1.19526	0.994597	-0.353589	-2.60635	0	-0.243723	-0.680674	-0.187045	0	0	-0.942175	-1.97232	0	0	0	-1.06927	0	0.323032	0.515026	0.516757	0	0	0	0	0	-2.23469
KYSE-450	0	0.421258	0.306821	0.566701	-0.266539	-0.941264	-2.10301	0	-0.181803	0.333256	0.531005	0	0	-0.667652	-2.38572	0	0	0	0.0504227	0	0.914162	0.316229	0.366493	0	0	0	0	0	0.189428
KYSE-510	0	-1.68633	0.164571	0.257393	-0.684961	-0.83219	0.387335	0	-0.798564	-0.424015	0.715182	0	0	0.0560671	-0.90925	0	0	0	-0.581553	0	0.732132	0.0377999	-0.227968	0	0	0	0	0	0.279629
KYSE-520	0	-0.593724	-0.715662	0.870255	-0.0104592	1.17807	-0.373211	0	1.08389	0.937724	0.539514	0	0	-0.13186	-0.534394	0	0	0	-0.935533	0	0.245798	0.124008	-0.329986	0	0	0	0	0	-0.353751
KYSE-70	0	-1.10009	-1.82675	1.06127	-0.0468635	-0.167678	0.63077	0	0.571808	1.84471	0.819927	0	0	0.223218	-0.168672	0	0	0	-0.558466	0	0.59332	-1.1559	-0.442822	0	0	0	0	0	0.425709
L-363	-0.843419	0.522677	1.14862	-0.280202	0.130854	-0.821353	-0.0232229	-1.50855	-0.924899	-0.801943	-1.09791	0.834062	0.954954	-1.91848	0.346136	0.920867	-1.67934	0.971835	0.446954	-0.709918	-1.51114	0.298987	-1.29509	0.846525	0.931787	-0.830271	1.3559	-0.663894	-3.09674
L-428	1.55495	0.729004	0.998489	0.540089	0.97021	-0.282151	1.09483	0.57472	1.54319	1.23634	0.177793	0.99669	1.00633	1.56367	0.709071	0.868607	-0.35171	1.03389	0.480267	0.378962	0.628055	0.74885	0.250842	-0.0917368	1.10139	-0.367279	0.878262	-0.111683	-0.508117
L-540	-0.446841	1.27638	0.54274	-1.00197	0.593798	0.0778829	0.651294	-0.290957	0.33207	-0.753833	-1.56963	0.22194	-0.0237607	1.5816	1.22632	-0.17713	0.0434289	-0.364957	-0.945951	0.36563	0.813654	0.337559	0.549036	0.00633013	0.177414	0.305305	-0.708517	0.434415	-1.27998
LAMA-84	-0.171049	0.432808	0.1222	-3.26902	0.630544	0.115776	-0.334784	-0.299783	0.181091	-1.31101	-1.20966	-3.59333	-1.45543	0.0994408	0.1362	-5.18572	-0.928107	1.13215	0.596066	-0.216785	0.0778543	-1.03304	-2.2701	-2.30301	1.13432	0.702418	-1.77478	-0.905602	-1.10905
LAN-6	0.0107019	0.460246	0.572489	0.294533	0.599079	0.666624	0.78471	-1.76905	-1.2146	2.3592	0.671874	0.835955	0.537729	1.06483	0.221349	1.01514	1.11794	0.640583	1.68025	-1.33575	-2.30832	1.22088	0.887431	-0.709886	0.763897	0.922806	0.298204	-0.209793	1.41641
LB1047-RCC	-0.780972	-0.527185	-2.18132	-0.852927	-0.347737	-1.53246	-0.736155	-1.07027	-0.70383	-1.22216	-1.25038	-1.54026	-1.65899	-1.25354	-1.98323	-1.08898	-0.487254	-1.4334	-1.4409	-0.764767	-0.815188	-1.6191	-1.31924	0.199248	-1.70472	-0.775238	0.377555	-1.24984	-0.718961
LB2241-RCC	1.77397	0.634969	-1.52658	0.321149	0.0940152	-0.551371	-2.56998	0.995492	-0.20803	-0.786939	-0.981038	0.0945249	-1.81825	-1.52637	-2.8051	-1.90818	2.25181	-2.36132	-0.460581	-0.636455	-0.747253	0.162571	-0.105853	0.671211	-4.87167	0.56621	-0.0821258	0.96786	-0.938513
LB2518-MEL	-0.379549	1.04205	0.954064	0.881492	0.644318	0.123957	0.909825	-0.260638	-0.045936	1.9805	-0.327428	-0.937114	-0.278115	0.323358	0.473282	-1.40573	-0.414948	0.495542	0.516877	0.35938	0.00723064	-0.951284	0.507396	0.206369	-0.522945	1.06507	-1.8441	1.30067	1.09803
LB373-MEL-D	-0.238181	1.2322	-0.394046	0.359219	0.52389	0.178562	1.01821	0.27573	0.563287	2.55019	1.33028	-0.499447	-0.29686	0.729382	1.37632	-0.0189467	-0.200545	-0.628282	1.27966	0.474715	-0.0867899	-0.910121	1.33798	0.464651	0.274257	0.707347	-0.313228	1.31001	1.85359
LB647-SCLC	-0.658202	1.03722	0	0	-0.0443192	-0.00846073	0	0.0130664	-1.32299	0	0	0.747167	-0.899597	0	0	-0.464854	-0.30519	-0.817588	0.309034	-0.510807	-1.37677	0.736941	0	0.311943	0.207897	-0.160846	0.757341	0.804342	0
LB771-HNC	-0.661792	-0.321914	1.2625	-0.311049	0.0739183	0.0209643	0.7114	-1.65101	-2.15287	1.92915	0.859347	-0.216753	0.00376738	0.479154	-0.791045	0.333367	-0.46718	-1.00748	0.656006	-0.675318	-2.31643	-0.035053	1.10094	0.664391	0.212765	0.570981	1.03131	1.10749	0.48978
LB831-BLC	-0.728054	-0.38322	0.776788	1.18733	-0.725862	-1.36697	0.764375	-0.897299	-0.382929	-0.117318	0.641186	-1.21589	-0.578991	0.384697	0.0548693	-0.0457743	-0.187989	0.174796	-1.09189	-0.872605	0.677747	-1.79282	0.0701757	-0.337178	-0.175611	0.977367	-0.039964	0.133419	0.254303
LB996-RCC	-0.953186	-0.183113	-0.147813	0	-0.120827	-1.10168	0	-1.14235	-0.762559	-0.480675	0	-1.59756	-3.16315	-0.827115	0	0.463834	-1.16636	-2.26598	0.278261	-0.779078	0.0454562	-0.0618332	0.551648	0.374952	0.1702	-0.583045	0.317568	-0.728108	0
LC-1F	-0.761854	0.650726	0	0	0.77497	2.1153	0	0.780577	0.195377	0	0	0.369771	-2.91713	0	0	0.46112	-0.702794	-2.25754	-0.0491203	1.08784	-0.361696	1.51504	0	0.577851	-0.00990573	-0.534242	-0.77098	0.255476	0
LC4-1	-0.674514	-1.05818	0.869572	0.644682	-0.768283	-0.451584	1.10826	0.981357	0.0393622	0.0976561	1.01316	0.671841	1.06372	1.45174	0.983482	-1.34721	-0.413192	1.00747	0.343688	0.580968	0.0152794	-0.0357635	0.595517	-0.322033	0.0919792	-0.608058	-0.451762	-0.702636	0.687273
LCLC-103H	0	-0.427151	-0.112078	0.82157	-0.538808	-0.794418	0.666111	0	-0.61562	-0.541949	0.641395	0	0	0.846618	-0.0500943	0	0	0	-1.26737	0	-0.938472	-2.09312	-0.387029	0	0	0	0	0	0.897485
LCLC-97TM1	0	-1.66265	0.720617	0.83642	-0.419584	-1.66879	-0.451604	0	-1.87466	-0.249722	-0.299127	0	0	-0.430025	0.637818	0	0	0	-0.603176	0	-2.42046	-0.866326	-0.85013	0	0	0	0	0	0.51611
LK-2	0	1.16745	-1.05118	-0.197998	1.33935	0.484421	0.17868	0	-0.979636	-0.0934201	-0.296782	0	0	0.85259	1.22981	0	0	0	0.241009	0	-0.0338791	-1.77236	-1.91234	0	0	0	0	0	0.0415305
LN-405	0	0.19988	-0.782381	1.04606	-1.21537	0.740309	0.818465	0	0.85897	0.510329	0.476313	0	0	-0.211776	-0.946956	0	0	0	1.66463	0	0.73049	-0.186614	0.220785	0	0	0	0	0	-0.293334
LNCaP-Clone-FGC	1.48673	-0.715398	0.649329	0.247083	-1.54661	-0.973191	0.243381	0.785322	0.38388	0.656534	-0.404846	0.984506	1.07194	-1.0422	0.5894	-0.0674043	1.38507	0.515779	1.43317	0.339433	0.133222	-0.95447	0.721175	0.244124	0.154076	1.24499	1.04705	1.51454	-0.222294
LOUCY	-0.828643	1.3142	0.587751	0.637895	1.72477	-0.706456	1.01983	1.0127	0.241476	-0.942027	-0.429925	0.85858	0.32233	-0.403275	0.753917	0.752322	-0.528525	0.868742	-0.568506	1.46789	0.84462	1.35382	-2.09654	0.271264	0.749235	0.358895	1.33256	-0.281924	-0.279224
LoVo	0	-1.18941	0.120123	-0.153516	-1.47735	-0.881587	-0.886919	0	-0.330928	0.191778	-1.73967	0	0	-1.05397	-1.75927	0	0	0	0.309631	0	0.839026	-0.2113	0.367839	0	0	0	0	0	1.10937
LOXIMVI	-0.0406057	0.869549	0.773334	-0.674115	0.308508	-0.870868	0.552511	-0.0336698	0.0344001	-1.13172	-1.85018	-0.738554	0.904621	-0.569304	-0.948469	-0.0452317	-0.280472	0.759034	0.646163	-0.338857	-1.18693	0.858173	0.601571	1.01913	0.478328	1.32856	1.01572	-0.154624	-1.53727
LP-1	1.79705	-0.446453	0.721663	1.06523	-0.430615	-0.656573	1.05358	-0.217734	0.286085	1.2233	3.00767	0.0502702	-0.423487	-0.047935	0.65516	1.0346	-0.404808	-0.621864	1.06143	-0.379096	-1.25636	0.961219	0.444835	-0.518494	0.00605803	0.779339	-0.0713593	-0.366948	1.57059
LS-1034	-0.155074	0.0641056	0.402626	0.654899	1.24112	-0.28687	-0.273589	-1.1723	-1.85027	1.70148	2.87459	0.642409	0.495767	1.14966	-0.107029	0.376905	0.11373	0.395554	-0.506366	-0.814327	-2.29395	1.33447	0.414042	0.676083	0.405189	0.149605	0.839623	0.785952	0.79226
LS-123	-0.459386	0.331518	0.67293	1.0589	1.54253	-0.123991	-0.560865	-0.333542	-0.282212	-0.0932658	0.703124	-0.938836	3.45322e-05	0.00542937	0.616475	0.509859	-0.555603	-0.856899	0.461648	-0.464025	-0.0213235	0.912311	0.287181	0.70406	-0.26526	0.135848	0.540192	-0.371209	0.922772
LS-411N	-1.11594	-1.53043	0.36549	0.088605	0.938831	-0.689153	-0.312658	-1.3414	-1.24935	0.597823	-0.456026	0.512138	-0.114825	1.03105	0.0767324	0.236748	-1.07951	-0.56389	-0.08802	-0.790436	-0.924302	0.762974	0.999275	-1.0907	0.0704189	-0.645497	0.425977	1.15977	1.34571
LS-513	1.81177	0.123158	0.698224	1.15995	1.29486	0.354284	-0.48045	-0.486687	-0.616986	0.159884	0.297234	0.755939	-0.521282	0.549762	0.794244	-1.07028	0.14001	-0.324018	1.47597	-0.309747	-1.30297	1.5851	0.990138	-0.461122	0.185452	0.934566	0.642673	0.361395	1.55932
LU-134-A	-0.42361	0.399059	0.867202	0.244875	-0.0573096	-0.619396	0.910396	-0.871159	-0.492874	-0.785614	-0.25376	0.867823	1.07311	-0.945858	0.594216	-0.133085	0.268292	-0.0369977	0.398173	-0.702465	-1.25228	1.1612	-0.166716	0.59106	-0.590728	0.587281	1.03995	0.334021	0.631109
LU-135	0	-1.35215	0.105589	-0.490647	0.390164	-0.7516	0.631181	0	-0.963514	-1.13405	-0.753879	0	0	-0.402395	0.541662	0	0	0	-1.35537	0	0.662199	0.0272346	-0.851617	0	0	0	0	0	0.898871
LU-139	-0.417652	1.4942	-0.292854	0.479005	1.79434	0.612354	-1.98462	1.46695	0.877591	0	1.18628	0.78654	0.630922	0	-0.611854	0.400939	-0.267139	-0.118152	0.704915	0.556906	1.19545	0.0767102	-1.79851	0.867439	0.360931	-0.113944	-0.601082	1.01163	-0.797102
LU-65	1.35021	0.686353	0.905031	1.42596	0.845543	-0.963886	1.15713	-0.456336	-0.179354	2.59741	3.49567	0.981482	0.821251	2.20915	1.26974	0.43527	1.00961	0.46413	0.359981	-0.105703	-0.298263	0.727099	1.23983	0.894017	0.712287	0.800416	-0.196636	0.879403	1.92882
LU-99A	0	1.02056	0.236036	0.859852	0.645553	-0.220255	0.749003	0	-0.862708	-0.251252	0.1817	0	0	-0.176389	0.594168	0	0	0	-0.762015	0	-1.04583	0.638234	0.480115	0	0	0	0	0	-0.401944
LXF-289	-0.76631	-1.8286	-1.15192	-1.11679	-1.53585	-0.131808	0.412487	-0.884178	0.164633	-1.44621	-0.615797	-1.25384	0.0307401	-1.09885	0.787881	-0.367575	-0.824093	-0.692986	-1.04106	-0.619539	0.148777	-0.172281	-1.21482	-0.470492	-1.30269	0.397032	-0.112717	-0.900295	-0.861157
M059J	0	0.067392	0.235085	0.477667	-0.287875	-0.836868	0.922805	0	-0.198019	-1.18491	-0.193719	0	0	0.680861	0.315283	0	0	0	-0.278518	0	1.07249	-1.05332	0.53499	0	0	0	0	0	-0.429325
M14	0	0.724018	-0.43751	0.282786	1.00035	1.2815	0.840395	0	0.307386	-0.392992	-1.48332	0	0	-0.326813	0.629999	0	0	0	1.00866	0	0.462404	0.0866988	0.358154	0	0	0	0	0	0.205405
MCF7	0	-0.0118346	-0.667197	0.407957	1.39603	-1.30602	0.280695	0	-1.54484	0.750253	0.820024	0	0	-0.981496	0.294654	0	0	0	-1.03612	0	-0.853097	-0.507196	-1.10106	0	0	0	0	0	0.301474
MC-IXC	0	-1.73154	0.711752	0.149462	0.110957	0.658165	0.0850942	0	-1.2578	-0.743444	-2.21843	0	0	0.0793112	-0.966416	0	0	0	-1.15404	0	-1.3183	-2.23081	0.973953	0	0	0	0	0	0.890911
MDA-MB-134-VI	-0.278211	1.26105	0	0	1.12823	2.4939	0	1.42658	0.514334	0	0	0.67209	0	0	0	-0.288441	-0.232485	0.63271	0.375574	-0.0431451	1.36851	0.634788	0	0.990647	0.318247	-0.835654	-0.491552	1.76542	0
MDA-MB-157	0	0.375615	-0.897937	0.243017	0.139516	2.13779	-0.413867	0	0.633808	-1.05377	1.98034	0	0	-0.406766	-0.679179	0	0	0	-0.91267	0	0.698905	0.269814	0.122798	0	0	0	0	0	0.25868
MDA-MB-175-VII	0	-0.743733	0.464164	1.00262	-0.0107056	0.522301	-3.22817	0	0.805259	-0.233067	0.248795	0	0	-1.45113	-2.33649	0	0	0	0.545046	0	0.115919	0.951996	0.911659	0	0	0	0	0	0.0812851
MDA-MB-231	0	0.718219	0.867333	-0.100357	0.341408	1.88785	0.587629	0	-0.0944745	-0.122585	-0.122839	0	0	0.487383	0.86493	0	0	0	-1.12556	0	0.163098	0.19594	-0.163744	0	0	0	0	0	0.385834
MDA-MB-361	0	-2.62766	-0.226452	0.529067	-1.11407	-0.0200822	-0.338666	0	0.420336	1.84577	-0.115669	0	0	-1.3466	-0.980553	0	0	0	1.33836	0	0.38957	-0.0593839	0.826336	0	0	0	0	0	-0.74178
MDA-MB-415	0	-1.83796	-1.12755	-0.578267	-2.67906	1.56273	0.493256	0	1.2617	2.27953	0.589354	0	0	-0.728421	0.773223	0	0	0	1.33168	0	0.728688	-0.34904	-0.0597136	0	0	0	0	0	-0.979384
MDA-MB-453	0	-0.563795	0.652471	1.0444	-0.608203	2.14236	0.0984948	0	0.876889	1.60762	0.534454	0	0	0.495927	1.14432	0	0	0	1.41628	0	0.804962	0.29797	-0.331582	0	0	0	0	0	0.445275
MDA-MB-468	0	-1.36339	-0.104651	-1.19032	-1.5404	2.13707	-1.68718	0	-0.206857	-1.15576	-0.191853	0	0	0.351507	-2.08657	0	0	0	0.905399	0	1.04699	0.353598	0.606321	0	0	0	0	0	0.123804
ME-180	0	-1.4652	-0.457893	-0.669264	0.47401	1.02262	-1.26328	0	0.455127	-0.380567	-0.0312718	0	0	-1.01159	-1.56493	0	0	0	1.06013	0	1.02737	0.255909	0.741544	0	0	0	0	0	-1.06624
MEG-01	-0.0305132	1.76297	1.04212	-2.78488	3.3485	-0.515823	0.492987	-0.48283	-0.186301	-0.664681	-0.878579	-3.31576	-0.674642	1.16846	0.698274	-5.04641	-0.133584	0.129381	0.288326	-0.0461356	1.2388	-0.310251	-0.388912	-2.59486	0.886144	-0.324324	-1.6294	-1.06616	-0.00993803
MEL-HO	0	0	0.357507	1.23821	0	0	0.623859	0	0	-0.203078	-1.00254	0	0	-0.433082	0.340858	0	0	0	0	0	0	0	-0.549204	0	0	0	0	0	-1.01007
MEL-JUSO	0	-0.976291	-0.780948	-0.452218	-0.81163	-0.855718	0.977398	0	-1.65885	-0.523602	-0.207732	0	0	-0.313988	1.11444	0	0	0	-0.828953	0	-1.58355	0.694841	1.03993	0	0	0	0	0	-0.693298
MES-SA	0	-1.54149	0.836784	-1.19662	-0.489252	-1.3986	0.768508	0	-0.570918	-0.742062	0.190422	0	0	-0.544588	1.232	0	0	0	-1.82159	0	1.29989	-0.918106	-1.14207	0	0	0	0	0	-0.192164
Mewo	0	0.899674	-1.02883	0.58925	0.643557	0.912516	0.694502	0	1.14829	0.566365	-0.00981343	0	0	-0.309606	-0.375358	0	0	0	0.898087	0	0.829715	0.350985	0.687504	0	0	0	0	0	-0.831829
MFE-280	0	-0.116848	0.184172	0.323163	-0.169878	1.82784	0.944629	0	1.10618	1.77453	0.733608	0	0	-0.299103	0.880051	0	0	0	0.438479	0	1.09595	-0.107451	-0.480888	0	0	0	0	0	1.00064
MFE-296	0	-1.98294	-0.451431	-1.50508	-1.53015	0.0894251	0.689131	0	-0.195673	-0.417345	-1.02226	0	0	0.726517	0.696106	0	0	0	-0.179255	0	0.90443	-2.56841	-2.44607	0	0	0	0	0	-1.4913
MFH-ino	-0.633849	0.349698	0.877875	-0.643255	0.0800272	0.738969	-0.470617	-1.49021	-1.65913	-0.287412	-0.638799	-1.20979	0.131851	-0.89104	1.12707	0.36482	-0.831974	-0.411699	-1.3776	-1.08458	0.451352	-0.693636	0.81722	-1.04542	0.29084	-0.272279	-1.37495	0.77578	-2.39256
MFM-223	0.651391	1.90106	-1.14327	-2.0953	1.82591	2.46942	0.906574	1.64008	2.05285	-0.399851	-0.158232	0.759428	0.835615	-0.428531	1.09132	0.410689	2.40147	1.13123	2.18458	1.7647	1.55951	-0.159598	-3.68566	0.744016	0.583396	1.18361	1.1969	1.67469	0.0259483
MG-63	0	-0.54413	-1.7067	0.781235	-0.916934	0.658544	-0.343552	0	-1.07153	-1.06462	-0.27609	0	0	-1.23637	0.765775	0	0	0	-1.4094	0	0.29667	-2.28786	-2.06816	0	0	0	0	0	-0.368275
MHH-CALL-2	0	0	-0.6392	0.480123	0	0	0.908145	0	0	2.04951	-0.0623325	0	0	1.06283	-0.161778	0	0	0	0	0	0	0	-0.113123	0	0	0	0	0	-0.258302
MHH-ES-1	0	-0.976824	-1.89895	-1.77732	0.663635	-0.134846	-0.00983031	0	-1.42658	-1.03079	-0.686039	0	0	-0.548656	0.830822	0	0	0	-1.18871	0	-0.8117	0.511179	-0.495641	0	0	0	0	0	-1.62696
MHH-NB-11	0.482067	1.35912	0.633246	-1.17368	0.547981	0.919538	0.267144	1.34221	-0.178065	-0.105314	0.230995	0.482847	0.741318	0.177361	0.69244	0.320777	1.26571	0.614341	1.90966	0.683602	-0.098613	1.61107	0.980746	0.749655	0.562977	1.18202	0.2098	-0.0566191	1.43053
MHH-PREB-1	-0.566482	-0.12635	0.971045	-0.108502	-0.509675	-0.893051	0.439241	-0.339749	1.9038	-0.225789	-0.91691	-0.524908	0.805309	-1.79409	0.67237	0.272999	-0.993099	-0.0854272	0.503369	0.263458	0.66552	-0.636306	-0.207504	0.117175	0.651619	-0.93808	-1.15689	-0.621202	-1.44179
MIA-PaCa-2	0	0.66781	-0.898719	-1.39057	1.10579	-0.504199	0.52228	0	-1.11036	-0.891625	-0.20955	0	0	-0.980121	1.02267	0	0	0	1.15115	0	-0.58724	-1.37404	-0.106202	0	0	0	0	0	-0.484476
MKN1	0	-0.273167	-0.281053	0.419304	0.611311	-0.348359	-0.603674	0	1.09398	0.641041	1.65028	0	0	-0.111122	-1.51201	0	0	0	-0.518883	0	0.921393	-0.599179	0.653821	0	0	0	0	0	0.381226
MKN28	0	-0.597655	-1.02345	0.0628504	1.07747	-0.599383	-0.100055	0	-0.0815739	-0.140797	0.723965	0	0	0.0477784	-1.01548	0	0	0	-0.358004	0	-0.311587	0.123549	0.845754	0	0	0	0	0	0.0324891
MKN45	0	0.66754	0.649916	-0.35997	1.25446	0.50495	0.422787	0	-0.692957	1.54605	0.227563	0	0	0	0.635156	0	0	0	-0.913717	0	0.476575	1.2189	-1.09008	0	0	0	0	0	0.324758
MKN7	0	0	0.387871	1.11749	0	0	-0.824383	0	0	0.0782794	0.503892	0	0	-0.427258	-0.970976	0	0	0	0	0	0	0	-0.936824	0	0	0	0	0	1.40482
ML-2	-0.732241	-0.188942	-0.250651	0.487537	-1.10941	-0.0385775	0.701878	-1.72371	-1.946	0.380428	-0.610519	0.861156	0.239856	-0.898214	0.843404	0.78993	-0.240313	0.971719	-0.572732	-0.919084	-2.55575	-0.193562	0.642659	0.28528	0.952491	0.329124	-0.94788	-0.915061	0.790087
MMAC-SF	0.872286	0.667724	-0.0497384	0.958676	-0.244645	0.48029	0.36951	-1.3391	-0.0107084	1.92476	-1.28622	0.0881936	-0.0662943	0	0.0836892	0.308921	-0.8562	0.0199818	0.287739	0.156467	-0.574014	0.82309	-0.997614	0.19834	0.0744485	0.824121	-0.0427231	-0.563618	0.564352
MN-60	-0.280164	0.118075	0.767593	1.17678	-0.458351	-0.0201956	0.782522	0.238181	1.04554	1.96572	0.647216	0.224086	1.05092	0.0856658	1.13425	0.410265	0.0412616	1.09808	-0.132421	0.190759	-0.261295	-0.175431	0.577244	0.57412	0.873675	-0.185624	1.21695	-0.475645	0.392128
MOLT-13	0	0	1.02368	-1.04342	0	0	-0.667851	0.369272	0	-1.16311	-1.10892	0	0	0.383251	-0.74084	0.92792	0.0446788	0	0	0	0	0	-1.243	0	-1.07131	0	0.446569	0	-0.575216
MOLT-16	0	0	0.219899	0.193456	0	0	-0.896036	0	0	-0.689322	-1.83261	0	0	0.940177	-0.318945	0	0	0	0	0	0	0	-1.08001	0	0	0	0	0	-2.93823
MOLT-4	-0.919594	0.0958774	0.926384	-0.819019	-0.0163581	-0.466404	0.859637	-0.448759	1.07481	-0.883616	-1.05607	0.363799	0.362578	-1.62649	0.812606	0.639717	-0.516531	-0.565287	0.555967	0.026524	0.154667	1.22473	0.924327	-0.173999	0.766258	-0.571205	0.955771	-0.808752	-0.821052
MONO-MAC-6	-1.1764	-1.20894	-0.279094	-0.332982	-0.113313	-1.39688	0.250249	-1.26085	-0.183051	-2.51694	-2.40981	0.0729826	-0.469191	-1.6503	0.13587	-0.0304272	-0.484078	-0.157179	-1.61548	-1.07517	-0.357713	-0.70151	-1.35674	-0.737357	-0.931066	0.119086	-4.85399	-2.73572	-0.0448814
MPP-89	-0.28219	-0.271563	0.807271	0.340236	0.736474	-1.11086	-0.64298	-0.556916	-0.323569	0.769022	-0.842126	-1.24806	-1.21723	0.0838387	0.647049	-1.10202	-0.143777	-0.589168	-0.888887	-0.852165	-0.260834	-1.13596	-0.903707	-0.343276	-0.326165	0.699979	0.749562	0.242661	-0.668094
MRK-nu-1	-1.03283	1.65686	0.947757	0.323836	0.369694	-0.824783	1.08212	0.1979	0.0574048	1.63443	1.57956	0.560752	0.227457	1.68385	1.32744	-0.0392978	-1.34168	-0.696412	-1.02532	0.0508268	1.01319	-0.372254	0.731972	-0.587709	-2.86083	-4.48063	-1.26191	0.624988	0.614297
MS-1	0.686192	0.668556	1.26528	0.450766	-0.125798	-0.320314	0.547891	0.647861	-0.456936	0.441657	1.72445	0.75933	-1.16137	-0.0727991	-0.372129	0.454211	0.150324	-0.438208	0.390111	1.02961	-1.03699	0.028887	0.613476	0.67052	0.962356	0.908785	-0.125045	-0.757935	0.899692
MSTO-211H	2.33746	1.25295	0.690578	0.166557	1.71191	2.56842	0.863284	0.405513	2.31371	-0.114364	-0.283048	0.639203	0	0.28043	-0.331023	0.909773	1.01621	0.467734	1.891	-0.313808	1.39998	0.412341	-2.55517	1.17086	0.786041	0.0465125	0.165472	0.126699	-0.741374
MZ7-mel	-0.208659	0.367426	0.0967508	0.986741	0.224897	1.13425	-0.214143	0.0866416	0.533742	2.13512	3.07723	-0.634438	0.640722	1.75023	0.467215	-0.184416	-0.859684	0.237695	0.300388	1.54829	0.586914	0.20165	0.921801	0.443685	0.554054	0.778967	-1.25515	0.389512	1.54481
NALM-6	-0.930655	-1.70464	0.578742	-0.968734	-1.94091	-1.82984	0.875853	-0.623714	0.341206	-1.6186	-1.08879	-0.860307	0	-1.77223	0.517911	0.964314	-1.17805	-0.688668	-1.63155	-0.670931	-0.751439	-0.39298	-0.635037	-1.34032	-1.49902	0.582309	0.913513	-0.87435	0.401202
NB1	-0.972319	0.69417	-0.191554	-0.11597	-0.314934	-1.09896	1.05981	0.0496817	-0.648327	0.455125	0.164932	0.607895	0	-1.10096	1.0251	0.851712	0.0159734	0.211063	2.02292	-3.22216	0.412358	0.414478	1.08417	-3.95901	-0.12157	-0.108279	-0.881025	-1.03851	0.454688
NB10	0.971411	1.51159	-2.59666	-1.56962	0.684549	-0.51422	0.451116	0.258649	-1.28042	-0.518669	-0.4283	0.877668	-1.1463	-0.0966733	-0.576421	-1.08111	0.779817	0.603071	1.09392	-0.448894	-2.04148	1.3719	-0.475696	1.10981	1.19725	0.341012	0.141346	1.76395	-0.167391
NB12	0	-0.381979	0.636115	-0.0333744	-0.300914	1.09025	0.524284	0	0.436498	0.0621517	0.325419	0	0.575631	-0.401642	-0.302132	0	0	0.0223875	0.380694	0	0.835859	0.368341	0.76141	0	0	0	0.260632	0	0.716841
NB13	-0.466359	1.57425	0.465981	0.068245	0.227966	-0.768463	0.820605	-0.319261	-0.302187	-0.549049	-0.246195	0.285831	-1.1346	0.574659	-0.201324	0.57781	-0.636268	1.0251	-0.558361	-0.503972	-0.944524	0.63677	0.956847	0.329157	-0.610244	-1.61166	-0.234065	-0.366132	0.277379
NB14	0.399352	1.0281	-1.22388	-1.89461	-0.559577	-1.22975	1.05117	1.69168	-1.14172	-1.22598	-2.56858	1.03438	0.838864	-0.824672	0.705461	-0.162843	2.39197	1.07518	-0.187853	-0.964329	-1.43151	1.5919	0.899498	-1.53815	-1.31468	0.686497	-0.799554	-0.320611	0.254331
NB17	-0.994623	1.35245	0.789551	-0.493722	-0.397413	0	0.649214	-0.387025	0	-0.381328	-0.360901	-0.130946	-1.28899	1.76924	1.21618	0.619822	-0.306876	0.208883	0.400589	-0.629184	0	0	0.743699	0.432452	0.727209	1.08501	0.898919	0.39492	1.54133
NB5	-0.128705	1.45678	0.38803	1.02075	0.528441	0.111958	-1.11402	-1.01868	-0.46585	-0.734923	-0.24429	-0.368443	-1.22599	-0.950062	-1.4104	0.654276	-0.37745	-1.39419	0.687879	-0.446127	-0.485402	1.22703	0.87362	-0.331273	0.969818	2.19293	1.1819	0.515116	-0.45544
NB6	-0.287681	0.715323	0.82378	0.402652	0.342261	0.0666238	1.11106	1.46834	-0.0929647	-0.776985	0.137215	0.118206	-0.750026	1.15417	1.29132	0.0507516	-0.599881	-0.445081	-0.259004	0.183185	-0.754238	-0.0839779	0.642564	0.779422	0.617398	0.601096	-0.734257	0.609976	1.06286
NB69	-0.65246	0.597692	-0.870309	0.557258	-0.430558	-0.136736	-1.29395	-1.55455	-0.951939	-1.28721	-0.314825	-0.932359	-0.513552	-1.63397	-1.99567	0.859973	0.0684383	0.279765	-0.616891	-1.09381	-1.91977	0.998171	-0.970295	-1.0641	1.02769	0.615172	1.09408	1.04993	-1.59817
NB7	0.991039	1.54062	0.186158	0.449404	-0.833754	-1.25446	1.07335	0.435829	-0.956743	-0.63292	-0.256088	0.874547	0.992863	0.44778	0.822752	0.429915	2.46261	-0.917373	-0.00612664	-0.351191	0.487523	-1.81381	0.890539	-0.00199237	-0.944942	0.143542	-0.682823	0.0714697	1.76468
NBsusSR	-0.193089	0.701837	0.449804	-0.601883	-0.973936	-1.37369	-0.192972	-1.60409	-1.89203	-1.12059	-1.49898	0.541996	-1.23948	-1.98607	-0.178753	0.704335	-0.637439	0.550828	-0.793034	-1.40378	-2.57149	-1.02242	-1.14025	-1.48718	-0.333185	-0.183582	-1.15191	-1.22728	-0.650134
NCI-H1048	0	-0.343915	0.670649	-0.720836	-1.59438	-0.6321	-0.791967	0	1.13113	-1.03059	-0.912844	0	0	-0.553701	0.432635	0	0	0	1.46177	0	1.19131	0.0931485	-0.853208	0	0	0	0	0	1.11309
NCI-H1092	0.0387823	-0.55616	0.976563	1.37678	1.5877	0.0883952	0.805534	0.592776	-0.149524	0.576089	1.16029	0.76492	0.560846	0.718004	1.02976	-0.276567	0.887187	0.920635	0.753946	0.207452	-0.92342	1.19802	0.64851	0.825811	0.405565	0.770076	0.927272	1.11876	1.47792
NCI-H1155	-0.209001	1.87401	-0.0209809	-1.09414	2.01961	0.245195	0.567802	1.41361	0.658199	-0.718395	-0.250191	1.03339	0	-0.759004	0.165732	0.545704	0.329999	1.21885	2.1642	1.10415	1.46515	0.633935	0.842844	1.19295	0.995946	0.594009	1.05883	0.715989	-0.365616
NCI-H1299	0	-0.557655	0.051302	0.226134	-1.09391	0.205684	-0.236006	0	-0.700754	-0.204905	0.130694	0	0	1.1288	0.0800415	0.847728	0	0	-0.804182	0.964802	-0.704391	-0.66892	0.549299	0.720051	1.22163	1.16656	-0.570236	0	-0.217873
NCI-H1304	-0.812049	0.845633	-0.972322	1.07115	0.0263009	-0.213833	0.827112	1.42667	-0.502889	1.46096	0.805189	0.377276	0	1.45573	0.10553	1.00711	0.684773	-0.44311	-0.0154564	-0.581276	-0.755947	0.0446105	0.582601	-0.0656279	0.992105	-0.747573	0.557026	-0.440288	0.999405
NCI-H1355	-0.990361	-0.460089	-0.893773	0.753249	0.0254256	-0.730111	0.698713	-1.29875	-2.36759	0.776704	0.934251	-0.999241	-0.374137	-0.166256	-0.0327151	-0.0395346	-1.02975	-0.974131	-0.659255	-0.871425	-2.49123	-0.751048	-1.51902	0.52475	0.0737414	-2.10286	1.09127	-0.480262	-0.77492
NCI-H1395	2.17621	0.685675	1.13114	0.653607	1.39153	0.739213	0.409605	1.65171	1.45167	-0.0102609	-0.530084	0.476627	0.624544	0.742757	0.774523	-0.613684	1.41315	-0.005565	1.2696	-0.213773	1.40765	-0.279365	0.273055	0.355466	-1.7518	0.523607	0.0947474	1.26598	1.06554
NCI-H1436	-0.29023	0.0415816	0	0	-0.176276	0.237985	0	0.42051	0.725451	0	0	0.73215	0	0	0	-3.37851	1.44347	0.690109	-0.160362	0.890192	1.10282	0.250154	0	0.696051	0.179496	0.564774	-1.84029	1.36279	0
NCI-H1437	0	-1.54023	-0.0347765	-0.182839	-0.520715	-1.07394	0.793251	0	-1.49061	-0.223081	-0.099146	0	0	-1.04053	0.332156	0	0	0	0.218278	0	-0.631006	0.0697325	1.0855	0	0	0	0	0	-0.738188
NCI-H1522	-0.303613	0.851551	0	0	0.607723	0.362758	0	0.2591	0.472798	0	0	1.52463	0	0	0	0.812782	0.327347	1.24701	-0.22344	0.03778	-0.509874	1.39728	0	0.445089	0.860763	0.29772	-0.592481	1.46295	0
NCI-H1563	0	-2.56406	-0.10376	-1.08862	-0.517798	0.529262	-0.0165283	0	0.310948	1.37264	1.32011	0	0	-0.971862	0.413298	0	0	0	-0.919401	0	-0.253903	0.820787	0.354356	0	0	0	0	0	-0.47983
NCI-H1573	0	1.5753	-0.196294	0.0273328	2.02235	0.326564	-1.48427	0	1.2059	1.55628	-0.0353111	0	0	1.62549	0.357249	0	0	0	1.3594	0	1.09666	0.753321	0.754328	0	0	0	0	0	0.438943
NCI-H1618	0	-0.251124	0	0	1.3749	0.301849	0	0	-0.6437	0	0	0	0	0	0	0	0	0	-0.0988053	0	-0.42246	1.16283	0	0	0	0	0	0	0
NCI-H1650	0	0	-0.663776	0.916824	0	0	-0.0253742	0	0	0.883576	1.96055	0	0	0.66761	-1.44851	0	0	0	0	0	0	0	0.107642	0	0	0	0	0	0.286957
NCI-H1651	0	-0.433295	-0.196953	1.3314	-0.132448	-0.64079	0.531031	0	-0.608247	0.632311	1.00433	0	0	1.66383	0.821741	0	0	0	0.553682	0	-0.428413	-0.257964	0.851178	0	0	0	0	0	0.296351
NCI-H1666	2.69109	1.96429	0.358508	0.945882	1.11617	0.675525	-2.69363	0.930584	1.46328	2.01158	0.458477	0.508597	0	-0.465118	-2.50913	0.543614	1.86855	1.15911	0.835305	1.9192	1.18195	1.37164	0.0363983	1.21591	1.06453	1.3176	0.651722	1.21763	-0.358086
NCI-H1693	0	0.313911	-1.26165	0.780557	0.442575	0.15307	-0.546043	0	1.79299	0.436347	2.54837	0	0	0.791186	-0.887196	0	0	0	-0.193498	0	0.358473	-0.206173	0.024326	0	0	0	0	0	-0.542964
NCI-H1703	0	-0.466742	-4.4197	-5.62203	0.485675	1.39852	-0.0412986	0	0.708911	-1.186	-0.417192	0	0	-0.491389	1.08244	0	0	0	-0.638916	0	0.691551	-0.550503	0.808818	0	0	0	0	0	-1.18221
NCI-H1755	0	-2.14835	0.862682	0.580056	-1.15283	0.137478	0.810532	0	0.15394	-0.82108	-0.762235	0	0	0.00235307	0.25715	0	0	0	-1.91925	0	0.145981	-0.906774	-0.0978478	0	0	0	0	0	1.08028
NCI-H1770	2.67727	0.0241462	0.778633	0.652646	0.550203	-0.88046	0.902335	-0.0747214	-0.683725	-0.0925438	0.409229	0.626033	1.10799	0.224401	0.835051	-2.16644	0.592259	0.727258	-0.309228	0.717492	-1.45304	-0.1513	0.752206	0.987136	-0.525418	0.926026	0.943782	-0.201335	1.11841
NCI-H1792	0	-0.0607107	0.383459	0.350524	0.120167	0.811344	0.914386	0	-0.450623	-0.0373746	0.10316	0	0	0.0858643	-0.111575	0	0	0	-1.03897	0	-0.0153368	0.846339	0.930743	0	0	0	0	0	0.383477
NCI-H1793	0	0.780703	0.109438	0.259742	0.489716	1.50612	0.196741	0	0.484532	1.19307	2.6006	0	0	0.529034	-0.829564	0	0	0	-0.571216	0	1.27674	1.41988	0.20524	0	0	0	0	0	-0.868129
NCI-H1838	1.09729	1.04537	0.216261	0.804925	1.13341	1.35236	-1.59771	1.38764	1.73324	0.582403	1.1897	-0.385144	-0.0325237	1.75784	-0.514369	0.313045	1.59701	0.213992	1.0126	1.54075	0.739651	1.04886	0.600124	0.84379	0.955617	0.949459	1.17435	0.611082	-0.0303139
NCI-H1975	-0.705441	-1.19524	0.549389	0.411588	-0.603562	-1.45423	-2.03117	-1.48948	-0.793652	-0.678452	-0.192868	-1.2554	0	-1.19554	0.333311	0.182026	-1.11239	-0.528851	-1.3762	-1.19031	-1.63617	0.0588743	0.679906	0.2923	0.703833	-0.0235307	0.744477	-0.645021	-0.46697
NCI-H1993	0	-0.23385	1.04755	0.837778	0.181703	0.737845	-0.106091	0	0.57875	2.47711	2.65551	0	0	2.16266	0.179333	0	0	0	0.214899	0	-0.555783	-0.19548	0.616132	0	0	0	0	0	1.82787
NCI-H2009	0	-0.932528	0.411085	-0.876678	-0.933456	-0.185569	0.232452	0	-0.179675	-0.466039	0.221627	0	0	-0.733535	0.468829	0	0	0	-0.834627	0	0.0494255	0.0377235	0.794971	0	0	0	0	0	0.326721
NCI-H2029	0	1.51833	0.326252	-0.208206	1.6983	0.790914	0.832946	0	-0.0368288	1.40272	1.03046	0	0	0.585723	0.786691	0	0	0	0.917465	0	0.29918	1.45609	0.221891	0	0	0	0	0	1.80145
NCI-H2030	0	-1.76646	-0.181244	1.01269	-1.21407	-0.428529	0.213913	0	0.0167714	0.538949	0.328222	0	0	-0.522239	-0.246882	0	0	0	-1.23145	0	-0.614409	0.582424	-0.188595	0	0	0	0	0	-0.514175
NCI-H2052	0	1.20156	0.162454	0.107005	-0.190943	0.203367	0.442345	0	-0.20195	0.904521	-0.224365	0	0	1.47781	1.04603	0	0	0	-0.643277	0	0.7987	0.926783	0.882238	0	0	0	0	0	1.31421
NCI-H2081	0.181715	1.02256	0	0	0.629219	0.0532133	0	0.704669	0.119855	0	0	0.584763	1.11369	0	0	0.0740296	1.02516	1.01619	1.21571	0.600673	-0.413983	1.04323	0	0.952944	0.716382	0.291809	0.363076	0.949483	0
NCI-H2087	0	0.329642	0.0917676	1.44074	-0.416046	-0.846504	0.910916	0	-0.25733	0.97621	0.651488	0	0	1.38017	1.22402	0	0	0	-0.659519	0	-0.010492	-0.982202	0.892016	0	0	0	0	0	1.02581
NCI-H209	-0.611974	0.975477	-0.110568	0.196597	0.599022	-0.195748	-2.21154	1.67196	0.774034	0	-1.66136	0.771756	-1.37305	0	-1.24846	0.149169	-0.0563155	0.802096	1.47011	0.237609	0.296048	0.238868	-1.75615	0.641492	0.813179	-0.605386	0.102293	-0.444901	-0.306977
NCI-H2107	0.0490349	0	0	0	0	0	0	-0.196652	0	0	0	0.485158	0.224046	0	0	0.766975	0.545937	0.440946	0	0	0	0	0	0	0	0	0.146566	-0.295714	0
NCI-H2126	-0.501456	-0.61241	-0.811762	0.925936	0.517364	0.766565	-1.68261	-0.505617	-0.263622	1.17325	0.922958	-0.189388	0.373896	-0.201215	-1.74002	-0.00271494	-0.315131	0.209471	-0.687224	-0.27268	-0.254312	0.540097	0.513657	-0.125029	-0.0719697	0.105489	1.14412	0.62479	-0.757617
NCI-H2141	-0.230405	1.05163	0.632963	1.04414	-0.189407	-0.032643	0.956773	0.265877	-0.668412	0.35937	0.96601	0.34545	0.655589	0.593194	1.27101	0.320607	0.552304	0.941691	1.4721	0.0284398	-1.12234	1.73052	0.983161	0.316427	-0.0407914	0.600244	-0.465462	0.201177	1.86092
NCI-H2170	0	-0.372872	0.130125	0.646495	0.19259	-0.508558	-3.17853	0	-0.295849	0.48776	0.871501	0	0	0.807095	-1.05033	0	0	0	-0.883996	0	-0.215524	-1.1106	0.0190536	0	0	0	0	0	0.142948
NCI-H2171	1.0107	1.65683	0	0	1.76652	0.667469	0	1.2291	-0.89803	0	0	0.898685	0.488105	0	0	-0.105873	1.35886	1.03862	1.32232	0.554798	-1.37364	1.01479	0	0.371313	-0.683031	1.28262	-1.47998	0.692676	0
NCI-H2196	-0.225302	-0.176229	0	0	0.605438	-0.146635	0	0.628494	1.09152	0	0	1.90259	0.692902	0	0	-0.349771	0.276198	0.947974	0.581625	0.680384	0.852886	0.468103	0	0.224033	-0.230772	0.691923	-0.0830485	0.609351	0
NCI-H2227	0	1.787	0.491575	0.53978	1.16842	1.35711	0.747214	0	0.316128	-0.309656	-0.424518	0	0.505162	0.693424	1.00138	0	0	0.921301	1.16735	0	1.06359	1.07482	-1.19321	0	0	0	-0.120693	0	0.690478
NCI-H2228	0	-1.66548	-0.0634277	-0.559848	0.306352	-0.617478	0.669422	0	-1.41878	1.13206	2.26483	0	0	-0.618086	-0.0941978	0	0	0	0.00610684	0	-0.0219444	1.00525	-0.402316	0	0	0	0	0	0.404527
NCI-H226	1.75939	0.975764	0.695369	-0.264481	-0.0025637	-0.65546	0.908756	0.197921	-0.0635465	0.0306834	0.850833	0.626543	0.441514	1.78219	-0.0958104	0.579411	1.55552	0.581951	0.00672611	1.56116	-0.332149	0.4069	-0.137394	0.760529	1.02309	1.14049	1.51288	0.743024	0.662056
NCI-H2291	0	1.56904	0.985589	1.48338	1.5932	2.15708	-0.293858	0	1.65234	1.39307	0.501288	0	0	0.135156	0.839489	0	0	0	2.01948	0	1.33737	1.39669	-0.947579	0	0	0	0	0	0.720464
NCI-H23	0.14766	1.80781	-1.38524	-0.101037	1.79516	0.669194	0.783765	0.107972	1.52075	0.281124	0.781994	0.772258	0.804138	1.29453	0.594796	1.0314	-0.425996	-0.554786	1.65455	0.00666313	1.36745	0.62447	0.926498	0.931218	0.327012	1.0796	-0.317244	0.116591	-0.161671
NCI-H2342	0	-2.2221	0.796269	0.556473	-1.84891	-1.06867	0.316914	0	-0.650066	-0.010578	1.14509	0	0	0.0857166	-0.0274443	0	0	0	-1.62774	0	0.00237361	-1.68263	1.20462	0	0	0	0	0	0.650432
NCI-H2347	0	-0.443864	1.08458	1.10311	-0.231706	-0.263008	0.999129	0	0.141851	-0.428512	1.03932	0	0	0.821299	0.525591	0	0	0	0.104294	0	-0.024051	-0.509233	1.01941	0	0	0	0	0	1.15575
NCI-H2405	0	-0.717833	0.481536	-0.145635	0.453063	0.107866	0.305158	0	-0.0829889	-0.458303	0.505143	0	0	1.08616	-0.271631	0	0	0	-1.00762	0	-0.335207	-0.328662	0.908396	0	0	0	0	0	1.28102
NCI-H2452	0	-0.131073	0.733437	0.127075	-0.102741	1.99371	0.98151	0	1.21418	-0.440006	0.415123	0	0	0.742546	0.850542	0	0	0	0.092244	0	0.731375	-0.342682	-0.630243	0	0	0	0	0	-0.0326165
NCI-H250	0	0	0	0	0	0	0	0	0	0	0	0	0	0	0	0	0	0	0	0	0	0	0	0	0	0	0	0	0
NCI-H28	0	0.405919	0.384366	-0.74187	-0.229265	-0.139641	-0.192156	0	0.494848	-0.75268	0.0723635	0	0	-0.366931	-0.70533	0	0	0	-1.15492	0	-0.573627	0.837594	0.943492	0	0	0	0	0	0.0991719
NCI-H292	0	-1.05769	0.567376	-1.44332	-1.09659	-0.0704781	-2.89977	0	-0.944906	-0.812542	-1.15441	0	0	-0.940842	-2.93272	0	0	0	-0.589336	0	-0.838539	0.898029	0.765283	0	0	0	0	0	-1.58022
NCI-H345	-0.0700511	-0.439529	0.473727	1.19129	0.918314	1.93988	0.914909	0.452119	0.18427	2.29177	1.48995	0.74447	0.787107	0.21739	1.10151	0.829233	0.842744	0.882737	1.71089	0.353231	1.08792	1.07254	0.98213	0.381465	1.01618	0.192933	0.899883	1.05693	1.07402
NCI-H358	0	-0.319315	-1.61156	0.58938	-0.24724	-1.56998	-1.00611	0	-1.76753	1.84805	1.67757	0	0	1.03095	-0.324598	0	0	0	-1.03173	0	-1.85071	-1.11341	-0.100148	0	0	0	0	0	0.693873
NCI-H378	0	0	0	0	0	0	0	0	0	0	0	0	0	0	0	0	0	0	0	0	0	0	0	0	0	0	0	0	0
NCI-H441	0	0.614588	0.304064	1.1278	0.68342	-0.480459	-0.583215	0	-0.963746	1.0017	1.22961	0	0	0.704499	-0.679918	0	0	0	0.405737	0	-0.679084	0.590131	-0.148343	0	0	0	0	0	0.777176
NCI-H446	-0.382342	1.43121	0.404902	-0.975294	0.623015	-0.544794	1.12362	1.85981	1.36148	-0.034967	-0.00831024	-0.567388	0.863352	-0.970934	1.09712	0.740837	-0.169721	-0.324229	0.95633	1.27405	1.42533	0.717498	-0.578362	1.1166	1.0808	0.306037	1.32752	0.0650106	0.352803
NCI-H460	0	-1.22463	0.839879	-0.241422	0.683753	-0.910382	0.932425	0	0.149071	-0.845137	-1.07894	0	0	0.243187	1.24485	0	0	0	0.17228	0	0.710082	1.20244	0.358457	0	0	0	0	0	-1.70855
NCI-H510A	-0.61769	0.821915	0.95792	-1.22975	1.55215	0.121561	0.429287	0.0997837	1.63738	-0.0662755	0.244155	1.72253	0.218573	1.05705	0.764941	0.0124838	0.608842	0.752241	1.67158	-0.68786	0.796966	-0.590209	-0.851006	-0.853559	-0.495698	1.24231	-0.924685	-0.186811	0.735763
NCI-H520	0	-2.10396	-0.680014	0.0279646	-1.02373	0.00302199	0.515035	0	0.565883	2.14701	-0.712573	0	0	-0.884615	0.80144	0	0	0	0.874167	0	0.72571	-1.3619	-1.31107	0	0	0	0	0	0.434233
NCI-H522	0	-0.880179	0.110713	0	-0.0631767	0.530871	0	0	-0.445958	0.32488	0	0	0	0.977842	0	0	0	0	-0.467865	0	-0.751381	-0.675729	0.57613	0	0	0	0	0	0
NCI-H524	-0.0039247	1.47485	0.348814	0.777544	1.40151	0.734922	0.839642	0.895934	1.73189	-0.937731	-0.900908	0.734519	0.741095	-0.685509	0.627443	0.0425957	0.290661	0.722256	1.84876	-0.431559	-0.139819	0.882656	1.30233	0.75014	-0.185833	0.129477	0.447899	0.381059	0.963141
NCI-H526	0.315788	-0.226375	1.17513	-0.661505	-0.388288	-0.516278	0.187205	0.616021	-0.283296	-1.13568	-0.723521	0.532185	0.208393	-0.82131	0.313586	-0.210264	0.452122	0.85859	-0.628119	-0.315462	-1.11063	0.711297	0.369219	0.178532	-0.323399	-0.582482	1.28581	0.355807	0.432223
NCI-H596	0	-0.391503	0.830547	0.788927	0.891356	0.12391	0.102537	0	1.03157	0.958946	0.964065	0	0	0.136527	0.646542	0	0	0	1.48783	0	1.16329	0.173667	-0.594353	0	0	0	0	0	0.580403
NCI-H630	0	-1.11586	0.662551	0.78122	-0.231203	0	-1.09713	0	0	0.744575	0.647793	0	0	1.28912	0.254861	0	0	0	-0.319714	0	0	0	0.784999	0	0	0	0	0	1.83628
NCI-H64	0.628905	-0.602064	0	0	-1.26672	-0.97863	0	1.76256	0.940063	0	0	0.389849	0.882236	0	0	0.720055	0.0464887	1.02136	0.128447	1.69037	0.595701	0.0157173	0	0.916629	0.650287	0.498211	1.10227	1.65685	0
NCI-H650	0	0.967428	-0.128432	1.25095	0.0983216	0.512948	0.0637281	0	0.435373	-0.648619	-0.0422712	0	0	0.294213	0.451382	0	0	0	-0.572654	0	0.370238	0.842974	0.722825	0	0	0	0	0	1.04493
NCI-H661	0	-1.12584	-0.511106	-0.159878	0.227465	0.0589407	-1.32747	0	-0.0329405	-0.269954	1.40496	0	0	-0.763022	-0.749721	0	0	0	-0.0806052	0	0.20108	-0.0286271	0.462701	0	0	0	0	0	-0.00837943
NCI-H716	2.69264	1.67344	0	-3.1453	1.46407	0.215435	-0.135846	0.388522	-0.223359	0	-0.622645	0.829887	0.93568	0	-4.05971	0.00760167	2.25093	0.561947	-0.377481	-0.603499	-0.3341	-1.84291	0	0.932219	-0.126473	0.323039	0.500971	0.726845	0.299713
NCI-H727	0	0.499149	-0.377832	1.12786	0.428401	-0.437221	-0.122127	0	-2.03501	1.0069	0.0276481	0	0	0.56045	-0.792173	0	0	0	0.822144	0	-2.44837	-1.3929	0.310705	0	0	0	0	0	0.214125
NCI-H747	-1.14404	-0.912744	0.926216	0.58355	0.034314	-0.187287	-0.350099	-1.21555	-1.21397	0.651787	0.198496	-1.06796	-0.785496	-0.224123	0.367262	0.346577	-0.901327	-0.33998	-0.149371	-0.91208	-1.10917	0.10814	0.883498	-0.30918	0.249774	0.401033	-0.664899	0.0861261	0.689897
NCI-H810	0	0.64177	0.56915	0.0908767	0.663581	-0.606086	0.704282	0	-1.37617	-0.566241	0.171251	0	0	1.95047	-0.0173638	0	0	0	-1.27905	0	-0.508933	-1.31084	1.13047	0	0	0	0	0	0.447401
NCI-H82	-0.809329	1.39924	0.00903443	-0.648265	1.84922	0.0402119	0.401765	1.05772	1.88474	-1.09328	-1.12607	0.886479	0.894087	-0.772627	0.259825	0.30472	-0.236335	0.479927	1.89853	1.47927	1.15438	0.0598586	0.166874	0.308214	0.977339	0.825168	0.0843618	-0.484743	0.843002
NCI-H838	0	-0.0286004	0.117565	0.724334	0.561726	1.08134	0.793513	0	-0.401058	-0.699981	0.100832	0	0	-1.01477	0.310705	0	0	0	-0.192196	0	-0.704813	0.524197	-0.839924	0	0	0	0	0	-0.951412
NCI-N87	0	0	0.257832	0.868566	0	0	-3.34663	0	0	1.80155	0.846689	0	0	-0.54691	0.445949	0	0	0	0	0	0	0	-0.0974604	0	0	0	0	0	-0.244956
NCI-SNU-1	-0.375973	0.54201	0.522559	0.768997	0.316671	-1.02085	0.79919	0.795494	1.76223	2.04173	1.0653	0.701563	0.681406	1.68988	0.977127	1.05416	0.592569	1.11596	0.0726619	-0.290295	0.522689	1.60916	0.34546	1.1604	-2.23135	1.01799	-1.49834	-0.237091	1.39077
NCI-SNU-16	0.335908	1.55681	-0.517906	-1.58316	2.006	0.757447	0.776885	-1.11527	2.12577	-0.724182	-0.0904089	0.0815594	-0.153246	1.54962	0.36386	0.534875	0.0449484	0.699559	2.19939	-0.76049	1.5882	0.682801	-2.7596	-0.120459	-0.0830942	0.793177	-0.765069	-1.16046	1.49891
NCI-SNU-5	0.724729	1.91693	0.825398	0.114829	0.22533	0.967498	0.956191	1.31317	1.57958	0.691928	0.322759	0.851584	0.530832	-1.32658	1.00854	0.693862	-0.249884	0.57224	0.781931	1.35277	1.58655	1.12677	0.504796	-3.87376	-5.04724	0.0880197	1.02423	1.7367	-0.694876
NEC8	0.653708	1.48628	-2.33706	-1.90791	-0.334136	-0.31609	0.210113	0.207816	-0.243675	-0.290538	-0.557236	0.489974	-0.0654617	-1.14148	0.543517	0.31175	0.2741	0.348581	-0.0470614	-0.98834	-0.145259	-0.643642	-3.23306	0.329661	0.266327	0.923085	-0.0323874	-0.258165	1.14806
NH-12	2.45128	-2.49215	-0.00522426	-0.367219	-0.424266	-0.9057	-0.149117	0.64306	-1.25908	-0.762695	-0.721586	0.904434	0.880685	-0.566015	-0.684956	1.08023	2.34123	0.980465	-0.274611	0.014215	-1.78929	-0.768182	0.489998	0.745218	1.25562	0.31667	0.4999	0.260912	0.234621
NKM-1	0.957225	-1.54796	-0.275986	-1.57877	-1.63191	-1.34871	-0.147262	-0.397228	-0.328869	-1.71163	-1.55948	-0.384906	0.835882	-0.441624	-0.0913491	-1.29917	0.482153	0.26131	-2.16514	-0.421019	-0.764384	-0.431035	-0.316855	-0.920256	-0.422574	0.485419	-3.32648	-2.28856	0.307471
NMC-G1	0.00775603	0.162737	0.562954	0.98145	-0.650047	-0.330622	0.142895	-0.446592	-1.19377	-0.155224	-0.320168	-0.98655	-0.86594	0.283945	0.926084	-0.166127	-0.756638	-1.71637	-1.24653	-0.705743	-0.802757	-1.29114	0.342353	0.187249	0.373588	-0.925618	0.641908	0.0602337	-0.16513
no-10	-0.926703	0.574198	0.513964	1.44019	-0.068362	1.35333	0.286251	-0.298088	0.844989	0.5549	1.0672	-0.735207	0.404637	2.08367	1.15116	-0.097822	-1.0439	-0.505311	0.726992	0.683541	0.424265	0.8682	-0.768072	0.797459	0.142507	-1.43921	-1.68915	-0.0470824	1.85159
no-11	-0.923427	-0.162716	-0.019543	0.764004	0.287771	0.157558	-0.593209	-0.154355	1.21256	-0.271019	0.736296	-0.62271	-0.774582	0.110939	0.301388	-0.101236	-1.09085	0.523478	0.167233	0.05338	-0.554302	-0.195913	0.0118747	0.282332	0.0972262	-0.621811	-1.01665	-0.462837	1.15885
NOMO-1	-0.211805	1.63469	0.876696	-1.25712	-1.14447	-0.342769	-0.816831	-0.0389261	-0.175729	-0.84842	-1.35522	0.670054	0.62373	-1.45826	-0.476556	-0.126046	0.148418	0.982648	1.21801	-0.318152	0.99526	-0.0100589	-1.66016	-0.594441	-0.436732	-0.191288	-1.14683	-0.706827	-0.400655
NOS-1	-1.08207	-1.98554	-1.36235	-0.536013	-0.516041	-1.75606	0.0869462	-2.10521	-2.0247	-0.360113	0.144791	-1.71695	-1.60079	-1.70765	-0.254486	-3.01259	-1.73857	-0.405829	0.144928	-1.54834	-1.97291	-2.50922	-1.5989	-1.47762	-2.41429	-2.1521	-2.24912	-3.06703	0.414539
NTERA-S-cl-D1	-1.67722	0.467593	0.559034	-0.0478674	-1.35825	-1.02767	-0.337607	-1.60619	-1.2631	-1.33019	-0.38872	-0.972458	0.355951	0.617934	-0.779024	-0.982188	-0.781162	-1.38907	-1.28239	-1.0739	-0.942545	-0.980259	-2.04646	-0.266763	-0.470413	-2.37908	-0.623287	-0.115361	-1.2355
NUGC-3	0	-0.427362	-0.603249	-0.422765	0.66642	0.235728	-1.85438	0	0.807756	1.02147	1.07179	0	0	0.542694	-2.29506	0	0	0	-0.215186	0	0.822832	-0.559692	-0.123124	0	0	0	0	0	-1.17671
NY	0	-0.0330981	0.257922	-0.0509081	0.0599222	-0.0698298	0.405012	0	-0.401648	-0.552753	-0.220473	0	0	0.78401	0.294226	0	0	0	-1.50395	0	-0.39681	-1.96271	-1.56324	0	0	0	0	0	0.409458
OAW-28	0	0.284152	-2.15915	0.551722	-0.589534	0.373971	-0.133339	0	-0.01887	1.05768	1.21316	0	0	0.908494	-0.750052	0	0	0	-0.4244	0	0.905144	0.0921112	0.524312	0	0	0	0	0	1.47702
OAW-42	0	-0.938861	0.212245	-0.73166	0.361751	0.132251	-0.59892	0	-0.243933	-0.604197	-0.410326	0	0	-0.996481	-1.47904	0	0	0	-0.74118	0	0.35105	0.775291	-1.17046	0	0	0	0	0	-0.0990156
OC-314	0	0	-0.0369022	0.403107	0	0	0.0840612	0	0	-0.523435	-0.0657575	0	0	-0.772905	-0.307817	0	0	0	0	0	0	0	0.869069	0	0	0	0	0	0.206155
OCI-AML2	-0.688823	0.00698442	0.951539	0.400601	1.07728	-0.60034	1.21592	-0.951208	0.769917	0.051652	-1.42556	-0.0125229	0.110013	2.15508	1.43446	0.952742	-0.824221	0.974191	-0.0673936	-0.92491	0.310545	-0.0104049	1.14098	1.08519	0.35134	0.693784	-0.941238	-1.18889	1.78812
OCUB-M	-1.71126	-0.905131	0.299702	0.857548	-1.52533	-0.645855	-0.557985	0.352163	-0.320663	-0.179327	0.646808	-0.440977	0.564247	0.391695	0.630023	0.23922	-1.81961	-4.0859	-0.291275	-0.507364	-0.329538	-1.65291	0.532772	-0.0953698	0.411663	-3.86828	0.535689	-0.42242	0.0761294
OE19	0	-0.901475	-0.505114	0.144477	-0.505024	-0.245454	-2.91864	0	-0.238476	1.26577	0.815188	0	0	0.481648	0.462358	0	0	0	0.450267	0	-0.0557757	0.946277	0.0336276	0	0	0	0	0	0.157488
OE33	0	-1.78457	0.755619	1.10881	-0.538553	-0.168014	0.179591	0	-0.308334	0.782028	0.76094	0	0	-0.149573	0.514639	0	0	0	0.396692	0	0.786781	0.348513	0.946486	0	0	0	0	0	-0.119576
OMC-1	-0.736093	-0.792241	1.09991	-0.229272	0.874729	1.14701	-0.894043	0.203711	1.59347	0.601737	0.265394	0.368109	0.801303	-1.0716	-1.16379	0.408316	-0.454945	0.547464	1.34767	1.33328	1.09818	1.05345	1.12981	0.724245	0.596617	0.436802	0.982164	0.473984	0.241908
ONS-76	-0.325398	0.690062	-0.564517	-0.92325	0.284443	-0.18674	0.805059	0.0485618	-0.372552	-0.540273	-0.933781	-0.661578	-0.416357	1.69653	0.896495	0.280778	-0.26277	-0.0901051	-1.13048	-0.240928	1.00822	0.450494	0.357137	-0.21025	0.32349	0.356524	-0.187254	-0.365696	-1.01865
OPM-2	-0.493331	0.489192	0.406636	1.00613	0.674239	-0.436047	1.00958	-1.31962	-0.725972	1.16693	1.72957	-0.0908	0.941902	-0.400224	0.886175	0.88852	-1.11985	0.532451	-0.186076	-1.23011	-1.29143	0.271625	-2.61672	-0.870995	0.906145	-1.62817	0.0129538	-0.85265	0.406502
OS-RC-2	-0.777144	-0.843434	-1.34031	-0.440927	-2.00341	-1.29631	-0.0612058	-0.90839	-0.42472	1.26724	-0.141632	-1.41957	-1.97416	1.78726	-0.231486	0.184547	-0.902472	-2.04762	-1.03235	-0.274892	0.360513	-0.600374	-0.749925	0.260667	0.182765	-2.24946	-0.770742	-0.658118	-1.32688
OVCAR-3	0	-1.79966	-0.364234	1.04426	-1.9596	0.132717	0.391146	0	0.57283	0.247021	0.296631	0	0	0.592003	0.24695	0	0	0	-0.345434	0	0.465145	-0.438951	-0.300461	0	0	0	0	0	0.946278
OVCAR-4	-0.618122	-0.047698	0.0208381	-0.408754	-0.165554	0.0476123	0.0453309	-0.42476	-0.321167	-0.298225	1.08322	-0.695726	-1.31655	0.385722	-0.26474	0.0398102	-0.796593	-1.17354	-0.12874	-0.995458	-0.719866	-0.602621	0.341073	0.0377303	0.526033	-0.270301	-1.52233	-0.425435	0.734831
OVCAR-5	0	0.681619	0.0986681	0.347798	0.0962716	-0.340261	0.153169	0	-0.811771	-0.88599	-0.206926	0	0	-0.958768	0.838892	0	0	0	-0.648813	0	-0.885853	-0.24304	0.722954	0	0	0	0	0	-0.406593
OVCAR-8	0	0.562792	0.57774	0.731508	0.376685	-0.26294	0.260114	0	0.0123102	-0.323223	0.0167981	0	0	-0.203605	0.42136	0	0	0	-0.0785452	0	0.372648	0.335195	-0.106503	0	0	0	0	0	-0.361435
P12-ICHIKAWA	0	-0.500046	0.645294	0.834436	-0.617264	-0.614246	0.858051	0	1.73103	-0.299532	-0.161675	0	0	1.70288	1.42447	0	0	0	0.820734	0	1.288	0.322554	0.454909	0	0	0	0	0	1.92337
P30-OHK	1.66876	-1.23744	1.07416	0.616238	-1.7258	-1.8182	0.289173	1.27063	0.782662	-1.43401	-1.58979	0.881133	1.07289	-1.8627	1.02342	0.831317	2.30541	0.568528	-0.713189	1.36829	-0.729113	-1.387	-1.60106	0.762277	0.907876	0.729492	-0.6008	0.777897	-0.0157325
P31-FUJ	1.45795	1.88905	0.702437	-0.241503	2.01471	1.92964	0.863187	0.804321	2.27464	1.55907	-0.220072	0.992661	1.27338	0.60318	0.232653	1.02663	1.03855	1.14624	2.10348	1.94152	1.53665	0.212179	0.526777	1.32645	1.21031	1.37083	1.38346	1.65167	1.22583
PA-1	0	-0.804159	0.912127	-0.155319	0.933477	-1.3727	0.828278	0	0.587349	-1.22368	-0.744349	0	0	-0.104375	0.728578	0	0	0	-1.34684	0	1.07723	0.829781	0.567303	0	0	0	0	0	-0.924605
PANC-03-27	0	-0.829823	0.881473	1.05805	-0.663267	-0.48927	-0.871414	0	-0.443956	-0.520599	-0.421817	0	0	-0.719325	-1.27741	0	0	0	-1.42301	0	-0.396198	-0.241686	0.922237	0	0	0	0	0	0.845739
PANC-08-13	0	0.748248	-0.159266	0.914273	-0.459191	-0.157774	-1.2241	0	-2.57958	0.240939	2.44867	0	0	0.455491	0.527808	0	0	0	0.37707	0	-1.72692	0.86834	-0.0991219	0	0	0	0	0	0.39364
PANC-10-05	0	-0.49049	0.310277	0.917537	-1.38082	-0.641056	0.21313	0	-1.17617	1.16723	0.614974	0	0	0.468026	-0.72567	0	0	0	-0.99986	0	-0.897577	-0.563093	0.770563	0	0	0	0	0	-0.303132
PC-14	0	0.936056	0.278826	1.03766	1.09711	0.631595	-2.94051	0	0.70637	0.739071	-0.269997	0	0	-0.265975	-2.42664	0	0	0	-0.78126	0	0.18868	-0.801405	0.812933	0	0	0	0	0	0.0326198
PC-3	0	-0.712326	-1.25137	-0.0136951	0.122305	1.74778	0.421475	0	-0.22721	-0.526247	1.58127	0	0	-0.0344821	-0.47087	0	0	0	0.361471	0	0.734533	0.555477	0.496337	0	0	0	0	0	-1.34955
PF-382	-0.149211	-0.64645	-0.125455	0.561777	-0.584287	-0.922832	1.0669	0.120443	1.1129	-0.273909	-0.736603	-0.88204	0.398503	-0.544424	0.226	0.363346	-0.466236	0.161616	-0.955401	-0.450001	0.436412	0.310539	1.1876	-0.482265	0.0765249	-0.571178	-0.316223	-0.802973	-0.0376433
PFSK-1	0	1.35068	-1.11026	-1.07591	-0.201074	-0.356011	0.644554	0	0.461363	-0.137005	1.01029	0	0	-0.726376	0.0276366	0	0	0	0.947152	0	0.116165	0.453656	0.529252	0	0	0	0	0	-1.41953
PLC-PRF-5	0	0.352975	0	0	0.354841	2.20976	0	0	1.86669	0	0	0	0	0	0	0	0	0	1.55416	0	0.764445	0.639172	0	0	0	0	0	0	0
PSN1	-1.41509	0.80224	-0.358483	-0.0175977	1.3173	-1.43366	0.921849	-1.4337	-1.62001	-0.764776	-0.639545	-1.22325	0.736124	-0.0819516	0.930979	0.112892	-1.08709	0.56329	1.63517	-1.28811	-0.84114	-0.821865	0.717558	-0.00212434	-0.5516	-0.262652	0.274318	-1.14867	0.122522
QIMR-WIL	-0.592413	0.435344	0.954012	-1.32517	-1.0538	-1.65788	1.03804	-0.305031	0.287711	-0.4111	-1.04646	-0.538056	-0.691106	0.378076	1.42839	0.361871	-0.44323	1.0215	-0.187472	-0.146953	1.05849	-0.938474	1.02637	-0.537307	0.941738	-1.27613	-1.08188	-0.780747	-0.509906
Raji	-0.401075	0.808431	0.665711	1.16431	0.472956	-0.493363	-0.140294	1.48391	1.50689	1.559	0.825412	0.199216	0.749182	1.37111	0.138355	0.972467	0.630073	0.230215	1.66555	1.53085	1.18077	1.02619	-0.075225	0.393539	0.834995	-0.596641	0.202825	-0.0689084	0.662854
Ramos-2G6-4C10	-0.792146	1.37827	0.733087	-0.361475	-0.436875	-0.817891	-0.130386	0.796249	0.912055	-1.26147	-0.836791	1.22755	0.620933	-1.3608	-0.507968	-0.229666	-0.840188	-0.846991	0.117794	1.59562	0.866612	0.473857	-0.76459	-1.1192	-0.271928	-1.97958	-0.467409	-0.307904	-4.68677
RCC10RGB	1.42158	0.101043	0.583152	0.826527	-0.767306	0.289437	0.332825	-0.549285	0.366031	0.481188	1.83101	-0.628296	-0.167397	0.2833	-0.672442	0.216615	1.44354	-1.06767	-0.125603	0.165766	-1.12501	0.0827191	0.651199	0.394332	-0.38241	0.438091	0.759773	1.14773	1.44681
RCM-1	0	0.450695	0.948957	0.694653	1.26307	-0.135948	-0.783416	0	0.744145	1.35714	0.430918	0	0	0.210752	-0.379717	0	0	0	-0.0144598	0	0.722457	0.669825	0.59255	0	0	0	0	0	1.58589
RD	0	-0.292038	0.389673	0.875174	-0.21771	1.21752	0.612074	0	-1.24506	-0.0099759	1.99179	0	0	0.153135	0.232553	0	0	0	-0.416854	0	-1.54027	-0.462247	0.348823	0	0	0	0	0	-0.335507
REH	1.314	-0.656934	0.902669	0.618616	-0.815092	-0.956857	0.884732	1.34407	0.813102	-0.346588	-0.576912	0.300045	0.763205	-1.64222	-0.0826866	0.688345	0.685449	0.273717	-0.806628	0.107456	-0.448935	-0.50291	-1.19317	1.21524	1.08522	0.896797	0.43623	-0.259449	0.366743
RERF-LC-MS	0	-0.143491	0.545592	0.984532	1.35818	1.63991	0.316713	0	-0.00991545	-0.379107	0.058716	0	0	0.13858	0.99187	0	0	0	0.277875	0	0.598593	0.429348	0.837332	0	0	0	0	0	0.285085
RH-1	2.34165	1.63173	0.619498	0.704601	1.88485	-0.57923	1.07176	0.895962	-1.29214	-1.05863	-0.882905	0.703496	1.00502	0.96785	-1.40919	1.01566	0.0168022	0.636684	1.68101	1.3475	-1.797	0.0191521	0.173529	1.21867	0.982027	1.27617	0.488203	0.86694	0.228999
RH-18	0	0	-0.0641101	0.374142	0	0	0.331174	0	0	-0.0851808	1.17722	0	0	0.138694	0.172353	0	0	0	0	0	0	0	-2.00999	0	0	0	0	0	1.07261
RKO	-0.900461	-0.328227	0.666183	0.909272	-1.1864	-0.850778	0.208561	-1.05914	-0.417354	-0.239325	-0.495464	-0.609524	0.55761	0.72396	0.348722	0.284731	-1.05608	-0.525741	-0.912638	-0.468496	0.650544	0.0147882	0.0264959	0.112913	-0.0572196	-0.79094	0.852439	0.262709	-0.364371
RL	2.57803	1.51505	0.825213	-0.208362	1.8452	2.19824	1.06406	1.52933	2.24372	0.859871	-0.639532	0.845013	0.949646	1.14275	0.819075	0.444627	2.26402	0.589932	2.03615	0.995876	1.39199	1.19909	0.872391	1.24716	-0.0501329	1.22442	-0.328027	1.51829	-0.824778
RMG-I	0	0.957437	-0.83624	0.441437	-0.286459	0.132272	-0.174294	0	1.14971	1.74733	1.39389	0	0	0.544836	-0.429936	0	0	0	0.103248	0	0.809566	0.524025	0.109137	0	0	0	0	0	0.634552
RO82-W-1	0	0.226811	-1.59206	-0.349742	0.651619	0.224389	0.660664	0	0.773623	-0.503718	1.44103	0	0	-0.191804	1.00999	0	0	0	-0.22376	0	0.354335	0.736943	-1.94629	0	0	0	0	0	0.511839
RPMI-2650	0	-1.0861	0.594745	0.0538732	0.0265109	-1.56481	0.0809751	0	-1.26829	1.34453	0.269466	0	0	-0.283211	1.36515	0	0	0	0.0886835	0	0.165118	-0.286964	-0.166623	0	0	0	0	0	-0.431444
RPMI-6666	-0.847873	0.271725	0.75638	0.939118	-1.98728	-1.189	0.510901	-0.563261	0.774659	0.0392547	-0.659764	0.0409797	-1.2141	-0.877319	0.297506	-0.393533	0.027871	0.473586	0.19584	0.558061	2.2735	-0.634385	-0.982004	-0.772781	0.997637	-1.03336	0.304646	-0.791487	-0.484957
RPMI-7951	0	0.803452	-0.214382	0.346682	-0.221209	-0.731233	-0.00744108	0	0.310766	-0.686785	-0.814197	0	0	-0.164212	0.68686	0	0	0	-0.714252	0	1.12711	0.0320346	0.396604	0	0	0	0	0	-1.13644
RPMI-8226	-0.125049	1.87925	0.700419	-0.635251	1.88778	0.543835	-0.605848	0.717696	1.56636	-0.832349	-0.577514	0.851112	0	-1.03965	-0.0478943	0.410386	-1.37238	1.06875	1.14185	-0.814671	1.28752	0.896266	-1.84056	-0.850849	0.605848	-2.04702	-0.850289	-0.477506	-1.73254
RPMI-8402	-0.754922	-0.436754	0.901117	-0.49332	-0.560242	-1.08263	0.758958	-0.0705919	0.0579452	-1.3612	-1.0143	0.585811	0	-1.46485	0.728747	0.646183	-0.45564	-0.749301	-0.744154	1.04563	0.535162	0.637563	-0.56554	-1.08711	-1.28566	-1.07196	0.494511	-0.965386	0.10999
RPMI-8866	2.01997	1.71333	0.611915	-1.60199	1.90955	0.791237	0.259798	1.40418	2.33052	-0.893783	-1.46945	0.258338	1.13331	-1.87652	-1.12274	1.16133	1.16518	1.1914	2.02956	1.77297	0.923203	1.3755	-1.1142	1.11312	1.01128	1.31547	0.0914412	0.485709	-2.16692
RS4-11	-0.79707	-0.99504	1.13358	0.0430638	-1.91713	-1.2683	0.108899	-0.824005	-1.50294	-1.43661	-1.37048	0.053865	-0.187614	-2.13622	-2.05026	-1.26491	-0.555861	-0.0341094	-0.703163	0.627393	-2.18697	-1.08197	-2.15864	0.749876	2.02726	0.828081	1.22976	-0.994448	-1.6507
RT-112	0	-0.991958	-2.89959	-1.30496	0.232652	0.892546	0.466845	0	-0.636667	-0.550513	-0.252291	0	0	0.0207405	-0.400289	0	0	0	-0.467184	0	-0.631078	-2.23624	-3.2532	0	0	0	0	0	-0.854298
RVH-421	0	-0.0100112	0.856956	0.455673	-0.232623	0.471474	0.720988	0	0.862966	-0.19674	-0.610075	0	0	0.236783	0.640215	0	0	0	1.24779	0	0.537015	0.615475	0.721445	0	0	0	0	0	-0.214201
RXF393	-0.135009	-0.292563	0.00483753	-0.298932	-4.05211	-0.383899	0.485745	-0.954421	-0.238255	-0.650464	0.159135	-1.38243	0.384374	-0.553002	-0.359901	0.288986	-0.383766	0.247956	-0.93074	-0.866993	0.011811	-0.760731	-0.861312	0.192828	0.659403	-0.0814473	0.911937	-0.299878	-0.864472
S-117	0	1.3359	0.881488	-0.515454	1.31673	2.16291	0.633167	0	1.56926	-0.320094	0.820712	0	0	0.0475413	1.06303	0	0	0	1.23087	0	0.852854	-1.21389	0.796993	0	0	0	0	0	-0.462589
Saos-2	0	0.110187	0.512833	0.536167	-0.412861	-0.133755	0.365233	0	-2.53109	-0.53427	-0.0778492	0	0	-0.783689	0.574481	0	0	0	0.244881	0	-2.53673	-0.819569	0.523296	0	0	0	0	0	0.798546
SAS	0	0.352168	0.00711178	0.450537	1.37419	0.560866	-1.72258	0	1.3034	1.97237	0.150028	0	0	0.190419	-1.35866	0	0	0	1.66618	0	-0.515702	-0.337246	-0.163864	0	0	0	0	0	0.764815
SBC-1	-0.821483	1.54645	0.609917	-0.521199	0.767491	-0.255862	0.692078	1.23239	0.574807	0.0623755	0.529945	-0.338125	0	0.163484	1.11181	0.248855	-0.324159	0.851771	1.65591	1.61974	0.314445	0.271295	0.900323	0.57239	0.954406	-0.535172	0.690328	1.44005	0.350907
SBC-5	0	-1.07476	0.493985	-0.25435	-0.787002	-0.0372504	0.923731	0	-0.840079	-0.0792802	-0.586821	0	0	0.0481061	1.1752	0	0	0	-0.215252	0	0.0965083	0.849777	0.79415	0	0	0	0	0	-0.491177
SCC-15	0.822548	0.962366	0.351022	-0.42109	-0.575505	0.0663742	-1.12157	0.395029	-0.281058	0.0911897	1.15705	1.60108	0.734887	1.48595	-2.10558	-1.70691	2.24584	0.626481	-0.747447	1.77792	-0.343791	0.158306	0.32528	1.14516	-1.36111	1.1511	-0.4344	0.704687	-0.390072
SCC-25	0	-0.457155	0.662739	0.761198	0.28044	0.455763	-1.40829	0	-0.193464	-0.0290551	0.0199833	0	0	-0.972847	-1.35541	0	0	0	-0.428439	0	0.315132	-0.114086	0.68581	0	0	0	0	0	0.411498
SCC-3	-0.162564	1.81995	0	0	1.92153	-0.3341	0	0.547173	1.50914	0	0	0.821	0.385951	0	0	0.746501	-0.270689	1.5925	2.11761	-4.54889	1.51832	0.313621	0	-3.13081	-0.040026	0.223818	0.771432	-0.885404	0
SCC-4	0	-0.769573	-1.79258	-1.02945	-0.109477	-0.168618	-0.0990308	0	-0.61649	0.726146	0.345963	0	0	-0.0790944	-1.09051	0	0	0	-1.20977	0	0.123224	0.179625	0.257775	0	0	0	0	0	0.237178
SCC-9	0	-1.47818	0.758535	0.793153	-1.84	1.62036	0.75218	0	1.06769	-0.274187	0.281907	0	0	0.882823	0.0890742	0	0	0	-0.525667	0	0.602225	1.30188	-0.277529	0	0	0	0	0	1.23236
SCH	0.438201	1.75772	0.844672	0.86134	1.83159	2.47125	0.351076	1.36875	2.25261	-0.312434	0.818609	0.980183	0.299712	0.636681	0.743372	0	-0.239742	0.753174	2.05805	0	1.31795	0.0916484	0.736151	0	0	0	-0.489498	0.139366	0.124168
SCLC-21H	0.218333	1.94051	0	0	1.00862	1.43016	0	1.75406	-0.189709	0	0	0.863553	0	0	0	-1.27201	0.675767	1.07798	2.20445	-0.154275	-0.769064	1.09432	0	0.148221	0.00857094	0.367305	0.156483	1.64804	0
SF126	-0.499015	-0.702829	-1.25087	-1.35489	-0.993801	0.228384	0.9152	-0.696842	-0.321465	-0.883509	0.100468	-0.709524	0.484793	-0.42495	0.587732	-0.172765	-0.669893	0.321456	-1.19317	-0.58762	-0.13615	-1.80784	-0.44439	0.241667	0.708965	-0.960104	-1.68234	-0.852317	-1.18024
SF268	0.580528	-0.48457	-0.948916	-1.19113	-0.485155	-0.838886	0.757573	-0.613754	-0.105207	-0.590745	-0.483335	-0.885921	0.395525	0.0526029	1.2866	0.414368	-0.369873	-0.759434	-0.946932	-0.701842	0.577325	-0.92996	0.93871	0.396097	0.282453	0.653059	0.51356	-0.817412	-0.0679451
SF295	0	-0.550685	-0.321388	-1.11095	-1.23821	-0.165353	0.54083	0	-0.354901	-0.525681	-0.296728	0	0	-0.505912	0.0380407	0	0	0	-1.14171	0	0.97541	1.02939	-0.525671	0	0	0	0	0	-0.738033
SF539	0.718441	0.726739	-1.05928	0.101142	0.484389	-0.251803	-0.0479092	0.124874	0.252945	-0.59106	-0.795199	0.201125	0.296128	0.0495713	0.992603	0.158597	0.481152	0.547941	1.30859	-3.64732	0.946763	0.757679	0.445481	-3.4716	-0.618106	-3.60163	-1.0757	0.630753	-0.417232
SHP-77	1.21681	1.00957	0.479688	1.27369	1.88891	-0.134419	0.613896	1.37027	1.40176	2.14604	0.873622	0.913151	0.572069	2.09057	-0.197742	0.118106	1.14578	0.405832	0.566514	1.59087	0.838231	0.388959	0.972094	0.76662	1.00763	0.998729	-0.736639	0.325411	1.27169
SiHa	0	0.517653	-0.5626	-0.266333	1.14246	1.50549	0.492848	0	1.46275	1.10135	0.674288	0	0	0.849834	0.473188	0	0	0	0.908145	0	0.325939	0.52286	0.873721	0	0	0	0	0	0.00406017
SIMA	2.7489	1.52629	-0.308328	-0.83236	-0.188665	-0.356762	0.936781	0.85406	-0.980335	0.90888	-0.291549	0.960822	1.11909	0.215415	1.12621	-0.542794	0.679256	0.833084	0.0737088	1.58654	-1.62288	-0.169852	-0.000679395	1.14384	-0.131465	1.15301	-0.910759	1.08637	0.527784
SJRH30	0	1.45382	0.329978	0.221988	0.131752	0.78299	-0.418503	0	-1.47253	-0.41076	-0.818138	0	0	0.127025	1.27443	0	0	0	-0.145886	0	-1.98663	-0.0571696	-0.550342	0	0	0	0	0	0.935199
SJSA-1	-0.405604	0.0721127	-0.169427	0.63137	0.489723	-0.689954	0.561706	-1.37647	-0.999364	0.725025	-0.677883	0.0863504	0.23409	-0.268549	1.14601	-0.107489	-0.684826	-0.249091	0.672988	-0.813411	-1.63764	0.695487	0.432861	0.29797	0.351335	-0.225079	0.693106	-0.469062	-0.338333
SK-CO-1	0	-0.704888	-0.154189	-0.0631256	0.688963	0.114461	-0.172252	0	-1.21795	0.00263039	-0.534139	0	0	-0.590233	0.529066	0	0	0	-0.801349	0	-0.481335	0.429587	0.909632	0	0	0	0	0	0.459005
SKG-IIIa	0	0.592891	0.927681	-0.228847	0.0102738	0.774778	-0.595344	0	1.87422	-0.207185	-0.585423	0	0	-0.436275	-0.235743	0	0	0	0.248114	0	0.921232	0.826162	1.14593	0	0	0	0	0	0.446613
SK-HEP-1	0	0.481651	0.744145	0.18961	0.0223534	-1.06618	0.633022	0	-0.367695	-0.728839	-1.75042	0	0	2.06006	-0.309079	0	0	0	-0.80701	0	0.135989	-0.600523	0.831732	0	0	0	0	0	-0.023016
SK-LMS-1	-0.556037	-0.825984	-1.78941	-0.852336	-1.18521	0.0229158	0.63876	-0.429089	-0.36692	-0.821727	-1.75438	-0.169215	0.347024	-1.17541	1.20369	0.355074	-1.08611	-0.906298	-1.00432	-0.572007	0.914227	0.204445	0.932536	-2.15263	-3.58549	-1.79897	0.426107	-0.758414	-1.87126
SK-LU-1	0	0.153499	0.414244	0.947383	-0.0406658	-1.01142	0.7938	0	-1.1267	-0.291459	-0.583252	0	0	-0.478334	-0.747665	0	0	0	-0.888415	0	-1.00629	-1.67348	-0.879584	0	0	0	0	0	-0.49476
SKM-1	1.4476	0	0.545785	-1.92348	0	0	-0.560937	0.258895	0	-1.40268	-1.18509	0.0944482	0.624021	-1.9024	-2.32293	0.636771	2.10474	-0.648405	0	0.855353	0	0	-2.71181	1.14813	0.281276	0.980597	0.872235	0.658219	-0.556101
SK-MEL-2	-0.0194354	0.564262	-0.254803	-0.71484	1.18271	-1.04678	0.774733	1.53446	-0.891378	-0.439851	-1.41876	0.711256	1.12854	-0.109515	0.863415	0.617857	0.203512	0.829431	0.122477	0.334742	-0.669632	0.799421	0.705753	0.427275	0.38642	0.743836	1.06787	0.248404	0.304335
SK-MEL-24	0	-0.571714	-0.958867	0.343737	0.880335	1.66515	0.0634651	0	0.145013	0.918273	0.747803	0	0	0.933286	-2.41727	0	0	0	1.51812	0	-0.115884	1.25938	1.0033	0	0	0	0	0	-0.626171
SK-MEL-28	0	0.300348	-0.165224	0.585639	0.0779439	1.55724	0.371734	0	1.63524	0.440072	-0.447503	0	0	-0.70404	-0.364511	0	0	0	1.42524	0	0.388645	0.925332	-1.42075	0	0	0	0	0	-0.381567
SK-MEL-3	0	-0.26632	0.365673	0.93525	-0.606619	-0.538215	0.280916	0	-1.10064	1.83031	-0.845232	0	0	0.549839	0.671382	0	0	0	-0.329808	0	-1.4614	-0.648951	0.689312	0	0	0	0	0	0.370473
SK-MEL-30	0	1.18319	-0.299618	0.13027	-0.0899564	0.621179	0.556918	0	-0.184933	0.0872692	0.331988	0	0	1.06651	-1.05229	0	0	0	-0.939832	0	-0.226243	0.662564	-1.14655	0	0	0	0	0	0.106603
SK-MEL-5	0	0	-0.188934	-0.368506	0	0	0.609891	0	0	-0.32754	-0.596471	0	0	-0.446706	0.77948	0	0	0	0	0	0	0	0.480871	0	0	0	0	0	-0.295815
SK-MES-1	0	-1.71822	0.718596	1.14897	-1.88243	-1.0695	-1.24868	0	-0.255921	-0.730606	-1.52976	0	0	-0.576127	-0.739948	0	0	0	-1.06537	0	0.130137	-1.26631	0.200256	0	0	0	0	0	-0.150764
SK-MG-1	0	0	-0.581755	-0.242897	0	0	0.480919	0	0	-1.10838	-0.237465	0	0	-1.45073	0.751801	0	0	0	0	0	0	0	0.742511	0	0	0	0	0	-0.390048
SK-MM-2	-0.160614	-0.307595	1.05982	1.42692	-0.0249282	0.200521	1.21217	-1.24639	-0.915862	0.819526	1.25299	0.574885	0.80019	-0.481522	1.08123	0.474756	-0.338039	0.170965	-0.0421226	-0.98526	-1.86247	-0.0144329	1.13001	-0.245375	0.507074	0.921211	-0.0567267	-0.6092	1.09273
SK-N-AS	0	0.4998	0.0576454	0.810865	1.00578	-0.0602764	1.16928	0	-0.106594	-0.392683	-0.557048	0	0	0.649339	0.386739	0	0	0	1.43413	0	0.534491	0.24288	0.829586	0	0	0	0	0	-0.209116
SK-N-DZ	0.97442	1.47367	-2.33416	-0.733107	-0.487711	-0.00412571	0.352476	-0.76064	-1.6217	-0.937602	-0.166071	1.03765	0.153596	0.501482	0.124783	-0.665137	-0.220576	-0.101765	1.44597	-0.39859	-2.36023	-1.91455	-0.0670362	-0.98054	-1.2542	0.466752	-0.206864	-0.675821	-0.110575
SK-NEP-1	-0.249718	0.238486	0.379467	-0.736623	-0.0770132	-0.594829	0.389121	1.26751	-1.15428	-1.09216	-0.909161	0.0909595	-1.28271	-1.77809	0.165484	-0.420033	-0.187418	-0.958346	0.987989	-1.21517	-1.90342	0.088522	-0.223118	-0.664159	-0.430036	-1.3764	-1.18623	-0.920288	-0.11593
SK-N-FI	-0.0123681	1.2679	-0.867698	-0.596994	1.74898	0.448607	0.590703	1.02674	-0.437514	2.09748	0.225137	0.521988	0	-0.200299	0.537212	0.590894	0.861275	0.765494	2.03294	0.129436	-0.576983	1.43483	0.662739	0.632215	0.837871	1.3234	-0.483333	-0.119263	0.633653
SK-OV-3	0	-0.290159	-1.8079	0.921898	-1.66569	-0.249457	-0.366902	0	-0.659506	0.00806252	-0.33892	0	0	-0.845402	-0.512408	0	0	0	0.469197	0	-0.385256	-1.12199	1.21817	0	0	0	0	0	-0.241717
SK-UT-1	-1.15093	-1.99476	-0.464837	-0.166243	-1.30065	-0.42894	0.150964	0.407602	-0.38891	-0.881819	-0.403266	-0.25965	-0.741728	0	-0.0106165	0.148339	-0.912418	-0.895534	-1.04127	-0.266452	0.745517	1.25371	-1.46613	-0.0445745	0.27726	-1.15864	-0.774014	0.313963	-0.711074
SN12C	0	-0.404946	0.357983	-0.478003	0.820817	1.41485	-0.701927	0	0.0950738	-0.225236	-0.337434	0	0	0.211552	0.176822	0	0	0	0.0576179	0	0.162485	-0.184063	-0.42952	0	0	0	0	0	-0.224268
SNG-M	0	0.292011	0.868983	0.356168	0.403512	-0.955816	-0.783737	0	-0.618053	-0.218768	-0.22343	0	0	-0.211189	1.04403	0	0	0	-0.828216	0	0.254821	-1.54165	0.391172	0	0	0	0	0	0.582457
SNU-387	0	-1.28619	-0.340024	-0.254355	-0.47141	-0.82698	0.634988	0	-1.96007	-1.13877	-0.483946	0	0	-0.93798	1.136	0	0	0	-1.49919	0	-1.65819	-0.889245	0.783799	0	0	0	0	0	-0.657713
SNU-423	0	-1.06801	-0.721677	-0.877262	-1.52898	0.122487	1.10723	0	-0.359938	-0.565518	-0.000227309	0	0	-0.487487	1.17601	0	0	0	-1.21667	0	-1.08517	-1.07338	0.657146	0	0	0	0	0	-0.249903
SNU-449	0	0.637052	0.834977	-0.644056	-0.703561	-0.143021	-0.573846	0	-0.212265	-0.419413	0.694724	0	0	-0.453428	-1.51073	0	0	0	-1.52669	0	-0.619959	-0.221056	-0.228901	0	0	0	0	0	0.233996
SNU-475	0	1.06286	0	0	0.667563	0.327459	0	0	0.909896	0	0	0	0	0	0	0	0	0	0.594825	0	1.29215	1.09122	0	0	0	0	0	0	0
SNU-C1	0.540553	-1.74603	0.931159	0.993661	-0.128422	2.07486	0.301898	-0.686452	-1.57795	0.678824	0.337718	0.932049	-0.113312	-0.787552	0.586703	0.470102	0.131825	0.446568	0.415735	1.08579	-2.2561	1.18444	-0.56379	1.01863	0.668319	0.909691	1.30745	0.43992	0.836447
SNU-C2B	-0.532174	-0.24353	0.547272	1.18336	0.735965	-1.06193	-0.997435	-0.659759	0.224724	0.801113	0.197598	-0.385419	0	0.496619	-0.679752	0.211343	-0.0351567	0	1.72173	-0.345609	-0.15456	0.159059	0.380205	-0.0483383	0.378368	0.836067	0	0.771397	0.495371
SR	-0.75445	-0.57614	0.186519	-0.730614	-0.0120333	-1.68877	0.967483	-0.771331	0.481028	-1.33387	-1.31037	-0.0781943	0.036331	-1.03805	0.922114	0.194633	-0.52967	-1.00583	-0.98611	-3.00656	0.133042	-1.14059	-2.07323	-3.76522	-0.0842887	-1.2876	-0.992123	-1.138	-1.6356
ST486	-0.703944	0.581789	0.693905	-1.61444	-0.437164	-1.6629	1.13831	-0.165369	-0.404515	-0.199549	0.228039	1.34395	-0.816977	1.04827	0.0627427	-3.62615	-0.341618	-0.476825	-1.01028	-0.122249	-0.296235	-0.0410279	-0.187001	-1.95836	0.476355	-0.195873	-1.23025	-0.547672	0.701321
SU-DHL-1	-0.0407308	1.5923	0	0	1.47798	2.39732	0	0.0665847	2.12124	0	0	0.84597	0.887699	0	0	-0.176614	0.325312	1.05089	1.99523	-1.85054	1.50652	0.88156	0	-3.16595	0.123228	0.307759	0.261377	-0.664282	0
SUP-T1	2.8049	-0.00521992	0.614034	0.657856	-0.481244	-0.994165	0.720462	1.1653	-0.217598	0.244129	0.520251	0.957024	0.252458	-0.871677	0.494617	-2.42781	2.44391	0.450223	-0.678259	1.277	-0.493122	-0.196781	-0.156123	0.785034	-2.94568	1.10803	1.67755	0.853287	1.41327
SW1088	0	0.300545	-2.11511	-0.594963	-1.2946	2.06239	0.911506	0	-0.444426	-0.964064	0.0990884	0	0	-0.468917	-1.46928	0	0	0	-1.02787	0	0.153701	-1.09064	-0.0519318	0	0	0	0	0	-1.03577
SW1116	0	0	0.43705	0.984587	0	0	-1.30317	0	0	1.9565	1.60123	0	0	1.83989	-1.14252	0	0	0	0	0	0	0	0.512886	0	0	0	0	0	1.58643
SW13	0	0.728082	-0.365382	0.454662	-0.0505271	0.980745	-2.34356	0	0.17612	1.42775	-0.0937729	0	0	0.778843	-0.445911	0	0	0	0.540645	0	-0.309383	-0.580068	0.855081	0	0	0	0	0	-0.218172
SW1417	0	1.27955	-0.458646	1.26914	0.812163	2.02616	-0.506138	0	0.812245	2.38176	0.261876	0	0	1.27872	0.988449	0	0	0	0.449003	0	0.858921	1.30624	0.945551	0	0	0	0	0	1.6652
SW1463	0	0.66712	-0.948272	0.173668	0.737816	1.48185	0.229352	0	0.791636	1.77309	2.03804	0	0	1.50377	-0.818464	0	0	0	1.08125	0	-0.31556	0.934834	0.303734	0	0	0	0	0	0.398374
SW1573	0	0.678853	0.975761	-0.88409	0.00978911	0.548844	0.087843	0	-0.296291	-0.227399	0.210492	0	0	-0.26312	0.7307	0	0	0	-0.0163716	0	-0.10431	0.945951	-0.0450741	0	0	0	0	0	1.12838
SW1710	0	-1.97676	0.238753	-0.285562	-2.08791	-1.11575	-0.116483	0	-1.17845	-0.88233	-0.968298	0	0	-0.906932	0.593193	0	0	0	-1.52086	0	-0.798887	-1.4937	-0.522564	0	0	0	0	0	-0.209492
SW1783	0	-0.240532	-0.0600879	1.23365	-2.36943	0.546685	0.938967	0	-0.148121	-0.62345	0.435327	0	0	-0.144476	0.371741	0	0	0	-0.617828	0	-0.193685	0.60571	0.169046	0	0	0	0	0	0.229196
SW1990	0	-0.204066	-0.707477	0.745909	1.32449	0.802383	0.270368	0	0.785372	-0.0135609	0.351544	0	0	1.27578	-0.434508	0	0	0	0.677292	0	0.322488	-1.03087	0.876797	0	0	0	0	0	0.448162
SW48	0	0.240795	0.0571499	0.121473	-0.211233	-0.318612	-1.18174	0	-0.637506	-0.95699	-1.28999	0	0	0.152996	-1.43213	0	0	0	-1.15302	0	-0.0434786	-0.154567	0.464813	0	0	0	0	0	0.34099
SW620	0	1.13198	1.15788	0.0912868	0.809545	-0.75739	0.835549	0	-0.60538	-0.563272	-0.466708	0	0	1.80522	1.40128	0	0	0	-0.199329	0	-0.332383	1.31805	1.1735	0	0	0	0	0	0.247849
SW626	0	-0.469891	-0.887478	1.0078	0.00811903	0.86664	0.0803385	0	-0.434562	0.33537	0.240234	0	0	0.0309905	0.894799	0	0	0	-0.371438	0	0.00625914	-0.342145	0.868424	0	0	0	0	0	0.0436853
SW684	1.416	0.581688	1.01894	1.26661	-0.495215	1.50148	0.365719	1.32426	1.16612	0.31585	0.535284	-0.712555	0.54553	-0.0563825	1.06281	-0.662631	1.46134	0.398716	0.375277	0.938229	1.01656	-0.846671	0.7891	0.474636	0.226341	0.438574	1.3332	1.52081	0.893872
SW780	0	-1.19004	-0.289129	-1.44743	0.0354979	1.89878	0.524993	0	1.69765	-0.673717	-0.446982	0	0	-0.0105928	1.07216	0	0	0	-0.923771	0	1.22543	1.03365	-1.86574	0	0	0	0	0	-1.91024
SW837	0	0.245595	-0.275082	0.754828	0.305906	-0.722406	0.141987	0	-0.346626	1.41788	2.47503	0	0	0.281491	-0.03932	0	0	0	1.79615	0	-1.00624	1.00422	0.197672	0	0	0	0	0	0.97447
SW872	-0.594463	-0.527046	-0.79743	0.797044	-0.205342	-1.29345	0.430277	-0.786103	-0.51518	-0.783426	-0.141547	-1.24131	0.275258	-1.08736	-0.135757	-0.429697	-0.914709	0.0967419	-0.483863	-0.860331	0.549614	0.660238	0.739696	-0.133268	-0.213178	-2.16177	0.882927	-0.43317	-0.816119
SW900	0	-0.660235	-0.162557	0.562126	-0.372817	1.69953	-0.142314	0	-0.0542724	0.155112	0.364566	0	0	1.27203	0.0272206	0	0	0	-0.217828	0	-0.88275	0.693758	-0.328094	0	0	0	0	0	-0.0882204
SW948	0	0.549044	1.07175	-0.0786422	1.59818	0.321881	0.869406	0	-0.671905	0.635199	0.935429	0	0	1.79237	0.929222	0	0	0	1.16917	0	1.00548	0.929676	-1.19348	0	0	0	0	0	1.6486
SW954	-0.627453	-1.07769	-0.234858	0.668975	-0.989051	0.987284	-1.20587	-1.02418	-0.61304	-0.641111	-0.511155	-1.07632	-0.70564	-0.119587	-1.44553	0.443506	-0.634971	-1.47532	-0.331743	-0.983388	-0.688511	-1.13746	-1.30486	0.205548	0.435502	0.630781	-0.953592	-0.678729	0.622866
SW962	-0.595812	0.415679	-1.00824	0.446905	0.284154	0.245205	-0.329982	-0.987218	-0.476819	-0.870492	-0.865089	-0.993349	-0.482653	-0.266765	0.0139099	-0.0127369	-0.566923	-1.51627	0.326189	-0.452138	-0.331011	0.145625	-2.99444	-0.618223	-0.918352	0.1153	0.298568	-0.0591242	-1.36689
SW982	-0.803214	1.18708	0.646844	0.493435	-3.47017	-1.50966	0.779221	-1.19399	-0.832496	-1.40432	-1.58031	-1.56841	0	0.392128	0.592872	0.484093	-0.679753	0	-2.08832	-1.3587	0.542676	-0.703259	0.890605	-0.405696	0.47615	-0.175412	0	-0.686507	-0.905029
T-24	0	1.32559	-1.4135	-1.22144	0.311267	0.239701	0.692596	0	-0.158645	0.282505	0.704768	0	0	1.11251	0.785795	0	0	0	-0.108719	0	0.512413	0.2224	0.534049	0	0	0	0	0	-1.42116
T47D	0	-2.59506	-0.0314205	1.03568	-2.08453	0.801609	-0.579476	0	0.166637	1.12767	1.84484	0	0	-1.1865	0.966719	0	0	0	0.423791	0	0.529892	0.532618	1.14972	0	0	0	0	0	-0.471793
T84	0	0.463635	0.955101	1.28112	1.1525	-0.769734	0.0712007	0	-1.98751	2.2891	2.26305	0	0	2.13481	0.616903	0	0	0	1.02848	0	-1.56221	0.916679	0.686012	0	0	0	0	0	1.79827
T98G	0	0.0269348	-0.147343	-0.452176	-0.883232	0.543293	0.5735	0	0.699758	-0.857677	-0.446055	0	0	-0.581965	0.910273	0	0	0	-1.33283	0	1.12701	-0.275542	-0.108514	0	0	0	0	0	-1.12658
TALL-1	-0.621087	1.88207	0	0	1.88288	0.93279	0	0.0454317	1.54885	0	0	0.858628	0	0	0	0.14473	-0.0569752	0.893534	2.0939	1.50636	1.43762	1.33855	0	0.564539	1.1525	0.822016	0.72265	-0.441449	0
TCCSUP	0	-0.712356	0.174337	0.728948	-0.755188	0.747689	0.594859	0	-0.878238	-0.118107	0.515851	0	0	-0.200943	-0.65542	0	0	0	-1.40835	0	-0.783367	0.919923	-0.3566	0	0	0	0	0	-0.595253
TC-YIK	0	0	0.350757	0.365652	0	0	-0.362693	0	0	-0.787473	-0.628161	0	0	-0.130839	0.382827	0	0	0	0	0.570012	0	0	0.0898904	0.815708	0	0.751324	0	0	0.935414
TE-1	-1.00194	0.109726	0.719062	-0.540743	-0.285924	1.90534	-0.971978	-1.17444	-0.772422	-0.0147223	-0.154508	-1.01048	-2.41529	-0.15426	-0.750557	-0.585192	0.0232142	-2.0316	0.292428	-0.780916	-1.39266	0.909653	0.83946	0.314107	-0.288921	0.0659633	0.744955	-0.0595108	0.650001
TE-10	-1.10522	-0.806496	0.866748	1.32526	-0.785064	-1.08587	-0.7504	-0.98735	-0.712643	0.405005	0.393371	-1.13602	-0.88824	1.11404	-0.383074	-0.109432	-0.771636	-1.71499	-0.322453	-0.767021	-1.16732	1.11829	0.822624	-0.654894	-0.404184	-1.70555	-0.79148	-0.964016	1.80185
TE-11	-0.922429	0.295195	0.931067	-0.737704	0.28718	1.13962	-0.7419	-1.81811	-2.89163	-1.06726	-0.474316	-1.08339	0	0.0888878	-0.383799	-0.686357	-0.894806	0	-0.41712	-1.36814	-2.90301	-0.248576	0.730105	-0.016849	-1.10221	-0.647233	0	-1.0652	0.438925
TE-12	-0.728667	0.731228	0.273543	0.0231006	-0.425149	-1.70495	-1.79538	-1.75892	-0.958301	0.151234	0.398311	-1.4411	-4.35705	-1.13694	-1.86152	0.439789	-0.86803	-2.85293	-0.713595	-0.885057	-1.78647	-0.978191	0.409029	0.0496669	-0.538279	-0.0673929	-1.06373	-1.41089	0.580578
TE-15	-1.30669	-1.01329	0.719298	1.28311	-0.96996	-1.24861	-2.37917	-1.14387	-0.531992	-0.422137	0.591599	-1.72679	-1.6031	-1.18731	-2.58176	-0.607361	-0.663655	-1.10649	-0.226023	-0.902231	-0.772473	-1.2434	-0.950362	-0.324818	-1.43603	-2.00184	1.21498	-1.60338	1.08422
TE-5	-0.795688	-1.19892	0.908575	0.802443	0.203998	-0.491276	-0.3518	0.00591568	0.974099	0.277852	0.655549	-0.306915	-1.45248	0.423585	0.486121	0.36788	-0.71551	-1.64164	1.36957	0.651358	0.619218	0.955389	0.359608	0.559819	0.431908	0.171004	-1.33812	0.84396	0.0422663
TE-6	-0.00354029	0.5192	-0.0972907	0.644203	-0.0337581	-0.371914	-1.82732	0.436985	0.171235	0.106755	1.29725	-0.403896	-2.05505	-0.0786663	-1.84167	-0.771591	0.345244	-2.19105	-0.189175	-0.315629	1.27314	1.28964	-1.30054	0.460303	0.145387	-1.76441	0.626249	0.635575	-0.210269
TE-8	-0.89581	-0.183219	0.477392	0.710324	0.713925	-0.917503	-0.941807	-1.33448	-1.95085	-0.622719	-0.0506723	-1.48234	-0.755241	-0.300761	-0.968554	0.336018	-0.401598	-1.26603	-0.179417	-0.973122	-1.52126	-1.3235	-0.0388305	0.291845	0.144213	0.454386	-0.311314	-0.959311	-0.183363
TE-9	-0.389743	0.439379	0.411134	0.603249	-0.371468	0.242871	-0.545747	-0.692021	-0.342428	0.208628	-0.314901	-0.484768	-2.49703	1.70393	-0.515143	0.210638	0.0297192	-2.61319	0.555046	-0.588489	0.429036	-0.868402	-0.435528	0.585639	0.613859	0.692254	-0.306136	0.189558	1.40594
TGBC11TKB	0	1.36451	0.738954	-0.42647	1.91488	-0.46045	0.580941	0	1.0524	-0.119823	0.372409	0	0	0.288563	0.087664	0	0	0	1.88901	0	0.254037	1.06638	0.557822	0	0	0	0	0	1.34449
TGBC1TKB	-0.960248	0.814784	0.160576	1.13801	-0.0557704	1.65849	0.62351	-0.724883	1.39329	0.767497	1.19672	-1.14369	0.501326	-0.177456	0.241275	0.0278615	-1.57196	-1.31951	0.157894	-0.0091251	0.313742	-0.139539	0.640404	0.428705	-0.329353	-1.77409	-0.194085	-0.28142	-0.359589
TGBC24TKB	-0.0326241	0.275471	-0.318951	0.0405071	0.632573	1.97631	-1.01502	-1.58017	-0.959955	0.2434	1.98137	-1.20783	0	-0.888885	-1.15303	-1.88555	-0.564609	0	0.418981	-1.11422	-1.45603	0.222874	-1.13478	-0.057559	-0.186604	-1.53317	0	0.803468	-0.344361
TGW	-0.204298	1.55095	0.841208	-0.0500274	1.4886	-0.16778	0.938308	-1.2141	-0.131181	-1.00948	-0.685444	0.150109	0	-0.802583	1.41324	0.651238	0.124388	0.344081	1.64603	-0.693198	-0.974776	0.975182	1.21939	-0.231198	1.01139	0.378529	0.123701	-0.237636	0.520674
THP-1	1.90005	1.49688	0.754499	0.980643	1.49163	0.0359991	0.984073	1.55499	0.653708	2.40479	-0.102091	0.82028	0.746519	-0.799668	0.957982	0.625244	3.25864	0.667725	0.864831	1.57657	1.31178	0.329889	1.04457	0.931853	0.846452	0.984305	-0.189551	0.876701	0.893895
TI-73	0	0	0.263047	0.000201651	0	0	-2.39874	0	0	-0.930182	-0.631011	0	0	0.0545421	-2.47175	0	0	0	0	0	0	0	0.441795	0	0	0	0	0	0.0293102
TK10	-0.653784	0.389828	0.698359	1.08507	-0.0153744	-0.372691	-2.05955	-0.732452	-0.327474	-0.305203	-0.594068	-1.5556	-2.70922	-0.669825	-2.11991	0.249099	-0.699998	-1.62372	-0.950131	-0.611838	-0.0888852	-0.536531	-0.475441	0.41253	0.517878	0.183117	0.94958	0.103209	0.0418004
TT	0	-1.137	-3.45853	-0.526156	0.860129	0.868138	0.433771	0	1.3666	1.87661	-0.22662	0	0	0.358662	-0.528836	0	0	0	1.13827	0	0.789294	-1.3686	-1.07071	0	0	0	0	0	0.118603
TUR	2.36187	0.375206	1.09999	-1.09588	0.102264	-0.889593	0.670509	1.63811	0.230135	-1.3375	-1.61344	0.892788	1.19007	-1.62616	0.362833	0.921761	2.31647	1.16027	-0.920799	1.36284	1.33961	-0.137796	0.402221	0.548741	1.25684	-0.126667	1.85535	1.58858	-0.619024
TYK-nu	0	0.341659	0.127043	0.59437	1.46399	0.335762	1.15358	0	1.70309	-0.737107	-0.763992	0	0	-0.590067	0.45448	0	0	0	1.504	0	0.872789	0.381366	-0.708472	0	0	0	0	0	-2.75637
U031	0	0.199974	0.193366	0.551288	0.240074	-0.392047	-0.368233	0	-0.129694	0.859626	2.52952	0	0	1.54712	-0.00984646	0	0	0	-1.31362	0	-0.0191371	1.10045	-0.0588459	0	0	0	0	0	1.02298
U-118-MG	0	-0.749721	-0.393023	0.125691	0.152256	-0.386058	0.738502	0	0.0930653	-0.303192	0.845253	0	0	0.276697	0.114227	0	0	0	0.828697	0	0.649991	-0.55316	0.764747	0	0	0	0	0	-1.33486
U251	0	-0.335982	-0.191903	0.413192	-0.574318	0.561044	0.790277	0	0.136668	0.606307	2.10371	0	0	1.57527	0.414138	0	0	0	-0.709957	0	0.689536	-0.0415314	0.469419	0	0	0	0	0	0.15999
U-266	0	0	0.916949	0.970284	0	0	0.272276	0	0	0.409322	-0.898553	0	0	1.46367	0.419023	0	0	0	0	0	0	0	0.182937	0	0	0	0	0	-0.313758
U-2-OS	0	0.859627	0.189009	-0.634049	0.893887	2.01846	0.76849	0	0.179349	-1.10003	-1.23357	0	0	-0.353146	0.239282	0	0	0	-0.370609	0	0.299243	-0.56806	-0.191467	0	0	0	0	0	-0.838528
U-698-M	1.32888	0.106591	1.04928	0.720965	1.24707	-1.3664	1.12399	0.0627567	1.22374	0.195376	0.79607	0.674115	2.9934	-0.708499	0.617278	0.320367	1.92358	-0.588104	1.67039	0.924105	0.351923	-1.0166	1.03455	0.8866	0.542775	0.903805	-0.291534	0.872431	-1.23614
U-87-MG	1.52264	0.870917	-0.415373	0.644248	-0.326593	0.0259403	-0.508438	1.46082	0.604218	0.0494943	1.06299	0.399232	1.20415	0.189734	0.665111	0.248818	1.14269	0.170508	0.0683339	1.66902	1.45433	0.587461	0.746565	0.489993	-0.545733	0.759003	1.39771	1.22422	1.00212
UACC-257	0.941579	0.573025	-0.311876	1.04193	0.234562	1.90209	0.808691	-0.198202	0.506519	0.675774	0.241164	0.183757	0.112699	1.60312	0.681697	-0.067102	-0.369582	0.101447	0.255472	0.412433	0.489035	-0.118034	0.975756	0.0412118	0.291849	0.70945	-0.561457	0.640442	0.469555
UACC-62	0	-0.121884	0.584816	1.12013	-0.491596	1.81541	0.0634759	0	1.54244	-0.00860317	0.235655	0	0	1.02175	0.57643	0	0	0	0.313097	0	0.222616	1.17229	0.680063	0	0	0	0	0	1.00889
UACC-812	0	1.77863	0	0	0.701575	2.37363	0	0	2.15037	0	0	0	0.860841	0	0	-0.392269	0	-1.57149	2.21305	1.22074	1.43881	1.07617	0	0.369432	0.172818	0.731342	0.911117	0	0
UMC-11	0	0.749944	-1.30841	0.12414	0.930666	0.0342598	0.549676	0	-0.111777	-0.741507	0.238096	0	0	1.68961	0.291874	0	0	0	-0.147673	0	0.68435	-0.0249568	-0.78567	0	0	0	0	0	-0.556848
UM-UC-3	0	0.338346	-0.746053	0.0922771	-0.410886	-0.340056	0.685809	0	0.161972	0.447184	0.38127	0	0	-0.0512223	0.409791	0	0	0	-0.450059	0	0.822135	0.0499109	0.757412	0	0	0	0	0	-1.07644
VA-ES-BJ	-0.925655	-0.246254	0.0564398	-1.27571	-0.507823	-0.0829198	0.716209	0.271024	-0.711393	-1.38381	-0.350721	-1.25726	0.180331	-0.687617	-0.353811	-0.159437	-1.21972	-0.0445823	-1.18993	-0.349269	0.305557	-1.00711	0.577585	-0.743731	-1.01422	-2.21464	0.309925	-0.357714	-1.81752
VM-CUB-1	0	-0.0439368	-1.26324	-0.451591	-0.529942	0.672729	0.540351	0	-0.0151966	-0.950991	-0.363096	0	0	0.791958	0.253488	0	0	0	-0.615432	0	0.463597	1.21936	0.74781	0	0	0	0	0	-0.6354
VMRC-RCZ	0	-1.36308	0.600178	-0.237271	-2.73865	-0.487467	-0.128273	0	-0.101467	-0.769272	-1.20857	0	0	0.398409	0.0175166	0	0	0	-0.980868	0	0.520198	0.786236	-0.458168	0	0	0	0	0	-0.0817542
WM-115	0	0.885414	0.289391	0.120997	-0.0289466	1.67483	0.0892616	0	1.20624	-0.568897	0.900013	0	0	-0.895385	0.448757	0	0	0	0.000717082	0	0.833393	-1.35986	-0.4385	0	0	0	0	0	0.251031
WSU-NHL	2.61874	0.273972	0.980128	-0.726078	0.266577	-1.20881	-0.25837	1.82429	0.581546	-0.838518	-1.59644	0.989703	0.744596	-2.48317	0.587322	0.41886	1.1794	0.958693	-0.278693	1.81579	-0.138118	0.823598	-0.512686	0.477779	0.919197	0.811189	-0.0385138	1.15728	-1.96817
YAPC	0	0.426876	0.953847	0.0584871	0.483649	1.6907	0.0972766	0	0.894703	0.301683	1.44869	0	0	0.841495	0.79253	0	0	0	1.45767	0	-0.797653	0.315169	1.15118	0	0	0	0	0	1.08876
YH-13	0	0	-1.65373	-1.28389	0	0	1.01526	0	0	-1.65003	-0.939831	0	0	-1.52557	-0.00730448	0	0	0	0	0	0	0	-1.07617	0	0	0	0	0	-0.917544
YKG-1	0	-2.1708	0.627879	0.182478	-0.517222	-0.872493	-1.28046	0	-0.592696	-1.03521	-0.45076	0	0	-0.369411	0.516266	0	0	0	-1.31712	0	1.0737	0.293158	-0.719764	0	0	0	0	0	-0.0214398
ZR-75-30	0	0	-0.893017	0.72005	0	0	-2.12343	0	0	2.09726	1.4997	0	0	-0.110383	0.703727	0	0	0	0	0	0	0	1.1174	0	0	0	0	0	0.617795

## Sheet: outputM
	A-443654	AKT inhibitor VIII	AMG-706	Axitinib	AZD6482	BAY 61-3606	BIBW2992	BMS-536924	BMS-754807	BX-795	CEP-701	Dasatinib	Erlotinib	GDC0941	Gefitinib	Imatinib	JW-7-25-1	Lapatinib	Midostaurin	NVP-TAE684	OSI-906	Pazopanib	PD-173074	PF-02341066	PHA-665752	Rapamycin	Sorafenib	Sunitinib	Temsirolimus
697	-1.59174	-0.950237	-0.163701	-1.2485	-0.977404	-1.65659	-0.435445	-1.013	0.367166	-1.39009	-1.96966	-0.851153	-2.0322	-1.86353	1.27517	0.468884	-1.38209	0.361592	-0.664596	-0.969826	-0.451142	-0.647339	-2.52842	-1.14177	-1.02848	-1.48807	-0.905532	-1.52328	-1.53963
5637	0.119039	1.20768	-0.410448	0.156742	0.804363	-0.0984211	-1.30042	-0.0569011	-0.732802	-0.134332	-1.21288	0.0348563	-0.220412	-0.426192	-0.159401	0.0394389	0.131278	0.0269854	-0.149841	-0.209731	-0.370747	0.674933	0.628071	0.0301795	-0.13474	0.186232	-0.0183086	0.0330464	0.343562
22RV1	0.00350666	-1.00049	0.275551	-0.132604	0.620089	0.460058	0.694687	-0.0410926	-0.242893	0.483353	0.360439	0.18248	0.21174	-0.475629	1.11017	0.00795943	-0.112672	0.146036	0.749556	-0.0229449	-0.793571	0.451403	0.538438	-0.0383199	0.0772092	0.074205	0.0571425	0.133182	-0.156462
23132-87	-0.128256	-2.35147	-0.882499	1.00534	-0.914806	0.350572	0.455095	0.172728	1.12676	0.535346	-0.302166	0.0371406	0.224553	-1.05164	0.893455	0.28224	-0.261044	-0.0591343	0.358094	0.132623	0.332534	0.582867	0.875057	0.00438844	-0.0779821	-0.0878272	0.107383	-0.0197344	-0.481022
639-V	-0.15067	-0.326102	-1.26151	-1.45665	-1.50839	-1.19178	-0.382282	-0.068124	-0.51614	-0.0526283	0.844969	-0.0538844	-0.0674704	-1.07164	-0.885771	-0.0974278	-0.138564	-0.000327675	-0.497316	-0.0784552	-0.0411923	0.75997	-1.84524	-0.097721	-0.0313758	-0.381926	0.104054	-0.228551	-1.39256
647-V	0.0468358	-1.07432	0.927802	1.11159	0.08027	-0.347695	-0.0418618	0.111286	1.11017	0.926425	0.275747	0.037989	-0.0234697	-0.0106197	-1.5082	0.131782	0.0115279	-0.174294	0.864957	0.223241	0.30578	-0.417699	0.566681	0.153041	0.154305	-0.0228488	0.13483	0.0788609	-0.0808334
769-P	0.000877337	0.0410915	0.171983	0.727403	0.1073	-1.38634	-0.839487	-0.0508781	0.176504	0.303884	0.437722	-0.101813	-0.229046	-0.252749	-1.47716	0.0293089	0.0390355	-0.213143	-1.57043	0.0485445	0.404963	0.203255	0.0143665	0.0962801	-0.0725462	-0.134855	0.0324323	-0.0692523	0.130556
786-0	-0.239498	-2.11804	0.0467756	0.284155	-1.62057	-1.21709	-0.674235	-0.275778	-0.525798	-0.366704	0.419227	-0.317649	-0.187917	-0.449086	-1.10039	-0.107062	-0.253928	-0.481195	-0.849366	-0.0582489	-0.244422	-1.12232	0.209538	-0.0242437	-0.174965	-0.36606	-0.0105026	-0.262947	-0.810297
8505C	-0.041906	0.245275	-0.288288	-1.01953	0.578951	-1.0806	0.497837	-0.0132267	-0.378299	-0.49786	-0.289089	-0.0716038	0.126263	0.14851	0.434653	-0.116894	-0.102943	0.180074	-1.13379	-0.00674982	0.303183	0.136784	0.969691	-0.18344	-0.0973505	-0.138192	-0.124555	-0.204869	-0.727468
8-MG-BA	-0.811715	-0.101623	0.284335	-0.918928	-0.774111	-0.20235	0.738479	-0.510347	-0.206865	-0.975298	-0.984473	-0.914246	-0.00432471	-0.1307	-0.365487	0.323817	-0.64731	0.229243	-1.30938	-0.237904	-0.248841	-0.387605	0.470833	0.622476	0.374359	0.0303174	0.666872	-0.536419	0.146632
A101D	-0.912572	0.111045	0.0201553	-0.836896	-1.16184	-0.557444	0.502721	-0.803722	-0.521772	-0.638523	-0.359624	-0.444156	-0.61269	-0.991782	-0.643954	-0.00675071	-0.853418	-0.696994	-0.734556	-0.449524	0.632885	0.105535	-1.66811	-0.11169	-0.224651	-0.935517	-0.317544	-0.891344	-0.655551
A172	-0.14858	0.160726	-0.148076	-0.948169	0.0917045	-0.963794	0.487087	-0.185752	-0.327902	-0.488807	0.287087	-0.246503	0.0525174	-0.299184	0.0969358	-0.240553	-0.13646	0.0246075	-1.10528	-0.0484703	0.161072	-1.58766	-2.45095	-0.18359	-0.00489196	-0.335733	-0.110964	-0.356232	-1.33259
A204	-0.13025	-0.934468	-3.75692	-4.28615	-0.903976	-0.0325576	0.66606	-0.169757	-0.263767	-1.28906	-0.873533	-0.804578	0.0920771	-1.25344	-0.0250439	-0.66375	-0.0568475	0.0576188	-1.66869	-0.123077	0.612474	-3.46188	-1.86527	-0.282058	-0.424416	-0.143471	-0.344206	-1.12788	-0.943517
A2058	-0.0516118	0.717965	-0.175421	0.983381	-0.215334	0.483235	0.688949	-0.0991256	0.209479	-0.725704	0.0580065	-0.154223	0.0492274	0.451082	0.120321	0.0668456	-0.104574	-0.0984175	-0.790486	0.0467778	0.255238	-0.78908	-0.311928	0.0035817	-0.063332	-0.181987	-0.0426199	0.0488239	-0.86159
A253	-0.384327	-0.718714	0.0340721	0.328847	0.389107	1.15525	-0.293909	0.556037	1.02048	1.03554	1.14667	-0.124835	-2.01064	1.35045	0.280078	0.37083	0.481953	-2.05089	0.387486	0.800592	0.984263	-0.996387	0.802019	0.633436	0.0603298	0.678635	-0.0676252	1.0271	0.159632
A2780	-0.112951	-0.301099	-0.0512743	-1.57941	-0.671037	-1.1579	0.38173	-0.18985	-0.575865	-0.0590438	-0.801218	-0.174389	0.0507973	-0.187319	0.334824	-0.202086	-0.138133	0.14211	-0.847211	-0.139938	-0.255961	-1.01095	-1.13669	-0.230156	-0.0337256	-0.231213	-0.140891	-0.405437	-0.976007
A375	-0.0219542	0.216616	-1.35694	-0.909207	0.446119	-1.25353	0.575903	-0.525925	-1.68781	-1.34013	-1.24766	-0.144706	-0.030881	-1.11727	-0.40787	-0.16999	-0.263302	0.174108	-0.759265	-0.413745	-2.01681	-0.31114	-0.12253	-0.131674	-0.26277	-0.278006	-0.0635364	-0.484367	-2.28272
A3-KAW	-0.722453	0.480891	0.396487	0.896497	0.310147	-1.53233	0.756137	-0.794395	-0.18935	-0.729079	-0.549243	-0.454955	-1.60369	2.22741	0.725021	0.819916	-0.539196	0.734431	-0.546137	0.863996	-0.298118	-0.393673	0.788511	0.0101241	-0.610369	-1.73519	-1.606	-1.1161	-0.182609
A427	-0.199474	-1.47886	-0.00336904	-1.6698	-1.76238	-0.586997	0.753891	-0.450171	-1.12651	-1.04687	-1.90906	-0.376187	-0.0147728	0.501393	1.22877	-0.304387	-0.239182	0.0262625	-1.57882	-0.321813	-1.076	-1.92453	-0.560168	-0.268015	-0.233942	-0.170954	-0.338353	-0.649454	-0.225883
A431	-0.0257326	0.620337	0.74843	0.422636	-0.875562	-1.09219	-1.72325	-0.204006	-0.962186	-0.771756	-0.353423	-0.34503	-0.413894	-0.514461	-1.82578	-0.119079	0.12771	-0.478165	-1.61041	-0.125155	0.718625	-1.07208	0.808667	-0.00552552	-0.240831	-0.0926891	-0.0477458	-0.0458434	0.371753
A498	2.12116	0.706158	0.999358	0.340778	1.25548	1.10092	-1.81977	-0.294823	0.789154	-0.472669	-0.662191	-1.10047	-0.174644	-0.793612	-1.06642	-2.70175	2.30492	-0.0615962	1.28365	0.612063	0.12268	0.27753	0.847517	-1.39543	-1.94534	0.962941	1.24393	1.42827	0.182402
A4-Fuk	-1.03801	-1.79364	0.700727	-1.37297	-1.18315	-1.07074	0.18417	-2.20506	-2.75721	-0.558356	-1.5122	0.45144	-0.161233	-1.62243	0.801503	0.928142	-1.11131	-0.660286	-0.760103	-1.79571	-3.40219	0.944395	-3.03767	-0.934937	0.820352	-1.24067	-0.733573	-1.19673	-0.474744
A549	0.0341113	-0.121916	0.24857	-1.14209	-0.128704	-0.228413	-0.388959	-0.010006	-0.0720361	-1.06968	-1.44855	-0.0838947	-0.000389697	-1.30261	-0.322955	-0.0726236	-0.0873687	0.0742972	-0.121869	-0.037376	0.044088	0.038963	0.695944	-0.166214	-0.0881704	-0.0783619	-0.00371189	-0.13786	-1.32486
A673	0.0140628	0.193953	-0.980216	0.109853	-0.239935	-0.0809803	0.80476	-0.121012	-0.730076	1.84398	-0.00951762	0.163061	0.016806	1.96546	-0.128214	0.143858	-0.065892	0.187295	-0.369798	-0.0584186	-0.509462	1.25684	0.96358	0.0557842	0.085038	-0.0898959	0.00249507	0.17052	-0.28438
A704	-0.583354	0.127991	-0.173305	-0.720027	0.0542249	1.52619	0.345991	-1.04321	-0.141423	0.637995	0.155583	-1.4944	-0.222586	-0.720287	1.59694	-0.0083664	-0.372937	-0.311832	-0.925719	-0.517042	0.344202	-2.03653	-1.80138	0.678676	-0.400047	0.176777	-0.0983784	-0.11252	1.16601
ABC-1	-0.111446	-0.72537	-0.611245	-0.96297	-0.379256	-0.174592	0.697849	-0.428202	-1.44452	-0.440928	1.57499	-0.080563	-0.0994314	1.86131	0.119834	-0.276703	-0.177248	-0.0653924	-1.51569	-0.142128	-1.70331	0.428671	0.257242	0.0421926	-0.0840331	-0.179026	-0.144602	-0.116511	0.0350123
ACHN	0.0171943	-0.186606	0.0700812	0.474122	-0.260733	-1.2102	-1.9564	-0.0908239	-0.237955	2.09411	-1.08108	-0.268945	-0.436512	0.678292	-2.42873	0.0151224	0.116618	-0.370736	-1.03763	0.00723371	0.940783	-1.0311	0.550487	0.079214	-0.0179126	-0.0990656	-0.0263584	-0.0435085	-0.0226996
ACN	0.0223831	-0.612693	0.559897	1.25677	-0.436886	0.168195	0.576005	-0.783964	-0.122384	1.15573	-0.438943	-0.302324	0.126569	-0.0330296	1.04478	0.550297	-1.06218	-0.0547962	-0.6825	0.261879	0.379313	-0.63588	0.88812	0.441153	-1.21712	-0.430949	0.0942873	0.377293	0.316594
AGS	-0.153958	-0.917268	0.881221	-0.345885	-0.609159	-0.269008	0.289097	-0.020069	-0.443913	-1.15393	-2.65254	0.0507403	0.111746	-1.27181	1.13156	0.162755	-0.339088	0.212506	-1.37939	-0.0927489	0.866181	1.2636	-0.138658	-0.40109	-0.0543343	-0.362892	0.0044647	0.0191441	-2.23999
ALL-PO	-0.0416551	-0.334688	-0.105914	-1.59073	-0.458366	-1.67926	-0.675645	-1.45629	-0.173259	-2.72464	-2.25044	0.137801	-1.1576	-1.59325	-0.587364	-1.24817	-0.621722	-0.0470297	-1.47332	-1.19787	-0.722156	-0.45079	-1.30433	-1.7927	-3.65507	0.73988	-3.77114	-2.37457	0.662416
AM-38	1.49044	1.40593	-0.209765	0.905022	0.168549	-0.0405245	0.94286	0.683787	-0.154245	0.252309	0.77232	0.54105	0.628298	0.69898	-0.171375	-0.240786	2.35091	0.896918	-0.620087	1.48254	-0.241268	1.21084	0.588444	0.0855039	0.319068	0.303192	0.931705	0.889134	0.147134
AN3-CA	-0.33891	-1.86544	-1.68671	-1.68085	-1.1044	-0.580345	0.590406	-0.395943	-0.694562	-1.08034	0.294708	-0.754409	0.0664956	-1.46843	0.546192	-0.550283	-0.2019	-0.309245	-1.05357	-0.208917	0.0858362	-4.72535	-3.46851	-0.243411	-0.306554	-0.319521	-0.260669	-0.929627	-0.766429
ARH-77	-0.51948	0.424232	-0.371318	0.600047	-0.677619	-0.798046	0.738615	-0.645265	0.717119	2.08059	-0.00553311	-0.142569	0.660796	1.97587	0.0533829	0.694042	-0.480229	0.688443	0.152857	-0.0619924	1.0602	-0.166281	-0.0848008	0.422173	1.13864	-0.773118	0.832598	-0.475643	1.92486
AsPC-1	0.152137	0.237825	-0.177782	0.164254	0.894766	1.76428	0.380605	0.182547	0.764151	0.978684	0.442383	0.128307	0.173728	0.0318686	0.798824	0.0777534	0.115441	0.110349	0.757367	0.16663	0.156934	0.217177	0.673422	0.101251	0.112396	0.295274	0.0560519	0.334095	0.627583
ATN-1	0.386688	0.848797	0.457766	-1.89632	0.609584	0.167611	0.42571	-1.61515	-0.452547	-1.80207	-1.75706	0.571749	0.49719	-1.75368	0.683305	0.37082	-0.833465	0.855875	0.687709	-1.074	-0.34062	0.655391	0.272278	-0.478872	0.0259854	0.290238	0.846387	-0.775944	-0.543003
BALL-1	0.0402396	-0.0479796	0.756286	0.995317	-0.148388	-0.123841	0.667718	-0.0442172	-0.0313831	-0.233061	-0.658452	0.0882216	0.0875051	-0.588682	-0.00194357	0.165412	-0.0316091	0.043757	0.0284057	-0.0402739	-0.0503806	0.198785	0.976913	-0.0156403	-0.0261813	0.00518616	0.0703141	0.108466	-0.131114
BB30-HNC	-0.667914	-1.52378	0.911788	-0.91845	-0.945684	-0.841018	-2.61491	-1.01371	-0.690111	-0.435653	-0.363905	-1.17436	-3.7565	-1.25093	-2.62216	0.312326	-0.569263	-3.24519	-1.05042	-0.581921	-0.293958	-0.612406	-0.442521	0.0210637	-0.28091	-0.105621	-0.539864	-0.984587	-0.657798
BB49-HNC	0.607226	-0.0677279	0.745066	0.494267	0.300538	-0.758554	0.827783	0.10403	-0.832663	-0.219139	0.44938	-0.686808	0.269166	-0.60792	0.45716	-1.50641	-0.249321	-0.0464697	0.474146	0.774685	-0.957495	0.565946	0.14332	-0.0482593	-0.37455	0.39704	0.218497	-0.770722	0.224105
BB65-RCC	-0.181622	-0.18195	-0.98883	-0.0367433	-0.375545	-0.530248	-1.91141	-0.292293	-0.397258	-0.115947	-1.91809	-1.07077	-0.746164	0.541862	-0.924139	0.0369234	-0.730611	-0.248131	-0.248663	-0.282904	-0.43419	-1.06428	0.447409	0.437795	-0.0849183	-0.498897	-2.34143	-0.103478	-1.73609
BC-1	-0.102148	-0.883166	0.791507	0.759317	0.211782	-1.3424	0.903729	0.278246	-0.742456	0.0903219	0.351761	0.381612	0.825766	1.40161	0.0814479	0.290702	2.1366	-0.872984	-0.755023	0.337747	0.455397	-0.865291	0.496046	-1.58049	-0.823001	-0.948729	-1.24226	-0.490987	0.518792
BC-3	-0.451483	0.168889	0.156795	0.133622	-0.472702	-0.908512	0.116115	-0.469874	0.701697	-0.0628878	-0.0165756	0.167397	0.530256	0.131784	0.0645547	0.254151	-0.436229	-0.249196	-0.833087	-0.0598188	0.0443019	0.37131	-0.000314491	0.47446	0.62944	-0.56226	-1.17622	-0.265809	-0.191504
BCPAP	-0.0537646	1.1029	-0.517242	0.589117	-0.3601	-0.778896	0.563346	-0.183956	-0.568624	-0.896826	0.156494	-0.178227	-0.065619	1.23901	-0.85709	-0.0064323	-0.0744041	-0.105273	-1.09226	-0.043845	0.0391175	-0.441746	0.884356	0.0110136	-0.147264	-0.246729	-0.090077	-0.0981884	-0.752468
BE-13	-0.265467	-0.623596	0.538082	-2.33014	1.94754	-0.861769	-0.996553	-0.24235	1.14991	-1.76227	-0.850288	1.83671	-0.776043	-0.181463	-2.09314	-2.68801	-0.72387	0.246626	0.325404	1.11634	0.200853	1.31343	-1.97151	-0.896728	-0.246804	-1.73611	-1.41629	-0.829465	-2.83316
Becker	-0.510684	-0.672284	0.618208	-0.478986	-1.60065	0.865289	0.410357	-0.430195	-0.240503	-0.71942	-0.0056283	-1.32061	-0.817466	-0.348357	0.454749	-0.291015	-0.526695	-0.560067	0.0701749	-0.0284836	0.763528	-0.342622	0.661232	-1.61658	-2.28137	-0.858326	0.845443	1.38116	-0.609041
BEN	-0.107602	-0.170015	-0.290831	0.876357	1.16726	1.28639	0.57845	-0.018679	-0.208694	-0.321621	1.023	-0.0907401	0.0921413	1.38324	0.325008	-0.0300577	-0.151053	-0.183592	0.164136	0.160193	0.60777	-0.689761	0.21338	0.000519101	0.0566968	-0.16529	-0.0264235	0.277754	-1.03897
BFTC-905	-0.0106813	-0.826964	-1.16841	0.22466	-0.366867	-0.947005	0.606254	-0.531918	-1.83804	-1.32709	-0.595288	-0.100505	-0.154222	-0.863548	-0.429313	-0.0970816	-0.090359	-0.037338	-1.17709	-0.467409	-2.02601	0.214264	0.966974	0.0533973	-0.396107	0.00426104	-0.0471323	-0.413016	0.448866
BFTC-909	-0.0311821	-0.241171	0.34778	1.11843	-0.860202	0.339492	-0.0583961	-0.112738	-0.0517615	-0.461609	-0.597442	-0.103476	-0.0769994	-0.746122	-0.088581	0.131847	-0.0473628	-0.185155	-1.07128	-0.0500987	0.308475	-0.125928	0.138548	0.00116119	-0.132132	-0.068931	0.0358474	0.0989795	-0.044722
BHT-101	-0.040319	-1.31346	-0.57029	0.150385	-0.409644	1.21409	0.197783	-0.0056062	0.267889	-1.10235	-0.252282	0.0304732	-0.00267573	-1.23185	0.313122	0.0564041	-0.101486	-0.0292585	-0.0371646	-0.0276177	-0.193482	0.784989	-1.11049	0.0217163	-0.0748616	-0.00909307	0.0981829	-0.0150004	-0.190623
BHY	-0.0170484	-0.37183	0.819915	0.625014	-0.840448	-0.840843	-2.01857	-0.0975614	-0.373942	-0.163753	0.0981384	-0.0394885	-0.389466	-0.334512	-1.66854	0.0268542	0.0151571	-0.398289	-0.0019332	-0.0565285	-0.391028	0.477732	0.743774	0.119168	-0.05803	-0.0671272	0.0891223	0.0887139	0.0946152
BL-41	-1.06793	-0.293011	0.532132	0.0773531	-0.659347	-1.20429	0.733765	-0.31008	1.69637	-1.37781	-0.984738	-0.757455	-0.178453	-0.782525	0.516238	0.760843	-1.34639	-0.449582	-0.494328	-0.402378	0.918056	-0.4889	0.863898	0.212566	-0.146437	-0.838044	0.659497	-0.872636	-1.52714
BL-70	-1.32293	-0.213649	-0.471995	-0.0560147	-0.948354	-1.58248	0.0388794	-0.431086	1.60491	-0.207672	-0.324508	-3.92514	-0.178071	-0.316359	-0.0463281	0.72317	-1.61505	0.804203	0.617729	-0.632921	-0.217051	-0.37526	-0.0950187	0.579216	-0.546206	-0.98229	0.868822	-1.2725	-0.320815
BOKU	0.618082	0.607694	-0.311271	0.203717	0.429298	0.654235	0.699097	-0.598746	0.628574	0.252851	1.02666	-0.627245	0.0534151	-0.0631966	0.354353	-0.082114	0.122253	-0.0585616	-0.214445	-0.226626	-0.212032	-0.129138	1.27645	0.252098	0.0942863	0.838672	0.109265	0.829343	0.983166
BPH-1	-0.00923772	1.09677	-1.01067	0.393779	-0.944026	-1.01968	-2.93238	0.00778002	0.0703626	-0.695505	-0.348213	-0.311844	-0.411616	-1.5087	-2.31727	0.00569495	0.0490175	-0.499532	0.783392	-0.0683648	0.136401	-0.91562	0.280284	0.112994	-0.231117	-0.131585	0.0862071	-0.165575	-1.12061
BT-20	0.0725253	-0.947725	1.0491	0.532637	-2.02791	1.70357	-0.567744	0.0698467	0.414627	1.56382	0.453365	-0.0143083	-0.0892193	-0.663394	-1.07369	0.153318	0.116153	-0.345701	0.233637	0.186443	0.89929	0.0248079	1.11851	0.111186	0.111956	0.0953647	0.219757	0.586137	0.56208
BT-549	-0.0921009	0.223134	0.267056	0.464763	0.133661	-0.0340128	0.713161	0.0335424	0.00280479	-0.487377	-0.482655	0.0436773	0.109644	1.54066	1.26454	0.0632781	-0.0950978	0.115522	-0.120419	-0.0014185	0.112965	0.0290159	0.202292	-0.0787493	0.0145894	-0.0453192	-0.144357	-0.0350289	0.110683
BV-173	-0.569783	-0.0894989	-0.115827	-2.87089	1.38227	-0.289388	-0.0761104	0.0920007	0.45812	-1.72547	-1.69647	-4.42702	-1.22294	-0.257677	-0.371886	-4.52462	-0.92157	0.47504	0.442816	-0.111756	-0.116515	0.526574	-1.98335	-2.46249	0.670773	-0.618696	-0.996127	-0.965062	-1.31206
BxPC-3	-0.177094	-1.68104	-1.00213	0.667564	-1.12487	-0.831676	0.517273	-0.0659749	-0.370664	-0.0066232	0.178857	-0.088552	0.0107673	-0.0204622	0.0369754	0.0756759	-0.12885	-0.143594	-0.826858	-0.0792734	0.285776	0.211183	0.630039	-0.00491566	-0.201814	-0.137394	-0.0103241	-0.22357	0.540825
C2BBe1	0.423269	-0.547568	-0.282284	0.336191	-0.421531	-0.294497	0.217815	-0.403452	-0.770124	0.0407729	-0.391275	-1.06748	-0.862973	0.922368	-0.739505	0.365321	-0.245315	-0.171934	0.930692	-0.52833	-1.12612	1.27178	0.121793	0.376127	0.505616	-0.385871	-0.24842	0.909043	0.314743
C32	0.219391	0.893255	-1.72355	-1.01828	1.32899	1.82671	0.322078	0.40184	1.06434	0.194888	-0.268977	0.134378	0.172772	-0.0497063	-0.057967	0.0565614	0.163318	0.311493	1.17848	0.2267	0.849491	1.10598	0.78655	0.0656669	0.0694621	0.27122	0.0761435	0.16602	-0.21445
C-33-A	-0.0165096	-0.604464	-0.57896	-0.518354	1.02497	-0.896275	-2.01747	0.117635	0.521421	0.806597	-0.0659093	-0.170155	-0.214691	0.199974	-1.14997	-0.0974614	-0.0564659	-0.230398	-0.02185	0.159932	0.349136	-0.24734	0.834902	0.0435978	-0.0139778	-0.086117	-0.0428059	-0.140358	-0.856302
C3A	-0.0707994	-1.25178	-0.0954938	1.08503	0.329	-0.405607	0.626047	0.0785964	0.483043	2.30781	0.681141	-0.0728856	0.0710174	2.12002	0.133567	0.0567727	0.0397132	-0.13323	-0.258402	0.175595	0.801049	-1.11396	1.03168	0.107718	0.0813605	0.0692502	-0.1098	-0.0159363	1.46568
CA46	0.422491	-0.310649	0.872712	0.922291	-0.852378	-1.33492	0.807318	0.202763	0.150313	0.518647	0.769063	2.07292	0.357946	-0.455203	0.244648	0.712184	0.238246	-0.883283	-0.698347	1.39366	-0.356268	-0.910824	0.164888	0.959675	-0.154236	0.946853	0.907087	-0.471925	0.495898
Ca9-22	-0.0353655	-1.06386	0.319365	-0.442562	1.02389	-0.0935292	-2.71795	0.18307	0.314018	-0.92475	0.11503	-0.0227583	-0.454617	0.418461	-2.02465	-0.141089	0.00817822	-0.361987	0.988901	0.158222	0.348719	0.815887	-0.445279	0.107988	0.0910931	-0.0666445	0.0573309	-0.00633833	-0.520845
CAKI-1	-0.133932	0.367188	0.120254	0.17738	-1.16734	-0.440948	-0.981105	-0.26912	-0.453875	-0.884376	-0.434612	-0.312742	-0.26957	0.397889	-0.38765	-0.0982984	-0.111296	-0.306549	-1.26628	-0.12432	-0.31169	-1.16542	-1.03232	-0.0302964	-0.143241	-0.250401	-0.132379	-0.185906	-0.678511
CAL-120	0.0242901	0.44806	-0.185787	0.856896	0.543005	0.590472	0.232599	-0.118597	-0.198551	-0.56796	-0.430961	-0.11199	-0.160801	0.740459	-0.337023	0.00072752	0.0865956	-0.0794877	-1.27674	-0.0493611	0.348794	-0.318215	-0.832407	0.0727756	-0.0775632	0.0274167	-0.0735214	-0.01189	0.579956
CAL-12T	0.0178237	-0.0359612	0.56898	-0.411843	0.424028	-1.73932	-0.948389	-0.315501	-0.941726	-0.444382	0.0964057	-0.165043	-0.28928	-0.181519	-1.15583	-0.248353	0.0481488	-0.170378	-1.12648	-0.193462	-1.05413	-0.666399	0.228709	0.0368327	-0.141651	-0.0172518	-0.10154	-0.320864	0.458175
CAL-148	-1.10906	-0.493569	0.511815	0.382159	-1.02542	0.609582	0.103454	1.38381	0.571306	0.503556	0.348722	0.761695	0.474679	0.0609565	0.270824	0.671135	-0.301079	0.875515	1.09091	1.49835	1.35438	0.760191	0.214973	0.889259	0.980833	0.496564	0.595123	1.82394	-0.163733
CAL-27	0.099696	-0.842926	0.768885	-0.794504	-0.424129	-0.58691	-2.90039	0.431776	0.943434	-0.240583	-0.814255	0.0792591	-0.44826	-0.656308	-3.39946	0.027987	0.199255	-0.276892	1.81694	0.231703	1.28482	1.39939	0.740556	0.107184	0.139496	0.0423594	0.218299	0.0550835	-0.138328
CAL-33	-0.0688079	-1.41077	-1.03883	-1.13696	-1.55537	-0.0267019	-2.87921	0.0946625	0.174427	0.85168	-0.450912	-0.158671	-0.440771	-1.82206	-2.9124	-0.0216052	-0.0383568	-0.397471	0.859991	0.0560345	0.77054	0.415069	-1.77876	0.0321732	0.0547383	-0.283985	0.258775	-0.0162048	-1.84521
CAL-39	-0.039091	0.44395	0.681299	0.568922	-1.40462	-0.718092	-2.52237	-0.361485	-1.59492	-0.506911	-0.232304	-0.0703171	-0.564509	-0.571156	-2.01555	0.0278163	-0.0571777	-0.460343	-0.891081	-0.253739	-0.878991	1.0398	0.313389	0.0674916	-0.127982	-0.247015	0.123715	0.242466	-0.927845
CAL-51	-0.0932418	-0.911671	0.523861	0.370408	0.45278	-0.804025	0.649168	-0.120796	-0.906499	-1.25456	-0.536767	-0.0385932	-0.0225338	-0.148711	-0.0220285	-0.0359749	-0.079145	-0.0169518	-1.63461	-0.0981301	0.617736	0.45086	0.668533	-0.138506	-0.15669	-0.125819	-0.0524183	-0.106951	0.166194
CAL-54	0.139577	-1.19029	0.613865	0.155409	-0.89201	0.709086	-1.58478	-0.35134	0.351359	1.27355	-0.782285	-0.378844	-0.424567	-0.892564	-2.47284	-0.090129	0.0334853	-0.500455	-1.28186	0.0344891	-0.646352	-1.65592	0.281642	0.202282	-0.0555784	-0.000747808	0.0488465	0.0389212	-0.426381
CAL-62	0.165083	0.716062	0.106585	-0.661394	0.754703	0.269559	0.864448	-0.0422218	-0.0862057	0.752893	-0.196929	0.0123794	0.104453	-0.100549	-0.829376	-0.034434	0.0620564	0.190346	-0.48988	0.0817735	0.280855	-0.0359522	0.845179	-0.0321721	0.0857387	-0.0040392	0.0490899	0.15592	-0.829883
CAL-72	0.127299	0.515702	0.270597	-0.241474	0.0350667	1.83677	0.447679	0.103746	0.747588	-0.286948	-0.631565	-0.0711829	-0.0908534	0.712716	-1.08517	-0.076538	0.257418	0.0121526	1.13529	0.106422	0.713517	-1.34174	-2.21142	0.098545	0.192566	0.174724	0.00990448	0.012845	0.538825
CAL-85-1	-0.184124	-1.06701	0.543322	1.22182	-1.33677	-0.753544	-0.00957995	-0.430022	-1.28875	0.0368565	1.65453	-0.115354	-0.122243	0.731645	0.524598	-0.0791763	-0.123533	-0.399179	-0.75551	-0.22156	-1.55208	-0.797732	0.677823	0.106196	-0.163286	-0.0686736	-0.0784362	-0.0249601	1.26333
Calu-1	0.0103823	-0.942847	0.0539611	0.0652463	0.0881409	0.293392	-0.0651623	0.029857	0.57922	0.0582969	0.075766	0.0357266	-0.011461	-0.0786081	-0.047787	0.0272486	-0.0607244	-0.0240173	-0.054746	0.0855763	-0.295712	0.435113	0.0315807	0.0665776	0.0280718	0.0149005	0.0271285	-0.00784202	0.00490609
Calu-3	-0.0770922	-1.37168	0.854465	0.848841	-1.12597	0.462469	-1.42555	-0.0945635	0.790111	0.175961	0.710819	-0.284592	-0.195304	-0.268353	-0.315854	-0.0174242	-0.114815	-0.558607	-0.981435	0.168373	-0.114672	-1.03895	0.846298	0.125255	-0.0928046	-0.0612857	-0.0210801	0.118545	0.139933
Calu-6	-0.894085	0.3038	1.01199	1.00171	1.1524	-0.378776	0.626036	0.599274	0.133251	1.6984	0.740305	-0.173449	0.335151	1.33386	0.373434	-0.922149	-0.176898	0.246732	1.01179	0.485916	0.409157	1.06184	1.08334	0.422267	0.303612	0.821157	-0.556961	1.09298	1.1878
CAMA-1	-0.0744518	-0.0697395	-0.337885	0.142292	-1.66515	1.4443	-0.0449593	0.216108	0.870261	0.584283	0.194345	0.0919227	0.125541	0.911385	0.109191	0.254075	-0.224628	-0.059413	1.16383	0.26452	0.490057	0.9936	0.822636	-0.00403725	0.173314	-0.245785	0.129724	0.445805	-1.91328
Caov-3	0.119566	1.12026	0.283512	0.100011	1.0765	0.432149	-0.0242738	0.541102	1.34537	0.240072	0.05672	0.320239	0.162531	0.223087	0.0124198	0.207747	0.15498	0.270024	1.51765	0.293978	1.43842	1.51182	0.145292	0.0116636	0.246424	0.134382	0.130821	0.296106	0.00620052
Caov-4	0.133497	0.765851	0.386855	-0.115679	1.74015	0.724092	0.651855	0.0277361	0.291644	1.76411	2.15204	0.10081	0.172679	1.56679	0.864971	-0.120665	0.136672	0.0951445	-0.108423	0.201395	-0.396897	-0.338282	0.791418	0.138769	0.198753	0.246308	-0.0674851	0.317224	1.12743
CAPAN-1	0.0652251	0.455859	-0.830978	-0.386669	0.101193	-0.638705	-0.0862829	0.00503604	-0.389724	1.81523	0.183232	0.193975	0.07932	0.302061	1.05476	0.0778904	0.0569227	0.24818	-0.0245712	-0.124705	-0.841675	1.11975	1.01891	0.0346808	-0.00974122	0.189613	-0.0263238	0.0206313	0.95946
Capan-2	-0.0219553	-0.369984	0.272282	1.15381	0.119349	1.18115	-0.603289	-0.214449	-1.19667	0.185088	1.31204	-0.0582559	-0.221609	1.13159	-0.0721141	-0.0817982	0.107828	-0.408555	0.0845673	-0.0978096	-0.467124	-0.454473	0.92143	0.179523	-0.0639572	0.190546	-0.0162343	0.334161	1.62947
CaR-1	0.159932	0.107082	0.323843	-0.1577	-0.126561	1.21753	-0.841014	0.213265	1.40719	-0.31985	-0.888709	-0.169135	-0.141724	0.0100881	-0.746227	0.0121396	0.168556	-0.146643	-0.684846	0.243278	0.986316	-0.231344	1.09722	0.100828	-0.0491264	0.219091	-0.0449685	0.0764782	0.690702
CAS-1	0.569868	0.421838	0.778774	-0.830913	-0.508253	-0.597671	0.872816	0.132723	0.355376	-0.718174	0.666193	-0.365859	0.184768	0.434779	0.763799	-0.365702	1.20949	0.366951	-1.35507	-0.354478	0.921969	-1.20002	-1.20709	0.0614491	0.585504	0.595799	0.749972	1.09184	1.15707
Ca-Ski	-0.062712	-1.13448	0.345179	-0.776738	-1.42103	-0.59192	-0.934878	0.0604729	0.0285562	-0.422228	-0.871385	-0.0217392	-0.108247	-1.12139	-1.06014	-0.00529398	-0.0733242	-0.110647	1.08991	-0.0276312	0.0913044	0.142059	0.0613792	-0.0817921	0.00267207	-0.126194	0.100298	-0.138834	-0.814872
CCF-STTG1	-0.218807	-0.982741	-1.10716	-0.658963	-1.57807	-0.352457	0.580717	-0.127134	-0.80079	-0.614615	0.460482	-0.433362	0.135452	-0.338854	1.49524	-0.250314	-0.0187207	-0.222942	-1.17988	-0.153367	0.614517	-2.26101	0.729181	-0.162216	-0.375393	0.0370126	-0.240729	-0.423112	1.49622
CCRF-CEM	-0.8725	-1.18371	-0.197749	-0.835012	-1.10144	-1.02243	-0.139469	0.618689	0.893252	-1.56415	-1.42892	1.33192	-0.043028	-0.380988	0.207723	0.642146	-0.764543	0.30448	-0.851629	0.662323	0.0807054	1.15188	-1.06464	-1.00217	-0.744744	-1.56821	0.703889	-0.205101	-2.96567
CESS	-0.734484	-1.55995	1.02047	0.31074	-0.955452	-1.18523	0.607942	0.384223	0.155671	2.39136	0.151808	0.757482	0.771356	1.0557	0.719671	0.750079	-0.795328	0.308796	-0.136739	0.0611787	-0.218973	0.703384	0.660585	-0.116836	0.211823	-1.2402	-0.0366858	-0.499684	0.184227
CFPAC-1	-0.0579069	-0.714846	-0.468897	0.370321	-1.07962	-0.314171	-1.10837	-0.0529195	-0.186324	1.41733	0.667884	-0.120108	-0.26251	0.955781	-1.02279	0.020239	0.0414446	-0.3299	-0.741031	0.0307516	0.22065	0.0858908	0.60938	0.14271	-0.041174	-0.0379382	-0.000431838	0.0675077	0.813747
CGTH-W-1	-0.612796	-0.605061	-4.59996	-4.8676	-0.746675	-0.748712	0.746278	-0.199786	0.520713	-2.01993	-1.26418	-1.28122	0.121738	-0.532462	1.37211	-4.02545	-0.138038	0.413648	-2.12215	0.54724	1.10013	-3.99416	-1.14805	-0.533049	-0.158402	0.193911	-2.67823	-2.77024	-2.03312
ChaGo-K-1	-0.00419047	-0.393381	-2.42276	1.18556	0.440406	1.35769	0.657231	-0.10344	0.0426376	1.71278	2.05926	-0.0879047	0.0364134	1.69025	-0.0942911	0.0523156	-0.0273198	-0.212056	0.109591	0.0972482	-0.55132	-0.392786	0.82404	0.309847	-0.0477335	0.060701	0.0117125	0.175458	0.482804
CHL-1	-0.0404539	0.143256	0.516653	-0.122906	-0.86559	-0.653104	-3.57672	0.0466763	0.0136274	-0.985952	-2.21533	-0.16374	-0.619124	-1.41543	-2.75604	0.0345252	0.00896145	-0.397621	0.642775	-0.0799904	0.686214	0.129473	-1.91325	-0.0277775	-0.00357569	-0.25692	0.130932	-0.090891	-1.81976
CHP-134	-0.065209	0.0909511	-0.736601	-0.468045	0.013709	-0.0180292	0.0934136	-0.025383	-0.0305775	-0.978723	-0.275865	-0.0930348	-0.0643841	0.364794	-0.0405632	-0.0970441	-0.027077	0.0362853	-0.217427	-0.0526855	0.0022904	-0.237431	-1.53598	-0.0268827	-0.0448787	-0.0912184	-0.0791085	-0.267653	-0.248184
CHP-212	-0.135345	-1.23326	0.343765	-1.93864	-0.104682	-0.412118	-0.14982	-0.266642	-1.33112	-1.65796	-1.08454	-0.152669	-0.024793	-1.39228	0.968066	-0.291533	-0.218367	0.0744158	-1.7402	-0.230458	-0.361496	0.133168	-0.590423	-0.328008	-0.182424	-0.187672	-0.124699	-0.285107	-0.98855
CMK	-0.557668	-0.1225	0.533531	0.748754	-0.980262	-1.57485	0.519432	-1.17835	-1.54485	-0.721355	-0.736525	0.652543	0.401612	0.322866	0.0214084	0.344587	-1.05229	0.404786	-0.407758	-1.1821	-1.65424	0.152546	-0.488278	-2.08614	0.0991601	-0.617984	0.619912	-1.03908	0.561855
COLO-205	-0.0569078	-1.74834	0.906558	-0.105977	-0.241746	-0.934631	0.433331	-0.732219	-3.16134	-0.532396	-0.33642	0.191744	-0.211309	-1.54711	0.213781	-0.161503	-0.0964713	0.0523662	-0.89726	-0.664214	-2.75939	1.00064	-1.06446	-0.0655673	-0.140919	-0.000174016	0.0709624	-0.130173	0.767209
COLO-320-HSR	0.0381575	1.31461	0.668965	-0.601409	0.357065	-0.825042	0.61207	-1.08665	-1.25808	-0.229675	0.92001	0.521877	0.414643	-1.01154	1.06542	0.724201	-0.263478	0.473456	1.65011	-1.28351	-2.08598	0.603202	0.844593	0.388575	0.240916	0.712349	-0.0843145	-0.27596	1.13101
COLO-668	-0.368601	-0.216967	0.709719	0.692125	-0.478568	-0.146659	1.01874	-0.988528	-0.881652	0.282754	2.44535	0.754067	0.520971	1.7701	-0.236315	0.260409	0.0351667	0.562001	-0.392199	0.594294	-1.73514	1.01477	0.660386	0.78052	0.570834	0.560771	1.05984	0.112572	1.54904
COLO-678	0.120083	0.333672	0.872992	1.10212	0.55729	1.06213	-1.43013	0.14451	0.0261782	0.735823	1.11991	0.175041	-0.31997	0.898889	-1.26282	0.101583	0.255104	-0.278292	0.0791646	0.151321	0.651338	1.43736	0.533758	0.244993	0.144638	0.209574	0.146483	0.580599	1.47203
COLO-679	-0.0407456	0.213841	1.05112	1.22835	-0.451062	-0.0239735	0.71468	-0.185105	-0.44395	0.33441	-0.358665	0.0458356	0.0450826	1.35137	0.947775	0.0914367	-0.0308202	-0.0120257	0.30103	-0.128765	-0.78608	-0.812269	0.402445	0.0186113	0.0376202	0.0523301	-0.0992952	0.0681794	0.711897
COLO-680N	-0.0959537	-0.826325	0.537901	0.779287	-0.212189	0.0406756	-0.0425603	-0.056243	-0.608778	1.01268	1.74034	0.0889388	-0.0857677	1.69266	0.164437	0.0176136	-0.0080376	-0.213515	-0.851196	0.0694026	0.129221	0.861501	0.883249	0.0959521	0.0654849	-0.0224408	-0.00158055	0.328971	1.23276
COLO-684	-1.16054	-0.467834	-0.311238	-0.47606	-1.355	-0.462966	0.681375	1.44582	0.193521	0.311096	-0.0517775	0.499704	0.851687	-1.69865	0.979239	-0.181138	-0.652353	0.344528	0.185847	0.359425	0.78902	0.843906	1.11584	0.0721262	0.856681	-0.868387	0.196456	0.561805	-0.606856
COLO-741	0.0799041	1.07999	-1.24252	0.731975	1.52475	0.152511	0.813493	0.271448	1.38509	1.19182	0.794298	0.076314	0.31421	1.12248	0.798108	0.124472	0.0270441	0.192247	1.66905	0.218971	-0.0435354	-0.750609	0.737824	0.141184	0.106628	0.149964	-0.0412039	-0.0265771	-0.0602589
COLO-792	0.226563	0.988156	-1.17656	0.714353	0.278034	2.23211	0.523128	-0.0498938	0.807464	1.63878	0.775435	0.0852961	0.0041276	0.960659	-0.122483	0.201924	0.0502464	0.0609081	-1.08926	0.175997	-0.61073	1.21048	0.726124	0.289398	0.0663863	0.138855	0.0843816	0.490504	-0.0387521
COLO-800	2.68512	1.6637	0.327426	-0.57403	-0.160826	0.175163	-0.171924	1.79539	-0.139217	-0.947212	-0.747129	0.620935	1.21849	0.11914	0.550574	0.0667723	2.34781	0.830729	-0.273714	-0.736085	0.206998	1.06397	-0.557696	0.599063	-1.06995	-0.271652	0.291426	1.35692	-0.385182
COLO-824	0.650638	0.689649	0.96719	1.02283	0.493408	-0.00230925	0.233771	1.73194	-0.0696574	0.234025	1.34733	0.868154	0.823152	0.700629	0.67715	-0.0497207	0.440135	1.06193	0.107467	0.330667	-0.227544	0.328366	0.690727	0.735734	0.318778	0.569308	0.792221	1.02412	1.90529
COR-L105	-0.120667	-0.230063	0.502992	-1.00746	-0.410981	-1.30954	-2.19258	-0.228259	-1.38977	1.24232	0.994022	-0.262277	-0.418705	1.39927	-1.94105	-0.282775	-0.0395595	-0.461322	-0.978388	0.00656167	0.193064	-0.652755	0.72479	-0.0279306	0.0387751	-0.298819	-0.0675233	0.0918423	-0.785678
COR-L23	-0.0216824	0.767474	-1.36974	-0.120271	0.697034	-0.927538	0.498597	0.124678	-0.526685	-0.54716	-0.0521724	-0.00817534	0.202253	-0.316168	1.1195	-0.0410218	0.10179	0.174052	0.823376	-0.161278	0.231351	-0.460888	1.1566	-0.076371	-0.217343	0.201492	-0.105166	-0.308971	1.05739
COR-L279	-0.203771	-1.85548	1.01571	0.924843	-0.0339069	-0.633772	0.831361	0.740434	1.06717	-0.200101	0.0796415	0.465946	0.540907	-0.185931	0.471949	0.795159	-0.333228	1.12309	0.218687	0.912864	0.757083	-0.254057	0.915063	0.80073	0.319321	-0.604729	-0.404283	-0.383588	1.16816
COR-L88	-0.0773823	0.975273	1.04595	0.301048	1.34623	0.842298	0.728351	0.999128	1.21797	0.465387	1.40799	0.923791	0.821388	1.45976	0.127088	0.164105	0.526748	0.577095	0.743399	1.58507	0.786911	-0.367404	0.43065	0.504449	0.33156	1.14838	-0.201754	-0.159992	1.42127
CP66-MEL	-0.30798	1.43439	0.0607207	-0.21799	0.824115	2.0763	0.83996	0.469909	-0.281945	1.93069	1.14393	-0.855386	-0.550029	0.25171	1.39241	-0.103717	0.0597399	0.523244	1.50565	0.996957	-1.24768	-0.333588	1.17245	0.442106	0.0531714	0.659588	0.00288897	1.30124	1.35582
CP67-MEL	-0.495614	-0.120968	0.117575	0.276147	-0.183607	0.211497	-0.107267	-1.10213	-0.190379	0.101079	0.199229	-0.844324	-0.291987	0.0339759	-0.0701138	0.186601	-0.723927	-0.377012	-0.258133	0.426694	-0.10089	-0.0559297	0.125843	0.0991526	-0.40641	-0.32827	0.138981	0.720619	-0.24026
CPC-N	0.342695	-0.271751	0.458306	-0.275552	1.7325	0.177847	-0.873883	-0.594348	-0.766506	0.399602	-0.570432	0.474965	0.185429	-0.27335	0.667012	0.661325	0.54047	0.436809	1.93301	-0.746164	-0.829631	0.938947	0.439029	0.0802698	0.107704	0.117703	0.838793	-0.0747041	1.12779
CRO-AP2	-0.14295	-0.0267314	0.420868	-1.48001	-0.144493	-0.130526	-0.588018	0.0449006	0.0856238	-1.52752	-1.04649	0.0707377	0.135854	-0.988423	0.854609	0.851036	-0.30697	0.114674	-0.170736	0.0104985	0.243271	0.0119296	-1.988	-0.136079	0.314659	-0.381634	0.619175	-0.076936	-2.84357
CTB-1	-0.258599	-0.914168	0.920647	-0.366654	-0.160034	-0.285331	0.641324	0.205108	0.0396772	-0.361384	-1.11342	2.04594	-0.872904	-0.396984	0.666419	-0.223011	-0.0679201	0.776095	-0.243737	0.0154359	-0.131164	-0.654951	-1.93863	-0.587927	0.46298	0.73147	-0.085582	-0.225058	-1.10944
CTV-1	-0.479519	-0.548551	0.733366	-0.882796	0.461568	-1.16792	-0.648082	-0.635798	-0.164326	0.332006	-0.469369	-2.95957	1.05298	-0.759912	-0.542167	-0.90758	-0.519657	0.867402	-0.0828514	-0.868203	-0.161524	-1.319	-1.9867	-2.81312	-1.8175	0.112318	0.0510495	-1.09073	-0.896988
CW-2	2.49029	1.51589	1.04498	1.2953	1.82127	2.42156	-1.73797	1.70635	1.87566	1.58416	2.97452	0.908147	0.249288	1.49179	0.262765	0.729604	2.09304	-0.20155	1.92295	1.35385	1.41539	1.67292	0.792036	0.865982	-0.0119294	0.806347	1.10816	1.16784	1.9818
D-247MG	0.05725	1.24363	-1.42229	-0.156573	-0.711441	0.170938	1.00979	-0.100431	-0.223395	-0.682935	-0.180549	-0.00178889	-0.334944	0.232161	0.582241	-0.29312	1.03533	-1.11938	-1.186	0.449925	0.0461093	-0.500617	-0.0590601	0.0596553	0.489959	0.866698	-1.53704	0.618972	-0.0142859
D-263MG	0.756192	0.869318	-1.73351	-0.456336	-0.215302	1.4335	0.688801	0.000780571	0.073713	-0.858242	0.157044	-0.702613	-0.00754404	-1.0931	0.424114	0.240015	0.334484	0.0462799	-0.919119	0.233498	0.978047	0.377704	-3.06496	0.613348	0.395301	0.6957	0.995037	0.893112	-0.290781
D-283MED	2.28962	1.60876	-0.271314	-0.467794	1.67774	-0.183132	0.331182	1.25008	0.279997	-1.35008	-0.949168	0.672434	0.107258	-0.495897	0.320932	0.255817	0.976631	0.514357	1.15009	-0.549016	1.06849	0.671895	-1.27444	-0.130803	0.510707	0.693027	0.352675	-0.139065	1.45338
D-336MG	-0.35009	0.404305	0.375091	0.816265	-1.49698	0.00349212	0.625619	-1.11485	-0.666142	-0.50795	-0.738849	-1.70802	-0.0263441	-0.327824	0.0192425	-0.695655	-0.00283024	-1.14979	-1.74142	-0.796927	-0.311791	-0.634877	-1.7721	0.357895	0.274421	0.924952	0.591181	1.05181	-0.632089
D-392MG	-0.20773	-0.0343372	-1.3123	-0.770281	-0.673083	1.17681	0.708572	-0.0900771	0.670191	-0.203081	-0.115897	-0.450984	-0.712075	1.07444	-0.129436	-0.183455	-0.151101	-0.94072	-1.0376	0.0484289	1.03016	-0.822733	0.160698	-0.0878503	-0.17922	-0.134048	-0.864353	-0.193096	-0.0834288
D-423MG	-0.044435	-0.0740649	1.0484	-0.555272	-0.0448783	-0.0990348	-0.329538	0.0273267	-0.0613993	-1.09154	-0.137764	0.0226711	0.0286172	-0.879364	0.920565	-0.0961653	-0.0149478	0.0339285	-0.0552262	-0.043145	-0.0304525	0.00292289	-0.739434	-0.130998	-0.00283109	0.0253612	-0.0344257	-0.0451148	0.170856
D-502MG	0.647944	0.976035	-0.31496	-0.703559	0.484316	1.16896	-0.1092	0.676543	1.78682	-0.284223	-0.318699	-0.398796	-0.912563	-0.503213	0.3844	0.0580258	1.88135	-1.28473	0.480424	1.01717	0.64095	-1.1985	-0.471127	0.376312	-0.408622	0.5973	0.469519	1.55803	0.861527
D-542MG	-0.206313	0.0125351	-0.499624	-0.0218688	-1.44309	2.08073	0.794002	0.00404362	-0.40343	0.168571	2.52193	-0.121966	-0.539139	0.201653	0.723776	-0.101917	-0.0623695	-0.490424	1.20747	0.0455776	0.731661	-0.168624	0.915728	-0.040637	-0.0129893	0.0158634	-0.301393	0.449704	0.659115
D-566MG	-0.00398134	0.0009846	0.651739	-1.5352	-0.0748256	-0.227686	0.619167	-0.0205144	-0.0116885	-1.21627	-1.12416	-0.0205523	0.112003	-0.683584	-0.101084	-0.121056	-0.128671	0.23874	-0.172203	0.00728965	0.111304	-0.0247741	-0.627192	-0.232497	0.057899	-0.202348	-0.0194577	-0.162701	-1.72624
Daoy	-0.0424802	0.229299	0.306026	-0.128687	-0.567331	0.298175	0.496913	-0.205813	-0.42949	-0.361027	0.197827	-0.207378	0.073591	0.113348	0.126281	-0.111395	-0.100775	-0.129211	-0.300492	-0.0197682	-0.254326	-1.45691	0.612393	-0.0701678	-0.0604173	-0.122603	-0.0672626	0.0239606	-0.809732
Daudi	-0.434684	-0.694243	0.0759434	1.03773	-1.72549	-1.63467	0.817778	0.944683	0.229797	0.570776	-0.326106	1.03038	0.503599	-0.162912	0.0890939	0.676724	-0.680479	0.782424	0.406923	-0.396743	0.117763	-1.59779	0.495612	-0.173924	0.812702	-2.3826	-0.303768	-0.439042	1.06384
DB	-0.406351	1.49826	-1.13922	-0.391933	1.05344	-0.39655	-0.671666	1.79552	0.625729	-0.925866	-0.737672	0.592538	0.300475	0.391743	0.345223	0.743617	0.231765	0.700555	-0.347874	1.00195	1.15525	0.936289	-1.35236	-0.346329	-0.423486	0.292552	0.220614	1.07788	-1.67921
DBTRG-05MG	-0.0628812	0.585264	0.374122	-0.0906455	-0.532707	-0.30031	0.365767	-0.0667312	-0.410518	-0.346826	0.569405	-0.108286	0.0646771	0.610728	0.114696	-0.0644012	-0.0505499	-0.0801182	-0.485067	0.0270937	0.274771	-0.579652	0.901527	-0.0787588	-0.0371985	-0.132531	-0.0648799	0.0669233	-0.349497
DEL	-0.642549	0.383523	0.348042	0.719958	0.245765	-0.796055	0.911663	-0.662473	-0.470304	2.533	-0.556649	0.474684	0.467654	2.306	1.35299	0.355964	-0.830909	0.468406	-0.76034	-3.44283	1.11533	-0.134878	1.16339	-3.10516	1.04268	-1.13515	-0.620166	-1.01204	1.64948
Detroit562	-0.175776	-1.2018	0.48217	0.32528	-1.73667	-0.675023	-1.00777	0.108453	-0.440362	-0.56711	-0.627	-0.0114363	-0.196606	0.461755	-0.951464	0.103454	-0.0811704	-0.278984	0.463256	-0.00275456	0.968885	0.741767	1.09293	-0.0725406	-0.045567	-0.190443	0.0500485	0.0422922	-0.095679
DG-75	-0.224218	0.814084	-0.309438	-0.409991	1.83814	0.510455	-0.0118051	1.0031e-05	2.03143	-0.19743	-1.08489	0.903934	0.353066	-0.780918	0.291933	0.926832	-0.00801228	1.17404	1.68712	1.53587	1.49993	1.49775	-1.2317	0.64269	0.965879	0.263135	0.0630088	-0.541088	-1.70769
DJM-1	-0.466491	0.374649	0.940102	0.513472	0.768896	2.06959	-0.212169	0.445058	0.905085	0.0139324	-0.0570126	0.012641	-1.3364	0.263098	-0.016557	0.206201	1.11843	-1.7263	0.963111	0.368954	0.642507	0.0718321	-0.212842	0.140812	0.44942	0.533851	-0.244544	0.567874	1.18614
DK-MG	-0.0527576	-0.372934	-1.57885	0.281856	0.270966	-0.00427428	0.387944	-0.220658	-0.721419	-1.1041	-0.0299826	-0.247727	0.0179245	-0.194073	0.799549	-0.148497	-0.0198337	-0.11842	-0.211578	-0.234961	-0.885557	-1.36197	0.836615	0.0452442	-0.354406	0.153814	-0.16791	-0.400405	0.951007
DMS-114	0.0615488	1.72388	-0.189294	-1.18059	0.714272	0.6628	0.795615	-0.367975	0.426755	0.122618	0.40543	0.614726	1.22596	-0.201902	-0.249968	0.980725	-0.0397008	0.887618	2.07717	-0.243651	0.234121	-0.151249	-2.60543	0.768448	0.846811	-0.421604	-0.691651	0.494718	-0.422817
DMS-153	-0.125316	0.911679	0.0521986	0.188343	0.793812	1.72366	-0.0243074	-0.240731	-0.133038	0.363586	0.389722	0.203589	0.4171	0.226756	0.076933	0.204348	0.737468	-0.630181	1.07571	-0.0107271	0.294913	-0.514847	0.0760027	0.185377	0.667551	0.587342	-0.237017	0.995825	0.220021
DMS-273	-0.12991	-1.29185	0.434352	-1.13267	-0.952242	-0.399643	0.666389	-0.123857	-0.64119	-0.096135	0.76893	-0.251556	0.0974862	-0.398397	0.149265	-0.270162	-0.0311821	-0.143738	-1.04977	0.00311911	0.655125	-1.43743	0.263538	-0.168406	-0.0864314	-0.0970623	-0.085873	-0.159772	0.41573
DMS-53	0.0905018	0.880172	-0.490014	0.973192	0.266321	2.02624	0.592681	0.176376	0.704098	1.71416	1.6618	0.131464	0.169716	1.87053	1.16096	0.117837	0.1736	-0.00864048	1.38135	0.183609	-0.0497445	-0.333804	0.51737	0.233911	0.174575	0.332957	0.000145121	0.441552	1.57916
DMS-79	-0.0686281	0.527218	0.962643	1.18665	0.234301	1.26787	0.784128	1.20247	1.31017	1.79882	1.07804	0.970285	0.770552	0.870147	0.977492	-1.13261	1.07504	0.212166	1.76356	1.169	1.24137	0.825636	0.568969	0.409642	0.52943	0.318209	1.30595	1.04723	1.08907
DOHH-2	-0.625171	0.174212	0.676499	-0.0368549	-0.970687	-1.00922	0.40471	0.195418	1.49604	-1.14985	-0.764477	-1.45876	-0.518168	-0.0787327	-1.64974	0.0824574	-1.76295	-0.680353	1.48229	-1.09953	1.23423	0.444572	-0.253033	-0.39227	-1.74071	-1.69854	-0.905332	-0.965125	-1.33076
DOK	0.221586	-1.19561	0.674704	-0.986516	-1.06847	1.78261	-3.50221	-0.548477	-1.22257	-0.629714	-0.812321	-0.249891	-0.880519	-1.85985	-3.9335	-0.260014	0.0989488	-0.664649	-0.692116	-0.21252	-1.94068	0.425468	-0.148323	0.275921	-0.1117	0.0638841	0.208814	0.256239	-0.711747
DoTc2-4510	-0.129619	-1.41051	0.443269	0.263333	-0.77551	-1.34381	-1.4159	-0.228325	-0.0202928	-0.868774	0.332622	-0.244826	-0.391097	0.13185	-1.15106	-0.167976	-0.0632079	-0.421169	-1.10814	-0.0786651	-0.823572	-0.677861	-0.85892	0.120544	-0.147765	-0.129084	-0.0960087	-0.405661	0.661837
DSH1	-0.425815	-2.18791	0.90175	1.24569	-0.181452	1.91987	-3.24307	0.433965	1.26791	0.025136	0.170212	-0.805365	-0.382027	0.310148	-2.05127	0.111632	-0.485121	-3.79753	-0.440558	0.312263	0.791553	0.170764	0.699049	0.297093	0.42425	-0.0491051	0.275348	1.28177	0.120685
DU-145	-0.0429863	-0.38689	-3.83271	-0.937743	0.0962965	-0.301983	-1.76489	-0.102977	-0.226013	2.22184	0.60175	-0.401501	-0.531539	1.59346	-2.72051	-0.220459	0.159327	-0.316123	-1.05763	-0.0250418	0.426596	-0.860108	-2.50256	0.269907	-0.0884982	-0.111019	-0.0781134	-0.453162	0.29077
DU-4475	-0.0387112	-0.587295	0.297383	-0.576875	0.162869	-0.975044	0.607794	-0.321307	0.217366	-1.02565	-0.778806	0.0715248	0.89669	0.918538	-0.52448	0.824546	-0.395246	0.334491	0.262175	-0.478659	-0.0525434	0.414171	0.768628	0.506895	0.754707	-0.348614	-0.258316	-0.703332	-0.741081
DV-90	-0.0175067	-1.0581	0.104433	0.0765671	0.250728	1.07991	-0.134285	0.102273	0.0542726	0.0898778	0.122991	0.0785181	-0.0231081	0.0116162	-0.0461523	0.0431492	-0.0274401	-0.065124	-0.0261598	0.110218	0.657559	0.910382	0.106679	0.000515893	0.0664047	0.00583189	0.0839743	0.255371	-0.0282732
EB2	1.14648	-0.90164	0.847569	1.39214	-1.47221	-1.46737	1.0807	1.30834	0.482683	2.38601	2.07544	0.812826	0.832833	1.43822	-0.465597	-0.68448	1.7606	-0.373687	0.860178	1.68538	1.19343	-1.65612	1.14695	1.05685	-0.402425	1.82302	0.415208	1.39002	1.71957
EB-3	-0.462995	0.415328	0.660597	1.45552	0.332993	-0.296156	1.02924	1.19111	1.81497	2.4071	3.02424	0.426016	0.668388	2.10375	0.311406	0.659201	-0.734816	0.533703	0.458325	0.0312559	1.15146	0.0705628	0.853643	-1.30332	0.526413	-0.774854	0.826216	0.0952542	0.868893
ECC12	-0.734983	-0.81689	-0.0222887	0.399125	0.219991	0.110573	-1.33256	-0.823688	-0.493375	-0.140087	0.2052	-0.984896	-4.11786	0.118839	-1.00007	-0.19007	-0.649464	-3.80879	-0.900827	-0.431403	-0.289442	-0.321283	-0.00285807	-0.0290732	-0.381097	-0.392261	-0.250257	-0.0445597	0.0790171
ECC4	1.7067	1.35605	0.0216101	-0.0815111	1.39639	1.6759	0.117118	1.08205	0.173249	0.00472311	0.047532	0.902214	0.2763	0.313853	0.0322474	-0.196161	0.550736	0.770079	-0.329453	-0.0954885	-0.147693	0.950193	0.00302991	0.0204839	-0.043542	-0.827902	-0.503114	0.598057	-0.0404837
EC-GI-10	0.508159	1.77032	-0.372941	0.373913	1.73906	2.50615	-2.91406	1.8515	1.22032	-0.484418	-0.172699	0.634623	-0.263554	-1.13301	-1.81873	0.467446	1.50701	-0.0573935	1.58057	1.92576	1.33336	0.418317	0.611213	1.06546	0.853462	1.23701	0.0363641	1.84468	0.258585
EFM-19	-0.0256088	-2.53722	-0.147171	-0.786639	-0.845915	1.90836	0.751708	-0.143538	0.916181	1.0725	-0.875986	-0.213469	0.165965	-1.38446	1.19697	-0.0479618	-0.201516	-0.00727492	-1.27275	0.0921947	-0.161908	-1.12649	-1.17271	-0.0793111	0.00225729	-0.0125346	-0.0215324	-0.0536966	-0.599784
EFO-21	-0.156113	-1.25058	-0.142359	1.16541	-0.930609	0.374389	0.0566098	-0.130747	-0.307201	-0.230969	1.24555	-0.230868	-0.0760593	0.21787	-0.0581602	-0.00703406	-0.0816664	-0.437151	-1.5333	0.0534708	0.628147	-0.54427	0.744749	0.0601605	-0.181971	-0.116776	-0.0164171	0.11547	0.683166
EFO-27	-0.0942843	0.11805	0.660117	0.542405	-0.804996	-1.00203	-2.98875	0.109081	0.876132	0.0229367	0.191754	-0.212984	-0.493966	0.424084	-2.20661	0.0392568	-0.0437427	-0.533387	-0.793733	0.21883	0.891545	0.112544	-0.617311	0.106515	0.037445	-0.318703	0.035023	0.058322	-1.01706
EGI-1	0.164093	-0.00686905	0.770398	-0.014964	1.14756	1.88718	0.592862	-0.105675	-0.114293	-0.144107	-0.13645	0.111066	0.0757357	-0.618663	-0.134426	0.0209494	-0.0559676	0.0805568	-0.313591	0.0930634	-0.283652	0.728542	0.739198	0.00189705	0.106899	0.0321359	0.128302	0.474355	-1.20583
EHEB	-0.372751	-0.252823	0.233287	0.172357	-1.19868	-0.686059	0.0874992	0.13195	0.982724	0.169831	0.0911313	0.122022	0.554478	0.00232131	-0.0082538	0.714379	0.2391	0.196798	0.409299	1.75815	1.16793	0.183999	0.0564043	0.708154	0.53993	-0.151434	0.271529	0.155078	-0.237166
EKVX	0.527033	-0.941958	-0.825625	1.08995	0.102244	0.490957	-1.30418	-0.689054	-0.967306	-0.0661065	-0.103335	0.725468	-2.54556	-0.920423	-1.14591	0.309998	0.18788	-2.90078	0.960723	0.22865	-1.50865	0.0304975	0.190317	0.49901	0.00257931	0.0798877	0.130122	1.58922	0.287852
EM-2	-0.192875	0.564411	0.804232	-3.03895	1.38098	-0.15902	0.25018	0.327447	0.855713	-0.875479	-0.681891	-3.85874	-0.245547	-0.720611	0.716556	-5.0441	-0.310809	1.00595	-0.216147	-0.383519	1.28128	0.160441	0.291144	-2.80893	0.250151	-0.879167	-1.78129	-0.100023	-0.233073
EoL-1-cell	-0.806883	-0.122074	-11.5387	-8.37923	0.250692	-1.94642	-0.493446	-0.879282	0.425522	-3.19318	-2.3773	-3.24131	0.804434	-0.993434	-0.329721	-0.297823	-0.808579	0.896857	-2.01721	1.04311	-0.763527	-7.82949	-2.02922	0.64542	-1.35637	-0.0643856	0.571114	-6.88131	-0.130541
EPLC-272H	0.114991	0.147278	-0.767274	-0.0795166	-0.11535	-0.635953	-0.467049	-0.0853004	0.0545937	-0.39012	-0.862157	-0.106963	-0.184895	-1.11505	-1.21502	-0.0157433	0.1284	-0.020308	-0.573921	-0.134527	-0.372436	-0.0497868	0.0673158	0.100414	-0.192092	0.11329	0.0118465	-0.307076	0.523153
ES1	-0.0772756	-0.757939	-0.234499	-0.67724	0.468662	-0.928737	0.447534	-0.86725	-2.30985	-0.750662	-0.267471	0.831931	0.496199	-0.896563	0.852596	-1.05285	-0.79472	0.952233	0.863612	-0.214025	-2.74795	-0.526179	0.785306	0.26311	-2.6117	0.568555	-0.521467	-0.345593	-0.996662
ES3	0.675861	-0.664481	-0.771221	-0.1026	0.0901863	-0.803205	0.295868	0.686941	-1.16383	-0.80111	-0.981219	0.561563	0.640859	0.786169	0.588	0.354399	1.92428	0.865095	0.286676	1.25108	-1.59675	0.667552	0.41845	1.11815	0.726485	1.1222	-0.385045	0.194926	-0.578825
ES5	1.0822	-0.969297	-0.61976	-1.63701	-0.458969	-0.683801	-0.414284	1.4072	-2.82383	-1.26959	-2.10419	0.963932	1.07039	-2.42946	0.827485	-0.426776	1.31853	1.20769	-0.442462	0.74038	-2.67695	0.179679	-1.87978	1.31769	-1.53411	1.1221	0.248015	0.021264	-0.730681
ES6	-1.09333	-0.838501	-0.901962	-0.351419	-0.407066	-1.26444	0.992195	-1.40397	-1.18214	-0.232457	0.878774	-1.30585	-1.10966	0.160881	0.956035	-0.0647152	-1.18438	-0.965564	0.292569	-0.734384	-1.69975	-1.3347	0.75785	-0.40948	-1.98761	-1.6904	-0.285161	-1.32703	-0.0506072
ES7	2.18542	-1.99496	-1.2888	-1.66538	-1.86583	-1.33235	0.38031	0.92352	0.0190547	-1.4799	-1.13341	1.00208	0.567981	-1.46624	1.10698	-1.48661	1.17266	0.28428	-0.226101	1.8044	-0.325689	-0.167531	0.793393	1.04911	-0.517807	1.19172	1.10746	0.842894	-0.575652
ES8	-0.848721	1.09513	-1.34275	-0.915305	0.956949	-0.450589	-0.0846626	-0.724575	-1.51141	-1.30218	-0.948764	0.408863	-0.0632707	-1.37152	0.546664	0.103359	-0.986336	-0.458436	-0.346899	-0.747235	-0.996097	0.327659	-0.221062	0.0552622	-0.246243	-0.286667	-0.854441	0.760545	-1.47767
ESS-1	-0.0296306	0.712222	0.170618	-1.08624	-0.653819	-0.649328	1.03455	-0.0145332	-0.225574	0.884574	0.0833026	-0.194546	0.219812	-0.0288721	0.469665	-0.166059	0.100283	0.126287	-0.414613	-0.00694405	0.902397	-2.03593	-0.421544	-0.188668	0.0201372	-0.0233439	-0.118854	-0.179323	0.256674
ETK-1	-1.04573	-1.2313	0.76584	-0.296773	0.408999	-0.522633	-1.12955	-2.00006	-0.30028	-0.478768	0.0875143	-1.33596	-1.03817	-0.186748	-1.9407	-0.369477	-2.49861	-1.08517	-0.969629	-0.512145	-0.563131	0.359439	0.582615	0.554061	-1.78478	-1.75576	0.282394	-1.2139	-1.03598
EVSA-T	-0.666282	0.344444	-1.10046	-0.179564	-1.13428	1.27168	0.0623642	0.0997528	1.73598	-0.686433	-0.155265	0.101006	0.272852	-1.62388	1.15634	0.151664	-1.25377	-1.2889	1.53436	0.308887	1.35067	0.901172	0.582569	0.0525149	-0.365009	0.471922	-0.0990434	-0.134619	-0.12505
EW-1	-0.664175	-0.308261	-1.0527	-0.885733	-0.750323	-1.29528	0.86309	-1.76328	-2.91118	0.454783	0.215846	0.786438	-0.311316	0.07577	0.680479	-0.9268	-1.31928	0.126657	-0.787912	-1.54904	-2.85552	0.220409	0.0856678	-1.06665	0.944197	-1.84317	0.748747	-0.675103	-0.181755
EW-11	2.65863	-0.697098	0.238713	-1.00869	0.115161	-0.211693	-0.0517123	1.47443	-1.76484	0.0190309	-0.948308	0.734947	-0.254976	0.317414	-0.651283	0.691481	1.66358	0.711862	1.39389	0.282266	-2.26879	0.293478	0.580217	0.370104	0.320972	0.241098	1.68264	0.160833	-1.36457
EW-12	2.73088	0.539234	0.301841	0.0977599	0.324023	0.408043	0.13811	1.84374	0.449549	0.33719	0.138059	0.908422	1.14636	0.105434	-0.0852998	0.541627	2.59951	0.933305	0.399067	0.767276	0.403789	0.456312	0.0986047	0.839311	0.81177	-0.260048	0.134667	1.72135	0.10014
EW-13	0.547523	1.00481	0.833297	1.1133	-0.456921	-1.17561	0.339264	0.680995	-0.552869	0.579059	0.573092	0.715046	0.713661	-0.706651	0.718087	-0.753802	1.49071	0.542665	-0.892561	0.519966	0.377432	-0.823051	0.162809	0.21374	-1.00941	2.07183	-0.152414	0.359613	0.18759
EW-16	-0.675983	-0.941341	-2.09934	-0.75334	-0.546297	-1.10814	0.566336	-1.69583	-2.19175	-0.507384	-0.652487	-0.519494	-1.52159	-0.618133	-0.681738	0.0611912	-1.14831	-0.663289	-1.06605	-1.5371	-2.47243	-0.279729	-1.00408	-1.36756	-1.83273	-1.00085	0.7851	-1.00283	-1.08526
EW-18	2.65912	-0.300674	0.518955	-0.813022	-0.210288	-0.588978	0.283021	0.762558	-1.65784	-0.661095	-0.281843	0.988806	1.13252	-1.92135	-0.0270364	-0.65973	2.42374	0.98231	-1.05184	0.678818	-2.29425	0.795895	-0.0279184	0.790809	-0.770386	0.869214	-0.627152	1.7913	-0.244171
EW-22	0.322199	-0.0344072	-0.646151	0.27088	-0.101125	0.0490354	0.809731	0.131403	-0.12039	-0.56391	0.0916422	0.0327155	0.207034	-0.51961	0.750001	-0.357823	0.227338	-0.00512064	-0.14184	0.500589	-0.276541	-0.189181	0.465672	1.07635	-1.99498	0.770912	0.526747	0.153864	0.0214211
EW-24	-0.0165368	1.13316	0.121512	0.26291	1.6722	0.699511	0.485719	-0.118329	1.95842	1.37494	1.04149	-0.512052	-2.92363	0.490445	0.23538	0.783882	0.646768	-0.506393	1.16471	-0.107311	1.34605	1.00516	0.654827	0.786939	0.827756	0.940227	-0.465257	1.31329	0.773151
EW-3	0.122008	-1.09965	-0.219668	0.338266	-0.0784905	-0.551258	0.617028	-0.432771	0.0334372	0.298209	0.126648	0.669455	0.312874	-1.01414	0.77056	0.335641	-0.0768052	0.829995	0.536452	-0.00228066	-1.29106	1.03892	0.767587	0.856909	0.151557	1.00443	-0.32186	-0.541237	-0.0350123
EW-7	-0.0351923	0.0454005	0.897721	0.0322731	-1.83452	-1.02366	0.23541	-0.512732	-1.72733	0.0421984	0.375784	0.200863	-0.113161	-0.922361	0.212391	0.0259683	-0.111385	0.0658921	-0.655916	-0.424142	-2.46927	1.16865	-0.8904	-0.0026195	-0.0305763	-0.132423	0.100862	0.0407071	0.0191959
FADU	0.19786	0.98232	-1.62997	-0.253725	-0.238614	0.836004	-2.83444	0.24253	1.29776	-0.418487	-0.547441	-0.311449	-0.476612	-0.732024	-2.74344	0.0032071	0.250314	-0.40793	-0.362896	0.200544	1.00186	0.156962	0.90157	0.266176	-0.202915	0.153312	0.0608025	-0.0112869	0.0169709
FTC-133	-0.0327643	-0.396365	-0.396828	0.702668	0.54112	1.33765	0.0585793	0.157705	0.639143	-0.717089	-0.849439	0.0536533	0.00111691	0.823385	0.0580219	0.129684	-0.0923399	-0.00877345	1.2625	0.107745	0.368011	0.208827	-0.53797	0.0357442	0.0855705	-0.0335591	0.0223302	0.0801348	-0.8202
G-361	-0.0690768	0.663365	0.121156	0.586458	-1.06155	-0.622205	0.461893	-0.185691	-0.496692	0.857651	-0.428093	-0.24285	0.119218	-0.178456	0.841919	0.0423504	-0.0446048	-0.0893303	-1.28223	-0.106218	0.373507	-1.69682	0.969372	-0.125481	-0.160459	-0.0836465	-0.11694	-0.0233432	-0.0164668
G-401	-0.175826	-0.349037	0.504501	0.485808	-1.03969	-0.472018	-1.01621	-0.735004	-1.68154	-0.815775	-0.282889	-0.333123	-0.317115	-0.684801	0.558941	-0.221218	-0.22312	-0.37976	-1.24639	-0.467936	-2.48632	-2.08436	-2.18888	-0.0178298	-0.218508	-0.209028	-0.149128	-0.291056	-0.558777
GAK	1.43984	-0.00436128	0.685681	0.619009	-0.246666	1.13544	0.524034	0.771144	1.13368	1.56278	-0.471589	0.40286	0.313427	1.40952	0.510991	0.201182	-0.782661	0.220989	0.830749	1.0883	0.80839	-0.463775	0.265546	0.531175	0.303438	0.0810347	0.638215	0.422283	0.751599
GAMG	-0.173305	-1.09554	0.14065	0.536444	-0.996649	0.944023	-0.535277	-0.301758	-0.501302	-0.757373	-0.360409	-0.26659	-0.129034	-1.42539	-0.331658	-0.0346822	-0.25948	-0.372731	-0.366797	-0.092601	-0.114958	-1.32105	-1.95123	-0.0852692	-0.0632006	-0.350413	0.0810033	0.0570098	-2.01645
GCIY	-0.583325	0.276012	-0.234884	0.931855	0.408932	1.83536	-1.26578	-1.42342	-1.46306	-0.168845	0.932003	-1.03155	-1.70054	-1.34552	-1.46542	0.278604	-1.20939	-1.14521	-1.11333	-0.650069	-0.410301	0.0858034	0.634251	0.0185815	0.376778	-0.769467	0.769035	1.17409	-0.0739294
GCT	-0.0806437	0.648314	-0.405942	0.978413	0.825276	-1.49193	-0.047852	0.0447864	0.26606	0.194715	0.238703	-0.0817476	0.0921062	0.0310957	0.207233	0.0997716	-0.125151	-0.0308102	-0.789739	0.0640604	0.530484	-0.314374	0.692745	-0.0454881	-0.0912182	-0.20486	-0.0493163	-0.101203	-0.869964
GDM-1	-0.985909	-0.408742	-3.26963	-0.284123	-1.34567	-1.57448	1.04078	-1.86461	-1.78616	-0.513358	-0.410307	-2.75743	0.134347	-0.52857	0.891926	-4.76314	-0.799233	0.491514	-1.38343	-1.78913	-2.62759	-3.48788	0.92377	-2.63482	-2.67979	-0.259007	-4.43379	-2.68073	2.00396
GI-1	-0.744539	-1.21557	-1.40833	-0.42703	-1.61834	-0.503353	0.464185	-1.09655	-0.652174	-0.0227278	-0.161836	-0.375504	0.323895	0.39982	0.5	-0.371546	-0.879307	-1.36445	-1.05811	-0.594325	-0.443672	-1.86184	0.420506	-1.93936	-1.68143	-0.678036	0.874232	-0.440783	-0.474047
GI-ME-N	-0.551397	0.245574	-0.00574216	-0.595024	0.298172	0.0466906	0.640138	-0.769599	-0.933662	-1.00357	-0.796884	-1.14411	-0.304731	0.584929	0.341495	-0.246187	-0.145517	-0.609499	-1.3185	-0.540587	-1.11515	-0.741229	-1.75967	-0.0687229	-0.0723355	0.581219	0.824803	1.457	0.287687
GMS-10	-0.0488141	0.597013	0.765088	0.543108	-0.0886368	0.951098	-0.905265	0.119817	0.00946038	-0.532304	-0.253282	0.00823868	-0.111738	1.59812	0.818376	0.0683349	-0.0068349	-0.152265	-0.225447	0.0921327	0.613772	0.534451	0.965709	-0.0178035	0.0182774	0.0378198	-0.100932	0.32711	0.337784
GOTO	-0.417761	1.63413	-2.33232	-1.20939	0.343128	-0.739131	0.654878	0.441894	0.02199	0.420178	0.139863	0.655157	1.08945	0.836454	0.0717154	0.00383299	-0.0929305	1.07668	-0.0975356	0.843625	-0.172433	0.599172	-1.12501	0.646961	-0.242067	1.15133	-0.413337	0.122305	0.652039
GP5d	0.0598568	-0.810758	-0.544347	-0.173379	1.17234	-0.00519379	-0.20711	-0.257923	-1.77875	1.34972	-0.786112	0.0993967	-0.139416	0.434464	0.312164	-0.0815172	0.0963925	0.0883965	-0.067184	-0.324982	-0.969667	0.390271	0.803328	0.0223613	-0.0678669	0.266601	-0.0554244	-0.015127	1.31539
GR-ST	-0.320535	0.453921	0.0828127	-1.74446	-0.719772	-0.699801	-0.795195	-0.583279	0.108332	-1.31545	-1.10268	0.750986	0.713128	-1.62434	-1.4889	0.200517	-0.852283	0.911375	-0.52552	-0.499435	-0.502832	0.075701	-2.66638	-0.564987	0.310561	-2.15926	1.10704	-0.349015	-2.52595
GT3TKB	0.625811	0.258131	0.25884	-0.0909059	1.02672	0.758307	0.362388	-0.237906	-0.25414	-0.993689	-0.306851	0.103382	0.810493	0.470981	0.745833	0.376159	-0.329899	-1.30411	-0.963951	-0.278104	0.114138	0.0833201	-0.174713	0.479685	0.294539	0.567784	0.812191	-0.529323	-0.186194
H4	-0.0917114	0.620461	0.742001	-1.69049	-0.838457	0.0284065	1.01914	-0.195952	-0.555369	-1.317	-2.21514	-0.321205	0.19794	-1.00849	0.756458	-0.173977	-0.21551	0.191177	-1.49456	-0.086241	0.847542	-1.798	-0.871559	-0.457156	-0.0692029	-0.361693	-0.155305	-0.20134	-2.60518
H9	0.147054	0.714344	0.500558	0.199726	1.28355	0.0381127	1.06161	-0.657727	1.49787	-0.393258	-0.659392	0.853926	-0.742867	2.21021	1.25226	0.37008	-0.431915	0.151425	1.32646	0.724213	1.16428	1.61355	1.01829	-0.466711	-0.477932	-0.64649	0.985876	-0.980768	1.39355
HAL-01	1.23158	1.1524	0.27812	-0.158511	-1.6235	-0.02488	-0.629881	-1.01199	-0.0730468	-0.487838	-1.15454	0.288842	0.0457473	-2.59333	0.449505	0.539971	-0.46078	0.942863	0.69313	-0.573566	0.473118	1.2134	-1.55942	1.00245	0.188191	-0.103751	0.573281	-1.01605	-0.701751
HC-1	-0.694489	-0.188023	0.932902	0.502566	-0.701727	-1.52201	0.713866	-0.39545	-0.0449329	1.66647	1.47574	0.342665	-0.55944	0.552554	0.829221	0.979885	-0.562669	-0.578394	0.108895	-0.113548	0.523161	0.291947	0.355016	-1.06339	0.681695	-0.154508	0.755853	-0.611345	0.05685
HCC1143	0.19184	0.138767	1.03937	-0.268745	0.382143	1.291	-0.835962	-0.028481	0.34405	0.272906	0.602735	0.122899	-0.158176	-0.0700075	-0.768554	-0.0895851	0.171708	-0.0880306	1.51911	0.0488906	-1.2139	-0.0355373	-0.295155	0.209843	0.188986	0.283163	0.0988881	0.245779	0.640116
HCC1187	0.129604	1.50543	1.0391	-0.352606	1.14881	0.232431	0.247477	0.0698324	0.915683	-0.742095	-0.697506	0.436751	0.869486	0.314676	1.20554	0.600781	0.206332	0.995087	0.64069	-0.380949	-0.617752	0.121834	-0.125158	-0.970818	-0.0228555	-0.182642	0.300884	-0.111874	1.79238
HCC1395	0.0315025	0.700377	0.303524	-1.06613	0.0614668	0.0272277	1.29905	0.165267	1.19816	0.679496	1.41341	-0.132713	0.369129	-0.349135	1.66585	-0.189026	0.153018	0.198184	-0.791148	0.198719	0.716935	-1.78373	-1.08509	-0.0772256	0.0627657	0.170301	-0.142697	-0.165206	1.30576
HCC1419	-0.0930726	-1.64896	-1.44794	-0.603601	0.51301	1.59714	-1.88218	0.397611	1.84582	0.86387	2.43739	-0.255383	0.0520652	-0.528498	-0.235104	-0.129207	-0.13704	-0.4973	1.37123	0.524615	1.04595	-0.882156	0.656753	0.132135	0.0576265	-0.0474749	0.0888368	0.20187	-1.13081
HCC1599	-0.813913	-0.287607	0.173748	-0.262529	1.0993	-0.863443	0.148285	1.05549	0.954451	-0.0947065	-0.196705	0.410983	0.13574	0.160201	0.263721	0.151455	-0.62736	0.754062	-0.520778	0.567884	1.1512	0.445117	-0.0641536	-0.936494	0.512588	-0.237842	0.415925	-0.44013	-0.248734
HCC1806	0.09003	0.618863	-0.0488493	0.268671	0.228171	0.426791	-0.403923	0.17811	1.29986	0.765849	-0.734199	0.0468068	-0.0962961	1.99279	-0.435204	0.158306	0.00124691	0.0653993	-0.227676	0.232569	0.205065	0.718367	0.49565	0.126218	0.142215	-0.000906586	-0.0651828	0.101841	-0.329722
HCC1937	0.0950971	-0.700908	-0.59709	-0.005279	-0.491625	1.37152	-0.403594	0.232745	1.21924	1.53324	0.625011	0.00812596	0.0940083	-0.446299	-0.314397	0.111252	0.0408009	-0.122864	1.24158	0.256686	0.321339	-0.0475781	1.25855	0.147829	0.0862658	0.160553	0.137855	0.272291	0.0197605
HCC1954	-0.0400736	-0.732775	0.296194	0.726541	-0.927116	0.916682	0.0552562	0.386868	1.42576	1.10196	1.77944	0.173632	0.115956	0.889697	0.0660905	0.176696	0.0646618	-0.134886	1.46189	0.346245	0.92265	0.579665	0.0886411	0.160307	0.233729	0.0762635	0.138161	0.345093	0.991998
HCC2157	-0.211183	-0.726675	0.706573	-0.759458	-1.05322	-0.190747	-2.37631	0.402356	-0.959426	0.124462	-0.387187	0.451057	-0.818194	-1.82106	-0.432418	0.784998	0.0884858	-0.578197	-0.16064	-0.47621	-0.717939	0.849373	-0.902282	0.842316	0.811085	0.635114	0.779368	1.08188	0.00984994
HCC2218	-0.573332	-0.498905	0.993767	0.902833	0.192558	-0.102333	-3.16667	1.43802	1.64139	2.21677	2.21631	0.92655	0.564204	-0.353047	0.345648	-0.253178	0.210609	-4.12222	1.88396	1.53042	1.19609	-0.844548	0.36447	0.872617	0.97537	1.02792	-1.33791	1.35252	1.01983
HCC2998	-0.148317	0.755183	-1.0811	0.711074	1.44591	-0.488844	0.294033	-0.352729	-1.655	1.18483	1.38781	0.298264	0.196594	1.34389	0.503159	-0.178174	-0.00305148	-1.12023	0.834658	-0.460536	-1.71515	1.28033	-0.320268	0.0328866	-0.100217	0.0844428	-2.00467	-0.0749853	1.34088
HCC38	-0.0292946	-1.2523	0.877312	0.0458241	-0.903367	1.21817	0.824159	0.06848	0.629155	-0.115262	0.676209	0.0462607	0.0196701	1.25845	0.0372472	0.0248098	-0.0294771	-0.0714994	-0.821439	0.226456	0.506199	0.732963	0.202368	0.0532966	0.119038	-0.0197858	0.00489119	0.234356	0.692463
HCC70	-0.216228	-2.35891	-0.633336	-0.299574	-1.49971	-1.0361	0.264992	-0.0367555	-1.0569	-0.844296	0.536229	-0.102646	-0.0605861	-1.53189	-1.06174	-0.105713	-0.0159947	-0.22462	0.0195604	-0.151071	0.93962	-0.0617277	-0.654342	-0.098734	-0.177647	-0.161968	0.11896	-0.302237	0.663596
HCE-4	-1.02806	0.146749	0.290408	0.55153	0.752872	-0.541291	-0.049265	0.430667	0.250248	-0.383805	0.615494	-0.78112	-0.237226	-0.197362	-0.0204895	-0.219678	-0.714602	-0.215164	-0.924213	-0.439009	0.374725	-0.0932381	0.706797	0.537311	-0.556185	-0.0357946	-0.187711	-0.762394	1.07229
HCT-116	-0.131623	-0.901189	0.86282	0.853209	-0.784522	-0.66149	-0.466809	0.039248	-0.00566244	-0.419818	-0.929728	0.0600161	-0.159054	0.789582	0.628377	0.141266	-0.0458364	-0.069095	-1.21749	-0.0548605	0.457207	1.04968	-0.146998	-0.042219	-0.0562044	-0.0391533	-0.0861885	-0.0586156	1.13026
HCT-15	0.0627652	-0.72726	-0.0250058	-0.0207887	0.833442	-0.396436	0.663424	0.176317	0.655629	-0.646039	-1.49673	0.0109201	0.135833	-0.950997	0.770292	0.0572775	0.0642242	0.229206	-1.03214	0.0135544	0.831959	0.391897	0.884326	-0.090887	-0.158984	0.202993	-0.0803611	-0.272429	1.06774
HDLM-2	0.63062	-0.181082	1.22058	-0.819944	0.416744	0.094078	0.431298	1.66652	0.451212	-0.679888	-0.451599	0.821085	0.263634	0.561257	0.480165	0.709657	1.33445	0.611128	0.932272	0.787908	0.0263019	0.0252992	-1.40826	0.8785	0.616458	1.05693	-0.468497	-0.547543	0.524115
HD-MY-Z	0.347761	1.82423	0.522588	-1.37887	1.75381	-0.224893	0.895888	0.058956	1.51198	-0.570615	-2.19831	1.01463	0.0901102	0.610123	-0.425675	0.871891	-0.884338	-0.654864	1.71293	-0.170675	1.48818	1.18681	1.2653	0.547585	0.335908	0.262988	-0.798053	-0.632332	-1.21451
HEC-1	-0.0559706	-0.562862	0.873017	-0.517954	-0.443967	-0.175864	-0.583889	0.249981	0.828163	-0.537177	-0.371788	-0.0365876	-0.00758249	0.295941	-0.000505123	-0.0273781	-0.00617075	-0.0639687	0.32932	0.182938	0.933894	-0.062574	0.317368	-0.0800836	0.0611444	-0.0186091	-0.0495296	-0.0537679	0.0929887
HEL	-0.349919	0.725391	-0.896255	0.440719	-0.292442	-1.22237	-0.14993	-0.802212	0.145189	1.20966	-0.70765	0.131166	-1.4254	1.9071	-0.243289	0.937967	-1.03008	1.05063	-0.46111	-0.575188	-0.154601	1.0505	0.367145	0.390171	0.310119	-0.793455	0.316236	-0.798151	-0.29372
H-EMC-SS	-0.670489	0.62938	-1.83251	-2.9498	-0.293378	-0.765502	0.674621	1.04489	-0.725205	-0.0453347	-0.300832	0.58202	0.115345	0.394427	1.04317	0.201604	0.227792	0.279519	-0.680711	-0.943587	-0.627233	-1.34854	-3.57021	0.403094	-0.241439	0.0891447	-0.859812	-0.886166	0.440777
HGC-27	-0.300672	-3.36257	0.78986	-0.915261	-1.67485	-0.863582	0.64955	-0.15011	-0.716307	0.199474	-0.748843	-0.165621	0.208366	-1.70471	0.464862	-0.105098	-0.363958	-0.115788	0.165748	-0.0730336	0.489687	-1.3192	-0.25961	-0.357265	-0.0143677	-0.384381	0.0371433	-0.237594	-1.59015
HH	-0.658976	-0.721215	0.447201	-0.0124854	-1.77918	-0.144048	0.148932	0.470863	0.281187	-0.597561	-0.160841	0.673649	0.969762	-1.67901	0.199624	-1.37115	-0.251813	0.211787	0.385977	0.666288	0.693167	0.246319	-0.775686	-0.559025	-0.723844	-1.28766	-0.651615	-0.717921	-1.34999
HL-60	-0.266979	0.228315	0.563088	-0.777586	-0.777693	-0.211592	0.629499	-1.56146	-0.506654	-0.487475	-0.650068	0.960611	1.12117	-2.1745	0.402281	0.923142	-0.215521	1.03558	1.19501	-0.926231	-1.40319	0.385232	-0.328173	-0.642562	1.1293	0.292496	-1.34774	-0.719042	0.587023
HLE	-0.246536	-1.08845	0.577496	-0.451254	-0.435191	-0.76944	-1.90335	-0.094293	0.0124909	-0.382895	0.355233	-0.447228	-0.164055	0.172239	0.396793	-0.258479	-0.223571	-0.505458	-1.02796	0.0876146	0.356926	-2.02468	0.258251	-0.133615	-0.134573	-0.253438	-0.209717	-0.201031	-0.79031
HMV-II	0.0428796	0.674983	-0.510838	1.00124	0.48432	-1.58768	0.707515	-0.55148	-1.25	0.947044	-0.10053	-0.0145839	0.0110045	0.211367	0.376442	-0.00245393	-0.0992429	0.0882425	-0.144376	-0.401417	-2.83982	-1.10186	0.623327	0.114337	-0.148859	0.0187265	-0.0975722	-0.298813	-0.0164381
HN	0.181451	0.0199809	-0.384638	0.325428	1.70211	1.12506	-2.46382	0.282416	1.09625	-0.926748	-0.772687	-0.0480517	-0.417297	-0.364531	-2.11539	0.0190687	0.180087	-0.280201	0.575374	0.209849	0.768553	0.873073	0.438199	0.226717	-0.0238432	0.201836	0.0936975	0.11879	-0.0411605
HO-1-N-1	0.120867	0.548231	0.0272222	-0.376744	0.465503	1.69354	-2.03503	0.00932537	-0.0854522	-0.970968	-0.498315	-0.214757	-0.335593	-1.13635	-2.12642	-0.0953109	0.0618868	-0.378166	0.154468	0.116567	0.783672	-0.180804	0.400408	0.0427146	-0.0352254	-0.0447794	0.137235	0.351941	-1.6632
HOP-62	-0.885222	-0.135886	0.537742	-0.083181	-0.28821	-1.08819	0.7774	-1.0865	-0.445461	-0.636678	-0.408113	-1.44262	-0.427163	0.452201	1.17283	0.280596	-0.745427	-0.0624793	-1.35818	-0.80444	0.158517	0.122621	0.966168	0.23592	0.271576	-0.480103	-2.0276	-0.706782	-0.405142
HOP-92	-0.149977	-0.980885	-0.602777	0.774264	-0.426131	0.108621	0.542175	-0.125455	-0.0952474	-1.22977	0.120631	-0.149125	0.0421424	-0.419675	0.609153	0.00522363	-0.169481	-0.151118	-0.64312	-0.0695856	-0.134596	-0.502789	-0.40689	-0.0166662	-0.192148	-0.129579	-0.0434123	-0.192017	-0.132596
HOS	-0.0668722	0.311425	0.27723	-0.866029	-0.140804	-0.754938	0.778324	-0.0230269	-0.40608	-1.10498	-0.636812	-0.104352	0.0783678	-0.584191	0.0925022	-0.132699	0.00928109	0.153786	-0.865346	-0.0769295	0.848721	-0.606283	-1.25283	-0.220783	-0.0487114	-0.143498	-0.0711577	-0.26561	-0.33141
HPAF-II	0.143305	-0.661296	0.526636	1.02517	0.800141	0.919111	0.806551	0.0547994	0.618095	1.90652	0.581118	0.198587	0.178677	-0.358162	-0.0848099	0.161674	0.0693574	0.0545185	1.11748	0.135297	-0.205218	-0.0882361	0.636292	0.149895	0.198924	0.200211	0.171077	0.34067	0.404692
Hs-578-T	0.0166857	0.423843	-0.645605	-0.913455	0.673302	1.12769	0.851054	0.0745982	0.523822	-0.850246	0.171481	-0.0897017	0.193425	-0.837196	0.685005	-0.133818	0.00125916	0.169735	-0.0110121	0.0791221	0.457921	-0.764393	-1.90932	-0.0904252	0.0265657	-0.0084587	-0.0170326	-0.0974526	-0.698029
HSC-2	-0.0410491	-0.396259	0.230876	0.376733	-1.4703	-0.594483	-2.32074	-0.0653167	-0.552055	-0.0448459	0.400281	-0.141104	-0.547207	0.0795492	-2.91781	0.0254293	0.0473397	-0.542951	-1.19213	0.038734	0.72789	1.11193	0.789339	0.131765	-0.0866323	-0.223552	0.136232	0.217266	-0.183986
HSC-3	0.0787581	0.421024	-0.26272	-0.304198	1.12773	0.108278	-2.18949	-0.0206787	-0.686238	-1.15652	-1.52475	-0.0629646	-0.377068	-1.01497	-1.34539	-0.0487541	0.0420095	-0.150668	-0.137495	-0.119048	0.182148	0.848237	0.35522	-0.0186788	-0.134077	0.0102253	0.0445748	0.033499	-0.944898
HSC-4	-0.0210353	-0.203767	-0.248994	-1.35724	-0.679265	-0.173494	-3.606	0.273042	0.947025	-0.664638	-0.711743	-0.150535	-0.502433	-1.0808	-3.61578	0.00285023	-0.149985	-0.399142	0.330454	0.315794	1.32749	1.48623	-0.474075	-0.0134398	0.105788	-0.489027	0.234837	0.154988	-3.64604
HT	-0.408947	-0.00609224	0.737168	0.9365	-1.04528	-0.430137	0.72268	1.77743	0.923254	0.254663	0.0950175	0.521536	1.17754	-1.20964	0.174591	0.89932	-0.444759	1.05327	1.29242	0.83375	1.0513	1.17334	0.0450737	0.700696	1.09342	-1.14155	0.484197	0.452171	-0.43747
HT-1080	0.0294057	0.889227	0.344542	0.281541	1.23621	-0.770483	1.03424	-0.011979	-0.0691789	0.794942	-1.60733	-0.0393081	0.251046	-0.360655	0.821098	0.114402	-0.0878706	0.294829	-1.42231	0.00564662	1.03633	-0.546613	0.688523	-0.24364	-0.00939103	-0.134424	-0.0782125	0.00790986	-1.30059
HT-1197	0.123875	0.982926	0.224863	0.827667	0.369196	0.227529	0.82823	0.0401806	0.671637	2.16768	1.70362	0.172748	0.251455	0.58499	0.228144	0.130629	0.0547806	0.0840847	1.35417	0.158001	-0.731996	-0.496214	0.818007	0.17588	0.224726	0.112542	0.102129	0.327181	0.0684708
HT-1376	0.0200866	0.290183	0.311774	0.611639	0.255313	-0.765598	-1.30063	-0.0716645	0.308694	0.00198436	0.906802	-0.199806	-0.201951	0.109496	-0.830421	-0.0892902	0.0496777	-0.351074	-0.491999	0.0635609	-0.358392	-0.953248	0.95026	0.154812	-0.105937	0.0328669	-0.0583689	-0.0625984	0.47362
HT-144	-0.843969	0.239406	-1.47799	0.490866	0.342887	-0.697196	0.74786	-0.819145	-1.9338	-0.0410578	0.0701991	-0.606059	-0.00309258	1.45218	-1.15187	-0.766531	-1.07446	0.593215	-0.952337	-0.434444	-2.30928	-0.688803	0.184471	-0.152197	-1.54738	-0.391236	-0.438909	0.0812704	0.279926
HT-29	0.00501978	-1.62505	0.0775145	0.151011	-0.0196816	-0.842296	0.967011	-0.493372	-2.42388	0.792702	0.0962876	0.268466	-0.0083448	-0.733298	0.958282	-0.0406022	-0.00724517	0.173678	-0.464109	-0.522263	-2.34755	1.21389	0.781857	0.01679	-0.143672	0.221159	0.0335147	-0.0786853	1.90038
HT-3	0.192756	0.22397	0.0533918	0.686037	1.05347	0.860484	-1.16637	0.0416818	0.0529459	-0.354135	-0.269962	0.117068	-0.262678	-0.46826	-1.66319	0.0895017	0.134113	-0.14015	0.583687	0.0340862	-0.213581	1.24158	1.09066	0.204529	-0.00207916	0.176005	0.16476	0.287563	0.0279759
HT55	0.085942	-0.15715	0.950258	0.678658	1.09168	1.24629	-0.772566	0.045073	0.393428	1.66931	1.03916	-0.220655	0.00131464	0.260059	0.30018	-0.123975	0.194614	-0.365885	0.0864615	0.204997	0.774011	-2.29221	1.40385	0.105248	0.0456287	0.319015	-0.0650904	0.338857	1.39784
HTC-C3	0.0155097	-0.179323	-2.27764	0.695368	-0.490181	0.0741334	0.565483	-0.0921308	-0.391446	0.479903	-0.758241	-0.0550606	-0.0239834	-0.328333	-1.02688	0.188334	-0.0502435	0.00962059	-0.191648	-0.121546	0.0675473	0.464322	0.70038	0.0825185	-0.185551	-0.0928986	0.096083	-0.0905278	-0.681928
HuCCT1	-0.100635	-0.0422419	0.664312	0.982087	-0.768629	-0.134328	0.0305933	-0.0332921	-0.463197	-0.0272669	0.0918284	-0.0752987	-0.0538029	0.283015	0.297041	0.0787128	0.0218659	-0.182581	-1.36421	-0.0189326	1.05056	-0.0746113	0.300073	-0.0585564	-0.0815756	-0.0669894	-0.0296347	0.164003	0.779356
HuH-7	-0.119322	-0.83175	-0.782122	-1.23386	-0.683429	0.324221	0.589636	-0.252107	0.140342	-0.440273	1.10196	-0.166786	0.108215	-0.831945	0.450549	-0.235695	-0.237987	-0.00642985	0.0888395	-0.0395076	-1.42283	-1.20504	-2.67186	-0.0299811	0.0245438	-0.247984	-0.0126322	-0.305379	-1.47451
HuO-3N1	0.0189396	-0.670749	-0.991047	-0.196011	-0.856767	-0.0455303	0.978304	-0.304625	-0.286444	-0.392619	-0.000248592	-0.201502	-0.157619	0.223587	-1.37838	-0.119571	0.035459	-0.0615434	-1.44046	-0.120767	-0.613762	-0.575149	-1.06784	0.126774	-0.139943	-0.0663314	-0.0371651	-0.350156	0.474113
HuO9	-0.116893	-1.90522	-2.28629	-0.129994	-1.51467	0.464288	0.0949911	0.282959	2.18258	-0.814751	-0.147387	-0.100518	0.0956007	-1.7201	0.549801	0.177549	-0.189563	0.00626331	-0.885404	0.183241	0.509152	1.08693	-1.64066	0.0653593	-0.191597	-0.118865	0.0628206	-0.409359	-0.239808
HuP-T3	0.0533264	-0.592404	0.341918	0.224247	0.81594	0.408256	-0.151974	0.0319134	-0.265514	-0.0442597	-0.202672	0.10154	-0.00704942	-0.415267	0.535378	-0.00306737	0.0885709	0.0193995	0.163267	-0.0564114	-0.0568555	0.443842	0.64326	0.0180724	-0.0345896	0.240685	0.00825562	0.0799047	1.14733
HuP-T4	0.132706	0.786568	0.423408	-0.68339	1.40226	-0.300427	-1.44575	0.283396	-0.273043	-0.368279	0.135927	0.127257	-0.138807	-0.764804	-1.40877	-0.0859861	0.251148	-0.0232128	1.42586	0.0682265	0.999534	0.753095	0.951771	-0.00532894	0.0682963	0.182729	0.125667	0.173687	0.245273
HUTU-80	-0.987709	-0.910833	0.743511	-2.18208	-0.0223873	-1.06923	-0.221856	-1.36602	-1.06688	-1.7819	-1.14468	-0.73904	0.361841	-0.928058	0.649958	0.22486	-1.24033	-0.39412	-1.38235	-0.93247	-0.0637773	-2.15504	0.16281	-1.10908	0.247513	-1.60513	-0.317202	-0.225699	-2.5857
IA-LM	-0.712759	-1.4757	-0.827234	-0.592202	0.681354	-0.859435	0.954711	-0.148323	0.283029	-0.435562	0.920448	0.173711	0.0817652	-0.119257	-0.0700205	0.104012	-0.816803	-0.196795	0.365369	0.439562	0.718983	-1.18828	-0.359561	0.565875	0.297884	-0.687872	0.150903	0.85693	0.857673
IGR-1	-0.0722032	0.0333618	0.798149	0.277583	0.698836	-0.404864	0.599509	-0.0703901	-0.485023	-0.321079	0.395954	0.044316	0.0449549	1.64159	0.887665	-0.0525502	-0.0669688	0.0456519	-0.946082	0.00876275	-0.0426297	0.242225	0.670456	-0.05876	0.0207591	-0.0479009	-0.144368	0.0476487	0.439413
IGROV-1	0.066895	-0.139866	0.922449	0.48236	-0.106973	0.0118256	-0.567636	-0.0467512	-0.0021439	0.13295	0.476999	0.0765834	-0.178262	-1.15517	-0.784752	-0.00851871	0.190059	-0.113432	0.113854	-0.0665216	-0.170331	0.0155291	-1.71124	0.115736	0.0687385	0.134572	0.129994	0.0650816	1.1551
IM-9	1.80822	1.61419	0.701504	0.00827889	1.43109	-0.201724	0.664819	1.60934	0.593106	1.13319	-0.019625	0.950403	0.951923	1.83442	0.535726	0.634412	2.08863	1.14858	-0.058736	2.20204	0.663374	0.746396	0.241557	0.725085	0.850382	1.0327	1.67684	1.78179	1.93883
IMR-5	-0.178186	0.139645	1.07114	-0.477169	1.55984	-0.442424	0.217935	0.411869	0.236841	1.62862	0.579769	0.817941	0.462303	2.25653	1.01237	-2.08625	-0.17755	0.909872	0.0753487	1.66131	0.11607	0.381117	0.598285	1.18039	-0.83377	1.24623	1.35957	-0.473558	1.9335
IPC-298	0.0880494	0.61343	-0.216132	1.07913	0.199541	1.58651	0.39655	0.103008	0.979242	0.492664	-2.41945	0.0201975	0.128697	0.364447	1.07379	0.314871	-0.0787442	0.171368	0.218069	0.0597669	0.348677	-0.137836	0.503223	-0.0241892	0.0255405	0.076099	-0.0376761	0.182695	-0.918687
IST-MEL1	-0.323056	-0.597853	0.866131	0.558955	-1.28496	-0.58549	0.0746895	-0.447151	0.238826	-0.22457	-0.731142	-0.948942	-0.240516	0.521589	1.25251	-0.290221	-1.00091	-1.37174	-0.0326836	0.376741	0.201699	-1.12714	0.605893	0.399766	-0.405766	-0.492085	-0.813047	-0.252257	-0.407946
IST-MES1	0.349474	0.871562	-2.09068	1.03014	0.32517	1.16087	0.34418	-1.0152	-0.264214	1.69847	1.24724	-1.0608	0.376646	1.03288	-0.684416	0.262267	-0.0474683	-1.10394	-0.21768	-0.635778	-0.505554	-0.487231	-1.2089	0.169355	0.362525	0.809886	0.019176	-0.226289	0.0420082
IST-SL1	-0.335206	-0.0696459	0.0645999	0.918056	-0.0235348	-0.301764	0.553795	0.659115	1.11475	-0.873134	-1.04	0.633252	0.611731	1.94286	0.487225	0.00467041	0.429976	-0.539913	0.0726958	0.250001	0.659911	0.722836	1.05964	0.779782	-0.00209242	0.94358	-0.506893	-0.448711	0.953951
IST-SL2	-0.728366	-0.689646	-0.143269	-0.893409	-0.269541	-1.34029	0.0243023	0.00344501	0.515728	0.387677	0.491516	-0.621425	0.140357	-0.806298	0.0347796	0.213287	-0.593158	-0.87861	0.494599	-0.327893	0.21026	-0.26971	-0.75866	-0.95727	-0.619656	-0.313745	-0.24649	-0.56232	-0.511814
J82	-0.264564	-0.670015	-0.427944	0.736016	-2.13832	-1.16194	0.425504	-0.164211	-0.353496	1.68633	1.09269	-0.188588	0.158475	0.135211	0.526249	0.0607149	-0.209983	-0.239575	0.333269	-0.0581676	-0.0553875	-1.90314	-0.407241	-0.0655024	-0.0145624	-0.323202	-0.00585434	-0.100158	-0.618768
JAR	-0.833969	1.81483	0.489044	0.254364	1.83003	2.52226	0.339386	0.343267	2.18021	-0.63884	1.14232	0.822317	0.185728	1.96386	-0.986136	0.780149	-0.308488	0.554771	1.74525	1.31682	1.23651	0.601385	0.662339	0.696468	1.23964	-0.0636645	-1.03659	-0.739839	-0.169825
JEG-3	0.0851687	0.432093	0.352158	-0.933044	1.23679	1.15006	0.454531	0.347111	0.941015	0.229545	-0.000367177	0.153188	0.202808	0.721721	0.814721	-0.0319294	0.0973615	0.278103	0.883842	0.249335	0.958298	0.335855	-0.355261	-0.0659339	0.236937	0.158541	-0.0228603	0.171843	0.0710696
JiyoyeP-2003	-0.741563	0.36275	0.454578	0.399401	-0.176244	-1.1474	0.82425	-0.411922	0.751709	0.0551715	-0.662577	-0.313812	0.241528	0.746841	-0.0121784	0.757706	-0.333896	0.912273	0.00165243	1.3536	1.096	1.57723	0.0384154	0.0152963	1.1459	-1.3008	-0.695403	0.0453532	-0.477315
J-RT3-T3-5	-0.751245	2.16276	-0.364209	-1.16059	2.20712	-0.428702	0.250781	0.306023	0.58534	-1.06777	-1.97298	0.0930828	-0.475828	-0.195491	0.164563	0.674237	-0.396326	0.376658	1.08237	0.654999	0.737769	1.16125	-2.34047	0.652962	0.611413	-1.47743	1.69587	-0.56483	-1.80268
JVM-2	0.611897	0.944165	0.527542	0.996447	0.426474	0.989034	0.756005	-0.0812132	2.13867	-0.32478	-0.52576	-0.237564	-0.705334	-1.10138	-1.38108	-0.129896	1.12606	0.425191	0.661178	1.16018	1.19785	0.388745	-1.21638	0.752667	0.383975	0.619415	0.897587	0.0776955	-0.824208
JVM-3	0.261446	1.75767	0.25137	-1.67243	1.98405	0.536363	0.442982	1.69173	1.85235	-0.78165	-1.33258	0.447303	0.988703	-0.170706	-0.124034	0.691296	1.09892	0.953023	1.76407	1.7616	1.56553	1.49551	-1.14637	1.12144	0.986767	1.19472	1.19583	1.76111	-1.02365
K052	2.24819	1.77171	0.0971164	-0.176788	0.853385	-0.295055	0.211016	0.822679	1.12319	-0.127901	-0.423193	0.703147	0.361644	0.327753	0.100712	1.08664	-0.298138	0.612606	-0.157803	0.332228	1.09832	1.32165	0.0910234	0.164325	0.815124	0.620472	-1.40563	-0.951724	-0.0248194
K5	-0.343377	0.777867	0.14769	0.665815	-0.565076	-0.819971	-1.04803	-0.827507	-0.311782	0.0541328	-1.1256	-0.897943	0.497321	-0.413034	-0.00576679	0.269229	-0.52797	0.149624	-0.991272	-0.606099	0.0255686	0.723465	-0.414822	0.762735	0.486228	-0.0861118	-0.00610579	-0.270693	-2.50469
KALS-1	-0.705605	-0.552534	0.067399	1.01606	-1.00525	0.301592	0.473215	0.301665	-0.388139	0.161246	-0.0327042	-1.03528	-0.191362	0.355155	0.201157	-0.739552	-1.14572	0.212095	-0.673847	-0.512599	-0.0842656	0.457192	0.188203	0.206407	-0.0853873	-1.47291	0.862703	-0.145631	-0.319486
KARPAS-299	-0.294786	1.75607	0.0857321	-0.542792	1.95372	0.613514	0.771467	-0.518362	1.42703	0.28424	-0.558953	0.575947	1.06626	-0.0162511	0.881704	1.04821	-0.289346	0.677549	1.95121	-2.1352	1.17562	0.669238	-0.197998	-2.28891	1.13164	-0.721044	0.472509	-1.00583	-0.937231
KARPAS-422	-0.524756	-0.711	-0.25942	0.135652	-1.5395	-0.903146	0.68292	0.977392	0.393933	-0.95744	-0.291654	-0.718029	0.75299	-1.10625	-0.0422135	0.335888	-0.283006	1.05368	1.71057	-0.592264	0.86097	0.316634	-0.337284	-0.865506	0.598247	-0.553205	1.00077	-0.473265	-1.23686
KARPAS-45	-0.521877	-0.297018	0.77849	-1.31624	-1.14671	-1.04411	0.160898	-0.501437	-0.103471	-1.73483	-1.28915	0.048654	0.226384	-1.935	0.542824	-1.34071	0.395094	1.07535	0.35907	-0.699972	-0.65771	-0.847164	-1.90241	-0.815405	-0.528998	0.0665392	0.748227	-0.937201	-0.0554175
KASUMI-1	2.10705	-1.96582	-0.531871	-4.07909	-1.39005	-0.297761	-0.422587	1.76347	-0.194851	-0.906226	-1.67967	0.939614	1.0331	-0.921575	-0.377923	1.02508	1.08012	0.63088	-1.93936	0.288687	0.22293	-0.236701	-0.598682	0.970814	1.0793	0.475407	1.32399	0.816521	-0.0215536
KE-37	-1.00224	-1.79952	0.862382	-0.352061	-0.343131	-1.46965	0.594489	1.68769	-0.379801	-1.03695	-2.13661	0.605131	0.122554	-0.418617	0.49894	0.156341	-1.04512	0.745232	1.37801	0.00569253	0.279653	0.451303	-2.09553	-0.942723	-1.30211	-1.17316	0.848573	-0.733439	-1.42747
KGN	-0.970899	0.253894	0.163697	1.08487	-1.00975	-1.15233	0.668798	-1.02694	-0.764841	-0.8986	-0.925179	-1.42912	-0.569206	1.01948	1.06652	0.334316	-1.09973	-0.030851	-1.58643	-0.797615	-0.201478	-1.54289	0.275014	0.0675887	0.426393	-0.572769	0.900563	-0.919358	-0.00431853
KINGS-1	-0.528816	0.159222	-0.732148	-0.0397968	-0.538269	1.44002	-0.330214	-0.295376	-0.475981	-0.597886	-0.160984	-0.895232	0.391768	0.171821	0.870759	-0.259934	-0.563784	0.0900849	-0.0125953	0.303939	0.180498	0.423591	0.397096	-2.67336	-4.25619	-0.78206	0.687101	0.613917	0.0193177
KM12	-0.883266	0.716139	0.69871	0.0651211	0.0931621	-0.865484	0.650852	-2.48788	-1.75343	-0.665451	-1.62263	0.559337	-0.0780325	1.20001	0.510506	0.217606	-0.463001	0.10621	-1.71111	-0.148328	1.0692	0.0551662	0.376749	-2.70955	-2.40825	0.505978	-1.93154	-1.75667	0.702662
KM-H2	0.350223	-0.156836	-0.246887	0.601945	0.212647	0.649674	0.698497	0.598884	0.594797	1.98328	1.68968	0.667715	0.322242	1.57877	0.102171	0.85197	0.964372	0.986094	0.751964	0.0217202	0.526726	0.486102	-0.121998	-0.0281963	0.866338	0.291268	-0.343998	0.270706	1.42152
KMOE-2	0.263387	-1.09781	0.542525	-0.617997	-0.176838	-0.733216	0.852839	0.845644	-0.0803108	-0.544507	-0.916512	0.908474	0.772915	-0.809427	0.718737	0.707378	0.0115554	0.265831	0.723957	0.0618722	-0.258354	0.428831	-0.357533	0.357969	0.495462	0.63625	-1.39279	-0.440542	0.866154
KNS-42	-0.607628	-0.0873383	0.326492	1.07466	-0.901153	0.918623	0.717231	0.449721	1.42782	0.957039	1.37757	-0.396842	-0.413826	1.85272	0.416522	-0.235297	-0.435885	-1.02753	0.902782	0.6777	0.39463	0.608637	1.03881	-0.777993	0.280636	0.0331706	-0.0245453	1.09877	-0.0391142
KNS-62	-0.0675289	-0.0917036	-1.73628	0.563237	-0.122881	0.14107	-0.53024	-0.0422586	-0.0400448	-0.241312	0.763762	-0.167991	-0.06292	-0.240607	-0.5302	0.0289336	-0.115206	-0.251867	-0.100907	0.0191064	-0.0637309	-0.107501	0.639116	0.100966	-0.182706	-0.136864	0.0382329	-0.0255754	-0.822158
KNS-81-FD	0.354946	0.657292	0.404419	0.398077	0.227353	0.339118	0.377599	0.67305	0.13301	0.507338	0.390514	0.3283	-0.239162	0.867451	0.642183	0.256756	-0.317382	-0.0703854	0.442027	0.767986	0.901931	-0.074377	0.844542	-1.1109	-1.47943	0.500486	0.0824443	1.49689	-0.353622
KOSC-2	0.0239456	0.489641	0.00336483	0.353952	-0.522219	1.69088	-0.546705	0.0450973	-0.706406	-0.707224	-0.446535	0.0917519	-0.168124	0.468294	-0.517001	0.11673	0.0478004	-0.118178	0.329957	-0.0162523	0.647891	1.33405	0.585879	0.0116472	0.010723	0.00831085	0.10877	0.466914	-0.267346
KP-4	0.0607193	0.478392	0.377463	0.154786	-0.00267311	0.718578	0.823	0.040946	0.141186	0.61848	-0.139946	0.0891459	0.0884319	0.573541	-0.0651136	0.115894	0.00775881	0.130968	-0.70917	0.117809	0.689319	0.647895	0.250993	-0.03022	0.120969	-0.0592525	0.0493747	0.306739	-0.437228
KP-N-RT-BM-1	0.0246117	0.171985	0.357087	0.0184988	0.12411	0.158639	0.127352	-0.91267	-0.45535	0.137931	-0.0140587	0.782296	0.0341854	-0.0677016	0.171245	-0.437428	0.651635	0.106426	0.104009	-1.0761	-0.22169	0.21479	0.0352736	-1.89101	0.12465	0.906007	-0.145364	0.733164	0.167679
KP-N-YN	0.877523	1.20464	-1.18201	0.461598	0.952749	0.0133385	0.748515	0.127368	-0.120693	1.8684	0.548492	0.420441	-0.995257	1.46898	-0.499216	0.211933	1.63925	-0.123818	1.18375	-0.436536	-0.187806	0.180614	-0.0983709	0.768457	-0.536069	0.43803	1.66009	0.385414	1.32407
KP-N-YS	0.8389	0.679706	-2.3002	-0.628489	0.878461	-0.368991	0.793117	1.65125	0.54933	-0.072996	-0.0134075	0.18437	1.02002	0.853817	-0.261482	-0.376221	0.730967	0.176618	1.24155	0.378521	0.541964	1.35342	0.631076	1.14508	0.152882	1.24643	0.76584	-0.207436	-0.0393214
KS-1	-1.35389	-0.306628	-0.280566	-0.412466	-0.67914	-0.847325	-0.454732	-1.97546	-2.31103	-1.01546	-0.370278	-1.34492	-1.97111	-0.552368	0.11597	0.113825	-1.09203	-1.13956	-1.53266	-1.29463	-3.24883	-1.12373	-0.581746	-1.78582	-0.907111	-1.8026	-1.22286	-1.09989	-0.7156
KU-19-19	0.276306	0.889197	0.215676	1.11745	1.22375	1.75809	-1.45461	0.286738	1.44777	-0.104398	0.330163	0.111038	-0.155089	-1.25855	-1.59311	0.182828	0.210964	-0.19851	1.27232	0.27305	0.422276	0.814552	0.842044	0.284965	0.0849907	0.269752	0.25569	0.48968	-0.122249
KURAMOCHI	-0.616017	-1.65877	-0.549938	0.689084	-2.91516	-0.339792	0.614278	-0.50277	0.0960769	1.00761	1.2916	-1.2836	-0.141068	-0.74643	1.00656	0.205016	-0.8872	-0.473885	-0.398915	-0.418154	0.674706	-0.509212	1.0141	-0.00177191	0.0454799	0.0710156	0.414719	0.573367	-0.0555654
KY821	-0.611156	1.80772	0.842789	-0.674449	1.92917	0.672505	-0.0292232	-0.231511	1.92696	-0.0792466	-0.531299	0.769764	0.266087	-1.72219	0.78186	-0.462001	-0.0711675	0.499507	1.85378	0.82115	1.49451	0.469941	-0.631938	0.35367	0.0516129	1.0091	1.51373	-0.888111	1.31005
KYSE-140	0.0392329	-0.0288609	-1.16177	0.317831	1.15834	-0.692728	-2.76152	0.0122069	-0.186164	-0.422971	-0.0461647	-0.179518	-0.520803	0.0237101	-2.47603	-0.0675626	0.0655757	-0.422255	-0.381848	0.0161804	0.172456	0.608891	0.931359	0.198873	-0.180573	-0.030677	0.0281448	-0.0889214	-0.310575
KYSE-150	-0.0443399	-0.428511	0.937627	1.21204	-0.241754	-0.445395	0.814013	-0.106451	-0.159791	-0.777355	-0.0644062	0.11672	0.0241716	-0.0168537	0.799337	0.122175	-0.0374534	0.0382024	-1.15968	-0.0985093	-0.33036	0.750572	-0.0198867	0.0082145	-0.0754839	0.014291	-0.0199644	-0.0087909	1.06028
KYSE-180	-0.0268006	-0.35506	-0.621688	1.08904	0.69252	-0.483072	-1.84245	-0.148312	-0.176546	-0.188493	1.40982	-0.1227	-0.490374	1.48423	-2.09743	-0.0572382	-0.0139996	-0.493859	-0.843226	0.0598742	-0.64303	0.630668	0.476045	0.316587	-0.0859058	-0.111773	0.00137885	0.0242733	0.19316
KYSE-270	-0.162341	-0.988045	0.395275	0.635227	-0.734671	-1.18407	-1.45434	-0.210293	-0.603694	-0.333157	-0.0520526	-0.241897	-0.220285	-0.796231	-0.189112	-0.0377712	-0.164312	-0.411588	-1.39737	-0.1069	-0.121418	-0.513433	0.743872	-0.0469465	-0.227844	-0.19595	-0.0499479	-0.106565	-0.265135
KYSE-410	0.0526678	0.540397	0.113897	-1.1941	0.993368	-0.353235	-2.60421	-0.0399569	-0.24344	-0.680548	-0.18763	-0.202526	-0.369759	-0.941559	-1.9713	-0.190137	-0.0691394	-0.277145	-1.06793	0.101965	0.322678	0.514618	0.515815	-0.0445126	-0.0510613	-0.236432	0.0445278	0.110249	-2.23269
KYSE-450	0.0292989	0.420513	0.306668	0.566312	-0.266236	-0.940125	-2.10161	0.0860228	-0.181103	0.332994	0.530392	-0.0617645	-0.370691	-0.666808	-2.38376	0.0299983	0.175131	-0.383711	0.050302	0.0454601	0.912729	0.316049	0.366213	0.118677	-0.0217802	-0.0480878	0.154275	0.155724	0.188968
KYSE-510	-0.179126	-1.68467	0.164458	0.257143	-0.684864	-0.831489	0.386385	-0.0815674	-0.797278	-0.423301	0.714236	-0.0632182	-0.076484	0.0559468	-0.907958	-0.0662171	-0.0652904	-0.211806	-0.581516	-0.0305129	0.730545	0.0375108	-0.227618	-0.0504947	-0.0513586	-0.216221	0.0476472	-0.0953483	0.279223
KYSE-520	0.0373049	-0.59314	-0.714881	0.869246	-0.0107286	1.17699	-0.373109	0.0195664	1.08247	0.936732	0.539334	-0.100823	-0.0814877	-0.13147	-0.534042	0.124688	-0.0490014	-0.211793	-0.934012	0.20606	0.246115	0.123785	-0.329568	0.184805	0.00769676	-0.0427532	0.0817155	0.193187	-0.3533
KYSE-70	-0.0860221	-1.09896	-1.82483	1.05988	-0.0473921	-0.167317	0.629883	-0.000288232	0.571215	1.84287	0.81977	-0.184252	0.0814239	0.223539	-0.168228	0.0859033	-0.0312461	-0.151569	-0.557778	0.0866026	0.592669	-1.15503	-0.442189	0.131619	-0.0743242	-0.0581106	0.000153386	-0.172053	0.425486
L-363	-0.842737	0.521858	1.14729	-0.280265	0.130536	-0.820951	-0.02278	-1.50652	-0.924495	-0.801917	-1.09764	0.832563	0.953621	-1.91726	0.345515	0.920574	-1.67743	0.970725	0.446389	-0.709096	-1.51002	0.299107	-1.29431	0.844538	0.93105	-0.829731	1.35417	-0.663221	-3.09386
L-428	1.55193	0.728787	0.997709	0.539832	0.9696	-0.281507	1.09423	0.574571	1.54172	1.2353	0.17785	0.995856	1.00574	1.56223	0.708732	0.868049	-0.349983	1.0333	0.480524	0.378868	0.628186	0.748659	0.250839	-0.0911161	1.10025	-0.366577	0.8772	-0.110855	-0.507204
L-540	-0.445898	1.27527	0.542177	-1.00087	0.593503	0.0778913	0.651055	-0.289963	0.331683	-0.753467	-1.56806	0.221383	-0.023775	1.57972	1.22506	-0.176823	0.0429616	-0.363896	-0.94481	0.365241	0.813171	0.337204	0.548362	0.00601713	0.17726	0.304702	-0.707798	0.433507	-1.27851
LAMA-84	-0.171919	0.432533	0.121303	-3.26697	0.63053	0.115595	-0.334396	-0.30039	0.18095	-1.31061	-1.20923	-3.58918	-1.45355	0.0986115	0.135917	-5.1799	-0.926543	1.13029	0.594871	-0.217183	0.0780857	-1.03278	-2.26844	-2.30038	1.13177	0.700616	-1.77346	-0.905504	-1.10836
LAN-6	0.011503	0.460204	0.571977	0.295218	0.599078	0.665861	0.784197	-1.76619	-1.21399	2.35703	0.671953	0.835435	0.536964	1.06403	0.221593	1.01392	1.11521	0.640195	1.67879	-1.33458	-2.30629	1.21989	0.886892	-0.708594	0.763168	0.92205	0.297846	-0.208883	1.41593
LB1047-RCC	-0.780216	-0.52723	-2.1797	-0.852931	-0.348227	-1.53126	-0.736548	-1.06974	-0.70417	-1.2219	-1.24945	-1.53939	-1.65758	-1.25277	-1.98164	-1.08786	-0.487632	-1.43211	-1.44025	-0.764179	-0.814857	-1.61841	-1.31845	0.198074	-1.70293	-0.774676	0.376424	-1.24925	-0.718963
LB2241-RCC	1.77271	0.634139	-1.52538	0.320312	0.0937738	-0.5505	-2.56897	0.993857	-0.208769	-0.786951	-0.980198	0.0938714	-1.81644	-1.52541	-2.8036	-1.90586	2.24889	-2.35852	-0.460384	-0.63413	-0.746649	0.161969	-0.10579	0.669128	-4.86527	0.56564	-0.0821886	0.967004	-0.937331
LB2518-MEL	-0.378809	1.04109	0.953206	0.880877	0.643923	0.124198	0.9087	-0.260287	-0.0457593	1.9782	-0.326114	-0.935755	-0.277706	0.323893	0.473566	-1.40421	-0.413474	0.494486	0.51648	0.358853	0.00711429	-0.950076	0.507316	0.205774	-0.52202	1.06363	-1.84143	1.29794	1.09726
LB373-MEL-D	-0.237729	1.23098	-0.393464	0.359776	0.523834	0.179184	1.01735	0.27551	0.562699	2.54802	1.33004	-0.498567	-0.296247	0.729761	1.37535	-0.0190099	-0.199501	-0.62731	1.27872	0.474153	-0.0863135	-0.908934	1.33704	0.464426	0.274062	0.706762	-0.312607	1.30772	1.85219
LB647-SCLC	-0.656976	1.03589	0.246349	0.321108	-0.0439543	-0.00843527	-0.243023	0.012412	-1.32202	0.0769325	0.243874	0.745606	-0.898519	0.0404242	-0.183114	-0.463601	-0.30465	-0.816479	0.308761	-0.50999	-1.37565	0.736479	0.0560566	0.311411	0.207542	-0.160735	0.756181	0.803304	0.0848812
LB771-HNC	-0.660589	-0.321725	1.26095	-0.309227	0.0737347	0.0209272	0.709976	-1.64909	-2.15129	1.92709	0.859264	-0.216431	0.00292222	0.478817	-0.789617	0.333012	-0.466651	-1.00598	0.65503	-0.674682	-2.31479	-0.0347952	1.10012	0.663449	0.212954	0.570106	1.03013	1.10568	0.489763
LB831-BLC	-0.727099	-0.383048	0.775977	1.18604	-0.725629	-1.36557	0.76345	-0.896507	-0.382769	-0.116867	0.64021	-1.21453	-0.577993	0.384425	0.0552	-0.0460073	-0.188134	0.173573	-1.09129	-0.87124	0.676355	-1.79106	0.0702386	-0.337076	-0.175325	0.975117	-0.0400864	0.132486	0.254606
LB996-RCC	-0.953132	-0.183321	-0.147654	0.183372	-0.121095	-1.1005	-0.969857	-1.14172	-0.761781	-0.480381	-0.239678	-1.59615	-3.15913	-0.826191	-0.796158	0.463085	-1.16577	-2.26399	0.277257	-0.778701	0.0445525	-0.0620526	0.550903	0.373967	0.169745	-0.582807	0.316895	-0.727407	-0.179602
LC-1F	-0.761071	0.650014	0.084843	0.453332	0.774421	2.1132	-0.910714	0.778528	0.195557	0.031769	0.391426	0.36886	-2.91319	0.439533	-0.580663	0.460415	-0.701912	-2.25501	-0.0485403	1.08592	-0.36072	1.51371	0.119858	0.577637	-0.009912	-0.53353	-0.769874	0.256062	0.0124589
LC4-1	-0.673495	-1.05715	0.868743	0.644037	-0.767408	-0.451513	1.10775	0.979599	0.039552	0.098155	1.01227	0.670821	1.0626	1.45033	0.983154	-1.34505	-0.412624	1.00633	0.343144	0.580378	0.0154916	-0.0356745	0.595158	-0.321805	0.0917613	-0.607391	-0.451539	-0.701198	0.687016
LCLC-103H	-0.116293	-0.427004	-0.112107	0.820552	-0.538729	-0.793923	0.665473	-0.396879	-0.615736	-0.540958	0.640744	-0.313814	-0.0961458	0.845764	-0.0496929	-0.170805	-0.0474596	-0.266025	-1.26654	-0.169689	-0.93766	-2.09116	-0.38657	0.0831376	-0.20307	-0.0756252	-0.188134	-0.376897	0.896765
LCLC-97TM1	-0.191161	-1.66121	0.720006	0.835397	-0.419955	-1.6676	-0.450769	-0.603073	-1.87381	-0.249537	-0.298818	-0.0727425	-0.219194	-0.429971	0.636861	-0.122826	-0.207686	-0.218007	-0.603254	-0.488669	-2.4185	-0.865657	-0.849132	-0.0158927	-0.183478	-0.104161	-0.103023	-0.369736	0.51569
LK-2	-0.0680664	1.16658	-1.05038	-0.19849	1.33807	0.483843	0.179196	-0.13957	-0.977985	-0.0933444	-0.296401	-0.160768	0.0202229	0.851649	1.22843	-0.187237	0.047873	0.0732375	0.240547	-0.20121	-0.0343646	-1.77054	-1.91044	-0.09149	-0.0401193	0.0499314	-0.192855	-0.182501	0.0416128
LN-405	0.0267409	0.199563	-0.781444	1.04485	-1.2137	0.739816	0.817024	0.200554	0.858659	0.510186	0.476105	0.0546275	0.143961	-0.21144	-0.945501	0.247452	0.0512414	-0.056363	1.66272	0.149567	0.729866	-0.18624	0.220613	0.129083	0.0710439	-0.0244353	0.19924	0.176233	-0.292961
LNCaP-Clone-FGC	1.48538	-0.714738	0.649038	0.246981	-1.54486	-0.971754	0.243435	0.785385	0.383335	0.655993	-0.404292	0.983535	1.07128	-1.04148	0.588787	-0.0668357	1.38424	0.515476	1.4314	0.339883	0.133174	-0.953001	0.72046	0.24422	0.153978	1.24374	1.04601	1.51243	-0.221791
LOUCY	-0.827019	1.31316	0.587558	0.636522	1.72292	-0.705634	1.01896	1.01122	0.24208	-0.941208	-0.42984	0.857895	0.322462	-0.402605	0.753529	0.75174	-0.527322	0.868236	-0.567108	1.46562	0.843896	1.35266	-2.09433	0.27165	0.748575	0.358069	1.33083	-0.281003	-0.279287
LoVo	0.0125762	-1.18855	0.12014	-0.153307	-1.47603	-0.880955	-0.886772	0.0414567	-0.33013	0.191034	-1.73749	-0.0885359	-0.258875	-1.05305	-1.75733	0.0359242	0.182478	-0.151705	0.308758	-0.148019	0.837551	-0.211222	0.367427	-0.0125271	-0.118103	0.100281	0.0660397	-0.249532	1.10744
LOXIMVI	-0.0399123	0.868772	0.77233	-0.673619	0.308497	-0.870013	0.551514	-0.0341189	0.033788	-1.13117	-1.8487	-0.736903	0.903043	-0.569419	-0.947095	-0.0448254	-0.279746	0.758712	0.645559	-0.337641	-1.18537	0.857375	0.600709	1.01745	0.478197	1.32624	1.01447	-0.154403	-1.53566
LP-1	1.79298	-0.446048	0.721103	1.06503	-0.429986	-0.655445	1.05248	-0.217831	0.285273	1.22301	3.00441	0.0509109	-0.422482	-0.0473179	0.654773	1.03292	-0.402913	-0.620829	1.06043	-0.37889	-1.25507	0.960172	0.44495	-0.517013	0.00607991	0.778067	-0.0709446	-0.365809	1.56978
LS-1034	-0.15446	0.0642802	0.40233	0.655272	1.23974	-0.286385	-0.273009	-1.17067	-1.84927	1.70054	2.87192	0.641783	0.494823	1.14893	-0.10705	0.376685	0.113315	0.394818	-0.505453	-0.813043	-2.29228	1.3333	0.414117	0.675154	0.405067	0.149578	0.838681	0.785109	0.792367
LS-123	-0.459048	0.331442	0.672374	1.05807	1.54078	-0.123676	-0.560128	-0.333544	-0.281608	-0.0927786	0.702461	-0.937079	-0.000728478	0.00575417	0.61548	0.50924	-0.555144	-0.85564	0.461355	-0.463283	-0.0217146	0.911292	0.287271	0.702691	-0.264558	0.135529	0.539465	-0.370168	0.92211
LS-411N	-1.11476	-1.52848	0.365843	0.0893068	0.937248	-0.688224	-0.312233	-1.33929	-1.2489	0.597583	-0.45465	0.510899	-0.115447	1.03	0.0769065	0.236498	-1.07801	-0.563232	-0.0881297	-0.790363	-0.923724	0.762452	0.998652	-1.08899	0.0700376	-0.644695	0.4253	1.15641	1.34381
LS-513	1.80841	0.123602	0.698296	1.15891	1.294	0.354339	-0.479537	-0.485535	-0.616636	0.160518	0.297388	0.754805	-0.520422	0.549307	0.792929	-1.06831	0.141207	-0.323208	1.4746	-0.309517	-1.30206	1.58384	0.989615	-0.460037	0.184798	0.933807	0.641585	0.361513	1.55817
LU-134-A	-0.42216	0.398596	0.866589	0.244852	-0.0571651	-0.61869	0.909634	-0.869469	-0.4933	-0.784775	-0.253572	0.866672	1.07122	-0.945048	0.593929	-0.132167	0.267618	-0.0361512	0.397838	-0.701152	-1.2513	1.15998	-0.166456	0.589648	-0.589642	0.586602	1.03851	0.333387	0.63044
LU-135	-0.128625	-1.35061	0.10556	-0.490506	0.389	-0.751156	0.630572	-0.0847094	-0.962192	-1.13311	-0.753365	-0.0615578	-0.0135415	-0.40202	0.541393	-0.1542	-0.00883082	0.0792852	-1.35425	-0.177708	0.660649	0.0267903	-0.850776	-0.19054	-0.146841	-0.0263451	-0.109682	-0.338104	0.897447
LU-139	-0.416643	1.49306	-0.29248	0.47832	1.79278	0.612402	-1.98243	1.46498	0.877663	0.395182	1.18502	0.785661	0.629658	0.167562	-0.611814	0.400574	-0.265805	-0.117979	0.704909	0.557114	1.19467	0.0772132	-1.7965	0.866415	0.360951	-0.113918	-0.599792	1.01034	-0.796328
LU-65	1.34835	0.686094	0.904501	1.42576	0.845074	-0.962127	1.15666	-0.454518	-0.179387	2.59611	3.4926	0.980814	0.820747	2.20795	1.2687	0.435074	1.00877	0.463775	0.360062	-0.104813	-0.298479	0.726635	1.2394	0.892945	0.711838	0.800023	-0.196032	0.878846	1.92838
LU-99A	0.047385	1.01947	0.236009	0.858831	0.644837	-0.220153	0.748343	-0.251958	-0.862192	-0.250997	0.181389	0.126574	0.0685497	-0.175905	0.59369	0.0844902	-0.0724176	0.12964	-0.760956	-0.170669	-1.04493	0.637634	0.479697	0.00312232	-0.057109	-0.0392012	0.0213364	0.159894	-0.401238
LXF-289	-0.765756	-1.82716	-1.15116	-1.11618	-1.53486	-0.131947	0.412154	-0.883448	0.163908	-1.44528	-0.615827	-1.25252	0.0300778	-1.09847	0.786963	-0.367473	-0.823623	-0.692048	-1.04062	-0.618879	0.148484	-0.173181	-1.21386	-0.470585	-1.30111	0.395442	-0.112894	-0.89984	-0.860671
M059J	-0.167213	0.0673118	0.234907	0.476844	-0.287773	-0.836114	0.921921	0.0338732	-0.197346	-1.18336	-0.193877	-0.152642	0.143148	0.680048	0.31532	-0.012681	-0.107043	-0.0520615	-0.278759	0.0267916	1.07099	-1.05218	0.534397	-0.165274	-0.0925677	-0.215492	-0.113983	-0.171527	-0.428782
M14	0.144994	0.723732	-0.436859	0.282018	0.999565	1.28022	0.839587	0.165199	0.307683	-0.392722	-1.48148	0.114665	0.167465	-0.326327	0.629692	0.12825	0.121351	0.276454	1.00786	-0.0206711	0.461943	0.0868809	0.357724	-0.0238817	-0.00213727	0.259237	0.0153771	0.0690681	0.205006
MCF7	-0.0432112	-0.0118132	-0.666517	0.407164	1.39386	-1.30477	0.280374	-0.350158	-1.54339	0.749207	0.819116	-0.0218929	-0.0143624	-0.979941	0.29439	-0.123351	-0.00459354	0.0267457	-1.03494	-0.301994	-0.853113	-0.506938	-1.09988	-0.0153356	-0.120157	-0.0347021	-0.00495522	-0.17665	0.301259
MC-IXC	0.0801227	-1.72975	0.71076	0.149159	0.109997	0.656584	0.0844822	-0.574115	-1.25701	-0.743137	-2.21562	-0.363702	-0.316571	0.0789295	-0.964945	-0.248371	0.030751	-0.27254	-1.15337	-0.315772	-1.31724	-2.22838	0.972802	0.0504197	-0.250945	0.193902	-0.186312	-0.319257	0.889717
MDA-MB-134-VI	-0.277326	1.26023	0.129175	0.17939	1.12755	2.49166	0.0223578	1.42467	0.514892	0.300181	0.377656	0.671192	0.243948	0.491679	0.18309	-0.28758	-0.231341	0.631604	0.375965	-0.0417385	1.3673	0.634904	0.0765456	0.988689	0.318274	-0.834053	-0.4905	1.7631	-0.116901
MDA-MB-157	0.0692458	0.375171	-0.897075	0.242663	0.139439	2.13577	-0.4137	0.0849909	0.633423	-1.05192	1.9779	-0.167366	-0.0971552	-0.405991	-0.678674	-0.0732426	0.0955563	-0.331062	-0.911271	0.244512	0.698309	0.269507	0.122597	0.196615	-0.104989	0.0668338	0.089677	0.336273	0.258329
MDA-MB-175-VII	0.102503	-0.743052	0.464055	1.00172	-0.0108012	0.522016	-3.22553	0.135495	0.804315	-0.232515	0.248543	-0.0407306	-0.491914	-1.44974	-2.33516	0.0976193	0.0977223	-0.573347	0.544716	0.153569	0.116112	0.951365	0.910781	0.277946	-0.0496281	0.10399	0.224735	0.29485	0.0808569
MDA-MB-231	0.107466	0.717519	0.86631	-0.100036	0.341235	1.88565	0.587289	-0.0699365	-0.0941587	-0.122587	-0.122566	0.0259137	0.0336701	0.487123	0.864239	-0.0232295	0.077324	0.0836719	-1.1239	0.0483375	0.163032	0.19583	-0.163526	-0.0193679	0.0710617	0.137612	-0.0420798	0.371865	0.385522
MDA-MB-361	-0.0734964	-2.62504	-0.226133	0.528698	-1.11346	-0.020012	-0.339035	0.0818603	0.420197	1.84355	-0.115028	0.0247447	0.0469501	-1.34525	-0.979525	0.182708	-0.14199	-0.216918	1.33669	0.100504	0.3891	-0.059254	0.825516	0.0321815	0.0691417	-0.106436	0.234851	0.106168	-0.74099
MDA-MB-415	-0.120822	-1.83653	-1.12668	-0.577317	-2.67611	1.56122	0.492853	0.234893	1.26073	2.27686	0.589252	-0.0328892	0.320809	-0.727777	0.772418	0.183501	-0.189179	-0.061503	1.33014	0.255353	0.728462	-0.34891	-0.0597619	-0.0371949	0.141507	-0.124685	0.164304	0.221873	-0.978213
MDA-MB-453	-0.0187628	-0.563053	0.651976	1.04372	-0.607191	2.14036	0.0987928	0.259246	0.876763	1.6063	0.534658	0.197894	0.156545	0.495611	1.14308	0.251205	0.0147839	-0.0640448	1.41506	0.22224	0.804434	0.297966	-0.330871	0.0590011	0.265908	0.124848	0.136613	0.583001	0.44524
MDA-MB-468	-0.00773211	-1.36205	-0.104808	-1.18875	-1.53846	2.13466	-1.68608	0.127897	-0.205573	-1.15421	-0.191735	-0.172491	-0.387005	0.350396	-2.08474	-0.161123	0.107991	-0.452342	0.903798	0.131789	1.0456	0.353318	0.605563	0.065261	-0.00893869	0.0454503	0.0904007	0.235013	0.123148
ME-180	0.0155613	-1.46335	-0.457546	-0.668693	0.473246	1.02172	-1.26269	0.217723	0.455426	-0.38015	-0.0314723	-0.0871456	-0.122414	-1.01085	-1.56366	-0.070705	-0.0232023	-0.256445	1.05892	0.21595	1.02622	0.255874	0.740538	0.0185534	0.0179344	-0.0277087	0.152987	0.130234	-1.06545
MEG-01	-0.0313339	1.76185	1.04051	-2.78279	3.34549	-0.51523	0.492509	-0.482456	-0.185321	-0.664819	-0.87799	-3.31162	-0.674398	1.16753	0.697804	-5.04068	-0.133985	0.13001	0.287973	-0.0471315	1.23739	-0.310659	-0.38883	-2.59201	0.883861	-0.3239	-1.62846	-1.06504	-0.0101225
MEL-HO	-0.0545071	-0.0116318	0.357419	1.23642	-0.195153	-0.112947	0.62316	-0.0710287	0.0197581	-0.203137	-1.00146	0.0661425	0.0816187	-0.432766	0.340628	0.217277	-0.148575	0.0631813	-0.0424593	-0.0685955	0.00913247	0.0740412	-0.548618	-0.0642819	0.00986076	-0.169592	0.0581898	0.0478399	-1.00901
MEL-JUSO	-0.141164	-0.975571	-0.780086	-0.451845	-0.81116	-0.855264	0.976715	-0.38082	-1.65779	-0.523269	-0.207793	0.0190607	0.11355	-0.313884	1.11337	-0.0430258	-0.29191	0.123055	-0.828543	-0.329303	-1.5824	0.693685	1.03875	-0.143184	-0.218939	-0.187787	-0.0578194	-0.202982	-0.692474
MES-SA	-0.283806	-1.54014	0.835627	-1.19546	-0.489623	-1.3975	0.768043	-0.034119	-0.570033	-0.741706	0.189485	-0.193872	0.17772	-0.544147	1.2309	-0.240468	-0.180388	0.0149378	-1.82012	-0.00707174	1.29784	-0.917642	-1.14111	-0.371292	-0.0629583	-0.305903	-0.152482	-0.327351	-0.192213
Mewo	0.13385	0.899021	-1.02763	0.588345	0.643175	0.911967	0.693403	0.271503	1.14754	0.565808	-0.00958308	0.0895708	0.208648	-0.308914	-0.374694	0.220718	0.0458856	0.150773	0.897635	0.219236	0.829245	0.350868	0.686749	0.0824965	0.070055	0.0471293	0.13721	0.209093	-0.830868
MFE-280	0.0958767	-0.116671	0.183937	0.323192	-0.169517	1.82615	0.943726	0.258751	1.10566	1.77266	0.733494	0.12528	0.260788	-0.298117	0.879563	0.148175	0.157731	0.108282	0.438627	0.237171	1.09506	-0.10725	-0.480208	0.0546851	0.201409	0.230378	0.116792	0.400245	0.999762
MFE-296	-0.34053	-1.98102	-0.451697	-1.50406	-1.52905	0.0888697	0.688709	-0.104326	-0.194987	-0.41746	-1.02147	-0.405692	0.0948427	0.724734	0.69554	-0.256766	-0.288547	-0.0953289	-0.180149	-0.00838278	0.903292	-2.56616	-2.44394	-0.316046	0.00852981	-0.408938	-0.211188	-0.491466	-1.48996
MFH-ino	-0.633658	0.349042	0.876768	-0.642541	0.0795094	0.737832	-0.469754	-1.4885	-1.65699	-0.287813	-0.638691	-1.2083	0.13106	-0.890201	1.1256	0.363649	-0.831535	-0.411535	-1.37647	-1.08378	0.450045	-0.692938	0.816106	-1.04461	0.290256	-0.272671	-1.37292	0.774007	-2.39011
MFM-223	0.652624	1.90023	-1.14233	-2.09369	1.82499	2.46792	0.906084	1.63987	2.05192	-0.39935	-0.15817	0.75947	0.83559	-0.428275	1.09029	0.409959	2.39841	1.13062	2.18318	1.76313	1.55898	-0.159022	-3.6822	0.743901	0.583355	1.18336	1.1958	1.67266	0.0255509
MG-63	-0.248274	-0.54407	-1.70503	0.779186	-0.916658	0.657394	-0.342821	-0.343738	-1.07005	-1.06366	-0.27607	-0.492164	-0.122137	-1.23528	0.764537	-0.116051	-0.142906	-0.410405	-1.40851	-0.278385	0.29554	-2.28596	-2.06631	-0.0883225	-0.375212	-0.195749	-0.109354	-0.27789	-0.368277
MHH-CALL-2	0.033099	0.120487	-0.638582	0.479761	0.0864936	0.0968599	0.906988	-0.00596486	0.149344	2.04713	-0.0614967	0.087913	0.105085	1.06203	-0.161173	0.152973	-0.00322734	0.151201	0.187562	0.0449307	0.0965667	-0.0235483	-0.112784	0.0587841	0.146617	-0.0404571	0.0360508	0.105444	-0.257652
MHH-ES-1	-0.137924	-0.975682	-1.89727	-1.77616	0.662397	-0.135025	-0.00947652	-0.268164	-1.42531	-1.03033	-0.685931	-0.142659	-0.00775086	-0.548607	0.829551	-0.243579	-0.284185	0.132337	-1.18771	-0.245672	-0.811351	0.510073	-0.495553	-0.210533	-0.223837	-0.224518	-0.12055	-0.350467	-1.62556
MHH-NB-11	0.482544	1.35807	0.632455	-1.17191	0.548503	0.918648	0.267233	1.34054	-0.176825	-0.104957	0.230724	0.483433	0.740641	0.177375	0.691912	0.320318	1.26426	0.614455	1.9081	0.683156	-0.0984154	1.60963	0.979845	0.748988	0.562693	1.1812	0.209761	-0.0550574	1.42938
MHH-PREB-1	-0.56633	-0.126551	0.970023	-0.108599	-0.509397	-0.892053	0.438891	-0.338897	1.90144	-0.226184	-0.916314	-0.524175	0.803956	-1.79224	0.671835	0.272728	-0.992232	-0.0849279	0.502882	0.262892	0.665684	-0.635725	-0.207643	0.116548	0.650798	-0.936963	-1.15513	-0.621056	-1.44083
MIA-PaCa-2	-0.017747	0.667315	-0.898153	-1.38964	1.10465	-0.50375	0.522137	-0.0984887	-1.1089	-0.890864	-0.209921	-0.085743	0.212161	-0.979237	1.02167	-0.269941	-0.00535664	0.219058	1.14953	-0.236709	-0.587214	-1.37256	-0.106524	-0.193834	-0.125416	0.0759356	-0.106345	-0.346725	-0.484061
MKN1	0.047398	-0.272856	-0.280835	0.419092	0.610341	-0.347622	-0.603684	0.159542	1.09279	0.6408	1.64857	-0.16567	-0.07557	-0.110474	-1.51044	-0.0526054	0.10482	-0.293359	-0.517987	0.300884	0.920672	-0.598477	0.653203	0.182223	-0.00525157	0.00301027	0.0546991	0.0210663	0.380944
MKN28	0.0240195	-0.596762	-1.02237	0.0626601	1.07592	-0.598596	-0.10041	-0.0553485	-0.0818029	-0.14035	0.723138	-0.0734468	-0.0794337	0.0479226	-1.01436	-0.0921001	-0.0111271	-0.096653	-0.35756	0.024605	-0.31135	0.123348	0.844879	0.121924	-0.114157	-0.00635424	0.00146946	-0.18005	0.0325081
MKN45	0.0786412	0.667106	0.649181	-0.359234	1.25321	0.504416	0.422461	-0.00217311	-0.691614	1.54394	0.227687	0.250829	0.0414367	0.502464	0.63467	0.0155749	0.112435	0.284138	-0.912104	-0.00870119	0.475644	1.21757	-1.0887	-0.0760677	0.230044	0.0604541	0.0433666	0.383887	0.324587
MKN7	0.0510383	-0.0792978	0.387712	1.11635	-0.0629407	0.063157	-0.823857	-0.0486491	-0.0216958	0.0785239	0.503603	0.0264645	-0.25563	-0.426619	-0.970086	0.0419603	0.18604	-0.231605	0.0582938	-0.0635234	-0.16621	0.0419618	-0.935622	0.197633	-0.0102699	0.149861	0.0936724	0.0669097	1.40319
ML-2	-0.731064	-0.189273	-0.250258	0.487019	-1.10833	-0.0393796	0.701717	-1.72167	-1.94495	0.379769	-0.609724	0.859691	0.239704	-0.897056	0.842815	0.789149	-0.240792	0.970198	-0.572346	-0.91876	-2.55392	-0.193455	0.641848	0.284763	0.951033	0.328845	-0.946582	-0.914125	0.789412
MMAC-SF	0.870023	0.666903	-0.0494729	0.9577	-0.24397	0.479786	0.36913	-1.33695	-0.0106854	1.92211	-1.28394	0.0881243	-0.0664897	0.207254	0.0837475	0.308891	-0.853966	0.0203954	0.287659	0.155469	-0.573717	0.82202	-0.996205	0.198344	0.0744976	0.822953	-0.0425854	-0.562623	0.563736
MN-60	-0.279311	0.117713	0.766843	1.1759	-0.457794	-0.0203257	0.782356	0.23788	1.04406	1.96367	0.647078	0.224112	1.05002	0.0861275	1.13329	0.410479	0.040723	1.09681	-0.131571	0.190977	-0.260355	-0.175052	0.576787	0.573369	0.872866	-0.185125	1.21524	-0.474036	0.392319
MOLT-13	0.0960881	0.118066	1.02222	-1.04217	0.0178037	-0.180632	-0.667316	0.368633	0.107343	-1.16229	-1.10826	0.214755	-0.120273	0.382053	-0.740169	0.926236	0.0447567	-0.0133916	-0.179643	0.0486209	0.248644	0.128375	-1.24182	-0.0841415	-1.06942	-0.170829	0.446026	-0.0565494	-0.575002
MOLT-16	-0.152384	0.128867	0.219643	0.192605	-0.0300361	-0.138812	-0.895032	-0.045389	0.0953186	-0.689147	-1.83096	-0.0980149	-0.15564	0.938224	-0.319217	0.0966675	-0.318717	-0.0610143	-0.275645	0.0340176	0.315734	0.0838053	-1.07906	-0.157709	0.0770886	-0.461632	-0.05811	-0.0168499	-2.93517
MOLT-4	-0.918256	0.0955875	0.925568	-0.817988	-0.0163827	-0.465984	0.858735	-0.447798	1.07327	-0.883237	-1.05536	0.363219	0.361977	-1.62487	0.811916	0.639466	-0.51691	-0.563567	0.555736	0.026168	0.155092	1.22346	0.922969	-0.173929	0.765216	-0.570475	0.954323	-0.807435	-0.820684
MONO-MAC-6	-1.17524	-1.20791	-0.279081	-0.33394	-0.114068	-1.39641	0.249872	-1.25992	-0.183611	-2.51538	-2.40835	0.0722283	-0.46916	-1.64886	0.136054	-0.0312902	-0.484792	-0.157101	-1.61443	-1.07475	-0.35781	-0.701756	-1.35581	-0.737526	-0.930345	0.118188	-4.84772	-2.73334	-0.0453902
MPP-89	-0.28189	-0.271265	0.806329	0.339673	0.735191	-1.10965	-0.642279	-0.556815	-0.323937	0.767571	-0.841143	-1.24688	-1.21566	0.0835335	0.645761	-1.10053	-0.143924	-0.588824	-0.888038	-0.850708	-0.260737	-1.13494	-0.902757	-0.343339	-0.325776	0.698334	0.748018	0.241995	-0.666923
MRK-nu-1	-1.03233	1.65475	0.946602	0.324773	0.369178	-0.823985	1.0814	0.197763	0.0573742	1.63272	1.57856	0.559513	0.226848	1.68322	1.32669	-0.0395425	-1.34045	-0.695628	-1.02418	0.0501377	1.01233	-0.37172	0.731627	-0.588429	-2.85684	-4.47404	-1.26036	0.623225	0.613368
MS-1	0.685027	0.667563	1.26382	0.450853	-0.125309	-0.320156	0.546842	0.646243	-0.456199	0.441562	1.72243	0.758488	-1.15899	-0.0721304	-0.37155	0.453605	0.150869	-0.437597	0.389908	1.02804	-1.03602	0.0291582	0.612949	0.670531	0.961148	0.907637	-0.124771	-0.755392	0.899488
MSTO-211H	2.33392	1.25278	0.689619	0.166071	1.71084	2.56634	0.862159	0.406152	2.31225	-0.114114	-0.282911	0.639056	0.44587	0.279956	-0.330562	0.909036	1.01558	0.467739	1.88976	-0.311968	1.39904	0.412491	-2.5526	1.16895	0.78581	0.047356	0.165749	0.127681	-0.740417
MZ7-mel	-0.208862	0.367042	0.0967261	0.986537	0.225166	1.13358	-0.213465	0.0867468	0.534051	2.13401	3.07477	-0.633068	0.639571	1.74946	0.466955	-0.184572	-0.857443	0.237086	0.300487	1.54591	0.586513	0.201467	0.921587	0.443893	0.553584	0.777862	-1.2531	0.389403	1.54389
NALM-6	-0.929841	-1.70367	0.577919	-0.967624	-1.93977	-1.82837	0.874795	-0.623964	0.33932	-1.61764	-1.08841	-0.859292	-0.283597	-1.77104	0.517871	0.96239	-1.17654	-0.687659	-1.63027	-0.670817	-0.750227	-0.393294	-0.634606	-1.33842	-1.4972	0.580222	0.911975	-0.87442	0.40002
NB1	-0.971134	0.693423	-0.191155	-0.115895	-0.31429	-1.09808	1.059	0.0482423	-0.647335	0.454629	0.164215	0.607105	0.194491	-1.09955	1.0249	0.85027	0.0149536	0.211321	2.02078	-3.21846	0.411492	0.414233	1.08294	-3.95393	-0.122059	-0.109286	-0.880243	-1.03739	0.454451
NB10	0.970566	1.51049	-2.59354	-1.56835	0.684612	-0.512939	0.45033	0.258857	-1.27998	-0.517973	-0.427823	0.876206	-1.1439	-0.0967564	-0.576032	-1.07916	0.779781	0.602372	1.09273	-0.447733	-2.03974	1.37061	-0.475525	1.10839	1.19537	0.341422	0.141414	1.76026	-0.167569
NB12	0.159523	-0.381548	0.635483	-0.0329638	-0.300517	1.08914	0.523454	0.228309	0.436611	0.0622651	0.325242	0.164815	0.5748	-0.400977	-0.301337	0.0887908	0.195202	0.0225857	0.380493	0.198013	0.83498	0.36812	0.760703	0.0657014	0.0954082	0.185894	0.260469	0.312329	0.715973
NB13	-0.46596	1.57255	0.465481	0.0685211	0.227992	-0.767954	0.819671	-0.319158	-0.302623	-0.548504	-0.246198	0.285258	-1.13228	0.574374	-0.200794	0.577021	-0.635903	1.02293	-0.557705	-0.503582	-0.943518	0.636442	0.955737	0.327978	-0.609237	-1.60918	-0.23384	-0.366126	0.27697
NB14	0.400823	1.02704	-1.22268	-1.89318	-0.558507	-1.22909	1.05036	1.68867	-1.14117	-1.22575	-2.56636	1.03393	0.838164	-0.824267	0.70527	-0.163094	2.38796	1.07508	-0.187538	-0.962976	-1.42969	1.5898	0.898227	-1.53613	-1.31336	0.685859	-0.798668	-0.320044	0.253913
NB17	-0.992915	1.35112	0.788863	-0.492446	-0.396191	0.1512	0.649059	-0.38668	-0.19462	-0.380451	-0.360398	-0.130958	-1.28664	1.76739	1.21504	0.619244	-0.306542	0.208181	0.400154	-0.62803	-0.0830245	0.310237	0.743049	0.431726	0.726611	1.08333	0.89741	0.394066	1.54009
NB5	-0.128591	1.4552	0.388197	1.01971	0.528268	0.112325	-1.11371	-1.0176	-0.465429	-0.733915	-0.24423	-0.368067	-1.22489	-0.949147	-1.4094	0.653693	-0.376371	-1.39232	0.687389	-0.445879	-0.485237	1.2261	0.872808	-0.329823	0.968356	2.1891	1.18041	0.514704	-0.454845
NB6	-0.287272	0.714659	0.823109	0.402534	0.342144	0.0666057	1.11009	1.46502	-0.0930668	-0.775688	0.137186	0.118184	-0.748623	1.15328	1.29045	0.0507195	-0.597934	-0.444356	-0.258484	0.18356	-0.752942	-0.0835832	0.642125	0.778571	0.616655	0.600059	-0.733253	0.609055	1.06212
NB69	-0.651086	0.596863	-0.868896	0.556106	-0.430252	-0.136382	-1.2932	-1.55259	-0.952292	-1.28582	-0.315068	-0.930939	-0.51342	-1.63291	-1.9941	0.858578	0.0675915	0.27866	-0.616299	-1.09327	-1.91772	0.997157	-0.969572	-1.06167	1.02594	0.613719	1.09297	1.04735	-1.59708
NB7	0.990702	1.53876	0.185978	0.449058	-0.832645	-1.25339	1.07258	0.435883	-0.955408	-0.631985	-0.255758	0.87369	0.991415	0.447597	0.822336	0.4292	2.45868	-0.915192	-0.00668422	-0.350552	0.486327	-1.81206	0.889734	-0.00216372	-0.943921	0.144327	-0.681947	0.0717768	1.7632
NBsusSR	-0.193535	0.700394	0.449104	-0.601723	-0.973099	-1.37319	-0.192735	-1.6029	-1.89137	-1.1204	-1.49838	0.540572	-1.23745	-1.98447	-0.178608	0.702802	-0.636908	0.54947	-0.792779	-1.40349	-2.56944	-1.02138	-1.13965	-1.48526	-0.333254	-0.183892	-1.15056	-1.22665	-0.649918
NCI-H1048	-0.0890548	-0.343754	0.670129	-0.720043	-1.59227	-0.631278	-0.790734	0.440865	1.13026	-1.02941	-0.912152	0.0501847	0.0160475	-0.553661	0.431899	0.0435543	0.117127	0.0449721	1.45979	0.0757182	1.1903	0.0929757	-0.8524	-0.116	0.0329264	0.104817	-0.0223111	-0.27483	1.11129
NCI-H1092	0.0398976	-0.55478	0.976152	1.37571	1.58601	0.0887347	0.805099	0.592376	-0.149682	0.576445	1.15958	0.764537	0.560671	0.717691	1.02896	-0.275665	0.886048	0.919516	0.753722	0.207994	-0.922395	1.19731	0.648354	0.824873	0.405439	0.769656	0.926184	1.11769	1.47717
NCI-H1155	-0.207602	1.8728	-0.0208398	-1.0931	2.0182	0.245533	0.567254	1.41256	0.658969	-0.717417	-0.2503	1.03252	0.71346	-0.75793	0.165897	0.545446	0.330284	1.21776	2.16257	1.10352	1.46367	0.634198	0.841692	1.19151	0.995224	0.593763	1.05779	0.715367	-0.365445
NCI-H1299	0.108101	-0.557318	0.0512734	0.226053	-1.09277	0.205255	-0.235502	-0.0468526	-0.700037	-0.204321	0.130614	0.153609	0.0320169	1.12739	0.0798235	0.846384	0.202639	-0.130422	-0.803671	0.963264	-0.703632	-0.668231	0.548826	0.720054	1.22	1.16485	-0.569201	0.161034	-0.217235
NCI-H1304	-0.810049	0.844646	-0.971265	1.07028	0.0264421	-0.213894	0.826212	1.4233	-0.502311	1.45975	0.805095	0.377213	0.0311356	1.45484	0.105861	1.00611	0.68288	-0.442005	-0.0150003	-0.580282	-0.754726	0.044597	0.582224	-0.0650454	0.990688	-0.746435	0.556139	-0.438683	0.998957
NCI-H1355	-0.989679	-0.460082	-0.893135	0.752355	0.0246022	-0.729872	0.697715	-1.29818	-2.3659	0.775624	0.933581	-0.998228	-0.374392	-0.166046	-0.0327134	-0.0393079	-1.02968	-0.973004	-0.659183	-0.871122	-2.48946	-0.750778	-1.5175	0.523485	0.0735018	-2.10012	1.08962	-0.479881	-0.77412
NCI-H1395	2.17356	0.685854	1.13007	0.653049	1.39046	0.739055	0.409358	1.65015	1.45072	-0.00990322	-0.529197	0.476589	0.624111	0.742047	0.773882	-0.612749	1.41269	-0.0049981	1.26867	-0.211785	1.40657	-0.278519	0.273176	0.354397	-1.74903	0.523688	0.0947267	1.26479	1.06488
NCI-H1436	-0.288319	0.0416978	0.285316	-0.256842	-0.175708	0.238187	-0.029428	0.421439	0.724647	0.112036	0.258931	0.730435	0.221085	0.268891	-0.0359657	-3.37344	1.44125	0.689091	-0.160042	0.890135	1.10171	0.24984	-0.017387	0.694352	0.179079	0.564702	-1.83795	1.3606	0.214455
NCI-H1437	-0.146666	-1.53878	-0.0346973	-0.182707	-0.520761	-1.07316	0.792271	-0.239459	-1.489	-0.223037	-0.0993355	0.0312776	0.142193	-1.03959	0.332068	-0.0377996	-0.223059	0.0182116	0.217428	-0.234308	-0.63117	0.0695349	1.08427	-0.175306	-0.122327	-0.182186	0.0504523	-0.124178	-0.737371
NCI-H1522	-0.302219	0.85105	0.531374	0.348835	0.607419	0.362787	0.280802	0.259431	0.471686	0.318527	0.143849	1.52286	0.429481	0.269564	0.245514	0.812058	0.327202	1.24527	-0.222391	0.0382184	-0.508775	1.39649	0.123985	0.444762	0.859994	0.297653	-0.591171	1.46039	0.0599966
NCI-H1563	-0.0677273	-2.56155	-0.103927	-1.08689	-0.51793	0.528677	-0.0165876	-0.0307742	0.310148	1.37089	1.31873	0.00829422	0.108574	-0.970723	0.412714	-0.0785503	-0.208344	-0.0803093	-0.918127	0.171179	-0.253396	0.819575	0.353927	-0.022818	0.0613509	-0.106907	0.0989005	0.149043	-0.479207
NCI-H1573	0.130247	1.57437	-0.195894	0.0276542	2.021	0.326922	-1.4822	0.503175	1.20525	1.55494	-0.0346348	0.186778	-0.0125397	1.62415	0.356248	0.116222	0.197294	0.131606	1.3587	0.28549	1.09606	0.752994	0.753869	0.0843812	0.230627	0.255011	-0.0409465	0.27387	0.438873
NCI-H1618	0.0582476	-0.250431	0.131507	0.0332202	1.3733	0.301561	-0.0856044	-0.0634401	-0.642916	0.0243656	0.0620097	0.171902	-0.0652367	0.110087	-0.0320488	-0.0171358	0.00936547	0.0865551	-0.0984357	-0.0605739	-0.422287	1.16169	0.129594	0.0269157	0.0480948	0.071665	0.046951	0.157624	0.0757416
NCI-H1650	0.0244602	0.00082141	-0.6631	0.916109	0.0165558	0.254531	-0.0259566	-0.0471814	0.0647253	0.883314	1.95876	-0.0154263	-0.110525	0.667299	-1.44683	0.0260244	0.0668426	-0.252971	0.0819061	0.116661	-0.0655828	0.036177	0.107779	0.247531	0.0471433	-0.0408202	0.122835	0.202112	0.287023
NCI-H1651	-0.173283	-0.432715	-0.196478	1.33019	-0.132338	-0.640036	0.530911	-0.0872868	-0.607607	0.632453	1.00366	0.0527219	0.088788	1.66222	0.820975	0.0899356	-0.145403	-0.115037	0.552707	-0.0514234	-0.428225	-0.257624	0.850709	0.0376336	0.0013238	-0.107914	-0.0571006	0.0467191	0.296786
NCI-H1666	2.68799	1.96269	0.358522	0.945022	1.11591	0.675727	-2.69133	0.931189	1.46279	2.0096	0.458384	0.509128	0.360384	-0.464201	-2.50756	0.54307	1.86759	1.15744	0.835524	1.91722	1.18116	1.37093	0.0366437	1.21572	1.0636	1.31703	0.651793	1.21757	-0.357521
NCI-H1693	-0.0175421	0.313686	-1.26038	0.779745	0.442162	0.153588	-0.545654	0.209763	1.79062	0.43681	2.54559	-0.143576	-0.00867275	0.790662	-0.886608	0.0326801	-0.0544195	-0.294561	-0.192838	0.408559	0.359002	-0.205949	0.0243922	0.27161	0.0317874	-0.142272	0.0421939	0.0641673	-0.541933
NCI-H1703	0.0272062	-0.466079	-4.41629	-5.6166	0.485337	1.39714	-0.0406138	0.295168	0.708136	-1.1855	-0.417612	-0.474452	0.251618	-0.491372	1.08092	-0.592764	-0.0618388	0.343573	-0.638182	0.179414	0.691298	-0.550783	0.806901	-0.249235	-0.305796	0.107553	-0.310351	-0.718206	-1.18177
NCI-H1755	-0.10752	-2.14638	0.861858	0.579407	-1.15248	0.136813	0.809596	-0.201026	0.153241	-0.820295	-0.761295	-0.22355	-0.0571203	0.0022512	0.257335	-0.0410072	-0.0873023	-0.197279	-1.91751	-0.0321605	0.145858	-0.90614	-0.0977038	-0.024846	-0.16144	-0.0320769	-0.121741	-0.243143	1.07889
NCI-H1770	2.67309	0.0242264	0.777972	0.65178	0.549734	-0.8796	0.901933	-0.073923	-0.683609	-0.0921764	0.408936	0.625136	1.10687	0.224288	0.83425	-2.16288	0.593316	0.727095	-0.308914	0.717066	-1.45211	-0.151205	0.751695	0.985708	-0.524923	0.925616	0.942206	-0.200171	1.11783
NCI-H1792	0.0897507	-0.060643	0.383171	0.350389	0.119912	0.810299	0.913129	-0.115036	-0.450068	-0.0373462	0.103213	0.0854498	0.023998	0.0861538	-0.110986	0.0517667	0.0369432	0.0545436	-1.03759	-0.00992623	-0.0155451	0.845458	0.929904	0.0319423	-0.0150254	0.0630965	0.0536447	0.268503	0.383138
NCI-H1793	0.0691184	0.779979	0.109202	0.260031	0.489468	1.50496	0.196022	0.189951	0.484841	1.19223	2.59784	0.142455	0.0723631	0.529138	-0.828605	0.0890053	0.0347588	-0.0946793	-0.569866	0.39504	1.27543	1.41857	0.205234	0.106958	0.255569	-0.143689	0.227559	0.763247	-0.866729
NCI-H1838	1.09668	1.04495	0.216203	0.804309	1.13305	1.35169	-1.59588	1.38655	1.73208	0.582736	1.18874	-0.383519	-0.0321354	1.75606	-0.51477	0.312676	1.59486	0.213663	1.01232	1.53948	0.74006	1.04823	0.599843	0.84383	0.954755	0.948885	1.17303	0.612075	-0.0294571
NCI-H1975	-0.705233	-1.1946	0.548998	0.411213	-0.603655	-1.45303	-2.02863	-1.4882	-0.794352	-0.677888	-0.193123	-1.25414	-0.548341	-1.19472	0.331747	0.181973	-1.11164	-0.528861	-1.37507	-1.18896	-1.63476	0.0584623	0.679051	0.291519	0.702619	-0.0241183	0.743222	-0.644635	-0.466552
NCI-H1993	0.0581232	-0.233497	1.04637	0.838202	0.181793	0.737394	-0.105748	0.0125783	0.57779	2.47546	2.65364	0.117958	-0.0198579	2.16109	0.179269	-0.00235602	0.128963	-0.208193	0.21513	0.246942	-0.554679	-0.195014	0.616127	0.284774	0.26964	0.203963	0.0051344	0.449679	1.82697
NCI-H2009	-0.0507674	-0.931914	0.410537	-0.875447	-0.932751	-0.18562	0.232309	-0.0407238	-0.179732	-0.465686	0.221073	-0.0758564	0.0731521	-0.732772	0.468414	-0.109974	-0.0555564	-0.0291461	-0.833884	-0.00368947	0.0492573	0.0374571	0.794001	-0.107184	-0.0996826	-0.012933	-0.0334027	-0.0711724	0.326204
NCI-H2029	0.22882	1.51728	0.326044	-0.20735	1.69719	0.790504	0.832283	0.255189	-0.0361097	1.40153	1.02989	0.423943	0.19481	0.586014	0.786329	0.0615434	0.336247	0.415069	0.917311	0.0678091	0.298681	1.45482	0.222037	0.0759949	0.24844	0.419121	0.0877578	0.419204	1.79988
NCI-H2030	-0.124466	-1.76499	-0.180844	1.0116	-1.21347	-0.428252	0.213406	-0.215203	0.0159978	0.538253	0.328017	-0.0239587	-0.0523553	-0.521734	-0.246652	0.14958	-0.240905	-0.182217	-1.23021	-0.0326142	-0.613655	0.581454	-0.188283	0.0647436	-0.0729177	-0.253117	0.0904054	-0.0138124	-0.513582
NCI-H2052	0.0424625	1.20026	0.162514	0.107395	-0.190207	0.203161	0.442412	0.145939	-0.201296	0.903616	-0.22356	0.148437	0.0746025	1.47678	1.04512	0.125811	0.151333	0.206858	-0.642283	0.0110064	0.797685	0.925745	0.881679	-0.0410783	0.0489671	0.157035	-0.0820883	0.237522	1.31304
NCI-H2081	0.182665	1.02189	0.274885	0.138291	0.629117	0.053541	0.244025	0.704496	0.119879	0.310686	0.207736	0.584844	1.11242	0.115902	0.13035	0.0742828	1.02379	1.01533	1.21484	0.600402	-0.413253	1.04253	0.128425	0.951879	0.71585	0.292188	0.363018	0.948514	0.164742
NCI-H2087	-0.112328	0.329097	0.0919065	1.43947	-0.415678	-0.84567	0.910518	-0.0993811	-0.257259	0.975649	0.651329	-0.0540479	0.145893	1.37927	1.22304	0.104166	-0.0378006	-0.0566874	-0.658927	-0.0478219	-0.0106303	-0.981219	0.891473	0.0127683	-0.0657061	-0.0189472	-0.136055	-0.0141921	1.02537
NCI-H209	-0.610666	0.974692	-0.110305	0.195698	0.598908	-0.195551	-2.20944	1.66911	0.773763	-0.311383	-1.65967	0.770532	-1.37057	-0.357974	-1.248	0.149416	-0.0560889	0.800352	1.46885	0.237739	0.296307	0.239262	-1.75462	0.640654	0.812289	-0.60439	0.102132	-0.444044	-0.307163
NCI-H2107	0.0493528	0.09242	-0.0141353	0.0108148	0.0332019	-0.0880808	0.137045	-0.196039	-0.0103734	0.0192957	-0.100846	0.484712	0.224009	-0.0200724	0.0296872	0.765962	0.544735	0.440384	0.059553	-0.0471374	-0.064026	0.0739732	-0.0446662	0.0751352	0.116405	0.152613	0.146445	-0.295091	0.108665
NCI-H2126	-0.500391	-0.611759	-0.810789	0.925016	0.516456	0.765907	-1.68127	-0.505027	-0.263547	1.17218	0.922376	-0.189317	0.372773	-0.200933	-1.73866	-0.00247802	-0.314787	0.20858	-0.686092	-0.272157	-0.254108	0.539709	0.513275	-0.124555	-0.0718365	0.104972	1.1427	0.624039	-0.756749
NCI-H2141	-0.229366	1.05069	0.632743	1.04356	-0.18842	-0.0325151	0.956424	0.265568	-0.667615	0.359774	0.965286	0.346042	0.65497	0.593056	1.27015	0.320228	0.551369	0.940696	1.4707	0.0282913	-1.12132	1.72887	0.982668	0.316067	-0.0404038	0.599864	-0.464567	0.201438	1.8596
NCI-H2170	-0.119043	-0.372703	0.129934	0.646014	0.192105	-0.508022	-3.17505	-0.164813	-0.295856	0.487621	0.870717	-0.342908	-0.520904	0.806092	-1.05051	-0.167028	-0.028094	-0.683484	-0.883232	0.0213948	-0.215315	-1.10937	0.0191992	0.157174	-0.105368	-0.0977329	-0.107836	0.0153733	0.14303
NCI-H2171	1.01046	1.65582	-0.00891404	-0.0734007	1.76543	0.666928	0.168122	1.22737	-0.896648	0.137031	0.0403193	0.89861	0.48789	0.238388	0.24008	-0.106258	1.35787	1.03769	1.32138	0.554285	-1.37219	1.01415	0.244246	0.371162	-0.681778	1.28153	-1.47753	0.692345	0.559452
NCI-H2196	-0.224109	-0.175623	0.303623	0.0112564	0.604966	-0.146071	0.231028	0.62865	1.09045	0.2351	0.0712255	1.89971	0.69263	0.0812681	0.251192	-0.34873	0.276449	0.94691	0.581512	0.680234	0.852322	0.468145	0.0689737	0.223716	-0.230153	0.691069	-0.0828896	0.608339	0.111313
NCI-H2227	0.179839	1.78578	0.49137	0.538933	1.16799	1.35595	0.746954	0.390201	0.316962	-0.309041	-0.423934	0.425589	0.504792	0.692916	1.00068	0.151859	0.281437	0.920487	1.16658	0.0961151	1.06239	1.07407	-1.19174	-0.0395665	0.254928	0.26173	-0.120395	0.328284	0.689761
NCI-H2228	-0.11219	-1.66367	-0.0634722	-0.558784	0.305482	-0.616788	0.668367	-0.100382	-1.41676	1.13106	2.26232	0.195744	0.0999322	-0.617026	-0.0937692	-0.128977	-0.0362135	0.00822441	0.00597477	-0.0635315	-0.0230012	1.00393	-0.401713	-0.0513565	0.101042	-0.099291	0.168409	0.163326	0.404324
NCI-H226	1.75746	0.975051	0.694809	-0.263709	-0.00196704	-0.654352	0.908024	0.19904	-0.0634694	0.0313435	0.849981	0.626554	0.441641	1.78026	-0.095535	0.578679	1.55418	0.581758	0.00678005	1.55907	-0.33167	0.40668	-0.136992	0.760832	1.02202	1.13979	1.51112	0.742751	0.661832
NCI-H2291	0.197359	1.5681	0.985034	1.48202	1.59235	2.15557	-0.293253	0.551001	1.65173	1.39204	0.50142	0.454542	0.15675	0.135634	0.838452	0.362104	0.260769	0.193566	2.01843	0.331224	1.33652	1.39591	-0.94615	0.143177	0.407571	0.338544	0.226056	0.763888	0.72003
NCI-H23	0.147348	1.80666	-1.38372	-0.100753	1.79404	0.669447	0.783191	0.108593	1.51988	0.281553	0.781314	0.771317	0.802957	1.29358	0.594443	1.0305	-0.424535	-0.553117	1.65344	0.00759526	1.36628	0.624132	0.925738	0.929892	0.327089	1.07796	-0.316612	0.116509	-0.161018
NCI-H2342	-0.245216	-2.22046	0.795336	0.556338	-1.84789	-1.06803	0.316489	-0.303733	-0.649839	-0.0102277	1.14381	-0.336201	-0.0270272	0.0857182	-0.0271785	-0.142299	-0.183419	-0.475366	-1.62674	-0.0290169	0.00192377	-1.68114	1.20345	-0.0459701	-0.2	-0.223296	-0.100179	-0.167031	0.650003
NCI-H2347	-0.0595361	-0.443356	1.08367	1.10231	-0.231581	-0.26272	0.998225	-0.00395874	0.141552	-0.427215	1.03829	0.0317441	0.130949	0.820713	0.525537	0.0255723	-0.00305948	-0.102164	0.104	0.0675275	-0.0240244	-0.508506	1.01864	0.0486903	0.00276457	0.0481022	-0.0418205	0.0507153	1.15497
NCI-H2405	0.0356093	-0.716926	0.480949	-0.145089	0.452311	0.107619	0.304752	-0.114191	-0.0833416	-0.457398	0.504723	-0.098359	-0.0953721	1.08518	-0.27102	-0.1752	0.0648378	-0.107921	-1.00655	0.0403636	-0.334784	-0.328342	0.907589	0.0921837	-0.0591755	0.128952	-0.126881	-0.095238	1.27981
NCI-H2452	0.0102601	-0.130701	0.732534	0.127018	-0.102443	1.99171	0.980727	0.174125	1.21318	-0.439186	0.414697	0.00300047	0.184643	0.741727	0.849989	0.0283123	-0.0178695	0.0218289	0.0923977	0.282332	0.731245	-0.342142	-0.629573	0.00443566	0.164454	0.0337254	-0.0138015	0.259176	-0.0323938
NCI-H250	1.88182e-08	4.43157e-08	-2.07588e-08	-2.42075e-10	4.09862e-08	2.97214e-09	2.25337e-10	1.84332e-08	1.14468e-08	3.37586e-08	2.23298e-08	1.52445e-08	1.69437e-08	3.61829e-08	-1.32525e-08	-6.04071e-09	2.20001e-08	1.28585e-08	5.2161e-08	3.00505e-08	-2.54539e-09	1.56104e-08	2.96175e-08	2.43733e-08	1.29925e-08	2.2546e-08	-1.20804e-09	1.50412e-08	2.19292e-08
NCI-H28	0.142246	0.405251	0.383889	-0.740763	-0.228944	-0.139551	-0.192224	-0.0343992	0.493449	-0.752031	0.0719462	-0.0140917	-0.0871999	-0.366526	-0.704597	-0.0615035	0.0448859	0.040129	-1.15335	0.0677399	-0.572492	0.83663	0.94236	0.071967	-0.0648424	0.0538007	-0.00636387	-0.0345753	0.0988405
NCI-H292	0.0452888	-1.05706	0.56648	-1.44153	-1.0956	-0.0708653	-2.8977	-0.274277	-0.944281	-0.812422	-1.15365	-0.181992	-0.612349	-0.940827	-2.93058	-0.187326	-0.0784628	-0.41918	-0.589149	-0.106411	-0.837769	0.89708	0.764132	0.0279539	-0.0889363	-0.189163	0.0977811	0.0389481	-1.57919
NCI-H345	-0.0691126	-0.4384	0.473672	1.19069	0.91758	1.93827	0.914275	0.452402	0.185436	2.29012	1.48927	0.744302	0.786815	0.218069	1.10076	0.82863	0.841251	0.881617	1.70981	0.353213	1.08652	1.0721	0.981568	0.38128	1.01537	0.193459	0.899143	1.05667	1.07357
NCI-H358	-0.145465	-0.319415	-1.61003	0.588959	-0.247342	-1.56848	-1.00484	-0.520519	-1.76651	1.84638	1.67632	-0.230703	-0.287048	1.03016	-0.324735	-0.166035	-0.0713249	-0.365666	-1.03102	-0.32419	-1.84938	-1.11269	-0.0997656	0.179917	-0.200306	-0.108359	-0.116665	-0.239619	0.69371
NCI-H378	2.06579e-09	-7.60267e-09	-9.5171e-09	-2.32116e-08	-2.52585e-09	-2.75121e-08	7.81658e-09	-8.88029e-09	-2.33496e-08	-1.64553e-08	-9.42477e-09	-3.43584e-09	5.07905e-09	-1.77282e-08	-3.51705e-09	-2.09652e-09	2.06044e-09	6.10038e-09	-8.77436e-09	-8.18477e-09	-2.69454e-08	-1.1615e-08	-8.64101e-09	-2.7576e-09	1.03467e-10	-4.86362e-10	2.50149e-09	-1.24052e-08	2.02733e-10
NCI-H441	0.0291853	0.614056	0.303973	1.12695	0.682858	-0.479802	-0.582768	-0.137503	-0.962603	1.00113	1.22868	0.175172	-0.185843	0.704125	-0.679321	0.0472681	0.11298	-0.120922	0.405377	-0.117038	-0.678856	0.589692	-0.147769	0.167792	0.0888509	0.0539699	0.0927166	0.255333	0.77678
NCI-H446	-0.381347	1.42972	0.404409	-0.974094	0.622747	-0.543768	1.1225	1.85711	1.36111	-0.035224	-0.00839355	-0.565528	0.862225	-0.9695	1.09641	0.740097	-0.168913	-0.322453	0.956024	1.2729	1.42459	0.716692	-0.577819	1.11549	1.07988	0.305755	1.32603	0.065599	0.352028
NCI-H460	-0.177124	-1.22285	0.839258	-0.241421	0.682619	-0.909415	0.931741	0.183597	0.149139	-0.844475	-1.07826	0.202672	0.281247	0.24248	1.24366	0.106339	-0.3286	0.296204	0.171954	0.0934826	0.709352	1.20123	0.35805	-0.303571	0.111122	-0.303245	-0.0238324	-0.0641164	-1.70667
NCI-H510A	-0.615834	0.821902	0.956638	-1.22819	1.55116	0.121884	0.429385	0.100337	1.63552	-0.0658696	0.243542	1.71979	0.218926	1.05581	0.764608	0.0124247	0.607913	0.751511	1.67031	-0.686129	0.79674	-0.588963	-0.850196	-0.852835	-0.494538	1.2404	-0.923787	-0.187	0.735545
NCI-H520	-0.125231	-2.10188	-0.679415	0.0277908	-1.02315	0.00298508	0.514583	0.106919	0.565656	2.14418	-0.711074	-0.062438	0.196258	-0.883638	0.800824	0.0935003	-0.0435499	0.0283852	0.87301	-0.00236693	0.724879	-1.36076	-1.3097	-0.0805048	0.0612755	0.0237325	0.0308497	-0.220813	0.433647
NCI-H522	-0.0321168	-0.879236	0.110467	0.239415	-0.0633481	0.530098	0.069656	-0.230748	-0.445817	0.324774	0.311019	-0.116725	-0.0851898	0.976795	0.0683968	-0.0942296	-0.0681386	-0.184869	-0.467533	-0.0360065	-0.75057	-0.675011	0.575658	0.0737871	-0.0344114	0.0142579	-0.0833839	0.0268312	0.323081
NCI-H524	-0.00300271	1.47394	0.348908	0.776617	1.40064	0.734603	0.838958	0.895056	1.72972	-0.936351	-0.899805	0.73385	0.740451	-0.684509	0.627218	0.0433035	0.290556	0.721843	1.84765	-0.429886	-0.138776	0.882454	1.30097	0.748657	-0.185272	0.129988	0.447368	0.380592	0.962077
NCI-H526	0.315931	-0.226253	1.17398	-0.660594	-0.387974	-0.51607	0.187219	0.615039	-0.283921	-1.13472	-0.723117	0.531621	0.208569	-0.820779	0.313284	-0.209709	0.451527	0.857512	-0.627313	-0.314605	-1.10919	0.710764	0.368631	0.177995	-0.322932	-0.581196	1.28398	0.355333	0.431416
NCI-H596	-0.0348213	-0.390608	0.82992	0.788307	0.890462	0.124287	0.102605	0.381467	1.03119	0.958437	0.963298	0.224922	0.194063	0.136712	0.645918	0.134119	0.0642168	0.0436171	1.48654	0.250479	1.1622	0.173815	-0.593433	0.0102082	0.257563	0.0838372	0.101924	0.235462	0.580115
NCI-H630	-0.074486	-1.11469	0.662113	0.781033	-0.231096	-0.0077913	-1.09562	-0.00907126	-0.13497	0.74441	0.647718	-0.0232187	-0.211041	1.28796	0.254241	-0.0133406	0.0542415	-0.314532	-0.319451	0.0224459	-0.057824	0.0164564	0.784651	0.124574	-0.0108725	0.144496	-0.0811557	0.104633	1.83467
NCI-H64	0.628397	-0.60155	0.427419	0.245523	-1.2654	-0.977104	0.197664	1.7607	0.939238	0.324672	0.127977	0.390145	0.881824	-0.131863	0.180592	0.719263	0.0480888	1.01999	0.128418	1.68873	0.595853	0.0161242	0.177025	0.91641	0.649805	0.497678	1.10146	1.65425	-0.23806
NCI-H650	0.0629524	0.966431	-0.127794	1.24953	0.0984696	0.512539	0.0639094	0.117527	0.434897	-0.647479	-0.0420524	0.0690058	-0.0173282	0.29429	0.450868	0.185038	0.103433	-0.00568825	-0.571678	0.0311831	0.369988	0.842135	0.72231	0.105415	-0.102162	0.154406	-0.00623588	0.156602	1.04383
NCI-H661	-0.0676544	-1.12468	-0.510621	-0.15966	0.226833	0.0590321	-1.3263	0.0259837	-0.0328374	-0.269244	1.40316	-0.145193	-0.152916	-0.7622	-0.749482	-0.140219	-0.0341867	-0.369269	-0.0805922	0.0960062	0.200663	-0.0286387	0.462164	0.079004	-0.100677	-0.0372447	0.060797	0.0273295	-0.00841573
NCI-H716	2.68995	1.67219	-1.00348	-3.14189	1.46283	0.21531	-0.137115	0.388829	-0.223365	-0.542367	-0.622321	0.828842	0.934266	-0.284042	-4.05485	0.0071946	2.24932	0.561872	-0.376883	-0.601489	-0.333941	-1.84068	-0.62058	0.931054	-0.126134	0.324003	0.500663	0.725431	0.298708
NCI-H727	0.055261	0.498581	-0.377524	1.12664	0.427943	-0.437076	-0.122235	-0.589934	-2.03328	1.00596	0.0282075	-0.0468447	-0.220738	0.559915	-0.791225	-0.0694215	0.028103	-0.165946	0.820798	-0.436948	-2.44641	-1.3912	0.310553	0.181401	-0.0846778	0.0816176	-0.0124882	-0.0431993	0.214407
NCI-H747	-1.1428	-0.911926	0.925386	0.583478	0.0338696	-0.187276	-0.349762	-1.21473	-1.21315	0.651141	0.198514	-1.06648	-0.784888	-0.223657	0.366865	0.345712	-0.900678	-0.340249	-0.149465	-0.911503	-1.10854	0.107978	0.882823	-0.308937	0.249453	0.399956	-0.663963	0.0854142	0.689432
NCI-H810	-0.029592	0.641156	0.568348	0.0909865	0.662742	-0.605839	0.703644	-0.346425	-1.37485	-0.565341	0.171074	-0.190395	-0.07488	1.94857	-0.0169021	-0.227094	0.00430878	-0.0815681	-1.27805	-0.143361	-0.508891	-1.30938	1.12941	-0.0358766	-0.104189	-0.0378934	-0.235006	-0.107437	0.447376
NCI-H82	-0.807421	1.39832	0.00928417	-0.648012	1.84782	0.0406201	0.401489	1.05694	1.88354	-1.09203	-1.12492	0.885464	0.893036	-0.771541	0.260104	0.304609	-0.235347	0.480305	1.89726	1.47721	1.15409	0.060332	0.166489	0.308532	0.97617	0.824385	0.0842835	-0.484185	0.841481
NCI-H838	0.0313757	-0.0284278	0.117535	0.723106	0.560898	1.0801	0.792526	-0.192834	-0.40067	-0.69932	0.100461	0.105578	0.069973	-1.01372	0.310536	0.0733461	-0.113197	0.0571658	-0.191784	-0.0850921	-0.704168	0.523731	-0.839139	0.0103452	0.00750273	-0.0680031	0.125813	0.219931	-0.950401
NCI-N87	-0.101671	-0.240135	0.257778	0.867972	0.00859858	0.232977	-3.34249	0.0744113	0.109163	1.79972	0.846153	-0.0446268	-0.282362	-0.546258	0.443845	0.0909917	-0.0665441	-0.484189	0.278691	0.0686869	0.0832154	0.167858	-0.0971182	0.0791407	0.0437243	-0.0193794	0.0730941	0.414123	-0.244388
NCI-SNU-1	-0.374336	0.541852	0.521824	0.769126	0.316769	-1.01937	0.798838	0.794561	1.75997	2.03978	1.06449	0.701654	0.680939	1.6887	0.976575	1.05264	0.591503	1.11445	0.0733439	-0.288396	0.522773	1.60737	0.345827	1.15769	-2.22704	1.01639	-1.49607	-0.23644	1.39055
NCI-SNU-16	0.334946	1.55638	-0.517689	-1.58164	2.00494	0.757451	0.776492	-1.11233	2.12404	-0.722989	-0.0906849	0.0815602	-0.152855	1.54781	0.363811	0.533904	0.0449489	0.699018	2.19733	-0.759291	1.58665	0.681996	-2.75674	-0.120896	-0.0823613	0.792313	-0.764216	-1.15949	1.49721
NCI-SNU-5	0.723839	1.91498	0.824665	0.11511	0.225583	0.967077	0.955265	1.31188	1.57864	0.690838	0.322231	0.851239	0.530936	-1.32491	1.00832	0.691651	-0.247886	0.571743	0.781937	1.34971	1.58615	1.12629	0.504673	-3.86752	-5.04033	0.0871686	1.02307	1.73426	-0.694495
NEC8	0.65274	1.48456	-2.33495	-1.90654	-0.333293	-0.315597	0.210288	0.207409	-0.24352	-0.290768	-0.556997	0.489086	-0.0651108	-1.14044	0.542911	0.311355	0.274906	0.348634	-0.0469213	-0.986642	-0.145568	-0.64348	-3.2301	0.32908	0.265915	0.921926	-0.0323488	-0.258686	1.14616
NH-12	2.44849	-2.4892	-0.00512446	-0.367022	-0.424533	-0.905169	-0.148911	0.642725	-1.25839	-0.761693	-0.721102	0.904151	0.8802	-0.5661	-0.684399	1.07859	2.33823	0.979324	-0.274845	0.0145243	-1.78773	-0.767226	0.489279	0.745101	1.25377	0.317547	0.499767	0.260864	0.234429
NKM-1	0.955304	-1.54691	-0.276209	-1.57789	-1.63058	-1.34833	-0.146828	-0.397182	-0.329434	-1.71075	-1.55865	-0.384505	0.834023	-0.441769	-0.0911269	-1.29828	0.481348	0.261575	-2.16354	-0.421018	-0.763678	-0.431883	-0.316867	-0.919422	-0.422831	0.484545	-3.32237	-2.28581	0.306795
NMC-G1	0.00673231	0.161956	0.562426	0.980526	-0.649798	-0.330669	0.142824	-0.44706	-1.19298	-0.155208	-0.319566	-0.985761	-0.865278	0.283699	0.924788	-0.165646	-0.755759	-1.71413	-1.24566	-0.705042	-0.802285	-1.28999	0.342026	0.186737	0.372651	-0.924557	0.64071	0.0601988	-0.164866
no-10	-0.926168	0.573677	0.51374	1.43919	-0.0677693	1.35217	0.286564	-0.297344	0.844577	0.555188	1.06703	-0.733836	0.403156	2.08208	1.15016	-0.0977044	-1.04281	-0.504616	0.726246	0.682096	0.424253	0.867064	-0.766603	0.796037	0.142584	-1.43674	-1.6867	-0.0471405	1.84959
no-11	-0.922629	-0.162513	-0.0193605	0.763205	0.287471	0.157552	-0.592279	-0.154453	1.21053	-0.270146	0.73557	-0.622112	-0.7734	0.111153	0.300878	-0.101299	-1.08952	0.521772	0.167236	0.0530781	-0.553009	-0.195617	0.0119289	0.281791	0.0970828	-0.620918	-1.01534	-0.462976	1.15752
NOMO-1	-0.211359	1.63259	0.875483	-1.25615	-1.1425	-0.342786	-0.81579	-0.0385042	-0.174616	-0.848318	-1.35455	0.669147	0.622802	-1.4572	-0.476047	-0.12602	0.148219	0.981521	1.2164	-0.31801	0.993756	-0.00997796	-1.65882	-0.594309	-0.436002	-0.191086	-1.14522	-0.705967	-0.400954
NOS-1	-1.08252	-1.98418	-1.36183	-0.53653	-0.5165	-1.75534	0.0864895	-2.10394	-2.02345	-0.360597	0.144157	-1.71633	-1.59921	-1.70599	-0.254205	-3.00944	-1.73763	-0.406399	0.143125	-1.54805	-1.97234	-2.50782	-1.59771	-1.47755	-2.41208	-2.14975	-2.24718	-3.06421	0.413698
NTERA-S-cl-D1	-1.67521	0.466314	0.558178	-0.0479374	-1.35718	-1.02712	-0.337419	-1.60439	-1.26278	-1.32918	-0.38848	-0.971974	0.35362	0.616579	-0.77828	-0.980883	-0.781856	-1.38719	-1.28207	-1.07318	-0.941821	-0.979882	-2.04453	-0.267568	-0.470095	-2.37624	-0.622806	-0.116487	-1.23487
NUGC-3	0.0132881	-0.426788	-0.603031	-0.422166	0.665541	0.235793	-1.85319	0.101155	0.807113	1.02044	1.0707	-0.246166	-0.290067	0.542048	-2.29322	-0.135091	0.00272905	-0.403444	-0.214783	0.320616	0.822304	-0.558997	-0.123074	0.154338	0.0983907	-0.172466	0.0535032	0.0994979	-1.17538
NY	-0.0709779	-0.0331803	0.2573	-0.0511389	0.059486	-0.0701356	0.404805	-0.309523	-0.401638	-0.552294	-0.220297	-0.296602	-0.105014	0.783041	0.294117	-0.224555	-0.0124345	-0.113103	-1.50261	-0.119014	-0.396438	-1.96087	-1.56172	-0.0258942	-0.0884382	-0.058298	-0.218637	-0.30923	0.409018
OAW-28	-0.00264929	0.283684	-2.15678	0.551223	-0.588711	0.373815	-0.13339	0.10394	-0.0183559	1.05712	1.21251	-0.117901	-0.103812	0.908158	-0.749204	0.0554807	0.187949	-0.192641	-0.423905	0.0484887	0.903808	0.0916765	0.52405	0.200304	-0.13738	0.108898	0.0130718	0.033608	1.47551
OAW-42	0.0471176	-0.937796	0.211916	-0.731055	0.360943	0.131985	-0.599039	-0.0382437	-0.243487	-0.604012	-0.410183	-0.00802051	-0.237463	-0.995656	-1.47753	-0.112791	0.0675822	-0.0512394	-0.740341	-0.0166174	0.350374	0.774303	-1.1694	0.00100873	0.00863245	-0.0313328	0.0958451	-0.0502987	-0.0995244
OC-314	0.0392435	-0.0939209	-0.0367043	0.402599	-0.121463	-0.0474347	0.0837428	-0.0309136	-0.0766589	-0.52279	-0.0657874	-0.015495	-0.000703879	-0.771972	-0.307405	0.0356331	0.0220696	-0.0591667	-0.0200965	-0.0401218	-0.110197	0.057303	0.868123	0.0358581	-0.111463	0.0567092	0.0476138	-0.00440523	0.205818
OCI-AML2	-0.688141	0.00758801	0.950622	0.400563	1.07625	-0.59983	1.21543	-0.949817	0.76874	0.0517957	-1.4237	-0.0125035	0.110087	2.15307	1.43358	0.951765	-0.823311	0.972806	-0.0671884	-0.923147	0.310115	-0.0102852	1.14009	1.08271	0.351504	0.692771	-0.940241	-1.18784	1.78675
OCUB-M	-1.71023	-0.905357	0.299448	0.857337	-1.52454	-0.645645	-0.557396	0.350257	-0.320721	-0.178922	0.646911	-0.441333	0.561206	0.391308	0.62914	0.239525	-1.8182	-4.07944	-0.291652	-0.507297	-0.32864	-1.65156	0.532282	-0.0955856	0.410364	-3.86315	0.534549	-0.422052	0.0752871
OE19	-0.185027	-0.900677	-0.504349	0.144702	-0.504377	-0.244956	-2.91485	0.108558	-0.238172	1.26477	0.814643	0.00687556	-0.289874	0.480918	0.460405	0.0369284	-0.105443	-0.379944	0.449693	0.0122296	-0.0557824	0.94516	0.0338973	0.0546058	0.00528087	-0.0610118	0.00871108	0.180105	0.157547
OE33	-0.186289	-1.78271	0.755157	1.10795	-0.538466	-0.167834	0.179404	0.0670629	-0.307404	0.781554	0.760336	0.0992854	0.127213	-0.14924	0.514129	0.150882	-0.170412	-0.195353	0.396023	0.0801855	0.785459	0.348261	0.945802	-0.0778308	0.0620837	-0.156116	0.11645	0.29073	-0.119075
OMC-1	-0.734416	-0.791078	1.09893	-0.228435	0.873854	1.14626	-0.893552	0.204396	1.59244	0.601277	0.265422	0.367908	0.800071	-1.07023	-1.16247	0.408103	-0.453997	0.546704	1.34696	1.33174	1.09764	1.053	1.12868	0.72374	0.596392	0.436491	0.981256	0.473669	0.241262
ONS-76	-0.325172	0.689505	-0.564133	-0.922466	0.28429	-0.186681	0.804494	0.0480587	-0.371651	-0.540032	-0.933076	-0.660621	-0.415656	1.69458	0.895641	0.280215	-0.262741	-0.0897467	-1.12937	-0.24051	1.00698	0.449678	0.356698	-0.21021	0.323087	0.355386	-0.187283	-0.365139	-1.01735
OPM-2	-0.493726	0.488578	0.406265	1.00509	0.673254	-0.435805	1.00908	-1.31831	-0.725671	1.16582	1.72776	-0.0904034	0.94019	-0.399311	0.885732	0.887383	-1.1189	0.53204	-0.185601	-1.22952	-1.29041	0.27116	-2.61384	-0.869922	0.904936	-1.62611	0.0130129	-0.851767	0.405976
OS-RC-2	-0.777543	-0.843281	-1.33927	-0.440153	-2.00169	-1.29514	-0.0615948	-0.907599	-0.424536	1.26537	-0.14106	-1.41835	-1.97198	1.78518	-0.231805	0.184114	-0.90282	-2.04545	-1.03233	-0.27525	0.359917	-0.600716	-0.749204	0.25965	0.182272	-2.24679	-0.769965	-0.657855	-1.32559
OVCAR-3	-0.187546	-1.79811	-0.363637	1.04319	-1.95785	0.132501	0.390832	0.0248097	0.572077	0.247199	0.296746	-0.120716	-0.00678696	0.591295	0.246843	0.126776	-0.0960123	-0.256148	-0.345486	0.0587952	0.464773	-0.43883	-0.299906	0.069897	-0.0757046	-0.091235	-0.0204625	-0.119771	0.945307
OVCAR-4	-0.618023	-0.0478715	0.0205327	-0.407876	-0.165417	0.0474853	0.0449012	-0.425285	-0.3213	-0.297598	1.08191	-0.695261	-1.31512	0.385572	-0.264372	0.0393559	-0.795722	-1.17244	-0.128874	-0.994211	-0.719218	-0.602175	0.340662	0.0373524	0.525123	-0.270292	-1.52038	-0.42539	0.734203
OVCAR-5	-0.00645133	0.680651	0.0986748	0.347162	0.0960309	-0.340154	0.153327	-0.236846	-0.811328	-0.885171	-0.207094	-0.0522314	0.0542978	-0.957688	0.837871	-0.0143078	-0.093752	0.00570986	-0.648157	-0.20314	-0.885155	-0.242768	0.722051	-0.0716726	-0.188575	-0.0229298	-0.0410511	-0.0252874	-0.406137
OVCAR-8	-0.0246557	0.562271	0.577371	0.730582	0.376277	-0.2626	0.259943	0.0517374	0.0125065	-0.322819	0.0166002	0.0951826	0.0847886	-0.203268	0.420931	0.109427	-0.0370728	0.0567807	-0.0783343	0.0164515	0.372154	0.334983	-0.106324	-0.0589602	0.034044	-0.0749284	0.0365688	0.131185	-0.360964
P12-ICHIKAWA	-0.106903	-0.499235	0.645155	0.833837	-0.61632	-0.613223	0.857856	0.494602	1.72923	-0.298369	-0.161124	0.157747	0.231926	1.70117	1.42332	0.208134	0.0531245	0.149384	0.819802	0.242206	1.28726	0.322233	0.454863	-0.00741396	0.0873693	0.135601	-0.12472	-0.176057	1.92151
P30-OHK	1.66748	-1.23639	1.07356	0.614902	-1.72455	-1.81635	0.289398	1.26999	0.780879	-1.4327	-1.58856	0.880937	1.07218	-1.86135	1.02219	0.830062	2.3025	0.568293	-0.71273	1.36661	-0.727511	-1.38561	-1.59961	0.762316	0.906509	0.729548	-0.59932	0.776517	-0.0160612
P31-FUJ	1.45688	1.8881	0.701998	-0.240607	2.01361	1.92872	0.862473	0.805462	2.27336	1.55788	-0.218898	0.992332	1.27249	0.603225	0.232987	1.02569	1.03884	1.14556	2.1025	1.93961	1.53597	0.213036	0.526492	1.32583	1.20954	1.37043	1.38229	1.64999	1.22457
PA-1	-0.109559	-0.803005	0.911423	-0.155399	0.931835	-1.37126	0.827488	0.17482	0.586575	-1.22263	-0.744169	0.0511033	0.205215	-0.104331	0.72801	0.0352592	-0.21109	0.214739	-1.34525	0.155429	1.07622	0.828826	0.566632	-0.24011	-0.0111281	-0.24085	-0.0813984	-0.192681	-0.923752
PANC-03-27	0.0232785	-0.82938	0.880802	1.05705	-0.663135	-0.489135	-0.871047	-0.263119	-0.444019	-0.520093	-0.421287	-0.16156	-0.320983	-0.718487	-1.27617	0.00251453	0.0400364	-0.367031	-1.42164	-0.123607	-0.396012	-0.24145	0.921365	0.114877	-0.20061	0.0262322	0.0145805	-0.0340043	0.844599
PANC-08-13	-0.150188	0.747112	-0.158903	0.913678	-0.458351	-0.15768	-1.22224	-0.396369	-2.57674	0.24157	2.44597	0.131504	-0.230449	0.455106	0.526496	-0.0536026	-0.0591346	-0.328584	0.376244	-0.35369	-1.7262	0.867413	-0.0986381	0.0939384	-0.0618068	-0.0816159	0.0821093	0.413594	0.393849
PANC-10-05	-0.0812562	-0.490572	0.309891	0.916981	-1.37967	-0.64078	0.212548	-0.419226	-1.17532	1.16594	0.614669	-0.107051	-0.11653	0.467677	-0.724721	0.0349847	-0.125646	-0.264678	-0.999172	-0.15515	-0.897036	-0.562609	0.769947	0.0576487	-0.0564378	-0.217526	0.0294605	0.124371	-0.302396
PC-14	0.217809	0.935012	0.278545	1.03665	1.0959	0.631044	-2.93812	-0.04266	0.705452	0.738171	-0.269288	-0.271895	-0.528685	-0.265419	-2.42499	-0.00741723	0.211985	-0.527036	-0.779844	0.144116	0.18892	-0.800118	0.812122	0.297697	-0.0602102	0.157315	0.0378418	0.24393	0.0325022
PC-3	-0.0752476	-0.711351	-1.25019	-0.0138961	0.122086	1.74612	0.420651	0.0579055	-0.226082	-0.525117	1.57927	-0.0417871	0.0882132	-0.0344555	-0.470328	-0.020621	-0.141523	-0.193475	0.360999	0.183409	0.733415	0.55493	0.495737	0.0243384	-0.00170097	-0.184931	0.152003	0.355274	-1.34795
PF-382	-0.149446	-0.645992	-0.125153	0.560979	-0.58413	-0.922053	1.06566	0.119821	1.11119	-0.2739	-0.73591	-0.880571	0.397885	-0.543629	0.22627	0.362839	-0.466036	0.161613	-0.954252	-0.449471	0.436513	0.309831	1.18632	-0.481789	0.0761688	-0.570686	-0.315852	-0.802167	-0.0378479
PFSK-1	0.0384373	1.34914	-1.10934	-1.07484	-0.200338	-0.355287	0.643829	0.192808	0.460943	-0.136849	1.00861	0.0723191	0.290472	-0.725563	0.0276859	0.00931338	-0.0466838	0.239859	0.946261	0.121312	0.116266	0.453168	0.528382	-0.0626056	0.0298212	-0.117477	0.0922165	0.00390981	-1.418
PLC-PRF-5	0.164127	0.353019	0.044616	0.149903	0.35507	2.20794	-0.0432256	0.415796	1.86516	0.339099	0.279686	0.162393	0.121492	0.0870176	-0.000667158	0.16323	0.124141	0.0671107	1.55312	0.356879	0.764549	0.638902	0.0480208	0.146195	0.221307	0.226345	0.136275	0.385581	0.0585221
PSN1	-1.41338	0.801664	-0.358308	-0.0179201	1.31586	-1.43242	0.92139	-1.43226	-1.61816	-0.763942	-0.639144	-1.22149	0.734599	-0.0819514	0.930482	0.112576	-1.0866	0.562615	1.6327	-1.287	-0.841379	-0.821084	0.716748	-0.00324311	-0.550677	-0.262689	0.273631	-1.14796	0.122475
QIMR-WIL	-0.592282	0.434606	0.952868	-1.32362	-1.05257	-1.6565	1.03757	-0.304375	0.287477	-0.411073	-1.04596	-0.537498	-0.68913	0.377717	1.42715	0.361041	-0.443639	1.01965	-0.1878	-0.147322	1.05739	-0.937489	1.02488	-0.537197	0.94036	-1.27435	-1.08064	-0.780497	-0.509576
Raji	-0.399869	0.80791	0.665363	1.16352	0.473006	-0.492383	-0.139922	1.48244	1.50632	1.55793	0.825213	0.200162	0.748252	1.37018	0.138294	0.971309	0.628701	0.230428	1.66431	1.52875	1.18052	1.02542	-0.0746523	0.393788	0.834377	-0.595291	0.202898	-0.0677475	0.662477
Ramos-2G6-4C10	-0.791239	1.37626	0.732269	-0.361806	-0.436368	-0.81721	-0.130642	0.795315	0.911529	-1.26113	-0.836852	1.22545	0.619847	-1.35995	-0.507588	-0.229096	-0.839597	-0.844919	0.117737	1.59268	0.866761	0.473601	-0.764376	-1.11749	-0.271844	-1.97764	-0.466768	-0.307103	-4.68252
RCC10RGB	1.4199	0.100799	0.582679	0.826578	-0.766388	0.289636	0.332002	-0.547771	0.364606	0.481474	1.82947	-0.626849	-0.167445	0.283287	-0.671754	0.21607	1.44151	-1.06623	-0.125471	0.165598	-1.12349	0.0825027	0.650909	0.394459	-0.381882	0.438332	0.759086	1.14648	1.44574
RCM-1	0.158971	0.450499	0.948263	0.694489	1.26182	-0.135459	-0.782727	0.243508	0.743546	1.35588	0.431034	0.172567	-0.0796913	0.211251	-0.379399	0.0986313	0.260531	0.00172353	-0.013721	0.169098	0.721855	0.669408	0.592314	0.141588	0.142236	0.284109	0.0576196	0.259664	1.58436
RD	-0.0361242	-0.291922	0.389103	0.874518	-0.217668	1.21599	0.611416	-0.449551	-1.24403	-0.0093738	1.98961	-0.039264	-0.0044558	0.153149	0.232461	-0.08664	-0.138817	-0.278649	-0.416539	-0.102717	-1.53896	-0.461627	0.34857	0.114059	-0.0212129	-0.0851441	0.0676633	0.387442	-0.334506
REH	1.31244	-0.656514	0.90176	0.617646	-0.814646	-0.95605	0.883551	1.34167	0.811776	-0.346611	-0.576572	0.300347	0.762544	-1.64055	-0.0822256	0.687839	0.685568	0.274044	-0.805419	0.108352	-0.448004	-0.502481	-1.19205	1.21399	1.08395	0.895756	0.436024	-0.258498	0.366289
RERF-LC-MS	0.0352012	-0.142803	0.545336	0.983416	1.35667	1.63827	0.316636	0.106816	-0.0091945	-0.378273	0.0588296	0.117142	0.107377	0.138757	0.990882	0.0887587	0.00956302	-0.016937	0.277927	0.093768	0.597803	0.42929	0.836659	-0.00250107	0.0394894	0.158153	0.0352798	0.406051	0.285048
RH-1	2.33806	1.63082	0.619206	0.703682	1.88339	-0.578336	1.07017	0.894757	-1.29021	-1.05694	-0.881816	0.703831	1.00375	0.966632	-1.4068	1.01418	0.0198059	0.636834	1.67913	1.34543	-1.79531	0.0199985	0.173692	1.2186	0.981014	1.27503	0.488347	0.865839	0.228688
RH-18	-0.0389149	0.0314497	-0.0640485	0.373661	0.00895303	0.124706	0.330926	-0.0221147	0.00783223	-0.0846748	1.17596	0.0419705	-0.0270883	0.138669	0.172313	-0.0467928	0.0968397	-0.0278392	0.00155451	-0.030112	-0.12199	-0.169404	-2.00776	0.0902369	0.052808	0.0458516	0.0181861	-0.0444259	1.07148
RKO	-0.899789	-0.328308	0.665799	0.908538	-1.1855	-0.849998	0.208575	-1.05755	-0.417047	-0.239033	-0.49472	-0.608975	0.556048	0.722957	0.348426	0.28479	-1.05506	-0.52507	-0.912186	-0.46805	0.649435	0.0145527	0.0266878	0.112232	-0.0570743	-0.790388	0.851189	0.261711	-0.364258
RL	2.57551	1.51477	0.824351	-0.20782	1.84432	2.19686	1.06309	1.52901	2.24236	0.859103	-0.638513	0.845325	0.949342	1.14168	0.818359	0.444214	2.26176	0.590205	2.035	0.996262	1.39157	1.19859	0.871719	1.24555	-0.0491543	1.22403	-0.326915	1.5177	-0.823014
RMG-I	0.0762393	0.956308	-0.835296	0.441374	-0.285696	0.132631	-0.174211	0.276126	1.14862	1.74579	1.39291	0.0717409	0.0473484	0.544893	-0.429517	0.163651	0.154484	-0.00648352	0.103688	0.2447	0.80912	0.523416	0.109276	0.177824	0.110873	0.0699852	0.0915274	0.217529	0.634126
RO82-W-1	-0.0508527	0.226832	-1.59036	-0.349836	0.650983	0.22461	0.660398	0.217289	0.772744	-0.502761	1.43917	0.0699845	0.168433	-0.191397	1.00891	-0.0272518	0.0207407	0.186653	-0.223152	0.0996462	0.354147	0.735732	-1.94429	0.0400149	-0.0114182	0.0186178	-0.00233895	-0.171383	0.511167
RPMI-2650	-0.233713	-1.08505	0.594171	0.0539802	0.0259612	-1.56333	0.0813604	-0.0979512	-1.26656	1.34281	0.269224	0.0761643	0.162313	-0.282814	1.36358	-0.00750947	-0.195153	0.0284563	0.0882292	-0.152521	0.164104	-0.286768	-0.166308	-0.24933	0.0552195	-0.212506	-0.0138873	-0.00130993	-0.430637
RPMI-6666	-0.847068	0.270824	0.756013	0.937575	-1.98513	-1.18792	0.510331	-0.561577	0.774596	0.0389236	-0.659319	0.0401694	-1.2114	-0.876228	0.297091	-0.392473	0.0264964	0.472254	0.19518	0.556503	2.27075	-0.633749	-0.98129	-0.771859	0.995944	-1.032	0.303909	-0.790312	-0.484807
RPMI-7951	-0.108038	0.802451	-0.213942	0.345859	-0.220995	-0.730461	-0.00711165	0.142672	0.310679	-0.686293	-0.813693	-0.0836382	0.117216	-0.164092	0.685895	0.130454	-0.136067	0.0486301	-0.713509	0.0525157	1.12591	0.0319392	0.39607	-0.179204	-0.10079	-0.222596	-0.0630751	-0.0594339	-1.13535
RPMI-8226	-0.125877	1.87778	0.699676	-0.635145	1.88624	0.543426	-0.604994	0.716567	1.56537	-0.831869	-0.577736	0.849797	0.229085	-1.03862	-0.0479248	0.410072	-1.37001	1.06746	1.14145	-0.813378	1.28684	0.896062	-1.8391	-0.850389	0.605181	-2.04441	-0.849043	-0.477172	-1.73158
RPMI-8402	-0.754115	-0.436777	0.900269	-0.492873	-0.560164	-1.08196	0.758109	-0.070336	0.0579849	-1.36045	-1.01369	0.584936	-0.074318	-1.46342	0.728287	0.645058	-0.455694	-0.747701	-0.743544	1.04277	0.534701	0.636565	-0.56512	-1.08541	-1.28418	-1.07063	0.49363	-0.964068	0.108965
RPMI-8866	2.01788	1.71246	0.611062	-1.60081	1.9083	0.79116	0.258928	1.40361	2.32903	-0.893528	-1.46871	0.259708	1.13242	-1.87494	-1.12141	1.15952	1.16487	1.19098	2.02837	1.77125	0.923452	1.37463	-1.11347	1.11251	1.01073	1.31441	0.0923292	0.485834	-2.16512
RS4-11	-0.795674	-0.994994	1.13225	0.0421048	-1.91561	-1.26787	0.10779	-0.823773	-1.50216	-1.43605	-1.36958	0.0529696	-0.187729	-2.13489	-2.04797	-1.26244	-0.555187	-0.0339064	-0.703115	0.626016	-2.18513	-1.08108	-2.15703	0.749398	2.0242	0.826283	1.22787	-0.992913	-1.6495
RT-112	-0.116949	-0.990784	-2.89735	-1.30476	0.231904	0.891364	0.466221	-0.33771	-0.636037	-0.550315	-0.252193	-0.437675	-0.115145	0.0201031	-0.399782	-0.35627	-0.0954629	-0.0826002	-0.467255	-0.198591	-0.630674	-2.23453	-3.25032	0.00581956	-0.176512	-0.146333	-0.151	-0.623282	-0.853819
RVH-421	0.0185476	-0.00976559	0.85633	0.455315	-0.232059	0.471137	0.720369	0.262947	0.862352	-0.196356	-0.609331	0.209495	0.217886	0.236437	0.639813	0.207525	-0.0336348	0.176108	1.24653	0.149425	0.536851	0.615157	0.720795	-0.052966	0.145033	0.0394775	0.0607436	0.183633	-0.213852
RXF393	-0.135346	-0.293453	0.00450025	-0.298595	-4.04775	-0.38394	0.485271	-0.953416	-0.238455	-0.649978	0.158401	-1.38061	0.383613	-0.553117	-0.359466	0.288745	-0.383697	0.24722	-0.93064	-0.865705	0.0115106	-0.760593	-0.860713	0.192207	0.65851	-0.0819895	0.91075	-0.299726	-0.863834
S-117	0.162611	1.33495	0.880198	-0.514715	1.31588	2.16099	0.632863	0.329618	1.56814	-0.31936	0.819602	-0.0181437	0.353759	0.047776	1.06212	-0.0766315	0.0938697	0.101359	1.23015	0.398519	0.852775	-1.21194	0.795947	-0.0227258	0.194942	0.220259	-0.0183998	0.373642	-0.461708
Saos-2	0.0116846	0.109712	0.512313	0.535633	-0.412538	-0.134236	0.365051	-0.625924	-2.52889	-0.533652	-0.0777681	0.00630967	-0.0941705	-0.782893	0.574043	-0.128048	-0.00372157	-0.0834216	0.244032	-0.551885	-2.53498	-0.818629	0.522764	0.0141178	-0.201167	0.146893	-0.019699	-0.0166468	0.797879
SAS	0.240862	0.352222	0.00707133	0.450411	1.37308	0.560786	-1.72112	0.172157	1.30177	1.97039	0.150702	0.077388	-0.224678	0.19045	-1.35766	0.0498381	0.251041	-0.113805	1.66503	0.166701	-0.514345	-0.336417	-0.1635	0.323521	0.202397	0.343068	0.0913636	0.128744	0.764194
SBC-1	-0.819754	1.5451	0.609608	-0.520165	0.767285	-0.254957	0.691802	1.23124	0.574765	0.0628374	0.529584	-0.336848	0.428173	0.163768	1.11103	0.248412	-0.323329	0.850759	1.65448	1.61737	0.314906	0.271665	0.899452	0.572239	0.953477	-0.533827	0.689815	1.43759	0.350236
SBC-5	-0.129292	-1.07372	0.493595	-0.253921	-0.786374	-0.0375213	0.923048	-0.0585241	-0.838935	-0.0794292	-0.586243	0.125479	0.179219	0.0478918	1.17419	0.0690456	-0.196619	0.14241	-0.215321	-0.0907328	0.095983	0.848761	0.793373	-0.212403	0.00440518	-0.140436	0.0023572	0.106365	-0.490578
SCC-15	0.823396	0.961253	0.35027	-0.420361	-0.574222	0.0663304	-1.12074	0.395882	-0.280902	0.091332	1.15579	1.59876	0.733938	1.48413	-2.10369	-1.70454	2.24285	0.625616	-0.746666	1.77638	-0.343404	0.158232	0.32506	1.14373	-1.35896	1.1502	-0.433792	0.704801	-0.388905
SCC-25	0.0745357	-0.456778	0.66219	0.760493	0.2798	0.455188	-1.4074	-0.0659792	-0.19302	-0.0290125	0.0200602	-0.100784	-0.283462	-0.971633	-1.35432	-0.00815324	0.109927	-0.36646	-0.427861	0.0143346	0.314518	-0.113732	0.685148	0.115577	-0.0726295	0.094642	0.101886	0.222508	0.410877
SCC-3	-0.162498	1.819	0.0207784	-0.360591	1.92018	-0.333499	0.52247	0.545237	1.50759	0.0502784	-0.690024	0.819618	0.386173	-0.0994967	0.604676	0.74599	-0.270156	1.59074	2.11632	-4.54133	1.51696	0.314135	-0.229424	-3.12775	-0.0399545	0.222315	0.769708	-0.884629	0.256384
SCC-4	0.0112944	-0.76892	-1.79099	-1.02836	-0.109713	-0.168545	-0.0994318	-0.118406	-0.615837	0.725063	0.345766	-0.165905	-0.131912	-0.0787999	-1.08929	-0.150177	0.0440537	-0.0594841	-1.20851	-0.0557157	0.122652	0.178935	0.257412	0.0495478	-0.148052	-0.021223	-0.00984158	-0.188224	0.236671
SCC-9	-0.0338525	-1.47676	0.758045	0.792756	-1.838	1.61863	0.751311	0.147984	1.06651	-0.273396	0.282012	0.121223	-0.0188887	0.881819	0.0893633	0.200857	0.000725753	-0.0992568	-0.525039	0.206344	0.602088	1.30034	-0.276898	0.122688	0.0980605	0.0351254	0.0789932	0.270527	1.231
SCH	0.437613	1.75669	0.843899	0.860394	1.83061	2.46918	0.3511	1.36715	2.25134	-0.311221	0.817701	0.979049	0.300163	0.63651	0.742861	0.219425	-0.238361	0.752253	2.05689	0.633472	1.31761	0.0926584	0.735482	0.137475	0.291883	0.216189	-0.488712	0.140182	0.124503
SCLC-21H	0.219254	1.93902	0.211448	0.0365321	1.00868	1.42909	0.137512	1.75139	-0.189101	0.353144	0.315003	0.862829	0.388525	0.153334	0.233116	-1.26989	0.675861	1.07684	2.20277	-0.153	-0.767844	1.094	0.129655	0.14794	0.00879921	0.367288	0.15645	1.64621	0.288822
SF126	-0.498957	-0.702506	-1.25021	-1.35398	-0.993186	0.227612	0.914554	-0.696259	-0.321411	-0.882917	0.0997379	-0.709087	0.484054	-0.424673	0.587393	-0.172892	-0.669681	0.320803	-1.19248	-0.586931	-0.136226	-1.80652	-0.444525	0.240581	0.707731	-0.958986	-1.68013	-0.85208	-1.1793
SF268	0.578871	-0.484296	-0.948253	-1.18992	-0.484954	-0.838114	0.75724	-0.613015	-0.10523	-0.590362	-0.48318	-0.884908	0.394768	0.052367	1.28521	0.413845	-0.369166	-0.757836	-0.946315	-0.700555	0.576231	-0.929634	0.937526	0.395145	0.281924	0.65183	0.51259	-0.816512	-0.0678307
SF295	-0.109937	-0.55045	-0.321159	-1.10987	-1.23705	-0.1654	0.540122	0.0439655	-0.35415	-0.525636	-0.296857	-0.0081647	0.0635225	-0.5056	0.0381336	-0.00926564	-0.102913	0.1159	-1.14068	0.00153693	0.973989	1.02783	-0.525317	-0.200932	-0.0347938	-0.242611	0.0335404	-0.0333254	-0.737701
SF539	0.716399	0.726596	-1.05753	0.100603	0.484034	-0.251334	-0.0471319	0.124895	0.252377	-0.590121	-0.794627	0.200786	0.295868	0.0493615	0.991503	0.158209	0.479363	0.547188	1.30706	-3.64259	0.945874	0.75721	0.444848	-3.46809	-0.618214	-3.59628	-1.07443	0.628367	-0.417488
SHP-77	1.21571	1.00928	0.479533	1.27275	1.88742	-0.133651	0.613194	1.36916	1.40096	2.1444	0.873666	0.912739	0.571826	2.08939	-0.197059	0.118158	1.14525	0.406003	0.566887	1.58931	0.838076	0.389026	0.971703	0.76662	1.0066	0.998155	-0.73534	0.326075	1.27127
SiHa	0.163973	0.517642	-0.562096	-0.265731	1.14172	1.50441	0.492481	0.319067	1.46131	1.1005	0.674013	0.144041	0.222068	0.849339	0.472844	0.0819546	0.0736676	0.199071	0.907926	0.326912	0.326446	0.522586	0.872911	0.122795	0.189405	0.209162	0.0325826	0.274406	0.00446138
SIMA	2.74487	1.52462	-0.308022	-0.831349	-0.187726	-0.356217	0.936443	0.853591	-0.979371	0.907661	-0.290864	0.960294	1.11814	0.215393	1.12532	-0.542252	0.681077	0.833009	0.0737064	1.58439	-1.62127	-0.169662	-0.000468238	1.14302	-0.131237	1.15245	-0.908988	1.08494	0.527368
SJRH30	0.0934248	1.45214	0.329699	0.221698	0.132075	0.781782	-0.417282	-0.381837	-1.47144	-0.410456	-0.817075	0.0619056	-0.164577	0.126807	1.27277	-0.0517401	0.0914515	0.075223	-0.145721	-0.412408	-1.98476	-0.0570592	-0.549706	0.0370075	-0.0987439	0.257426	-0.104334	0.0829459	0.934262
SJSA-1	-0.405404	0.0720299	-0.168967	0.630684	0.489136	-0.689334	0.561523	-1.37461	-0.999047	0.723999	-0.676777	0.0860047	0.233448	-0.268257	1.1447	-0.106623	-0.68451	-0.248257	0.672199	-0.812713	-1.63643	0.694654	0.43248	0.297048	0.350828	-0.224807	0.691941	-0.468505	-0.337742
SK-CO-1	0.00990474	-0.704085	-0.153891	-0.0630936	0.6878	0.114047	-0.171952	-0.200981	-1.21665	0.00236876	-0.533447	0.00554066	-0.0613748	-0.589413	0.528403	-0.0609671	-0.0187644	-0.00194841	-0.800452	-0.209469	-0.481439	0.429042	0.908719	-0.052645	-0.150835	0.109811	-0.0285246	0.0250963	0.458448
SKG-IIIa	0.192521	0.592321	0.926874	-0.228232	0.0106841	0.774244	-0.594798	0.402501	1.87216	-0.207018	-0.584765	0.0918913	0.0315862	-0.435675	-0.235627	0.131493	0.159864	0.0782895	0.248499	0.311799	0.921191	0.825597	1.14471	0.0613841	0.091691	0.22993	0.0515614	0.19648	0.445894
SK-HEP-1	-0.0272785	0.481262	0.743414	0.189386	0.0223505	-1.0654	0.632341	-0.113946	-0.367468	-0.728206	-1.74842	-0.0944381	-0.0789189	2.05761	-0.308311	-0.0136489	-0.0259811	0.0947248	-0.806554	-0.079335	0.135838	-0.599825	0.830959	-0.0919401	-0.0388881	-0.0990587	-0.221436	-0.264939	-0.0229217
SK-LMS-1	-0.556121	-0.825678	-1.78784	-0.851912	-1.18463	0.0222937	0.638293	-0.428861	-0.366421	-0.821987	-1.75287	-0.169517	0.346115	-1.17469	1.2025	0.354128	-1.08547	-0.904759	-1.00382	-0.572338	0.913094	0.203553	0.931285	-2.15061	-3.58117	-1.79737	0.425065	-0.757931	-1.87011
SK-LU-1	-0.0236483	0.153069	0.413688	0.945913	-0.041179	-1.01082	0.792477	-0.482711	-1.12593	-0.291542	-0.582726	-0.174026	-0.0871545	-0.477877	-0.746412	-0.0592809	-0.0589721	-0.0860424	-0.887875	-0.289561	-1.0057	-1.67175	-0.878787	-0.00879875	-0.116983	-0.163558	-0.0347595	-0.24395	-0.494247
SKM-1	1.4468	0.0550148	0.544721	-1.92163	-0.0995325	0.115387	-0.561468	0.25959	0.140853	-1.40203	-1.18443	0.0951341	0.622607	-1.90123	-2.32062	0.635567	2.10207	-0.646655	-0.0948115	0.854559	0.0593943	-0.223003	-2.70945	1.14721	0.281276	0.980106	0.871696	0.657609	-0.556374
SK-MEL-2	-0.0184879	0.564014	-0.254355	-0.714256	1.18152	-1.04581	0.774323	1.53177	-0.890219	-0.439713	-1.41722	0.711108	1.12727	-0.109454	0.863002	0.617245	0.204108	0.829405	0.122742	0.334634	-0.668859	0.798816	0.705026	0.427137	0.38609	0.742911	1.06654	0.248182	0.303854
SK-MEL-24	0.174161	-0.57049	-0.957901	0.343609	0.879639	1.66375	0.0622215	0.0657131	0.145437	0.917771	0.747566	0.17253	-0.135138	0.932366	-2.41438	0.0889354	0.0744393	-0.0864071	1.5167	0.187113	-0.11568	1.25843	1.00245	0.284548	0.186041	0.0594368	0.244971	0.403549	-0.625247
SK-MEL-28	0.15404	0.300334	-0.164892	0.584748	0.0782686	1.55601	0.370996	0.295836	1.63376	0.439496	-0.446739	0.238934	0.0974547	-0.703343	-0.363969	0.273223	0.0878362	0.191412	1.42427	0.19752	0.389003	0.924568	-1.41927	0.135404	0.222962	0.115011	0.215643	0.238301	-0.381374
SK-MEL-3	-0.0110005	-0.26635	0.365381	0.934583	-0.606137	-0.538061	0.280884	-0.386076	-1.10005	1.82796	-0.843487	0.0195436	-0.0294356	0.549444	0.670799	0.105184	-0.0748759	0.00291343	-0.329609	-0.288055	-1.46004	-0.648281	0.688858	0.0189059	-0.029133	0.031503	-0.0614106	0.0219271	0.370526
SK-MEL-30	0.106838	1.18191	-0.299422	0.13016	-0.0895145	0.620498	0.555908	-0.130801	-0.184798	0.0871639	0.331793	0.0462601	-0.148355	1.06549	-1.05082	0.0198683	0.118025	0.0738674	-0.938599	-0.012628	-0.225954	0.661719	-1.14525	0.137109	0.0758008	-0.0325376	0.0326007	0.134119	0.106472
SK-MEL-5	-0.00861276	-0.0165577	-0.188737	-0.368277	-0.0494791	-0.090016	0.609469	0.0128618	-0.0424409	-0.32743	-0.595982	0.00260706	0.163095	-0.446261	0.7788	0.00846657	-0.0624785	0.15877	-0.0251012	-0.0435419	-0.00586658	-0.051797	0.480226	-0.111049	-0.0622435	0.00366798	-0.0388128	-0.0983592	-0.295584
SK-MES-1	-0.201932	-1.71705	0.718081	1.14746	-1.88119	-1.06891	-1.24756	-0.229156	-0.256048	-0.730116	-1.52813	-0.332888	-0.305228	-0.576071	-0.739598	0.0483962	-0.1721	-0.486708	-1.065	-0.147225	0.129814	-1.26514	0.20001	-0.0464102	-0.2433	-0.229017	-0.072272	-0.289123	-0.150968
SK-MG-1	-0.0254834	-0.144981	-0.581079	-0.243038	-0.19479	-0.089699	0.480579	-0.0142662	-0.125484	-1.1073	-0.237697	-0.0598358	0.171959	-1.44922	0.751022	-0.0123588	-0.0901392	0.0626804	-0.0874891	-0.0783011	-0.126162	-0.0977323	0.741458	-0.10061	-0.193885	-0.00321645	-0.000338935	-0.146208	-0.389872
SK-MM-2	-0.160482	-0.307468	1.05888	1.42587	-0.0250627	0.199949	1.21132	-1.2452	-0.915673	0.819069	1.25184	0.574116	0.799021	-0.480478	1.08069	0.474475	-0.337715	0.171032	-0.0418211	-0.984203	-1.86098	-0.0142845	1.12911	-0.244971	0.506378	0.919716	-0.0567069	-0.607864	1.09241
SK-N-AS	0.00827843	0.499847	0.0579016	0.809746	1.00492	-0.0600344	1.16805	0.163104	-0.105755	-0.391914	-0.556351	0.195337	0.218501	0.648751	0.386838	0.14938	0.00451817	0.224581	1.4325	0.00723523	0.533671	0.243002	0.828871	-0.060504	0.070772	0.0360839	0.0251455	0.0700622	-0.208658
SK-N-DZ	0.97246	1.47193	-2.33207	-0.732996	-0.486483	-0.00436174	0.352597	-0.7598	-1.62054	-0.936355	-0.166084	1.03535	0.153428	0.500365	0.124765	-0.664464	-0.219152	-0.101256	1.44359	-0.398992	-2.35826	-1.91253	-0.0672253	-0.978881	-1.25318	0.466037	-0.207035	-0.675514	-0.110395
SK-NEP-1	-0.249635	0.23792	0.378759	-0.736099	-0.0769815	-0.594903	0.388174	1.26364	-1.15343	-1.09177	-0.908729	0.090783	-1.28091	-1.77636	0.165466	-0.419756	-0.187587	-0.956736	0.986677	-1.21379	-1.90137	0.0883717	-0.223304	-0.663891	-0.429921	-1.37458	-1.18485	-0.918847	-0.116122
SK-N-FI	-0.0112285	1.26717	-0.866908	-0.596139	1.74789	0.448386	0.590131	1.02503	-0.436166	2.09505	0.225378	0.522395	0.367624	-0.199374	0.536987	0.590129	0.860176	0.765275	2.03161	0.129626	-0.576467	1.43355	0.662203	0.631646	0.837252	1.32199	-0.482327	-0.11806	0.633669
SK-OV-3	-0.0919599	-0.29043	-1.80587	0.920477	-1.66404	-0.249389	-0.36668	-0.185546	-0.658818	0.00815315	-0.338368	-0.25497	-0.070148	-0.844585	-0.512064	0.0923465	-0.0777553	-0.310017	0.468048	-0.214618	-0.38528	-1.12097	1.2168	0.0663397	-0.320099	-0.0640594	0.0268471	-0.182137	-0.241566
SK-UT-1	-1.14988	-1.99295	-0.464077	-0.166288	-1.3	-0.428613	0.150383	0.406378	-0.388343	-0.881139	-0.403018	-0.259489	-0.741095	-0.338412	-0.0106205	0.148143	-0.911621	-0.894565	-1.04065	-0.266187	0.74452	1.25184	-1.46463	-0.0448829	0.276722	-1.15771	-0.772805	0.312705	-0.711071
SN12C	0.0298673	-0.404195	0.357425	-0.477531	0.819914	1.41332	-0.701049	0.0186159	0.0952751	-0.22507	-0.337053	-0.0536826	-0.0979545	0.211109	0.176335	-0.111681	0.00422393	-0.0845119	0.0577036	0.0771943	0.162453	-0.183698	-0.429143	-0.0107099	0.0691385	0.0795975	-0.0336445	0.153585	-0.224066
SNG-M	-0.100068	0.291509	0.868117	0.355755	0.402754	-0.955044	-0.782308	-0.108558	-0.617377	-0.21858	-0.22332	-0.205306	-0.0371947	-0.210784	1.04255	-0.123308	-0.00054718	-0.18103	-0.827505	-0.11623	0.25414	-1.53995	0.390768	-0.132382	-0.144546	0.0227969	-0.176218	-0.119031	0.581945
SNU-387	-0.171599	-1.28524	-0.339774	-0.254471	-0.471764	-0.826818	0.634669	-0.564394	-1.95878	-1.13791	-0.483906	-0.224779	0.0314526	-0.937261	1.13481	-0.19337	-0.304569	-0.0859026	-1.49823	-0.402485	-1.65714	-0.888677	0.782717	-0.178845	-0.343373	-0.184245	-0.145237	-0.336899	-0.657026
SNU-423	-0.100666	-1.06744	-0.721265	-0.876388	-1.52776	0.12189	1.10645	-0.303754	-0.36048	-0.565153	-0.000484914	-0.25641	0.167888	-0.487165	1.17501	-0.151816	-0.216638	-0.0163217	-1.21575	-0.130773	-1.08388	-1.07271	0.656146	-0.0954781	-0.240505	-0.0908886	-0.143695	-0.30945	-0.249661
SNU-449	0.115627	0.635826	0.833753	-0.642969	-0.702814	-0.143125	-0.573802	-0.242419	-0.21269	-0.419186	0.693624	-0.150528	-0.254302	-0.452924	-1.50915	-0.181818	0.118498	-0.179799	-1.52496	-0.016046	-0.619201	-0.220932	-0.228829	0.0991119	-0.0419901	-0.0160979	0.0134269	0.025868	0.233519
SNU-475	0.0817732	1.06206	0.192167	0.0546166	0.667318	0.32751	-0.0119987	0.380506	0.909586	0.100806	0.00294097	0.1918	0.10308	0.216765	0.00393504	0.147853	0.119037	0.183935	0.594653	0.217297	1.29101	1.09029	0.0920653	-0.0128675	0.153688	0.0662782	0.0771365	0.235793	-0.0353598
SNU-C1	0.540012	-1.7441	0.930501	0.992917	-0.128476	2.07236	0.301702	-0.685243	-1.57628	0.678316	0.337945	0.931199	-0.112734	-0.786736	0.586003	0.469848	0.132048	0.445826	0.415408	1.08368	-2.25432	1.18349	-0.562924	1.01816	0.667712	0.90911	1.30607	0.440456	0.835832
SNU-C2B	-0.531239	-0.242842	0.547247	1.18245	0.735233	-1.06012	-0.996586	-0.658399	0.224232	0.800907	0.197842	-0.384718	-0.2881	0.496066	-0.679273	0.211117	-0.0352117	-0.28159	1.71975	-0.345176	-0.154439	0.159272	0.380217	-0.0480134	0.378069	0.83473	0.136179	0.769622	0.495162
SR	-0.754341	-0.575667	0.186229	-0.730684	-0.0128756	-1.6874	0.966621	-0.771453	0.479221	-1.33332	-1.30999	-0.0789215	0.0357352	-1.03763	0.921601	0.193985	-0.530305	-1.00373	-0.985279	-3.00322	0.133382	-1.13984	-2.07164	-3.76067	-0.0851381	-1.28725	-0.991501	-1.13798	-1.63443
ST486	-0.703124	0.580716	0.693219	-1.61275	-0.436347	-1.6614	1.13697	-0.165404	-0.405016	-0.199682	0.227748	1.34023	-0.815789	1.04738	0.0633537	-3.62081	-0.340884	-0.475418	-1.00927	-0.122518	-0.295926	-0.0413056	-0.187029	-1.95592	0.474603	-0.196063	-1.22976	-0.547576	0.700493
SU-DHL-1	-0.0404125	1.59144	0.0432718	-0.340841	1.47741	2.39507	0.45868	0.0666634	2.11953	0.165786	-0.158115	0.844671	0.886776	0.0755106	0.514786	-0.176142	0.324568	1.05024	1.99427	-1.84786	1.50587	0.881248	-0.150725	-3.16165	0.122806	0.306963	0.260485	-0.662811	0.108857
SUP-T1	2.80206	-0.0053437	0.613415	0.65703	-0.480731	-0.99301	0.719702	1.16476	-0.217837	0.243753	0.519806	0.95588	0.253162	-0.870633	0.493944	-2.42422	2.44187	0.449997	-0.677515	1.27635	-0.493009	-0.196769	-0.155682	0.783749	-2.94173	1.10766	1.67505	0.853402	1.4124
SW1088	0.0590059	0.299788	-2.11345	-0.594907	-1.29323	2.05987	0.909757	-0.263741	-0.443626	-0.963236	0.0987635	-0.384488	-0.0673963	-0.468543	-1.46728	-0.129224	0.0044599	-0.195901	-1.02706	-0.031586	0.153295	-1.0898	-0.0523399	0.0757985	-0.233609	-0.108813	0.0359434	-0.00450892	-1.03507
SW1116	0.0613701	0.0971384	0.436695	0.984447	0.277717	0.281781	-1.30199	0.0463157	0.129658	1.95517	1.60042	0.0582634	-0.286802	1.83845	-1.14156	0.0309038	0.204508	-0.322195	0.241979	0.145573	0.0581913	0.219953	0.512938	0.288569	0.16449	0.163019	0.0417965	0.362232	1.58532
SW13	0.0585684	0.727195	-0.365056	0.454478	-0.0500114	0.979821	-2.34084	-0.0117176	0.175957	1.42632	-0.093033	-0.145344	-0.291182	0.777997	-0.446426	0.0386758	0.0472473	-0.356328	0.540236	0.0543979	-0.308676	-0.57915	0.854322	0.167262	0.012017	0.103556	-0.0216964	0.292712	-0.217619
SW1417	0.183109	1.27854	-0.457713	1.26832	0.812057	2.02449	-0.505075	0.331546	0.812082	2.3796	0.262908	0.255399	0.0240211	1.2783	0.987169	0.315243	0.259466	0.0779396	0.449533	0.184692	0.858338	1.30514	0.945165	0.205973	0.16034	0.410771	0.0638877	0.644495	1.66391
SW1463	0.173887	0.666829	-0.947409	0.174083	0.737689	1.48087	0.228811	0.157462	0.790896	1.77193	2.03654	0.197221	0.0208148	1.50268	-0.817408	0.0706195	0.149058	0.0306754	1.08071	0.26132	-0.314678	0.934057	0.303743	0.311365	0.244149	0.168596	0.137708	0.415585	0.398559
SW1573	0.105712	0.678095	0.974717	-0.88267	0.0101876	0.548217	0.0880619	0.0634953	-0.295846	-0.227205	0.210153	0.18861	0.0376193	-0.262672	0.730003	-0.0640892	0.16968	0.195067	-0.0160839	-0.0376451	-0.104314	0.944985	-0.0449895	-0.04702	0.0799476	0.229616	0.0127397	0.199301	1.12706
SW1710	-0.261564	-1.97546	0.238345	-0.285539	-2.08656	-1.11534	-0.116102	-0.437732	-1.17791	-0.881925	-0.967613	-0.340015	-0.109652	-0.906588	0.592405	-0.160423	-0.262564	-0.262551	-1.52017	-0.31805	-0.798517	-1.49266	-0.522277	-0.188421	-0.286544	-0.257825	-0.153206	-0.467307	-0.209612
SW1783	-0.0996189	-0.240902	-0.0597038	1.23235	-2.36684	0.545888	0.938027	-0.122528	-0.148168	-0.622434	0.434868	0.0195679	0.050868	-0.144339	0.371605	0.217277	-0.107978	-0.126342	-0.617452	-0.0680536	-0.193546	0.604826	0.169012	0.0449841	-0.113747	-0.133071	0.0848547	0.168059	0.228963
SW1990	0.0536199	-0.203249	-0.70673	0.744971	1.32304	0.801825	0.26993	0.11321	0.784712	-0.0128403	0.351571	-0.115762	0.0141441	1.27465	-0.433803	-0.0272156	0.0629098	-0.127473	0.676663	0.184076	0.322482	-1.02948	0.876017	0.169498	-0.00632134	0.145192	-0.0704066	-0.0432611	0.448029
SW48	0.045803	0.240333	0.057164	0.121175	-0.211132	-0.318618	-1.1809	-0.181764	-0.636965	-0.956223	-1.28863	-0.198868	-0.387566	0.152609	-1.43089	-0.0714081	0.092603	-0.222915	-1.15203	-0.152763	-0.0437105	-0.154462	0.464277	0.0503853	-0.193674	0.0182528	-0.0769721	-0.148605	0.340197
SW620	-0.00404715	1.13113	1.15699	0.0915401	0.809099	-0.756628	0.835352	0.023592	-0.604852	-0.562432	-0.466251	0.275888	0.134029	1.80337	1.40003	0.0665164	-0.0433536	0.342541	-0.199028	-0.0657574	-0.332076	1.31684	1.17257	-0.128172	0.0841009	0.0118879	-0.132241	0.104311	0.248013
SW626	-0.0754359	-0.469421	-0.886361	1.00653	0.00785915	0.865648	0.0805868	-0.102268	-0.433903	0.335271	0.24031	-0.0999792	0.0466742	0.0312345	0.893701	0.0761354	-0.101825	-0.176568	-0.371047	-0.0509348	0.00598068	-0.341818	0.867645	0.025106	-0.147859	0.00867254	-0.0185431	0.150448	0.043913
SW684	1.4147	0.581153	1.01817	1.26538	-0.494325	1.50029	0.365722	1.32317	1.16544	0.316116	0.535171	-0.710862	0.545453	-0.0559438	1.06162	-0.661542	1.45994	0.398153	0.375261	0.937859	1.01612	-0.845382	0.788508	0.474493	0.226091	0.438968	1.3316	1.51977	0.893317
SW780	-0.0805718	-1.18847	-0.289135	-1.44628	0.0352828	1.89691	0.524737	0.295129	1.69597	-0.673506	-0.446969	-0.00925045	0.196591	-0.011144	1.07087	0.0016023	-0.253997	0.199525	-0.922327	0.373705	1.22508	1.03225	-1.86413	-0.170765	0.173302	-0.243558	-0.00703143	0.0786897	-1.90854
SW837	0.0133843	0.245482	-0.274565	0.754604	0.305958	-0.721141	0.141851	0.0484582	-0.346334	1.41728	2.47269	0.335262	0.0867339	0.281678	-0.039216	0.0895211	0.0812126	0.0305411	1.79434	-0.0241321	-1.00539	1.0033	0.19789	0.19707	0.153039	0.106045	0.175186	0.212431	0.974062
SW872	-0.594491	-0.526735	-0.796264	0.7957	-0.205792	-1.29224	0.429649	-0.78505	-0.514705	-0.782677	-0.14165	-1.23981	0.2745	-1.08613	-0.13565	-0.428753	-0.914551	0.096349	-0.48381	-0.859515	0.548322	0.659142	0.738786	-0.134074	-0.213258	-2.15889	0.881602	-0.433156	-0.81589
SW900	-0.00950736	-0.65943	-0.162361	0.561689	-0.372302	1.69768	-0.142052	-0.156528	-0.0545054	0.155316	0.364575	0.0347994	-0.154329	1.27045	0.0270374	0.052845	-0.0983456	-0.157611	-0.217539	0.0242494	-0.881462	0.693015	-0.327531	0.161452	0.0621868	-0.0177276	0.0184414	0.271618	-0.0878316
SW948	-0.00261345	0.549247	1.07075	-0.0781038	1.59693	0.321834	0.868859	0.242626	-0.669873	0.635114	0.93477	0.384361	0.125042	1.79087	0.928747	-0.0313037	0.230919	0.296302	1.16806	0.0373874	1.00371	0.928932	-1.19174	-0.0655632	0.331379	0.194628	0.00612188	0.306922	1.64724
SW954	-0.627122	-1.07693	-0.234825	0.66807	-0.988365	0.985863	-1.20524	-1.02389	-0.612559	-0.640446	-0.510446	-1.07524	-0.706025	-0.119886	-1.44423	0.442603	-0.634292	-1.47383	-0.332	-0.982417	-0.688161	-1.13669	-1.30349	0.20534	0.434739	0.629317	-0.952293	-0.678155	0.621967
SW962	-0.595427	0.415267	-1.00721	0.445601	0.283718	0.245126	-0.329858	-0.986214	-0.476327	-0.869965	-0.864296	-0.99213	-0.483094	-0.267196	0.0134743	-0.0129481	-0.56666	-1.51396	0.325396	-0.452289	-0.330866	0.144918	-2.99132	-0.617462	-0.917215	0.114319	0.298039	-0.0595436	-1.3658
SW982	-0.802788	1.18458	0.646201	0.492794	-3.4664	-1.50883	0.778706	-1.19315	-0.832038	-1.40334	-1.57922	-1.56658	-0.267972	0.39132	0.592383	0.483532	-0.679824	-0.241059	-2.08704	-1.3572	0.541561	-0.70316	0.889481	-0.40588	0.475182	-0.176207	-0.23131	-0.686071	-0.90419
T-24	-0.0427372	1.32429	-1.41237	-1.22018	0.311419	0.239627	0.692278	0.107923	-0.158064	0.282201	0.703767	-0.0289703	0.238063	1.11142	0.78498	-0.0646462	-0.105121	0.219116	-0.108512	0.113241	0.511873	0.222038	0.533336	-0.132857	0.0327267	-0.174176	-0.0777177	0.074975	-1.41934
T47D	-0.261158	-2.59285	-0.0311096	1.03503	-2.08279	0.800832	-0.578613	0.0863022	0.166776	1.12699	1.84301	0.00451544	0.14214	-1.18515	0.965166	0.196598	-0.298328	-0.449955	0.423114	0.164934	0.52916	0.531967	1.14872	-0.0140081	-0.0180525	-0.210384	0.209013	0.45428	-0.470913
T84	-0.00815427	0.463483	0.954391	1.28084	1.15161	-0.768763	0.0715312	-0.241527	-1.98528	2.28763	2.26151	0.403419	-0.0529101	2.13327	0.616376	0.0241153	0.10744	0.0032304	1.02741	-0.217437	-1.5614	0.916026	0.686136	0.160545	0.221372	0.166597	0.0441905	0.448653	1.79754
T98G	-0.0894206	0.0265836	-0.147312	-0.452033	-0.88246	0.542569	0.573163	0.0983305	0.699116	-0.857154	-0.446058	-0.178474	0.18619	-0.581471	0.909304	0.0257952	-0.158814	0.0288595	-1.33134	0.147582	1.12609	-0.275488	-0.108709	-0.186227	-0.0856979	-0.204531	-0.0579557	-0.0105913	-1.12564
TALL-1	-0.619592	1.88078	0.219898	-0.074881	1.88189	0.932413	0.182868	0.0466883	1.54844	0.316841	0.129459	0.857651	0.365724	0.403549	0.0988786	0.14516	-0.0568886	0.892858	2.09255	1.5043	1.4365	1.33775	0.0206273	0.564268	1.15146	0.821239	0.721686	-0.439935	0.103538
TCCSUP	-0.0186111	-0.71189	0.1742	0.728202	-0.754758	0.746568	0.593732	-0.354309	-0.877589	-0.118063	0.515288	0.0290656	-0.120269	-0.200736	-0.654502	0.0623711	-0.13346	-0.134817	-1.40686	-0.101939	-0.782817	0.918761	-0.356146	0.0739288	-0.0272397	-0.192974	0.126483	0.265868	-0.594574
TC-YIK	0.206351	0.056155	0.350629	0.365167	0.0710105	0.0312935	-0.362074	0.21025	0.0554406	-0.786473	-0.627446	0.122916	0.0108378	-0.130746	0.382217	0.0780009	0.287614	0.0201313	-0.00533329	0.569375	-0.0440321	0.0465045	0.0898929	0.814784	0.0632649	0.750643	0.0544526	0.0871702	0.934358
TE-1	-1.00027	0.1093	0.718002	-0.539346	-0.285344	1.90312	-0.971831	-1.17359	-0.772184	-0.0149963	-0.153996	-1.00973	-2.41269	-0.154163	-0.750453	-0.584354	0.021697	-2.02943	0.292043	-0.780113	-1.39135	0.908548	0.838503	0.313222	-0.288574	0.0659517	0.743527	-0.058693	0.649498
TE-10	-1.10457	-0.806142	0.866171	1.32463	-0.784527	-1.08509	-0.749867	-0.986876	-0.712721	0.404865	0.393631	-1.13454	-0.888451	1.11313	-0.382857	-0.109501	-0.772034	-1.71289	-0.322624	-0.767228	-1.16616	1.11653	0.822294	-0.654298	-0.404067	-1.70328	-0.790737	-0.962842	1.79988
TE-11	-0.921493	0.294542	0.929379	-0.736569	0.286865	1.13732	-0.741198	-1.81713	-2.88924	-1.06656	-0.473998	-1.08239	-0.79071	0.0884528	-0.383587	-0.685979	-0.89465	-0.444046	-0.417349	-1.36726	-2.90099	-0.248512	0.729193	-0.01788	-1.10083	-0.64646	-0.36414	-1.06364	0.438518
TE-12	-0.728893	0.729517	0.272832	0.0236711	-0.424994	-1.70342	-1.79497	-1.75806	-0.958571	0.150527	0.397535	-1.44028	-4.35155	-1.13541	-1.86061	0.438436	-0.867898	-2.85058	-0.713447	-0.885158	-1.78517	-0.97761	0.408374	0.0494237	-0.537983	-0.0679021	-1.06267	-1.40929	0.580082
TE-15	-1.30544	-1.01306	0.718232	1.28177	-0.969695	-1.24793	-2.37768	-1.1434	-0.532131	-0.421765	0.590875	-1.72523	-1.60203	-1.18628	-2.57986	-0.606788	-0.664493	-1.10651	-0.226634	-0.901911	-0.772134	-1.24248	-0.949459	-0.325087	-1.4344	-1.9993	1.21278	-1.60121	1.08255
TE-5	-0.79513	-1.19738	0.908187	0.802212	0.203625	-0.48996	-0.351783	0.00621923	0.97316	0.278181	0.655125	-0.306437	-1.45064	0.423294	0.485272	0.367284	-0.714678	-1.63984	1.36791	0.65043	0.618903	0.954514	0.359639	0.559164	0.431561	0.17048	-1.33595	0.842231	0.0424496
TE-6	-0.00395219	0.518431	-0.0969234	0.643729	-0.0337416	-0.371022	-1.82656	0.436377	0.171427	0.106842	1.29594	-0.403898	-2.0528	-0.0783955	-1.84088	-0.770085	0.3441	-2.1886	-0.188999	-0.314743	1.27151	1.28809	-1.29911	0.459262	0.144969	-1.76177	0.625354	0.635239	-0.210359
TE-8	-0.894789	-0.183212	0.476564	0.70944	0.712582	-0.917022	-0.941342	-1.33396	-1.94906	-0.622167	-0.0508866	-1.48042	-0.755322	-0.300639	-0.967864	0.335076	-0.40208	-1.26478	-0.179944	-0.972439	-1.52062	-1.32237	-0.0388128	0.291216	0.143954	0.453156	-0.311041	-0.958049	-0.18283
TE-9	-0.389649	0.438846	0.410803	0.603164	-0.370798	0.242876	-0.545849	-0.691419	-0.341837	0.208758	-0.313926	-0.484871	-2.49414	1.70218	-0.515006	0.210489	0.0294497	-2.61008	0.553914	-0.587682	0.428078	-0.867546	-0.434808	0.584845	0.612985	0.691158	-0.305988	0.189261	1.4048
TGBC11TKB	0.229864	1.36382	0.738379	-0.42565	1.91352	-0.459353	0.580335	0.433991	1.05146	-0.119225	0.372001	0.385474	0.205184	0.288667	0.0880092	0.031449	0.298104	0.440862	1.88758	0.167993	0.25417	1.06571	0.557396	0.0685173	0.222289	0.37793	0.0457223	0.0187218	1.34315
TGBC1TKB	-0.959776	0.813522	0.160236	1.13726	-0.0556822	1.65687	0.62264	-0.724141	1.39177	0.766808	1.196	-1.14236	0.499576	-0.176591	0.241288	0.0281005	-1.57047	-1.31758	0.158107	-0.00930935	0.314126	-0.13952	0.639861	0.427505	-0.328801	-1.77173	-0.193802	-0.280823	-0.359319
TGBC24TKB	-0.0332707	0.275128	-0.31883	0.0405475	0.631945	1.97443	-1.01449	-1.57807	-0.959488	0.243419	1.97937	-1.20686	-0.657151	-0.887821	-1.15237	-1.88305	-0.564334	-0.587542	0.41843	-1.11297	-1.45504	0.222547	-1.13371	-0.058278	-0.186645	-1.5307	-0.0196116	0.802001	-0.344228
TGW	-0.203885	1.5498	0.840782	-0.0499024	1.48753	-0.167389	0.93786	-1.21177	-0.131461	-1.00818	-0.685023	0.150233	0.152719	-0.801535	1.41194	0.65058	0.123482	0.34418	1.64455	-0.692862	-0.973882	0.974564	1.218	-0.230936	1.01002	0.3785	0.123531	-0.237512	0.520176
THP-1	1.89914	1.4959	0.754069	0.979774	1.49044	0.0363977	0.983073	1.55444	0.65433	2.40202	-0.101294	0.82079	0.746736	-0.797582	0.957144	0.624528	3.25394	0.667784	0.86493	1.57499	1.31049	0.329956	1.04375	0.931375	0.845686	0.98477	-0.188628	0.877441	0.893779
TI-73	0.0754705	-0.0522827	0.262804	0.000216232	0.0200401	-0.0547509	-2.39692	-0.0386275	-0.0558764	-0.92914	-0.630453	-0.171805	-0.531016	0.0540481	-2.46983	-0.0951377	0.120339	-0.406709	-0.172386	0.00619245	0.0184842	0.165352	0.441285	0.160832	-0.0904546	0.0234365	0.0212465	-0.0257487	0.0288533
TK10	-0.65339	0.38899	0.697748	1.08398	-0.0157219	-0.372283	-2.05862	-0.732505	-0.327472	-0.305143	-0.593414	-1.55415	-2.7061	-0.669152	-2.11861	0.248763	-0.699273	-1.62282	-0.949282	-0.611226	-0.089097	-0.53592	-0.475008	0.412121	0.517041	0.182312	0.94817	0.102912	0.0414711
TT	0.0304672	-1.13526	-3.45526	-0.526261	0.859027	0.867691	0.433015	0.250178	1.36552	1.87449	-0.225523	-0.200305	0.108997	0.358448	-0.528045	-0.0202233	0.0750459	0.073033	1.13721	0.168146	0.788859	-1.36748	-1.06971	0.155969	-0.0109661	0.138396	-0.0289572	-0.42339	0.118349
TUR	2.35955	0.375045	1.09923	-1.09494	0.101935	-0.888541	0.669965	1.63754	0.230442	-1.3365	-1.61232	0.89266	1.18971	-1.62463	0.362495	0.920677	2.3141	1.15954	-0.919523	1.36154	1.33837	-0.137149	0.401375	0.548944	1.25514	-0.12498	1.85347	1.58682	-0.619119
TYK-nu	-6.47523e-05	0.34203	0.127063	0.592911	1.46244	0.33588	1.15224	0.353049	1.70165	-0.73646	-0.763668	0.191341	0.385728	-0.589761	0.454209	0.246797	-0.231992	0.323997	1.50276	0.29702	0.872652	0.381411	-0.707977	-0.121881	0.219956	-0.240351	0.125045	0.0743968	-2.75338
U031	-0.0594414	0.199723	0.193286	0.551395	0.239861	-0.391372	-0.367651	-0.0108701	-0.129825	0.859494	2.52699	0.0852744	-0.113668	1.54603	-0.0100321	-0.0206784	0.0279782	-0.16758	-1.31187	0.131833	-0.019163	1.09911	-0.0583123	0.152658	0.081493	-0.0648869	-0.00316993	0.26406	1.02245
U-118-MG	-0.160913	-0.748713	-0.392681	0.125379	0.151853	-0.385485	0.73764	0.101546	0.0934174	-0.302438	0.844012	-0.0538265	0.231483	0.276287	0.114305	-0.0104002	-0.210551	-0.0653255	0.82743	0.148489	0.64915	-0.552451	0.763878	-0.10127	0.0198207	-0.256466	0.0194526	-0.0252854	-1.33311
U251	-0.129273	-0.335703	-0.191788	0.413216	-0.573703	0.560585	0.789618	0.0400672	0.136785	0.60642	2.10161	-0.0514539	0.124731	1.57397	0.41395	-0.00185003	-0.0863917	-0.168927	-0.70921	0.221167	0.688781	-0.0416014	0.469204	0.0404389	0.0650783	-0.15841	-0.018102	0.266178	0.160424
U-266	-0.0399446	0.189121	0.916229	0.969355	0.103922	-0.0560726	0.272205	0.00706734	0.0843848	0.408893	-0.897194	0.100764	0.00678613	1.46203	0.418678	0.169096	-0.0809798	0.0581784	-0.00372339	0.0268185	0.174194	0.202725	0.183022	-0.0351001	0.123859	-0.0865893	-0.051899	0.144793	-0.313089
U-2-OS	0.15713	0.858993	0.188506	-0.63381	0.893059	2.01612	0.767594	-0.0352458	0.179545	-1.09933	-1.23248	-0.0902601	0.0848526	-0.35288	0.239352	-0.0801889	0.0456169	0.161246	-0.369914	0.0451905	0.299134	-0.567234	-0.191623	-0.0787535	0.00537504	0.104233	-0.0399068	0.136801	-0.83789
U-698-M	1.32811	0.10703	1.0484	0.720274	1.24556	-1.36418	1.12301	0.0646725	1.22239	0.195656	0.795129	0.674244	2.98891	-0.70767	0.617013	0.320212	1.92072	-0.58558	1.66875	0.923659	0.352009	-1.01525	1.0336	0.885714	0.542382	0.903373	-0.290515	0.871602	-1.23412
U-87-MG	1.52098	0.870015	-0.414465	0.643719	-0.325812	0.0265351	-0.507324	1.46003	0.604525	0.0502145	1.06207	0.399559	1.2028	0.189827	0.664061	0.248595	1.14254	0.170776	0.068582	1.66722	1.45296	0.58697	0.746211	0.490306	-0.544913	0.758668	1.39621	1.22341	1.00111
UACC-257	0.93962	0.572756	-0.31126	1.04094	0.234814	1.90042	0.808154	-0.197466	0.506473	0.675694	0.241595	0.183439	0.112802	1.60184	0.681316	-0.0668647	-0.367817	0.101325	0.255459	0.411932	0.488638	-0.117598	0.97512	0.0416056	0.29142	0.708625	-0.560588	0.639739	0.469493
UACC-62	0.0812245	-0.121584	0.584611	1.11935	-0.490626	1.81377	0.0637097	0.258441	1.54062	-0.00791211	0.235919	0.169217	0.022894	1.0208	0.575804	0.247655	0.0489842	-0.043942	0.313255	0.262747	0.223311	1.17128	0.679713	0.191168	0.114179	0.199301	0.047718	0.378039	1.00806
UACC-812	0.386965	1.77706	0.196285	0.33814	0.701894	2.37209	-0.230323	0.76151	2.14911	0.445467	0.626901	0.240671	0.858912	0.241522	-0.0923133	-0.391131	0.458431	-1.56808	2.21155	1.21968	1.43838	1.07538	0.261747	0.36957	0.172822	0.730765	0.910057	0.92886	0.0715466
UMC-11	-0.106406	0.749613	-1.30704	0.123445	0.92984	0.0344276	0.549363	0.0833453	-0.111176	-0.740292	0.237704	-0.0550035	0.0399266	1.68772	0.291628	-0.0293339	-0.0603997	0.0753256	-0.147646	0.0454845	0.683469	-0.0250523	-0.784801	-0.0337677	-0.0148384	-0.158414	-0.116444	-0.125244	-0.5561
UM-UC-3	-0.0799274	0.337803	-0.745272	0.0920778	-0.410489	-0.339621	0.685137	0.0881138	0.162069	0.446613	0.380753	-0.0439589	0.218931	-0.0509312	0.409468	0.102931	-0.132651	0.0565029	-0.449534	0.102905	0.821193	0.049737	0.756563	-0.103844	-0.0342446	-0.211462	0.0177504	0.0667096	-1.07513
VA-ES-BJ	-0.924937	-0.246479	0.0556924	-1.27453	-0.507903	-0.0835453	0.715085	0.269444	-0.710448	-1.38303	-0.351073	-1.25577	0.179782	-0.687189	-0.352963	-0.15982	-1.21872	-0.0448015	-1.18918	-0.349195	0.305235	-1.00625	0.576476	-0.743494	-1.01305	-2.21217	0.309314	-0.357736	-1.81633
VM-CUB-1	-0.0537304	-0.0438453	-1.26183	-0.451342	-0.529206	0.671998	0.539904	0.0821786	-0.0150147	-0.94988	-0.362866	-0.0102576	0.0482377	0.790911	0.25326	0.0561231	-0.11691	0.0918715	-0.614854	0.0477023	0.463133	1.2178	0.746978	-0.0523792	-0.103153	-0.120871	-0.037476	0.00312755	-0.634859
VMRC-RCZ	-0.203436	-1.36225	0.599705	-0.236909	-2.73587	-0.487375	-0.128051	-0.0164892	-0.101494	-0.768764	-1.20739	-0.048046	-0.126545	0.397295	0.0174123	0.0956106	-0.162813	-0.0916331	-0.980465	-0.0562008	0.519602	0.784952	-0.457666	-0.14417	-0.0547714	-0.263864	-0.0386165	-0.136406	-0.0821013
WM-115	0.080348	0.884352	0.288863	0.120759	-0.0287225	1.67322	0.0893144	0.159349	1.20525	-0.568025	0.898794	-0.174327	0.130468	-0.894156	0.448291	-0.051571	0.122605	-0.140509	0.00108203	0.23202	0.832967	-1.35822	-0.438258	0.0458909	0.000907999	0.144575	0.0128557	0.196463	0.250719
WSU-NHL	2.61527	0.273811	0.979519	-0.725913	0.266239	-1.20726	-0.25792	1.8227	0.580967	-0.838443	-1.59555	0.989523	0.744675	-2.48095	0.586262	0.418217	1.17964	0.958292	-0.277908	1.81361	-0.137286	0.823088	-0.512478	0.478281	0.917938	0.810766	-0.0376475	1.15606	-1.96659
YAPC	0.157975	0.426753	0.952829	0.059227	0.483802	1.68926	0.0976013	0.156653	0.893506	0.302244	1.44743	0.198524	0.123296	0.840861	0.791748	-0.00353323	0.119235	0.0162279	1.45657	0.213101	-0.796033	0.315341	1.15022	0.185525	0.191398	0.341262	0.0313129	0.403824	1.0882
YH-13	-0.0120571	-0.0800941	-1.65227	-1.28347	-0.218208	-0.157933	1.014	-0.0667632	-0.133813	-1.64883	-0.939546	-0.150712	0.128049	-1.52437	-0.00700844	-0.12931	-0.0659292	0.226325	-0.261746	-0.149015	-0.136949	-0.410097	-1.07563	-0.129543	-0.208035	-0.0869551	-0.0316254	-0.499189	-0.917279
YKG-1	-0.307966	-2.16865	0.627505	0.182024	-0.517531	-0.871846	-1.27879	-0.000666387	-0.591759	-1.03418	-0.45067	-0.141156	-0.192436	-0.369465	0.515046	-0.0578288	-0.205974	-0.316828	-1.31622	-0.0508048	1.07193	0.29251	-0.718959	-0.199879	-0.132779	-0.262869	-0.0717059	-0.146533	-0.0217646
ZR-75-30	-0.0544829	-0.179784	-0.891895	0.719731	0.071327	0.31376	-2.12058	0.0922072	0.0647357	2.09545	1.49871	-0.0505208	-0.1052	-0.109745	0.701901	0.0698261	0.00190263	-0.363359	0.314311	0.070994	-0.00776526	0.0416148	1.11654	0.140721	-0.0486261	0.119298	0.0358706	0.315776	0.617628

## Sheet: gene name
A-443654	AKT inhibitor VIII	AMG-706	Axitinib	AZD6482	BAY 61-3606	BIBW2992	BMS-536924	BMS-754807	BX-795	CEP-701	Dasatinib	Erlotinib	GDC0941	Gefitinib	Imatinib	JW-7-25-1	Lapatinib	Midostaurin	NVP-TAE684	OSI-906	Pazopanib	PD-173074	PF-02341066	PHA-665752	Rapamycin	Sorafenib	Sunitinib	Temsirolimus
ABCB1	NTS	PTPLA	PLIN2	INHBE	NAV3	PTGS2	KHDRBS3	NAV3	SLC39A4	ABCB1	DSG2	IGFBP3	DOK5	TMEM47	DSG2	AMIGO2	GPX3	AKAP12	F3	FXYD5	FXYD5	ZNF544	ABCB1	RHOB	IFITM2	TMSB15A	KHDRBS3	KRT19
MLPH	INHBE	CHI3L1	FAR2	PRDX2	MAGEA4	CALB1	HOPX	KLK5	KRT7	CA9	FXYD5	DSG2	HOPX	ARHGAP29	UBB	KHDRBS3	IFITM2	NTS	FHL2	IGFBP2	SRGN	POSTN	MEST	NAV3	PLTP	SV2B	ELANE	TGFBI
GOLGA8A	NAV3	CA12	SERPINA1	MAOA	MT1M	DUSP4	SH3BP5	NTS	RGS20	KCTD12	S100A4	KHDRBS3	CDCP1	PTGS2	TNS3	TMSB15A	MMP1	SLC16A6	KHDRBS3	IGFBP3	FZD7	OLFML3	S100A10	CCL2	MYH10	GPM6A	ZNF544	HSPA2
KHDRBS3	GOLGA8A	CFI	IL13RA2	KRT19	CSTA	HEY1	PDGFD	COLEC12	INPP4B	TUBB2B	FCGRT	IGHM	TGFBI	RBP1	TCF4	MLPH	PCP4	PRDX2	RPS6KA2	COLEC12	HSPA1A	PLTP	IL13RA2	ELOVL6	PTPRK	FCGRT	DUSP5	PRSS21
AMIGO2	ABCB1	WWC3	HSD17B8	DPYSL2	KHDRBS3	GABRE	TNS3	ISG15	CRABP2	RPS6KA2	MID1IP1	REC8	CD69	HOPX	STAR	HMGA2	TFF1	MAGEA10	C1QL1	NAV2	OAT	IRS2	IGHM	LIMCH1	NAV3	SLPI	SLPI	IL13RA2
FAM134B	FHL2	STC1	FGR	SH3BP5	BCHE	NQO1	PHKA1	IQGAP2	TSPAN8	RELN	BIRC3	PTGS2	TMEM47	PARM1	PPP1R9A	MCF2L	HLA-A	TSPAN1	MYH10	DSG2	CSTA	MCF2L	UBB	ACTA2	HPGD	CECR1	LBH	NMU
GUCY1A3	SRGN	ACTA2	CERS6	SCML1	MCAM	LAMB1	ARHGAP32	FHL2	STAT4	DOK5	HK1	HMGA2	PFN2	MMP1	LINC00342	AKAP12	SLC16A4	CHRNA9	TPTE	PGM1	TSPAN8	LBH	NAV3	IL13RA2	UBB	CSTA	BASP1	EPS8
SLC7A7	SLC16A6	ADAMTS1	LGALS3	FST	KLK5	SEMA3A	PI3	NMU	BCHE	MAFB	HOXA5	ANPEP	LAMB3	TRIB2	LTB	HSPA1B	MLPH	SLC27A3	C14orf132	ISG15	SLC1A3	ALDH1A3	HLA-DQA1	TSPAN8	GNG11	MYO10	GHR	TNC
HSPA1B	PXDN	ELANE	CEACAM6	TSPYL5	TBC1D4	MMP1	NOS1AP	KRT7	LARP6	CLGN	NGFRAP1	SHROOM2	RELN	SLC16A6	ME1	FAM134B	TPTE	CA9	PI3	MICALL2	AKR1B10	MORC4	SPHAR	MMP2	LOXL1	FGR	MCF2L	AKR1C2
AKAP12	MAOA	LIMCH1	NPY1R	NTS	INHBE	F3	PHLPP1	PCSK5	FHIT	PLA2G16	CECR1	KCTD12	ZNF185	CALB1	TSPAN7	RGS5	FBP1	LBH	GSTP1	PHF11	SERPINB1	PTGS2	RAB4A	PALMD	CLIC2	CACNA2D3	DSG2	CHST2
CTSZ	TRAC	ELOVL6	CA12	SFN	THY1	NUAK2	CTH	PRRX1	HLA-DQA1	HLTF	PCDH9	IFITM2	TBX3	NR4A2	CCL2	HOXC6	GADD45B	FST	POU2AF1	NAV3	CRABP1	PRKAR2B	KHDRBS3	CRIP1	ANXA1	PHF11	AKAP12	RECK
HMGA2	PRDX2	LGALS3BP	ZMAT3	SCN3A	APOLD1	CAMK2N1	PDE9A	MAGEA4	KIAA1199	SPON2	COCH	GPM6A	COL4A2	AKR1B10	NXN	MLF1	SOX9	MATN2	AMOT	KRT15	FST	NR0B1	CST3	IGKC	HSPA1B	TRIB3	ROBO1	CERS6
SHROOM2	GSTA4	CEACAM6	MEIS1	EDNRB	LXN	ARHGAP29	HMGA2	NPIPL2	NOV	MAGEC1	DLK1	CYB5R2	TPBG	CHRDL1	PAX6	CYB5A	CSTA	TRIB2	MAL	ERO1LB	POSTN	SPOCK1	PTPRK	PRND	PTPLA	MLPH	WWC3	PLA2G4A
MCF2L	SCG5	ANXA1	EPS8	CXCL14	TST	RELN	LBH	MFHAS1	GUSBP11	GRB7	AICDA	BCHE	MFNG	SOX9	SERPINA1	NOL4	F3	SH3BP5	EFEMP1	NMU	ARMCX2	LGMN	MYH10	RORA	ENPP2	PLS3	IL13RA2	PTEN
DSG2	PAM	LPL	ANXA6	PRSS21	SGCE	FOXA1	MCF2L	ICAM2	RORA	TSPAN5	PVRIG	CEACAM6	GSTT1	SHROOM2	CSTA	ZNF467	DEPTOR	FLNC	EFHD1	GPR137B	IL13RA2	DUSP10	EYA1	CSTA	CSTA	GBP1	BDKRB1	CYP51A1
LOXL1	LBH	LGALS3	NR0B1	CXCR4	ENPP2	CTSH	DLK1	PLA2G4A	CACNA2D3	C3orf14	SERPINI1	ITGAV	UCHL1	CFB	XK	DSG2	CYBRD1	SLC6A8	MFAP2	PHGDH	DENND2D	TPD52L1	TTC28	NMU	AIM1	PSCA	MT1F	SCG2
ENPP2	SCML1	ZHX2	EREG	ASS1	HSPA1A	ZNF137P	SCN3A	TBC1D4	SERPINA1	KRT19	SERPINB6	FERMT1	PLIN2	PLK2	STAP1	PARVB	CD14	UPP1	CSTA	SCML1	APOBEC3G	INA	CD37	TRHDE	THBS3	GPX3	CDT1	CDKN1A
CA2	TJP2	OAT	ENO2	MAGEA10	HSD17B1	SHROOM2	TPTE	STEAP1	FGR	GPX7	CLGN	GPX3	TOX3	TMX4	RAB38	SLC7A7	TNFAIP6	CCND1	FXYD5	DUSP4	TES	CHRDL1	RHOB	CH25H	PLA2G4C	ST3GAL1	H1F0	G0S2
UTS2	RORA	FOLR1	AKAP12	HSPA1A	MYL9	LAT2	SLC2A5	LYPD1	DUSP6	HSPA2	MEIS2	VSNL1	TES	RAB32	CLC	SHROOM2	MMP10	DENND2D	SPINT2	NTS	ACTA2	CERS6	FGR	PRPH	ME1	SORL1	DHRS7B	KRT7
SGK1	SH3BP5	SQRDL	SRGN	TUFT1	LYPD1	SOX9	NGFRAP1	UPP1	SLC12A7	FAR2	FABP6	MLPH	KRT19	TNC	GNG11	PDGFD	TES	INHBE	ADRBK2	NLRP2	STEAP3	CD69	F3	PTPRR	IL13RA2	PRTN3	LAMA5	LGMN
MLF1	APOBEC3G	ISG15	CYR61	KAL1	SRI	RBMS1	GRB7	RORA	CRIP1	ADAMTS5	SGK1	PDE9A	LGALS3	NQO1	AGAP1	UTS2	FERMT1	NAV3	FAM46A	LGR4	AGPAT4	NKX2-2	LSP1	TRAC	DENND2D	NPY1R	BANK1	NAV3
HIST2H2BE	CST3	FXYD5	ZNF512B	C21orf7	SLC1A3	ITGAV	TOB1	FAM134B	ZMAT3	HLA-DPB1	PTX3	SLIT2	RBMS1	HLA-A	PIEZO1	PMEPA1	ZNF529	SYNM	PTPRK	GAL	ARHGAP32	NLGN4X	POSTN	FABP6	KHDRBS3	WWC3	MNDA	IGKC
CAV2	LUM	HSPA1A	TPD52L1	PRSS23	CXCL14	OLFM1	KIAA1199	CYBRD1	PLA2G16	SELENBP1	TCL1B	NDRG1	LGR4	HEY1	PFN2	POPDC3	ERMP1	IL6ST	ENPP2	PRKACB	CDH4	ENDOD1	CSTA	CRMP1	PAPSS2	KRT15	CXCL14	PIP5K1B
C1QL1	MATN2	TGFBI	IFI27	TFEC	OLFML2A	SULT1A1	BBX	CD47	RNASET2	SFN	SATB1	ATP1B1	CLGN	IFITM2	GPRASP1	HLA-DQA1	ZNF264	FCGBP	NAV3	CXCL14	HLA-DPA1	PKIA	ADRBK2	PROM1	TNC	MAFB	RGCC	SLC43A3
CSTA	TNC	ORM1	WFDC1	CSTA	FST	RCBTB2	ISOC1	EPHX1	MAL	IFI27	MME	PTPRE	SLC35G2	SVIL	IL7	CHI3L2	NR2F2	TMX4	CHI3L2	CLIP3	GHR	ANPEP	SELENBP1	HOXC4	TFF1	CD4	PION	XYLT1
CYFIP1	KRT6A	SNX10	DKK1	TUBA1A	TMEM156	PLK2	SERPINI1	SERPINA1	TUBB2B	COL4A2	EFNA1	RPS4Y1	EGR1	HCLS1	FUCA1	ANXA3	PROM1	PSMB10	HTRA1	NDRG1	HOXC10	SNCAIP	POU2AF1	HOXC10	C14orf132	ICAM3	FXYD5	ZIC1
EVI2A	AKT3	NXF3	HCLS1	NPTX1	BAMBI	PITX1	ZSCAN18	CSTA	PIPOX	WFDC1	PSAT1	METTL7A	BDH1	PLBD1	CHI3L1	RIMBP2	CRYM	BPI	AMIGO2	PCLO	HS3ST3A1	TCEAL1	AZU1	PTPRK	FGF13	CHST2	IFI27	POSTN
MEIS2	ACTG2	HTRA1	MSN	CDH4	CDKN1C	PLBD1	HS3ST3A1	IGFBP2	CLGN	INPP4B	RHOC	PPAP2A	PRKAR2B	ATF3	CDA	ARAP2	CTH	MT2A	CLIC2	TNS3	KLHL9	EPS8	TRAC	PLAT	ZDHHC4	MOK	POU2AF1	CAPN2
PHKA1	IL1B	EREG	DEFB1	DEPTOR	RORA	DTX4	SGCE	LY6D	HEY1	TBX3	PION	GADD45B	TUBB2B	PLA2G4A	UBE2C	C7orf10	PENK	C8orf4	ARHGDIB	SH3BP5	MAGEA10	ECM1	RPS6KA2	ALX1	MCF2L	BPI	IL32	SATB1
NGFRAP1	CD48	ENC1	CALB2	TIMM22	NME3	CPE	CPS1	MICALL2	TFPI	TNFRSF21	MYLK	ALDH1A3	TFEC	ACSS3	SLIT2	PPFIBP2	MMD	RAB33A	MAP1B	ARHGAP32	HLA-A	FAM70A	HSPA1B	GSTM3	CRISPLD2	POPDC3	TUBA4A	C3orf14
CHRNA9	KHDRBS3	MFAP2	CYP51A1	LAMB3	BZRAP1	XK	FZD7	EFHD1	CTNNA2	P4HA2	PLXND1	KCNJ8	EMP3	ZFPM2	PSMD5	SGK1	FXYD5	MMP1	LTBP2	GALNT12	ELANE	TOM1L1	SCRG1	LITAF	OLFML2A	MT1G	CD2AP	CR2
INHBA	RGS20	PION	SH3BGRL	CD48	ABCB1	HIST1H2BK	INHBE	VIPR1	ARHGAP29	KLK11	MFAP5	TMEM45A	EGR2	GSTP1	SERPINI1	PHKA1	CD36	CACNA2D3	CPVL	ALDH2	PLIN2	TMPRSS15	IFIT1	NPTX2	GSTP1	TSC22D1	ACTA2	PLEKHB1
NNAT	CLGN	TES	ISG15	ZNF22	ISG15	DOCK4	HDAC9	PGM1	HLTF	PRSS23	PELI2	GSTP1	CHST2	LEPREL1	CPQ	HIST2H2BE	NTS	TNIK	ECI2	SNCAIP	TEX14	G0S2	C1QL1	GPD1L	RBP1	BCHE	MAP3K8	ZMAT3
WDR41	LAMB3	KRT16	VEGFC	FHL2	OLFML3	NEFL	FXYD5	GRB10	MYBL1	MID1IP1	SV2A	MME	SIK1	ODZ3	POU4F1	SLC2A5	KHDRBS3	CSTA	TOX3	SSPN	SQRDL	RGL1	AMOT	TST	FCGRT	ARMCX3	3-Mar	PARP6
PLK1S1	ALDH3A1	AKR1C2	NXN	LBH	ANXA6	IGFBP1	CYB5R2	ASNS	SEPW1	CD99	WWC3	ALCAM	JUN	FAM70A	ADORA2A	ITIH5	DACH1	CXCR4	GNG11	P2RX5	EPM2AIP1	GLB1L2	DUSP2	PID1	AMIGO2	ITIH5	CTSK	PHLDA2
PXDN	L1CAM	COL11A1	AKR1C2	RORA	TGFB3	CHN1	CLDN7	BNIP3	SLPI	SYT11	CYFIP1	GLRX	MFAP2	C14orf132	BCL2A1	EEF1A2	INHBE	CD48	MID1IP1	AIM1	NME4	ABCA1	HMOX1	IFI6	PTEN	SRPX	GPRC5C	ELOVL6
ZNF467	CBR1	PPP2R2B	MAGEA10	CTSL1	BDKRB1	CYP51A1	NEDD4	PRDX2	KRT23	CD69	RHOB	NTS	FAIM3	KLF2	PHF11	PCDH9	C7orf10	ITGB5	TUBA4A	SYNE2	LRRC17	CHI3L1	IL1B	FRG1	ADI1	DYNLT3	C5	TNFRSF11B
UBB	GPC5	HTR2B	SIGIRR	FABP4	SLC39A4	ESRP2	IFNGR1	ARHGAP32	CEACAM6	ZNF14	IFT57	ADAM19	CXCL14	DOCK4	NID2	DCX	ANXA10	TFF3	SLC47A1	IFT27	SCML1	PCOLCE2	BMP4	SCRG1	ATF5	AKR1B1	GSN	ENO2
SH3BP5	CYFIP2	DSE	PLA2G4A	LOC100507009	TPST2	RGS16	RGS5	GPR87	C3orf14	CELF2	SHROOM2	STMN2	ECM1	LINC00341	RARRES1	CRISPLD2	ANPEP	IFT57	BATF	TMEM2	CYFIP2	TCEAL4	IL32	IGHM	GFPT2	CPM	BCHE	CD83
C14orf132	SCN3A	C9orf3	TGFBI	SRGN	GHR	FAM111A	PCLO	IER3	CD99	ZNF652	LBH	DOCK2	AMOTL2	NKX2-2	REC8	SRPX	CLSTN2	OLFML3	SEPW1	PBX1	NXF3	SPAG16	IGFBP6	FXYD5	FHL2	CYBA	FGR	NR0B1
HDGFRP3	PDGFD	NR0B1	NEAT1	PPARG	ECHDC2	TNC	SCML1	PPFIBP2	SLC43A3	PLIN2	LOC100507009	MAGEC1	SLC1A3	TPTE	FBN2	ARHGDIB	METTL7A	DEGS1	ENOX1	CD47	THSD7A	OSBPL1A	C14orf132	MEST	GDF15	INHBA	ISOC1	RBP1
CTSK	SPA17	ST6GALNAC2	CDCP1	F2R	ANXA10	ACTA2	PLXND1	LHFP	TM4SF4	KIAA0226L	KCNJ15	TFAP2A	SETBP1	FOSB	GPM6A	PSIP1	PCOLCE2	ARHGAP26	ENC1	GPX3	ARHGEF10	SATB1	MAP1B	IL1B	STMN2	ASRGL1	PXDN	TRIB2
ITIH5	LPHN2	PTPRK	HOPX	ELOVL6	TNFAIP2	F2R	CYP46A1	SLC6A20	CAP2	AQP1	MCF2L	NNAT	HEPH	SEMA3A	SLC35G2	PRTN3	CRIP1	LPPR4	FGR	PTX3	PI3	NUCB2	KCNG1	ISOC1	BDKRB1	STXBP1	IGFBP3	APP
PI3	FXYD3	FLRT3	VAMP8	NAV3	LOXL1	PCSK1N	NTS	DSG2	TUFT1	TUFT1	CRISPLD2	LRIG1	EPS8	ABCG2	GATA6	C1QL1	GLRX	CD44	EYA1	MT1G	PSAT1	GLT25D2	RUNDC3B	RUNDC3B	SCG2	DUSP5	TSPAN8	TSPAN5
HOXB2	KAL1	PGM1	TNIK	CCL20	DUSP5	TMEM47	FLJ22184	TTC28	ZNF91	PHACTR1	MCF2L-AS1	CD70	BCHE	MICB	KLF11	PTPRK	LY96	TFAP2B	ARHGEF2	TPST2	SYBU	ST3GAL1	HOXC6	BCAT1	HYI	SLC16A4	SDC4	LARP6
ZNF536	ADA	MNDA	ZFP36L1	KANK1	NMU	PNMAL1	HIST2H2BE	C1orf115	TMEM156	TRIB3	KIAA0182	GAL	HLA-DPB1	AR	BACH2	PTPRF	PRR15L	BAALC	ZNF107	DLX5	STOM	SQRDL	PRSS8	TRPV2	DNAJC12	UBXN2B	SCML1	PLBD1
SCN3A	PLAC8	RHOB	ID4	SLC2A3	CA12	CPS1	AKAP12	CXCL14	NXF3	CNIH3	ABCG2	C14orf132	SQRDL	DACT1	MICAL1	NNAT	SULT1A1	TFF1	MCF2L	RCBTB2	LAMA5	TNFAIP3	HDAC9	STEAP3	PDP1	DBN1	MT1G	VPREB1
PYCARD	MME	GPR126	NFIL3	CST7	MAF	TCN1	GSTP1	HTR2B	FAR2	DCN	SQRDL	RHOB	FLNC	MFAP2	FABP7	PTPRE	EEF1A2	MSN	CD37	GLB1L2	ATP1B2	CLGN	ARHGDIB	C7orf10	SVIL	DPYSL3	CAT	PTPRE
FCGRT	LOC728392	PTPN13	RBP1	CHRNA9	NNT	TGFBR3	SRPX	GPR137B	RAB33A	SVIL	KIAA1199	SLC25A46	VAMP8	KCNJ2	HERC5	KIAA1199	CDH13	PFKM	ANXA1	CST7	HOPX	C3orf14	PHLDA2	PITX1	PPP3CA	CST3	RBP1	RELN
MCTP1	CSTA	MCF2L	PIR	ARNT2	SCN3A	NDUFA4L2	IGFBP3	MAOA	PRODH	VAV3	CTBS	ODZ1	HSPA2	PRSS1	CHST2	TBL1X	KCNJ8	C2CD2	HOXC4	PRRX1	LOC100507009	ZNF185	FAM59A	FAM155A	VPREB1	ABCB1	SQRDL	KRT34
MYL5	STOM	SLC6A15	HEY1	TBX3	MCF2L-AS1	HCLS1	CTSK	ZDHHC14	WIPI1	HOXC10	GSPT2	EFHD1	PDE4B	CEACAM6	INPP1	ELANE	C21orf7	SLC1A3	EPHX1	F2RL1	CTH	GPR18	UPP1	KHDRBS3	ZEB2	C3orf14	SH3BP5	PDGFC
BZRAP1	CORO1A	TNFSF4	ST6GALNAC4	AKT3	TRIB2	SLC6A8	CD37	C14orf132	SPINK1	GPR37	AKR1C1	NEU1	IL13RA2	WWTR1	TRH	NAV3	PSG4	ADAMTS1	DKK1	ENC1	IGF1R	NOV	GCHFR	TIMP1	IGHM	SQRDL	FAM59A	SELENBP1
PARVB	MX2	TACC2	PRG2	FXYD5	NUAK2	CHST2	DSG2	FXYD5	CST6	ZNF137P	DUSP5	LBH	3-Mar	STC1	SH3BGRL	BMP4	C8orf4	CALB1	SRPX	PRDX2	ISG15	CDH13	SPINT1	ME1	PRRX1	SLC39A4	RIMBP2	MYO5C
TLE2	NUCB2	BEX4	TRIM2	RAB15	CALB1	SFN	FAM134B	TSPAN12	MAGEB2	SLC16A6	HOXC10	STEAP3	SLC47A1	ITGAV	FGR	PTN	HYI	NPTX2	IRF8	ACP6	WBP5	ABTB2	RNF125	SLC12A2	S100A10	RAB38	ZNF423	EREG
HMOX1	ZNF217	PTX3	HOXB7	PLAC8	EFHD1	MILR1	CADM1	LOXL1	ZBED2	CBLB	SCN3A	PRKCDBP	DNAJB1	IGFBP1	ZIC1	POU3F2	RHOBTB3	ST5	AHR	NEFH	SLC7A7	SPG20	ATF5	SLC2A3	CA2	HLA-DMA	RGS20	MID1
DDX1	KRT4	FAM46A	TIE1	TSPAN1	TSPYL5	CREB3L2	TOX3	HMOX1	JUN	VPREB1	ARHGAP29	PODXL	CAPN2	TM4SF1	FJX1	ABCB1	TMPRSS3	C1QL1	HSPA1B	CHI3L2	FCER1G	ITGAV	CITED2	PRRX1	RUNX3	SOX11	MDK	CDCP1
HLA-DQA1	ABP1	TMSB15A	TUBA4A	LRRC32	MICB	PAK3	SCG5	LXN	SLIT2	SKAP2	TCFL5	CCDC91	ELOVL6	RELN	TRHDE	PADI2	RPS4Y1	ABP1	SH3BP5	BBX	XK	TBX3	KRT16	CLSTN2	POPDC3	TLE4	MFAP5	PRG2
SLC16A4	GPR116	TIMM22	TRANK1	PAM	CNIH3	FLOT1	TSPYL5	KIRREL	HSD11B1	APP	ALCAM	EYA1	CBLB	ECHDC3	HLA-DQA1	EVI2A	LDB2	NPTX1	PRKACB	FHL2	SLC16A4	RTN2	IQCG	KDELC1	PRSS23	SMARCD3	ARHGAP32	FGR
DCX	CITED2	TOM1L1	ALDOC	MATN2	ELMO3	BRD9	TMSB15A	RPS6KA2	KCNMB1	ZFP36L1	RASGRP2	CTSK	PHACTR1	HS3ST3A1	CLEC5A	COL15A1	GOLM1	ACP6	ADAMTS5	CRMP1	NET1	CAPN2	FCGRT	HLA-DQA1	OXTR	TMEM100	RHOF	MAGEC1
ZNF544	ROBO1	KLK8	THBS2	MAFF	C5	PCCA	TBX3	IFT27	MSN	SPINK1	PGM1	IL13RA1	IRS2	DUSP4	BNIP3	CLGN	STAG3L4	CADM1	SPAG4	MAL	SV2B	EHD4	CRMP1	VCAN	AKAP12	ACTN1	TNNT1	JAK1
RORA	CRMP1	CA2	CXCL1	NR3C2	TSC22D1	COLEC11	WASF3	PBX1	3-Mar	TTN	FZD7	IRF8	PIK3C2B	FAH	MYO6	FCGBP	COLEC12	CSGALNACT1	KIAA1199	VIPR1	KAL1	RHOF	ELF4	ARHGAP32	JUN	DEPTOR	PPAP2A	TWSG1
TMSB15A	CBS	DSG3	GALNT12	ARL4C	PPARG	MYO10	AICDA	PDGFD	CGGBP1	ZMAT3	CTGF	NRP1	HLA-DRB1	SLC2A3	MYLK	CXCL12	CKB	SLC39A4	TBX3	PION	ZHX2	EPHA2	NTS	MGST3	C1QL1	NELL1	FCGRT	BAALC
SRPX	TSPYL5	TBC1D2	DYNC1I1	LOXL1	CHRNA9	MATN2	PPFIBP2	TNIK	SORL1	RNASET2	HS3ST3A1	KIAA0226L	ATF5	CLDN7	CEP72	ITPR1	PTGS2	SDCBP	CHCHD7	TYMP	HLA-F	PLEK	HOXC4	SYNPO	PRKACB	ACO1	SORL1	PLAGL1
LOC440434	TCEAL2	KCNS3	RTN1	DOK5	RBP1	MGP	COLEC12	PRKACB	KLK11	MGST2	MYH10	STK39	MSN	LARP6	COL4A2	TBX3	SHROOM2	CHFR	PLAG1	TRIM22	PROX1	TSPAN5	GSTM4	GABRE	PITX1	SLCO2A1	SLIT2	VIPR1
ARL14	LOXL1	MSRB1	RRAS2	EIF1AY	ACTG2	ECH1	NOL4	SGCE	CA9	TRANK1	QDPR	PADI2	RUNX1T1	COL1A2	IRF8	LPIN1	SLC6A14	ECH1	ABCB1	RAB20	KBTBD11	LGR4	RNF144A	SPG20	PODXL	NDN	AKR1C3	EIF2AK2
HOMER2	LGR4	FRMD4B	ADAMTS1	ATHL1	ANKS1A	RHOBTB3	KCNJ8	NLGN4X	PSRC1	EPB41L4B	HBEGF	GPC3	ACTA2	CLDN4	TRPM4	FCGRT	TOB1	TPST2	LIPA	TMEM185B	LTBP1	CFI	BTG2	DRAM1	PENK	IL1A	GOLM1	HOXB7
PLEK	F2RL1	HAS2	KCNS3	ISOC1	ME3	HOPX	HDHD1	DGKD	CCL2	REG3A	ABHD10	SULT1A1	PLAT	PIP5K1B	MICALL2	MYL5	DSG2	DUSP5	AKR1C1	IFI6	LZTFL1	PARVB	HLA-DRA	POSTN	F3	PRDX2	SVIL	GEM
USP2	SPON2	SULF1	LINC00342	IGFBP6	ARHGAP32	KLF2	HMOX1	DENND2D	FBP1	FCGRT	FAM65A	NQO1	SGCE	GAL	PITPNC1	TMOD1	ENPP4	KHDRBS3	IFITM2	LAMP3	C3orf14	CA12	ENPP2	AKT3	COL21A1	DNAJC15	RAB7L1	VAMP8
KLF5	MAGEA10	FBP1	APOC1	CBLB	APP	APOE	EFHD1	CD83	CHPT1	MSLN	TFDP2	CCK	DENND2D	ACTG2	PGM1	INHBA	MT2A	TNFSF10	ABHD6	IGFBP5	TM7SF2	DUSP4	LOC100507009	DPP4	CD14	MMP9	POPDC3	MMP12
TNS3	JUN	PLIN2	BST2	NOL4	GSN	MMP10	BCL6	GPX3	LCP1	FAM127A	LAMA5	LHFPL2	CLDN3	SLC26A4	ISOC1	CA2	CYP2B7P1	MAGEB2	IPCEF1	PALMD	FGR	COPZ2	TGFBI	SLC38A6	NAGK	VAMP5	KCNJ6	HSD17B11
SYCP1	GATA3	COL9A3	SATB1	TRIB2	RAB17	AKR1C1	NBEA	CES2	LOC100130100	RUNX1T1	XK	ZNF365	GBP1	OLFM1	FOXA1	LOXL1	AMIGO2	RND1	CTH	ZNF467	CHRNA9	TESC	CBX7	AKR1C3	SV2B	OAT	DAAM1	TRIM44
ARSE	SLC35G2	SNX19	C8orf4	COL21A1	CXCR4	ANXA10	MAGEH1	GDPD3	FAM117A	HLA-DQB1	NEFH	PPAP2B	CPM	GOLM1	LIMA1	ZDHHC4	TMEM30B	SERPINB5	SGCE	HBE1	PLCXD1	CCBL1	ENPP4	FHL2	CCND1	TWIST1	PGAP1	PTPRK
CTSS	ALDH1A1	ATP10D	MCF2L	KIAA1644	SH3BP5	GPX3	NPC1	AADAC	AACS	QPRT	SNX7	KIFAP3	TSPAN8	PAK3	FXYD5	PLXND1	FHL2	FOXA2	PDGFD	ROBO1	ACTG2	ZNF137P	TLE2	C17orf81	FEZ1	SLIT2	PRTN3	PDP1
LPIN1	FBP1	MYH10	LPPR4	EN1	CD55	HCP5	PTPRK	ELL3	IGHM	MAL	GRB10	PTX3	EPHA2	ASB9	NUDT11	CTSZ	XK	TEX30	RHOBTB3	SYT17	SPARC	CXorf57	ZNF467	KRT15	TBX3	BATF3	HMGA2	TRIP6
SLC2A5	MAN2A1	TMEM97	PCBP3	FBP1	HPRT1	HSD17B8	PTX3	ADRBK2	LGALS3	PRODH	FAM46A	MFHAS1	XYLT1	GPR183	SERPINB6	LPGAT1	VASH2	KCNS3	GUCY1B3	SERPINB7	CCL20	IGFBP7	ARHGAP32	PNMAL1	PTPRE	TMEM158	ZNF467	PFN2
GNG11	ANXA13	THBD	IGFBP7	MCF2L-AS1	ZNF264	COL9A2	ENPP4	SYNE2	AMPH	LARP6	LPCAT1	SMARCA1	MSLN	ESRP2	RARRES3	MYH10	MGP	TSC22D1	PENK	IL1R2	SERPINB5	SLC1A3	ST3GAL1	HOXC6	CHI3L2	GRIA2	KIAA1644	HLA-DRA
LAMA5	IGFBP2	SV2B	MAGEA4	PVRIG	MILR1	SLC17A9	NAV3	TFDP2	APOLD1	PDZD2	HTRA1	RNF128	F3	PSG4	TSC22D1	XYLT1	CYP27B1	CETN2	CXCL14	CTSL2	NPTX2	PDP1	BCHE	AICDA	MYL5	CFP	PPP3CA	CCND3
THBS2	GPR87	PRG2	WNT5A	HOXA5	TUFT1	ICAM2	PXDC1	LRRC1	NAV3	RLN2	SUPT3H	TM6SF1	ZFP36L1	PLAT	LST1	HYI	SV2A	PARP8	GRB7	EPB41L1	PPP1R13B	ANXA6	IRF8	GRAMD4	BANK1	S100A11	STAG3L4	P2RX1
FCGBP	MAGEB2	TCEAL2	SMPDL3A	IGFBP2	EPHX1	ERC2	CDH4	RGS16	KLK8	C8orf4	KIF1A	NR2F2	HLA-DRA	GABRP	CTNNAL1	TMEM45A	RARRES3	TRIM9	LOXL1	PEG3	ATP13A2	PLAU	FUT8	KIAA0355	TRAC	BASP1	PI3	MAFB
DPYD	SPG20	BST2	AGT	MAL	ALDH3A1	SCG2	SPRR1A	KRT81	LTB	GDF5	MATN2	CD14	CAT	CDKN1C	EAF2	ALDH1A3	LAMA5	RGS20	SETBP1	CYBRD1	HEG1	GSTM3	CDKN2C	TEX30	ZNF536	TRPM4	MAFB	MINPP1
SATB1	HOXC4	CRMP1	PDLIM4	SCN2A	MCF2L	SERPINE1	PRCP	NR3C2	MMD	DKK1	EIF4EBP1	HRASLS	PDGFA	ARMCX3	F12	PXDN	CCK	LTBP2	BDKRB1	FOCAD	RGS4	KRT6A	C8orf4	KCNMB4	SHROOM2	ODZ1	GPX7	TMEM47
PRTN3	TUBB6	PRSS1	ZNF14	RPS6KA2	PXDN	SIK1	GAL	PLAC8	LGALS4	SATB1	TWIST1	CSTA	PLA2G16	DTX4	FAM127A	PTPRR	HIF1A	NELL1	FGL1	CTSK	SIPA1L1	LOC100505650	CBR1	PTER	AP1M2	RAB31	PNPLA3	ABCC4
C3	MCF2L-AS1	RPP25	ASAP2	SLC1A1	KIFAP3	PTMS	CXCL10	TNS3	HSPA2	JAK1	ATF5	HPCAL1	DUSP6	CDCP1	TEX2	PLA2G4C	LHFPL2	NES	PODXL	EPHX1	PION	GALNT6	CPQ	TCL1A	CAP2	LOC730101	CYP46A1	TUBB2B
NR3C2	LOC100507009	C1QL1	IGF1R	ADA	JAG1	CFB	PLAG1	MSRA	BBX	SOS1	MAP1B	NRIP3	HLTF	GRB10	PXDN	HOXC10	TYRP1	PRSS21	NEFH	GOLM1	LRRN3	TGFBI	MAP4K4	DHRS3	SRPX	BDKRB1	TFPI	HLA-DMA
IFITM2	DKK1	POPDC3	FOXO1	CRYAB	RND1	COL7A1	MAGEB2	BDKRB1	GRB7	DENND2D	PODXL	RHOBTB3	EYA1	MAGEB2	VAV3	TRO	LANCL2	GNG11	LGR4	HIST1H1D	IRS1	HAS2	TPTE	MZB1	UPP1	MCTP1	MAGEA4	MAGEA4
MYH10	MLF1	SERHL2	CCDC91	NME4	HDAC4	TSC22D3	LOC100507009	SPRR1A	TRIB2	PTX3	GSTP1	HLA-DQA1	SCML1	TMEM158	ARHGEF10	WDR41	PITX1	IFNGR1	CDH2	PRKCZ	SHANK2	FHOD1	BZRAP1	KLF2	SLC47A1	PLEKHO1	D4S234E	HOXA5
COCH	CBR3	STEAP3	PARK7	GCLC	RAMP1	HLA-A	SLC15A1	TNFSF15	RAP1GAP	EN1	CYTIP	LAMB1	SSBP3	PPAP2C	ENO2	TPK1	PSCA	SLC43A3	SCN3A	FAM189A1	SMYD2	RBMS1	GFPT2	ROBO1	C7orf10	PEG3	FGL1	FCGBP
TUBB6	CA9	THBS2	ADORA2A	EPS8L2	PTPRE	PNMA1	RPS4Y1	IER5	SPAG1	ADM	IFI6	SLC12A7	ALDH6A1	RAC2	MSN	NEDD4	ADAM19	SLC9A3R1	FLJ22184	SH2D2A	CAST	AUTS2	ZNF185	NAV2	CYTIP	CYP26B1	ICK	MANBA
PYGL	PERP	TNFRSF1B	SPOCK1	PFKM	FHL2	ARID5B	IL1R2	CKLF	CDA	PIPOX	COLEC12	CALB1	SNCA	IL15RA	DEPTOR	KIT	DRAM1	MEG3	GPR137B	RHOF	SOSTDC1	DDAH1	GNG11	LGALS3	THY1	GLRX	BCL6	CRYAB
ITPR1	DNMT3B	TTC39A	MSLN	NOV	ISOC1	FBXL18	CRLF1	HCLS1	INHBE	ProSAPiP1	CDC42EP3	SATB2	PBX1	DNAJC1	STEAP3	QPRT	CD70	NELF	PHLPP1	IER5	B2M	CAPRIN2	ZYX	PTX3	ZBTB10	CD55	DIRAS3	PDPN
CD83	PRRX1	BST1	CALB1	NNT	C1QL1	ST6GALNAC5	LGR4	LHX2	PEX11A	NPIPL2	FAM65B	NUP62CL	LEPREL1	REC8	LHFP	CCND1	GSTP1	CSF2RB	HLA-DQA1	TCF4	SMARCA1	RGCC	UCP2	ZBTB38	MLF1	POU4F2	ANXA6	ARHGAP29
APP	LOC390940	KRT14	FSTL3	ISG20	PEG3	ATF3	ERO1LB	WASF3	TST	FHOD3	TM6SF1	F3	ANKRD1	CLGN	CLIP3	BAHCC1	CRYAB	TMEM156	KRT81	MSRA	TRIM29	BCL11A	DUSP10	CYP46A1	SULT1A1	SLC27A5	ZNF107	SCRG1
PDP1	SLC43A3	DDIT4	SLC16A3	DAAM1	MYL5	TACC1	ALCAM	CTSZ	GADD45A	FAM131B	CACNA2D3	ISYNA1	PEG3	DYNC1I1	CTSZ	NEFH	PNOC	ABCB1	GREM1	NFIB	COL5A1	EHF	LIPA	RUNX1-IT1	CLCA1	FRY	HYI	LTB
CFD	PAX6	EGLN3	CFI	LRP5	FABP7	PDLIM2	BZRAP1	NUP93	DYNC1I1	CEL	NSUN5P1	MMP1	FCGBP	ZCCHC24	NDN	INPP5D	NME4	OIP5	AZU1	STK32B	TOX	SGK1	RORA	PBX1	SCN3A	C7orf10	EFNB2	CACNA2D3
FOXF2	CTSL1	FSTL1	PLLP	ACTG2	PLAG1	BHLHE41	RNASET2	KRT6A	UGCG	CBLC	NPY	OSBPL9	HDHD3	SLC25A37	RNASE2	PFKP	NBEA	RBP1	EREG	SLCO1B3	PPM1H	PRRG4	PSIP1	IGLL1	MNDA	SCEL	TMEM100	WDR41
ASRGL1	BSPRY	ITGAV	COL18A1	SLC22A18AS	MLF1	CKB	GPM6A	AMOT	TRIM44	SLC1A3	HEY1	SGK1	IFITM2	SOWAHC	RGS2	SLC6A14	SELENBP1	LOC100507009	GDF15	ANXA1	ENDOD1	DOK5	DLK1	IER5	SMURF2	FERMT2	PLIN2	VNN1
PPFIBP2	SPINK2	PIP	LGALS3BP	LPHN2	TSPAN1	SVIL	PARVB	GSTP1	ALDOC	EPHX1	ACTL8	PLAT	LIF	GABRE	BTG1	PLIN2	LAMP3	PEA15	CAT	MAGEB2	CD248	FILIP1L	MINPP1	MYL4	ATF7IP2	CD248	CRMP1	NUDT9
MME	GPR37	MPO	TRPS1	MID1	TFPI	BCL2A1	ARSE	DCX	VPREB1	HLA-DRA	PLAC8	CASP1	EPCAM	COL9A3	KCNH2	MCF2L-AS1	LAMP5	TOM1L1	COL21A1	ARMCX2	CXorf40B	XAF1	SRPX2	MANSC1	MAGEA10	MOXD1	HPSE	DNAJC12
RIN2	MCTP1	TPD52L1	HDAC9	ST5	BAALC	SLC16A1	MEIS2	LARGE	TSPAN5	EPM2AIP1	TIMP2	MMP10	SEPW1	NEFL	GADD45B	CFD	CITED2	CADPS	ERI2	ASNS	LMO3	CXCR4	PLA2G4C	NME5	FXYD5	POU4F1	TMPRSS15	CHST1
PLS1	HOXA5	LTBP2	RGS2	TRDC	MAN2A1	ALOX15B	LOC100506935	INHBA	HLA-DPA1	VAMP8	PADI2	STEAP4	KLK11	GPR137B	NOV	THBS3	CHI3L1	LMO3	PBX3	WASF3	SYNGR2	UPP1	FGL1	NETO2	MCTP1	PSAT1	CACNA2D3	ZMYM2
ST3GAL1	SPATA2L	VAMP7	ZHX2	GDPD5	MYC	NR3C2	PPAP2B	RASSF2	FAM111A	ABLIM1	INHBA	CA9	ATP2B4	C1orf61	TPST2	DCBLD2	TMCC1	CAMTA1	RUNX3	BHMT2	TFF2	SYBU	FHL1	CD37	MAFB	AZU1	MCF2L-AS1	HOXB6
SLC6A14	EPS8	LIPA	NGFRAP1	ACSS3	GSTP1	PLA2G4C	POSTN	HDGFRP3	ELOVL6	CACNA2D3	MPDZ	MOXD1	DNAJC12	TACC1	DDAH1	IRS2	ISL1	CKAP4	PTP4A3	ALX1	OSBPL3	ATP6V0A4	MGMT	CTSL1	ST14	C5	MAGEB2	CYB5A
WWC3	MT1G	DENND1A	BCHE	SLC16A6	FXYD5	SLC2A3	CYBRD1	PPP4R2	NUAK2	MX2	ZIC1	CAND2	SLC12A7	BCR	TES	MT1F	CD69	KIAA1644	MEST	C2CD2	SV2A	SLC6A20	THBS3	TFF1	BDKRB2	RASSF2	NOL4	CPS1
HLX	ADORA2B	CKAP4	RORA	GSTK1	ABP1	TRIB2	ZNF544	POU2AF1	TTC28	RAP1GDS1	CXCL2	ITGAM	GPR18	SRRD	TNFRSF14	ZSCAN18	ABCG2	MSX2	ZSCAN18	TRAC	GPR87	CHGB	NBEA	NTS	FABP6	HOXC4	MLPH	RNF144A
KIAA1199	KCTD12	KRT86	FOLR1	GATA3	EPS8L2	EMP3	FAS	KLF11	RARRES3	PLA2G10	ZNF544	PDZRN3	PRIM1	ZIC1	GPR116	ZBTB38	KRT6A	PPP1R26	EPN2	PGBD5	ELAVL4	SERHL2	RAP1GAP	ELAVL4	POSTN	RNF125	PTX3	SSBP3
PTPRR	FOS	F2RL1	TSPAN8	GSTA4	GSDMD	ODC1	MT1F	MID1	ABHD11	HMHA1	GPR125	MILR1	NAV2	CPS1	LRRC17	NDRG1	SLC27A5	RALA	CST3	GNG11	SIX6	LIMCH1	PTPRE	SELL	LHFPL2	TESC	RAB20	IGHV1-69
MAP3K8	SAMHD1	RELN	DCN	OAT	SEPP1	KCNG1	GBP1	CD93	GADD45B	NPTX2	ADAMTS3	ST3GAL1	RGS16	DIAPH2	TSPYL5	TXNRD3	HERC6	KCNJ15	MTUS1	MSX1	MID1	KAL1	LHFP	ZFYVE21	FGR	LRRC17	TUFT1	HYI
EFS	TMEM164	ZNF536	ALDH3B1	LIPG	MID1IP1	PSD3	IFT27	LAMP3	HLA-DQB1	HSPA1B	CEP112	NR3C2	CDT1	HOXD9	LDOC1	SLC16A4	TFAP2A	ALOX5	ROBO1	SETBP1	DHCR24	YAP1	TRHDE	PTGS2	D4S234E	CDK5RAP2	GBP1	F2R
PSG4	CSDA	AXL	FAM59A	CELSR3	HSD11B2	KAL1	KCNK12	TMEM208	KLK6	ALDOC	CTSS	TNFAIP6	S100A11	FLNB	ARHGAP29	PHLPP1	SOX17	NPIPL2	WFDC2	SLC6A20	C17orf81	MAGEA10	NFE2L3	ISYNA1	CD55	LY86	THSD7A	RUNX1T1
BMP4	TXNRD1	IFIT3	AMOTL2	TXNRD3	GATA3	KRT34	EPAS1	KRT15	PRKD1	KLK6	WIPF1	HBS1L	NR4A2	EPHA2	SPATA20	PENK	ZBTB38	IGFBP5	INHBA	DNAJC15	CXCL3	HIST1H2BK	PID1	COLEC12	RAB7L1	PDLIM1	PDE8B	IGHM
FOLH1	ANKRD28	TMEM47	IL24	SIX3	FAM70A	MEST	CD83	MOCOS	SEZ6L2	FRY	ENO2	TACSTD2	RAB11FIP1	PRAME	SOBP	HOXB2	CLK1	PXDN	PRTN3	SLIT2	FXYD3	TANC2	FHL2	SPHAR	IFIT1	HOMER3	DCX	ADI1
NOL4	ALX1	PELI2	JAK1	BAG2	SLC16A6	RECK	ZNF274	ALX1	WFDC1	TNC	PTGS2	SPINT2	ARHGAP32	INHBE	COL21A1	HDHD1	TIMP2	MT1X	THBD	NEDD4L	LRIG1	HES1	CD83	MAGEB2	ATP2B1	HAUS3	WDR41	HIST1H1C
ZBTB38	SCN2A	NAT9	SERPINI1	MMP9	IL32	GFOD1	BTG3	CALB1	CALB2	PPIC	EVI2A	HTRA1	GYPC	UBE2M	KCNS3	KIAA0226L	CYP51A1	IMPAD1	ARHGAP32	LYRM1	RORA	MFNG	VLDLR	RAB4A	ABCB1	RHOF	DLG5	CIDEB
THBS3	SEMA3A	PPP1R26	SPRR1A	ECH1	LY96	ATF7IP2	PTP4A3	STC2	SCG3	ITGA3	PLTP	MCF2L	GDPD5	FOXL2	RCBTB2	ERC2	FXYD6	PRKCDBP	CFD	MCOLN3	HES1	ZNF529	ARHGEF2	SMYD3	CA12	ADRBK2	PRCP	RBMS1
ST14	CALML4	FDFT1	PLAC8	SPG20	PI3	CLDN4	MFNG	TBX3	PSAP	H1F0	SOX4	TRIM22	SAMSN1	SERPINB6	EYA1	HBEGF	DFNB31	MAOA	MMP2	SEZ6L2	SH3BGR	CRABP1	CPE	PROS1	MME	LCN2	JAKMIP2	NUDT4
ME1	PRRG1	SYK	TRAC	SEPW1	HOXA1	EPHA2	TTC28	CORO1B	TNFAIP6	LGMN	PCDH17	ESRP2	RRAD	CIDEB	RPS4Y1	ZNF536	DLC1	COL21A1	DNMBP	DDAH1	HLA-DPB1	MAL	CLIC2	ZNF331	MTUS1	LPPR4	ZNF529	SEMA5A
KCNJ8	NDUFA4L2	TSC22D3	CAPN2	SDC2	IL6ST	ASS1	SLC18A2	NLRP2	CCL20	STARD3	FGF13	BCL6	TNFSF10	THBS4	PAPSS2	IRF9	PTPN12	HRH1	TXNRD3	LYPD1	PPP5C	STC1	DUSP5	MAST4	PLEKHA5	TPST1	BTG2	DFFA
SULT1A1	PIPOX	TOR4A	FAM65B	CLDN3	ITGB5	KCTD12	LAMA5	RAI14	MVP	HEPH	POU4F1	TUBB2B	AKR1B1	PCSK1N	DNAJB2	KLF5	ASAP2	SELENBP1	NTS	IL6ST	HDHD3	CDH2	DENND2D	CHST10	MAP3K8	GRK5	CAP2	PDZRN3
GYG2	C5orf30	BDKRB1	TM7SF2	C1orf114	LINC00312	SERINC5	RASGRP1	MAL	RBMS1	HERC5	NEDD4L	CD83	TTC38	AFFX-HUMRGE/M10098_3	INA	PI3	DIP2C	SVIL	ELAVL2	NR3C2	CYP51A1	SLC28A3	GUCY1A3	KIAA0182	HLX	IGFBP1	DENND2D	HLA-DQB1
RGS5	ARMCX2	NEK4	ELOVL6	DHX32	GLB1L2	DIRAS2	PPL	TMPRSS3	SEMA6D	ME3	TUBB4A	DDB2	OLFM1	KIAA0922	F2R	DMBT1	CTGF	GABRP	CYBRD1	TSPAN5	SLC29A2	SERINC5	HMGA2	FAM46A	POMT1	POSTN	IRF9	ANXA6
PCSK5	HDGFRP3	APOC1	HERC5	CYTL1	HLA-DMA	C1S	MCF2L-AS1	LDHB	AARS	LRRN3	LAMB1	TMEM2	CRISPLD2	THBS2	AZU1	LEF1	DUSP4	PLA2G4A	AJAP1	PSRC1	EGLN3	ANKRD1	PRSS12	KRT16	ASS1	NT5C2	LOC100507009	DENND1B
ARHGDIB	CYP11A1	ERO1LB	IL2RG	SLC2A5	FAIM3	VIL1	C12orf5	GRINA	MYL9	CBR3	MZB1	ATHL1	COX10	HCG4	ZFYVE21	MOCS2	SLC46A3	LRRN3	MED14	IFT57	KRT16	SH3GL2	IRS1	ADAM23	MGP	PHYH	FAM70A	NFIL3
ELANE	DUSP22	CYP51A1	CCL5	MFNG	STK19	DOK5	DUSP5	NR0B1	DEPTOR	MOB3B	CD79B	KRT34	CCRL2	KRT19	SQRDL	APP	DOK5	ITPR3	MPP1	GPR87	MGLL	ME1	SV2A	PTPRM	ISYNA1	PON3	LIMCH1	SLC25A46
TNFAIP6	POU2AF1	CHRDL1	CAND2	IL1B	RAPGEFL1	PODXL	TMEM176A	PRSS21	PLS3	TFPI2	CEACAM6	SRPX	SLC2A10	ZNF365	ALX1	DLK1	ASB13	EIF1AY	SPHAR	TESC	EHF	GSTK1	ACOX2	LYN	FUCA1	XK	CA2	SH3BGR
EFNA1	FGL2	PEG10	IFI44	RNASE1	PLCE1	DHRS9	IRX5	TPTE	DEM1	RBMS1	MOXD1	HEG1	ORM1	SSBP3	IFI16	BBX	CA9	CAP2	PRND	CALB1	YAP1	HLTF	PTPRR	CBS	NOL4	DYSF	PIK3R1	CPA4
DEPTOR	DEF8	ATF7IP2	WDR41	CALML3	NPIPL2	MME	PNPLA3	ALDH3A1	TRIM2	GEM	TUFT1	DPYSL3	GPNMB	MDM2	COL9A3	ZNF22	MAFF	C14orf132	ANKRD28	ERF	KCTD15	EPS8L1	FAM64A	ACAT2	INHBA	UBE2C	HMOX1	GAL
PLXND1	FADD	BRP44L	SRPX2	DENND2D	CRIP1	ZNF264	HOXB6	HN1	ABCB1	ITGAV	PKP4	ELF4	TNFAIP3	REN	IGHM	GOLM1	STOM	PDLIM4	PSIP1	FOXA1	GLT25D2	CHD7	CHCHD7	LYPD1	PADI2	TTN	KLHL7	ZSCAN18
GHR	TRIM29	PDLIM5	SLC35E3	FAIM3	ZIC1	FBXO42	HOXC6	CPS1	TFPI2	SNAI2	KCNMB2	DUSP4	CPS1	MAGEC2	EGR1	FZD7	SETBP1	LAMA5	ZFP36L1	CTSG	LDHB	RRP8	ABHD10	VDR	MAP3K14	AGBL5	C5orf30	NT5DC3
SETBP1	LPAR1	LDHB	ITGA3	USP2	LBH	BASP1	ACTG2	SDC4	PDE8B	WIPI1	MT1M	CD69	EGFL6	VMP1	QRSL1	TLE2	SOX4	THBS2	CTSS	YES1	FCGBP	ITGAE	HOXC10	NFE2L3	RPL23AP32	ENPP2	CELF2	MSRB2
C16orf5	RAB31	ATP13A2	C11orf67	SPRY4	FZD7	CST4	UPP1	SLIT2	PTPRM	BCHE	RAP2C	CCL20	DYSF	TOR4A	CD93	FGFBP1	GATA2	SCGB1A1	C6orf120	ACOT9	C8orf4	CAP2	RUNX1-IT1	ABCB1	SCRG1	GLA	ITGA6	HCG4
TMEM2	B2M	PMAIP1	HSPB3	NET1	PBX1	ASAP1-IT1	KIF1A	MATN2	TMEM164	AGR2	RAMP1	PENK	MYBL1	ERAP2	ESPL1	SLC5A6	INPP5F	CTSZ	HSD11B1	UGT8	MSRA	IL18	DDX43	RNF144A	HDAC9	HYI	CRIP2	LST1
GOLM1	PALLD	ZNF529	ATP13A2	FGF13	SOGA2	ABLIM3	GPR137B	LYRM1	SCG2	SLC47A1	APOD	RNF144A	GJB1	RASIP1	DBI	PYGL	KRT34	F2R	EHD1	TSPAN13	HAS2	PLS3	GHR	PDE2A	CEL	ADAMTS5	SLC16A4	GSPT2
HSD17B1	CX3CR1	BPGM	DOK5	HSD11B1	TTC28	DRAM1	GHR	PLIN2	SMPDL3A	DCBLD2	GAL	CGGBP1	KIAA1598	ISG15	LGALS3BP	MNDA	KIF1A	LYPD1	TMSB15A	MMD	G6PD	PTPN3	FAF1	DUSP22	MT1F	HSD17B8	SGK1	IL18
CPS1	CHI3L2	HEXB	SLC12A8	MEG3	TRAC	RARRES2	KCNJ2	GLB1L2	LGR4	MGLL	MAP4K2	GOT1	BIRC3	TNFAIP6	GHR	MOCOS	SOSTDC1	ELMO3	IL2RG	IL10RB	DOCK4	HOPX	SGCE	MGMT	PRSS12	SLC25A24	NAV3	SFN
DAB2	ABCG2	IGFBP5	CXorf21	DMBT1	FRMD4B	KRT7	BLNK	RCBTB2	CD69	CDK18	BAG2	LRRC61	PHF11	PIM1	ABCA8	FAM169A	DENND2D	COMMD9	SLPI	MOXD1	ABCG2	MORF4L2	CTH	SDPR	PPAP2A	SH3BP5	CSTA	MXI1
PDZK1IP1	PGF	C7orf44	TSPYL5	ME1	GZMB	GAS1	FABP4	SLC7A7	PERP	HLA-F-AS1	CH25H	USP2	SYBU	C16orf45	SYK	MEG3	GOLGA4	HSD3B1	IGKC	MTL5	ASNS	CHST2	MTUS1	ALPPL2	LSR	SLC38A1	ALDH1L1	COL4A2
COL4A1	CD59	TNIK	FDPS	SPARC	PLEKHB1	PLAGL1	PSAT1	FHIT	CR2	ADORA2B	IGSF3	FBXW4	TRO	CHN1	C2	FAS	CCPG1	MYL9	PHF11	PI3	KHDRBS3	COBL	DKK1	AMOT	CHST2	CD69	CHI3L1	POU3F2
HDHD1	C1orf114	CAST	MYO5C	CDH13	CARD10	DSC3	ZNF529	WFDC2	RETN	BTG3	MYL5	LTB	LAMP3	SNRK	NME4	HMOX1	LARS	PLAC8	CYP46A1	DHCR7	C14orf159	ACADM	RNF38	PLAG1	INPP1	CELF2	LEF1	LAMB3
PION	MAOB	NID2	SEMA6D	IGJ	SPAG1	CST1	ACTN1	MGAT4A	TOM1L1	CEBPB	ISOC1	MSC	CDH7	ECH1	TPD52L1	CPS1	COTL1	PNPLA3	CHRNA5	BIK	HTRA1	CXCL1	MKNK2	ANXA6	ZNF467	NMT2	LPGAT1	MUC16
IRF9	KIAA1199	SLC17A5	BEX1	CETN2	KRT81	GADD45B	TIMP3	FGFBP1	C3orf32	CCRL2	SEPW1	DAAM1	IL6	MAPK1	SEMA3C	PPP3CA	EFHD1	TST	TSPAN5	ADAM19	SPARCL1	CROCCP2	FAM155A	SLC1A4	THUMPD2	MME	NPTXR	MYB
LRP5	PIM2	KLHL9	SQRDL	NDN	MX2	CETN3	PRTN3	TRIP10	SPR	NOV	ERC2	ELAVL4	LST1	OPLAH	HYI	DDC	SLC12A7	HLA-DQB1	MAP4K4	MFHAS1	PLAC1	ASAP2	SLC47A1	HLA-DPA1	TYROBP	POU2AF1	INHBA	CDA
PRKACB	FRMD4A	SSBP2	GUSBP11	XYLT1	PITX1	ZNF26	CD47	SLC1A3	CDO1	CALB2	TMCC1	SETBP1	ZNF217	CDKN1A	PDE9A	PCYOX1	CD55	PHF16	HK1	SRGAP3	MICALL2	PTH2R	RAB33A	OLFML2A	TNS3	PDE9A	ANXA3	ITM2C
COL15A1	FXYD5	NME5	CRIP1	SMYD3	ACTN1	TM6SF1	LPCAT1	SOAT1	CCRL2	CEACAM1	HIST2H2BE	ZNF587B	LINC00339	PDGFRA	FAM189A1	PLEK	TMC5	ISG20	GNG12	HTR2B	GPX3	TFF3	TMEM132A	MS4A3	ENTPD5	MAMLD1	FAM13A	RGS1
PSAP	SLC9A3R1	ZNF544	ABCA5	PIAS3	PHTF1	MRC2	COCH	SERPINB5	MDFIC	PERP	GPX3	CYP2E1	CCR2	VIM	ZNF14	CST3	DUSP1	PCK1	AICDA	PSIP1	KLK5	PNPLA3	NDUFA4L2	SYNC	IFI27	TPD52L1	ZNF91	ZBED2
FABP6	MAPK7	HIST1H2BD	BIN1	SERPINB1	SCML1	LTF	PMEPA1	MAD1L1	GSTM3	PLCL2	ISG15	BMP6	PRPS2	BMPR1A	WFS1	CXCL14	NPC2	CTNNA2	ELF4	SEMA3A	MAB21L1	TRIM68	SPAG1	FLJ22184	POU2AF1	CYP46A1	ZHX2	C7orf10
BLVRA	PLP1	NET1	DUSP10	IL32	ST6GALNAC2	UBE2M	MTL5	MVP	AKAP12	FA2H	TBX3	CTH	TFRC	MRC2	PPFIBP2	NTS	AGR2	CES2	PPFIBP2	C3orf14	RASGRP1	THBD	CREBL2	SNTB2	DCBLD2	TUBA4A	MAP1B	BOLA1
CLIC2	TSPAN13	PTGDS	MAGEA11	SLC20A1	LHFPL2	SPEN	STOM	SH3BP5	HLA-DRB1	IFIT1	LPXN	CCPG1	RGS1	PNPLA3	IPCEF1	MAGEH1	ODC1	CBR1	DYNLT3	IGSF3	LAPTM4B	CNTN1	SPINT2	LHFP	CYFIP1	MAN1C1	SLC7A8	PPAP2C
CYP1B1	ZNF512B	MT1G	SMARCA1	ANXA1	PARVB	COLEC12	EYA1	RRAGD	PRIM1	SH3TC1	UPP1	SLC12A8	ECH1	NEDD9	SCRG1	FAM49A	TPST1	ANXA13	LOC100506935	PLA2G15	ATHL1	CTNNAL1	PLAG1	MAOA	SLC25A20	RGS10	CD37	EPB41L4B
C11orf73	ARHGAP32	TMEM185B	SERPINB6	KIAA1199	IFITM2	STARD13	CCNE2	SMPDL3A	CCND1	LY96	FUT1	LINC00312	RORA	TIMM8A	ELAVL4	CLSTN2	GALE	WBP5	LYPD1	C1orf115	PARVB	MT1G	NOS1AP	BIRC3	CDKN2C	TMEM156	SCN1A	ZNF137P
PDGFD	DSG2	RET	CTH	KRT6A	C7orf10	SASH1	UTS2	HDAC9	SH3BGRL	KIF5C	RAB9A	XPNPEP1	CLIP3	SQSTM1	GYPB	GPC3	REN	CYBA	CD48	PYGL	EPS8L2	ZNF652	CCK	EVI2B	WASF3	NCALD	RTN2	SERINC5
PEG3	FAT1	HCLS1	P2RX5	CDO1	C14orf132	ZNF274	SLC18A1	DEGS1	RHOB	CBR1	CHRNA3	SYCP2	PLEKHB1	ARID5B	MDFIC	PLK1S1	SLC2A6	ANKRD55	PTPN12	CRABP1	TGFBR2	ERCC1	BEND5	ACTN1	CSRNP3	KCNMB4	POU3F2	LY6D
STOM	CXCL14	RUNX1-IT1	IL32	ITGA6	NME4	FBP1	TBC1D9	SYT17	KCNS3	IGFBP2	MNDA	GABRA2	FAM127A	BAX	WASF3	PDPN	CYB5R2	LIPG	ENPP4	GATA6	WNT5A	KIAA0664L3	GRB14	CYP51A1	APRT	SLC12A8	TFDP1	ERC2
NAGK	GNG3	GRIK2	UGCG	CYB5R2	C1QTNF3	PLA2G4A	TMPRSS3	WISP3	KRAS	TMPRSS15	ARHGDIB	ARHGAP32	EPB41L4B	F2R	ISYNA1	DPYSL3	PODXL	NBEA	SERPINI1	CCNE2	DPY19L1	KCNMB1	SLC44A4	TNFSF4	ACTG1	CALB2	DYNLT3	AKAP12
WASF3	IFITM1	KRCC1	MST1R	HAS2	PHF16	CTSC	GPRC5C	TPST2	NQO1	GPC3	SMPDL3A	NACC2	ANO1	D4S234E	CCDC91	CTSS	ARMCX3	SLC46A3	ZNF529	MAGEH1	CACNA2D3	NID2	CD244	GSN	TRIP6	HLA-DQB1	PLXND1	DNM3
C7orf10	MEAF6	PDPN	SVIL	PRMT5	GLRB	HGF	AEBP1	TFAP2A	PTEN	ITM2C	NPIPL2	SPC25	ARNT2	ODC1	DKK1	PION	IRAK3	KLK10	NFE2L3	BSG	HEBP2	FOXD1	CACNB4	TCL1B	TP53	IL2RG	MPDZ	EPHX2
KCTD7	TAC1	UBL3	SLC39A4	GSPT2	CDH4	DBF4	CRH	MTL5	PIK3C2B	PKIA	ILK	IER3	TRIB2	PRSS21	EDNRA	PPP1R16B	DENND1B	TTC13	CELF2	TBX3	ZMAT4	CD99	AIM1	APOBEC3G	CAPN2	DSC3	RAP1A	ZNF26
TMEM45A	FAM134B	CCDC28B	PTGFR	ALDH1A3	HBE1	FBLN1	AGAP1	NNT	ACO1	RHOF	CCND2	DLK1	GATA3	MCF2L	MYO5C	MID1IP1	SFN	ELOVL6	ARHGAP44	COL5A1	DBC1	SPAG4	CDH13	LDHB	PDHX	KIN	COL11A1	FBP1
DPYSL2	DCBLD2	ARHGEF10	ACTG2	MICB	ASRGL1	PLAT	10-Sep	SLC2A6	CDS1	ATP9A	CHI3L2	DUSP6	SPR	BASP1	S100A9	IFITM2	SPATS2	ZNF665	PRSS12	NLGN4X	TREM1	CCDC109B	COL9A2	CD9	AK1	CAP2	PMEPA1	XAF1
COL4A2	FAM127A	LSS	RHOB	ZNF667	PRRG1	HMGCR	MINA	TESC	LOC339524	NRIP1	HLTF	SLC23A2	TRAC	ST5	IGHV1-69	BATF	PSIP1	FXYD5	TRDC	CERS6	MKNK2	ABCG1	RAI14	IRAK1	ERC2	NCRNA00185	FZD7	MLC1
TRAP1	SQRDL	S100P	C6orf15	TUBB6	RNF128	HOXB6	C2CD2	COG5	AIF1	MN1	HOXC6	TSEN2	SMPDL3A	SNX7	NPY1R	FGR	LRIG1	FABP7	ZNF274	PLA2G4A	CD48	NMNAT2	RGCC	MAOB	HTR2B	SCYL2	STEAP3	MX1
CDH3	GRIA2	MYL9	EMP1	TNFSF10	HK1	SLC25A46	CRYZ	GEM	CBLB	HSD11B1	COL18A1	PTMS	CENPB	PPM1D	HAL	TRMT1L	PTGES	FBP1	ADA	SULF1	TUFT1	PGM1	TTC39A	DNAJC15	AUTS2	MFHAS1	MID1IP1	TUFT1
IFITM1	BAHCC1	GFOD1	SCRG1	151162	A2M	CCDC91	ETFB	C2CD2	C2CD2	ISG20	CCR8	P2RX5	STMN2	FLRT3	TUBB4A	NBEA	CHRNA3	STMN2	KIF1A	FAM155A	PRG2	HOXD10	HLA-DMA	FAM13B	PTPRR	CDH5	ACTC1	LIPA
REG1A	HBEGF	C1orf115	CDH3	CBR1	CECR1	RPL13P5	IFT57	OLFML3	RPS6KA2	CLIC5	C7orf44	IRGQ	CD48	ALDH1A1	LOXL1	C3	RNASE1	ANK3	PITPNM1	TMC5	ZNF135	TGFB1	HSPH1	ACOT13	PLEKHB1	RGS16	TMOD1	COCH
SERPINI1	FUZ	TSPAN13	EYA2	MFAP5	CNN3	HMGA2	ISG15	LOC100507009	RUNX1T1	NUP62CL	CRIP1	C16orf5	HLX	SNCA	LSP1	MPDZ	GSTO1	GALNT12	SLC39A8	NPTX1	FOS	MSN	SLC3A1	SAP30	ZNF573	IGHM	ZFP36L1	SLC47A1
ME3	AEBP1	TPBG	IL18	KDM5D	KLF5	GALE	ASNS	GINS4	TCL1A	PHLDA3	IL2RG	DACH1	VIPR1	MRE11A	DPP4	SETBP1	CYP26B1	ZBTB10	MYL5	RPS6KA2	CH25H	MUC1	PPAP2A	ARG2	ZC4H2	HS3ST2	NME3	DOK5
SAMM50	TUFT1	ME1	CXCL11	CD14	ANGPT1	FTL	ZDHHC14	ZNF586	RTN1	PPM1H	KAL1	ALG13	ORC1	NEFH	TGIF2	ITGA6	DUSP6	ZNF512B	BEND5	SUCLG2	SYNE2	THY1	MMP9	C12orf5	TRIM44	UPK1B	NEDD4	SVIL
MGAT4A	GEM	HSPH1	PRPS2	SLC7A7	OXTR	GDF15	PDE8B	FAM129A	MCM4	ACTL8	PPFIBP2	SOLH	MUC1	STRA6	GRB14	SLC19A2	ARHGAP22	ZNF544	CNIH3	HOXB2	GPRC5A	SH3BP5	SLC12A2	CDKN2C	ATP7B	LHFP	MOXD1	GDF5
WFDC1	FOXE1	FNBP1L	HLTF	NAP1L2	FZD10	GATM	RASIP1	G3BP1	MAGEA4	FEZ1	ANK1	BMP5	PEX6	RPL39L	CLEC11A	LOC100507009	PLGRKT	NUDT11	NOX4	TMEM176A	ORM1	ENTPD6	PDE8B	RABAC1	APOBEC3C	GPR65	TRAF3IP2	PANX1
CALML4	MGAT4B	WWC2	GPR116	TXNRD1	PRDX2	ERC1	AMOT	CLIP3	FNBP1L	SPC25	GBE1	CLIP4	LOC100506935	MGC2752	TST	STXBP6	CLEC2B	SPATA20	UTS2	APOBEC3G	NAV3	LAPTM5	ZNF587B	BACE2	ADRBK2	CORO1A	PHLPP1	CEACAM1
DLG5	KIAA0226L	PTGS1	TSC22D1	TJP2	TXNRD3	PLSCR1	ELF4	GRB7	NNMT	DNM3	FST	HHEX	SLC25A40	TRMT12	LIF	SLPI	ZNF135	TMEM126B	ZDHHC14	SQLE	LCN2	ZMAT3	TMEM209	IL1A	IL8	SREK1IP1	IL7	TNFAIP3
ECHDC1	SLC6A20	SLC41A3	RPP25	OSBPL3	FGL1	CXorf57	GOLM1	SCML1	CUEDC1	CYR61	INHBE	HCK	ENPP4	GNE	KHDRBS3	ANKRD28	PGM1	RASSF2	ITPKA	FGFR2	TRHDE	GNG11	PEG3	DDAH1	MCF2L-AS1	LMF1	ACAP2	GPRC5B
TFAP2B	ATXN1	B2M	ARHGEF10	GPR37	KCTD12	CAPN2	SFN	KIAA1462	SNCA	TMEM45A	HLA-DQA1	SOSTDC1	BTN3A2	FABP7	SLITRK5	CDKN2C	CHPT1	B2M	PDE8B	TFDP2	E2F8	IGF1R	MCTP1	TRIB3	COCH	PI3	SHROOM2	GNAI1
STXBP6	VIPR1	AMIGO2	MAPK13	RHOF	RAP1GAP	POSTN	RHOF	FAM5C	RAB38	LHX6	C2	INPP5F	CCL20	LIG1	FCER1A	MEIS2	PTPRE	BCL2L14	GSTT1	BIRC3	AGAP1	EMP1	MFAP4	PTPRE	CD97	CAPRIN2	SNTB2	MSN
PSCA	CD55	TNFSF15	COL21A1	SPOCK2	PDIA5	CYP27A1	BMP4	CHRNA5	ABCC2	FGR	FCER1G	BAI2	NUAK2	TPST2	PSMB10	RORA	DPP6	CST6	SRGAP3	TMEM100	DEGS1	CYP1B1	WASF3	MFAP5	IFI44	UVRAG	ANXA1	CERK
MPDZ	HOPX	NGFRAP1	COPZ2	SLC5A3	GSTM3	PEX6	ARHGEF3	C5orf15	ALDH1A3	PEX6	MNS1	SSX2IP	NEIL1	LPL	LYN	GOLGA8A	EXOSC8	WSCD1	PEG3	CEP104	NUDT11	TRPS1	GSPT2	FAF1	PMEPA1	MAFF	SETBP1	CALB1
NDST4	ICAM3	TRIM9	MYLK	QSOX1	ACTC1	ECHDC3	SPARC	HDAC4	NR1H4	EREG	KLRC3	OPLAH	CNIH3	FBXO2	PLA2G4A	PCDH17	DHRS9	PLAUR	SPC25	FBP1	MLH3	FOLR1	CLSTN2	CAP2	IQCG	CLEC2B	AICDA	DYRK2
CCND1	GSR	CTGF	CTNNAL1	ATF5	SLC25A24	OPLAH	MFAP5	RBKS	PPFIBP2	OLFM4	TNFSF15	LMCD1	HLA-DOB	ProSAPiP1	MTUS1	DLG5	FAM63A	CD47	GALNT12	HGF	AGT	FBP1	GDF15	AMPH	WDR91	PPM1H	CUEDC1	IL7R
CLEC5A	PCCA	TREM1	BTBD3	GHR	C17orf75	FOSB	SORL1	IRAK1	AMOTL2	CRIP1	C14orf132	SV2A	EBI3	TSPAN7	TSPAN8	MAP3K8	PPP1R1A	TSPAN5	LY96	RAB7L1	HOXA7	SSBP3	ZNF274	STOM	EREG	TMEM14A	CD248	ITGAV
HOXC6	OGG1	PLEKHB1	COL11A1	TTYH1	FAM129A	FSCN1	TLE2	STX8	FAIM3	AKR1C3	HIST1H2BK	INHBB	CHST15	SACS	GALNT12	FCER1G	TCEAL2	FAM46A	EIF1AX	NLGN1	PAM	ICAM2	ISYNA1	C12orf52	ELF4	MAGEC1	ACVR2A	STMN2
SMTN	IRF1	DOCK4	LRIG1	PTEN	HS3ST3A1	MMP2	DOCK10	NUAK1	GRP	RHOBTB3	LIMA1	CYP1B1	PRG2	UHRF1BP1L	EIF4G3	PRND	AKAP11	HSPA12A	CALB1	POU2AF1	INHBA	SNTB2	SOX11	SPAG1	HOXC10	HLF	NTS	MGLL
DLK1	WDR45	HSD17B8	FAM110B	S100A8	ADRBK2	NPR3	EHF	SSPN	CD48	CTSL1	MAST4	DOCK4	IMPA2	LRRC49	SMARCD3	SERPINI1	KCNMA1	CEACAM6	GPX3	PODXL	GJB1	KIAA0895	NPY1R	FUT9	SACS	LEF1	TNFAIP1	TLN2
FGFBP1	CXCL10	SLIT2	TRAF3IP3	PLEKHG6	SOAT1	POM121L9P	IRF8	WIPI1	SULF1	MLC1	BATF	NBEA	ANKRD28	GALE	FGF13	BAG2	FAM69A	UBD	NOS1AP	CD48	EREG	CD59	PROS1	DENND2D	TAOK3	COL5A1	SCN3A	MID1IP1
TMPRSS3	PPFIA1	SLC35D2	MICAL1	KHDRBS3	LGALS1	CXCL6	SLC16A4	PDGFRA	RHOF	TCL1A	FGR	CD55	AGR2	TGFBR3	CCNA1	TGFBI	CFH	PYGL	ZEB2	CD52	DYNLT3	SCML1	COTL1	TRIB2	ENOX1	EN1	SPARCL1	NXN
PODXL	MGLL	ALX1	SNCA	TMX4	CELF2	ZNF365	TIMP2	PRRG4	CHGB	BFAR	BCR	SOX4	ETAA1	RBMS1	AKR1C3	VAMP8	EFNA5	GNL2	FHL1	PDGFA	SSPN	UBB	GPR22	MT2A	C7orf49	RNASE1	HSPH1	CA12
OSBPL3	C14orf132	IL18	IFI6	PRRX1	PDGFD	PAPPA	CSRP1	FJX1	KIAA0226L	CAPN2	SVIL	C3	MAOA	PSD3	METTL21B	POSTN	ZDHHC14	CNNM1	HEY1	CNN3	IMPAD1	TES	RBPJ	AHCTF1	RGS20	MICALL2	CD48	SPON2
IL32	DYRK4	TMOD1	PRKCB	SLC22A18	GPSM2	KRT19	MFHAS1	ERO1LB	LYST	ALPK3	IRAK3	ENO3	CST2	UBR4	MYC	CACNB4	TAF15	ALDH3A1	NBEA	SERPINB6	AKAP12	SLIT2	ARC	ISG20	PCSK5	PROM1	GLB1L2	ECHDC3
DMBT1	DLX5	MREG	VCAM1	TAC1	SLN	LOX	ASAP2	HEBP2	NR1H3	MYOZ2	SPON2	ALDOC	NCKAP1	CR2	TSPYL4	OSBPL3	WISP3	STRA6	INPP5F	HS3ST3A1	MPDZ	LMO2	LARP6	DUSP5	MINPP1	FBP1	MICAL3	FAM59A
POSTN	DYNLT3	RUNDC3B	WWC3	FXYD3	KIAA1644	REN	HOXC4	CACNA2D3	HLA-DRA	CLN5	ZC2HC1A	LY96	MYOF	HERPUD1	TNF	RECK	FCGBP	PRKCA	MAN2B1	LASP1	SPON1	WWC3	ITGA2	ZCCHC14	SIGIRR	CHI3L1	CHRDL1	CRIPT
C21orf7	ATF3	CSRP2	MS4A3	PLS1	RUNDC3B	CEACAM1	ARHGEF2	CHRNA9	DMRT1	GALNT3	SELL	DSP	ENDOD1	ZNF493	MGMT	GCH1	PAM	CHRNA3	TMEM176A	SLC12A7	FAAH	3-Mar	WDR91	IGFBP7	MCM3AP-AS1	EGFL7	OAT	HLA-DRB1
HYI	KRT20	RGS3	MDM2	EPS8	PREP	MARCKSL1	CYP1B1	RAB17	GUCY1B3	PIK3C2B	KHDRBS3	MGP	NXT1	ACTA2	LAPTM5	PLAG1	SPRY1	RAB17	RLN2	SOX9	FGF13	LCP1	NUP62CL	ZNF14	FRZB	PION	LUM	ALDOC
DACT1	HOXA7	TRIB1	FNTA	CASP1	FAM5C	GSDMD	PTPRR	BAALC	ZBTB38	PADI2	DHRS3	FMO4	TSPAN13	F3	FYN	CAD	MAN2A1	NEFL	SWAP70	TMEM187	ID1	TPM1	CCDC91	DPYSL4	ZDHHC8P1	TMEM185B	FAR2	NEK3
TXNRD3	MSRA	PRSS16	NET1	WDR19	SCG2	WWTR1	DCAF6	AIM1	MEF2C	LOC729799	PPP1R13B	PHLPP1	STAP1	EPHX2	HEY1	TFF1	ITGB5	MSRA	MFAP4	ZNF536	DDHD2	FAR2	F8	FBXO2	HLA-DQA1	AFFX-HUMISGF3A/M97935_MB	CDO1	TRIM9
FZD7	LAPTM5	SATB1	SLC27A3	HEBP2	CSF2RB	AGR2	DHRS3	EPB41L2	NPAS3	PIR	TMEM106C	TES	GPC4	ASS1	NXF3	LY6D	SLC26A2	EPS8L2	GHR	LPAR6	RELN	TRIL	TOX3	PSMD5	MX1	BST1	EHD1	GPC3
PLA2G4C	PYGL	EFHD1	RGS20	TMPRSS3	CGA	CDCP1	RANBP10	NDE1	AJAP1	RGS2	RASAL1	FSCN1	SLC3A1	FAM131A	THOP1	TOB1	PHF10	CEP72	BSG	PRKAR2B	JUN	PYCARD	RNASE2	NT5DC2	SPINT2	H1F0	BMP4	TRANK1
CITED2	ACVR2A	UXS1	FBXO3	CDA	PSMB8	MAGEA1	ALX1	OLFML2A	PTPN3	JUN	FAM110B	POU4F1	LRP12	ICAM2	CLDN1	SAV1	TFAP2B	PDHX	CD47	PADI3	SPA17	TRIB3	LAMB2	CSRP1	CST3	ADA	PADI2	SRPX
GPM6A	TMEM134	LAMB1	LHFPL2	C11orf75	ZNF587B	SLC7A11	COL15A1	PRKCDBP	LHFPL2	ROBO1	ARAP2	PRKAR2B	CD83	KANK1	NMT2	ARSE	FLJ39639	SLC22A18AS	TBX21	BLVRB	MSX2	RNF144A	MPP1	ARHGEF10	NEFH	AIF1	OSBPL3	AP1AR
ADAM12	BTG2	CAB39	TAF7	ANK3	VGLL1	SSFA2	DNAJC15	LDOC1	EYA2	TGFBI	GVINP1	ZNF135	PCGF1	PRKDC	FADS1	GRB7	OSMR	PRAME	SOX15	CYP4B1	COCH	ENPP2	ANO10	CXADR	ZFAND1	MEIS2	AGAP1	NUP62CL
TP73-AS1	EIF2C1	MAST4	EPCAM	CAND2	NLGN4X	PERP	FOCAD	GAL	MAGEA11	FAM59A	PPP1R1A	SERPINB6	CTSL2	NT5DC3	CDC42EP3	SLC25A1	SIK1	ICAM3	BIRC3	FZD7	FAR2	ATF5	ACO1	IL8	MEIS2	HMOX1	MAP4K4	EGR3
ANKRD28	SGCE	IGLL1	ORM1	USP11	CSRNP3	RNF44	BSG	PEA15	SERPINA6	SYCP2	CALM2	ISL1	TFDP1	SATB1	ADAM23	ME1	EYA2	MLF1	CCNE2	ANK3	SOX17	C8orf4	PTGS2	EXOC5	SDCBP	FBN2	AMIGO2	FRZB
CD74	PION	CAP2	POT1	HCK	TUSC3	C17orf81	LOXL1	XYLT1	PYCARD	PAH	BCL6	DGKI	LINC00597	TIPARP	TMEM147	TUBA4A	DCAF6	OLFM4	INPP1	RAB3B	MFHAS1	ICK	PIGH	TERT	FSD1	CTSS	ABLIM1	MMP10
NR3C1	ZNF91	LRIG1	KLK5	IRS2	LAMC3	SLC35D1	FLG	CYP46A1	DSG2	CCL2	POU3F2	SLC2A4RG	FBN1	EMP3	PBK	SLC29A1	SOLH	TULP4	MFNG	SCG2	TRBC2	DYNC1I1	FRZB	C11orf75	TXNRD3	NMB	RAB33A	ERC1
SPRR1A	NET1	FN1	NID2	ALDH1A1	PDLIM4	NPTX2	MAP3K8	HERPUD1	SV2B	CHORDC1	MLPH	GLB1L2	FAM131B	LDOC1	TP73-AS1	DEFB1	ALX1	DIXDC1	RNASE3	DENND2D	IFI27	LHX2	IPCEF1	BTG2	DEFB1	SYNM	BSPRY	DEPTOR
POU3F2	PXMP4	PNPLA3	CLU	GRP	BMP4	SPATS2	MLF1	MPDU1	PLLP	REG1A	CRTAP	CD47	SFN	GABRA2	RAB11FIP5	NAGK	NET1	CD14	POSTN	CHAC1	SLC1A1	RAB20	8-Sep	FZD7	PDE8B	VPREB1	KLHL9	DGKA
PCLO	FAM59A	INPP1	CD248	NID1	SLC12A2	TNFAIP6	OLFM4	IFI6	POU4F2	NES	FHL2	MSRA	RECK	RNF139	DNAJC24	C3orf14	SMAD7	KLK11	LDB2	FST	MNDA	CYP51A1	KIAA1609	DEGS1	DCN	HBEGF	CTH	IDH2
FGR	CAT	ABCG2	STC1	KCTD12	C21orf7	PARM1	ALAS1	NBEA	ARMCX2	TRIP6	RUNX1T1	FZD7	IGHV1-69	IL12RB2	MDK	PDP1	CORO1A	STK17A	PLA2G4C	HK1	MAST4	CTSD	LYST	CHCHD7	PION	FAM46A	CCDC28B	LY6E
SCYL2	NARF	ST6GALNAC4	CHST1	KDM5B	MEST	RHOBTB1	BAHCC1	PCBP2	GSTK1	TMX4	PGF	GMFB	PVRIG	TCN1	PELI1	IL1R2	SLC1A3	GPC3	CNKSR1	YAP1	SLPI	ARAP1	TSPYL5	RGNEF	ARHGEF2	TMEM132A	ASAP2	HERC5
ANXA3	TAC3	GEM	DUSP6	NMU	PTPLAD1	ANO1	CHCHD7	CCNE2	GSN	FBXL7	FBLN2	CPA4	TGM2	RHOBTB3	CD48	LRP4	IFRD1	CD40	NEDD4	HDHD3	PAQR3	GNAI2	CAP2	GNG11	CORO1B	SELENBP1	KLF11	HOPX
TMEM123	TMPRSS15	SPRR1A	TCHH	PBX1	CCND2	TNNC1	NEDD4L	PCK2	ELL2	GSTM3	REC8	CAD	LPAR1	SMARCD3	FOXC1	MSN	COL4A1	CDH4	DNASE1L3	FRMD4B	RND1	PANX1	H1FX	ICAM1	IFI6	ZFP36L1	TAF6	MOK
AQP3	TRIM13	TSPAN14	NXF3	GPR87	SYCP2	EIF2B5	ITGB5	FABP7	SDAD1	NCRNA00185	SOBP	PPP1R2	IRF1	YES1	DBN1	FOXF2	ATP6V1A	B3GNT1	ORC1	MOCOS	DENND4C	RPP25	HK1	ZFP36L2	BEND5	NETO2	BLVRA	DIRAS3
CST3	CTNND2	PCP4	CLCN6	GFPT2	CACNA2D3	TMEM168	EYA2	PEG10	IGLV6-57	CKLF	STK39	APP	ZMAT3	SARS2	LCN2	PRKACB	LGALS4	COG5	FOXA2	IER3	RAB20	TMSB15B	AMOTL2	JAG2	C5orf30	CD244	MX2	CDH7
TLN1	SF3B4	ARHGAP15	CD83	CDH18	CRYM	SPRY2	PRKACB	AHR	SLC27A3	C6orf120	CAPRIN2	CUL4B	MID1IP1	PRSS3P2	PEPD	DENND2D	CTSL2	HEBP2	PLXND1	DHRS7B	ACVR1	CHRNA9	GATA6	MFAP4	FAM65A	PAQR6	CTSL1	SLC39A4
ALDH1A3	TNFRSF1A	PECR	COL17A1	MYBL1	NR3C2	TXLNA	PRRX1	DUSP4	PRPS2	PER3	CTNNA2	HOXB2	AGAP1	SERPINB2	DCN	GHR	STAG2	FAS	HSPH1	CLDN7	FAM70A	PVRIG	TFPI2	TMEM147	ELL2	MAGEA10	RNF31	IRS2
PMEPA1	CHST2	KCNK5	ERVMER34-1	SV2B	OGG1	PHACTR4	FST	DHRS7B	TRIM36	POSTN	BPI	DENND2D	CPE	SASH1	ARHGAP32	POMT1	TSPAN1	COLEC12	FOCAD	MSN	MAGEB2	PER3	LGALS9	PDIA5	CHRNA9	UPP1	CD4	CCL20
RGS20	SLC1A3	CECR1	GALNT10	CXCL10	KCNK3	IL23A	LPXN	CEL	RNF125	MST4	RENBP	KIAA0125	GAS2L1	TMEM135	PPAP2A	TREX1	RORA	CCT6B	PDK4	PDK4	ZDHHC3	SLC12A8	CD36	MAP2K6	GRAMD4	SLC25A13	EPS8L2	HBEGF
ZNF304	RASSF2	KCNJ6	HSPA2	PTPRE	AADAC	ZNF493	MAL	TSPYL5	UGT2B17	AGA	UBB	DDX3X	DSCC1	HOXC11	CDH4	FHOD3	LAMA3	EYA2	LAMA5	CDA	CALML4	RORA	PRRG1	RNF125	C21orf7	IFI27	FSD1	LHFPL2
MAF	IGSF3	CADPS	MLC1	IER5	ELF4	SSBP3	ANKS1A	HERC5	HLA-DPB1	HES1	FAM155A	IRS1	RPS6KA2	PSMB8	CSRNP2	IL6ST	RUVBL1	TACC1	INPP5D	CRLF1	SPINT2	C14orf159	SH3GL3	MCF2L	CD48	HK2	SIGIRR	ADAM12
CLC	ITGA6	XYLT1	LTB	DDAH2	TSPAN5	ATP9A	NDRG1	PRKAR1A	BDKRB1	FGD6	SLC25A13	TUFT1	APPBP2	MSX2	GRP	GYG2	HEBP2	CA12	BBX	GCLC	RGL1	DSTN	QDPR	CSRNP2	OSBPL1A	SERPINF1	SNAI2	SLC39A8
TREM1	NR3C1	ATXN1	IGLV6-57	SPINT2	HK2	VIM	HSD17B12	POSTN	CD83	ITGA5	CLC	SMTN	MAGEA11	TUBB6	PLA2G16	MCM3AP-AS1	ACTG2	HTR2B	GALNT6	MAP3K5	IGFBP4	SLC35F2	FKBP4	ICAM4	VDR	SLC39A8	ST6GALNAC2	FKBP10
CELF2	JAM2	SDF2L1	SLITRK5	CLIC2	NR0B1	PPM1D	MSN	TSPAN5	EPB41L4B	ERC2	PTPN12	ABCB1	C11orf75	RECK	RGS16	IGHV3-9	CDC20	DHRS9	C8orf4	PPFIBP2	TNFRSF1B	TTC12	ADAM23	ACTL8	SLC1A1	ZAP70	LYPD1	GLUL
LPGAT1	PSTPIP1	TRPS1	SLC22A18AS	WDR41	TNS3	SATB1	SEZ6L2	PFKM	ALB	EXOC3	GLB1	ARG1	STAT5A	ALK	ACTL8	TNFAIP6	STEAP4	ISOC1	LEF1	CRABP2	MST4	TACC1	PTPRM	KRR1	PNPLA6	PGBD5	USP2	FZD6
RAB9A	SLC27A3	GPR116	MYO6	FOXA2	DOCK4	CLIP4	3-Mar	SCGB1A1	TGFBI	CPQ	SMARCA1	EXTL2	CXCL6	NR0B1	HIST2H2BE	CRMP1	DDIT4	PIPOX	TTC28	CNTN1	IFT57	ELOVL6	SAP30	ABCG1	PRR5L	TFPI2	SLC1A1	CLCN5
LMO2	ZNF22	STYXL1	BTG1	FCGRT	PPP1R13L	GATAD1	BHMT2	BCL2L14	SLC47A1	CDO1	PFKP	DUSP5	LIPA	LOX	BDNF	CA12	BMP5	TUFT1	LOC100507009	CD37	10-Sep	SYT1	PIK3C3	ECHDC2	CHN2	NID2	PTPRK	FZD2
ZNF835	ENO2	SPTAN1	FOS	GOLGA8A	CCND1	SQSTM1	TMCC2	LY96	HOXC10	ASF1B	CFD	CXCL12	PRRG4	PPP1R13L	TGFBR3	CH25H	TDRD3	SUCLG2	PTX3	FLJ22184	CYP27B1	EPHB3	CYP46A1	CYB5R1	KRT13	NOD2	TMEM97	SPAG16
NDRG1	SLCO4A1	CLSTN2	BMP6	CA9	TIMM22	DNAJB9	EPN2	RHOF	VAMP8	TXLNA	MMACHC	DDX43	RNASE1	TMEM45A	SV2A	FXYD6	GNA12	ATP1B1	PKI55	TBCB	CDK18	RENBP	BAHCC1	CNIH3	KIAA1199	GABBR1	LOC100505763	KIF17
ASL	OLFML3	SLC25A46	CCDC15	SFXN3	AP1S2	NECAP2	PTGS2	AKR1C3	TP53TG1	DUSP8	FCGBP	CUX1	SLC2A6	JRKL	ZNF253	C21orf7	CAPN9	PTMS	BZRAP1	FABP4	PVRIG	MTL5	NDN	IFT27	ST3GAL1	C17orf39	ATF5	PLXND1
PKNOX2	BEX1	P2RX5	LINC00597	NEFM	ID2	HOXC6	PRDX2	KEAP1	PPP1R15A	LARS	MSN	KRT6A	ENAH	ARL3	MOXD1	FRMD4B	HEG1	HLA-DQA1	CPNE1	CAMSAP2	ACVR2A	LAT2	KCNJ6	SNCA	HSD17B11	NAALAD2	DHRS3	PPP1R16B
SLC15A1	RHOBTB2	RAC3	TNNI2	NCF4	FXYD3	LIPG	SPINT2	CYFIP2	ABLIM1	CUEDC1	TMEM45A	DKK3	ERBB2IP	CFI	RAP2C	FABP7	C2	FAM134B	KLK11	DCX	SPRY4	APBB2	ADAMTS5	DYNLT3	TOX3	PFN2	DEFB1	LRPPRC
COQ4	GAS6	PRSS21	NRIP1	MYO1B	SERPINB2	KRT6B	KLF5	MYOF	BAALC	NMNAT2	CDH2	NPC1	PCYOX1L	GMFG	HIGD1A	FOLH1	RBMS3	CALML4	RHOF	CDH4	FAM46A	AGR2	FPGT	TMEM208	SPHAR	SLC22A4	CCT6B	GATM
KLHDC4	ALDH1A3	NLGN1	ZCCHC2	APOLD1	HDHD1	MANSC1	ZNF32	AMFR	TRO	SPARCL1	RNASE2	SLC25A13	FOS	LINC00312	PRG2	CYP1B1	SRPX	HOXB7	TRAC	NPC1	SH3BP5	NEFL	IFIT2	ETV1	LOXL2	FADS3	SLC44A4	KLK8
S100A10	WASF3	TIMP2	SH3BP4	GPR143	ITGAV	SARS2	ZFP36L1	ANXA1	FERMT1	IL1RAP	SOX15	ARAP2	ACOT11	PAPPA	CXCR4	HOPX	TMEM2	IL1R2	ERO1LB	MAGEA4	GPM6A	OTOR	TGFB1I1	GALNT11	PTPRC	SLC26A3	SHC2	SDC2
GAK	C14orf169	BCL6	CDA	KCNMB4	CD97	ABHD11	TRIM44	LPCAT1	PTPRE	SLC44A4	LINC00312	LARS	PRND	SULT1A1	MILR1	DCN	CH25H	FHIT	SGK1	LBH	CYP4F11	IGKV4-1	INPP1	RASSF2	LOC100507009	ECHDC1	GADD45A	CYR61
DDX17	ARC	CHD7	CD55	ZSCAN18	COL11A1	NELL2	ENC1	TYMP	WISP2	SEPW1	HDAC9	HEXA	EPB41L3	TMEM2	SDC2	GAS6	IL1R2	NME4	ALAS1	SDC4	RET	RNASE1	CBFA2T3	BMP6	ACOX2	NPIPL2	MAF	MAGEA11
ZNF587	MAL	PRAME	ZNF415	ACTC1	SLC5A6	FAT4	PRSS8	SLC7A8	NSUN5P1	GLB1L	CD14	HSPB8	EREG	EYA1	CAP2	PSTPIP1	ANGPT1	VIP	ALX1	LRRC1	IRS2	RAC2	ZNF587	KLK6	PXDN	SLC6A14	RAP1GAP	SHROOM2
ACOT13	KLF5	CACNA2D3	SMURF2	TAGLN3	PIPOX	SNX7	DENND2D	SCG2	DIRAS2	NFE2L3	SHC2	SYT1	SPA17	SATB2	SLC12A2	MAGEC1	FBXO17	FBXO9	DACT1	SMARCA1	CDCP1	TMEM47	DUSP22	MGLL	PIK3R1	ACTA2	TOB1	ALPPL2
RRAS	ZFP36L1	RNF39	WASF3	FGFBP1	GNG11	STAG3L4	FGR	MAOB	FOXF2	UBD	ME1	PDPN	PTPLA	ADAM9	OAT	CYTIP	SULT2B1	GAL	TFAP2A	NXT1	SLC6A8	CHAC1	MECOM	BDNF	LIPA	MTUS1	SLC25A13	FOXN3
INPP5D	NDUFV1	CYP26B1	ACO1	AGMAT	ICAM3	TIMP3	SNAP91	UBD	PFKM	FBXL5	TSC22D1	OSBPL1A	C6orf120	SCGB2A1	SYCP2	HSPH1	SIGIRR	GRB14	CTSG	SOAT1	TRAC	FRZB	FABP6	MXRA5	RAI14	PCSK5	CHORDC1	TOX3
ABCA5	SMURF2	EGLN1	MAP9	MME	AGPAT1	ABCG1	AP3M2	SPRED2	ABCC8	DFFA	NNAT	SDC1	G0S2	PPP3CC	VGF	CDH3	SULT1A2	FAM118A	HSPB8	MMP1	LRRC1	ISYNA1	ZEB2	ABP1	CREB3L2	EGLN3	ZNF302	SPOCK1
ZNF268	HIST2H2BE	3-Mar	3-Mar	ADI1	SLPI	ERMP1	KLHL4	RGS20	GPC3	CDS1	PDGFD	MID1IP1	COL1A2	ENAH	AMOTL2	TSPAN1	ARAP2	FGR	ACO1	NNT	IL7	TFDP2	FERMT1	TIMP3	ESRP1	MID1IP1	TSPAN14	MATN2
TFF1	COL4A2	RIN3	PAMR1	PLXND1	EXOSC5	POLR2H	EEF1A2	KDELR3	KLK10	CYP1B1	CA2	XK	TYR	PTH2R	CAMK1	MAGED2	TCF12	SOAT1	ECRP	PCSK1	PPEF1	KIAA0226L	GLRX2	TFDP1	C1orf21	EDNRA	MLC1	ECH1
CLSTN2	HOXB2	BEX1	MCM3AP-AS1	PRKCA	TMPRSS15	LARP6	NDST4	ANGPT1	EFNB1	ELOVL6	AGGF1	SLC25A20	ACAT2	EPB41L2	NKRF	C14orf132	ICAM3	JAG1	SCML1	AHCTF1	MCTP2	LY6E	IL1A	CEP72	CD82	GOLGA8A	LY6E	CSTA
CDKN1B	ZC2HC1A	PPP1R1A	SNX19	FUZ	ANGPTL2	EIF4G3	POU3F2	TRIM22	RNF144A	CGGBP1	CYP46A1	OLFM4	MAL	FLOT1	ITGA7	CDK5RAP2	PTPN7	PRND	S100B	DECR2	TMC5	ANXA1	C12orf4	SLC3A1	LGR4	NEK1	NDRG1	PIEZO2
HIST1H1E	TUBB3	SRPX	PRODH	ABCG2	TMEM57	DACH1	TMEM204	C17orf75	MGAM	PGAP3	GALNT12	LAMA5	ERC2	MSH2	LTBP1	MSLN	WFDC2	RBKS	NDRG1	RAB17	CADPS2	RIN3	RAB26	NPIPL2	PDGFRL	IGF1R	TST	AKIRIN1
HK2	CDH4	CXorf57	GULP1	GPX2	INSIG2	CHI3L1	ZNF467	KLK11	OLFM4	KIAA1644	GRB7	ALDH1A2	HSPB2	ZNF44	HLA-DPA1	ZNF107	PPAP2B	KCTD12	STEAP1B	PIP4K2A	LXN	DTWD1	THY1	HBE1	BMP4	AKTIP	NOS1AP	POM121L9P
RAMP1	NR3C2	ESRP2	FKBP1B	IRF1	CTSL2	PDGFRA	TAGLN3	COMMD9	C6orf120	CASP6	CLEC5A	PSAP	CSNK1G3	ID4	STC2	MAPK7	NECAB3	TRIP10	SLC2A5	CHD3	TM7SF3	GSTT1	LOC728392	ATP6V1B2	PSAP	DHRS11	LOXL1	CNNM1
CBX7	NINL	KIF16B	MAT2A	CALHM2	TACC1	HMGN3	NPIPL2	ARHGAP29	TPBG	COL6A2	KCNA3	PITPNM1	HYAL1	PHF17	SERINC5	PGAP1	STK19	SCN3B	PGD	TFAP2A	NID2	MUC5AC	ZFPM2	CA12	BHMT2	CD1C	ATP13A2	PIK3C2B
KCNJ2	CLDN1	BMP2	ABCA8	IFI16	FAM134B	CLIC3	DEPTOR	KHDRBS3	DOCK2	KIF17	RPS6KA3	AKR1C2	TTC28	MNX1	STK39	PSG4	VCAM1	AK1	COL15A1	TPTE	DDX3Y	PRSS16	ABCG1	POLR3G	FABP4	PDE8B	STOM	SLC1A3
TUFT1	RAB33A	DIRAS3	MEF2C	GAL	WDR47	SLC26A4	GLB1	CERS6	DOCK4	SATB2	BSPRY	LXN	ETHE1	FAM111A	PLS3	RGS20	ODZ1	STK19	PTPRR	WFDC1	DNM3	SOBP	MAFF	SLC22A18AS	RNASET2	FAM65A	LOC730101	PEX6
ACSM3	TMC5	SLC29A1	GPR126	CKAP4	ZSCAN18	PLTP	CPNE3	FAM171A1	CRYM	HSD17B12	PTPRF	DPP6	ABAT	SKAP1	KRT16	TTF2	TGM3	ZEB2	CLCA1	FAT2	ACVR2B	CTNNA2	PDCD4	SMYD2	PFKFB3	FGF13	IRF6	SLC35D1
FLJ22184	ECH1	SERTAD2	SELENBP1	EPAS1	MAD1L1	MAGEA11	PODXL	RTN2	CAND2	C2CD2	AP1AR	SOBP	TTC19	CLDN1	FAH	SPRY4	TCL1B	GAB2	GAA	GEM	CASP1	NFAT5	SMYD2	BCL2L11	ARHGDIB	FAR2	PRSS23	RGS20
LOC100507009	MSN	ACVR2A	CDS1	SAMHD1	SPINT2	ATF7IP	PCSK5	CKMT2	LOC100505763	NEAT1	KLF10	IVL	ZNF264	SORL1	SNTB2	SCCPDH	CRH	ATP7B	RGS1	EREG	IQCG	DENND1B	SLAMF1	CKAP4	CD59	SLC19A2	NLK	IL1R2
CRISPLD2	B9D1	FLRT1	GALC	HIF1A	RNF31	EGFL6	TFDP2	RASIP1	NEFL	TMOD1	HIST1H1E	CHST2	BNIP3	TCEA2	PAMR1	PIK3R1	POM121L9P	TXNDC9	ZBTB10	PRRG1	IL33	ATP10D	SLITRK5	STC2	LDHB	LRRN3	DENND1C	TRIB1
AADAC	ARPC1A	MSLN	ST6GALNAC2	SLC25A24	DYNLT3	STEAP1	IGFBP1	HSD11B2	RGCC	S100A1	GPM6A	RNF11	TSPAN5	TAF5	GUCY1A3	TGDS	VNN1	SGCE	SLC15A1	RAB33A	RNASE1	MFSD6	ST6GALNAC2	DCN	CEACAM1	SLC12A2	PUS7L	CCL5
ZC3H12A	IFI27	CHL1	P4HTM	PPM1H	CEP112	GPI	IFI6	GADD45A	PLA2G4A	DUSP2	ISYNA1	PSMB10	SPARCL1	SLC17A6	TMSB15A	TREM2	SMAD5	IL32	PCSK5	ASPHD1	GOLGA4	SSX1	FXYD5	PSRC1	ANXA3	HIVEP2	DYNC1I1	FOLR1
KCNJ6	IRF9	NOL4	HYI	ALDH3A1	CTH	RYR1	MOXD1	MAP3K5	NMNAT2	ZNF44	VPREB1	BBX	PLTP	MEOX1	ARHGEF3	SLC18A1	PLP1	KBTBD11	DAZL	KIRREL	NDRG1	COLEC12	PENK	ICAM3	SNX3	LINC00094	PRKCZ	ERAP2
ELAVL2	ODAM	SLCO2A1	PLEK2	NEK3	C5orf30	TTC38	EPHX1	SLC16A8	POPDC3	LAMA2	PERP	SLC6A16	PDP1	DMBT1	ALDH1L1	MX1	FAAH	SHOX2	COL9A2	MTMR9	CLGN	IGHM	MRPS30	SNX7	GHRH	AICDA	DENND1A	MAPRE2
MPZL2	HBQ1	DYSF	TCL1A	TMEM134	DENND2D	CCPG1	PGM1	BTG2	CXCL14	ALPPL2	HSD17B1	PLXND1	RHOB	KLHL2	CCS	DNASE1L3	SERPINB1	PI4KA	IFIT1	PLAT	ZNF264	AQP1	TFF3	AEBP1	BAHCC1	ARHGAP44	NXF3	SGSH
FHOD3	DMBT1	PPP1R13B	GEM	LRP12	DCX	PSMB8	KIAA0226L	RAB7L1	DOK5	TPBG	CYP26B1	THBD	GLUL	PAX6	ASB13	ZC2HC1A	SV2B	PRR5L	NEDD4L	TMEM204	KRT6A	AMFR	CTSS	ARPC1A	SLC23A2	NDST4	SMURF2	IL10
CAV1	DHRS3	MUC16	CCND1	KIRREL	PTPRC	PCDHGA10	STAG3L4	ARNTL	CA11	ZNF467	ZNF268	PRKCZ	PIP5K1B	ELOVL4	CYP51A1	HDAC9	TRIM22	MAGED1	GPM6A	PRRG4	LBH	SLC22A18AS	ZNF329	TOX	EPM2AIP1	NFE2L3	BCL11A	CCL4
DPYSL3	CHFR	ST3GAL5	GPNMB	CPS1	LRRC1	NRIP3	C3	LIFR	MX2	NPR3	MAN1C1	ZNF654	GFPT1	PDK4	IL13RA2	MIR22HG	ORM1	TMEM14A	PPL	FHIT	HSPA4L	CARKD	P2RX1	CELF2	DPEP3	IGFBP6	AKR1C2	FAM149A
ZC2HC1A	APOLD1	FKBP5	RAP2C	LIFR	TMEM134	NLRP2	BEGAIN	GPR126	AP1AR	PIM1	CHRNA9	AP1AR	CACNG3	RAG1	EOGT	PNPLA3	TSEN2	BEND5	ZNF268	PRR15L	CSRP1	AP1S2	FGL2	KCNJ15	MLC1	TOB1	CLGN	ST6GALNAC2
BIRC7	C12orf52	WNT5A	BDKRB1	DYRK4	COL6A3	QPRT	TGFBR3	GRB14	ANXA4	PVRIG	LY75	RETN	ZNF167	TCL1A	ARPC1A	HS3ST2	KLF2	CKLF	CREB3L2	CYP2J2	TMPRSS3	FAM82A2	NFASC	ACP5	ATHL1	NRN1	GFOD1	MS4A3
DBH	CCND1	FHOD1	ESRP2	HK2	WFDC1	PFN2	ECHDC3	PARP8	RAPGEF2	SDAD1	LST1	NOTCH1	ALPPL2	CHST15	HSBP1	TP73-AS1	BCL6	HOXB5	RPP30	ICAM3	TPST2	CDH6	ERO1LB	CSRP2	MSLN	E2F8	SLC2A5	DKK3
AFFX-HUMISGF3A/M97935_MB	TRABD	GABRB1	COL3A1	SPA17	CHST15	LUM	KCNJ6	PHKA2	PRKCB	PPP1R14D	INPP1	RARRES3	PIGV	APBB2	MGST3	SLC48A1	ANKRD28	CDK5RAP2	CD40	MECR	DENND4A	SREK1IP1	FRG1	HLA-DRA	SETBP1	GUSB	COCH	UBR4
AZU1	PLXNA2	ABCC4	TDRD7	CST3	EPB41L2	C7orf23	MAGED2	SIDT1	NR3C1	PNMAL1	NIT2	DHRS9	IL10RB	RHOB	TUBB4B	DNMBP	PLXND1	LAMA4	SPRR1A	C3	SPRR1B	MARK1	TOX	PEA15	ARNTL	KIFAP3	SGCE	PTH2R
CLDN7	CPA3	CXCR4	SNAI2	CFH	RAB11FIP5	DNAJC16	MTMR4	GCNT1	PHACTR1	RGS16	ZSCAN16	IFI6	PDPN	SLC7A11	MED13L	CARD10	KRT7	RNASEH2B	INPP5A	RASIP1	SLC25A20	ZNF277	ZFP36L2	SIX6	CD79B	FZD3	KBTBD11	CBR3
DYNC2H1	ASCL1	SLC2A9	LIMCH1	FGL2	OLFML2B	PTN	ADAM12	CYP11A1	ISG20	INPP5A	SLC35G2	SLPI	GPR56	CDH6	HSD17B8	LDB2	PADI3	CTSL1	RASSF2	EFHD1	MMP13	TYR	LOC100505763	RARRES3	NNT	PDGFRA	PFKFB3	CUL4B
TCL1B	CBLN1	HLA-F	ZNF652	CLDN16	IGFBP3	REC8	ALK	NPTX1	HDHD3	PCOLCE2	PDHX	CHN1	ELMO1	COL7A1	RASIP1	CTSK	KIFAP3	C1orf115	FAS	HSPA1A	C1orf54	SETBP1	MFAP5	SLC44A4	SGK1	CPE	SOX11	CXCL12
ST18	TAGLN3	OLFML2A	FZD6	DEAF1	SYNM	ESD	SPARCL1	PPP6R3	C1QL1	URGCP	STEAP3	ID4	TUBA4A	FAM65B	RNF125	PLS1	IGFBP3	FHL2	MT1M	ECI2	RGS16	PLLP	CFTR	FAM59A	TTC28	QDPR	ELL2	FAIM3
HSD17B12	PKP2	FAR2	THOP1	LRBA	REC8	ZNF331	CDH10	RAP1GAP	RIMS3	CD2AP	PDP1	SLC4A8	RWDD2B	PITX1	HOXA5	IQGAP1	CLDN7	SPRR1A	THY1	GRB7	TFF1	RNF31	ACOT13	MAN2B2	CLSTN2	KHDRBS3	PITX1	DIRAS2
RNASE2	MUC4	CCDC69	SYK	CIB1	SERPINB8	FMNL1	HLTF	PDK4	CHMP2B	TSPAN12	GPR64	ASS1	ENPP2	STEAP1	KRT86	PCLO	CALB1	NDUFC2	MAPK7	LBR	RPL22	HOXD9	BCL11B	PMM1	GATA6	INPP5A	INPP4B	AQP7
CD37	RIOK3	RBMS3	LTBP2	IFRD1	IMPA2	AP1S1	LAMB1	TST	B3GNT2	SLC3A1	EBLN2	ERC2	SEC31B	PTPRN	FOXO1	SLAMF1	CHI3L2	ELL3	LPGAT1	SERPINB1	PLEKHA1	DOK4	PRND	FCGRT	IRS2	ITGA3	CA12	ADCK3
TBX3	ARMC9	ENOX1	CTR9	TMEM43	OCA2	FOXD1	DENND1A	CHST2	PVRIG	SLC7A8	ZSCAN18	ZNF268	NMT2	ZNF45	PLEKHO1	IFT122	ELL3	FBXO41	CNTN1	TNFSF10	KLF5	TFCP2	BNIP3	EDNRA	IL6ST	BAG1	ARC	CYB5R1
MOCS2	GOLGA7	APOE	COL4A1	FDFT1	MYH10	SERPINB6	CD59	IRF8	POSTN	ALAS1	SUCLG2	DCP1A	GLT25D2	NDFIP1	TOX	COCH	SEMA4C	TSPYL5	RAB4A	SLC25A24	LGALS3	PMAIP1	SLC12A7	PPM1H	KLHDC4	KAT6B	TAF7	CCNI
SLC48A1	NPIPL2	EFNB2	SERPIND1	INHBA	COL1A1	USP25	PVRIG	MCAM	STAP1	ACO1	CGGBP1	CORO2B	HOXB7	TACSTD2	STAP2	PODXL	FAM173A	ARNTL	CHN2	CDH17	STK32B	TP53I3	PDPN	SLC39A14	CELF2	MAPK7	IL6	BTG3
ICK	CFH	CTSG	ECHDC2	INPP5F	STXBP3	SETBP1	C2	HSPA1A	TMEM132A	KCNK12	TNC	NR0B1	COL6A2	KIF2A	MED28	PCSK5	LOC730101	SERPINA3	FJX1	VASP	MPO	CCND1	CD48	SLC25A16	RLN2	ETFDH	SLC18A2	HSPA1B
IL2RG	TFPI	BCL2A1	NAV2	DOCK4	GLA	HOXC13	GAS6	ABCG1	CYR61	DNAJB1	NAA10	ODC1	KCNMB1	FXYD5	PER1	TLN1	BATF3	ACTC1	GLB1	C14orf132	GREM2	RTN1	ZFP36L1	MAFB	FAM82A2	INHBB	EHBP1	TNNI2
THSD7A	CLDN3	SERPINB3	PID1	DHRS7B	PITPNM1	SMYD3	CFD	MAGEB2	DCX	MTMR2	PPP4R2	CTGF	ITGA10	TMEM126B	HSD17B6	GOLPH3L	MCF2L	NUP93	ALCAM	LOXL1	KLF2	MAGEA11	PTPRO	FGF9	SAV1	SPCS3	ZEB1	MEST
P2RX5	CXCR4	ZNF83	DENND2A	TMEM176B	BTBD3	C16orf45	FOXA2	ZFP36L1	GPR161	TRIM9	NINJ1	KIF1A	ENOX1	C7orf69	BIRC3	DST	ERC2	AKR1C1	AGPS	SGCE	FABP4	COLEC11	PDE2A	TNIK	8-Sep	VASH1	SMARCD3	RNF125
ZDHHC14	ANKRD10	RARRES3	RNF31	FAM174B	AMIGO2	OSGIN2	CASP1	SLC9A3R1	CDK18	TNIK	TFAP2B	KIAA1644	TEAD3	CETN3	FBXO3	UBB	LAMC3	CYP11A1	PSG1	SMPDL3A	RAB8B	TEP1	RGS5	AZU1	CHRDL1	GALNT2	PTPRE	SULT1E1
GCH1	CELSR3	SKAP2	HLA-DQB1	RNF130	SDCBP	ZFPM2	ADAM19	PALMD	PCK1	TFF3	CLSTN2	IFNGR1	C17orf81	DMD	IQGAP2	SH3TC1	B9D1	FAM158A	IFT57	WFDC2	PDLIM5	GPR56	CALM2	ZNF667	CALML5	FGF9	TUBA1A	PARM1
IFT122	PPP6R3	USP4	CD48	DEGS1	LOC339524	CDKN1C	CRTAP	TMEM176A	VAV3	LOC100652765	PAMR1	ANXA10	HPRT1	IL10RA	GZMA	ROBO1	MOXD1	VSNL1	PRRG1	REPIN1	FAM59A	APPBP2	ARPC1A	GAL	NSUN5P1	PLA1A	TLE2	BDKRB1
EYA1	D4S234E	TSPAN8	LSS	KCNJ15	DOCK10	DHX38	RETN	IRF9	KRT6A	MYH10	HSD17B8	VAT1	MS4A3	PIGA	CROCCP2	HSD17B11	TNC	RTN1	BMP4	ARSE	MYH10	COL21A1	SOWAHC	GGPS1	SPG20	PCOLCE2	ZNF587	AIM2
SUPT3H	DAAM2	SPAG16	C12orf49	TNNT1	GPX2	CHST1	CTSL1	CRMP1	SAC3D1	SPRY1	EHD1	MYO15B	KAL1	COL2A1	TMEM168	CYFIP1	PDS5B	CLDN7	WDR91	RPIA	ATP8A2	H1F0	SLC2A6	CDH6	ECHDC3	SOX17	CRTAM	MYOZ2
CYB5A	MEG3	ISYNA1	KIF17	CYFIP2	INPP4B	LIN7A	CCK	EFCAB11	ABCA12	KCNB1	RAB33A	C8orf4	SOS1	PRNP	CXorf40B	ENPP4	MCC	CPS1	SV2B	GAS6	RASGRP2	PPP1R13L	DSG2	DSCC1	FRY	ARHGAP32	CBLC	SNORA25
PCYOX1	OSBPL10	MUC4	OAT	LRRN3	LYST	RBCK1	LY6D	FOXL2	ALDH1L1	BIRC7	KCTD12	NEFL	CDH11	HCP5	PDGFC	PRSS23	CCNG2	ELAVL2	PXDN	GLRB	PMM1	CD70	RLN2	SNAI2	TWIST1	ANXA4	KLHL4	CFB
CSRNP3	AKAP12	NVL	PMAIP1	PMM1	SOD2	RASIP1	TGFBI	C1orf114	MATN3	CD70	EPM2AIP1	NPC2	FUBP1	PDE9A	ICAM3	GSDMB	SLC7A6	LRP5	SULT1A1	RNF125	FHL2	TREM1	HLX	LIMA1	NARS2	CBLB	TLR5	EYA1
MFNG	PLA2G4A	FBXO46	PLEKHO2	LUM	AGPS	AIM2	GYG2	PTP4A3	SHMT1	ASB9	MTRR	EFS	SFRP4	CCDC90B	VASH1	ECHDC1	ABLIM3	LIFR	SIT1	STC2	UBXN2B	GRINA	ASRGL1	FCGBP	CETN3	SLC22A3	ASRGL1	CARD9
FKBP5	KPNA3	TSPAN31	PRKCZ	ICAM3	SERTAD2	PTP4A3	IRF9	NME4	FAH	CST6	HMGA2	LST1	SFRP1	GLB1L2	MSRA	ATP2B1	VIL1	BTG2	GUCY1A3	MX2	CTNNA2	MLLT11	GNG4	CPQ	NBEA	APOBEC3B	TRAC	HBD
MAP4K4	SYT17	TPD52L2	SEPW1	UBFD1	FCER1G	UBR4	C7orf10	SOSTDC1	ZNF14	DLK1	BNIP3L	PCBP3	DET1	CCK	ELOVL6	IL6	CADPS2	ZSCAN18	FLNC	SLC5A3	ENO3	DNAJC12	PADI2	SCPEP1	CHCHD7	ZNF804A	TFEB	MAGEA10
GAS6	PIDD	TNPO1	GLB1L2	H2AFY2	FOXA1	DMBT1	RAPGEF5	TNFAIP3	CYB5A	GREB1L	TMX4	SLC6A14	DCTD	PAEP	LMNB2	ARL14	FN1	SOD2	ACTG2	IFNGR1	EDNRA	TPBG	BHMT2	MYC	DCX	SULT1E1	RORA	BANK1
EBF2	RNF31	TLR5	CD93	HOXA7	SLC2A3	NT5DC3	ELANE	ARNT2	DLX5	INF2	THAP3	FXYD5	NARF	OSBPL1A	NELL1	SLC39A14	FAM129A	CIB1	LY6D	TH1L	CKAP4	DHRS2	STC2	CYP1A1	TSPAN1	SPP1	ARNTL	STK10
DLC1	VGF	LY6H	AEBP1	LRIG2	ALCAM	RBP1	ECRP	GPD1L	TRANK1	TAF1A	PARVB	FAM127B	PTGFR	ID2	ICAM4	UBQLN2	PCCA	QDPR	CBX7	COL21A1	RXRG	CTSK	ALX1	ZNF238	PGAP1	FXYD5	LOC100506935	MFNG
SLC7A8	CTTN	MEST	ZNF232	P2RX5	DBC1	PELI1	SLC6A20	MT1G	DAPK1	IL7	ZMAT4	CRLF1	ARMCX2	IFI44L	IFFO1	KCTD7	ZNF423	PLEKHA5	EVL	IL6	SOBP	CDC42SE1	MYO5C	TBC1D15	BCL2	C5orf30	SLC15A1	LPPR4
SLC12A2	DCX	BCL2L14	LTBP1	FLG	TTC12	ATP6V1B2	ZNF536	LMO4	DHRS2	PDE2A	SLIT1	SCPEP1	RPRM	NBEAL2	DPM3	DLEU1	RAB23	TXNIP	PEX2	GRINA	MAFB	MGLL	IRF1	CALB1	FPR1	AGR2	SLCO4A1	S100B
G3BP1	HLX	ANG	HSPB7	CDH2	UAP1L1	C1orf38	NPTXR	RNASET2	SVIL	PROS1	GPR143	PRSS12	NET1	TSPAN4	TRIP6	CEL	FES	GATC	VAT1	TRPS1	GCFC2	DYNC2H1	BACE2	CDA	CXCL14	NES	RETN	TMEM158
TYROBP	HDHD3	LY6D	C2CD2	THSD7A	BMP2	SLC1A3	NGLY1	PDHX	RLN2	SMARCD3	BAHCC1	MEIS2	OLFM4	SLC38A1	BDKRB1	SH3BP5	EPS8L3	DNALI1	KCNJ6	GRB10	STX8	GULP1	WNK1	LILRA3	MCC	CTTN	HSD17B12	CEBPA
CYBA	CHRNA9	ZFP112	CPS1	ARHGDIB	IRF1	GPRC5A	SNCAIP	TMEM158	PPAP2B	CHD7	CACNA2D2	GATA6	DAAM2	XK	SCPEP1	ADAM12	DDAH2	ADAM23	RAB9A	STC1	CTNNAL1	APOC1	EML1	SPATS2	PROS1	GVINP1	PLTP	NEO1
LSS	AUTS2	KIAA0664L3	SNTB1	CYBRD1	PTX3	NPPB	MGP	ANGPTL2	GJA1	KRT7	NXN	SGCG	KLK6	CHMP1B	GPD1L	PDS5B	CA8	RCAN1	MGAT4A	SERPINB2	PCDH7	RUNX1T1	HDAC4	TMOD1	LOC155060	RIN3	SERPINB2	TACSTD2
TMEM134	SECTM1	ACOT9	QPRT	DYRK2	AHR	PHKB	PCBP2	NOC4L	HIST1H1C	CASP7	TPP1	CREB3L2	ANGPT1	CRIP1	ALDH1A2	CCR7	PCSK5	SLC7A7	KLF3	TNNT2	GTF2I	TGFB1I1	LXN	FAM127A	GALNT10	PLA2G12A	BATF	CELF2
FERMT1	ZBED4	SVIL	HPRT1	ZNF587	ARPC1A	PLEKHM2	MME	BBX	ANO3	LYST	MSC	PRKCI	FAM192A	ZNF226	CSK	GFPT2	BAG2	YPEL1	IL6	PRCP	PXMP2	EPB41L2	GPSM2	ANO10	STK32B	STC1	TMSB15A	PLSCR1
ARAP2	TLE4	FGR	PLBD1	MAB21L2	FAT4	DUSP14	ARAP2	PHF11	LSS	SERPINI1	IFT122	DENND1B	EGR3	TNFRSF10B	EGR3	GNB1L	TSKU	PDIA5	TFPI2	HOPX	RBMS3	PLA2G16	LPPR4	THY1	PCYOX1	SPINT2	RPP25	DSC3
KLK1	FBXO17	SLC34A2	PPP1R26	HIST2H2BE	HGSNAT	BMPR1A	C6orf120	C1orf9	GULP1	GSTK1	CYP27A1	DNAJC22	TAF7	DDR2	FAM155A	CTGF	PHACTR2	POLE3	LOC100505763	RBKS	CRYZ	DMD	NUDT11	ELANE	FAM49A	TNIK	IL6ST	GPR126
CD14	FEZ1	HYI	TWSG1	TRIM22	INHBA	CD93	TAF7	TRIM36	AGT	SMAD1	FCER1A	BRP44	CRYAB	FBXL18	ZNF415	PTPRO	MX2	IFI16	BTG2	HSD11B2	GSDMD	IL7	PRKD1	MYO10	GADD45A	THY1	TTN	PCSK1
ECRP	FUCA1	CSGALNACT1	FOXE1	TFPI	TNFRSF9	EGR2	SLC39A8	KLHL7	GATM	SH3GL2	IL8	PAF1	RENBP	RGS16	TCIRG1	TAOK3	FSCN1	GINS4	HMOX1	VAV3	GPR143	CLDN10	MT1M	LOC100653021	TCL1B	RUNX3	PLA2G4C	TMC5
PLAT	LSAMP	BLVRA	IL6R	B9D1	EI24	FAM50A	VASP	LINC00599	ARHGAP26	DEPTOR	PMEPA1	ARHGAP5	HSPH1	RGCC	USP20	TMEM134	PLS3	APOL1	TRPV2	RGS20	GALNT3	CYP26B1	PRSS21	PARP8	SERPINF1	PIGT	BANP	RAP1GDS1
ECHDC3	GSPT2	PAM	ITPKB	LGR4	XIST	PELI2	MCTP1	CPNE1	IFI6	NEUROD6	DENND1A	EVI2A	PLSCR1	DGKD	RELN	ATHL1	SLC26A4	FGF13	RNF144A	TAOK3	WDR44	PGAP1	SPAG4	TFEC	GLRX2	KDELC1	MAGED2	IFITM2
CFTR	NEFH	ST8SIA1	H1FX	MMP10	MAFB	ISLR	MYL5	TNFAIP8	IGHV1-69	PLCB4	SPC25	MT2A	GEM	NOL4	UBXN2B	SLC16A1	DBN1	ZHX2	NCALD	LOC100507009	PNPLA4	PRKCZ	MTL5	TES	PRND	SMARCA2	NDUFA4L2	MAGEB2
TUBB4A	HMOX1	ISOC1	DEPTOR	TPD52	DONSON	SCARB1	CD2AP	NEFM	EXOC3	LGALS13	COQ4	ITPR1	TST	G0S2	C19orf24	JUN	HOXC13	LRRC32	MOCS2	SERPINI1	IGSF3	EGR1	COCH	UAP1L1	BZRAP1	LPAR6	STAU2	MARCKSL1
EGR1	ETS2	CHST15	CAP2	PIM2	OAT	FBLN2	PSRC1	ACYP2	ACTA2	ADAM12	FXYD7	SIGIRR	BCL2L14	HDHD1	PXDC1	CAT	RANBP10	EMR1	SORL1	CLSTN1	SUSD4	SEZ6L2	REG3A	MAGEA10	TRIB2	UPK3A	BAHCC1	TPK1
IFT27	CRISPLD2	LOC81691	GFPT2	SPTSSA	ARID5B	GRB14	AIM2	SLC2A4RG	ETHE1	TFRC	DEPTOR	ISOC1	DHX32	NMNAT2	CAPRIN2	THUMPD2	DDX3X	MRE11A	SERPINF1	KEAP1	CDK2AP2	RABGGTB	FUT4	C5	ATP1B1	PTPRG	SEMA4G	HSPB3
STEAP1	GPC3	E2F8	INPP1	NPDC1	PLK2	EFR3A	ELL3	IL6ST	CASP6	ALK	MORF4L2	COLEC10	LAT	UPK1A	HS2ST1	CAV2	RHOB	ADORA2B	TIPIN	PDGFD	DDT	IPW	TRNAU1AP	QPCT	LBH	S100A6	RBM15B	POMT1
VSNL1	LAMA4	MAF	BST1	LIN7A	TAF1B	PER1	RPS6KA2	TCF4	NFE2	CDKN1A	KLF5	FGL2	RYR2	LAMB1	EFNB2	CD59	PSMB10	MYO5A	NAGK	TRIM36	PDGFC	DIDO1	EIF2C1	MED21	SOSTDC1	CCNJ	EGLN3	MGP
NR2F2	TSPAN1	TTC12	TTN	LRRC1	SNTB2	LPCAT1	AP3B2	CGREF1	ITM2C	SERPINB2	C3orf14	NEAT1	CD99	MUC2	C14orf132	PSAP	POLR3B	YBX2	CA9	RORA	TNFRSF14	TFEB	AGAP1	VGLL3	HERC2	GINS1	NACC2	TGM2
CADM1	FGFR2	GNAZ	TUBA1A	TTC13	CROT	PMAIP1	STC2	LMO2	RETSAT	ZNF544	HP1BP3	JAG1	MARK1	HMHA1	PRRX1	FPGT	SYCP2	PKIA	GPX7	ENTPD6	ERVMER34-1	ALDH18A1	LCP1	AQP3	CALCB	DDX25	CD69	UCP2
LGALS9	MLLT4-AS1	KDELC1	ZNF423	SNCG	PRKDC	ANXA5	RPP30	MTTP	STEAP1	PSMD5	KLF11	ZNF529	PCYT2	VIL1	BET1	TUBG1	LBH	KIAA0226L	RNASE2	CPVL	LSR	SNX7	FOXF1	MECR	PRSS8	VPS16	MCM4	PRODH
PCDH9	RNF130	HIST1H2BK	DKFZP586I1420	PTP4A3	RCAN1	COL1A2	HIST1H1D	TMEM187	IFI27	FBXO2	C8orf4	TMEM168	KCNN2	LCMT2	DNMT3B	REG1A	MAPK7	MKNK2	HIST1H2BD	MPDZ	LY6H	CFB	DEPTOR	MOK	SAT1	SLC16A5	MFSD6	PIPOX
ETFDH	SLC39A14	TPPP3	TRBC2	CD59	GZMA	CYB5R2	CSTA	MAGEA10	CASP8	STBD1	KIAA1324	HADH	RHOH	KRT23	C16orf5	LILRA3	WNT5B	SDPR	STC2	BAALC	FLNC	STC2	PLTP	PLA2G4A	WDR33	SNTB2	ADAM12	PRSS23
CTH	CCL20	MYO6	NAP1L3	IER3	EVI2B	EIF4G1	PVALB	ALDH1L1	RGS16	ELAVL2	RNF128	CBLB	FBL	CCPG1	KLK5	NRAS	NPC1	DDA1	OVGP1	SCN1A	HK1	PPEF1	RWDD3	DUSP6	TNFAIP1	ADM	MLF1	ALDH1A1
NR0B1	CDK2AP2	MYCL1	RASGRP3	CKLF	B2M	UBE2E1	C3orf14	DECR2	LGALS9	TREX1	CA12	MSH2	CLDN10	SPOCK2	SLC1A4	RNF128	RETN	QSOX1	LHX2	MSMO1	CASP7	WWC2	PPP2R3C	PDPN	ASL	RAB6B	MYH10	IL15RA
CKB	LAMP3	SASH1	SCG5	S100A10	GSTA4	MS4A3	UGT8	PDLIM4	IRF8	LGALS14	C2CD2	THBS2	ZFAND1	FUCA1	PSCA	ARPP19	ENO3	HIST1H1E	PDHX	DNAJC12	ELAC2	RECQL4	CAD	ZNF395	SNX16	ZC3HAV1	CSRP1	GLT25D2
PHF10	FLJ39639	DZANK1	SERPINB2	APOBEC3G	C2	PYGB	EVL	NINJ2	INPP1	IDS	SYK	CALML5	PI3	BZRAP1	CAV2	CCDC28B	MICA	SCML1	SLC12A7	CES2	HBE1	TMEM100	LPCAT1	USP10	ORM1	RPS4Y1	UPB1	BIK
MAPRE2	ENPP4	FGGY	TASP1	TMEM14A	LAPTM5	BDH1	MRPS27	SLITRK5	PTX3	PLN	UNC119	RNASE1	NAA11	SDC3	ELL2	AHR	RET	RAB11FIP5	ZNF467	LPHN3	RRAS2	HSPA1A	SLC16A6	GRB14	GPD1L	PHACTR1	ERLIN2	GZMK
CXCL2	ONECUT2	TLR3	PPP1R15A	PLXNA3	TTC27	MUC2	IL13RA2	RNF125	ZFP36L1	JAG1	METTL7A	KPNA4	PTP4A3	C22orf29	C3orf14	SIDT1	C5orf30	ICK	CDKN2C	SH3BP4	C20orf20	FUBP3	RPS4Y1	SPDEF	PAMR1	AGAP1	GPM6A	GAS6
INSIG1	C7orf10	RNASE1	LARP6	AQP1	CORO1B	GJA1	SHROOM2	HSD17B1	MFSD6	PCDH8	MYL4	YTHDF3	NTRK1	SAE1	PF4	ZFP36L1	ABAT	IGF2R	DGKB	SCN3A	SFTPB	GLB1	GSTP1	TCF4	TRMT2A	SLC20A1	C7orf10	CLGN
ZSCAN18	PACSIN2	VAV3	CTSZ	TAF1B	PLAT	EPB41L4B	LOC81691	CNKSR1	KIF17	PRRC1	CD44	LPHN2	GNAI1	HPCAL1	ADAMTS3	TFDP1	FAM134B	SPARC	LPCAT1	SAT1	DDIT4	POLM	CSRP1	ALCAM	FUBP3	CIB1	CACNA1H	NCKAP1
RPP25	PLAGL2	FAM149A	GNE	BDH1	TH1L	TPTE	AZGP1	LGALS1	EPS8L1	CREB3L1	RAB11A	IFIT1	ZNF318	COL6A2	RGNEF	POU4F1	TMCC2	CD99	GRK5	SHROOM2	SLC2A1	ZNF230	IER5	SHROOM2	BOLA1	RGS5	NOV	MYOF
CCNE2	DOK5	SLC39A14	ESRP1	TGDS	SCGB1A1	CACNA2D3	ELAVL2	HK1	SERPINE2	MMP9	HOXD9	MYO10	RBCK1	AHCY	RASGRP2	NID1	ZMYM2	ZNF135	APOD	DOCK4	DNTT	PRRC1	CCS	TSTA3	MAP1LC3B	ZNF587B	ITIH2	BNIP3
CD4	UBE2E1	FCER1G	ZNF264	COG5	ARHGEF5	GEM	FAM127B	ANO10	TMEM135	OSBPL10	CMTM6	OSGIN2	SDC1	HPS4	CTSF	PTH2R	PRKDC	EPB41L4B	NKX2-2	ELAVL2	SLC28A3	ADAM19	FEZ1	RAB38	ANO1	PDLIM5	MDM1	SGK1
FAS	MEGF9	MEAF6	TAP1	SYN1	CSGALNACT1	EDNRB	RRAD	IFNGR1	PTK7	RAD1	MICALL2	PCBP4	RAP1GDS1	LEPRE1	ORM1	LSR	GPX7	GRB10	SNAPC3	MGAT4A	UGT8	FCHO1	ENOX1	SPINK1	UBAC1	TSC22D3	VAT1	CHD7
LYPLA2	ULK2	PUS7L	CAAP1	KCNMB2	ADAM23	SDC3	FAM98A	SPAG1	PPP1R26	GRB10	FOLR3	ZNF137P	DTX2	POLR3K	CPM	OLFM4	NDRG4	POLR3B	C21orf7	GPR126	AKR1C1	FOS	PLS3	IL7	TNFRSF10B	MLLT3	RUNDC3B	APOH
DEFB1	AZI1	CPNE3	STOML1	SLC3A1	SPARCL1	RSBN1	SIPA1L1	DOCK10	DUSP2	FAM111A	MED23	DYNC1LI1	ZNF669	ALOX15B	TRAF3IP3	GAL	NEFL	PI3	TPM2	PDPN	ZBTB25	PIP5K1B	NT5DC3	KCNK10	CD93	GMPR	MAGEA10	MAOA
ZEB2	TP73-AS1	MT1F	VIPR1	CRBN	MAP3K8	ALK	AMIGO2	LRRC32	LPXN	ABHD11	CEACAM8	TIMP4	CTSC	CLDN3	ZFPM2	CSTA	GNL2	HLX	PGM1	KLF11	TP73-AS1	WDYHV1	IFITM1	IFITM1	CBX7	SH3BGR	TMEM156	SERPINA1
ARHGEF2	TMEM156	SSBP3	SEC23B	TXN2	PROS1	CDC25B	CD93	RGS13	ICAM2	ASAP1-IT1	SNHG3	SLC2A6	ALX1	DIP2C	ABHD10	NRP1	ACTN1	EDNRB	PTPRU	PDE8A	MLH1	NXF3	NEK1	RAB11FIP1	SERPINA3	ZNF544	UBE2W	MST1R
HLA-DPA1	GLB1L2	CD2AP	TCEAL2	PRND	BAG2	CNNM3	C1QTNF3	ISOC1	ALOX5	FAIM3	PPP1R13L	PLAG1	TRIL	RNF144A	ALAS1	CD83	MAP2K6	MAGEA4	TGFB3	INSM1	ANPEP	ABCC1	AK1	RBMS1	BBX	MT1F	CD59	MACROD1
RIMBP2	SYN1	NFIL3	CNIH3	SSH1	GNAI1	ZNF83	FBP1	PI4KA	FAM127A	NYNRIN	KCNJ2	PAK4	CYR61	ACAP2	ITGA3	GPRC5C	MMP12	NOC2L	DENND1C	HERPUD1	CHD7	MAT2A	EAF2	AMIGO2	FXYD3	CHCHD7	CD300A	ANO1
HSD17B10	ACP5	CDH12	SPARCL1	EMC3	PMEPA1	PRG2	KCNJ15	PADI3	TMC5	FARP1	C14orf159	HYI	TRMT1L	LRP8	VSNL1	DPYSL2	GPS2	PRR15L	MLF1	EPHB6	CTSG	RELB	DENND1C	BAG2	LPGAT1	CALD1	TGDS	ENOX1
GPX7	ATF5	PWP2	CBLC	HRH1	NFKBIA	PDE4B	CAMTA1	CD3D	EYA1	FLNB	EPCAM	ZBTB38	LGSN	C22orf43	FCER2	ATG2A	BLVRA	TFPI	KCNG1	INHBE	ZNF302	TRIM22	SLC27A3	GALNT10	WDR41	HTRA1	GSTM3	GPR56
GLRX3	CYTIP	SNORA64	TP53BP2	IL24	UGT2A3	SATB2	MYLIP	PRRG1	TM6SF1	KRT10	PSD3	COL16A1	SPINK4	APEH	FAM127B	C1GALT1	ZC2HC1A	TM7SF2	RORA	CH25H	STK17A	ProSAPiP1	ADORA2A	CAMK1D	LHPP	TPD52	PTK7	LDLR
LPCAT1	SLC7A7	ANK2	SERHL2	C1orf56	MAGEB2	CDH3	JAKMIP2	SCG5	FANCL	IQCG	TNFAIP6	WDYHV1	SPAG16	PCBP3	PPP4R2	CLDND1	SLC25A15	RORA	ERBB4	ACYP2	ZNF512B	HPN	TST	POLR1D	GPM6B	ADORA2B	TNFAIP8	MCF2L
HBEGF	FRY	C3orf14	SDF2L1	GTF3C4	RASIP1	KHDC1L	DCX	REPIN1	ZNF264	EFHD1	SH3TC1	GCH1	GUCY2C	CD47	SH3BP5	ACTA2	ATP1B1	TPD52	PFKP	CX3CR1	RRM1	TK1	FADS1	GPR64	EFNB2	SVIL	PLA2G2A	CALHM2
SLITRK3	RABGAP1L	KIAA1598	SH2D2A	TCEAL2	INPP5A	TDRD3	ARFGAP2	PSMB10	MME	ENO2	ATP6V1B1	CLCN5	CHST8	APOE	ZBTB38	AZU1	TRPS1	PLIN2	SLN	PRKAR1A	HLA-DQB1	SLC29A3	AIF1	SLC23A2	SLC44A4	PDGFRL	MYO6	NUP155
NKX2-2	ST5	PKIG	RAP1GAP2	MFHAS1	SNCG	TM4SF1	PNPLA4	FGFR2	SCN9A	AP3M2	TRAPPC2	COMMD9	THBS2	HCG8	UBASH3A	SLC44A4	MYO15B	PLCB2	CMPK1	FAM134B	CPNE3	DGKA	RGS7	SHANK2	NSUN5	LMCD1	CCND2	HCLS1
FAM129A	IL1R2	KEAP1	IL7	KRT20	CCT6B	RAC2	MID1	TFPI	NEIL1	TPD52L1	ACTG1	PRKDC	RAB38	KIAA0430	HDAC9	DBH	C1orf54	ANXA1	RTN1	CYFIP2	TUBB3	DCAF7	SRPX	MAPK12	UCHL5	ACOT11	AFFX-HUMISGF3A/M97935_MB	ENTPD1
MAGEH1	CNTNAP2	SFTPA2	PBX3	ERC2	OGFRL1	LAT	WWC2	ENPP2	TSC2	FLG	ELANE	DEPTOR	REC8	NREP	PCDH9	MFNG	TM4SF1	PION	CYP1B1	TTC28	CYP4B1	KRT19	WFDC2	CUL4B	SCN2A	SLC25A15	GLB1	DTWD1
MTMR14	RNASET2	PIK3R1	RAB33A	CBS	LRP5	WIF1	HSPH1	RNF144A	C16orf80	MMS19	GYG1	HECA	FABP6	CRH	SAG	WWC3	MEF2C	LOC728392	SFN	PTPRN2	ASAP2	UPF3B	DCBLD2	KAL1	LTBP2	C1orf54	THY1	THBD
HSD3B1	CCNA1	PPM1E	MYL9	UPP1	PCBP2	RNF103	TSPAN5	NEFH	GCH1	ERBB2	NREP	ZNF544	SPARC	MSN	KRT15	LOC440434	HIST2H2BE	DSG2	CD80	SIDT1	EIF4ENIF1	C11orf80	SUPV3L1	BTN3A2	LRP5L	SFTPB	IL2RG	DENND5B
POPDC3	TXNRD3	CBX4	CARS2	PLCL2	CAP2	LYPD3	FGFBP1	PRND	ACD	SLC39A4	LRRC15	LOC100507009	STBD1	MMP8	NAA10	TYROBP	FNBP1L	TMEM140	AGAP1	PLA2G10	AEBP1	MAPKAPK3	CLEC5A	FXYD3	UTS2	DEFA4	TMEM208	STC1
KIAA1704	ADIPOR1	PHF16	ARHGAP22	COLEC12	ACOT13	KLHL3	ACAP2	CRABP1	FXYD5	EFNB2	DDC	ARMCX3	COG2	PSG9	PLAG1	ARNTL	COL5A1	C1orf114	IER3	HEATR2	CD14	MTUS1	KBTBD11	CD300A	NPRL2	DGKG	AP3M2	HDAC9
ADAMTS3	MT2A	IFIH1	MRPS28	TXNDC9	HLF	TJP3	ALDH1L1	TRIM9	LARS	GHR	SATB2	PDE8B	SMURF2	TYMP	SPHAR	KCNG1	GCNT3	SIDT1	RANBP10	KCTD15	BBOX1	FLNB	MAN2A1	SMPDL3A	LTC4S	GFRA1	MAB21L2	RWDD2B
TNFAIP1	FAR2	BCAR3	PEX6	ARC	HSPA1B	TRIP13	TMEM50B	PDGFA	LAMTOR2	EMP1	ACTG2	TCFL5	LY96	SKIV2L2	IL2RG	ARL4C	LAP3	RGS4	PLD3	PHLPP1	KCTD12	PAEP	LRRC42	ATM	MMP2	RUNX1T1	TES	STEAP1
TGFB1I1	PMEPA1	MAP9	POU3F2	STK17A	MB	GNA15	DHRS7B	NXT1	SOLH	C21orf7	GYPB	ECHDC3	C3orf14	LAT2	RMND5B	WFDC2	PLAC1	PSTPIP1	RTN2	PDZD2	LIPG	SEMA3A	KIF20A	BECN1	TMEM134	SURF1	AQP7	MGAM
ZNF334	C3orf14	C5orf30	PTPRK	RGS16	VIPR1	NEFH	MDK	ABCA3	C19orf24	SULT1C2	P4HA2	EXOC2	IL8	ABHD11	ROBO1	LRRC15	TCFL5	SAMM50	SLC25A13	CD300A	TFEC	C21orf7	PPFIA1	KCNJ2	ACSM3	GMPR2	MAST4	RLN2
MRPS17	AQP1	ASAP2	KCTD12	MCM2	CDK12	TRAF1	SERPINB7	NOX4	PLCL2	DNAJC10	CXCL3	CYB5B	GDPD3	PANX1	ISG20	CXCR7	CRABP1	VGLL3	CACNB4	PAAF1	RUNDC3B	NEFH	MZB1	PPARGC1A	CAT	NXN	AADAC	LIPG
NRAS	AK2	OSBPL8	KIAA1467	STXBP2	LHFP	MC1R	ERLIN2	PRCP	PION	PLS3	NRXN2	TOB1	EDNRB	CREG1	TAGLN	SF3A2	FGL2	KLK5	LSP1	RELN	BASP1	TMPRSS3	LIPT1	RAD1	LSP1	AHDC1	SSBP3	SMAD7
HOXC4	HIST1H2AE	CD59	ARG1	SDC1	DKK3	CCL4	SLPI	BTG3	ZFP106	FJX1	DEFA4	RHOD	TFPI2	ZNF274	CEACAM6	F8	SH3BP5	AIM1	KIAA0664L3	ANXA11	DDX60	RAB38	NCF2	SLC27A3	WDR47	IRS1	YIPF5	DLEU1
PRSS8	C1orf9	CXCL1	EMP3	ACVR2B	ABCG1	C7orf69	PLA2G4A	WWC1	HS3ST3A1	GYS1	GATA3	KCTD7	HSPB7	HMGCR	HLA-DMB	MANBA	MYL5	APOL3	DNAJB1	LY6D	SOX11	GPR137B	CFD	TUFT1	SLC27A2	HSD11B1	KIAA1199	LOC81691
CALB2	IL18	TTLL12	UGT8	MYO10	SEMA3C	TMCC1	MAGEA4	COL5A1	NES	FAM49B	KDM2A	C12orf5	FBXO2	CCR7	C1orf54	CCS	ANKRD1	DUSP2	HN1	XYLT1	LIPA	ELOVL4	SCPEP1	C14orf105	PTPN12	CXorf57	KCNMB4	UGT8
FAM59A	TIMM22	SYNGR3	HEG1	DKK2	MEF2C	OXTR	REG1A	GK	ENO2	RPRM	SPARCL1	ISG15	PRSS21	PDZD2	ACTN1	GPA33	MFSD12	NCSTN	LYST	BCL7C	GUCY1A3	151162	HSD17B12	LHX2	CDK17	COL9A2	ELL3	ZNF529
LRRN3	TMEM231	POSTN	DMD	CYP1A1	DHRS3	RNF139	INHBA	NAB1	VGLL3	ENOX1	NEIL1	CETN3	CUX2	PLAGL1	PTPLAD1	AIMP2	TMEM204	DNAJC1	FBXO46	ZCCHC2	GLRB	SCG2	CLIP3	NRP1	TRMT2B	LEFTY2	TEX14	CNDP2
C1orf50	IFITM2	CYTH1	LRRC15	ABHD6	KRT6B	NETO2	KLF3	KIF1A	CTSF	KHDRBS3	ACOT13	SCN3A	SLC46A3	SEMA5A	TSPYL1	PDHX	SIX2	PDCD4	RUNDC3B	AGMAT	SNX19	HOOK1	ELAVL4	RAD54L	MSN	PROS1	ASAH1	JRKL
CHCHD7	TRDC	ZC3H12A	SLC1A3	HMOX1	SAMD9	CA9	CLGN	FLG	PRKAR2B	GUCY2C	NGLY1	ALK	CKB	BTBD3	SERPINB2	SLC6A2	BTN2A1	C5	FRY	ACTG2	DCAF7	PASK	TBCD	PLIN2	MATN2	RALYL	OLFM4	TANC2
LRRC32	GATM	RASGRP2	G0S2	PIM1	TMEM33	PCDH8	ZNF586	TMEM48	GLB1L	AJAP1	PGAP1	CRYAB	WNT10B	T	ANXA6	STX8	SLN	NFE2	CD36	HEBP2	TOM1L1	ATM	GPD1L	LCP1	PACSIN2	EEF1A2	PGM1	SOX9
ADCY3	TMEM43	CD4	KIAA1644	PLEKHB2	CDH5	CCNE1	CLSTN1	CEP72	FAM149A	AQP7	HLA-DPB1	PSTPIP1	MAGEH1	ARL4D	PEG3	DHX29	CREG1	INHBA	PRRX1	BNIP3	ASAP1-IT1	CYR61	CA2	CALM2	LDB2	ANO10	SWAP70	PDGFRA
RUNX3	OLAH	EPHA2	SNX7	MGAT4A	SYT17	BST2	MGAT4A	ALAS1	NR1D1	CDT1	PNKP	SLA	ITSN1	RTN3	PKD2	AADAC	CYP11A1	MZB1	ZNF385D	COG5	CAT	PDLIM5	EPM2AIP1	SLC30A3	LGALS14	MPDZ	ERI2	GOLGA5
NBEA	SULT1A1	TAPBPL	HRK	SLC28A2	GPRASP1	INTS6	PLA2G15	RAP2C	IGFBP5	IDH2	GPR87	RYR1	SMG8	HOXB6	ASPA	CHCHD7	THBD	ABCA1	NRCAM	WIPI1	IGFBP5	ERBB4	RNASET2	LYRM1	SLC16A4	ARHGEF2	ALDOC	POU2F3
FGF13	TCN2	ANK1	BEX4	GLI3	SBNO1	CUL4B	APBA2	HSD17B6	CD33	PDPN	ITIH5	COL9A2	IGSF3	CNTN1	ITGA8	RUNX3	MC1R	PSG4	SLC6A15	PARVB	ALDH2	STAP1	SLC35E3	AIM1	LRRC23	LPCAT1	ABCA5	CDH12
NOS1AP	TBX3	INTS6	ACOX2	TEAD4	CPM	GPSM3	TMCC1	GALNT12	CPNE3	LRRC15	FCHO1	CTSZ	SH3BP4	KRT7	ALPP	C16orf5	ARNTL2	HSD11B1	RNF38	AMOT	ANXA6	NOX4	NFIX	DOC2A	ARHGAP44	MAT1A	CCNE2	NR2F1
PELP1	FAM131A	SMC2	CADPS2	IL4R	SPATA20	SLC25A40	TFAP2B	CASQ1	DET1	ESRP2	FAM189A1	RPS6KA2	CDK18	AFFX-M27830_5	GCNT1	MICAL3	RFPL3-AS1	PLXNA3	SLC2A4RG	ZNF385D	DSG3	SUPT3H	TEX30	ENC1	HIST1H2BK	PEX5L	PF4	C21orf7
FXYD6	FAM174B	CAPN1	B3GAT1	GPATCH1	MPP1	GPR125	LIMS1	TMEM209	INPP5A	MFAP5	PRKAR1A	CHST15	RAB33A	BBS10	WFDC1	ETFDH	DNAJC12	GPM6B	NOV	LPHN2	TAPBPL	KEAP1	SLC7A7	ACLY	MID1IP1	AMD1	RRAS	SNAP25
RABGEF1	C1orf56	LYZ	PRSS1	BCL2L14	ZFP36L1	GAS2	RAB27B	INHBE	SLC2A10	SDC2	GABBR1	MIS18BP1	CTSW	TEX2	VGLL1	ACOT13	ABR	LAMB1	TMEM123	GLI3	RAPGEF5	CD33	DSC3	VASP	KCNJ15	ABCC4	ALDH1A3	CDKN1C
TGFB1	GPX7	APOL6	TSPAN12	IL15RA	DPY19L4	TRAP1	MCM3AP-AS1	GFPT2	GPR87	MSH6	ACTC1	FXYD6	GPR137B	FBXO46	HOMER3	LBH	ZNF587B	TXNRD3	PDCD2	NOS1AP	HDAC9	KIAA0922	PPARGC1A	BARD1	MAOA	DPEP1	DUSP8	TBX3
HS3ST2	GCHFR	DZIP1	MTR	ARHGAP32	KIRREL	SLC39A7	NEUROD1	FRMD4A	SWAP70	PAX6	TXNRD3	MPP5	PIEZO2	PSG5	CLCA2	ANXA1	CYFIP2	USP9X	QKI	MATN2	ZBTB48	FSTL1	AGMAT	SMARCD3	ROBO1	ENDOG	ITGAV	SERPINB6
151162	PEX11B	RBMS1	TMEM97	CITED2	WFDC2	KIAA0922	PPAT	TAOK3	PMVK	PTPRO	SFXN1	COMMD10	HTR2B	CXCL12	DNMT3A	ENPP2	HDAC1	MT1G	RALYL	NVL	PSG1	PYGB	HLA-DPA1	IFI35	TMEM158	AOAH	AGPAT4	MYBPC2
GFPT2	CFI	BATF	CCDC88A	NPIPL2	ATF5	OAZ3	EN1	AFFX-HUMISGF3A/M97935_5	ZSCAN16	RORA	HSPA1B	PDGFC	NCS1	ACTR6	JUN	TMOD3	SLC6A16	LEPREL1	CTSK	KCTD7	BCR	HBE1	SV2B	CDK6	CROT	FOXC1	SPINT2	PYCR1
ART3	ESRP1	TXNIP	C16orf5	IBSP	MT2A	SRI	CALB1	SERPINB2	TRIL	MYOM2	PIGP	VKORC1	MMD	MGRN1	SLC35E3	RPH3A	CNN3	LHFPL2	CCL20	OAT	APOLD1	PIGN	IGKC	SHC2	TSPAN5	PRPSAP2	C12orf43	BIRC7
IER3	NMB	SUCLG2	LST1	LIN37	ITIH2	ACTR6	CD79A	IL10RB	MXI1	SPA17	BCL2L11	SOX17	ALDH7A1	KIAA0040	RAB4A	CALML4	ADI1	APOLD1	RALB	NUAK1	VAV3	DONSON	TPP1	IFI27	TNFSF4	TXNIP	IGHV3-7	IRAK1
ZCCHC11	CASP1	ZNF204P	TNFRSF11B	GPC3	MAP9	ARHGAP5	SLC2A6	FAM8A1	MINPP1	TTC13	TCF12	STAC	NEFH	SPRY1	ZDHHC24	CXCL3	METTL22	NCAPD2	CPQ	ALPP	SOWAHC	SNED1	LOC100507619	VASH2	MAPK10	DPYSL4	INHBE	UPK3A
IRS2	FKBP11	CALCOCO1	DIS3	VGLL3	IL23A	SLC43A1	PPP1R17	DUSP5	ZNF544	SPRY4	ALDOC	TNFRSF10B	ARL2BP	PODXL	NLRP2	SPC25	XIST	SHC3	SLC4A8	PITX1	COLEC12	FBXO41	RCBTB2	GOT1	SLC39A9	CD22	GABBR2	DUSP14
FAP	RRAGD	ACTR8	AXL	COL5A3	ZNF552	STEAP4	SERPINB1	CD36	UNC119	SARM1	SPAG6	ACTN1	ZNF544	LIMCH1	TOMM22	SULT1A1	TMEM180	CLIP3	BTG3	CD27	SLC9A3R1	CRIM1	PTK6	ODZ4	ADAMTS3	TBC1D15	ASB6	IL10RA
PPP3CA	CEACAM8	TAF7	ACTC1	LOC339524	KCNF1	NGFR	TEX264	TULP4	SREK1IP1	ERO1L	SCAI	BATF3	ZIC3	C17orf85	CD74	ELL3	PDGFD	PDIA3	BCL2L14	IDO1	PIEZO1	WBP5	QPCT	GYPC	HPS5	CAMTA2	LPPR4	PPAP2B
PTPRF	C22orf43	LIMS2	C11orf75	AOC3	FOLH1	CFI	ANKRD28	SLC15A1	C11orf75	MYL9	FAP	ST18	ALDH3A2	KEAP1	S100A11	SLC1A1	GCLC	ATG7	MT1F	TGFB1I1	RAB33A	HSD11B1	HBEGF	CYBA	CHST7	IL1B	MEX3D	MCM4
RAB20	ELTD1	USPL1	ICAM2	KLHL9	CD36	IFIT5	ZSCAN16	NRIP3	ATP7B	CHST2	KRT16	XIST	PARK7	PBK	ZNF518A	ZNF544	MUC16	CLCN6	CFP	LDHB	ARPC1A	NSDHL	SDPR	POLR2I	ECHS1	ATP6V0D1	ZFP37	ELMO1
MAGEA8	PRPS2	SLC25A10	EPHA2	TMEM231	CKLF	CENPT	RHOH	HS3ST3A1	RPL28	RAP2A	SLC27A2	STX1A	P2RY10	CLSTN2	RAB33A	ADCY3	ISYNA1	C1orf9	C1QTNF3	PCSK5	ANXA10	MYO10	IGHV3-9	PRSS12	KRT34	FYB	NQO1	ZNF232
MMP15	TAGLN2	RGL1	PLK2	OLFML2B	RELN	DLEU1	ADCY3	KCNJ15	CYP46A1	RAB21	WASF3	PGM1	PCID2	MAGEF1	NFIL3	LGR4	SS18L2	EEF1A2	DHRS7B	RNASET2	MAPK10	NVL	MLPH	RCBTB2	PEX11B	STAT5A	NRGN	SEC24B
ANO3	STEAP3	CASP3	IMPACT	CRTAP	CD3D	SYNC	GPR64	MYO1B	PTPN7	TNFAIP6	PPM1H	GOLGA4	MYL9	SCGB1A1	FAM65A	CDT1	CSRP1	HSD11B2	GPR126	AP1S2	REN	REC8	HDHD1	TNC	SERPING1	ISL1	TP73-AS1	CLCA4
[truncated: 615 more rows]
